# Supplementary material for: Comparative genomics of bdelloid rotifers: Insights from desiccating and nondesiccating species
Source: PLoS Biol. 2018 Apr 24;16(4):e2004830. doi: 10.1371/journal.pbio.2004830 (PMC5916493; doi:10.1371/journal.pbio.2004830)
Supplement: S1 Data — (XLSX) [file pbio.2004830.s001.xlsx]

## Sheet: Assembly statistics
Species	Assembler	Data	Parameters of interest	Note	Accession	Span	Span.%.ref	Scaffolds.number	Scaffolds.N50	Scaffolds.N90	Scaffolds.longest	GC	Gaps.span	Gaps.%	BUSCO.euk.geno (n=303)	BUSCO.dup.geno	Genes.#	Genes.#.M	Genes.%.ref	Genes.density	BUSCO.euk.prot (n=303)	BUSCO.dup.prot
Adineta ricciae	Platanus	PE+MP	-u 0.1	Reference (nAv.1.8_genomic)	GCA_900240375	174494180	1	4125	276750	34483	1675282	0.3557	3781820	0.0217	C:97.0%[S:16.8%,D:80.2%],F:1.3%,M:1.7%	2.11745	55801	55087	1	315.695	C:96.0%[S:6.9%,D:89.1%],F:2.6%,M:1.4%	2.34783
	Platanus	PE	-u 0.1	Initial draft assembly prior to Redundans		174376659	0.999327	110480	16735	1352	130001	0.3555	72225	0.0004	C:88.1%[S:17.8%,D:70.3%],F:7.6%,M:4.3%	1.94138	tbc	tbc	tbc	tbc	tbc	tbc
	Platanus	PE+MP	-u 0	Uncollapsed	GCA_900239715	201276416	1.15348	142228	18700	852	124246	0.3554	12047056	0.0599	C:89.4%[S:28.7%,D:60.7%],F:5.3%,M:5.3%	1.83838	71915	62953	1.14279	312.769	C:93.4%[S:19.8%,D:73.6%],F:4.6%,M:2.0%	1.99327
	SPAdes	PE+MP+Pacbio	-k 33,55,77			204886070	1.17417	129228	13038	512	305821	0.3685	5732176	0.028	C:86.1%[S:62.0%,D:24.1%],F:8.6%,M:5.3%	1.29965	114194	77483	1.40656	378.176	C:90.7%[S:47.5%,D:43.2%],F:8.9%,M:0.4%	1.58609
	Velvet	PE	-k 65			183995953	1.05445	62271	27231	2539	395930	0.3737	2359085	0.0128	C:90.1%[S:36.3%,D:53.8%],F:5.9%,M:4.0%	1.69759	NA	NA	NA	NA	NA	NA
	Velvet	PE	-k 75			180488980	1.03436	43036	38459	3739	261745	0.3726	2054259	0.0114	C:89.7%[S:34.3%,D:55.4%],F:6.3%,M:4.0%	1.72509	NA	NA	NA	NA	NA	NA
	Velvet	PE	-k 85			173864897	0.996394	34512	40907	3322	376540	0.369	2029351	0.0117	C:94.4%[S:29.4%,D:65.0%],F:3.6%,M:2.0%	1.83838	NA	NA	NA	NA	NA	NA
Adineta vaga	MIRA			Reference (Flot et al, 2013)		217933776	1	36167	260259	7756	1087316	0.3082	4251355	0.0195	C:97.0%[S:21.1%,D:75.9%],F:1.3%,M:1.7%	2.03691	65455	60469	1	277.465	C:96.7%[S:14.9%,D:81.8%],F:0.7%,M:2.6	2.28475
	Platanus	ERR321927	-u 0.1	Collapsed		107347237	0.492568	30686	27016	3263	278513	0.3074	96749	0.09	C:96.4%[S:81.2%,D:15.2%],F:1.7%,M:1.9%	1.15488	35285	30944	0.511733	288.261	C:98.0%[S:75.2%,D:22.8%],F:1.0%,M:1.0%	1.25
	Platanus	SRR801084	-u 0.1	Collapsed		122313002	0.561239	102505	12526	326	266356	0.3088	141597	0.0012	C:93.1%[S:76.9%,D:16.2%],F:3.3%,M:3.6%	1.16781	45495	34055	0.563181	278.425	C:95.1%[S:72.3%,D:22.8%],F:3.0%,M:1.9%	1.24916
	Platanus	ERR321927+ERR321928	-u 0	Uncollapsed		152284720	0.698766	365869	1040	129	328827	0.3055	2655669	0.0174	C:9.0%[S:7.3%,D:1.7%],F:8.6%,M:82.4%	1.11321	76514	35528	0.587541	233.3	C:20.8%[S:14.9%,D:5.9%],F:52.5%,M:26.7%	1.09009
	Platanus	ERR321927	-u 0	Uncollapsed		158432615	0.726976	521479	714	103	135885	0.3056	171498	0.0011	C:7.6%[S:5.9%,D:1.7%],F:7.3%,M:85.1%	1.11111	NA	NA	NA	NA	NA	NA
	Platanus	SRR801084	-u 0	Uncollapsed		201280899	0.923587	420375	2113	145	226427	0.3064	45899	0.0002	C:44.6%[S:19.5%,D:25.1%],F:27.1%,M:28.3%	1.37327	103801	53960	0.892358	268.083	C:57.1%[S:18.8%,D:38.3%],F:32.7%,M:10.2%	1.52574
	SPAdes	ERR321927+ERR321928	-k 33,55,77			177166173	0.812936	201987	1680	353	692269	0.3232	2318132	0.0131	C:86.8%[S:77.6%,D:9.2%],F:10.9%,M:2.3%	1.09459	79710	43910	0.726157	247.846	C:90.7%[S:78.5%,D:12.2%],F:8.9%,M:0.4%	1.13245
	dipSPAdes	SRR801084+ERR321929	-k 33,55,77,99,121	Collapsed (consensus_contigs.fasta)	GCA_900239655	109398351	0.50198	12963	86888	7012	570624	0.3102	0	0	C:95.7%[S:76.6%,D:19.1%],F:0.7%,M:3.6%	1.21	34021	31645	0.523326	289.264	C:96.7%[S:70.6%,D:26.1%],F:0.3%,M:3.0%	1.31
	dipSPAdes	SRR801084+ERR321929	-k 33,55,77,99,121	Uncollapsed (scaffolds.fasta)	GCA_900239665	225615083	1.03525	290091	1552	268	1705637	0.3072	9410239	0.0417	C:67.7%[S:59.4%,D:8.3%],F:25.1%,M:7.2%	1.11	150381	68991	1.14093	305.791	C:71.6%[S:53.8%,D:17.8%],F:26.1%,M:2.3%	1.24
	Velvet	ERR321927	-k 75			185377576	0.850614	228959	1574	296	102551	0.3054	2454219	0.0132	C:30.0%[S:24.1%,D:5.9%],F:32.3%,M:37.7%	1.10053	NA	NA	NA	NA	NA	NA
Rotaria macrura	Platanus	PE+MP	-u 0.1	Reference (nRc.v1.3_genomic)	GCA_900239685	234715442	1	29255	73242	7368	692884	0.3259	705486	0.003	C:95.3%[S:79.5%,D:15.8%],F:2.6%,M:2.1%	1.16498	26284	24557	1	104.625	C:96.3%[S:76.2%,D:20.1%],F:1.3%,M:2.4%	1.21959
	Platanus	PE	-u 0.1	Initial draft assembly prior to Redundans		266689846	1.13623	206117	23067	276	411377	0.3282	253609	0.001	C:94.4%[S:79.5%,D:14.9%],F:3.3%,M:2.3%	1.15203	31144	26188	1.06642	98.1965	C:95.7%[S:76.2%,D:19.5%],F:2.0%,M:2.3%	1.21284
	Platanus	PE+MP	-u 0	Uncollapsed	GCA_900239695	295449313	1.25876	360834	9298	231	162176	0.3295	888309	0.003	C:89.8%[S:76.9%,D:12.9%],F:6.9%,M:3.3%	1.13311	38204	27745	1.12982	93.9078	C:92.1%[S:75.6%,D:16.5%],F:6.3%,M:1.6%	1.18121
	SPAdes	PE+MP	-k 33,55,77,99,121			268195603	1.14264	48312	76873	1856	876210	0.3306	1082616	0.004	C:96.3%[S:81.8%,D:14.5%],F:1.3%,M:2.4%	1.14865	32677	27763	1.13055	103.518	C:97.0%[S:76.9%,D:20.1%],F:1.0%,M:2.0%	1.21886
	dipSPAdes	PE+MP	-k 33,55,77,99,121			tbc	tbc	tbc	tbc	tbc	tbc	tbc	tbc	0	tbc	tbc	tbc	tbc	tbc	tbc	tbc	tbc
	Velvet	PE	-k 75			243209520	1.03619	64031	43304	2471	534856	0.3266	4030424	0.0166	C:94.4%[S:79.5%,D:14.9%],F:3.3%,M:2.3%	1.15203	NA	NA	NA	NA	NA	NA
	Velvet	PE	-k 95			244022582	1.03965	51540	41914	2901	650647	0.3266	3417722	0.014	C:95.4%[S:80.9%,D:14.5%],F:2.6%,M:2.0%	1.14815	NA	NA	NA	NA	NA	NA
	Velvet	PE	-k 115			234932697	1.00093	23797	38252	6853	421806	0.3255	4107068	0.0175	C:94.7%[S:79.5%,D:15.2%],F:3.0%,M:2.3%	1.15541	NA	NA	NA	NA	NA	NA
	Velvet	PE	-k 135			231424681	0.98598	106403	3828	900	36954	0.3178	21137977	0.0913	C:38.6%[S:36.3%,D:2.3%],F:29.7%,M:31.7%	1.03382	NA	NA	NA	NA	NA	NA
Rotaria magnacalcarata	Platanus	PE+MP	-u 0.1	Reference (nRg.v1.8_genomic)	GCA_900239745	180458959	1	20900	53250	5274	531375	0.3192	1383036	0.0077	C:96.4%[S:80.9%,D:15.5%],F:1.0%,M:2.6%	1.15932	36388	34628	1	191.889	C:98.7%[S:76.6%,D:22.1%],F:1.0%,M:0.3%	1.25166
	Platanus	PE	-u 0.1	Initial draft assembly prior to Redundans		212891127	1.17972	315064	10929	173	199073	0.3202	840242	0.0039	C:94.4%[S:79.9%,D:14.5%],F:3.3%,M:2.3%	1.14865	44766	37399	1.08002	175.672	C:97.3%[S:77.2%,D:20.1%],F:2.3%,M:0.4%	1.23179
	Platanus	PE+MP	-u 0	Uncollapsed	GCA_900239705	337586346	1.87071	1036499	301	156	111850	0.3183	1469147	0.0044	C:63.4%[S:59.1%,D:4.3%],F:23.1%,M:13.5%	1.05344	104726	56159	1.62178	166.354	C:74.3%[S:62.7%,D:11.6%],F:23.4%,M:2.3%	1.16554
	Platanus	PE+MP	-u 0	Uncollapsed + Redundans (99%/99%)		223986695	1.24121	397379	863	223	111850	0.3191	1469147	0.0066	NA	NA	76027	45061	1.30129	201.177	C:74.2%[S:63.0%,D:11.2%],F:22.8%,M:3.0%	1.16327
	SPAdes	PE+MP	-k 33,55,77,99,121			207150655	1.14791	66575	22566	993	206303	0.3271	1606337	0.0078	C:96.1%[S:79.9%,D:16.2%],F:1.3%,M:2.6%	1.1661	47577	41609	1.2016	200.863	C:98.3%[S:75.9%,D:22.4%],F:1.3%,M:0.4%	1.25166
	dipSPAdes	PE+MP	-k 33,55,77,99,121			tbc	tbc	tbc	tbc	tbc	tbc	tbc	tbc	tbc	tbc	tbc	tbc	tbc	tbc	tbc	tbc	tbc
	Velvet	PE	-k 81			199646527	1.10633	113303	9525	587	118790	0.3191	7081763	0.0358	C:92.8%[S:78.9%,D:13.9%],F:4.6%,M:2.6%	1.14237	NA	NA	NA	NA	NA	NA
	Velvet	PE	-k 91			198071839	1.0976	78455	20030	959	214349	0.3187	7081763	0.0358	C:95.4%[S:79.9%,D:15.5%],F:2.3%,M:2.3	1.16216	NA	NA	NA	NA	NA	NA
	Velvet	PE	-k 111			226395602	1.25455	147127	6627	442	111855	0.3174	8143769	0.036	C:89.2%[S:77.6%,D:11.6%],F:7.3%,M:3.5%	1.12329	NA	NA	NA	NA	NA	NA
	Velvet	PE	-k 131			200668828	1.11199	74716	11621	1040	215236	0.3177	9582051	0.0478	C:94.0%[S:80.5%,D:13.5%],F:3.6%,M:2.4%	1.13851	NA	NA	NA	NA	NA	NA

## Sheet: Accession Info
ASSEMBLY_NAME	ASSEMBLY_ACC	STUDY_ID	SAMPLE_ID	CONTIG_ACC
nAr1.8.reference_genomic	GCA_900240375	PRJEB23511	ERS2011601	OEQJ01000001-OEQJ01004125
nAr0.1.maxhap_genomic	GCA_900239715	PRJEB23517	ERS2011601	OEOB01000001-OEOB01142228
nAv0.1.collapsed	GCA_900239655	PRJEB23520	SRS408324	OENK01000001-OENK01012963
nAv0.1.uncollapsed	GCA_900239665	PRJEB23521	SRS408324	OEOC01000001-OEOC01298880
nRc1.3.reference_genomic	GCA_900239685	PRJEB23515	ERS2011620	OENT01000001-OENT01029255
nRc0.1.maxhap_genomic	GCA_900239695	PRJEB23518	ERS2011620	OEOD01000001-OEOD01360834
nRg1.8.reference_genomic	GCA_900239745	PRJEB23516	ERS2011626	OENM01000001-OENM01020900
nRg0.1.maxhap_genomic	GCA_900239705	PRJEB23519	ERS2011626	OESY010000001-OESY011036499
