# Supplementary material for: Comparative genomics of bdelloid rotifers: Insights from desiccating and nondesiccating species
Source: PLoS Biol. 2018 Apr 24;16(4):e2004830. doi: 10.1371/journal.pbio.2004830 (PMC5916493; doi:10.1371/journal.pbio.2004830)
Supplement: S2 Data — (TGZ) [file pbio.2004830.s002.tgz]

Archive with 9 entries (8 files):
- annotation
- annotation/gAr.v1.8_annotation.gff3.gz
- annotation/gRg.v1.8_annotation.gff3.gz
- annotation/pRc.v1.3_proteins.filtered.no_te.faa.gz
- annotation/pAv.v1_proteins.filtered.no_te.faa.gz
- annotation/pRg.v1.8_proteins.filtered.no_te.no_alt.faa.gz
- annotation/gRc.v1.3_annotation.gff3.gz
- annotation/pAr.v1.8_proteins.filtered.no_te.no_alt.faa.gz
- annotation/gAv.v1.0_annotation.gff3.gz
