# Supplementary material for: Comparative genomics of bdelloid rotifers: Insights from desiccating and nondesiccating species
Source: PLoS Biol. 2018 Apr 24;16(4):e2004830. doi: 10.1371/journal.pbio.2004830 (PMC5916493; doi:10.1371/journal.pbio.2004830)
Supplement: S3 Data — (XLSX) [file pbio.2004830.s003.xlsx]

## Sheet: Repeat content
Species name	Tag	Phylum	Genome span	Interspersed repeats																		Simple repeats						TOTAL
				SINEs			LINEs			LTR elements			DNA elements			Unclassified			Total			Simple		Low complexity		Total
				Number	Span (bp)	%	Number	Span (bp)	%	Number	Span (bp)	%	Number	Span (bp)	%	Number	Span (bp)	%	Number	Span (bp)	%	Span (bp)	%	Span (bp)	%	Span (bp)	%	Span (bp)	%
Aplysia californica	ACAL	Mollusca	927310431	21959	2055707	0.0022	164815	23931129	0.0258	94980	8635154	0.0093	537412	45051022	0.0486	34215	2210005	0.0024	853381	81883017	0.0883	54182260	0.0584	7312310	0.0079	61494570	0.0663	143377587	0.1546
Adineta ricciae	ARIC	Rotifera	174494180	160	8828	0.0001	2705	366119	0.0021	2946	254389	0.0015	6802	559887	0.0032	887	123629	0.0007	13500	1312852	0.0075	1663701	0.0095	420791	0.0024	2084492	0.0119	3397344	0.0195
Adineta vaga	AVAG	Rotifera	217933776	381	21823	0.0001	5170	779430	0.0036	4412	353931	0.0016	16469	1213230	0.0056	1629	203172	0.0009	28061	2571586	0.0118	3920137	0.018	883013	0.0041	4803150	0.022	7374736	0.0338
Biomphalaria glabrata	BGLA	Mollusca	916388084	26919	3556081	0.0039	132387	27172241	0.0297	38972	4768276	0.0052	280364	24776784	0.027	26197	1968916	0.0021	504839	62242298	0.0679	27391510	0.0299	5233821	0.0057	32625331	0.0356	94867629	0.1035
Caenorhabditis elegans	CELE	Nematoda	100286401	604	90590	0.0009	1304	441810	0.0044	1439	472139	0.0047	37375	7254355	0.0723	8429	2103604	0.021	49151	10362498	0.1033	1138079	0.0113	327526	0.0033	1465605	0.0146	11828103	0.1179
Crassostrea gigas	CGIG	Mollusca	557735934	4424	372155	0.0007	28889	10277101	0.0184	22224	8664548	0.0155	315823	85126733	0.1526	107662	48852041	0.0876	479022	153292578	0.2748	6920706	0.0124	1137879	0.002	8058585	0.0144	161351163	0.2893
Capitella teleta	CTEL	Annelida	333283208	461	30660	0.0001	43709	14436637	0.0433	32682	12373522	0.0371	66695	19219936	0.0577	1883	187929	0.0006	145430	46248684	0.1388	6200823	0.0186	875268	0.0026	7076091	0.0212	53324775	0.16
Drosophila melanogaster	DMEL	Diptera	143726002	89	4258	0	12983	7196508	0.0501	14745	16833227	0.1171	17904	2763741	0.0192	7689	1305926	0.0091	53410	28103660	0.1955	4033207	0.0281	588272	0.0041	4621479	0.0322	32725139	0.2277
Helobdella robusta	HROB	Annelida	235376169	233	18551	0.0001	111261	29882823	0.127	45611	4402473	0.0187	297628	25331602	0.1076	12809	844504	0.0036	467542	60479953	0.257	36295558	0.1542	1964468	0.0083	38260026	0.1625	98739979	0.4195
Intoshia linei	ILIN	Orthonectida	41603068	12	492	0	229	13726	0.0003	858	136472	0.0033	3828	531866	0.0128	55	8763	0.0002	4982	691319	0.0166	1112518	0.0267	364390	0.0088	1476908	0.0355	2168227	0.0521
Lingula anatina	LANA	Brachiopoda	425494968	1940	157554	0.0004	17789	1891657	0.0044	17486	1718315	0.004	108998	6314956	0.0148	10580	894330	0.0021	156793	10976812	0.0258	8911067	0.0209	1181853	0.0028	10092920	0.0237	21069732	0.0495
Lottia gigantea	LGIG	Mollusca	359505668	4875	493186	0.0014	17309	5586098	0.0155	5725	2580862	0.0072	59671	12811096	0.0356	3912	947597	0.0026	91492	22418839	0.0624	2847159	0.0079	483962	0.0013	3331121	0.0093	25749960	0.0716
Octopus bimaculoides	OBIM	Mollusca	2338188782	631899	115306772	0.0493	717233	85537287	0.0366	286822	21880046	0.0094	3262477	265779105	0.1137	155152	12391628	0.0053	5053583	500894838	0.2142	4063224	0.0017	207579	0.0001	4270803	0.0018	505165641	0.216
Rotaria macrura	RMAC	Rotifera	234715442	216	11583	0	4361	476931	0.002	3968	322631	0.0014	16453	1054376	0.0045	1661	141745	0.0006	26659	2007266	0.0086	2601862	0.0111	603298	0.0026	3205160	0.0137	5212426	0.0222
Rotaria magnacalcarata	RMAG	Rotifera	180458959	210	12685	0.0001	3924	639310	0.0035	3316	360194	0.002	12716	1003354	0.0056	1354	175070	0.001	21520	2190613	0.0121	2605621	0.0144	622514	0.0034	3228135	0.0179	5418748	0.03
Ramazzottius varieornatus	RVAR	Tardigrada	55842812	29	2412	0	426	35957	0.0006	308	22120	0.0004	462	77090	0.0014	75	31366	0.0006	1300	168945	0.003	161081	0.0029	18914	0.0003	179995	0.0032	348940	0.0062
Schistosoma haematobium	SHAE	Platyhelminthes	375894156	31788	5223489	0.0139	128907	54232288	0.1443	28980	9143070	0.0243	25857	1671417	0.0044	1908	98413	0.0003	217440	70368677	0.1872	4722126	0.0126	520924	0.0014	5243050	0.0139	75611727	0.2012
