# Supplementary material for: Comparative genomics of bdelloid rotifers: Insights from desiccating and nondesiccating species
Source: PLoS Biol. 2018 Apr 24;16(4):e2004830. doi: 10.1371/journal.pbio.2004830 (PMC5916493; doi:10.1371/journal.pbio.2004830)
Supplement: S4 Data — (TGZ) [file pbio.2004830.s004.tgz]

Archive with 13 entries (12 files):
- mcscanx
- mcscanx/Rc.collinearity.kaks
- mcscanx/Rg.collinearity
- mcscanx/Ar.collinearity
- mcscanx/Av.collinearity.kaks
- mcscanx/Rc.collinearity
- mcscanx/Rc.collinearity.kaks.score
- mcscanx/Rg.collinearity.kaks.score
- mcscanx/Ar.collinearity.kaks.score
- mcscanx/Rg.collinearity.kaks
- mcscanx/Ar.collinearity.kaks
- mcscanx/Av.collinearity.kaks.score
- mcscanx/Av.collinearity
