# Supplementary material for: Comparative genomics of bdelloid rotifers: Insights from desiccating and nondesiccating species
Source: PLoS Biol. 2018 Apr 24;16(4):e2004830. doi: 10.1371/journal.pbio.2004830 (PMC5916493; doi:10.1371/journal.pbio.2004830)
Supplement: S4 Data — (TGZ) [file pbio.2004830.s004.tgz › mcscanx/Rc.collinearity.kaks]

############### Parameters ###############
# MATCH_SCORE: 50
# MATCH_SIZE: 5
# GAP_PENALTY: -1
# OVERLAP_WINDOW: 5
# E_VALUE: 1e-05
# MAX GAPS: 10
############### Statistics ###############
# Number of collinear genes: 2881, Percentage: 11.72
# Number of all genes: 24573
##########################################
## Alignment 0: score=492.0 e_value=4.4e-19 N=10 Rc1&Rc275 minus
  0-  0:	RMAC|g28.t1	RMAC|g7880.t1	 5e-286	0.132764153048188	0.556213277044274
  0-  1:	RMAC|g29.t1	RMAC|g7879.t1	 3e-213	0.276381366929244	0.852896239854411
  0-  2:	RMAC|g31.t1	RMAC|g7878.t1	  2e-86	0.363161826067821	0.669396645074405
  0-  3:	RMAC|g32.t1	RMAC|g7877.t1	 9e-247	0.152440472786515	0.680954341788513
  0-  4:	RMAC|g33.t1	RMAC|g7876.t1	 2e-244	0.201056687133665	0.891841529791146
  0-  5:	RMAC|g34.t1	RMAC|g7874.t1	  2e-54	0.495543827063408	0.336564383989009
  0-  6:	RMAC|g37.t1	RMAC|g7873.t1	      0	0.194846224545906	0.775467023773119
  0-  7:	RMAC|g40.t1	RMAC|g7871.t1	 6e-220	0.167751915729663	0.531399476204496
  0-  8:	RMAC|g43.t1	RMAC|g7870.t1	 3e-146	0.2117573778897	0.759966934270683
  0-  9:	RMAC|g44.t1	RMAC|g7869.t1	 2e-164	0.251060304450184	0.908803370696623
## Alignment 1: score=590.0 e_value=3.1e-25 N=12 Rc1&Rc373 minus
  1-  0:	RMAC|g47.t1	RMAC|g9527.t1	 7e-211	0.15024837860364	0.66341780412841
  1-  1:	RMAC|g48.t1	RMAC|g9526.t1	      0	0.144878144539599	0.623747193108478
  1-  2:	RMAC|g49.t1	RMAC|g9525.t1	  2e-80	0.493993204370632	0.802796662206538
  1-  3:	RMAC|g50.t1	RMAC|g9524.t1	  1e-49	0.134788888835844	1.08001482035704
  1-  4:	RMAC|g51.t1	RMAC|g9523.t1	 7e-186	0.138213329625715	0.963117019923028
  1-  5:	RMAC|g53.t1	RMAC|g9522.t1	 2e-147	0.395767795442192	0.9624912769823
  1-  6:	RMAC|g54.t1	RMAC|g9521.t1	 7e-312	0.273398774386434	0.800494519520662
  1-  7:	RMAC|g56.t1	RMAC|g9520.t1	      0	0.194474228531722	0.408847334212321
  1-  8:	RMAC|g60.t1	RMAC|g9518.t1	 2e-123	0.463061514097275	0.725082866211737
  1-  9:	RMAC|g62.t1	RMAC|g9516.t1	 5e-270	0.287815826753278	0.810423560686745
  1- 10:	RMAC|g64.t1	RMAC|g9513.t1	  6e-54	0.354749353669151	0.431384000822315
  1- 11:	RMAC|g65.t1	RMAC|g9510.t1	 3e-254	0.0917476100274662	0.743466999424326
## Alignment 2: score=294.0 e_value=7.8e-09 N=6 Rc1&Rc614 plus
  2-  0:	RMAC|g10.t1	RMAC|g12696.t1	 7e-153	0.224127053367373	0.687291973305656
  2-  1:	RMAC|g11.t1	RMAC|g12697.t1	      0	0.221312532847398	0.92327570964234
  2-  2:	RMAC|g12.t1	RMAC|g12698.t1	 6e-224	0.335471452984022	0.726310708783338
  2-  3:	RMAC|g13.t1	RMAC|g12702.t1	 6e-212	0.326504868963795	0.917031085724155
  2-  4:	RMAC|g14.t1	RMAC|g12703.t1	 1e-154	0.337242405912098	0.581674416213725
  2-  5:	RMAC|g18.t1	RMAC|g12707.t1	 1e-173	0.416846611107562	0.950372955049258
## Alignment 3: score=298.0 e_value=2e-08 N=6 Rc1&Rc824 minus
  3-  0:	RMAC|g68.t1	RMAC|g14806.t1	  8e-75	0.194464171496429	0.728999442916746
  3-  1:	RMAC|g69.t1	RMAC|g14805.t1	      0	0.201235299244625	0.637663449967023
  3-  2:	RMAC|g71.t1	RMAC|g14803.t1	 4e-167	0.291708074602586	0.836266802484165
  3-  3:	RMAC|g72.t1	RMAC|g14802.t1	 1e-125	0.00610483275694245	0.605830593302032
  3-  4:	RMAC|g73.t1	RMAC|g14800.t1	 6e-166	0.393772567731567	0.244002771641081
  3-  5:	RMAC|g74.t1	RMAC|g14799.t1	      0	0.284215864805673	0.604748969445607
## Alignment 4: score=295.0 e_value=4.7e-09 N=6 Rc102&Rc54 plus
  4-  0:	RMAC|g4079.t1	RMAC|g2619.t1	  6e-27	0.807213832387742	0.482835140934844
  4-  1:	RMAC|g4081.t1	RMAC|g2620.t1	  3e-27	0.369092406339957	1.02295309051396
  4-  2:	RMAC|g4082.t1	RMAC|g2621.t1	 2e-179	0.370289024428322	0.750849430846894
  4-  3:	RMAC|g4083.t1	RMAC|g2623.t1	 2e-112	0.0670486321804879	0.711067121768332
  4-  4:	RMAC|g4084.t1	RMAC|g2624.t1	 5e-179	-2	-2
  4-  5:	RMAC|g4088.t1	RMAC|g2626.t1	 2e-207	0.205618896615966	0.82103666044054
## Alignment 5: score=296.0 e_value=6.6e-08 N=6 Rc1024&Rc49 minus
  5-  0:	RMAC|g16296.t1	RMAC|g2450.t1	 2e-181	0.155889824382744	0.771080943013264
  5-  1:	RMAC|g16297.t1	RMAC|g2449.t1	 3e-236	0.19193931118718	0.659964508081172
  5-  2:	RMAC|g16298.t1	RMAC|g2447.t1	 6e-241	0.214799517935456	0.435399716914237
  5-  3:	RMAC|g16299.t1	RMAC|g2446.t1	 4e-231	0.340002087994519	0.676306263272399
  5-  4:	RMAC|g16300.t1	RMAC|g2445.t1	  6e-21	0.598180374780104	0.402365141908356
  5-  5:	RMAC|g16304.t1	RMAC|g2443.t1	 1e-119	0.452629708207412	0.941748364126736
## Alignment 6: score=347.0 e_value=1.1e-10 N=7 Rc103&Rc556 minus
  6-  0:	RMAC|g4124.t1	RMAC|g12038.t1	  7e-82	0.175435577651643	0.671342486931257
  6-  1:	RMAC|g4126.t1	RMAC|g12036.t1	 1e-121	0.417242996040017	0.497603284655471
  6-  2:	RMAC|g4127.t1	RMAC|g12035.t1	      0	0.1641955737936	0.694581597256977
  6-  3:	RMAC|g4129.t1	RMAC|g12034.t1	 5e-286	0.327128306405184	0.806329380744574
  6-  4:	RMAC|g4130.t1	RMAC|g12033.t1	  1e-74	0.591287291338714	0.983593033772419
  6-  5:	RMAC|g4132.t1	RMAC|g12032.t1	 7e-203	0.245538662270218	0.753575394725085
  6-  6:	RMAC|g4133.t1	RMAC|g12031.t1	  6e-39	0.596982144583723	0.602928794235121
## Alignment 7: score=296.0 e_value=3.3e-09 N=6 Rc104&Rc106 plus
  7-  0:	RMAC|g4156.t1	RMAC|g4194.t1	 3e-156	0.0854322142640886	0.925720368770124
  7-  1:	RMAC|g4157.t1	RMAC|g4195.t1	 5e-286	0.37675419472173	0.609183818549042
  7-  2:	RMAC|g4159.t1	RMAC|g4196.t1	  9e-76	0.594962796497308	0.714242190752108
  7-  3:	RMAC|g4160.t1	RMAC|g4197.t1	 2e-224	0.205658451461221	0.693635732244203
  7-  4:	RMAC|g4161.t1	RMAC|g4198.t1	  3e-50	-2	-2
  7-  5:	RMAC|g4162.t1	RMAC|g4202.t1	 7e-300	0.151527703033642	0.856792742156774
## Alignment 8: score=594.0 e_value=5.9e-25 N=12 Rc104&Rc267 plus
  8-  0:	RMAC|g4141.t1	RMAC|g7719.t1	  1e-31	1.02945498012778	0.331068585011621
  8-  1:	RMAC|g4142.t1	RMAC|g7721.t1	  2e-83	0.287793205802675	1.13860898469232
  8-  2:	RMAC|g4143.t1	RMAC|g7722.t1	      0	0.0864361602046928	0.931449203525323
  8-  3:	RMAC|g4144.t1	RMAC|g7723.t1	      0	0.220906629813756	0.615776964147945
  8-  4:	RMAC|g4145.t1	RMAC|g7724.t1	  1e-47	0.206774843293357	1.02119592963271
  8-  5:	RMAC|g4146.t1	RMAC|g7727.t1	 1e-232	0.345608809621972	0.505889364545195
  8-  6:	RMAC|g4147.t1	RMAC|g7728.t1	      0	0.349638620097237	0.622111125387521
  8-  7:	RMAC|g4148.t1	RMAC|g7729.t1	  4e-33	0.56270844655865	0.703274886902328
  8-  8:	RMAC|g4151.t1	RMAC|g7731.t1	 2e-167	0.162548287746978	1.14491558147793
  8-  9:	RMAC|g4153.t1	RMAC|g7732.t1	 1e-186	0.188655863533052	0.466687487089114
  8- 10:	RMAC|g4154.t1	RMAC|g7734.t1	 9e-255	0.140888932119085	0.693620718816627
  8- 11:	RMAC|g4155.t1	RMAC|g7735.t1	 9e-121	0.206966223453152	0.700277124902296
## Alignment 9: score=449.0 e_value=2.5e-15 N=9 Rc106&Rc338 plus
  9-  0:	RMAC|g4203.t1	RMAC|g8964.t1	      0	0.239736534255151	0.613120207146096
  9-  1:	RMAC|g4205.t1	RMAC|g8965.t1	 2e-234	0.157923026887028	0.807009342563154
  9-  2:	RMAC|g4206.t1	RMAC|g8966.t1	 2e-134	0.382495698157515	0.664452659667747
  9-  3:	RMAC|g4208.t1	RMAC|g8968.t1	 5e-238	0.179787865572317	0.600724097286718
  9-  4:	RMAC|g4209.t1	RMAC|g8969.t1	 1e-212	0.219273374673056	0.889700095391514
  9-  5:	RMAC|g4210.t1	RMAC|g8970.t1	      0	0.242624045442755	1.01166338052793
  9-  6:	RMAC|g4211.t1	RMAC|g8971.t1	 2e-155	0.290452372347459	0.850180107296352
  9-  7:	RMAC|g4212.t1	RMAC|g8972.t1	  1e-73	0.133988636020466	0.800250345775323
  9-  8:	RMAC|g4213.t1	RMAC|g8973.t1	 2e-188	0.488164175245311	0.969045748498641
## Alignment 10: score=348.0 e_value=3.6e-11 N=7 Rc1083&Rc146 plus
 10-  0:	RMAC|g16725.t1	RMAC|g5201.t1	      0	0.184896689312209	0.689452161016902
 10-  1:	RMAC|g16726.t1	RMAC|g5204.t1	 5e-212	0.393410405074651	0.55994212458816
 10-  2:	RMAC|g16727.t1	RMAC|g5205.t1	 2e-278	0.179532286857651	0.68999834944339
 10-  3:	RMAC|g16728.t1	RMAC|g5206.t1	 5e-121	0.476710721582643	0.659721850178094
 10-  4:	RMAC|g16729.t1	RMAC|g5207.t1	  1e-85	0.476507084488018	0.92538148582981
 10-  5:	RMAC|g16730.t1	RMAC|g5208.t1	  9e-79	0.206731855703623	0.854814631609636
 10-  6:	RMAC|g16731.t1	RMAC|g5209.t1	 2e-109	0.521054463048403	0.284222572895634
## Alignment 11: score=449.0 e_value=6.5e-16 N=9 Rc1091&Rc788 plus
 11-  0:	RMAC|g16787.t1	RMAC|g14463.t1	 7e-231	0.304555606598541	0.728175299693362
 11-  1:	RMAC|g16788.t1	RMAC|g14464.t1	 4e-239	0.21736340338377	0.723637785284274
 11-  2:	RMAC|g16790.t1	RMAC|g14465.t1	  4e-69	0.501514039592046	0.754419035593617
 11-  3:	RMAC|g16791.t1	RMAC|g14466.t1	  7e-56	0.679833618765048	0.414326405412232
 11-  4:	RMAC|g16792.t1	RMAC|g14467.t1	 3e-150	0.360030702319439	0.666149247755358
 11-  5:	RMAC|g16793.t1	RMAC|g14468.t1	 7e-225	0.171042126256998	0.86968278302041
 11-  6:	RMAC|g16794.t1	RMAC|g14469.t1	 1e-146	0.273435290142669	0.762488658356513
 11-  7:	RMAC|g16795.t1	RMAC|g14470.t1	  2e-78	0.306255037645322	0.331531075061267
 11-  8:	RMAC|g16796.t1	RMAC|g14472.t1	 3e-209	0.271972174514618	0.637429187373561
## Alignment 12: score=396.0 e_value=2.1e-14 N=8 Rc1097&Rc363 minus
 12-  0:	RMAC|g16828.t1	RMAC|g9366.t1	  3e-53	0	0.367639307452867
 12-  1:	RMAC|g16829.t1	RMAC|g9365.t1	  1e-71	0.00327600848471655	0.440350362621986
 12-  2:	RMAC|g16830.t1	RMAC|g9364.t1	  1e-66	0	0.469969873663787
 12-  3:	RMAC|g16832.t1	RMAC|g9362.t1	 1e-268	0.208890266141591	0.511526092717591
 12-  4:	RMAC|g16833.t1	RMAC|g9360.t1	      0	0.278016861480281	0.704364643803536
 12-  5:	RMAC|g16835.t1	RMAC|g9359.t1	 3e-164	0.329736966931915	0.572377947242015
 12-  6:	RMAC|g16837.t1	RMAC|g9358.t1	 3e-131	0.298887967509849	0.591772110949241
 12-  7:	RMAC|g16838.t1	RMAC|g9357.t1	 9e-156	0.361718010009401	0.742035867880757
## Alignment 13: score=493.0 e_value=1.7e-20 N=10 Rc11&Rc252 plus
 13-  0:	RMAC|g727.t1	RMAC|g7431.t1	      0	0.205804124910074	0.391507044873358
 13-  1:	RMAC|g728.t1	RMAC|g7432.t1	 3e-143	0.398006199347558	0.721776051896337
 13-  2:	RMAC|g729.t1	RMAC|g7433.t1	  2e-20	0.21233617989808	0.89194999270218
 13-  3:	RMAC|g730.t1	RMAC|g7434.t1	  9e-28	1.23609216504415	0.353846503980948
 13-  4:	RMAC|g731.t1	RMAC|g7438.t1	  3e-60	0.438096332172862	0.323525888525576
 13-  5:	RMAC|g732.t1	RMAC|g7439.t1	 2e-126	0.202266814944637	0.40939722836083
 13-  6:	RMAC|g737.t1	RMAC|g7441.t1	 2e-183	0.110001642879531	0.500237987995178
 13-  7:	RMAC|g738.t1	RMAC|g7442.t1	  3e-75	-2	-2
 13-  8:	RMAC|g739.t1	RMAC|g7443.t1	      0	0.147464146121084	0.581018092989921
 13-  9:	RMAC|g740.t1	RMAC|g7444.t1	  2e-48	0.275881125216644	0.655773281258136
## Alignment 14: score=833.0 e_value=1.9e-41 N=17 Rc11&Rc26 plus
 14-  0:	RMAC|g698.t1	RMAC|g1519.t1	 2e-113	0.0680584530335833	0.37309057212866
 14-  1:	RMAC|g699.t1	RMAC|g1524.t1	 4e-125	0.552680805609314	0.359992900869699
 14-  2:	RMAC|g700.t1	RMAC|g1527.t1	 4e-231	0.283191948969788	0.62165969379001
 14-  3:	RMAC|g701.t1	RMAC|g1528.t1	  9e-37	0.415282155740941	0.5234923537768
 14-  4:	RMAC|g702.t1	RMAC|g1529.t1	  1e-66	-2	-2
 14-  5:	RMAC|g704.t1	RMAC|g1530.t1	  9e-72	0.497649878810421	0.745277506665703
 14-  6:	RMAC|g705.t1	RMAC|g1531.t1	      0	0.106825321741725	0.795981144063638
 14-  7:	RMAC|g706.t1	RMAC|g1532.t1	  7e-51	0.157742266387941	0.807325470203653
 14-  8:	RMAC|g707.t1	RMAC|g1535.t1	  8e-96	0.0306415163235475	0.684191817496483
 14-  9:	RMAC|g709.t1	RMAC|g1536.t1	 5e-210	0.0531816529959805	0.778133446582783
 14- 10:	RMAC|g710.t1	RMAC|g1538.t1	 1e-191	0.38963860265506	0.1976490137702
 14- 11:	RMAC|g712.t1	RMAC|g1539.t1	 3e-196	0.22378794885962	0.681940053865186
 14- 12:	RMAC|g714.t1	RMAC|g1542.t1	  2e-24	0.775177921314104	0.378065290344587
 14- 13:	RMAC|g717.t1	RMAC|g1545.t1	 1e-176	0.324225193954685	0.881285445448177
 14- 14:	RMAC|g719.t1	RMAC|g1548.t1	      0	0.169322497510433	0.669012894852528
 14- 15:	RMAC|g720.t1	RMAC|g1549.t1	 8e-185	0.291321690716697	0.727118517680019
 14- 16:	RMAC|g721.t1	RMAC|g1550.t1	 7e-135	0.208191862750854	0.413534579198214
## Alignment 15: score=346.0 e_value=1.2e-10 N=7 Rc11&Rc624 minus
 15-  0:	RMAC|g741.t1	RMAC|g12810.t1	 6e-101	0.303483630869956	0.820550119722325
 15-  1:	RMAC|g743.t1	RMAC|g12809.t1	 2e-215	0.0813313241021767	0.789531711651964
 15-  2:	RMAC|g745.t1	RMAC|g12807.t1	 2e-202	0.160752807960509	0.747295401998016
 15-  3:	RMAC|g746.t1	RMAC|g12806.t1	  4e-59	0.772230791558689	0.386862288021139
 15-  4:	RMAC|g747.t1	RMAC|g12805.t1	 2e-149	0.133618714809932	0.946798710359278
 15-  5:	RMAC|g749.t1	RMAC|g12802.t1	      0	0.275813197231287	0.646372008195435
 15-  6:	RMAC|g750.t1	RMAC|g12801.t1	 9e-109	0.51834472306513	0.324764414753051
## Alignment 16: score=298.0 e_value=2.7e-09 N=6 Rc111&Rc257 minus
 16-  0:	RMAC|g4324.t1	RMAC|g7521.t1	  3e-17	2.17490630186929	0.264580960475361
 16-  1:	RMAC|g4325.t1	RMAC|g7520.t1	  4e-38	-2	-2
 16-  2:	RMAC|g4327.t1	RMAC|g7519.t1	  1e-71	0.0630666169102709	0.639704718220405
 16-  3:	RMAC|g4328.t1	RMAC|g7518.t1	 5e-195	0.0524938876696348	0.861467031932077
 16-  4:	RMAC|g4329.t1	RMAC|g7517.t1	  3e-53	0.00882038832007286	0.644799940346318
 16-  5:	RMAC|g4331.t1	RMAC|g7516.t1	 6e-127	0.11014285129736	0.785541114723889
## Alignment 17: score=292.0 e_value=1.4e-08 N=6 Rc111&Rc64 plus
 17-  0:	RMAC|g4310.t1	RMAC|g2933.t1	  6e-46	0.322654656805093	0.85626085939045
 17-  1:	RMAC|g4313.t1	RMAC|g2934.t1	 5e-173	0.251796857977993	0.741106699190311
 17-  2:	RMAC|g4314.t1	RMAC|g2935.t1	 2e-113	0.750967383576084	0.518751886729754
 17-  3:	RMAC|g4319.t1	RMAC|g2936.t1	 3e-241	0.0459352959667412	0.77960761885858
 17-  4:	RMAC|g4322.t1	RMAC|g2939.t1	 3e-136	0.219931332036911	0.809545253974751
 17-  5:	RMAC|g4324.t1	RMAC|g2941.t1	  1e-36	-2	-2
## Alignment 18: score=347.0 e_value=4.2e-11 N=7 Rc1129&Rc74 minus
 18-  0:	RMAC|g17047.t1	RMAC|g3261.t1	  5e-38	0.215660795287163	0.498284332787627
 18-  1:	RMAC|g17048.t1	RMAC|g3260.t1	 2e-147	0	0.706532420982426
 18-  2:	RMAC|g17049.t1	RMAC|g3259.t1	 5e-164	0.063133840511336	1.04897766323871
 18-  3:	RMAC|g17050.t1	RMAC|g3258.t1	 5e-310	0.26348269357417	0.739733877969565
 18-  4:	RMAC|g17052.t1	RMAC|g3257.t1	 1e-190	0.483658045106617	0.524712401121692
 18-  5:	RMAC|g17054.t1	RMAC|g3256.t1	  8e-88	0.371588844196086	1.07555042340272
 18-  6:	RMAC|g17055.t1	RMAC|g3254.t1	  5e-29	0.980726588135956	0.735148305388778
## Alignment 19: score=491.0 e_value=6.1e-20 N=10 Rc113&Rc162 plus
 19-  0:	RMAC|g4362.t1	RMAC|g5589.t1	      0	0.321453900837771	0.391088050020952
 19-  1:	RMAC|g4363.t1	RMAC|g5592.t1	  5e-90	0.484845851030377	0.225006746044119
 19-  2:	RMAC|g4365.t1	RMAC|g5594.t1	      0	0.327475661228868	0.765224955115957
 19-  3:	RMAC|g4366.t1	RMAC|g5595.t1	  1e-96	0.0747166892135907	0.59004731018992
 19-  4:	RMAC|g4367.t1	RMAC|g5598.t1	 2e-155	0.253410329726342	0.675018044698391
 19-  5:	RMAC|g4369.t1	RMAC|g5599.t1	 7e-119	0.112610728271421	0.510759909749386
 19-  6:	RMAC|g4370.t1	RMAC|g5600.t1	 7e-153	0.367628133551433	0.808452679375145
 19-  7:	RMAC|g4374.t1	RMAC|g5601.t1	 1e-202	0.212475238102788	0.616252120927789
 19-  8:	RMAC|g4375.t1	RMAC|g5602.t1	  1e-61	0.350891550530585	0.420605229979181
 19-  9:	RMAC|g4376.t1	RMAC|g5603.t1	 2e-227	0.252555088262718	0.676830164837154
## Alignment 20: score=297.0 e_value=4.6e-08 N=6 Rc1139&Rc65 minus
 20-  0:	RMAC|g17122.t1	RMAC|g2973.t1	  1e-24	0.325674883713455	0.69742228794745
 20-  1:	RMAC|g17123.t1	RMAC|g2972.t1	 2e-137	0.325186017513354	0.879955363077848
 20-  2:	RMAC|g17125.t1	RMAC|g2970.t1	 4e-130	0.29629108522637	0.943135178440473
 20-  3:	RMAC|g17126.t1	RMAC|g2969.t1	  1e-55	0.619942738037849	0.717455107779601
 20-  4:	RMAC|g17127.t1	RMAC|g2967.t1	  1e-56	0.959817808555512	0.265397210278691
 20-  5:	RMAC|g17128.t1	RMAC|g2965.t1	  3e-76	0.268853312043195	1.1444285998656
## Alignment 21: score=443.0 e_value=8.6e-18 N=9 Rc114&Rc352 minus
 21-  0:	RMAC|g4392.t1	RMAC|g9200.t1	 2e-143	0.648685912256409	0.232025167392416
 21-  1:	RMAC|g4393.t1	RMAC|g9198.t1	  2e-58	-2	-2
 21-  2:	RMAC|g4394.t1	RMAC|g9197.t1	 1e-121	0.147516661055625	0.615642844316385
 21-  3:	RMAC|g4397.t1	RMAC|g9194.t1	  9e-70	0.513953349573762	0.799299460911714
 21-  4:	RMAC|g4398.t1	RMAC|g9193.t1	  1e-55	0.229219066651269	1.22155415510336
 21-  5:	RMAC|g4399.t1	RMAC|g9192.t1	  6e-90	0.531364668892266	0.509279317289608
 21-  6:	RMAC|g4404.t1	RMAC|g9190.t1	  1e-31	1.02591643715821	0.320606232192556
 21-  7:	RMAC|g4405.t1	RMAC|g9188.t1	  2e-36	0.364245941679993	0.793703012969328
 21-  8:	RMAC|g4407.t1	RMAC|g9187.t1	      0	0.241393389401495	0.658776482656368
## Alignment 22: score=344.0 e_value=7.8e-11 N=7 Rc118&Rc506 minus
 22-  0:	RMAC|g4479.t1	RMAC|g11425.t1	 2e-222	0.200116440607606	0.851950026079427
 22-  1:	RMAC|g4480.t1	RMAC|g11424.t1	 2e-161	0.213235305747582	0.732053336673981
 22-  2:	RMAC|g4483.t1	RMAC|g11421.t1	 4e-106	0.0401732320500064	0.630110483630451
 22-  3:	RMAC|g4484.t1	RMAC|g11419.t1	  4e-42	-2	-2
 22-  4:	RMAC|g4486.t1	RMAC|g11418.t1	 2e-161	0.105796490036909	0.699066225172362
 22-  5:	RMAC|g4488.t1	RMAC|g11416.t1	 1e-212	0.351138158977449	0.745272355800478
 22-  6:	RMAC|g4489.t1	RMAC|g11414.t1	  2e-76	-2	-2
## Alignment 23: score=492.0 e_value=1.2e-19 N=10 Rc119&Rc199 minus
 23-  0:	RMAC|g4505.t1	RMAC|g6396.t1	  1e-30	0.803462230644248	0.795700345533281
 23-  1:	RMAC|g4507.t1	RMAC|g6394.t1	  5e-75	0.0718669610727013	0.876365537561065
 23-  2:	RMAC|g4509.t1	RMAC|g6392.t1	  6e-51	0.187882442256173	0.755499560347466
 23-  3:	RMAC|g4510.t1	RMAC|g6391.t1	 3e-158	0.267648509443899	0.852193416213356
 23-  4:	RMAC|g4511.t1	RMAC|g6389.t1	  3e-38	0.699118996404071	0.643211405638263
 23-  5:	RMAC|g4512.t1	RMAC|g6387.t1	 8e-233	0.121869267717713	0.774869432914712
 23-  6:	RMAC|g4513.t1	RMAC|g6386.t1	 1e-185	0.263377089351709	0.40978218187743
 23-  7:	RMAC|g4517.t1	RMAC|g6384.t1	  5e-22	1.17933949703578	0.742176468893078
 23-  8:	RMAC|g4519.t1	RMAC|g6383.t1	 4e-115	0.428274857800786	0.892571891602349
 23-  9:	RMAC|g4520.t1	RMAC|g6382.t1	      0	0.244224811492678	0.619740624873235
## Alignment 24: score=445.0 e_value=1.5e-16 N=9 Rc12&Rc405 minus
 24-  0:	RMAC|g768.t1	RMAC|g10062.t1	  4e-37	0.249521847815822	0.727397479442852
 24-  1:	RMAC|g771.t1	RMAC|g10061.t1	 3e-207	0.25351400297717	0.541997079624459
 24-  2:	RMAC|g773.t1	RMAC|g10060.t1	 6e-284	0.239189603289658	0.370340018845443
 24-  3:	RMAC|g774.t1	RMAC|g10058.t1	  2e-41	0.519233182707341	0.855041012313139
 24-  4:	RMAC|g775.t1	RMAC|g10057.t1	 2e-179	0.154300624752218	0.794553136351186
 24-  5:	RMAC|g777.t1	RMAC|g10056.t1	  3e-67	0.340042696418694	0.672625169888698
 24-  6:	RMAC|g778.t1	RMAC|g10055.t1	 3e-182	0.199578173570409	0.843312773326156
 24-  7:	RMAC|g779.t1	RMAC|g10054.t1	 6e-116	0.163793516225203	0.690791070318781
 24-  8:	RMAC|g780.t1	RMAC|g10053.t1	 1e-113	0.263699237108715	0.569289066076361
## Alignment 25: score=339.0 e_value=1.5e-11 N=7 Rc120&Rc316 plus
 25-  0:	RMAC|g4535.t1	RMAC|g8594.t1	  8e-47	0.395878105332169	0.595577291507188
 25-  1:	RMAC|g4536.t1	RMAC|g8604.t1	 2e-167	0.0727775033419042	0.640696174962191
 25-  2:	RMAC|g4537.t1	RMAC|g8605.t1	 8e-119	0.576930363574611	0.263626123256755
 25-  3:	RMAC|g4539.t1	RMAC|g8606.t1	 4e-134	0.208382114437574	0.563066783819636
 25-  4:	RMAC|g4540.t1	RMAC|g8607.t1	      0	0.334388599305362	0.655177223840141
 25-  5:	RMAC|g4541.t1	RMAC|g8608.t1	      0	0.13425245038246	0.754664189864031
 25-  6:	RMAC|g4542.t1	RMAC|g8610.t1	 3e-211	0.292884064358415	0.437610447478988
## Alignment 26: score=397.0 e_value=5.3e-13 N=8 Rc121&Rc497 plus
 26-  0:	RMAC|g4571.t1	RMAC|g11299.t1	  3e-39	0.38268802298019	0.568311568670786
 26-  1:	RMAC|g4572.t1	RMAC|g11300.t1	 5e-141	0.515201985350478	0.635296862395627
 26-  2:	RMAC|g4573.t1	RMAC|g11301.t1	      0	0.111863255420757	0.61300076035222
 26-  3:	RMAC|g4574.t1	RMAC|g11302.t1	  2e-49	0.515663396291866	0.230904586572637
 26-  4:	RMAC|g4575.t1	RMAC|g11305.t1	 1e-153	0.255359189833232	0.645818386889654
 26-  5:	RMAC|g4576.t1	RMAC|g11307.t1	  5e-48	0.256378331989383	0.772934908707213
 26-  6:	RMAC|g4577.t1	RMAC|g11308.t1	 6e-195	0.403525213133281	0.64757540811021
 26-  7:	RMAC|g4578.t1	RMAC|g11309.t1	 1e-202	0.222577451757003	0.608005772689537
## Alignment 27: score=395.0 e_value=5.5e-14 N=8 Rc1216&Rc261 plus
 27-  0:	RMAC|g17573.t1	RMAC|g7606.t1	  1e-87	0.353224718827025	0.588190481479053
 27-  1:	RMAC|g17574.t1	RMAC|g7607.t1	 9e-140	0.493993297920649	0.602230796986107
 27-  2:	RMAC|g17575.t1	RMAC|g7608.t1	  9e-77	0	0.629190636036867
 27-  3:	RMAC|g17576.t1	RMAC|g7610.t1	 1e-134	0.223892232060891	0.822099327141244
 27-  4:	RMAC|g17577.t1	RMAC|g7613.t1	 1e-249	0.284225818033336	0.62892126929638
 27-  5:	RMAC|g17578.t1	RMAC|g7616.t1	 1e-231	0.476164592708444	0.610196861078952
 27-  6:	RMAC|g17579.t1	RMAC|g7617.t1	 2e-104	0.32333616256567	0.665039312126071
 27-  7:	RMAC|g17580.t1	RMAC|g7618.t1	 8e-188	0.313019093515173	1.13405281582745
## Alignment 28: score=448.0 e_value=2.8e-16 N=9 Rc1226&Rc149 plus
 28-  0:	RMAC|g17627.t1	RMAC|g5275.t1	  1e-82	0.299116483419519	0.716480028976573
 28-  1:	RMAC|g17628.t1	RMAC|g5276.t1	 9e-170	0.233193496799046	0.849793644526245
 28-  2:	RMAC|g17629.t1	RMAC|g5277.t1	 5e-112	0.180627552890614	0.33632769276522
 28-  3:	RMAC|g17630.t1	RMAC|g5278.t1	  9e-59	0.108014518751907	0.592873633049342
 28-  4:	RMAC|g17631.t1	RMAC|g5279.t1	  7e-81	0.133540646686385	0.31564472167407
 28-  5:	RMAC|g17632.t1	RMAC|g5280.t1	 2e-232	0.254642758143194	0.204025248029711
 28-  6:	RMAC|g17633.t1	RMAC|g5281.t1	 2e-131	0.229005858154872	0.737848650022185
 28-  7:	RMAC|g17634.t1	RMAC|g5283.t1	  4e-80	0.31238397528405	0.702884414866132
 28-  8:	RMAC|g17635.t1	RMAC|g5285.t1	  9e-50	0.376507084317388	0.917116777379422
## Alignment 29: score=283.0 e_value=4.7e-09 N=6 Rc124&Rc46 minus
 29-  0:	RMAC|g4639.t1	RMAC|g2346.t1	  1e-69	0.11786779905939	0.729450051775446
 29-  1:	RMAC|g4645.t1	RMAC|g2344.t1	      0	0.181233424404971	0.735872231768457
 29-  2:	RMAC|g4652.t1	RMAC|g2338.t1	  5e-97	0.299094291293653	0.855713160323386
 29-  3:	RMAC|g4653.t1	RMAC|g2337.t1	 1e-278	0.0307405977132883	0.658612703751276
 29-  4:	RMAC|g4661.t1	RMAC|g2334.t1	  9e-44	0.494964943316203	1.00672904932331
 29-  5:	RMAC|g4663.t1	RMAC|g2333.t1	      0	0.33545800730283	0.802671127013004
## Alignment 30: score=395.0 e_value=1e-13 N=8 Rc125&Rc132 plus
 30-  0:	RMAC|g4669.t1	RMAC|g4860.t1	  2e-82	0.321258029261136	0.595582332372502
 30-  1:	RMAC|g4671.t1	RMAC|g4861.t1	  2e-78	0.479348406366684	1.04218382724081
 30-  2:	RMAC|g4672.t1	RMAC|g4862.t1	 9e-145	0.195258307572752	0.610736534887847
 30-  3:	RMAC|g4674.t1	RMAC|g4864.t1	 1e-153	0.285880494270823	0.568157572931958
 30-  4:	RMAC|g4675.t1	RMAC|g4865.t1	 2e-148	0.170272907051932	0.755117820574839
 30-  5:	RMAC|g4678.t1	RMAC|g4866.t1	  3e-13	0.688890003640735	0.498853010366911
 30-  6:	RMAC|g4679.t1	RMAC|g4868.t1	  2e-76	0.85823254973271	0.973252150547557
 30-  7:	RMAC|g4681.t1	RMAC|g4869.t1	 1e-151	0.323681335053605	0.478311035780092
## Alignment 31: score=487.0 e_value=5.8e-20 N=10 Rc126&Rc61 plus
 31-  0:	RMAC|g4699.t1	RMAC|g2834.t1	  8e-19	1.55233472307607	0.288606587386878
 31-  1:	RMAC|g4702.t1	RMAC|g2835.t1	 1e-242	0.24844419786598	0.775494821911049
 31-  2:	RMAC|g4705.t1	RMAC|g2837.t1	  6e-67	1.58396492929987	0.255810404780554
 31-  3:	RMAC|g4712.t1	RMAC|g2842.t1	 7e-280	0.1940374224902	0.776093134484188
 31-  4:	RMAC|g4714.t1	RMAC|g2843.t1	 1e-226	0.229678491982313	0.558739689894867
 31-  5:	RMAC|g4715.t1	RMAC|g2844.t1	 7e-173	0.135569725867731	0.748119688812209
 31-  6:	RMAC|g4718.t1	RMAC|g2846.t1	  1e-76	0.488376224415964	0.26006516162785
 31-  7:	RMAC|g4720.t1	RMAC|g2847.t1	  7e-51	0.686588854237842	0.939100082824297
 31-  8:	RMAC|g4721.t1	RMAC|g2848.t1	 6e-191	0.757159312835309	0.361139157425444
 31-  9:	RMAC|g4722.t1	RMAC|g2849.t1	 2e-241	0.129001120171057	0.512398372429693
## Alignment 32: score=297.0 e_value=1e-08 N=6 Rc127&Rc147 plus
 32-  0:	RMAC|g4724.t1	RMAC|g5239.t1	 2e-119	0.402207737682787	0.784552068072312
 32-  1:	RMAC|g4725.t1	RMAC|g5242.t1	 3e-222	0.181626907147076	0.684495625028297
 32-  2:	RMAC|g4726.t1	RMAC|g5244.t1	  9e-34	0.378831337828141	0.709420883033861
 32-  3:	RMAC|g4727.t1	RMAC|g5245.t1	 1e-283	0.174628479497449	0.768871172007547
 32-  4:	RMAC|g4728.t1	RMAC|g5246.t1	 2e-129	0.401355389603108	0.756542185452377
 32-  5:	RMAC|g4729.t1	RMAC|g5248.t1	      0	0.107693905031852	0.729825660379971
## Alignment 33: score=636.0 e_value=1.4e-29 N=13 Rc127&Rc167 plus
 33-  0:	RMAC|g4731.t1	RMAC|g5699.t1	 2e-307	0.313379547745971	0.839565654758347
 33-  1:	RMAC|g4732.t1	RMAC|g5701.t1	  9e-94	0.266781747604098	0.849192883358125
 33-  2:	RMAC|g4734.t1	RMAC|g5702.t1	  8e-49	0.359239624131807	0.753287184986227
 33-  3:	RMAC|g4735.t1	RMAC|g5704.t1	 7e-109	0.380567676823883	0.501759744427338
 33-  4:	RMAC|g4736.t1	RMAC|g5705.t1	 3e-208	0.184775855049104	0.983232130957908
 33-  5:	RMAC|g4737.t1	RMAC|g5707.t1	 2e-137	0.369883220570665	0.663117254442893
 33-  6:	RMAC|g4738.t1	RMAC|g5709.t1	  6e-34	0.373589000884408	0.288787954539296
 33-  7:	RMAC|g4739.t1	RMAC|g5710.t1	 2e-296	0.0546307504196876	0.753151953147778
 33-  8:	RMAC|g4740.t1	RMAC|g5712.t1	 1e-139	0.123354245726484	1.46010828751285
 33-  9:	RMAC|g4742.t1	RMAC|g5716.t1	  5e-60	0.255027977089282	0.771799165478407
 33- 10:	RMAC|g4744.t1	RMAC|g5718.t1	      0	0.323615817402429	0.857851027688904
 33- 11:	RMAC|g4746.t1	RMAC|g5719.t1	 3e-109	0.145627742363539	0.661526780492876
 33- 12:	RMAC|g4747.t1	RMAC|g5723.t1	 1e-292	0.277939136480893	0.636111625304452
## Alignment 34: score=543.0 e_value=2.2e-23 N=11 Rc13&Rc293 minus
 34-  0:	RMAC|g813.t1	RMAC|g8228.t1	  4e-64	-2	-2
 34-  1:	RMAC|g816.t1	RMAC|g8227.t1	  9e-88	0.330355623585628	0.470923835216586
 34-  2:	RMAC|g818.t1	RMAC|g8223.t1	 1e-103	0.531904902600216	0.305866115936754
 34-  3:	RMAC|g820.t1	RMAC|g8222.t1	 2e-153	0.144562264298268	0.57540982900732
 34-  4:	RMAC|g821.t1	RMAC|g8220.t1	 7e-262	0.20222163725195	0.904458094073322
 34-  5:	RMAC|g822.t1	RMAC|g8219.t1	  2e-33	1.15404489914209	0.35600821125092
 34-  6:	RMAC|g824.t1	RMAC|g8217.t1	  1e-39	0.547756396325495	0.595271016158502
 34-  7:	RMAC|g825.t1	RMAC|g8216.t1	  6e-85	0.553692596860336	0.72136570143835
 34-  8:	RMAC|g826.t1	RMAC|g8215.t1	 1e-219	0.250610387658499	0.881102228106375
 34-  9:	RMAC|g827.t1	RMAC|g8214.t1	  1e-97	0.13319294997058	0.774266778496217
 34- 10:	RMAC|g828.t1	RMAC|g8213.t1	 3e-247	0.110610884544539	0.75575966828217
## Alignment 35: score=288.0 e_value=2.7e-08 N=6 Rc13&Rc350 minus
 35-  0:	RMAC|g869.t1	RMAC|g9168.t1	 3e-140	0.376509713081943	1.1680035899495
 35-  1:	RMAC|g870.t1	RMAC|g9163.t1	 1e-303	0.189731914604746	0.5899237982949
 35-  2:	RMAC|g871.t1	RMAC|g9157.t1	  5e-48	0.446448811916447	0.214139511230709
 35-  3:	RMAC|g872.t1	RMAC|g9155.t1	  2e-29	0.596617401222274	0.420239452651131
 35-  4:	RMAC|g873.t1	RMAC|g9152.t1	 1e-228	0.272574615398418	0.779042018079786
 35-  5:	RMAC|g874.t1	RMAC|g9151.t1	 8e-228	0.308818959827953	1.25042002455795
## Alignment 36: score=347.0 e_value=3.1e-11 N=7 Rc13&Rc502 plus
 36-  0:	RMAC|g856.t1	RMAC|g11364.t1	  4e-72	0.310505007827643	0.72685271997235
 36-  1:	RMAC|g857.t1	RMAC|g11365.t1	  6e-78	0.447890124190073	0.552583237485174
 36-  2:	RMAC|g858.t1	RMAC|g11366.t1	 2e-137	0.226207537512989	0.780985854646775
 36-  3:	RMAC|g859.t1	RMAC|g11367.t1	 8e-153	0.219861441095839	0.721950398238943
 36-  4:	RMAC|g863.t1	RMAC|g11369.t1	  2e-67	0.590647133685921	0.897537212631083
 36-  5:	RMAC|g864.t1	RMAC|g11370.t1	 7e-313	0.221166806064791	0.608416992475257
 36-  6:	RMAC|g865.t1	RMAC|g11371.t1	 3e-101	0.258137380249018	0.473752399514318
## Alignment 37: score=343.0 e_value=1.2e-11 N=7 Rc13&Rc543 plus
 37-  0:	RMAC|g837.t1	RMAC|g11870.t1	 5e-135	0.00906218546779524	0.45193909134546
 37-  1:	RMAC|g838.t1	RMAC|g11871.t1	 7e-182	0.278103217378373	0.750173218636244
 37-  2:	RMAC|g839.t1	RMAC|g11874.t1	  1e-77	-2	-2
 37-  3:	RMAC|g841.t1	RMAC|g11875.t1	 2e-100	0.227898185078087	0.674901174973527
 37-  4:	RMAC|g842.t1	RMAC|g11876.t1	 1e-150	0.268330308394075	0.78857884843185
 37-  5:	RMAC|g844.t1	RMAC|g11877.t1	      0	0.180070396305713	0.529467151268593
 37-  6:	RMAC|g848.t1	RMAC|g11878.t1	 1e-105	0.138124711768231	1.15073280557735
## Alignment 38: score=298.0 e_value=7.7e-08 N=6 Rc13&Rc887 plus
 38-  0:	RMAC|g829.t1	RMAC|g15311.t1	 6e-224	0.135798221389595	0.9901000422953
 38-  1:	RMAC|g830.t1	RMAC|g15313.t1	 6e-309	0.2952802496951	0.804152784067829
 38-  2:	RMAC|g831.t1	RMAC|g15314.t1	 1e-201	0.389087861935824	0.90091515317251
 38-  3:	RMAC|g832.t1	RMAC|g15315.t1	  2e-63	0.502697553291655	0.922260522300448
 38-  4:	RMAC|g833.t1	RMAC|g15316.t1	  5e-79	0.273527722343356	0.90696585618015
 38-  5:	RMAC|g835.t1	RMAC|g15317.t1	      0	0.164094250420782	0.807754882465149
## Alignment 39: score=298.0 e_value=1.8e-08 N=6 Rc130&Rc192 minus
 39-  0:	RMAC|g4816.t1	RMAC|g6242.t1	  8e-44	0.581558392522662	0.866442257476908
 39-  1:	RMAC|g4817.t1	RMAC|g6241.t1	 8e-193	0.246045661841134	0.709063878817976
 39-  2:	RMAC|g4818.t1	RMAC|g6240.t1	  4e-89	0.158445607172649	0.517459285724506
 39-  3:	RMAC|g4820.t1	RMAC|g6239.t1	 6e-178	0.0920090145539344	0.761568610826165
 39-  4:	RMAC|g4821.t1	RMAC|g6238.t1	  2e-49	0.435869073770535	0.460082752669065
 39-  5:	RMAC|g4822.t1	RMAC|g6236.t1	  2e-45	0.872437155831392	0.27083646954658
## Alignment 40: score=296.0 e_value=3.8e-08 N=6 Rc133&Rc657 minus
 40-  0:	RMAC|g4886.t1	RMAC|g13171.t1	  3e-59	0.538519470665986	0.191325818158815
 40-  1:	RMAC|g4890.t1	RMAC|g13168.t1	      0	0.327980002400338	0.775048348659834
 40-  2:	RMAC|g4891.t1	RMAC|g13167.t1	  1e-42	0.39831849091918	0.67846177522024
 40-  3:	RMAC|g4892.t1	RMAC|g13166.t1	 2e-123	0.496657077098149	0.486027994089681
 40-  4:	RMAC|g4893.t1	RMAC|g13164.t1	  9e-88	0.609549744735033	0.694913011705743
 40-  5:	RMAC|g4895.t1	RMAC|g13163.t1	 4e-167	0.267099535664866	0.832617916301413
## Alignment 41: score=391.0 e_value=4.2e-15 N=8 Rc134&Rc476 minus
 41-  0:	RMAC|g4904.t1	RMAC|g11048.t1	 7e-154	0.37951671379259	0.85131895319625
 41-  1:	RMAC|g4908.t1	RMAC|g11044.t1	 1e-151	0.254562964073959	0.864960415855788
 41-  2:	RMAC|g4913.t1	RMAC|g11042.t1	  2e-95	0.276416065566051	0.80111481088755
 41-  3:	RMAC|g4914.t1	RMAC|g11041.t1	  3e-62	0.215936865809679	0.782391851240025
 41-  4:	RMAC|g4915.t1	RMAC|g11040.t1	  7e-61	0.63585332247915	0.854860878568816
 41-  5:	RMAC|g4917.t1	RMAC|g11038.t1	 5e-128	0.201811944407495	0.885073668301894
 41-  6:	RMAC|g4918.t1	RMAC|g11037.t1	 4e-144	0.210723167788173	0.569730623813975
 41-  7:	RMAC|g4920.t1	RMAC|g11036.t1	  1e-81	0.581994670486181	1.04224718572314
## Alignment 42: score=295.0 e_value=4.4e-09 N=6 Rc136&Rc483 minus
 42-  0:	RMAC|g4950.t1	RMAC|g11141.t1	  5e-44	0.33680961126867	0.625486051803981
 42-  1:	RMAC|g4951.t1	RMAC|g11138.t1	  3e-73	1.59479889357582	0.166285733089538
 42-  2:	RMAC|g4952.t1	RMAC|g11137.t1	 4e-221	0.35872908733341	1.08931225232693
 42-  3:	RMAC|g4953.t1	RMAC|g11136.t1	  1e-89	0.311663416122717	0.712924721321341
 42-  4:	RMAC|g4956.t1	RMAC|g11133.t1	 5e-263	0.258150899775688	0.754632788212041
 42-  5:	RMAC|g4957.t1	RMAC|g11131.t1	  3e-92	0.380204306299839	1.07677883498728
## Alignment 43: score=297.0 e_value=6.3e-08 N=6 Rc1373&Rc199 minus
 43-  0:	RMAC|g18436.t1	RMAC|g6406.t1	 9e-127	0.481732396305004	0.716025134991771
 43-  1:	RMAC|g18437.t1	RMAC|g6404.t1	  2e-64	0.504338595907359	0.7922720566175
 43-  2:	RMAC|g18438.t1	RMAC|g6402.t1	 4e-242	0.419021919687468	0.610027797854414
 43-  3:	RMAC|g18440.t1	RMAC|g6401.t1	 9e-218	0.36106616090326	0.607463878716569
 43-  4:	RMAC|g18441.t1	RMAC|g6400.t1	  8e-98	0.210960523390325	0.835916954298932
 43-  5:	RMAC|g18442.t1	RMAC|g6399.t1	  3e-71	0.577490508478077	0.292512812577988
## Alignment 44: score=394.0 e_value=1.6e-13 N=8 Rc138&Rc583 minus
 44-  0:	RMAC|g4987.t1	RMAC|g12360.t1	      0	0.299204429373418	0.813922149304743
 44-  1:	RMAC|g4988.t1	RMAC|g12359.t1	  1e-38	1.12864329927011	0.253061906779815
 44-  2:	RMAC|g4989.t1	RMAC|g12357.t1	  1e-13	0.757063460687929	1.03749734918726
 44-  3:	RMAC|g4991.t1	RMAC|g12355.t1	      0	0.197474859561202	0.856493889822398
 44-  4:	RMAC|g4994.t1	RMAC|g12351.t1	 4e-103	0.515328649577987	1.27015638081196
 44-  5:	RMAC|g4996.t1	RMAC|g12349.t1	  2e-95	0.311761732991115	0.22540262847939
 44-  6:	RMAC|g4997.t1	RMAC|g12348.t1	  7e-79	0.437638286236907	1.0297868507774
 44-  7:	RMAC|g4999.t1	RMAC|g12347.t1	      0	0.160462891179936	0.732690483028558
## Alignment 45: score=250.0 e_value=7.5e-06 N=5 Rc1389&Rc912 plus
 45-  0:	RMAC|g18510.t1	RMAC|g15494.t1	 2e-151	0.0958536629806479	0.447105263095657
 45-  1:	RMAC|g18511.t1	RMAC|g15495.t1	  2e-99	0.298892834623712	0.757634178766867
 45-  2:	RMAC|g18512.t1	RMAC|g15496.t1	 3e-227	0.243979735793642	0.543892345281874
 45-  3:	RMAC|g18513.t1	RMAC|g15497.t1	 2e-145	0.211102870582002	0.532162649789436
 45-  4:	RMAC|g18514.t1	RMAC|g15498.t1	  4e-64	0.485387886995411	0.616432359160022
## Alignment 46: score=445.0 e_value=1.6e-15 N=9 Rc14&Rc471 plus
 46-  0:	RMAC|g880.t1	RMAC|g10969.t1	  1e-97	0.128237350140521	0.544321788202822
 46-  1:	RMAC|g883.t1	RMAC|g10971.t1	  6e-83	0.138688774280699	1.33959423863235
 46-  2:	RMAC|g884.t1	RMAC|g10973.t1	 3e-273	0.191194759474691	0.446505515394989
 46-  3:	RMAC|g885.t1	RMAC|g10974.t1	 8e-148	0.275299371493468	0.795991016302733
 46-  4:	RMAC|g886.t1	RMAC|g10975.t1	 2e-235	0.178709276040311	0.422949154788993
 46-  5:	RMAC|g887.t1	RMAC|g10977.t1	 5e-232	0.292273047095469	0.788510182723937
 46-  6:	RMAC|g889.t1	RMAC|g10978.t1	      0	0.120184672915326	0.803384667438635
 46-  7:	RMAC|g890.t1	RMAC|g10979.t1	 2e-206	0.141407090885571	0.658221058001045
 46-  8:	RMAC|g891.t1	RMAC|g10980.t1	 4e-120	0.334657256801404	0.621929009136604
## Alignment 47: score=397.0 e_value=5e-13 N=8 Rc14&Rc905 plus
 47-  0:	RMAC|g892.t1	RMAC|g15430.t1	 6e-183	0.394851568848443	0.34799433566659
 47-  1:	RMAC|g893.t1	RMAC|g15431.t1	 3e-139	0.0758935933564196	1.08312685801715
 47-  2:	RMAC|g894.t1	RMAC|g15432.t1	 8e-311	0.130626185364877	0.811446413754809
 47-  3:	RMAC|g895.t1	RMAC|g15433.t1	  6e-80	0.878742361780688	0.257714533815637
 47-  4:	RMAC|g897.t1	RMAC|g15434.t1	 5e-230	0.258667148718255	0.765368760049214
 47-  5:	RMAC|g898.t1	RMAC|g15435.t1	  9e-76	1.31470591841512	0.38017590840043
 47-  6:	RMAC|g900.t1	RMAC|g15436.t1	 2e-236	0.226205486532007	0.630964535550428
 47-  7:	RMAC|g902.t1	RMAC|g15437.t1	 2e-235	0.171721855768035	0.669088187433844
## Alignment 48: score=296.0 e_value=1.4e-08 N=6 Rc140&Rc822 minus
 48-  0:	RMAC|g5052.t1	RMAC|g14783.t1	 4e-115	0.163652025990082	0.9710453756958
 48-  1:	RMAC|g5053.t1	RMAC|g14782.t1	  7e-41	0.32894729405831	0.93311374670361
 48-  2:	RMAC|g5054.t1	RMAC|g14780.t1	 2e-138	0.189080057153423	0.508860690515592
 48-  3:	RMAC|g5056.t1	RMAC|g14779.t1	 1e-149	0.327146695644324	0.647199616467604
 48-  4:	RMAC|g5058.t1	RMAC|g14776.t1	 1e-169	0.286109596363877	0.573867057714985
 48-  5:	RMAC|g5059.t1	RMAC|g14775.t1	      0	0.211887418801757	0.595909234365554
## Alignment 49: score=346.0 e_value=1.8e-11 N=7 Rc141&Rc448 plus
 49-  0:	RMAC|g5066.t1	RMAC|g10652.t1	 4e-252	0.279261861691942	0.789293789295233
 49-  1:	RMAC|g5067.t1	RMAC|g10653.t1	 9e-120	0.302892675268689	0.907316978759466
 49-  2:	RMAC|g5068.t1	RMAC|g10654.t1	 9e-149	0.266682730722085	0.679825659938711
 49-  3:	RMAC|g5069.t1	RMAC|g10655.t1	 4e-243	0.476743755415647	0.901647776274082
 49-  4:	RMAC|g5073.t1	RMAC|g10658.t1	 3e-140	0.269326427273704	0.851659999229734
 49-  5:	RMAC|g5075.t1	RMAC|g10659.t1	 9e-241	0.19467589585238	0.410758777501947
 49-  6:	RMAC|g5076.t1	RMAC|g10660.t1	  2e-57	0.585571881952785	0.779149913447407
## Alignment 50: score=584.0 e_value=1.7e-26 N=12 Rc143&Rc144 plus
 50-  0:	RMAC|g5121.t1	RMAC|g5143.t1	 1e-160	0.11782449183529	1.05389019917485
 50-  1:	RMAC|g5122.t1	RMAC|g5144.t1	  2e-85	0.213846695109173	1.01291770197823
 50-  2:	RMAC|g5123.t1	RMAC|g5145.t1	 9e-283	0.321150823707379	0.858511524291178
 50-  3:	RMAC|g5126.t1	RMAC|g5155.t1	  2e-42	0.478136265271805	0.635643917657987
 50-  4:	RMAC|g5127.t1	RMAC|g5156.t1	 6e-133	0.318286313136108	0.502039681390239
 50-  5:	RMAC|g5130.t1	RMAC|g5159.t1	 4e-148	0.360554060574964	0.522254844540381
 50-  6:	RMAC|g5133.t1	RMAC|g5162.t1	 2e-181	0.321365570802574	0.911052878184824
 50-  7:	RMAC|g5135.t1	RMAC|g5164.t1	 3e-103	0.181662695387007	0.653918187004511
 50-  8:	RMAC|g5137.t1	RMAC|g5165.t1	      0	0.17867371092068	0.474601909701526
 50-  9:	RMAC|g5138.t1	RMAC|g5166.t1	      0	0.288977404696515	0.783229952330044
 50- 10:	RMAC|g5139.t1	RMAC|g5167.t1	 3e-283	0.287409750076235	0.427984977138872
 50- 11:	RMAC|g5140.t1	RMAC|g5169.t1	 3e-150	0.223762060582804	0.662572024604101
## Alignment 51: score=336.0 e_value=1.4e-10 N=7 Rc147&Rc470 minus
 51-  0:	RMAC|g5216.t1	RMAC|g10961.t1	 8e-117	0.69022251827569	0.655938455570588
 51-  1:	RMAC|g5220.t1	RMAC|g10959.t1	 1e-278	0.18013111670666	0.856262346007924
 51-  2:	RMAC|g5222.t1	RMAC|g10958.t1	 1e-193	0.305215530112993	0.735111224445814
 51-  3:	RMAC|g5223.t1	RMAC|g10955.t1	  4e-79	0.077315418425727	0.24947258118619
 51-  4:	RMAC|g5224.t1	RMAC|g10954.t1	 3e-268	0.354156391298874	0.77850204795677
 51-  5:	RMAC|g5227.t1	RMAC|g10953.t1	 3e-271	0.0951942458861372	0.6097602961491
 51-  6:	RMAC|g5230.t1	RMAC|g10946.t1	      0	0.197096385053662	0.681063558415144
## Alignment 52: score=296.0 e_value=1.5e-08 N=6 Rc1484&Rc283 plus
 52-  0:	RMAC|g18952.t1	RMAC|g8027.t1	 1e-188	0.259109478906223	0.925087768948977
 52-  1:	RMAC|g18954.t1	RMAC|g8028.t1	 7e-251	0.205094588847973	0.794436872457101
 52-  2:	RMAC|g18955.t1	RMAC|g8029.t1	 5e-224	0.33956573788537	0.770928170039535
 52-  3:	RMAC|g18957.t1	RMAC|g8030.t1	  3e-85	0.504517600177818	0.578729925629795
 52-  4:	RMAC|g18960.t1	RMAC|g8034.t1	 1e-144	0.449437587414089	1.10332187230462
 52-  5:	RMAC|g18961.t1	RMAC|g8035.t1	 3e-102	-2	-2
## Alignment 53: score=288.0 e_value=4.5e-09 N=6 Rc15&Rc279 plus
 53-  0:	RMAC|g959.t1	RMAC|g7947.t1	      0	0.235195482193712	0.865624086454694
 53-  1:	RMAC|g961.t1	RMAC|g7948.t1	 7e-219	0.00348230457287197	0.314808199144227
 53-  2:	RMAC|g964.t1	RMAC|g7950.t1	 3e-142	0.225422285598747	0.885174612767145
 53-  3:	RMAC|g967.t1	RMAC|g7951.t1	 3e-196	0.266724182690213	0.854482909478029
 53-  4:	RMAC|g968.t1	RMAC|g7952.t1	 1e-156	0.409389696443245	0.792817558894916
 53-  5:	RMAC|g977.t1	RMAC|g7960.t1	  1e-37	-2	-2
## Alignment 54: score=295.0 e_value=4.7e-09 N=6 Rc15&Rc279 minus
 54-  0:	RMAC|g975.t1	RMAC|g7962.t1	  2e-59	0.253724154598741	1.00416909166898
 54-  1:	RMAC|g976.t1	RMAC|g7961.t1	 2e-133	0.16262033548256	0.932937970165367
 54-  2:	RMAC|g979.t1	RMAC|g7957.t1	  3e-37	0.290027123739481	0.613236874848806
 54-  3:	RMAC|g980.t1	RMAC|g7956.t1	 7e-313	0.199065602903151	0.610798849208365
 54-  4:	RMAC|g983.t1	RMAC|g7955.t1	  4e-29	0.825642718891449	0.207460184531055
 54-  5:	RMAC|g984.t1	RMAC|g7954.t1	 1e-184	0.180573260791019	0.950404662813592
## Alignment 55: score=397.0 e_value=7.2e-14 N=8 Rc151&Rc456 minus
 55-  0:	RMAC|g5320.t1	RMAC|g10757.t1	 4e-230	0.371801145425014	0.751509107082646
 55-  1:	RMAC|g5321.t1	RMAC|g10756.t1	  4e-91	0.454311661147709	0.955917337246473
 55-  2:	RMAC|g5322.t1	RMAC|g10755.t1	  7e-28	0.745032142355034	0.627767972534198
 55-  3:	RMAC|g5323.t1	RMAC|g10753.t1	 1e-102	0.888398894009517	0.763406817555343
 55-  4:	RMAC|g5324.t1	RMAC|g10751.t1	 7e-161	0.197471458489076	0.655728651651723
 55-  5:	RMAC|g5325.t1	RMAC|g10750.t1	 5e-258	0.270488768501852	0.857622110507885
 55-  6:	RMAC|g5326.t1	RMAC|g10748.t1	  2e-29	0.451348051478788	0.505841285660845
 55-  7:	RMAC|g5327.t1	RMAC|g10747.t1	 2e-162	0.367423158750664	0.35814553327397
## Alignment 56: score=637.0 e_value=5.4e-31 N=13 Rc152&Rc95 plus
 56-  0:	RMAC|g5334.t1	RMAC|g3867.t1	  3e-69	0.273967929251275	0.38155759317125
 56-  1:	RMAC|g5339.t1	RMAC|g3873.t1	  9e-19	0.261659388111588	0.668554832732609
 56-  2:	RMAC|g5340.t1	RMAC|g3874.t1	 4e-160	0.323812018117195	0.877015433851431
 56-  3:	RMAC|g5341.t1	RMAC|g3875.t1	      0	0.164603034876251	0.814827039983889
 56-  4:	RMAC|g5342.t1	RMAC|g3878.t1	 3e-122	0.2746854447485	0.756812263342364
 56-  5:	RMAC|g5343.t1	RMAC|g3879.t1	 4e-105	0.372986583021298	0.745403987261658
 56-  6:	RMAC|g5347.t1	RMAC|g3882.t1	  5e-76	1.08513702515169	0.392644470097287
 56-  7:	RMAC|g5348.t1	RMAC|g3883.t1	  6e-50	0.855870644735651	0.469405769257975
 56-  8:	RMAC|g5349.t1	RMAC|g3884.t1	 4e-141	0.119483469567987	0.709124134301254
 56-  9:	RMAC|g5350.t1	RMAC|g3885.t1	  9e-42	0.604145978791176	0.913421774774794
 56- 10:	RMAC|g5353.t1	RMAC|g3887.t1	  2e-64	0.606485723505229	0.219908867689417
 56- 11:	RMAC|g5354.t1	RMAC|g3888.t1	 1e-179	0.224058517014634	0.831872537275442
 56- 12:	RMAC|g5356.t1	RMAC|g3889.t1	 7e-260	0.111048085108676	0.806548329941197
## Alignment 57: score=496.0 e_value=1e-18 N=10 Rc154&Rc68 minus
 57-  0:	RMAC|g5403.t1	RMAC|g3082.t1	  5e-68	0.325926334526502	0.861467031932078
 57-  1:	RMAC|g5404.t1	RMAC|g3081.t1	 4e-241	0.0283077041210183	0.505258675800618
 57-  2:	RMAC|g5405.t1	RMAC|g3080.t1	 8e-282	0.0547038283868196	0.783390207427831
 57-  3:	RMAC|g5406.t1	RMAC|g3079.t1	      0	0.115035998782035	0.79714024107838
 57-  4:	RMAC|g5407.t1	RMAC|g3078.t1	 3e-292	0.300735559228246	0.611275656378097
 57-  5:	RMAC|g5408.t1	RMAC|g3077.t1	 4e-161	0.342112098188409	0.679109861827455
 57-  6:	RMAC|g5410.t1	RMAC|g3073.t1	 2e-142	0.116885094228757	0.773714699762038
 57-  7:	RMAC|g5412.t1	RMAC|g3071.t1	  2e-78	1.13933154951367	0.437213355122435
 57-  8:	RMAC|g5413.t1	RMAC|g3070.t1	 4e-106	0.500952066901211	0.392762295552448
 57-  9:	RMAC|g5414.t1	RMAC|g3069.t1	 1e-183	0.0809530526495379	1.04718351897979
## Alignment 58: score=494.0 e_value=8.5e-20 N=10 Rc155&Rc304 minus
 58-  0:	RMAC|g5419.t1	RMAC|g8422.t1	      0	0.244177033035515	0.937439092081491
 58-  1:	RMAC|g5421.t1	RMAC|g8420.t1	  7e-31	1.65929305860572	0.221408771984038
 58-  2:	RMAC|g5422.t1	RMAC|g8419.t1	 5e-219	0.211175474703864	0.88862724669058
 58-  3:	RMAC|g5423.t1	RMAC|g8418.t1	 8e-219	0.0772504066099517	0.600667371935161
 58-  4:	RMAC|g5424.t1	RMAC|g8415.t1	 1e-135	0.425605444847643	0.40972954783605
 58-  5:	RMAC|g5427.t1	RMAC|g8410.t1	  2e-36	-2	-2
 58-  6:	RMAC|g5428.t1	RMAC|g8409.t1	  5e-18	0.654810863744549	0.391905134349906
 58-  7:	RMAC|g5430.t1	RMAC|g8408.t1	 3e-237	0.315119516802516	0.683782553750323
 58-  8:	RMAC|g5431.t1	RMAC|g8407.t1	      0	0.39468527205489	0.875407953758146
 58-  9:	RMAC|g5432.t1	RMAC|g8406.t1	  3e-34	0.388532704374823	1.02305341825139
## Alignment 59: score=293.0 e_value=2e-09 N=6 Rc156&Rc395 plus
 59-  0:	RMAC|g5440.t1	RMAC|g9872.t1	 8e-104	0.0976067513325365	1.08258958121988
 59-  1:	RMAC|g5447.t1	RMAC|g9876.t1	  5e-60	0.238528371107752	0.657881332810105
 59-  2:	RMAC|g5448.t1	RMAC|g9877.t1	  1e-91	0.462322509092608	0.848780509702415
 59-  3:	RMAC|g5449.t1	RMAC|g9878.t1	  5e-27	-2	-2
 59-  4:	RMAC|g5450.t1	RMAC|g9880.t1	  1e-61	0.523824284675732	0.834848101123655
 59-  5:	RMAC|g5452.t1	RMAC|g9883.t1	 1e-258	0.183846190063242	1.07378230319674
## Alignment 60: score=441.0 e_value=4.8e-17 N=9 Rc157&Rc31 plus
 60-  0:	RMAC|g5465.t1	RMAC|g1725.t1	  1e-71	1.16899647918593	0.402279185473847
 60-  1:	RMAC|g5466.t1	RMAC|g1729.t1	  4e-66	0.641090430242103	0.615041589835479
 60-  2:	RMAC|g5467.t1	RMAC|g1731.t1	  6e-33	-2	-2
 60-  3:	RMAC|g5469.t1	RMAC|g1735.t1	 2e-151	0.285174313217072	0.658798074900147
 60-  4:	RMAC|g5470.t1	RMAC|g1736.t1	      0	0.183816238952004	0.743707973632338
 60-  5:	RMAC|g5473.t1	RMAC|g1739.t1	  6e-85	0.259913312340381	0.549539805295869
 60-  6:	RMAC|g5474.t1	RMAC|g1740.t1	 1e-118	0.537133588454412	0.657722190742154
 60-  7:	RMAC|g5476.t1	RMAC|g1741.t1	 2e-182	0.385230237613332	0.976228889117822
 60-  8:	RMAC|g5477.t1	RMAC|g1742.t1	      0	0.206514671404225	0.721782010272366
## Alignment 61: score=587.0 e_value=2.7e-26 N=12 Rc159&Rc70 minus
 61-  0:	RMAC|g5504.t1	RMAC|g3125.t1	  1e-94	0.240901983827418	0.323834078589855
 61-  1:	RMAC|g5508.t1	RMAC|g3124.t1	 1e-174	0.422863450539427	0.739927675257601
 61-  2:	RMAC|g5510.t1	RMAC|g3123.t1	  3e-75	0.397234588683156	0.924857386219285
 61-  3:	RMAC|g5511.t1	RMAC|g3122.t1	      0	0.143889138180472	0.870428443124876
 61-  4:	RMAC|g5514.t1	RMAC|g3120.t1	 3e-208	0.224461303899018	0.558386829987992
 61-  5:	RMAC|g5515.t1	RMAC|g3119.t1	 2e-105	0.339056881203675	0.678850986257739
 61-  6:	RMAC|g5516.t1	RMAC|g3118.t1	 1e-292	0.198135796745643	0.648016340144525
 61-  7:	RMAC|g5517.t1	RMAC|g3117.t1	  5e-76	0.319064490698203	1.14604230920683
 61-  8:	RMAC|g5520.t1	RMAC|g3115.t1	  2e-95	0.565219820143206	0.824583522863434
 61-  9:	RMAC|g5522.t1	RMAC|g3113.t1	  2e-40	0.390854815957326	0.514500723027298
 61- 10:	RMAC|g5525.t1	RMAC|g3112.t1	 4e-127	0.227535736496164	0.286131591332468
 61- 11:	RMAC|g5529.t1	RMAC|g3110.t1	 3e-129	0.288746489610913	0.388671411792644
## Alignment 62: score=397.0 e_value=2.9e-13 N=8 Rc165&Rc637 plus
 62-  0:	RMAC|g5660.t1	RMAC|g12949.t1	 1e-222	0.180432682711938	0.397882593411402
 62-  1:	RMAC|g5662.t1	RMAC|g12950.t1	  1e-88	0.584147266805123	0.917093418736739
 62-  2:	RMAC|g5663.t1	RMAC|g12951.t1	  5e-67	0.482829745666619	0.401612645349659
 62-  3:	RMAC|g5664.t1	RMAC|g12952.t1	      0	0.191731725564572	0.446543678930462
 62-  4:	RMAC|g5666.t1	RMAC|g12953.t1	 2e-184	0.366068312835549	0.575094634722181
 62-  5:	RMAC|g5667.t1	RMAC|g12954.t1	  5e-40	0.127799877119008	0.461751830382996
 62-  6:	RMAC|g5669.t1	RMAC|g12955.t1	 7e-173	0.231305845189316	0.31984116034518
 62-  7:	RMAC|g5670.t1	RMAC|g12957.t1	  3e-71	0.348522407284061	0.953716234531434
## Alignment 63: score=442.0 e_value=6.2e-16 N=9 Rc166&Rc474 minus
 63-  0:	RMAC|g5674.t1	RMAC|g11023.t1	  2e-32	0.473103037489357	0.453498527017103
 63-  1:	RMAC|g5675.t1	RMAC|g11022.t1	  2e-92	0.680437405486491	0.885290030660417
 63-  2:	RMAC|g5677.t1	RMAC|g11021.t1	 5e-309	0.20315621560155	0.919936627223619
 63-  3:	RMAC|g5680.t1	RMAC|g11018.t1	  2e-77	0.36242318344392	0.612233927391821
 63-  4:	RMAC|g5682.t1	RMAC|g11016.t1	  5e-47	1.26528757593073	0.550548476938097
 63-  5:	RMAC|g5683.t1	RMAC|g11015.t1	  2e-60	0.419584248702063	0.44861586615857
 63-  6:	RMAC|g5685.t1	RMAC|g11014.t1	  2e-70	0.770508150080472	0.437020175560116
 63-  7:	RMAC|g5686.t1	RMAC|g11012.t1	  3e-48	0.547597449561737	0.281412309579512
 63-  8:	RMAC|g5687.t1	RMAC|g11009.t1	 2e-171	0.155227784877663	0.669010004035913
## Alignment 64: score=340.0 e_value=5.6e-11 N=7 Rc168&Rc238 minus
 64-  0:	RMAC|g5728.t1	RMAC|g7184.t1	      0	0.332698283542979	0.720463542304173
 64-  1:	RMAC|g5729.t1	RMAC|g7180.t1	 4e-134	0.292865200513775	0.813429369000469
 64-  2:	RMAC|g5731.t1	RMAC|g7177.t1	  9e-52	0.276760596769196	0.767417538564477
 64-  3:	RMAC|g5732.t1	RMAC|g7176.t1	      0	0.279632958473381	0.626750107084091
 64-  4:	RMAC|g5733.t1	RMAC|g7174.t1	      0	0.325900164291867	0.778126230082979
 64-  5:	RMAC|g5737.t1	RMAC|g7170.t1	  1e-55	0.0390459019075575	0.802173452420909
 64-  6:	RMAC|g5739.t1	RMAC|g7169.t1	 3e-190	0.232463828818744	0.775533308592025
## Alignment 65: score=387.0 e_value=2.3e-13 N=8 Rc17&Rc309 plus
 65-  0:	RMAC|g1063.t1	RMAC|g8487.t1	  2e-83	0.42172224712834	0.811496211354775
 65-  1:	RMAC|g1066.t1	RMAC|g8489.t1	  2e-99	0.363773548823324	0.572848820414755
 65-  2:	RMAC|g1068.t1	RMAC|g8490.t1	 2e-277	0.244609447768859	0.535490212965777
 65-  3:	RMAC|g1069.t1	RMAC|g8491.t1	      0	0.112149612915225	0.782215534187567
 65-  4:	RMAC|g1075.t1	RMAC|g8493.t1	 9e-169	0.277927449230596	0.87273486541299
 65-  5:	RMAC|g1077.t1	RMAC|g8495.t1	 3e-183	0.320249166657305	0.637054499294511
 65-  6:	RMAC|g1079.t1	RMAC|g8498.t1	 1e-183	0.43034452266943	0.544888405562201
 65-  7:	RMAC|g1081.t1	RMAC|g8501.t1	 4e-287	0.228586438474397	0.57389367037494
## Alignment 66: score=299.0 e_value=5.5e-08 N=6 Rc172&Rc286 minus
 66-  0:	RMAC|g5811.t1	RMAC|g8087.t1	 6e-169	0.279046269673999	0.734661164858633
 66-  1:	RMAC|g5812.t1	RMAC|g8086.t1	  2e-97	0.0575937463754055	0.813553499956358
 66-  2:	RMAC|g5813.t1	RMAC|g8085.t1	 7e-209	0.183162885886325	0.821264141732434
 66-  3:	RMAC|g5814.t1	RMAC|g8084.t1	 5e-157	0.231916231577581	0.759645598841503
 66-  4:	RMAC|g5816.t1	RMAC|g8083.t1	 1e-112	0.34003481898643	0.494746918864159
 66-  5:	RMAC|g5817.t1	RMAC|g8082.t1	 5e-297	0.349735215549869	0.667237099863687
## Alignment 67: score=392.0 e_value=6.1e-13 N=8 Rc174&Rc536 plus
 67-  0:	RMAC|g5867.t1	RMAC|g11792.t1	 4e-307	0.0823774667171204	0.685628158379536
 67-  1:	RMAC|g5870.t1	RMAC|g11794.t1	  8e-48	0.364106952500475	0.805575943240323
 67-  2:	RMAC|g5871.t1	RMAC|g11795.t1	  1e-26	0.362731941526995	0.734538594199928
 67-  3:	RMAC|g5873.t1	RMAC|g11796.t1	      0	0.138168103124623	0.669880259240071
 67-  4:	RMAC|g5875.t1	RMAC|g11797.t1	  5e-42	0.177403636736294	0.81578920107017
 67-  5:	RMAC|g5878.t1	RMAC|g11798.t1	  2e-29	0.672464837363078	0.598880772163327
 67-  6:	RMAC|g5880.t1	RMAC|g11800.t1	 1e-161	0.19675089716568	0.899084000762773
 67-  7:	RMAC|g5882.t1	RMAC|g11801.t1	 7e-127	0.554841963453329	0.762687232599297
## Alignment 68: score=293.0 e_value=3.6e-08 N=6 Rc174&Rc781 minus
 68-  0:	RMAC|g5851.t1	RMAC|g14405.t1	 2e-130	0.159362050384892	1.08821411246546
 68-  1:	RMAC|g5853.t1	RMAC|g14404.t1	  1e-79	0.0594991042347876	0.864337238475327
 68-  2:	RMAC|g5854.t1	RMAC|g14402.t1	  6e-97	0.464285651724693	0.820229927049371
 68-  3:	RMAC|g5856.t1	RMAC|g14399.t1	  2e-44	2.20464824539055	0.190244321430121
 68-  4:	RMAC|g5857.t1	RMAC|g14398.t1	      0	0.129786119384051	0.664861995821263
 68-  5:	RMAC|g5861.t1	RMAC|g14397.t1	 2e-203	0.237422357968459	0.684533284018096
## Alignment 69: score=492.0 e_value=3.7e-19 N=10 Rc179&Rc77 plus
 69-  0:	RMAC|g5968.t1	RMAC|g3337.t1	  1e-91	0.469403627400431	0.556028155136322
 69-  1:	RMAC|g5969.t1	RMAC|g3338.t1	 7e-121	0.38165655990136	1.08318820984796
 69-  2:	RMAC|g5971.t1	RMAC|g3340.t1	  4e-63	0.598665471458535	0.763808730403346
 69-  3:	RMAC|g5974.t1	RMAC|g3346.t1	      0	0.349467100665409	0.594237509423232
 69-  4:	RMAC|g5976.t1	RMAC|g3348.t1	 9e-209	0.457018203090241	0.371442146263719
 69-  5:	RMAC|g5978.t1	RMAC|g3349.t1	  6e-30	0.471012807953176	0.871804472587925
 69-  6:	RMAC|g5979.t1	RMAC|g3350.t1	  4e-41	0.434691163252085	0.683940639229648
 69-  7:	RMAC|g5980.t1	RMAC|g3351.t1	      0	0.166029053749371	0.842689379695775
 69-  8:	RMAC|g5981.t1	RMAC|g3352.t1	 1e-101	0.72742926821471	0.435130771929913
 69-  9:	RMAC|g5982.t1	RMAC|g3354.t1	      0	0.254836148678723	0.600691458119233
## Alignment 70: score=540.0 e_value=1.8e-24 N=11 Rc18&Rc233 plus
 70-  0:	RMAC|g1135.t1	RMAC|g7069.t1	 9e-259	0.324429360120424	0.526342284714123
 70-  1:	RMAC|g1138.t1	RMAC|g7073.t1	 1e-156	0.226206459821983	1.01205123355464
 70-  2:	RMAC|g1139.t1	RMAC|g7074.t1	 3e-120	0.403601516185491	0.785725360355112
 70-  3:	RMAC|g1140.t1	RMAC|g7075.t1	      0	0.239143757780629	0.821393649575149
 70-  4:	RMAC|g1141.t1	RMAC|g7077.t1	 2e-195	0.266380840568022	0.951700762571923
 70-  5:	RMAC|g1146.t1	RMAC|g7079.t1	  3e-31	0.776496925320466	0.421477510280747
 70-  6:	RMAC|g1147.t1	RMAC|g7080.t1	 4e-126	0.41756579142752	0.524784190033025
 70-  7:	RMAC|g1148.t1	RMAC|g7081.t1	  7e-33	0.502167465472583	0.547233954268651
 70-  8:	RMAC|g1149.t1	RMAC|g7082.t1	 7e-232	0.186491244575874	0.771277992447933
 70-  9:	RMAC|g1150.t1	RMAC|g7083.t1	      0	0.37248576086299	0.733186634799516
 70- 10:	RMAC|g1153.t1	RMAC|g7084.t1	  1e-68	0.732755613449357	0.661160837572715
## Alignment 71: score=393.0 e_value=8.3e-13 N=8 Rc18&Rc413 plus
 71-  0:	RMAC|g1114.t1	RMAC|g10171.t1	 1e-130	0.301133853443136	0.708725517654304
 71-  1:	RMAC|g1116.t1	RMAC|g10172.t1	 1e-168	0.205700579122396	0.704224446098184
 71-  2:	RMAC|g1117.t1	RMAC|g10173.t1	 2e-264	0.247564374153017	0.735810439481528
 71-  3:	RMAC|g1119.t1	RMAC|g10175.t1	 2e-221	0.407681784096524	0.604312789692245
 71-  4:	RMAC|g1121.t1	RMAC|g10177.t1	 2e-140	0.475405026646862	0.499874110052276
 71-  5:	RMAC|g1122.t1	RMAC|g10180.t1	  1e-52	-2	-2
 71-  6:	RMAC|g1123.t1	RMAC|g10182.t1	 4e-126	0.414564200804008	0.401165250271453
 71-  7:	RMAC|g1125.t1	RMAC|g10183.t1	      0	0.210715427732003	0.600628268210702
## Alignment 72: score=341.0 e_value=3.5e-11 N=7 Rc183&Rc258 minus
 72-  0:	RMAC|g6042.t1	RMAC|g7552.t1	      0	0.375382326972134	0.703764935353324
 72-  1:	RMAC|g6044.t1	RMAC|g7546.t1	 3e-180	0.198126828273327	0.634097957917115
 72-  2:	RMAC|g6046.t1	RMAC|g7545.t1	 3e-131	0.353683483830567	0.618026556755916
 72-  3:	RMAC|g6047.t1	RMAC|g7544.t1	 1e-144	0.100822701817155	0.170714507327935
 72-  4:	RMAC|g6048.t1	RMAC|g7543.t1	 1e-148	0.542047386058944	0.538539611775443
 72-  5:	RMAC|g6051.t1	RMAC|g7542.t1	  2e-56	0.420453155609808	0.897331461834602
 72-  6:	RMAC|g6054.t1	RMAC|g7541.t1	 4e-102	-2	-2
## Alignment 73: score=295.0 e_value=8.1e-09 N=6 Rc184&Rc417 minus
 73-  0:	RMAC|g6071.t1	RMAC|g10233.t1	  1e-93	0.0532756698896377	1.5894092454098
 73-  1:	RMAC|g6073.t1	RMAC|g10230.t1	 2e-192	0.189063128387391	0.700005784920002
 73-  2:	RMAC|g6074.t1	RMAC|g10229.t1	  2e-91	0.285073420672306	0.213742710589552
 73-  3:	RMAC|g6076.t1	RMAC|g10228.t1	 4e-144	0.311284862123627	0.884984468274793
 73-  4:	RMAC|g6079.t1	RMAC|g10226.t1	  3e-40	0.28057571058083	1.04731071577474
 73-  5:	RMAC|g6080.t1	RMAC|g10225.t1	  8e-44	0.183291303292077	0.791239973294686
## Alignment 74: score=297.0 e_value=2.2e-08 N=6 Rc184&Rc620 minus
 74-  0:	RMAC|g6061.t1	RMAC|g12768.t1	 1e-240	0.337285455769516	0.729400620092158
 74-  1:	RMAC|g6062.t1	RMAC|g12767.t1	 7e-155	0.383239088364565	0.497925287248966
 74-  2:	RMAC|g6065.t1	RMAC|g12764.t1	  1e-65	0.459423258242012	0.585778689200344
 74-  3:	RMAC|g6066.t1	RMAC|g12763.t1	  8e-91	0.24569112705376	0.682131826633045
 74-  4:	RMAC|g6068.t1	RMAC|g12761.t1	  7e-38	0.525884514192907	0.892416048333147
 74-  5:	RMAC|g6069.t1	RMAC|g12760.t1	 2e-130	0.274323497696429	0.924351861866666
## Alignment 75: score=440.0 e_value=3.4e-16 N=9 Rc185&Rc198 plus
 75-  0:	RMAC|g6082.t1	RMAC|g6362.t1	 1e-147	0.0803523034448756	0.60708374542696
 75-  1:	RMAC|g6084.t1	RMAC|g6364.t1	      0	0.235421977324173	0.721757429489351
 75-  2:	RMAC|g6085.t1	RMAC|g6366.t1	 3e-151	0.188417296770248	0.825596771736788
 75-  3:	RMAC|g6086.t1	RMAC|g6367.t1	  2e-62	0.510881887202539	0.890924891962052
 75-  4:	RMAC|g6087.t1	RMAC|g6369.t1	  8e-47	0.656634499049825	0.437012688954123
 75-  5:	RMAC|g6089.t1	RMAC|g6371.t1	 9e-190	0.246594494580892	0.645588443439096
 75-  6:	RMAC|g6091.t1	RMAC|g6373.t1	  1e-88	0.595254038444317	0.747698359809113
 75-  7:	RMAC|g6092.t1	RMAC|g6377.t1	 7e-111	0.198883044027223	0.325765064946746
 75-  8:	RMAC|g6094.t1	RMAC|g6380.t1	  5e-78	0.309280100501366	0.61940162247009
## Alignment 76: score=495.0 e_value=9.2e-19 N=10 Rc188&Rc285 minus
 76-  0:	RMAC|g6148.t1	RMAC|g8075.t1	  4e-62	0.270334690152358	0.775419073490205
 76-  1:	RMAC|g6150.t1	RMAC|g8074.t1	 6e-296	0.202441696378922	0.799683649544518
 76-  2:	RMAC|g6151.t1	RMAC|g8073.t1	 8e-178	0.354890293915589	0.727785904650344
 76-  3:	RMAC|g6153.t1	RMAC|g8071.t1	 1e-190	0.433024884004243	0.402681318191691
 76-  4:	RMAC|g6155.t1	RMAC|g8070.t1	 1e-169	0.29362318132918	0.747312350962042
 76-  5:	RMAC|g6156.t1	RMAC|g8069.t1	 3e-308	0.152221105119221	0.642316354924917
 76-  6:	RMAC|g6157.t1	RMAC|g8068.t1	 1e-172	0.207463597352798	1.06328291801496
 76-  7:	RMAC|g6158.t1	RMAC|g8067.t1	 1e-130	0.441209235133838	0.843552448080185
 76-  8:	RMAC|g6159.t1	RMAC|g8066.t1	 7e-209	0.142584154846604	0.773885006339748
 76-  9:	RMAC|g6162.t1	RMAC|g8065.t1	 5e-202	0.332285681224065	0.788415247300165
## Alignment 77: score=486.0 e_value=2.3e-21 N=10 Rc189&Rc38 plus
 77-  0:	RMAC|g6172.t1	RMAC|g2019.t1	 1e-143	0.335908720270342	0.928547790187892
 77-  1:	RMAC|g6179.t1	RMAC|g2023.t1	 2e-219	0.106629430953678	0.668621367524729
 77-  2:	RMAC|g6181.t1	RMAC|g2025.t1	      0	0.23940406746957	0.490356610070161
 77-  3:	RMAC|g6183.t1	RMAC|g2029.t1	      0	0.230530433791909	0.837211015681329
 77-  4:	RMAC|g6184.t1	RMAC|g2030.t1	  7e-75	0.565131800799979	0.924050559276279
 77-  5:	RMAC|g6189.t1	RMAC|g2033.t1	 4e-297	0.326859038382223	0.758362336870872
 77-  6:	RMAC|g6190.t1	RMAC|g2035.t1	      0	0.309106148802028	0.618666557096684
 77-  7:	RMAC|g6191.t1	RMAC|g2036.t1	 6e-140	0.217757180924971	0.751274880521823
 77-  8:	RMAC|g6192.t1	RMAC|g2037.t1	  1e-29	0.142040530806249	0.764837711534587
 77-  9:	RMAC|g6193.t1	RMAC|g2038.t1	 5e-107	0.244468368814801	1.04365890519865
## Alignment 78: score=347.0 e_value=4.6e-10 N=7 Rc19&Rc465 plus
 78-  0:	RMAC|g1197.t1	RMAC|g10881.t1	 2e-105	0.45125683279709	0.822573534813607
 78-  1:	RMAC|g1198.t1	RMAC|g10882.t1	 2e-188	0.201850163900148	0.383953909273578
 78-  2:	RMAC|g1199.t1	RMAC|g10883.t1	 3e-111	0.231118616236687	0.657934660988401
 78-  3:	RMAC|g1200.t1	RMAC|g10884.t1	 6e-202	0.0747145054970313	1.03383838774414
 78-  4:	RMAC|g1202.t1	RMAC|g10885.t1	  8e-38	-2	-2
 78-  5:	RMAC|g1205.t1	RMAC|g10887.t1	      0	0.309624178571454	0.68298655545311
 78-  6:	RMAC|g1206.t1	RMAC|g10888.t1	  9e-17	1.05456548269729	0.669324156315599
## Alignment 79: score=294.0 e_value=3.1e-08 N=6 Rc190&Rc290 minus
 79-  0:	RMAC|g6198.t1	RMAC|g8168.t1	 7e-154	0.567235826044981	0.811226352544272
 79-  1:	RMAC|g6199.t1	RMAC|g8167.t1	 4e-222	0.243113994390799	0.956657247620395
 79-  2:	RMAC|g6201.t1	RMAC|g8164.t1	 1e-215	0.16568477329976	0.952636847659033
 79-  3:	RMAC|g6202.t1	RMAC|g8163.t1	      0	0.220584011869706	0.578174533086956
 79-  4:	RMAC|g6205.t1	RMAC|g8157.t1	  4e-83	0.415203829318306	0.366200595629158
 79-  5:	RMAC|g6206.t1	RMAC|g8156.t1	 5e-209	0.195770308152439	0.823200491094949
## Alignment 80: score=250.0 e_value=7.2e-06 N=5 Rc1915&Rc300 minus
 80-  0:	RMAC|g20614.t1	RMAC|g8344.t1	 4e-213	0.258587993251989	0.338988842807293
 80-  1:	RMAC|g20615.t1	RMAC|g8343.t1	  2e-54	-2	-2
 80-  2:	RMAC|g20616.t1	RMAC|g8342.t1	 4e-223	0.273090623847706	0.605766541719117
 80-  3:	RMAC|g20617.t1	RMAC|g8341.t1	  3e-34	0.406987938891247	0.561074728067936
 80-  4:	RMAC|g20618.t1	RMAC|g8340.t1	 2e-102	0.334925087845287	0.753010833124779
## Alignment 81: score=394.0 e_value=4.5e-14 N=8 Rc195&Rc398 plus
 81-  0:	RMAC|g6312.t1	RMAC|g9926.t1	 1e-302	0.0244186497298378	0.511025302717181
 81-  1:	RMAC|g6313.t1	RMAC|g9927.t1	 2e-232	0.120940670374922	0.835029528188424
 81-  2:	RMAC|g6314.t1	RMAC|g9928.t1	  2e-47	0.632125875959467	0.458510147087302
 81-  3:	RMAC|g6315.t1	RMAC|g9929.t1	  3e-43	0.0947737996317169	0.347153422982966
 81-  4:	RMAC|g6318.t1	RMAC|g9930.t1	  2e-72	0.5917705667935	0.70226188653695
 81-  5:	RMAC|g6319.t1	RMAC|g9932.t1	      0	0.165179000760143	0.749694990440153
 81-  6:	RMAC|g6321.t1	RMAC|g9933.t1	 1e-135	0.356829514950263	0.622064112931896
 81-  7:	RMAC|g6324.t1	RMAC|g9935.t1	 2e-135	0.276831432073412	0.489765880074703
## Alignment 82: score=397.0 e_value=2.7e-14 N=8 Rc196&Rc75 plus
 82-  0:	RMAC|g6325.t1	RMAC|g3283.t1	      0	0.0589446321749746	0.667363162996401
 82-  1:	RMAC|g6326.t1	RMAC|g3284.t1	  9e-21	0.641150389141275	0.819419251064391
 82-  2:	RMAC|g6327.t1	RMAC|g3285.t1	 9e-168	0.341523263788463	0.666913078159218
 82-  3:	RMAC|g6329.t1	RMAC|g3286.t1	  2e-77	0.383150916224785	0.585118918162181
 82-  4:	RMAC|g6330.t1	RMAC|g3287.t1	 6e-284	0.261381985387983	0.342888494971256
 82-  5:	RMAC|g6332.t1	RMAC|g3289.t1	  2e-75	0.692740220743693	0.524651310126796
 82-  6:	RMAC|g6333.t1	RMAC|g3291.t1	 8e-213	0.190580235417491	0.93727774910973
 82-  7:	RMAC|g6334.t1	RMAC|g3292.t1	      0	0.182249111498203	0.811313854541113
## Alignment 83: score=296.0 e_value=3.4e-08 N=6 Rc197&Rc462 plus
 83-  0:	RMAC|g6350.t1	RMAC|g10833.t1	 2e-160	0.21290849629763	0.406731739347097
 83-  1:	RMAC|g6351.t1	RMAC|g10834.t1	 4e-142	0.257355993428636	0.837489348919383
 83-  2:	RMAC|g6353.t1	RMAC|g10837.t1	  6e-40	0.660710105235287	0.666578827686965
 83-  3:	RMAC|g6354.t1	RMAC|g10839.t1	 2e-252	0.206789909732278	0.723580450427836
 83-  4:	RMAC|g6355.t1	RMAC|g10840.t1	 4e-288	0.302562754285882	0.751429058605374
 83-  5:	RMAC|g6358.t1	RMAC|g10842.t1	  3e-68	0.115890770505678	1.0226808293823
## Alignment 84: score=396.0 e_value=8.3e-13 N=8 Rc2&Rc789 plus
 84-  0:	RMAC|g139.t1	RMAC|g14477.t1	 3e-126	0.402747413510105	0.559265376632619
 84-  1:	RMAC|g140.t1	RMAC|g14478.t1	 2e-145	0.377858675215609	0.377928885691062
 84-  2:	RMAC|g141.t1	RMAC|g14480.t1	 2e-101	0.128507475409635	0.693436884772908
 84-  3:	RMAC|g143.t1	RMAC|g14481.t1	 2e-198	0.320470900653816	0.605953429110598
 84-  4:	RMAC|g144.t1	RMAC|g14482.t1	 2e-176	0.169819657442333	0.815333710697084
 84-  5:	RMAC|g145.t1	RMAC|g14484.t1	 2e-253	0.279227582153933	0.685017020179923
 84-  6:	RMAC|g146.t1	RMAC|g14485.t1	  5e-85	0.643214185474213	0.834621459433952
 84-  7:	RMAC|g148.t1	RMAC|g14487.t1	  2e-65	0.40826861400501	0.371850640276874
## Alignment 85: score=340.0 e_value=1.6e-10 N=7 Rc202&Rc360 minus
 85-  0:	RMAC|g6446.t1	RMAC|g9307.t1	  2e-71	0.443285273315909	0.659876436731345
 85-  1:	RMAC|g6450.t1	RMAC|g9304.t1	 5e-211	0.498513536922138	0.370575885618596
 85-  2:	RMAC|g6454.t1	RMAC|g9302.t1	  4e-73	1.24471581448992	0.293313087464586
 85-  3:	RMAC|g6456.t1	RMAC|g9301.t1	      0	0.133811996465795	0.729499832545893
 85-  4:	RMAC|g6457.t1	RMAC|g9300.t1	 4e-102	0.0978984405032833	0.839451869444245
 85-  5:	RMAC|g6459.t1	RMAC|g9297.t1	  5e-83	0.273181794213157	0.309666785384586
 85-  6:	RMAC|g6460.t1	RMAC|g9295.t1	 2e-193	0.199882179203379	0.563780050582516
## Alignment 86: score=540.0 e_value=3.2e-25 N=11 Rc207&Rc58 plus
 86-  0:	RMAC|g6542.t1	RMAC|g2742.t1	 9e-190	0.217645408245692	0.699379778215014
 86-  1:	RMAC|g6543.t1	RMAC|g2743.t1	      0	0.149729775198593	0.702048940415961
 86-  2:	RMAC|g6544.t1	RMAC|g2744.t1	  5e-61	0.24311862610121	0.874844528103833
 86-  3:	RMAC|g6545.t1	RMAC|g2745.t1	  1e-80	0.00280046999823895	0.740539990168414
 86-  4:	RMAC|g6546.t1	RMAC|g2746.t1	  4e-97	0.223963023186362	0.791001365568741
 86-  5:	RMAC|g6547.t1	RMAC|g2747.t1	      0	0.283711635616646	0.666659558262176
 86-  6:	RMAC|g6555.t1	RMAC|g2748.t1	  4e-45	1.12606985506953	0.558943326275011
 86-  7:	RMAC|g6559.t1	RMAC|g2750.t1	  5e-88	0.201495600730567	0.806820277007128
 86-  8:	RMAC|g6560.t1	RMAC|g2751.t1	  9e-75	0.309564493775584	1.12677049361791
 86-  9:	RMAC|g6561.t1	RMAC|g2752.t1	 6e-140	0.507898759425892	0.657501493127406
 86- 10:	RMAC|g6562.t1	RMAC|g2753.t1	  7e-20	0.788861362179707	0.371527024146974
## Alignment 87: score=438.0 e_value=1.3e-18 N=9 Rc208&Rc73 plus
 87-  0:	RMAC|g6567.t1	RMAC|g3209.t1	 4e-151	0.248177770050915	0.819737816988757
 87-  1:	RMAC|g6568.t1	RMAC|g3213.t1	  2e-77	0.172922139008752	0.817679275503834
 87-  2:	RMAC|g6569.t1	RMAC|g3214.t1	  3e-31	-2	-2
 87-  3:	RMAC|g6571.t1	RMAC|g3217.t1	  2e-77	0.276984156024213	0.927915949687272
 87-  4:	RMAC|g6572.t1	RMAC|g3218.t1	  4e-84	0.285669109859242	0.751017764699533
 87-  5:	RMAC|g6573.t1	RMAC|g3220.t1	 4e-113	0.40986774454504	0.334891569481819
 87-  6:	RMAC|g6574.t1	RMAC|g3225.t1	  8e-33	0.354317079905652	0.9212290880204
 87-  7:	RMAC|g6575.t1	RMAC|g3226.t1	  2e-52	-2	-2
 87-  8:	RMAC|g6576.t1	RMAC|g3229.t1	 1e-158	0.329416127449338	0.814540926136972
## Alignment 88: score=533.0 e_value=3.2e-22 N=11 Rc209&Rc34 minus
 88-  0:	RMAC|g6585.t1	RMAC|g1883.t1	 3e-285	0.153688705997913	0.610316906296246
 88-  1:	RMAC|g6589.t1	RMAC|g1882.t1	  6e-76	0.137682101367884	0.748801327008109
 88-  2:	RMAC|g6591.t1	RMAC|g1881.t1	      0	0.456859332751097	0.329478638091806
 88-  3:	RMAC|g6593.t1	RMAC|g1878.t1	  1e-33	0.310776997519151	0.725332485202776
 88-  4:	RMAC|g6594.t1	RMAC|g1875.t1	 1e-212	0.0384946576786361	0.895441851354325
 88-  5:	RMAC|g6595.t1	RMAC|g1873.t1	 1e-161	0.236955754399484	0.465745695581279
 88-  6:	RMAC|g6596.t1	RMAC|g1870.t1	 3e-193	0.249911051741215	0.38549663735796
 88-  7:	RMAC|g6597.t1	RMAC|g1868.t1	  2e-19	-2	-2
 88-  8:	RMAC|g6601.t1	RMAC|g1865.t1	  3e-65	0.406443786211536	0.83962736124287
 88-  9:	RMAC|g6602.t1	RMAC|g1862.t1	 6e-104	0.408793261447561	0.301800830765883
 88- 10:	RMAC|g6604.t1	RMAC|g1860.t1	 3e-143	0.424826760702323	0.828657744005583
## Alignment 89: score=292.0 e_value=1e-08 N=6 Rc21&Rc333 minus
 89-  0:	RMAC|g1269.t1	RMAC|g8880.t1	  6e-54	0.711715234734103	0.578568988852379
 89-  1:	RMAC|g1270.t1	RMAC|g8879.t1	 4e-186	0.292179205560445	0.756655202816773
 89-  2:	RMAC|g1271.t1	RMAC|g8874.t1	  9e-96	0.667708794889342	0.887442126501249
 89-  3:	RMAC|g1272.t1	RMAC|g8873.t1	 2e-263	0.179782257554036	0.69870822353159
 89-  4:	RMAC|g1274.t1	RMAC|g8869.t1	  1e-30	1.18708936503698	0.264105078882692
 89-  5:	RMAC|g1276.t1	RMAC|g8867.t1	 5e-172	0.251272095918232	0.350222619445354
## Alignment 90: score=491.0 e_value=6.6e-19 N=10 Rc21&Rc525 minus
 90-  0:	RMAC|g1283.t1	RMAC|g11674.t1	  1e-56	0.423725736407638	0.743185029058764
 90-  1:	RMAC|g1285.t1	RMAC|g11673.t1	 7e-154	0.278006694197844	0.906031813852911
 90-  2:	RMAC|g1287.t1	RMAC|g11672.t1	 8e-155	0.290125934751638	0.748612891708153
 90-  3:	RMAC|g1289.t1	RMAC|g11671.t1	  5e-99	0.033707226556201	0.601123958006715
 90-  4:	RMAC|g1291.t1	RMAC|g11669.t1	  5e-21	0.518773454115439	0.715913209120404
 90-  5:	RMAC|g1292.t1	RMAC|g11668.t1	 2e-216	0.316041375694079	0.719631018533946
 90-  6:	RMAC|g1293.t1	RMAC|g11666.t1	  3e-70	0.231455317598122	0.342696559303319
 90-  7:	RMAC|g1294.t1	RMAC|g11664.t1	  3e-35	0.520987922590483	0.731435174255456
 90-  8:	RMAC|g1295.t1	RMAC|g11663.t1	 5e-104	0.311429296129897	0.887097439993825
 90-  9:	RMAC|g1299.t1	RMAC|g11661.t1	 5e-148	0.252274443952953	0.756793741465323
## Alignment 91: score=481.0 e_value=8.5e-21 N=10 Rc214&Rc42 plus
 91-  0:	RMAC|g6682.t1	RMAC|g2180.t1	  2e-90	0.61724943921591	0.359959808955229
 91-  1:	RMAC|g6685.t1	RMAC|g2181.t1	 6e-189	0.108900005777065	1.05143609807851
 91-  2:	RMAC|g6686.t1	RMAC|g2185.t1	 2e-186	0.218806877426643	0.850937809084787
 91-  3:	RMAC|g6687.t1	RMAC|g2186.t1	 1e-215	0.0898745082650284	0.666971420649107
 91-  4:	RMAC|g6690.t1	RMAC|g2191.t1	  8e-81	0.626406797301149	0.812563555445397
 91-  5:	RMAC|g6693.t1	RMAC|g2200.t1	  4e-34	-2	-2
 91-  6:	RMAC|g6694.t1	RMAC|g2201.t1	      0	0.0280353161659743	0.657329875885774
 91-  7:	RMAC|g6696.t1	RMAC|g2203.t1	  2e-82	0.112002972770499	0.458449704766465
 91-  8:	RMAC|g6697.t1	RMAC|g2204.t1	      0	0.201853321840473	0.536084436207221
 91-  9:	RMAC|g6700.t1	RMAC|g2206.t1	 9e-130	0.70108630393373	0.476210405395024
## Alignment 92: score=340.0 e_value=2.7e-12 N=7 Rc217&Rc43 plus
 92-  0:	RMAC|g6741.t1	RMAC|g2212.t1	      0	0.289232186053933	0.643233659290333
 92-  1:	RMAC|g6745.t1	RMAC|g2216.t1	 1e-140	0.518762061031528	0.683585247775948
 92-  2:	RMAC|g6746.t1	RMAC|g2219.t1	  5e-90	0.241819915430943	0.671659863692035
 92-  3:	RMAC|g6747.t1	RMAC|g2220.t1	 5e-305	0.227426986337379	0.765949223267111
 92-  4:	RMAC|g6748.t1	RMAC|g2225.t1	  2e-67	-2	-2
 92-  5:	RMAC|g6750.t1	RMAC|g2226.t1	 8e-121	0.186582706002675	0.628257209447828
 92-  6:	RMAC|g6751.t1	RMAC|g2227.t1	  2e-58	0.0665255778124882	0.914834566731551
## Alignment 93: score=439.0 e_value=2.8e-17 N=9 Rc221&Rc49 minus
 93-  0:	RMAC|g6817.t1	RMAC|g2474.t1	 2e-226	0.402370027885927	0.748809092677193
 93-  1:	RMAC|g6819.t1	RMAC|g2473.t1	 2e-194	0.226754782305752	0.906518104339638
 93-  2:	RMAC|g6821.t1	RMAC|g2472.t1	 6e-232	0.207048476466017	0.587648431521162
 93-  3:	RMAC|g6822.t1	RMAC|g2470.t1	  8e-97	0.516809368276113	1.08815008154431
 93-  4:	RMAC|g6826.t1	RMAC|g2468.t1	 1e-157	0.146024029328232	0.212468596234514
 93-  5:	RMAC|g6828.t1	RMAC|g2466.t1	 3e-178	0.141435178457882	0.977798224535015
 93-  6:	RMAC|g6832.t1	RMAC|g2465.t1	  2e-30	0.406457059802534	0.753522875734339
 93-  7:	RMAC|g6833.t1	RMAC|g2464.t1	  6e-97	0.062278862170539	0.996909553088131
 93-  8:	RMAC|g6834.t1	RMAC|g2462.t1	  1e-77	0.151441254713497	0.705933335916808
## Alignment 94: score=445.0 e_value=1.6e-18 N=9 Rc222&Rc361 minus
 94-  0:	RMAC|g6847.t1	RMAC|g9329.t1	 6e-125	0.335229716283472	1.00167857704645
 94-  1:	RMAC|g6848.t1	RMAC|g9326.t1	  1e-53	0.292857987857004	0.82005295767073
 94-  2:	RMAC|g6849.t1	RMAC|g9325.t1	  2e-73	0.664400140283796	0.641711215587097
 94-  3:	RMAC|g6850.t1	RMAC|g9324.t1	 5e-107	0.558950533761712	0.308148484309677
 94-  4:	RMAC|g6851.t1	RMAC|g9323.t1	 7e-297	0.358065226239523	0.884798901958209
 94-  5:	RMAC|g6855.t1	RMAC|g9320.t1	  4e-26	0.427898051378426	0.91583576884405
 94-  6:	RMAC|g6856.t1	RMAC|g9319.t1	  3e-66	0.329397035102237	0.983027397137379
 94-  7:	RMAC|g6857.t1	RMAC|g9318.t1	  1e-39	0.454525497370977	0.930360492312857
 94-  8:	RMAC|g6858.t1	RMAC|g9317.t1	 1e-153	0.205501476410776	0.665753944926375
## Alignment 95: score=444.0 e_value=6.8e-16 N=9 Rc223&Rc271 minus
 95-  0:	RMAC|g6867.t1	RMAC|g7809.t1	 7e-151	0.095558453489064	0.685110686457939
 95-  1:	RMAC|g6868.t1	RMAC|g7808.t1	 1e-210	0.311830366300821	0.545773404111052
 95-  2:	RMAC|g6869.t1	RMAC|g7806.t1	 4e-189	0.412434895992425	0.730610693775183
 95-  3:	RMAC|g6871.t1	RMAC|g7804.t1	  2e-44	0.23440377341852	0.414963623653336
 95-  4:	RMAC|g6874.t1	RMAC|g7803.t1	 2e-101	0.211617046894659	0.531389639436101
 95-  5:	RMAC|g6875.t1	RMAC|g7802.t1	 1e-165	0.322739165610953	0.776370821410551
 95-  6:	RMAC|g6876.t1	RMAC|g7801.t1	 2e-108	0.293875332105799	0.70939479121249
 95-  7:	RMAC|g6877.t1	RMAC|g7799.t1	 5e-166	0.223341713957137	0.325427282571524
 95-  8:	RMAC|g6879.t1	RMAC|g7798.t1	 1e-109	0.270791266641776	0.572744856883734
## Alignment 96: score=440.0 e_value=1.7e-16 N=9 Rc225&Rc45 plus
 96-  0:	RMAC|g6907.t1	RMAC|g2313.t1	  5e-87	0.521421360031251	1.45579182794288
 96-  1:	RMAC|g6908.t1	RMAC|g2314.t1	 2e-302	0.259777675315397	0.770917358757352
 96-  2:	RMAC|g6911.t1	RMAC|g2317.t1	 3e-126	0.403362698059292	0.620067302461054
 96-  3:	RMAC|g6912.t1	RMAC|g2318.t1	 5e-112	0.266209163548074	0.858003522443223
 96-  4:	RMAC|g6917.t1	RMAC|g2320.t1	 1e-150	0.345773063552335	0.690764154802577
 96-  5:	RMAC|g6918.t1	RMAC|g2321.t1	  7e-91	0.22460866668381	0.82548982927722
 96-  6:	RMAC|g6920.t1	RMAC|g2325.t1	 4e-128	0.200045557573439	0.738546860543017
 96-  7:	RMAC|g6922.t1	RMAC|g2328.t1	  6e-90	0.311929471171378	0.722811542920435
 96-  8:	RMAC|g6923.t1	RMAC|g2329.t1	  2e-33	0.539144101248682	0.631761664856646
## Alignment 97: score=443.0 e_value=7.3e-17 N=9 Rc227&Rc319 plus
 97-  0:	RMAC|g6955.t1	RMAC|g8652.t1	 1e-234	0.280608067073992	0.644169144876094
 97-  1:	RMAC|g6957.t1	RMAC|g8655.t1	  1e-83	0.353116716452207	0.850053253573745
 97-  2:	RMAC|g6958.t1	RMAC|g8656.t1	 9e-102	0.322352462176883	0.96312364953263
 97-  3:	RMAC|g6960.t1	RMAC|g8658.t1	 3e-145	0.180541775449348	0.633077643105696
 97-  4:	RMAC|g6961.t1	RMAC|g8661.t1	 2e-224	0.271463491441649	0.918698250109428
 97-  5:	RMAC|g6963.t1	RMAC|g8662.t1	      0	0.203199568664982	0.6459991392477
 97-  6:	RMAC|g6964.t1	RMAC|g8663.t1	  4e-35	0.289490475861445	0.673456194904469
 97-  7:	RMAC|g6966.t1	RMAC|g8665.t1	  2e-97	0.136645081502195	0.283153067657715
 97-  8:	RMAC|g6967.t1	RMAC|g8666.t1	 8e-247	0.275761295434208	0.903048877709937
## Alignment 98: score=638.0 e_value=3e-29 N=13 Rc231&Rc48 plus
 98-  0:	RMAC|g7029.t1	RMAC|g2405.t1	 9e-172	0.192093910273274	0.711413695569281
 98-  1:	RMAC|g7030.t1	RMAC|g2406.t1	 3e-172	0.539850183607311	0.250990975891827
 98-  2:	RMAC|g7032.t1	RMAC|g2407.t1	 1e-130	0.17699534576413	0.497720486102018
 98-  3:	RMAC|g7034.t1	RMAC|g2411.t1	 8e-174	0.205103267456763	0.559666648228697
 98-  4:	RMAC|g7035.t1	RMAC|g2414.t1	  5e-38	0.341507525385959	0.956181348495036
 98-  5:	RMAC|g7037.t1	RMAC|g2417.t1	 3e-108	0.00228007015811656	0.566704395407772
 98-  6:	RMAC|g7038.t1	RMAC|g2419.t1	  2e-56	0.274777945564355	0.696550328097218
 98-  7:	RMAC|g7039.t1	RMAC|g2420.t1	 4e-151	0.346021672356641	0.700022036829604
 98-  8:	RMAC|g7040.t1	RMAC|g2421.t1	  5e-91	0.166139989554721	0.443282997579319
 98-  9:	RMAC|g7041.t1	RMAC|g2423.t1	  7e-24	1.21946377864394	0.389317600211913
 98- 10:	RMAC|g7043.t1	RMAC|g2424.t1	 3e-106	0.163140220319886	0.848935509912862
 98- 11:	RMAC|g7044.t1	RMAC|g2427.t1	 4e-174	0.18116913503555	0.680447289127914
 98- 12:	RMAC|g7045.t1	RMAC|g2428.t1	 1e-264	0.113919980717908	0.733298640707789
## Alignment 99: score=535.0 e_value=1.8e-22 N=11 Rc239&Rc5 plus
 99-  0:	RMAC|g7190.t1	RMAC|g356.t1	      0	0.218655425664389	0.846249907260226
 99-  1:	RMAC|g7191.t1	RMAC|g359.t1	 4e-314	0.0493324636391092	0.447205937809065
 99-  2:	RMAC|g7192.t1	RMAC|g361.t1	 8e-106	0.26183146564176	0.713113008940431
 99-  3:	RMAC|g7193.t1	RMAC|g362.t1	 8e-104	0.515822618786611	0.693436613791351
 99-  4:	RMAC|g7195.t1	RMAC|g366.t1	  2e-66	0.336808555303244	0.752930566249506
 99-  5:	RMAC|g7198.t1	RMAC|g370.t1	 1e-129	0.280148399926193	0.811584156725042
 99-  6:	RMAC|g7199.t1	RMAC|g371.t1	 1e-109	0.666722142930511	0.629734094257723
 99-  7:	RMAC|g7201.t1	RMAC|g376.t1	 7e-301	0.276388816471815	0.618761217073548
 99-  8:	RMAC|g7204.t1	RMAC|g378.t1	 3e-300	0.0558161109477969	0.809772160445265
 99-  9:	RMAC|g7205.t1	RMAC|g379.t1	 3e-144	0.503385769511562	0.670577419645978
 99- 10:	RMAC|g7206.t1	RMAC|g380.t1	  4e-81	0.10050857327761	0.776500587512748
## Alignment 100: score=446.0 e_value=1.6e-17 N=9 Rc240&Rc57 plus
100-  0:	RMAC|g7210.t1	RMAC|g2713.t1	 8e-127	0.344233039942354	0.845174537919616
100-  1:	RMAC|g7211.t1	RMAC|g2715.t1	 6e-110	0.589042956536186	0.800690402689866
100-  2:	RMAC|g7212.t1	RMAC|g2716.t1	  2e-97	0.306089806500403	0.89466370845208
100-  3:	RMAC|g7213.t1	RMAC|g2717.t1	 2e-241	0.089549593013503	0.74940743479448
100-  4:	RMAC|g7214.t1	RMAC|g2718.t1	 2e-136	0.366438592482628	0.775222301090486
100-  5:	RMAC|g7216.t1	RMAC|g2719.t1	 2e-258	0.497728632032305	0.405424989907872
100-  6:	RMAC|g7217.t1	RMAC|g2722.t1	  4e-68	0.507104085625177	0.614917982829635
100-  7:	RMAC|g7218.t1	RMAC|g2724.t1	  6e-24	0.550516435738937	0.893336375738563
100-  8:	RMAC|g7219.t1	RMAC|g2725.t1	 2e-133	0.348493523281675	0.979167081576161
## Alignment 101: score=286.0 e_value=6.6e-09 N=6 Rc242&Rc424 minus
101-  0:	RMAC|g7244.t1	RMAC|g10326.t1	  2e-61	0.865550526593251	0.764361087985399
101-  1:	RMAC|g7246.t1	RMAC|g10321.t1	  2e-72	0.51189508910114	1.09956576917515
101-  2:	RMAC|g7254.t1	RMAC|g10319.t1	 2e-114	0.385948476966355	0.326047202115
101-  3:	RMAC|g7255.t1	RMAC|g10318.t1	  5e-34	1.05382776980804	0.328513283359434
101-  4:	RMAC|g7256.t1	RMAC|g10315.t1	  3e-47	0.433074309812386	0.501100849691737
101-  5:	RMAC|g7258.t1	RMAC|g10313.t1	  4e-95	0.241968363245473	0.952659806787721
## Alignment 102: score=299.0 e_value=4.9e-08 N=6 Rc245&Rc975 plus
102-  0:	RMAC|g7312.t1	RMAC|g15967.t1	 5e-147	0.175906419793112	0.912840957877079
102-  1:	RMAC|g7313.t1	RMAC|g15968.t1	 3e-125	0.719438943082892	0.591568660529129
102-  2:	RMAC|g7315.t1	RMAC|g15969.t1	 1e-296	0.215905479393576	0.689614662248046
102-  3:	RMAC|g7316.t1	RMAC|g15970.t1	 4e-175	0.16215332927992	0.694111545107104
102-  4:	RMAC|g7317.t1	RMAC|g15971.t1	 9e-314	0.119220520433282	0.910517803430921
102-  5:	RMAC|g7318.t1	RMAC|g15972.t1	  2e-28	-2	-2
## Alignment 103: score=393.0 e_value=3.8e-13 N=8 Rc25&Rc359 plus
103-  0:	RMAC|g1473.t1	RMAC|g9276.t1	  3e-94	0.338075855830585	0.799625835746464
103-  1:	RMAC|g1475.t1	RMAC|g9280.t1	      0	0.211767173250109	0.675608855813628
103-  2:	RMAC|g1476.t1	RMAC|g9281.t1	 2e-106	0.528936488387202	0.421634097450235
103-  3:	RMAC|g1478.t1	RMAC|g9282.t1	 3e-168	0.473158266125107	0.319903843561418
103-  4:	RMAC|g1479.t1	RMAC|g9283.t1	  1e-23	1.90597720162116	0.367624799747664
103-  5:	RMAC|g1482.t1	RMAC|g9285.t1	  3e-93	0.571639430084334	0.758916125826945
103-  6:	RMAC|g1483.t1	RMAC|g9287.t1	      0	0.323271554300873	0.777382871612778
103-  7:	RMAC|g1484.t1	RMAC|g9288.t1	 8e-113	0.390533167460074	0.877583864834036
## Alignment 104: score=295.0 e_value=8.9e-08 N=6 Rc25&Rc48 minus
104-  0:	RMAC|g1495.t1	RMAC|g2435.t1	      0	0.16731121954348	0.667121903557562
104-  1:	RMAC|g1496.t1	RMAC|g2433.t1	  1e-41	0.700285819251689	0.428379873522265
104-  2:	RMAC|g1497.t1	RMAC|g2432.t1	  2e-43	0.414459788042889	0.626523181165208
104-  3:	RMAC|g1500.t1	RMAC|g2431.t1	  4e-53	0.531710868968224	0.861907192970284
104-  4:	RMAC|g1503.t1	RMAC|g2430.t1	  8e-37	-2	-2
104-  5:	RMAC|g1504.t1	RMAC|g2429.t1	 1e-110	0.776126162466049	0.340007984533328
## Alignment 105: score=294.0 e_value=1.5e-08 N=6 Rc25&Rc713 plus
105-  0:	RMAC|g1464.t1	RMAC|g13763.t1	 1e-269	0.108065392952448	0.862675354721762
105-  1:	RMAC|g1467.t1	RMAC|g13765.t1	 1e-123	0.283492920819386	0.696724113530914
105-  2:	RMAC|g1468.t1	RMAC|g13766.t1	  1e-28	0.266635633277078	0.7916412916074
105-  3:	RMAC|g1469.t1	RMAC|g13768.t1	 2e-174	0.160162257867016	0.309930631035768
105-  4:	RMAC|g1471.t1	RMAC|g13772.t1	  2e-35	0.586496329017657	0.645456367927343
105-  5:	RMAC|g1472.t1	RMAC|g13773.t1	  1e-11	1.13252044918688	0.340731179836533
## Alignment 106: score=447.0 e_value=9.5e-17 N=9 Rc250&Rc99 plus
106-  0:	RMAC|g7388.t1	RMAC|g3993.t1	  4e-47	0.373113005121312	0.804002384955109
106-  1:	RMAC|g7389.t1	RMAC|g3994.t1	  4e-14	0.319766712274274	0.413472584110754
106-  2:	RMAC|g7391.t1	RMAC|g3997.t1	  4e-98	0.160683436348677	0.697310572053175
106-  3:	RMAC|g7392.t1	RMAC|g3999.t1	  1e-68	0.396963953795382	0.361038906316628
106-  4:	RMAC|g7393.t1	RMAC|g4001.t1	  8e-74	0.418022040015565	0.667876150944109
106-  5:	RMAC|g7394.t1	RMAC|g4002.t1	  3e-68	0.268128666285073	0.725917743810356
106-  6:	RMAC|g7395.t1	RMAC|g4003.t1	 3e-185	0.438116790082726	0.578963847499196
106-  7:	RMAC|g7396.t1	RMAC|g4004.t1	 2e-301	0.0566306643811088	0.678632509525355
106-  8:	RMAC|g7397.t1	RMAC|g4005.t1	  2e-18	0.533054538249694	0.454359173497493
## Alignment 107: score=296.0 e_value=8.9e-09 N=6 Rc256&Rc422 minus
107-  0:	RMAC|g7501.t1	RMAC|g10300.t1	  2e-67	-2	-2
107-  1:	RMAC|g7502.t1	RMAC|g10298.t1	 2e-175	0.345373686432022	0.681322429645623
107-  2:	RMAC|g7503.t1	RMAC|g10296.t1	  7e-64	0.600725620284491	1.00145744008362
107-  3:	RMAC|g7506.t1	RMAC|g10295.t1	 2e-250	0.190880229233942	0.297008418112445
107-  4:	RMAC|g7507.t1	RMAC|g10294.t1	  5e-19	1.19651789451389	0.334743379560572
107-  5:	RMAC|g7508.t1	RMAC|g10293.t1	 1e-155	0.245366497549668	0.976637866298403
## Alignment 108: score=396.0 e_value=9.6e-14 N=8 Rc257&Rc426 plus
108-  0:	RMAC|g7522.t1	RMAC|g10345.t1	 3e-229	0.51657628260555	0.432934053596647
108-  1:	RMAC|g7523.t1	RMAC|g10347.t1	  4e-79	0.136508645504005	0.546519088484517
108-  2:	RMAC|g7525.t1	RMAC|g10348.t1	 6e-147	0.488886179078712	0.734388903420575
108-  3:	RMAC|g7526.t1	RMAC|g10349.t1	      0	0.311929931166378	0.738294180020785
108-  4:	RMAC|g7529.t1	RMAC|g10351.t1	 4e-124	0.215959126627172	0.727331564531634
108-  5:	RMAC|g7530.t1	RMAC|g10352.t1	 9e-272	0.284114149950885	0.788652891276421
108-  6:	RMAC|g7531.t1	RMAC|g10353.t1	  3e-19	1.15434028697409	0.789269112966411
108-  7:	RMAC|g7532.t1	RMAC|g10354.t1	 1e-200	0.304888720569618	0.393266389495437
## Alignment 109: score=399.0 e_value=1.5e-13 N=8 Rc265&Rc810 plus
109-  0:	RMAC|g7682.t1	RMAC|g14660.t1	 5e-149	0.102562490482778	0.556940679890851
109-  1:	RMAC|g7683.t1	RMAC|g14661.t1	 2e-227	0.295815061240916	0.731617628262746
109-  2:	RMAC|g7684.t1	RMAC|g14662.t1	 3e-153	0.468983090583704	0.499859200108338
109-  3:	RMAC|g7685.t1	RMAC|g14663.t1	  7e-22	-2	-2
109-  4:	RMAC|g7686.t1	RMAC|g14664.t1	      0	0.191657234856951	0.756895166457975
109-  5:	RMAC|g7687.t1	RMAC|g14665.t1	  7e-71	0.49584275544183	0.605185872868291
109-  6:	RMAC|g7689.t1	RMAC|g14666.t1	  2e-42	0.170925075393754	0.608833524854001
109-  7:	RMAC|g7690.t1	RMAC|g14667.t1	 3e-170	0.28032215082056	0.808873612502308
## Alignment 110: score=486.0 e_value=6.6e-13 N=10 Rc269&Rc295 plus
110-  0:	RMAC|g7747.t1	RMAC|g8245.t1	 1e-100	0.390801477531183	0.922461218046895
110-  1:	RMAC|g7748.t1	RMAC|g8250.t1	 8e-260	0.432238274690398	0.727342643697815
110-  2:	RMAC|g7751.t1	RMAC|g8251.t1	 6e-120	0.501107432068262	0.851815416423856
110-  3:	RMAC|g7752.t1	RMAC|g8252.t1	 5e-145	0.398480768542861	1.13270202526815
110-  4:	RMAC|g7754.t1	RMAC|g8253.t1	      0	0.337254304104256	0.775953597399274
110-  5:	RMAC|g7756.t1	RMAC|g8255.t1	 5e-144	0.406510283265014	0.972800365757114
110-  6:	RMAC|g7757.t1	RMAC|g8256.t1	 2e-168	0.287599152772681	0.581118908680661
110-  7:	RMAC|g7758.t1	RMAC|g8257.t1	 5e-119	0.0409392409779598	0.758368663743699
110-  8:	RMAC|g7759.t1	RMAC|g8260.t1	  2e-94	0.304312467168754	0.699631019544102
110-  9:	RMAC|g7764.t1	RMAC|g8264.t1	      0	0.271118280637727	0.505892112887642
## Alignment 111: score=535.0 e_value=8e-23 N=11 Rc27&Rc30 plus
111-  0:	RMAC|g1555.t1	RMAC|g1694.t1	  4e-42	0.777014241177114	0.431952202773901
111-  1:	RMAC|g1556.t1	RMAC|g1696.t1	      0	0.0675922963786573	0.627002557558638
111-  2:	RMAC|g1557.t1	RMAC|g1697.t1	 2e-243	0.447813479893665	0.744803609348076
111-  3:	RMAC|g1558.t1	RMAC|g1701.t1	 2e-210	0.176288893093474	0.741936252112856
111-  4:	RMAC|g1562.t1	RMAC|g1705.t1	      0	0.297013840659245	0.59854665260098
111-  5:	RMAC|g1564.t1	RMAC|g1706.t1	  7e-42	0.656012007590073	0.55298219794283
111-  6:	RMAC|g1566.t1	RMAC|g1707.t1	 1e-208	0.438855510948035	0.62967226139576
111-  7:	RMAC|g1567.t1	RMAC|g1711.t1	 6e-115	0.233149750910093	0.838394305237783
111-  8:	RMAC|g1569.t1	RMAC|g1713.t1	  4e-60	0.703802912010352	0.580141005845337
111-  9:	RMAC|g1570.t1	RMAC|g1716.t1	 4e-112	0.551198024027888	0.778989254643654
111- 10:	RMAC|g1571.t1	RMAC|g1717.t1	 1e-151	0.37596628034052	0.775174324877709
## Alignment 112: score=546.0 e_value=1.9e-22 N=11 Rc274&Rc508 minus
112-  0:	RMAC|g7856.t1	RMAC|g11453.t1	  4e-95	0.132947682318169	0.803517699600147
112-  1:	RMAC|g7857.t1	RMAC|g11450.t1	 6e-101	0.252418045302106	0.658724172657135
112-  2:	RMAC|g7858.t1	RMAC|g11449.t1	 1e-219	0.244843993650011	0.554692219276959
112-  3:	RMAC|g7859.t1	RMAC|g11448.t1	 3e-126	0.573170325050534	0.611571838253631
112-  4:	RMAC|g7860.t1	RMAC|g11447.t1	 7e-107	0.1685710425707	0.709607771267876
112-  5:	RMAC|g7861.t1	RMAC|g11445.t1	  1e-52	0.415979458352356	0.808985942419226
112-  6:	RMAC|g7862.t1	RMAC|g11444.t1	 4e-109	0.248903912611614	0.877668629166922
112-  7:	RMAC|g7863.t1	RMAC|g11443.t1	      0	0.140245038137492	0.771117722218983
112-  8:	RMAC|g7864.t1	RMAC|g11442.t1	 1e-213	0.328739988749681	0.721914378247842
112-  9:	RMAC|g7866.t1	RMAC|g11441.t1	      0	0.18112090833314	0.683719019763625
112- 10:	RMAC|g7867.t1	RMAC|g11440.t1	 6e-171	0.20768444788975	1.18911862518014
## Alignment 113: score=487.0 e_value=8.7e-19 N=10 Rc276&Rc4 minus
113-  0:	RMAC|g7892.t1	RMAC|g319.t1	 7e-259	0.152931378636776	0.590671486376147
113-  1:	RMAC|g7894.t1	RMAC|g317.t1	      0	0.150360773620359	0.689393396508446
113-  2:	RMAC|g7895.t1	RMAC|g315.t1	  1e-30	0.55490150821062	1.04025174431343
113-  3:	RMAC|g7897.t1	RMAC|g312.t1	  1e-73	0.232150052088016	0.86963285315603
113-  4:	RMAC|g7898.t1	RMAC|g310.t1	  2e-40	0.718807963866074	0.846104599392211
113-  5:	RMAC|g7899.t1	RMAC|g305.t1	  9e-47	0.13887443761743	0.931847226237972
113-  6:	RMAC|g7901.t1	RMAC|g304.t1	  5e-83	0.539114286359388	1.12422021200842
113-  7:	RMAC|g7902.t1	RMAC|g303.t1	 8e-160	0.340817564137549	0.847786723813008
113-  8:	RMAC|g7903.t1	RMAC|g301.t1	      0	0.136660714195786	0.739502508214092
113-  9:	RMAC|g7904.t1	RMAC|g298.t1	 2e-141	0.517279896268246	0.820288736091929
## Alignment 114: score=960.0 e_value=1.8e-56 N=20 Rc28&Rc8 minus
114-  0:	RMAC|g1596.t1	RMAC|g561.t1	 9e-306	0.196396893990476	0.710344542533934
114-  1:	RMAC|g1597.t1	RMAC|g560.t1	  2e-56	0.21772380550489	0.408388022417128
114-  2:	RMAC|g1600.t1	RMAC|g559.t1	 2e-290	0.263249220861556	0.734592628745358
114-  3:	RMAC|g1603.t1	RMAC|g556.t1	  4e-33	0.31657286915084	0.893125843337894
114-  4:	RMAC|g1604.t1	RMAC|g555.t1	 5e-146	0.34316121325762	0.971532955534511
114-  5:	RMAC|g1609.t1	RMAC|g551.t1	  3e-90	0.248305717895686	0.429541601580542
114-  6:	RMAC|g1611.t1	RMAC|g546.t1	 7e-115	0.0735253877935517	0.528462806453403
114-  7:	RMAC|g1620.t1	RMAC|g545.t1	  3e-90	0.340364688141387	0.866936890449263
114-  8:	RMAC|g1621.t1	RMAC|g540.t1	 5e-160	0.624088791729994	0.795765641684158
114-  9:	RMAC|g1626.t1	RMAC|g537.t1	 2e-232	0.128293683370686	0.877185205774636
114- 10:	RMAC|g1627.t1	RMAC|g536.t1	  4e-81	-2	-2
114- 11:	RMAC|g1629.t1	RMAC|g535.t1	 6e-202	0.22586234208469	0.812561938351795
114- 12:	RMAC|g1630.t1	RMAC|g534.t1	  3e-68	0.370718349290789	0.728526796320582
114- 13:	RMAC|g1633.t1	RMAC|g532.t1	 8e-218	0.198456924469324	0.769473323483752
114- 14:	RMAC|g1636.t1	RMAC|g531.t1	  4e-66	0.244170013702587	1.15027839324998
114- 15:	RMAC|g1637.t1	RMAC|g530.t1	 2e-158	0.327313768638891	0.402473209586418
114- 16:	RMAC|g1638.t1	RMAC|g526.t1	  3e-51	0.41938228255451	0.530466333228646
114- 17:	RMAC|g1643.t1	RMAC|g523.t1	  3e-55	0.439399076043169	0.442869769874896
114- 18:	RMAC|g1644.t1	RMAC|g522.t1	  6e-95	0.164781303697317	0.160297484257678
114- 19:	RMAC|g1649.t1	RMAC|g518.t1	  1e-43	0.465232392455759	0.48752835707384
## Alignment 115: score=388.0 e_value=2.4e-14 N=8 Rc280&Rc85 plus
115-  0:	RMAC|g7970.t1	RMAC|g3568.t1	  1e-49	-2	-2
115-  1:	RMAC|g7973.t1	RMAC|g3569.t1	 7e-131	0.426377966484027	0.978391136962106
115-  2:	RMAC|g7974.t1	RMAC|g3570.t1	 5e-176	0.051800777570191	1.20516150037466
115-  3:	RMAC|g7975.t1	RMAC|g3572.t1	 3e-115	0.373963787573473	0.769006978431618
115-  4:	RMAC|g7983.t1	RMAC|g3574.t1	      0	0.267724730551787	0.611010581003951
115-  5:	RMAC|g7984.t1	RMAC|g3575.t1	  6e-70	0.463480314881373	0.39183734986619
115-  6:	RMAC|g7987.t1	RMAC|g3576.t1	      0	0.383816778526319	0.722377260076942
115-  7:	RMAC|g7988.t1	RMAC|g3577.t1	 1e-251	0.20423397709018	0.764321731335429
## Alignment 116: score=496.0 e_value=3.2e-19 N=10 Rc282&Rc460 minus
116-  0:	RMAC|g8009.t1	RMAC|g10806.t1	 4e-163	0.295592253837331	0.49684268148587
116-  1:	RMAC|g8010.t1	RMAC|g10805.t1	  4e-98	0.461452976063544	0.393792101684019
116-  2:	RMAC|g8012.t1	RMAC|g10804.t1	  2e-78	0.148989995910244	0.57737985101115
116-  3:	RMAC|g8013.t1	RMAC|g10803.t1	 3e-271	0.198298417654492	0.760766817030379
116-  4:	RMAC|g8017.t1	RMAC|g10802.t1	 4e-254	0.288985312493169	0.703779350560412
116-  5:	RMAC|g8018.t1	RMAC|g10801.t1	 2e-166	0.271864077852839	0.710220332637826
116-  6:	RMAC|g8019.t1	RMAC|g10800.t1	  7e-76	0.166753245708706	0.59026852152208
116-  7:	RMAC|g8020.t1	RMAC|g10799.t1	 3e-166	0.246683057904636	0.876241015829696
116-  8:	RMAC|g8021.t1	RMAC|g10798.t1	 7e-134	0.294593790393423	0.837110856100606
116-  9:	RMAC|g8022.t1	RMAC|g10797.t1	 1e-164	0.213641698460821	0.93248149886718
## Alignment 117: score=494.0 e_value=1.9e-20 N=10 Rc284&Rc53 plus
117-  0:	RMAC|g8047.t1	RMAC|g2592.t1	      0	0.372126597738692	0.719902675645263
117-  1:	RMAC|g8048.t1	RMAC|g2593.t1	 6e-138	0.189556485204069	0.81779648667437
117-  2:	RMAC|g8049.t1	RMAC|g2594.t1	 2e-231	0.274088533869636	0.72027951372564
117-  3:	RMAC|g8050.t1	RMAC|g2595.t1	  5e-87	0.402302562589203	0.457648087901254
117-  4:	RMAC|g8054.t1	RMAC|g2597.t1	  5e-49	0	0.820300672661008
117-  5:	RMAC|g8057.t1	RMAC|g2598.t1	  7e-20	0.805175165887024	0.630222399869833
117-  6:	RMAC|g8058.t1	RMAC|g2599.t1	  2e-88	0.399591456690569	0.673618068320087
117-  7:	RMAC|g8059.t1	RMAC|g2600.t1	 1e-111	0.308812092218049	0.903125560236251
117-  8:	RMAC|g8061.t1	RMAC|g2602.t1	 2e-115	0.370352572225917	0.790332895048601
117-  9:	RMAC|g8062.t1	RMAC|g2603.t1	 2e-100	0.308270104397687	0.587370331865601
## Alignment 118: score=543.0 e_value=1.5e-21 N=11 Rc29&Rc55 minus
118-  0:	RMAC|g1654.t1	RMAC|g2645.t1	      0	0.114936830994643	0.551172583369151
118-  1:	RMAC|g1655.t1	RMAC|g2644.t1	  2e-11	1.3248690264532	0.546712786144281
118-  2:	RMAC|g1658.t1	RMAC|g2643.t1	 2e-237	0.100983539548117	0.820965864412325
118-  3:	RMAC|g1660.t1	RMAC|g2642.t1	 2e-105	0.0636929073977717	0.674783702303434
118-  4:	RMAC|g1661.t1	RMAC|g2641.t1	      0	0.100588699585945	0.641862914443237
118-  5:	RMAC|g1663.t1	RMAC|g2640.t1	 3e-105	0.575522965629827	0.590983470338227
118-  6:	RMAC|g1665.t1	RMAC|g2638.t1	 8e-131	0.346419796294284	0.23355123352785
118-  7:	RMAC|g1667.t1	RMAC|g2637.t1	 1e-217	0.282574974720477	1.09489831027668
118-  8:	RMAC|g1669.t1	RMAC|g2635.t1	 3e-280	0.166745521434727	0.819373604389792
118-  9:	RMAC|g1670.t1	RMAC|g2634.t1	  8e-19	0.440839998676589	1.66832785564583
118- 10:	RMAC|g1671.t1	RMAC|g2633.t1	 3e-170	0.448049229499063	0.882651431691925
## Alignment 119: score=299.0 e_value=9e-09 N=6 Rc292&Rc516 plus
119-  0:	RMAC|g8204.t1	RMAC|g11556.t1	  8e-85	0.347672244921847	0.479230549760502
119-  1:	RMAC|g8206.t1	RMAC|g11557.t1	  4e-12	1.2109229536366	0.339198442473297
119-  2:	RMAC|g8207.t1	RMAC|g11558.t1	  1e-30	0.675875677724952	0.412893612175627
119-  3:	RMAC|g8208.t1	RMAC|g11559.t1	 4e-147	0.404239177349839	0.589437681837258
119-  4:	RMAC|g8209.t1	RMAC|g11560.t1	      0	0.292798454029737	0.819469081357544
119-  5:	RMAC|g8210.t1	RMAC|g11561.t1	 8e-135	0.17661347536854	0.588960357888042
## Alignment 120: score=784.0 e_value=7.6e-40 N=16 Rc3&Rc336 minus
120-  0:	RMAC|g189.t1	RMAC|g8937.t1	  1e-52	0.320437544231649	0.547774599072896
120-  1:	RMAC|g190.t1	RMAC|g8936.t1	  5e-39	0.111702086999796	1.00866192754675
120-  2:	RMAC|g191.t1	RMAC|g8935.t1	      0	0.11501741284507	0.3659295037251
120-  3:	RMAC|g194.t1	RMAC|g8933.t1	  1e-80	0	0.638737818289535
120-  4:	RMAC|g196.t1	RMAC|g8932.t1	      0	0.134353993253309	0.889873912980048
120-  5:	RMAC|g197.t1	RMAC|g8931.t1	  6e-65	0.28365146801235	0.934709157348901
120-  6:	RMAC|g198.t1	RMAC|g8930.t1	  2e-93	0.384597779170781	0.570856162287982
120-  7:	RMAC|g201.t1	RMAC|g8929.t1	      0	0.145956433319703	0.720719010576209
120-  8:	RMAC|g204.t1	RMAC|g8928.t1	 2e-131	0.35230194559794	0.760434896949134
120-  9:	RMAC|g206.t1	RMAC|g8927.t1	 5e-107	0.333494739117517	1.12437856350556
120- 10:	RMAC|g207.t1	RMAC|g8925.t1	  2e-61	0.884428586821899	0.334976726531457
120- 11:	RMAC|g208.t1	RMAC|g8924.t1	 1e-122	0.257477686618373	0.493558253784785
120- 12:	RMAC|g211.t1	RMAC|g8922.t1	 2e-191	0.275109258965133	0.78736659337401
120- 13:	RMAC|g213.t1	RMAC|g8919.t1	 2e-133	0.470271898708936	0.68786525159212
120- 14:	RMAC|g215.t1	RMAC|g8918.t1	 1e-225	0.14960110725271	0.842192933616485
120- 15:	RMAC|g219.t1	RMAC|g8917.t1	 4e-130	0.283578647449167	0.880466743337275
## Alignment 121: score=294.0 e_value=1.8e-09 N=6 Rc3&Rc468 minus
121-  0:	RMAC|g180.t1	RMAC|g10925.t1	  1e-33	0.51204842206052	1.10873091269792
121-  1:	RMAC|g181.t1	RMAC|g10924.t1	 2e-120	0.147359105553786	0.819959207019559
121-  2:	RMAC|g185.t1	RMAC|g10923.t1	 2e-245	0.293950541139664	0.746721950396869
121-  3:	RMAC|g186.t1	RMAC|g10922.t1	 4e-162	0.0816846509275596	0.534483046640325
121-  4:	RMAC|g187.t1	RMAC|g10921.t1	  1e-95	0.442427330851334	0.839804876320486
121-  5:	RMAC|g188.t1	RMAC|g10917.t1	  8e-46	0.523917292036297	0.902490525952909
## Alignment 122: score=738.0 e_value=4e-36 N=15 Rc3&Rc85 minus
122-  0:	RMAC|g225.t1	RMAC|g3598.t1	 2e-152	0.236278550304001	0.663029096091773
122-  1:	RMAC|g228.t1	RMAC|g3597.t1	  4e-50	-2	-2
122-  2:	RMAC|g230.t1	RMAC|g3596.t1	 2e-271	0.404675791943808	0.59732722876781
122-  3:	RMAC|g234.t1	RMAC|g3592.t1	 4e-261	0.262154470639796	0.670525430398423
122-  4:	RMAC|g235.t1	RMAC|g3591.t1	      0	0.175174074809734	0.716100439977017
122-  5:	RMAC|g236.t1	RMAC|g3590.t1	 2e-293	0.315705307350942	0.652346766395219
122-  6:	RMAC|g239.t1	RMAC|g3589.t1	 3e-104	0.087226316106031	0.935887044525606
122-  7:	RMAC|g241.t1	RMAC|g3588.t1	  9e-35	-2	-2
122-  8:	RMAC|g242.t1	RMAC|g3587.t1	 2e-132	0.435685693461337	0.779328487047615
122-  9:	RMAC|g243.t1	RMAC|g3586.t1	 6e-102	0.359623895336083	0.372750389080612
122- 10:	RMAC|g244.t1	RMAC|g3585.t1	 5e-138	0.344237370126433	0.895078449909762
122- 11:	RMAC|g248.t1	RMAC|g3581.t1	 5e-120	0.0532644782897087	1.21955386208574
122- 12:	RMAC|g249.t1	RMAC|g3580.t1	 3e-276	0.240303264605565	0.885631333872941
122- 13:	RMAC|g250.t1	RMAC|g3579.t1	 8e-121	0.465943193648674	0.78002774090824
122- 14:	RMAC|g251.t1	RMAC|g3578.t1	 2e-117	0.248335309825451	0.582732167701681
## Alignment 123: score=345.0 e_value=1.3e-11 N=7 Rc301&Rc326 plus
123-  0:	RMAC|g8367.t1	RMAC|g8761.t1	      0	0.237665070126677	0.751088669041823
123-  1:	RMAC|g8369.t1	RMAC|g8763.t1	  4e-67	0.205221090638862	0.672466911991043
123-  2:	RMAC|g8370.t1	RMAC|g8765.t1	      0	0.291144957051877	0.607359034374737
123-  3:	RMAC|g8371.t1	RMAC|g8767.t1	  7e-42	0.402107573812711	0.849973384991999
123-  4:	RMAC|g8373.t1	RMAC|g8768.t1	      0	0.34451638265783	0.776713730002909
123-  5:	RMAC|g8375.t1	RMAC|g8769.t1	 6e-158	0.306197938985516	0.757643077394231
123-  6:	RMAC|g8376.t1	RMAC|g8770.t1	  6e-44	0.682280289550199	0.543226761254806
## Alignment 124: score=299.0 e_value=8.3e-09 N=6 Rc306&Rc651 plus
124-  0:	RMAC|g8452.t1	RMAC|g13097.t1	  8e-66	0.47936499474222	0.826538754727513
124-  1:	RMAC|g8453.t1	RMAC|g13098.t1	 2e-181	0.36248711245141	0.708310047240039
124-  2:	RMAC|g8455.t1	RMAC|g13099.t1	  9e-50	0.50283810686335	0.666846790674247
124-  3:	RMAC|g8456.t1	RMAC|g13100.t1	  3e-90	0.262232292666439	0.95936941657777
124-  4:	RMAC|g8457.t1	RMAC|g13101.t1	 2e-277	0.0570542706387114	0.773450539586965
124-  5:	RMAC|g8458.t1	RMAC|g13102.t1	 7e-147	0.207781437416995	0.709467924166968
## Alignment 125: score=293.0 e_value=6.7e-08 N=6 Rc311&Rc342 plus
125-  0:	RMAC|g8525.t1	RMAC|g9033.t1	  6e-26	0.641321378135428	0.235998389107361
125-  1:	RMAC|g8529.t1	RMAC|g9036.t1	 6e-167	0.258966101740139	0.795546728074358
125-  2:	RMAC|g8531.t1	RMAC|g9037.t1	      0	0.301096662246111	0.799336785218309
125-  3:	RMAC|g8532.t1	RMAC|g9038.t1	 2e-173	0.239191717636033	0.699708875084471
125-  4:	RMAC|g8535.t1	RMAC|g9039.t1	 6e-272	0.256900082748615	0.860485148979761
125-  5:	RMAC|g8538.t1	RMAC|g9041.t1	      0	0.21360342021524	0.685802878576342
## Alignment 126: score=297.0 e_value=8.6e-09 N=6 Rc327&Rc403 plus
126-  0:	RMAC|g8785.t1	RMAC|g10020.t1	 2e-157	0.27903683339124	0.394263168528967
126-  1:	RMAC|g8786.t1	RMAC|g10021.t1	 3e-131	0.78348892071567	0.620132778658032
126-  2:	RMAC|g8787.t1	RMAC|g10022.t1	 6e-153	0.409557329800902	0.485521034511479
126-  3:	RMAC|g8790.t1	RMAC|g10026.t1	  3e-28	-2	-2
126-  4:	RMAC|g8791.t1	RMAC|g10027.t1	 2e-117	0.38554066288412	0.443039682521506
126-  5:	RMAC|g8792.t1	RMAC|g10028.t1	 2e-296	0.116685703126113	0.844913507124487
## Alignment 127: score=338.0 e_value=6.8e-12 N=7 Rc327&Rc704 minus
127-  0:	RMAC|g8777.t1	RMAC|g13694.t1	 4e-174	0.350452339872271	0.518345233389502
127-  1:	RMAC|g8778.t1	RMAC|g13693.t1	 2e-169	0.282018044508374	0.765332669314238
127-  2:	RMAC|g8779.t1	RMAC|g13691.t1	  9e-72	0.540362143199682	0.656993983476981
127-  3:	RMAC|g8780.t1	RMAC|g13690.t1	  3e-41	0.116831091885011	1.03499485728237
127-  4:	RMAC|g8781.t1	RMAC|g13689.t1	  4e-56	0.375744358493144	0.465170566105333
127-  5:	RMAC|g8783.t1	RMAC|g13678.t1	  6e-19	-2	-2
127-  6:	RMAC|g8784.t1	RMAC|g13676.t1	  2e-92	0.0945902720041408	0.879813668727882
## Alignment 128: score=773.0 e_value=3.8e-41 N=16 Rc33&Rc97 minus
128-  0:	RMAC|g1812.t1	RMAC|g3949.t1	  2e-91	0.375664619102588	0.66626001934454
128-  1:	RMAC|g1815.t1	RMAC|g3946.t1	 7e-108	0.300745768296948	0.725726381886511
128-  2:	RMAC|g1816.t1	RMAC|g3943.t1	  5e-96	0.532697465844358	0.449090081865598
128-  3:	RMAC|g1817.t1	RMAC|g3942.t1	 9e-169	0.154605211117331	0.742856521313385
128-  4:	RMAC|g1821.t1	RMAC|g3940.t1	 3e-156	0.122526396906309	0.73572810438492
128-  5:	RMAC|g1827.t1	RMAC|g3937.t1	 1e-212	0.203618817433969	0.708255026763043
128-  6:	RMAC|g1829.t1	RMAC|g3936.t1	  2e-37	-2	-2
128-  7:	RMAC|g1832.t1	RMAC|g3934.t1	  3e-81	0.0490095220196481	0.276377583566166
128-  8:	RMAC|g1835.t1	RMAC|g3933.t1	      0	0.0530622909226589	0.675465671682469
128-  9:	RMAC|g1836.t1	RMAC|g3928.t1	  4e-54	0.804761345747692	0.419407684137666
128- 10:	RMAC|g1837.t1	RMAC|g3927.t1	  2e-22	0.514037571362088	0.625624271477809
128- 11:	RMAC|g1840.t1	RMAC|g3926.t1	 3e-193	0.55602331385366	0.773019250785452
128- 12:	RMAC|g1845.t1	RMAC|g3925.t1	  2e-39	0.527489110709681	0.781181665870816
128- 13:	RMAC|g1846.t1	RMAC|g3924.t1	 2e-113	0.515210924035227	0.738770370169475
128- 14:	RMAC|g1847.t1	RMAC|g3922.t1	 5e-103	0.0756944389424704	0.771335828163202
128- 15:	RMAC|g1848.t1	RMAC|g3921.t1	  6e-95	0.626482982511217	0.892675989317806
## Alignment 129: score=291.0 e_value=4.6e-07 N=6 Rc335&Rc503 plus
129-  0:	RMAC|g8899.t1	RMAC|g11375.t1	 1e-199	0.217328542168655	0.6184741681015
129-  1:	RMAC|g8901.t1	RMAC|g11377.t1	 1e-179	0.232478999014125	1.04187576260396
129-  2:	RMAC|g8908.t1	RMAC|g11378.t1	  2e-36	0.634112361156997	0.964697728669057
129-  3:	RMAC|g8909.t1	RMAC|g11379.t1	 9e-136	0.500976479997643	0.83500966196825
129-  4:	RMAC|g8910.t1	RMAC|g11382.t1	  5e-59	0.241046727400567	0.401435495857422
129-  5:	RMAC|g8911.t1	RMAC|g11383.t1	 7e-167	0.218417403128399	0.774623362743581
## Alignment 130: score=542.0 e_value=5e-23 N=11 Rc339&Rc74 minus
130-  0:	RMAC|g8976.t1	RMAC|g3253.t1	  3e-80	0.381488782399777	0.289731715640758
130-  1:	RMAC|g8979.t1	RMAC|g3252.t1	 9e-191	0.442052704970435	0.446215114758662
130-  2:	RMAC|g8981.t1	RMAC|g3250.t1	 2e-203	0.225089247329256	0.815476748386615
130-  3:	RMAC|g8982.t1	RMAC|g3248.t1	 3e-180	0.299395824398534	0.782986357381057
130-  4:	RMAC|g8983.t1	RMAC|g3247.t1	  6e-97	0.330209613780904	0.768614967357771
130-  5:	RMAC|g8985.t1	RMAC|g3246.t1	  4e-69	0.321202187945088	0.953466658577161
130-  6:	RMAC|g8986.t1	RMAC|g3245.t1	  2e-81	0.238448227784788	0.77733891745163
130-  7:	RMAC|g8987.t1	RMAC|g3244.t1	      0	0.0942132366419259	0.809964759641088
130-  8:	RMAC|g8988.t1	RMAC|g3243.t1	  8e-88	0.414854145428715	0.781010333521886
130-  9:	RMAC|g8992.t1	RMAC|g3238.t1	  4e-87	0.191872730937797	0.877379848467357
130- 10:	RMAC|g8993.t1	RMAC|g3237.t1	  2e-61	0.288197175343171	1.12182100540096
## Alignment 131: score=783.0 e_value=2.6e-37 N=16 Rc340&Rc6 plus
131-  0:	RMAC|g8995.t1	RMAC|g415.t1	 5e-191	0.232991258746114	1.11372991159968
131-  1:	RMAC|g8996.t1	RMAC|g416.t1	  5e-55	0.250610969179334	0.699633682317495
131-  2:	RMAC|g8997.t1	RMAC|g417.t1	  2e-33	1.25510961732433	0.261313603855343
131-  3:	RMAC|g8998.t1	RMAC|g419.t1	  4e-73	0.567815304507414	0.643828256927768
131-  4:	RMAC|g8999.t1	RMAC|g423.t1	  2e-64	0.624258233040109	0.424995210664334
131-  5:	RMAC|g9000.t1	RMAC|g428.t1	 2e-307	0.214710698470135	0.652288181368899
131-  6:	RMAC|g9001.t1	RMAC|g429.t1	 3e-148	0.297337545157365	0.586911118511053
131-  7:	RMAC|g9002.t1	RMAC|g430.t1	  3e-91	0.349787540600727	0.639978078306998
131-  8:	RMAC|g9004.t1	RMAC|g434.t1	  5e-84	0.326273838297343	0.686168363639798
131-  9:	RMAC|g9006.t1	RMAC|g436.t1	      0	0.299268964020106	0.48633605530507
131- 10:	RMAC|g9007.t1	RMAC|g437.t1	 7e-102	0.702487420371736	0.210629927812038
131- 11:	RMAC|g9009.t1	RMAC|g438.t1	  4e-22	-2	-2
131- 12:	RMAC|g9010.t1	RMAC|g439.t1	 7e-172	0.258950240742657	0.711097315552042
131- 13:	RMAC|g9011.t1	RMAC|g440.t1	  2e-80	0.252836647730215	0.281559572281323
131- 14:	RMAC|g9012.t1	RMAC|g444.t1	 2e-157	0.196210737765089	0.797722937343256
131- 15:	RMAC|g9013.t1	RMAC|g446.t1	 9e-112	0.485410630371006	0.417881462513679
## Alignment 132: score=350.0 e_value=2.8e-11 N=7 Rc36&Rc455 plus
132-  0:	RMAC|g1945.t1	RMAC|g10738.t1	 2e-118	0.258382660741849	0.536121703460839
132-  1:	RMAC|g1946.t1	RMAC|g10739.t1	 2e-244	0.338724625553537	0.856621699630488
132-  2:	RMAC|g1947.t1	RMAC|g10740.t1	 1e-275	0.213713431593225	0.610539713193505
132-  3:	RMAC|g1948.t1	RMAC|g10741.t1	  2e-61	0.0702921962045333	0.376841180695239
132-  4:	RMAC|g1949.t1	RMAC|g10742.t1	      0	0.215868015540294	0.725231598698887
132-  5:	RMAC|g1950.t1	RMAC|g10743.t1	 3e-101	0.576659062002041	0.587669168657226
132-  6:	RMAC|g1951.t1	RMAC|g10744.t1	 7e-131	0.344529034204599	0.904787074998892
## Alignment 133: score=297.0 e_value=3.2e-10 N=6 Rc364&Rc389 minus
133-  0:	RMAC|g9372.t1	RMAC|g9775.t1	  7e-89	0.174506222722705	0.772680256784719
133-  1:	RMAC|g9374.t1	RMAC|g9772.t1	 3e-216	0.194465094757255	0.707090976212119
133-  2:	RMAC|g9376.t1	RMAC|g9771.t1	  1e-32	0.507985604123084	0.880285944907211
133-  3:	RMAC|g9377.t1	RMAC|g9770.t1	 3e-149	0.348882498593102	0.763796256848719
133-  4:	RMAC|g9378.t1	RMAC|g9769.t1	      0	0.173449053045719	0.915655816038812
133-  5:	RMAC|g9379.t1	RMAC|g9768.t1	 2e-100	0.0242151784223068	0.705629259809562
## Alignment 134: score=292.0 e_value=4e-08 N=6 Rc367&Rc745 plus
134-  0:	RMAC|g9425.t1	RMAC|g14073.t1	 2e-109	0.0931484409435781	1.01089304543524
134-  1:	RMAC|g9427.t1	RMAC|g14074.t1	      0	0.234166163032673	0.765290468385635
134-  2:	RMAC|g9428.t1	RMAC|g14076.t1	  1e-19	-2	-2
134-  3:	RMAC|g9431.t1	RMAC|g14077.t1	 5e-210	0.132161567591968	0.629349776190973
134-  4:	RMAC|g9432.t1	RMAC|g14078.t1	 3e-145	0.17411799578369	0.954905915403044
134-  5:	RMAC|g9438.t1	RMAC|g14080.t1	 6e-219	0.210599938931945	0.644741478307155
## Alignment 135: score=397.0 e_value=8.3e-14 N=8 Rc368&Rc517 minus
135-  0:	RMAC|g9448.t1	RMAC|g11576.t1	  5e-34	0.552523146300449	0.707824757676865
135-  1:	RMAC|g9449.t1	RMAC|g11573.t1	  2e-79	0.330812769879545	0.716239676198495
135-  2:	RMAC|g9450.t1	RMAC|g11571.t1	  4e-14	-2	-2
135-  3:	RMAC|g9451.t1	RMAC|g11570.t1	  1e-27	0.379765577204646	0.666237659873811
135-  4:	RMAC|g9452.t1	RMAC|g11568.t1	 4e-172	0.0602555185257327	0.683470251881438
135-  5:	RMAC|g9453.t1	RMAC|g11567.t1	 4e-147	0.185255842058243	0.636260435436085
135-  6:	RMAC|g9454.t1	RMAC|g11566.t1	 6e-185	0.283625876116113	0.951340956593721
135-  7:	RMAC|g9455.t1	RMAC|g11565.t1	 3e-116	0.423497793998095	0.810999027789617
## Alignment 136: score=541.0 e_value=6.4e-22 N=11 Rc376&Rc5 minus
136-  0:	RMAC|g9555.t1	RMAC|g344.t1	 4e-150	0.219105153974938	0.779781565375636
136-  1:	RMAC|g9556.t1	RMAC|g343.t1	  2e-59	0.137333117113172	0.738778630854672
136-  2:	RMAC|g9557.t1	RMAC|g342.t1	 1e-173	0.465133620520017	0.459951376070806
136-  3:	RMAC|g9559.t1	RMAC|g341.t1	      0	0.145912459678349	0.834753876074214
136-  4:	RMAC|g9560.t1	RMAC|g340.t1	  1e-90	0.151560245179175	0.751686026077645
136-  5:	RMAC|g9562.t1	RMAC|g339.t1	 2e-155	0.210663344276013	0.81795179066699
136-  6:	RMAC|g9563.t1	RMAC|g337.t1	  8e-81	0.245145687029801	0.668253307898745
136-  7:	RMAC|g9565.t1	RMAC|g334.t1	  5e-91	0.240873840254192	0.83538904583912
136-  8:	RMAC|g9566.t1	RMAC|g333.t1	 1e-200	0.334062094418835	0.764902141284203
136-  9:	RMAC|g9569.t1	RMAC|g331.t1	  1e-88	0.386505228090388	0.663007937300148
136- 10:	RMAC|g9571.t1	RMAC|g328.t1	      0	0.20266951709128	0.632070828045012
## Alignment 137: score=491.0 e_value=2.1e-20 N=10 Rc383&Rc46 minus
137-  0:	RMAC|g9665.t1	RMAC|g2363.t1	  2e-40	1.12581333700613	0.665334837801286
137-  1:	RMAC|g9666.t1	RMAC|g2362.t1	      0	0.147164431427261	0.789352562249474
137-  2:	RMAC|g9669.t1	RMAC|g2360.t1	 2e-152	0.17741738026098	1.01694389021067
137-  3:	RMAC|g9670.t1	RMAC|g2359.t1	 2e-291	0.42024722793506	0.731488997249843
137-  4:	RMAC|g9672.t1	RMAC|g2358.t1	  2e-70	0.414488372362206	1.02102373355802
137-  5:	RMAC|g9674.t1	RMAC|g2357.t1	  3e-70	0.368452269325086	0.705832705860696
137-  6:	RMAC|g9675.t1	RMAC|g2356.t1	  6e-81	0.551088629328125	0.24137768659786
137-  7:	RMAC|g9676.t1	RMAC|g2354.t1	 6e-171	0.224555114839299	1.02659084015323
137-  8:	RMAC|g9680.t1	RMAC|g2348.t1	      0	0.324543290661946	0.833395217591186
137-  9:	RMAC|g9681.t1	RMAC|g2347.t1	  4e-93	0.095718916197143	0.942421944828503
## Alignment 138: score=398.0 e_value=1.3e-13 N=8 Rc388&Rc93 minus
138-  0:	RMAC|g9749.t1	RMAC|g3826.t1	  3e-27	0.526109717827523	0.782562437997008
138-  1:	RMAC|g9750.t1	RMAC|g3825.t1	  4e-51	0.138253147637665	0.720479041746348
138-  2:	RMAC|g9752.t1	RMAC|g3822.t1	      0	0.227787466724279	0.860551839628149
138-  3:	RMAC|g9754.t1	RMAC|g3821.t1	 5e-262	0.197393914307484	0.659538803992522
138-  4:	RMAC|g9755.t1	RMAC|g3820.t1	 2e-103	0.417283594622254	0.783387289312337
138-  5:	RMAC|g9756.t1	RMAC|g3819.t1	 2e-158	0.207846578390628	0.715939219642747
138-  6:	RMAC|g9757.t1	RMAC|g3818.t1	 2e-158	0.190933983919582	0.605517983621066
138-  7:	RMAC|g9758.t1	RMAC|g3817.t1	 5e-211	0.466437199404983	0.624461722959957
## Alignment 139: score=342.0 e_value=2.4e-11 N=7 Rc39&Rc430 plus
139-  0:	RMAC|g2060.t1	RMAC|g10405.t1	 1e-288	0.366970125367644	0.866858432491892
139-  1:	RMAC|g2061.t1	RMAC|g10406.t1	 7e-205	0.367132547032168	0.852486145166918
139-  2:	RMAC|g2063.t1	RMAC|g10409.t1	 1e-155	0.132740988118791	0.981204668223969
139-  3:	RMAC|g2068.t1	RMAC|g10413.t1	 1e-161	0.227912196883208	0.714661412150998
139-  4:	RMAC|g2069.t1	RMAC|g10414.t1	 7e-144	0.195979367475873	0.781882520259175
139-  5:	RMAC|g2070.t1	RMAC|g10415.t1	 3e-127	0.16121916206968	0.413022692698098
139-  6:	RMAC|g2072.t1	RMAC|g10418.t1	  9e-54	0.217588595437246	0.78802419972916
## Alignment 140: score=397.0 e_value=5.1e-13 N=8 Rc391&Rc545 plus
140-  0:	RMAC|g9805.t1	RMAC|g11898.t1	  4e-93	0.572046085798842	0.268221327441392
140-  1:	RMAC|g9807.t1	RMAC|g11900.t1	 2e-150	0.462639477167866	0.691744474035529
140-  2:	RMAC|g9808.t1	RMAC|g11901.t1	      0	0.201498088472925	0.739732877248457
140-  3:	RMAC|g9809.t1	RMAC|g11902.t1	 2e-146	0.264800880760745	0.807246568450234
140-  4:	RMAC|g9811.t1	RMAC|g11903.t1	 2e-215	0.167314231803681	0.708589641992574
140-  5:	RMAC|g9812.t1	RMAC|g11904.t1	 8e-141	0.0732188596340325	0.91349630152996
140-  6:	RMAC|g9813.t1	RMAC|g11905.t1	 5e-298	0.185210706835924	0.71946324190928
140-  7:	RMAC|g9814.t1	RMAC|g11907.t1	 2e-150	0.273564205201284	0.97618094409189
## Alignment 141: score=292.0 e_value=1.5e-08 N=6 Rc4&Rc720 plus
141-  0:	RMAC|g275.t1	RMAC|g13832.t1	 3e-125	0.186178814033432	1.08867348143977
141-  1:	RMAC|g279.t1	RMAC|g13836.t1	 2e-170	0.422534705823455	0.911737000490834
141-  2:	RMAC|g282.t1	RMAC|g13838.t1	 5e-112	0.392929385721064	0.558704017266265
141-  3:	RMAC|g284.t1	RMAC|g13839.t1	  1e-79	0.297484157656063	0.618539037430146
141-  4:	RMAC|g287.t1	RMAC|g13840.t1	  5e-54	0.362938477539685	0.920616445795394
141-  5:	RMAC|g289.t1	RMAC|g13841.t1	 8e-183	0.335220329602916	0.725627628677531
## Alignment 142: score=397.0 e_value=2.4e-13 N=8 Rc401&Rc829 minus
142-  0:	RMAC|g9974.t1	RMAC|g14847.t1	 2e-274	0.281854766392517	0.658940525763957
142-  1:	RMAC|g9976.t1	RMAC|g14846.t1	 9e-132	0.451709612484314	0.792444163511505
142-  2:	RMAC|g9977.t1	RMAC|g14844.t1	  3e-92	0.283584015949967	0.83074659314102
142-  3:	RMAC|g9978.t1	RMAC|g14843.t1	 1e-167	0.126931448981614	0.499501331517475
142-  4:	RMAC|g9979.t1	RMAC|g14842.t1	 4e-209	0.151342189080085	0.59740885183001
142-  5:	RMAC|g9981.t1	RMAC|g14841.t1	 6e-178	0.212681467874345	0.704239821714573
142-  6:	RMAC|g9982.t1	RMAC|g14840.t1	  6e-31	0.765932215193846	0.788192744833299
142-  7:	RMAC|g9983.t1	RMAC|g14839.t1	 4e-148	0.382522472765886	0.745436814125074
## Alignment 143: score=344.0 e_value=2.2e-11 N=7 Rc401&Rc93 plus
143-  0:	RMAC|g9984.t1	RMAC|g3799.t1	 1e-147	0.563395921775023	0.661425721531059
143-  1:	RMAC|g9986.t1	RMAC|g3800.t1	 2e-308	0.149477902806938	0.620122237203185
143-  2:	RMAC|g9987.t1	RMAC|g3801.t1	  2e-64	0.559302504780865	0.861867640867168
143-  3:	RMAC|g9991.t1	RMAC|g3802.t1	 5e-279	0.367327026147588	0.60474793832985
143-  4:	RMAC|g9992.t1	RMAC|g3804.t1	 1e-179	0.228195625203201	0.689520205876305
143-  5:	RMAC|g9994.t1	RMAC|g3805.t1	  4e-82	0.459000692267035	0.693224726662881
143-  6:	RMAC|g9995.t1	RMAC|g3806.t1	 1e-228	0.0318302881591679	0.275920109982787
## Alignment 144: score=340.0 e_value=1.1e-11 N=7 Rc406&Rc89 plus
144-  0:	RMAC|g10066.t1	RMAC|g3684.t1	 7e-100	0.190705970386323	0.746303707295452
144-  1:	RMAC|g10068.t1	RMAC|g3689.t1	  6e-58	0.0375078154309961	0.508232245517985
144-  2:	RMAC|g10069.t1	RMAC|g3691.t1	 3e-282	0.175010048845236	0.820660090946723
144-  3:	RMAC|g10071.t1	RMAC|g3693.t1	  6e-81	0.280723445064771	0.560357384471535
144-  4:	RMAC|g10075.t1	RMAC|g3694.t1	  7e-64	0.0197853200100781	0.740248728028831
144-  5:	RMAC|g10078.t1	RMAC|g3697.t1	  1e-68	0.506747439358948	0.763183008369542
144-  6:	RMAC|g10079.t1	RMAC|g3698.t1	 3e-162	0.3860577992076	0.757699527158853
## Alignment 145: score=341.0 e_value=6.8e-11 N=7 Rc41&Rc640 plus
145-  0:	RMAC|g2143.t1	RMAC|g12984.t1	 9e-215	0.234797012805242	0.756909848595418
145-  1:	RMAC|g2144.t1	RMAC|g12985.t1	  6e-25	0.885869347100767	0.221200088703741
145-  2:	RMAC|g2151.t1	RMAC|g12986.t1	 2e-172	0.27616235632497	0.838814774640253
145-  3:	RMAC|g2152.t1	RMAC|g12987.t1	 1e-163	0.21996239302977	0.690891991524472
145-  4:	RMAC|g2153.t1	RMAC|g12989.t1	 8e-109	0.248984943276046	0.923133945641142
145-  5:	RMAC|g2154.t1	RMAC|g12990.t1	 4e-241	0.195151150990318	0.693140245497288
145-  6:	RMAC|g2157.t1	RMAC|g12993.t1	 7e-250	0.32684593858809	0.482366443391592
## Alignment 146: score=691.0 e_value=5.4e-32 N=14 Rc43&Rc82 minus
146-  0:	RMAC|g2229.t1	RMAC|g3504.t1	 1e-101	0.158425567789334	0.543763651765168
146-  1:	RMAC|g2230.t1	RMAC|g3503.t1	  1e-55	0.469285187371739	0.660968913727045
146-  2:	RMAC|g2231.t1	RMAC|g3501.t1	 2e-141	0.557198179060219	0.742441140122751
146-  3:	RMAC|g2233.t1	RMAC|g3500.t1	  3e-86	0.692754320587711	0.43653839768642
146-  4:	RMAC|g2235.t1	RMAC|g3499.t1	 4e-108	0.431888008771751	0.887572263633418
146-  5:	RMAC|g2237.t1	RMAC|g3496.t1	 2e-181	0.119501498392006	0.708574691019306
146-  6:	RMAC|g2238.t1	RMAC|g3495.t1	  3e-99	0.242018018564126	0.619996332362503
146-  7:	RMAC|g2239.t1	RMAC|g3494.t1	 3e-146	0.301998110283251	0.74360174637888
146-  8:	RMAC|g2241.t1	RMAC|g3491.t1	 1e-297	0.176413056588442	0.498007084384155
146-  9:	RMAC|g2243.t1	RMAC|g3489.t1	 3e-229	0.349300950620472	0.674577061916752
146- 10:	RMAC|g2245.t1	RMAC|g3488.t1	 4e-122	0.200043439196471	0.329340664657718
146- 11:	RMAC|g2246.t1	RMAC|g3487.t1	  3e-89	0.136061796054744	0.804948982185535
146- 12:	RMAC|g2249.t1	RMAC|g3486.t1	  6e-40	0.272281861912423	0.631562043531072
146- 13:	RMAC|g2250.t1	RMAC|g3485.t1	 3e-164	0.0407955540493491	0.758700683758858
## Alignment 147: score=546.0 e_value=8.8e-17 N=11 Rc432&Rc541 plus
147-  0:	RMAC|g10435.t1	RMAC|g11838.t1	      0	0.174371416731249	0.655570010012718
147-  1:	RMAC|g10436.t1	RMAC|g11839.t1	 2e-101	0.365996468142748	0.421730684700851
147-  2:	RMAC|g10437.t1	RMAC|g11841.t1	 5e-314	0.192385547530779	0.993294468475972
147-  3:	RMAC|g10438.t1	RMAC|g11843.t1	  5e-59	0.454108334202338	1.2897653408902
147-  4:	RMAC|g10439.t1	RMAC|g11844.t1	 2e-172	0.191401888008437	0.73668065339257
147-  5:	RMAC|g10440.t1	RMAC|g11845.t1	 2e-166	0.209340961660752	0.620922370627622
147-  6:	RMAC|g10441.t1	RMAC|g11847.t1	  1e-87	0.686503997180303	0.731700196826225
147-  7:	RMAC|g10442.t1	RMAC|g11848.t1	  7e-76	0.101181272062	0.73116586678496
147-  8:	RMAC|g10443.t1	RMAC|g11849.t1	  6e-65	0.127068236763847	0.428413678916164
147-  9:	RMAC|g10444.t1	RMAC|g11850.t1	 1e-165	0.186411548397781	0.926888631786116
147- 10:	RMAC|g10445.t1	RMAC|g11852.t1	 2e-197	0.240327874427546	0.620492343114223
## Alignment 148: score=295.0 e_value=4.7e-09 N=6 Rc44&Rc755 minus
148-  0:	RMAC|g2278.t1	RMAC|g14172.t1	 5e-253	0.260561145101549	0.712315330543075
148-  1:	RMAC|g2279.t1	RMAC|g14171.t1	  4e-26	0.400440660021737	0.914852423821263
148-  2:	RMAC|g2280.t1	RMAC|g14170.t1	  6e-65	0.282000624091018	0.692185630464992
148-  3:	RMAC|g2281.t1	RMAC|g14167.t1	  7e-88	0.0332046177584911	0.439510800278171
148-  4:	RMAC|g2283.t1	RMAC|g14166.t1	 2e-190	0.224466484365629	0.724258243382566
148-  5:	RMAC|g2286.t1	RMAC|g14165.t1	  1e-69	0.370545972833869	0.803668123827359
## Alignment 149: score=293.0 e_value=1.6e-09 N=6 Rc441&Rc580 minus
149-  0:	RMAC|g10554.t1	RMAC|g12329.t1	 1e-179	0.196249235363873	0.65650013999384
149-  1:	RMAC|g10557.t1	RMAC|g12328.t1	      0	0.18580157743722	0.711110142699378
149-  2:	RMAC|g10558.t1	RMAC|g12324.t1	  1e-70	0.298256658626783	0.758152103946519
149-  3:	RMAC|g10559.t1	RMAC|g12323.t1	 3e-147	0.195778374025403	0.552459751921708
149-  4:	RMAC|g10562.t1	RMAC|g12322.t1	  4e-32	0.724133872187582	0.703185038499613
149-  5:	RMAC|g10563.t1	RMAC|g12321.t1	  4e-96	0.518409742203233	0.342767587952623
## Alignment 150: score=340.0 e_value=1.6e-10 N=7 Rc450&Rc461 minus
150-  0:	RMAC|g10678.t1	RMAC|g10831.t1	 3e-179	0.346182975077034	0.8855472948677
150-  1:	RMAC|g10679.t1	RMAC|g10829.t1	 2e-227	0.385884313754716	0.935773001116316
150-  2:	RMAC|g10680.t1	RMAC|g10827.t1	 1e-124	0.407119026114057	1.01275747262568
150-  3:	RMAC|g10682.t1	RMAC|g10822.t1	  1e-83	0.41931477681042	0.928277577639157
150-  4:	RMAC|g10683.t1	RMAC|g10819.t1	      0	0.198001439619499	0.579732530113167
150-  5:	RMAC|g10684.t1	RMAC|g10818.t1	 3e-110	0.131532472087581	0.589493450901807
150-  6:	RMAC|g10685.t1	RMAC|g10815.t1	      0	0.0864453351485232	0.696410246806225
## Alignment 151: score=293.0 e_value=1.2e-08 N=6 Rc466&Rc547 minus
151-  0:	RMAC|g10891.t1	RMAC|g11935.t1	  4e-62	0.495183029745287	0.931817993025141
151-  1:	RMAC|g10892.t1	RMAC|g11934.t1	 3e-152	0.236245746641948	0.642279822694281
151-  2:	RMAC|g10895.t1	RMAC|g11932.t1	 8e-121	0.125724427540259	0.724692560923482
151-  3:	RMAC|g10896.t1	RMAC|g11929.t1	 7e-247	0.291702682514069	0.51281842634948
151-  4:	RMAC|g10900.t1	RMAC|g11928.t1	 8e-120	0.447039804359755	0.704102387296417
151-  5:	RMAC|g10902.t1	RMAC|g11926.t1	 6e-146	0.326668237200832	0.813779907148295
## Alignment 152: score=343.0 e_value=3.5e-08 N=7 Rc481&Rc57 plus
152-  0:	RMAC|g11100.t1	RMAC|g2694.t1	  3e-14	-2	-2
152-  1:	RMAC|g11101.t1	RMAC|g2695.t1	  2e-82	0.492903425117838	0.336871692495264
152-  2:	RMAC|g11102.t1	RMAC|g2697.t1	 8e-142	0.18617467921936	0.554103477306822
152-  3:	RMAC|g11105.t1	RMAC|g2698.t1	      0	0.12274589701983	0.7986797755955
152-  4:	RMAC|g11110.t1	RMAC|g2701.t1	 3e-123	0.529390067309836	0.519109509335214
152-  5:	RMAC|g11111.t1	RMAC|g2702.t1	 3e-110	0.333104134069387	0.770985286937721
152-  6:	RMAC|g11112.t1	RMAC|g2703.t1	 1e-224	0.291481869092168	0.593724087474021
## Alignment 153: score=348.0 e_value=1.3e-11 N=7 Rc494&Rc955 minus
153-  0:	RMAC|g11270.t1	RMAC|g15829.t1	  3e-40	-2	-2
153-  1:	RMAC|g11272.t1	RMAC|g15828.t1	  1e-97	0.499859200108337	0.785707300661805
153-  2:	RMAC|g11273.t1	RMAC|g15827.t1	 1e-171	0.612413353302386	0.578258955453375
153-  3:	RMAC|g11274.t1	RMAC|g15826.t1	  9e-48	0.256499916665161	0.870534581458689
153-  4:	RMAC|g11276.t1	RMAC|g15824.t1	 1e-199	0.344224925363758	0.597946640306044
153-  5:	RMAC|g11277.t1	RMAC|g15823.t1	 6e-120	0.349202166360741	0.71745877983787
153-  6:	RMAC|g11278.t1	RMAC|g15822.t1	 2e-165	0.572961095104083	0.506315191552788
## Alignment 154: score=395.0 e_value=2.7e-14 N=8 Rc518&Rc78 minus
154-  0:	RMAC|g11579.t1	RMAC|g3371.t1	 1e-101	0.349230445877041	0.292787500163132
154-  1:	RMAC|g11581.t1	RMAC|g3370.t1	  2e-51	0.226331687670567	0.571987107306299
154-  2:	RMAC|g11582.t1	RMAC|g3369.t1	      0	0.165046413582601	1.04944986200338
154-  3:	RMAC|g11584.t1	RMAC|g3368.t1	 3e-288	0.31140183784563	0.608682770814091
154-  4:	RMAC|g11585.t1	RMAC|g3367.t1	 7e-149	0.296245655212327	0.922304308571724
154-  5:	RMAC|g11586.t1	RMAC|g3366.t1	  4e-50	0.726161994176322	0.645392253896734
154-  6:	RMAC|g11587.t1	RMAC|g3365.t1	 2e-117	0.457835061078673	0.23537608894668
154-  7:	RMAC|g11588.t1	RMAC|g3361.t1	      0	0.51298548293519	0.833865020876922
## Alignment 155: score=296.0 e_value=8.4e-06 N=6 Rc533&Rc866 plus
155-  0:	RMAC|g11757.t1	RMAC|g15135.t1	  9e-81	0.269596316134434	0.712696566855969
155-  1:	RMAC|g11759.t1	RMAC|g15139.t1	 1e-127	0.487792460348123	0.363879940114821
155-  2:	RMAC|g11761.t1	RMAC|g15140.t1	      0	0.133372538255743	0.868200990927145
155-  3:	RMAC|g11762.t1	RMAC|g15142.t1	 1e-108	0.283851747976755	0.972486212715391
155-  4:	RMAC|g11763.t1	RMAC|g15143.t1	  1e-89	0.30562788359851	0.647270526876049
155-  5:	RMAC|g11764.t1	RMAC|g15144.t1	  4e-88	1.07177542632709	0.219155676995595
## Alignment 156: score=347.0 e_value=2.1e-10 N=7 Rc546&Rc684 plus
156-  0:	RMAC|g11914.t1	RMAC|g13474.t1	  7e-48	0.563342389479681	0.742829971168035
156-  1:	RMAC|g11915.t1	RMAC|g13475.t1	 4e-176	0.36699043219999	0.542819151815589
156-  2:	RMAC|g11916.t1	RMAC|g13476.t1	 7e-141	0.376861732181192	0.407171049864768
156-  3:	RMAC|g11918.t1	RMAC|g13477.t1	 3e-201	0.186689703847405	0.671492457446922
156-  4:	RMAC|g11919.t1	RMAC|g13478.t1	 4e-267	0.18851197001481	0.642286073351702
156-  5:	RMAC|g11921.t1	RMAC|g13479.t1	  3e-95	0.524882862335444	0.675182376069242
156-  6:	RMAC|g11922.t1	RMAC|g13481.t1	 7e-137	0.138370727568731	0.568116484284954
## Alignment 157: score=347.0 e_value=1.6e-08 N=7 Rc554&Rc767 plus
157-  0:	RMAC|g12010.t1	RMAC|g14268.t1	 8e-177	-2	-2
157-  1:	RMAC|g12014.t1	RMAC|g14269.t1	      0	0.180589451554861	0.620089772374931
157-  2:	RMAC|g12015.t1	RMAC|g14270.t1	  2e-69	0.562329993667741	0.944635563957459
157-  3:	RMAC|g12016.t1	RMAC|g14271.t1	 2e-182	0.25332143227504	0.713795114874198
157-  4:	RMAC|g12017.t1	RMAC|g14272.t1	 2e-187	0.173457705839715	0.816090563430577
157-  5:	RMAC|g12018.t1	RMAC|g14273.t1	 7e-156	0.244708930045525	0.807205942597285
157-  6:	RMAC|g12019.t1	RMAC|g14274.t1	 8e-197	0.355741644788515	0.608250795242925
## Alignment 158: score=348.0 e_value=1.3e-07 N=7 Rc56&Rc862 plus
158-  0:	RMAC|g2661.t1	RMAC|g15104.t1	  1e-93	0.431483203549546	0.955982606580286
158-  1:	RMAC|g2662.t1	RMAC|g15105.t1	  1e-53	0.214626228531537	0.959833832873632
158-  2:	RMAC|g2663.t1	RMAC|g15106.t1	  2e-78	0.313168635045744	0.489610329101673
158-  3:	RMAC|g2664.t1	RMAC|g15107.t1	 5e-188	0.394973677757627	0.803674173662516
158-  4:	RMAC|g2666.t1	RMAC|g15109.t1	 2e-121	0.251435622543988	0.700016994321258
158-  5:	RMAC|g2668.t1	RMAC|g15111.t1	 3e-147	0.028156770594493	0.51373234406467
158-  6:	RMAC|g2669.t1	RMAC|g15112.t1	 1e-103	0.262339999541909	0.790441574782719
## Alignment 159: score=394.0 e_value=9.3e-15 N=8 Rc56&Rc92 minus
159-  0:	RMAC|g2680.t1	RMAC|g3795.t1	  6e-92	0.670442942950984	0.187867069355726
159-  1:	RMAC|g2683.t1	RMAC|g3791.t1	 2e-260	0.300541260309611	0.594654627018055
159-  2:	RMAC|g2685.t1	RMAC|g3790.t1	 3e-107	0.260755020187665	0.770787350276303
159-  3:	RMAC|g2687.t1	RMAC|g3788.t1	 8e-140	0.186713818023702	0.800005084620204
159-  4:	RMAC|g2689.t1	RMAC|g3786.t1	  9e-53	0.0858077633833082	0.738236093677621
159-  5:	RMAC|g2690.t1	RMAC|g3785.t1	  1e-25	0.193030617855041	0.785891344291644
159-  6:	RMAC|g2691.t1	RMAC|g3784.t1	  1e-89	0.300535879012174	0.296285770151147
159-  7:	RMAC|g2692.t1	RMAC|g3783.t1	 7e-141	0.204036896694241	0.641319927625377
## Alignment 160: score=347.0 e_value=8.3e-11 N=7 Rc565&Rc76 minus
160-  0:	RMAC|g12144.t1	RMAC|g3302.t1	 4e-183	0.340426388846968	0.769107605177223
160-  1:	RMAC|g12145.t1	RMAC|g3301.t1	      0	0.345118157183004	0.638343673123888
160-  2:	RMAC|g12146.t1	RMAC|g3300.t1	 6e-266	0.110742331089192	0.839159934547446
160-  3:	RMAC|g12147.t1	RMAC|g3299.t1	 3e-203	0.244766480944491	0.51849321123502
160-  4:	RMAC|g12150.t1	RMAC|g3298.t1	 1e-112	0.294336186175086	0.580852243800129
160-  5:	RMAC|g12151.t1	RMAC|g3297.t1	 6e-212	0.292734223385661	0.394643690240055
160-  6:	RMAC|g12152.t1	RMAC|g3295.t1	  4e-78	0.303918650900077	0.5771554806488
## Alignment 161: score=394.0 e_value=1.2e-13 N=8 Rc575&Rc88 plus
161-  0:	RMAC|g12254.t1	RMAC|g3657.t1	  5e-89	0.124700068080609	0.635473395290403
161-  1:	RMAC|g12255.t1	RMAC|g3659.t1	  1e-71	0.358419835099575	0.270694729320074
161-  2:	RMAC|g12256.t1	RMAC|g3661.t1	  4e-87	0.283648316358993	0.761150084029588
161-  3:	RMAC|g12257.t1	RMAC|g3663.t1	 8e-109	0.343033671059202	0.668082763736794
161-  4:	RMAC|g12258.t1	RMAC|g3665.t1	 6e-186	0.0579090102419662	0.716292131454184
161-  5:	RMAC|g12259.t1	RMAC|g3666.t1	 2e-182	0.225309249078766	0.770313167511623
161-  6:	RMAC|g12260.t1	RMAC|g3667.t1	      0	0.106860159040686	0.737682648781788
161-  7:	RMAC|g12263.t1	RMAC|g3670.t1	 6e-124	0.125219554218776	0.819147101001023
## Alignment 162: score=392.0 e_value=1.1e-13 N=8 Rc579&Rc797 minus
162-  0:	RMAC|g12307.t1	RMAC|g14559.t1	 2e-105	0.422525622201551	1.0190260890257
162-  1:	RMAC|g12308.t1	RMAC|g14558.t1	  3e-76	0.0195059756548826	0.627142080132349
162-  2:	RMAC|g12310.t1	RMAC|g14556.t1	 3e-169	0.287487956950345	0.841354818321933
162-  3:	RMAC|g12311.t1	RMAC|g14553.t1	 5e-214	0.134616170292096	0.802105433142255
162-  4:	RMAC|g12315.t1	RMAC|g14552.t1	 7e-139	0.333332753224235	0.729197245421914
162-  5:	RMAC|g12317.t1	RMAC|g14551.t1	      0	0.275518112483198	0.726670456744801
162-  6:	RMAC|g12318.t1	RMAC|g14548.t1	 1e-155	0.193418779598693	0.932622238792446
162-  7:	RMAC|g12319.t1	RMAC|g14547.t1	  5e-45	0.394103954462423	0.367537920893269
## Alignment 163: score=298.0 e_value=7.6e-06 N=6 Rc60&Rc667 plus
163-  0:	RMAC|g2805.t1	RMAC|g13267.t1	  3e-12	0.971297283667789	0.571757462569891
163-  1:	RMAC|g2806.t1	RMAC|g13268.t1	 1e-256	0.309551322595405	0.3489042878674
163-  2:	RMAC|g2807.t1	RMAC|g13270.t1	  2e-55	0.340259760289979	0.924825258393373
163-  3:	RMAC|g2808.t1	RMAC|g13271.t1	      0	0.222676768683687	0.849382234410046
163-  4:	RMAC|g2809.t1	RMAC|g13272.t1	 4e-276	0.227102079822252	0.743130666319483
163-  5:	RMAC|g2810.t1	RMAC|g13274.t1	 4e-114	0.28186192785669	0.975129735471764
## Alignment 164: score=297.0 e_value=9.6e-09 N=6 Rc606&Rc66 plus
164-  0:	RMAC|g12615.t1	RMAC|g2997.t1	      0	0.253636489126379	0.894468196767878
164-  1:	RMAC|g12616.t1	RMAC|g2998.t1	  5e-42	0.181857774759725	0.751693291759409
164-  2:	RMAC|g12617.t1	RMAC|g2999.t1	 9e-267	0.178658387139046	0.907739746160351
164-  3:	RMAC|g12618.t1	RMAC|g3000.t1	 2e-121	0.324600455067417	0.686678286377822
164-  4:	RMAC|g12619.t1	RMAC|g3003.t1	 6e-136	0.227018136376593	0.809061147501012
164-  5:	RMAC|g12621.t1	RMAC|g3005.t1	 3e-126	0.236458016345925	0.335924682783881
## Alignment 165: score=345.0 e_value=5e-12 N=7 Rc63&Rc679 plus
165-  0:	RMAC|g2890.t1	RMAC|g13418.t1	      0	0.156487668583697	0.646466263640383
165-  1:	RMAC|g2891.t1	RMAC|g13419.t1	  7e-82	0.128759579857777	0.833776110583594
165-  2:	RMAC|g2892.t1	RMAC|g13421.t1	      0	0.195044661578787	0.70444029066665
165-  3:	RMAC|g2893.t1	RMAC|g13422.t1	 7e-311	0.360280328760066	0.603856368297494
165-  4:	RMAC|g2896.t1	RMAC|g13423.t1	  9e-65	0.478629910399778	0.723471320866319
165-  5:	RMAC|g2897.t1	RMAC|g13424.t1	  4e-39	0.0159580488354636	0.519860385419959
165-  6:	RMAC|g2900.t1	RMAC|g13425.t1	  2e-71	0.310978789986749	0.744381830103443
## Alignment 166: score=391.0 e_value=5.7e-15 N=8 Rc642&Rc9 minus
166-  0:	RMAC|g13005.t1	RMAC|g590.t1	 7e-133	0.438099018010441	0.809156104372344
166-  1:	RMAC|g13007.t1	RMAC|g588.t1	  6e-88	0.467391443964776	0.632130771373037
166-  2:	RMAC|g13008.t1	RMAC|g587.t1	      0	0.1148633554008	0.66004718802485
166-  3:	RMAC|g13009.t1	RMAC|g586.t1	  6e-98	0.28932094931793	0.724402388039713
166-  4:	RMAC|g13010.t1	RMAC|g582.t1	 1e-136	0.168504099831051	0.485838206138264
166-  5:	RMAC|g13011.t1	RMAC|g579.t1	 6e-204	0.286903780781787	0.512668335310557
166-  6:	RMAC|g13014.t1	RMAC|g577.t1	 2e-103	0.0150555142372046	0.607432746236687
166-  7:	RMAC|g13015.t1	RMAC|g575.t1	  3e-73	0.37885909472608	0.569665914673719
## Alignment 167: score=349.0 e_value=5e-13 N=7 Rc65&Rc708 minus
167-  0:	RMAC|g2974.t1	RMAC|g13724.t1	  1e-27	0.526976009089258	0.361813840504868
167-  1:	RMAC|g2975.t1	RMAC|g13723.t1	  3e-80	0.346089137442713	0.189222170488166
167-  2:	RMAC|g2976.t1	RMAC|g13721.t1	  3e-55	-2	-2
167-  3:	RMAC|g2977.t1	RMAC|g13720.t1	 7e-213	0.231530762669102	0.736185886973372
167-  4:	RMAC|g2978.t1	RMAC|g13719.t1	 8e-106	0.119059527627174	0.935376908487455
167-  5:	RMAC|g2979.t1	RMAC|g13718.t1	 2e-140	0.0462460846257043	0.74570809645763
167-  6:	RMAC|g2980.t1	RMAC|g13717.t1	 4e-312	0.0937757336502637	0.728761185056206
## Alignment 168: score=781.0 e_value=2.4e-41 N=16 Rc7&Rc72 minus
168-  0:	RMAC|g475.t1	RMAC|g3189.t1	  1e-39	-2	-2
168-  1:	RMAC|g477.t1	RMAC|g3187.t1	  5e-95	0.170966208093492	0.884111680817311
168-  2:	RMAC|g480.t1	RMAC|g3182.t1	 3e-110	0.331547553961625	0.891962115915592
168-  3:	RMAC|g481.t1	RMAC|g3181.t1	 4e-172	0.272856505456155	1.36556025457598
168-  4:	RMAC|g482.t1	RMAC|g3180.t1	 8e-163	0.558134503740351	0.650930199164455
168-  5:	RMAC|g483.t1	RMAC|g3179.t1	  5e-84	0.234551652133868	1.04573667475625
168-  6:	RMAC|g484.t1	RMAC|g3178.t1	  4e-46	0.471886170889046	0.500156225290816
168-  7:	RMAC|g486.t1	RMAC|g3177.t1	      0	0.122045942945329	0.963176923256459
168-  8:	RMAC|g489.t1	RMAC|g3175.t1	  6e-79	0.327251531128508	0.718473633761515
168-  9:	RMAC|g490.t1	RMAC|g3174.t1	  2e-93	0.255474754431493	1.04525444306209
168- 10:	RMAC|g493.t1	RMAC|g3173.t1	 1e-137	0.0952004220111298	1.24044374538433
168- 11:	RMAC|g494.t1	RMAC|g3172.t1	 6e-301	0.248943581047885	0.937184492587852
168- 12:	RMAC|g502.t1	RMAC|g3169.t1	 1e-132	0.225358918256948	0.905352783263401
168- 13:	RMAC|g508.t1	RMAC|g3168.t1	 6e-223	0.25355862491439	1.11882508305756
168- 14:	RMAC|g509.t1	RMAC|g3167.t1	 2e-123	0.174358424867008	1.39661214088391
168- 15:	RMAC|g510.t1	RMAC|g3166.t1	 5e-176	0.377940438567036	0.541159847038832
## Alignment 169: score=297.0 e_value=5.9e-08 N=6 Rc723&Rc94 plus
169-  0:	RMAC|g13859.t1	RMAC|g3846.t1	 5e-103	0.407080481687056	1.015632749405
169-  1:	RMAC|g13860.t1	RMAC|g3847.t1	 2e-154	0.0425275847213649	0.688086962349995
169-  2:	RMAC|g13861.t1	RMAC|g3848.t1	  3e-70	0.117075073638235	0.756750097483818
169-  3:	RMAC|g13864.t1	RMAC|g3849.t1	      0	0.168542356070975	0.938760460462843
169-  4:	RMAC|g13865.t1	RMAC|g3850.t1	 2e-124	0.318205830049246	0.633501266886133
169-  5:	RMAC|g13866.t1	RMAC|g3852.t1	 2e-233	0.191640896969782	0.64965242507848
## Alignment 170: score=297.0 e_value=8.7e-09 N=6 Rc73&Rc90 plus
170-  0:	RMAC|g3194.t1	RMAC|g3734.t1	 2e-147	0.267062070554572	0.694985902480577
170-  1:	RMAC|g3195.t1	RMAC|g3735.t1	  3e-28	0.516221925583957	0.960017012750865
170-  2:	RMAC|g3196.t1	RMAC|g3736.t1	  1e-34	0.452240985370938	0.737512662522611
170-  3:	RMAC|g3199.t1	RMAC|g3738.t1	  2e-56	0.467965235165332	0.825362397452941
170-  4:	RMAC|g3200.t1	RMAC|g3739.t1	 5e-126	0.289535266688297	0.836254573832837
170-  5:	RMAC|g3201.t1	RMAC|g3741.t1	  2e-51	-2	-2
## Alignment 171: score=395.0 e_value=9.1e-13 N=8 Rc736&Rc852 minus
171-  0:	RMAC|g13981.t1	RMAC|g15037.t1	      0	0.277629512835247	0.778256623303385
171-  1:	RMAC|g13984.t1	RMAC|g15036.t1	      0	0.199116630849971	0.560611565494272
171-  2:	RMAC|g13985.t1	RMAC|g15035.t1	  6e-88	0.45376479901942	0.466495065227742
171-  3:	RMAC|g13986.t1	RMAC|g15034.t1	  4e-28	1.06055099244574	0.300362316294776
171-  4:	RMAC|g13988.t1	RMAC|g15033.t1	 3e-159	0.269969640638916	0.530209769470053
171-  5:	RMAC|g13989.t1	RMAC|g15031.t1	 3e-231	0.335183066380191	0.728629840857452
171-  6:	RMAC|g13990.t1	RMAC|g15030.t1	 3e-101	0.305354734117486	0.780641739544764
171-  7:	RMAC|g13992.t1	RMAC|g15029.t1	 1e-185	0.102744836227876	0.910444886628446
## Alignment 172: score=394.0 e_value=4.2e-13 N=8 Rc785&Rc838 minus
172-  0:	RMAC|g14433.t1	RMAC|g14910.t1	      0	0.127840493672254	0.774079921962596
172-  1:	RMAC|g14436.t1	RMAC|g14909.t1	      0	0.0621821291029995	0.68349482561672
172-  2:	RMAC|g14440.t1	RMAC|g14908.t1	  3e-89	0.21702908886396	0.862776543531069
172-  3:	RMAC|g14441.t1	RMAC|g14907.t1	      0	0.321422766355547	0.791716985541658
172-  4:	RMAC|g14443.t1	RMAC|g14906.t1	 7e-187	0.292903405488932	1.0239011077045
172-  5:	RMAC|g14444.t1	RMAC|g14905.t1	 5e-202	0.246621924249404	0.713170873825064
172-  6:	RMAC|g14445.t1	RMAC|g14904.t1	      0	0.110470165457422	0.656031427560376
172-  7:	RMAC|g14446.t1	RMAC|g14903.t1	 4e-122	0.369445258277982	0.665125613880249
## Alignment 173: score=348.0 e_value=1.1e-10 N=7 Rc83&Rc895 minus
173-  0:	RMAC|g3521.t1	RMAC|g15362.t1	 6e-152	0.372836703204756	0.718058931628019
173-  1:	RMAC|g3522.t1	RMAC|g15361.t1	 4e-219	0.469459905899599	0.733466512019108
173-  2:	RMAC|g3523.t1	RMAC|g15360.t1	  1e-60	0.373676240246743	0.933212406312189
173-  3:	RMAC|g3525.t1	RMAC|g15359.t1	  2e-61	0.28294264697393	0.640578349769919
173-  4:	RMAC|g3526.t1	RMAC|g15358.t1	  2e-18	0.233795210029338	0.508857743109114
173-  5:	RMAC|g3527.t1	RMAC|g15357.t1	 6e-154	0.426254769597447	0.310066504684775
173-  6:	RMAC|g3529.t1	RMAC|g15356.t1	  3e-25	1.35109616627588	0.375371215033584
## Alignment 174: score=297.0 e_value=2.9e-08 N=6 Rc942&Rc962 minus
174-  0:	RMAC|g15711.t1	RMAC|g15875.t1	  4e-51	0.611288827690633	0.282194789440925
174-  1:	RMAC|g15712.t1	RMAC|g15874.t1	      0	0.092790903727491	0.58834718440377
174-  2:	RMAC|g15713.t1	RMAC|g15873.t1	      0	0.204569429631704	0.65827787190895
174-  3:	RMAC|g15715.t1	RMAC|g15870.t1	 3e-280	0.040508744490504	0.752934317395951
174-  4:	RMAC|g15716.t1	RMAC|g15869.t1	  2e-45	0.134758231696939	1.19673344272632
174-  5:	RMAC|g15719.t1	RMAC|g15868.t1	  5e-18	1.24448753787495	0.405239695998013
