# Supplementary material for: Comparative genomics of bdelloid rotifers: Insights from desiccating and nondesiccating species
Source: PLoS Biol. 2018 Apr 24;16(4):e2004830. doi: 10.1371/journal.pbio.2004830 (PMC5916493; doi:10.1371/journal.pbio.2004830)
Supplement: S4 Data — (TGZ) [file pbio.2004830.s004.tgz › mcscanx/Rg.collinearity]

############### Parameters ###############
# MATCH_SCORE: 50
# MATCH_SIZE: 5
# GAP_PENALTY: -1
# OVERLAP_WINDOW: 5
# E_VALUE: 1e-05
# MAX GAPS: 10
############### Statistics ###############
# Number of collinear genes: 2988, Percentage: 10.18
# Number of all genes: 29351
##########################################
## Alignment 0: score=691.0 e_value=1e-32 N=14 Rg1&Rg160 plus
  0-  0:	RMAG|g81.t1	RMAG|g1514.t1	 7e-176
  0-  1:	RMAG|g82.t1	RMAG|g1515.t1	 4e-107
  0-  2:	RMAG|g83.t1	RMAG|g1516.t1	 2e-214
  0-  3:	RMAG|g84.t1	RMAG|g1517.t1	 1e-160
  0-  4:	RMAG|g85.t1	RMAG|g1518.t1	 3e-187
  0-  5:	RMAG|g86.t1	RMAG|g1519.t1	  4e-61
  0-  6:	RMAG|g87.t1	RMAG|g1520.t1	 2e-147
  0-  7:	RMAG|g88.t1	RMAG|g1521.t1	 1e-266
  0-  8:	RMAG|g90.t1	RMAG|g1522.t1	 1e-307
  0-  9:	RMAG|g95.t1	RMAG|g1524.t1	 1e-115
  0- 10:	RMAG|g96.t1	RMAG|g1525.t1	 6e-189
  0- 11:	RMAG|g97.t1	RMAG|g1527.t1	 1e-180
  0- 12:	RMAG|g99.t1	RMAG|g1528.t1	  3e-78
  0- 13:	RMAG|g103.t1	RMAG|g1531.t1	  2e-22
## Alignment 1: score=587.0 e_value=7.6e-26 N=12 Rg1&Rg202 minus
  1-  0:	RMAG|g59.t1	RMAG|g2677.t1	  3e-99
  1-  1:	RMAG|g63.t1	RMAG|g2673.t1	      0
  1-  2:	RMAG|g65.t1	RMAG|g2671.t1	 1e-223
  1-  3:	RMAG|g68.t1	RMAG|g2669.t1	 2e-203
  1-  4:	RMAG|g70.t1	RMAG|g2668.t1	 2e-256
  1-  5:	RMAG|g72.t1	RMAG|g2667.t1	 7e-163
  1-  6:	RMAG|g74.t1	RMAG|g2665.t1	 2e-213
  1-  7:	RMAG|g75.t1	RMAG|g2664.t1	 5e-222
  1-  8:	RMAG|g76.t1	RMAG|g2662.t1	 5e-254
  1-  9:	RMAG|g78.t1	RMAG|g2659.t1	 3e-147
  1- 10:	RMAG|g79.t1	RMAG|g2657.t1	 9e-113
  1- 11:	RMAG|g80.t1	RMAG|g2656.t1	  2e-28
## Alignment 2: score=290.0 e_value=6.5e-08 N=6 Rg10&Rg216 plus
  2-  0:	RMAG|g6556.t1	RMAG|g2982.t1	 3e-150
  2-  1:	RMAG|g6557.t1	RMAG|g2985.t1	 1e-248
  2-  2:	RMAG|g6558.t1	RMAG|g2986.t1	 4e-155
  2-  3:	RMAG|g6560.t1	RMAG|g2992.t1	 4e-119
  2-  4:	RMAG|g6563.t1	RMAG|g2996.t1	  8e-81
  2-  5:	RMAG|g6564.t1	RMAG|g2998.t1	 6e-247
## Alignment 3: score=293.0 e_value=9.5e-09 N=6 Rg10&Rg341 minus
  3-  0:	RMAG|g6586.t1	RMAG|g5812.t1	 1e-178
  3-  1:	RMAG|g6587.t1	RMAG|g5811.t1	 6e-306
  3-  2:	RMAG|g6589.t1	RMAG|g5810.t1	  2e-57
  3-  3:	RMAG|g6591.t1	RMAG|g5808.t1	 3e-212
  3-  4:	RMAG|g6598.t1	RMAG|g5804.t1	 5e-273
  3-  5:	RMAG|g6599.t1	RMAG|g5803.t1	  2e-96
## Alignment 4: score=493.0 e_value=4e-19 N=10 Rg10&Rg581 plus
  4-  0:	RMAG|g6570.t1	RMAG|g10581.t1	 1e-285
  4-  1:	RMAG|g6571.t1	RMAG|g10582.t1	 4e-304
  4-  2:	RMAG|g6572.t1	RMAG|g10584.t1	      0
  4-  3:	RMAG|g6573.t1	RMAG|g10585.t1	 1e-234
  4-  4:	RMAG|g6574.t1	RMAG|g10586.t1	  4e-99
  4-  5:	RMAG|g6575.t1	RMAG|g10587.t1	 2e-197
  4-  6:	RMAG|g6577.t1	RMAG|g10588.t1	 5e-282
  4-  7:	RMAG|g6579.t1	RMAG|g10589.t1	  1e-48
  4-  8:	RMAG|g6580.t1	RMAG|g10590.t1	  4e-53
  4-  9:	RMAG|g6586.t1	RMAG|g10591.t1	 7e-167
## Alignment 5: score=440.0 e_value=1.9e-17 N=9 Rg100&Rg110 minus
  5-  0:	RMAG|g35457.t1	RMAG|g35791.t1	 4e-108
  5-  1:	RMAG|g35458.t1	RMAG|g35790.t1	 2e-137
  5-  2:	RMAG|g35463.t1	RMAG|g35788.t1	 1e-121
  5-  3:	RMAG|g35464.t1	RMAG|g35787.t1	 1e-200
  5-  4:	RMAG|g35465.t1	RMAG|g35785.t1	 5e-230
  5-  5:	RMAG|g35467.t1	RMAG|g35779.t1	 2e-215
  5-  6:	RMAG|g35468.t1	RMAG|g35778.t1	  1e-74
  5-  7:	RMAG|g35469.t1	RMAG|g35775.t1	      0
  5-  8:	RMAG|g35470.t1	RMAG|g35774.t1	  4e-53
## Alignment 6: score=299.0 e_value=4.5e-08 N=6 Rg1030&Rg149 plus
  6-  0:	RMAG|g16715.t1	RMAG|g1203.t1	      0
  6-  1:	RMAG|g16716.t1	RMAG|g1204.t1	  2e-25
  6-  2:	RMAG|g16717.t1	RMAG|g1205.t1	  3e-50
  6-  3:	RMAG|g16718.t1	RMAG|g1206.t1	 3e-184
  6-  4:	RMAG|g16719.t1	RMAG|g1208.t1	 6e-143
  6-  5:	RMAG|g16720.t1	RMAG|g1209.t1	      0
## Alignment 7: score=495.0 e_value=2e-18 N=10 Rg1037&Rg259 plus
  7-  0:	RMAG|g16795.t1	RMAG|g4006.t1	  2e-93
  7-  1:	RMAG|g16796.t1	RMAG|g4007.t1	      0
  7-  2:	RMAG|g16797.t1	RMAG|g4008.t1	  1e-54
  7-  3:	RMAG|g16798.t1	RMAG|g4010.t1	  9e-83
  7-  4:	RMAG|g16801.t1	RMAG|g4012.t1	  3e-61
  7-  5:	RMAG|g16803.t1	RMAG|g4013.t1	 4e-193
  7-  6:	RMAG|g16804.t1	RMAG|g4014.t1	 2e-203
  7-  7:	RMAG|g16805.t1	RMAG|g4015.t1	  6e-76
  7-  8:	RMAG|g16806.t1	RMAG|g4017.t1	  1e-50
  7-  9:	RMAG|g16809.t1	RMAG|g4019.t1	      0
## Alignment 8: score=485.0 e_value=5.2e-20 N=10 Rg105&Rg14 plus
  8-  0:	RMAG|g35603.t1	RMAG|g6833.t1	      0
  8-  1:	RMAG|g35604.t1	RMAG|g6837.t1	 8e-289
  8-  2:	RMAG|g35606.t1	RMAG|g6838.t1	 3e-128
  8-  3:	RMAG|g35607.t1	RMAG|g6839.t1	      0
  8-  4:	RMAG|g35608.t1	RMAG|g6842.t1	  4e-68
  8-  5:	RMAG|g35611.t1	RMAG|g6844.t1	 7e-150
  8-  6:	RMAG|g35618.t1	RMAG|g6846.t1	  2e-95
  8-  7:	RMAG|g35619.t1	RMAG|g6848.t1	  5e-42
  8-  8:	RMAG|g35620.t1	RMAG|g6849.t1	 5e-272
  8-  9:	RMAG|g35622.t1	RMAG|g6850.t1	      0
## Alignment 9: score=395.0 e_value=1.1e-14 N=8 Rg1053&Rg976 minus
  9-  0:	RMAG|g16982.t1	RMAG|g16192.t1	 1e-292
  9-  1:	RMAG|g16983.t1	RMAG|g16191.t1	 2e-156
  9-  2:	RMAG|g16984.t1	RMAG|g16190.t1	  4e-49
  9-  3:	RMAG|g16985.t1	RMAG|g16188.t1	 4e-115
  9-  4:	RMAG|g16987.t1	RMAG|g16185.t1	 9e-185
  9-  5:	RMAG|g16988.t1	RMAG|g16183.t1	 1e-113
  9-  6:	RMAG|g16989.t1	RMAG|g16181.t1	  5e-20
  9-  7:	RMAG|g16990.t1	RMAG|g16180.t1	  9e-70
## Alignment 10: score=299.0 e_value=3.8e-08 N=6 Rg1064&Rg172 minus
 10-  0:	RMAG|g17082.t1	RMAG|g1836.t1	  1e-13
 10-  1:	RMAG|g17083.t1	RMAG|g1834.t1	 8e-230
 10-  2:	RMAG|g17084.t1	RMAG|g1833.t1	 3e-151
 10-  3:	RMAG|g17085.t1	RMAG|g1832.t1	  1e-41
 10-  4:	RMAG|g17086.t1	RMAG|g1831.t1	 5e-216
 10-  5:	RMAG|g17087.t1	RMAG|g1830.t1	      0
## Alignment 11: score=297.0 e_value=2.9e-08 N=6 Rg1074&Rg11 plus
 11-  0:	RMAG|g17163.t1	RMAG|g6644.t1	  4e-85
 11-  1:	RMAG|g17164.t1	RMAG|g6645.t1	  4e-80
 11-  2:	RMAG|g17165.t1	RMAG|g6647.t1	  5e-48
 11-  3:	RMAG|g17166.t1	RMAG|g6648.t1	  3e-17
 11-  4:	RMAG|g17167.t1	RMAG|g6651.t1	 9e-240
 11-  5:	RMAG|g17168.t1	RMAG|g6652.t1	 1e-234
## Alignment 12: score=587.0 e_value=4.4e-26 N=12 Rg108&Rg57 plus
 12-  0:	RMAG|g35705.t1	RMAG|g25962.t1	      0
 12-  1:	RMAG|g35707.t1	RMAG|g25965.t1	 2e-313
 12-  2:	RMAG|g35709.t1	RMAG|g25967.t1	 6e-177
 12-  3:	RMAG|g35710.t1	RMAG|g25968.t1	 3e-140
 12-  4:	RMAG|g35712.t1	RMAG|g25969.t1	  2e-59
 12-  5:	RMAG|g35714.t1	RMAG|g25970.t1	  5e-51
 12-  6:	RMAG|g35718.t1	RMAG|g25977.t1	 2e-112
 12-  7:	RMAG|g35721.t1	RMAG|g25981.t1	 6e-149
 12-  8:	RMAG|g35725.t1	RMAG|g25984.t1	 4e-226
 12-  9:	RMAG|g35726.t1	RMAG|g25985.t1	 3e-114
 12- 10:	RMAG|g35727.t1	RMAG|g25986.t1	  2e-79
 12- 11:	RMAG|g35728.t1	RMAG|g25987.t1	 3e-285
## Alignment 13: score=346.0 e_value=4.1e-11 N=7 Rg1080&Rg284 plus
 13-  0:	RMAG|g17235.t1	RMAG|g4577.t1	  6e-91
 13-  1:	RMAG|g17237.t1	RMAG|g4578.t1	  7e-71
 13-  2:	RMAG|g17238.t1	RMAG|g4579.t1	 9e-107
 13-  3:	RMAG|g17241.t1	RMAG|g4581.t1	 3e-257
 13-  4:	RMAG|g17242.t1	RMAG|g4582.t1	 2e-109
 13-  5:	RMAG|g17243.t1	RMAG|g4583.t1	  4e-18
 13-  6:	RMAG|g17245.t1	RMAG|g4585.t1	 6e-158
## Alignment 14: score=294.0 e_value=2.7e-08 N=6 Rg1090&Rg39 minus
 14-  0:	RMAG|g17318.t1	RMAG|g19842.t1	  1e-76
 14-  1:	RMAG|g17319.t1	RMAG|g19839.t1	 2e-127
 14-  2:	RMAG|g17320.t1	RMAG|g19837.t1	 2e-125
 14-  3:	RMAG|g17321.t1	RMAG|g19836.t1	  1e-63
 14-  4:	RMAG|g17323.t1	RMAG|g19833.t1	  2e-31
 14-  5:	RMAG|g17325.t1	RMAG|g19831.t1	 6e-101
## Alignment 15: score=382.0 e_value=4.7e-15 N=8 Rg11&Rg302 plus
 15-  0:	RMAG|g6618.t1	RMAG|g4958.t1	      0
 15-  1:	RMAG|g6622.t1	RMAG|g4959.t1	 4e-135
 15-  2:	RMAG|g6625.t1	RMAG|g4961.t1	  3e-51
 15-  3:	RMAG|g6626.t1	RMAG|g4962.t1	      0
 15-  4:	RMAG|g6629.t1	RMAG|g4963.t1	      0
 15-  5:	RMAG|g6633.t1	RMAG|g4967.t1	  4e-55
 15-  6:	RMAG|g6634.t1	RMAG|g4970.t1	 4e-195
 15-  7:	RMAG|g6638.t1	RMAG|g4981.t1	  8e-52
## Alignment 16: score=296.0 e_value=5.4e-08 N=6 Rg110&Rg629 plus
 16-  0:	RMAG|g35763.t1	RMAG|g11295.t1	  8e-81
 16-  1:	RMAG|g35765.t1	RMAG|g11298.t1	 2e-225
 16-  2:	RMAG|g35766.t1	RMAG|g11300.t1	 6e-198
 16-  3:	RMAG|g35767.t1	RMAG|g11301.t1	  2e-47
 16-  4:	RMAG|g35768.t1	RMAG|g11302.t1	 1e-128
 16-  5:	RMAG|g35769.t1	RMAG|g11304.t1	  1e-51
## Alignment 17: score=392.0 e_value=3e-13 N=8 Rg1104&Rg53 plus
 17-  0:	RMAG|g17452.t1	RMAG|g25829.t1	  5e-25
 17-  1:	RMAG|g17453.t1	RMAG|g25834.t1	  2e-42
 17-  2:	RMAG|g17454.t1	RMAG|g25835.t1	      0
 17-  3:	RMAG|g17455.t1	RMAG|g25838.t1	  6e-45
 17-  4:	RMAG|g17456.t1	RMAG|g25841.t1	  1e-96
 17-  5:	RMAG|g17457.t1	RMAG|g25842.t1	  8e-88
 17-  6:	RMAG|g17458.t1	RMAG|g25844.t1	 6e-190
 17-  7:	RMAG|g17459.t1	RMAG|g25845.t1	  9e-58
## Alignment 18: score=294.0 e_value=4.4e-09 N=6 Rg111&Rg603 plus
 18-  0:	RMAG|g35812.t1	RMAG|g10921.t1	  2e-79
 18-  1:	RMAG|g35815.t1	RMAG|g10922.t1	      0
 18-  2:	RMAG|g35817.t1	RMAG|g10923.t1	 5e-120
 18-  3:	RMAG|g35818.t1	RMAG|g10924.t1	      0
 18-  4:	RMAG|g35820.t1	RMAG|g10926.t1	 1e-160
 18-  5:	RMAG|g35823.t1	RMAG|g10930.t1	 9e-170
## Alignment 19: score=299.0 e_value=1.2e-07 N=6 Rg1115&Rg387 minus
 19-  0:	RMAG|g17556.t1	RMAG|g7355.t1	 2e-182
 19-  1:	RMAG|g17557.t1	RMAG|g7354.t1	 1e-211
 19-  2:	RMAG|g17558.t1	RMAG|g7353.t1	 2e-175
 19-  3:	RMAG|g17559.t1	RMAG|g7352.t1	  4e-57
 19-  4:	RMAG|g17561.t1	RMAG|g7351.t1	  1e-99
 19-  5:	RMAG|g17562.t1	RMAG|g7350.t1	      0
## Alignment 20: score=344.0 e_value=2.8e-11 N=7 Rg112&Rg206 minus
 20-  0:	RMAG|g35849.t1	RMAG|g2776.t1	      0
 20-  1:	RMAG|g35852.t1	RMAG|g2774.t1	 6e-113
 20-  2:	RMAG|g35853.t1	RMAG|g2772.t1	 2e-287
 20-  3:	RMAG|g35856.t1	RMAG|g2769.t1	 2e-219
 20-  4:	RMAG|g35857.t1	RMAG|g2768.t1	  1e-48
 20-  5:	RMAG|g35858.t1	RMAG|g2767.t1	 3e-269
 20-  6:	RMAG|g35859.t1	RMAG|g2765.t1	  9e-91
## Alignment 21: score=293.0 e_value=6.4e-09 N=6 Rg113&Rg891 plus
 21-  0:	RMAG|g35863.t1	RMAG|g15278.t1	 1e-253
 21-  1:	RMAG|g35864.t1	RMAG|g15281.t1	 3e-190
 21-  2:	RMAG|g35865.t1	RMAG|g15282.t1	 2e-210
 21-  3:	RMAG|g35873.t1	RMAG|g15284.t1	  4e-93
 21-  4:	RMAG|g35876.t1	RMAG|g15286.t1	 3e-100
 21-  5:	RMAG|g35877.t1	RMAG|g15287.t1	 9e-220
## Alignment 22: score=297.0 e_value=1e-08 N=6 Rg1137&Rg379 minus
 22-  0:	RMAG|g17746.t1	RMAG|g7193.t1	  5e-85
 22-  1:	RMAG|g17747.t1	RMAG|g7191.t1	  3e-54
 22-  2:	RMAG|g17748.t1	RMAG|g7190.t1	 5e-190
 22-  3:	RMAG|g17750.t1	RMAG|g7189.t1	  1e-91
 22-  4:	RMAG|g17751.t1	RMAG|g7188.t1	  2e-93
 22-  5:	RMAG|g17752.t1	RMAG|g7186.t1	  3e-50
## Alignment 23: score=591.0 e_value=6.9e-25 N=12 Rg114&Rg340 plus
 23-  0:	RMAG|g35895.t1	RMAG|g5772.t1	 3e-237
 23-  1:	RMAG|g35896.t1	RMAG|g5773.t1	 2e-280
 23-  2:	RMAG|g35897.t1	RMAG|g5776.t1	 1e-206
 23-  3:	RMAG|g35898.t1	RMAG|g5778.t1	  2e-95
 23-  4:	RMAG|g35899.t1	RMAG|g5780.t1	 1e-235
 23-  5:	RMAG|g35900.t1	RMAG|g5781.t1	 8e-244
 23-  6:	RMAG|g35903.t1	RMAG|g5783.t1	  9e-51
 23-  7:	RMAG|g35904.t1	RMAG|g5785.t1	 2e-175
 23-  8:	RMAG|g35905.t1	RMAG|g5788.t1	      0
 23-  9:	RMAG|g35907.t1	RMAG|g5791.t1	 3e-216
 23- 10:	RMAG|g35908.t1	RMAG|g5794.t1	 6e-146
 23- 11:	RMAG|g35909.t1	RMAG|g5795.t1	 7e-183
## Alignment 24: score=394.0 e_value=3.9e-14 N=8 Rg115&Rg158 plus
 24-  0:	RMAG|g35929.t1	RMAG|g1457.t1	 4e-201
 24-  1:	RMAG|g35931.t1	RMAG|g1459.t1	 9e-294
 24-  2:	RMAG|g35932.t1	RMAG|g1460.t1	 2e-129
 24-  3:	RMAG|g35933.t1	RMAG|g1461.t1	  5e-61
 24-  4:	RMAG|g35935.t1	RMAG|g1462.t1	 2e-219
 24-  5:	RMAG|g35940.t1	RMAG|g1465.t1	      0
 24-  6:	RMAG|g35943.t1	RMAG|g1468.t1	  1e-89
 24-  7:	RMAG|g35944.t1	RMAG|g1469.t1	 2e-293
## Alignment 25: score=298.0 e_value=8.3e-08 N=6 Rg1158&Rg44 plus
 25-  0:	RMAG|g17965.t1	RMAG|g25469.t1	 3e-185
 25-  1:	RMAG|g17966.t1	RMAG|g25470.t1	 2e-159
 25-  2:	RMAG|g17968.t1	RMAG|g25471.t1	 2e-182
 25-  3:	RMAG|g17969.t1	RMAG|g25472.t1	 2e-215
 25-  4:	RMAG|g17970.t1	RMAG|g25473.t1	 4e-277
 25-  5:	RMAG|g17972.t1	RMAG|g25474.t1	 6e-202
## Alignment 26: score=497.0 e_value=9.9e-19 N=10 Rg118&Rg496 minus
 26-  0:	RMAG|g36024.t1	RMAG|g9263.t1	 2e-205
 26-  1:	RMAG|g36027.t1	RMAG|g9262.t1	  4e-85
 26-  2:	RMAG|g36028.t1	RMAG|g9261.t1	 3e-133
 26-  3:	RMAG|g36029.t1	RMAG|g9260.t1	 2e-221
 26-  4:	RMAG|g36030.t1	RMAG|g9259.t1	 2e-162
 26-  5:	RMAG|g36031.t1	RMAG|g9258.t1	  2e-58
 26-  6:	RMAG|g36033.t1	RMAG|g9257.t1	  2e-82
 26-  7:	RMAG|g36034.t1	RMAG|g9255.t1	 5e-275
 26-  8:	RMAG|g36035.t1	RMAG|g9254.t1	 2e-114
 26-  9:	RMAG|g36036.t1	RMAG|g9253.t1	 1e-119
## Alignment 27: score=343.0 e_value=3.9e-11 N=7 Rg119&Rg123 minus
 27-  0:	RMAG|g36046.t1	RMAG|g36190.t1	 5e-137
 27-  1:	RMAG|g36047.t1	RMAG|g36188.t1	 2e-280
 27-  2:	RMAG|g36048.t1	RMAG|g36187.t1	      0
 27-  3:	RMAG|g36049.t1	RMAG|g36186.t1	  3e-43
 27-  4:	RMAG|g36051.t1	RMAG|g36185.t1	  6e-55
 27-  5:	RMAG|g36052.t1	RMAG|g36184.t1	 9e-296
 27-  6:	RMAG|g36061.t1	RMAG|g36181.t1	 1e-104
## Alignment 28: score=1008.0 e_value=6.1e-57 N=21 Rg12&Rg3 plus
 28-  0:	RMAG|g6673.t1	RMAG|g209.t1	      0
 28-  1:	RMAG|g6675.t1	RMAG|g211.t1	  2e-45
 28-  2:	RMAG|g6678.t1	RMAG|g213.t1	 3e-205
 28-  3:	RMAG|g6680.t1	RMAG|g214.t1	      0
 28-  4:	RMAG|g6681.t1	RMAG|g215.t1	  7e-22
 28-  5:	RMAG|g6682.t1	RMAG|g216.t1	 4e-207
 28-  6:	RMAG|g6686.t1	RMAG|g220.t1	 1e-153
 28-  7:	RMAG|g6688.t1	RMAG|g222.t1	  4e-79
 28-  8:	RMAG|g6697.t1	RMAG|g230.t1	  1e-60
 28-  9:	RMAG|g6699.t1	RMAG|g232.t1	  7e-47
 28- 10:	RMAG|g6705.t1	RMAG|g244.t1	 1e-279
 28- 11:	RMAG|g6708.t1	RMAG|g250.t1	 1e-218
 28- 12:	RMAG|g6710.t1	RMAG|g251.t1	 4e-102
 28- 13:	RMAG|g6711.t1	RMAG|g254.t1	  4e-75
 28- 14:	RMAG|g6713.t1	RMAG|g258.t1	 5e-121
 28- 15:	RMAG|g6715.t1	RMAG|g260.t1	 6e-138
 28- 16:	RMAG|g6716.t1	RMAG|g261.t1	 2e-172
 28- 17:	RMAG|g6718.t1	RMAG|g262.t1	      0
 28- 18:	RMAG|g6719.t1	RMAG|g263.t1	  2e-90
 28- 19:	RMAG|g6725.t1	RMAG|g269.t1	  4e-18
 28- 20:	RMAG|g6726.t1	RMAG|g272.t1	      0
## Alignment 29: score=295.0 e_value=1.7e-08 N=6 Rg1209&Rg691 plus
 29-  0:	RMAG|g18419.t1	RMAG|g12183.t1	  3e-86
 29-  1:	RMAG|g18420.t1	RMAG|g12184.t1	 2e-193
 29-  2:	RMAG|g18421.t1	RMAG|g12185.t1	  8e-28
 29-  3:	RMAG|g18422.t1	RMAG|g12188.t1	 5e-184
 29-  4:	RMAG|g18423.t1	RMAG|g12193.t1	 1e-239
 29-  5:	RMAG|g18424.t1	RMAG|g12194.t1	 1e-177
## Alignment 30: score=345.0 e_value=3.8e-11 N=7 Rg1225&Rg919 minus
 30-  0:	RMAG|g18557.t1	RMAG|g15599.t1	 1e-210
 30-  1:	RMAG|g18558.t1	RMAG|g15598.t1	 2e-169
 30-  2:	RMAG|g18560.t1	RMAG|g15596.t1	 5e-160
 30-  3:	RMAG|g18561.t1	RMAG|g15595.t1	 2e-243
 30-  4:	RMAG|g18562.t1	RMAG|g15594.t1	  6e-70
 30-  5:	RMAG|g18563.t1	RMAG|g15593.t1	 6e-234
 30-  6:	RMAG|g18564.t1	RMAG|g15588.t1	 1e-156
## Alignment 31: score=445.0 e_value=4.3e-17 N=9 Rg123&Rg25 minus
 31-  0:	RMAG|g36167.t1	RMAG|g13283.t1	 4e-209
 31-  1:	RMAG|g36168.t1	RMAG|g13282.t1	 2e-230
 31-  2:	RMAG|g36169.t1	RMAG|g13278.t1	 1e-139
 31-  3:	RMAG|g36170.t1	RMAG|g13277.t1	  5e-49
 31-  4:	RMAG|g36172.t1	RMAG|g13273.t1	      0
 31-  5:	RMAG|g36175.t1	RMAG|g13270.t1	 1e-239
 31-  6:	RMAG|g36176.t1	RMAG|g13269.t1	      0
 31-  7:	RMAG|g36177.t1	RMAG|g13268.t1	 2e-115
 31-  8:	RMAG|g36178.t1	RMAG|g13267.t1	  3e-34
## Alignment 32: score=297.0 e_value=3.4e-09 N=6 Rg1236&Rg327 plus
 32-  0:	RMAG|g18647.t1	RMAG|g5520.t1	      0
 32-  1:	RMAG|g18648.t1	RMAG|g5523.t1	  4e-98
 32-  2:	RMAG|g18649.t1	RMAG|g5524.t1	  9e-63
 32-  3:	RMAG|g18650.t1	RMAG|g5525.t1	  2e-73
 32-  4:	RMAG|g18653.t1	RMAG|g5526.t1	 6e-138
 32-  5:	RMAG|g18654.t1	RMAG|g5527.t1	 1e-128
## Alignment 33: score=297.0 e_value=5.5e-09 N=6 Rg1242&Rg364 plus
 33-  0:	RMAG|g18692.t1	RMAG|g6261.t1	  5e-49
 33-  1:	RMAG|g18693.t1	RMAG|g6262.t1	 3e-124
 33-  2:	RMAG|g18694.t1	RMAG|g6263.t1	      0
 33-  3:	RMAG|g18696.t1	RMAG|g6266.t1	  6e-83
 33-  4:	RMAG|g18697.t1	RMAG|g6267.t1	  2e-57
 33-  5:	RMAG|g18699.t1	RMAG|g6268.t1	      0
## Alignment 34: score=294.0 e_value=1.7e-08 N=6 Rg1249&Rg175 plus
 34-  0:	RMAG|g18759.t1	RMAG|g1914.t1	  4e-77
 34-  1:	RMAG|g18760.t1	RMAG|g1915.t1	 4e-256
 34-  2:	RMAG|g18761.t1	RMAG|g1916.t1	 1e-105
 34-  3:	RMAG|g18765.t1	RMAG|g1919.t1	 9e-172
 34-  4:	RMAG|g18766.t1	RMAG|g1920.t1	 2e-202
 34-  5:	RMAG|g18767.t1	RMAG|g1925.t1	 5e-234
## Alignment 35: score=296.0 e_value=2.2e-08 N=6 Rg1252&Rg37 plus
 35-  0:	RMAG|g18785.t1	RMAG|g19754.t1	  1e-56
 35-  1:	RMAG|g18786.t1	RMAG|g19756.t1	  2e-18
 35-  2:	RMAG|g18787.t1	RMAG|g19757.t1	  1e-90
 35-  3:	RMAG|g18789.t1	RMAG|g19758.t1	 2e-228
 35-  4:	RMAG|g18790.t1	RMAG|g19760.t1	 5e-120
 35-  5:	RMAG|g18791.t1	RMAG|g19762.t1	  4e-78
## Alignment 36: score=298.0 e_value=2.2e-08 N=6 Rg1253&Rg752 plus
 36-  0:	RMAG|g18799.t1	RMAG|g13626.t1	 2e-269
 36-  1:	RMAG|g18800.t1	RMAG|g13627.t1	 1e-109
 36-  2:	RMAG|g18801.t1	RMAG|g13628.t1	 2e-114
 36-  3:	RMAG|g18802.t1	RMAG|g13629.t1	 9e-247
 36-  4:	RMAG|g18803.t1	RMAG|g13632.t1	 6e-181
 36-  5:	RMAG|g18804.t1	RMAG|g13633.t1	  2e-13
## Alignment 37: score=391.0 e_value=5.9e-14 N=8 Rg1254&Rg89 minus
 37-  0:	RMAG|g18807.t1	RMAG|g35130.t1	 2e-246
 37-  1:	RMAG|g18808.t1	RMAG|g35128.t1	 3e-189
 37-  2:	RMAG|g18809.t1	RMAG|g35126.t1	  1e-71
 37-  3:	RMAG|g18811.t1	RMAG|g35123.t1	  1e-45
 37-  4:	RMAG|g18812.t1	RMAG|g35122.t1	 1e-109
 37-  5:	RMAG|g18813.t1	RMAG|g35121.t1	  3e-39
 37-  6:	RMAG|g18815.t1	RMAG|g35120.t1	  2e-79
 37-  7:	RMAG|g18818.t1	RMAG|g35115.t1	 2e-109
## Alignment 38: score=337.0 e_value=5.8e-13 N=7 Rg126&Rg658 minus
 38-  0:	RMAG|g36279.t1	RMAG|g11697.t1	  1e-89
 38-  1:	RMAG|g36283.t1	RMAG|g11692.t1	  3e-45
 38-  2:	RMAG|g36284.t1	RMAG|g11691.t1	  2e-39
 38-  3:	RMAG|g36285.t1	RMAG|g11690.t1	  1e-51
 38-  4:	RMAG|g36288.t1	RMAG|g11689.t1	  1e-41
 38-  5:	RMAG|g36289.t1	RMAG|g11688.t1	  4e-35
 38-  6:	RMAG|g36300.t1	RMAG|g11685.t1	 2e-240
## Alignment 39: score=589.0 e_value=1.5e-28 N=12 Rg127&Rg321 plus
 39-  0:	RMAG|g36316.t1	RMAG|g5381.t1	 1e-168
 39-  1:	RMAG|g36318.t1	RMAG|g5383.t1	  1e-92
 39-  2:	RMAG|g36320.t1	RMAG|g5384.t1	 1e-113
 39-  3:	RMAG|g36321.t1	RMAG|g5385.t1	 3e-138
 39-  4:	RMAG|g36331.t1	RMAG|g5388.t1	 3e-115
 39-  5:	RMAG|g36333.t1	RMAG|g5389.t1	  4e-69
 39-  6:	RMAG|g36334.t1	RMAG|g5390.t1	 4e-228
 39-  7:	RMAG|g36335.t1	RMAG|g5392.t1	  8e-45
 39-  8:	RMAG|g36336.t1	RMAG|g5393.t1	 2e-150
 39-  9:	RMAG|g36337.t1	RMAG|g5394.t1	 2e-119
 39- 10:	RMAG|g36338.t1	RMAG|g5395.t1	  8e-76
 39- 11:	RMAG|g36339.t1	RMAG|g5396.t1	 6e-109
## Alignment 40: score=778.0 e_value=3.4e-41 N=16 Rg128&Rg138 plus
 40-  0:	RMAG|g36341.t1	RMAG|g880.t1	  3e-99
 40-  1:	RMAG|g36343.t1	RMAG|g881.t1	  3e-55
 40-  2:	RMAG|g36344.t1	RMAG|g882.t1	  4e-53
 40-  3:	RMAG|g36345.t1	RMAG|g883.t1	  1e-82
 40-  4:	RMAG|g36349.t1	RMAG|g886.t1	  4e-13
 40-  5:	RMAG|g36353.t1	RMAG|g892.t1	 1e-161
 40-  6:	RMAG|g36354.t1	RMAG|g893.t1	  7e-72
 40-  7:	RMAG|g36355.t1	RMAG|g894.t1	 6e-115
 40-  8:	RMAG|g36357.t1	RMAG|g895.t1	 4e-207
 40-  9:	RMAG|g36359.t1	RMAG|g896.t1	  2e-71
 40- 10:	RMAG|g36361.t1	RMAG|g897.t1	  7e-61
 40- 11:	RMAG|g36362.t1	RMAG|g898.t1	 8e-218
 40- 12:	RMAG|g36363.t1	RMAG|g899.t1	  5e-81
 40- 13:	RMAG|g36367.t1	RMAG|g900.t1	 4e-246
 40- 14:	RMAG|g36373.t1	RMAG|g901.t1	  9e-99
 40- 15:	RMAG|g36374.t1	RMAG|g908.t1	  3e-98
## Alignment 41: score=537.0 e_value=1.9e-22 N=11 Rg13&Rg185 plus
 41-  0:	RMAG|g6775.t1	RMAG|g2197.t1	 5e-218
 41-  1:	RMAG|g6776.t1	RMAG|g2198.t1	  5e-27
 41-  2:	RMAG|g6778.t1	RMAG|g2203.t1	 1e-153
 41-  3:	RMAG|g6779.t1	RMAG|g2204.t1	  9e-71
 41-  4:	RMAG|g6780.t1	RMAG|g2206.t1	 1e-149
 41-  5:	RMAG|g6782.t1	RMAG|g2209.t1	      0
 41-  6:	RMAG|g6783.t1	RMAG|g2211.t1	 2e-102
 41-  7:	RMAG|g6784.t1	RMAG|g2215.t1	 3e-303
 41-  8:	RMAG|g6787.t1	RMAG|g2219.t1	      0
 41-  9:	RMAG|g6788.t1	RMAG|g2221.t1	 2e-154
 41- 10:	RMAG|g6789.t1	RMAG|g2223.t1	 9e-297
## Alignment 42: score=733.0 e_value=7.7e-35 N=15 Rg13&Rg26 minus
 42-  0:	RMAG|g6735.t1	RMAG|g13339.t1	  1e-41
 42-  1:	RMAG|g6736.t1	RMAG|g13338.t1	 1e-233
 42-  2:	RMAG|g6737.t1	RMAG|g13337.t1	  3e-80
 42-  3:	RMAG|g6739.t1	RMAG|g13336.t1	 1e-273
 42-  4:	RMAG|g6740.t1	RMAG|g13334.t1	 1e-239
 42-  5:	RMAG|g6743.t1	RMAG|g13330.t1	 5e-189
 42-  6:	RMAG|g6745.t1	RMAG|g13328.t1	 2e-198
 42-  7:	RMAG|g6747.t1	RMAG|g13327.t1	  2e-70
 42-  8:	RMAG|g6748.t1	RMAG|g13325.t1	 1e-191
 42-  9:	RMAG|g6752.t1	RMAG|g13322.t1	 2e-202
 42- 10:	RMAG|g6753.t1	RMAG|g13321.t1	  2e-34
 42- 11:	RMAG|g6754.t1	RMAG|g13320.t1	  8e-79
 42- 12:	RMAG|g6758.t1	RMAG|g13313.t1	      0
 42- 13:	RMAG|g6759.t1	RMAG|g13311.t1	 4e-192
 42- 14:	RMAG|g6760.t1	RMAG|g13309.t1	 2e-163
## Alignment 43: score=297.0 e_value=4e-09 N=6 Rg13&Rg434 plus
 43-  0:	RMAG|g6762.t1	RMAG|g8203.t1	 4e-199
 43-  1:	RMAG|g6763.t1	RMAG|g8204.t1	  8e-65
 43-  2:	RMAG|g6764.t1	RMAG|g8205.t1	 1e-181
 43-  3:	RMAG|g6768.t1	RMAG|g8209.t1	 5e-156
 43-  4:	RMAG|g6769.t1	RMAG|g8210.t1	 1e-199
 43-  5:	RMAG|g6770.t1	RMAG|g8213.t1	  1e-23
## Alignment 44: score=285.0 e_value=8.8e-08 N=6 Rg134&Rg455 plus
 44-  0:	RMAG|g768.t1	RMAG|g8585.t1	 1e-148
 44-  1:	RMAG|g773.t1	RMAG|g8588.t1	 6e-103
 44-  2:	RMAG|g774.t1	RMAG|g8594.t1	 7e-139
 44-  3:	RMAG|g775.t1	RMAG|g8598.t1	 4e-172
 44-  4:	RMAG|g776.t1	RMAG|g8600.t1	  7e-96
 44-  5:	RMAG|g778.t1	RMAG|g8604.t1	 2e-211
## Alignment 45: score=398.0 e_value=6.5e-13 N=8 Rg1355&Rg252 minus
 45-  0:	RMAG|g20179.t1	RMAG|g3861.t1	 3e-198
 45-  1:	RMAG|g20180.t1	RMAG|g3860.t1	 3e-133
 45-  2:	RMAG|g20181.t1	RMAG|g3859.t1	  6e-85
 45-  3:	RMAG|g20182.t1	RMAG|g3857.t1	  3e-62
 45-  4:	RMAG|g20183.t1	RMAG|g3856.t1	      0
 45-  5:	RMAG|g20184.t1	RMAG|g3855.t1	 7e-140
 45-  6:	RMAG|g20185.t1	RMAG|g3854.t1	 1e-127
 45-  7:	RMAG|g20187.t1	RMAG|g3853.t1	  1e-36
## Alignment 46: score=392.0 e_value=2.6e-15 N=8 Rg136&Rg145 plus
 46-  0:	RMAG|g813.t1	RMAG|g1100.t1	  9e-70
 46-  1:	RMAG|g814.t1	RMAG|g1101.t1	  4e-56
 46-  2:	RMAG|g815.t1	RMAG|g1102.t1	  1e-98
 46-  3:	RMAG|g818.t1	RMAG|g1106.t1	  2e-64
 46-  4:	RMAG|g821.t1	RMAG|g1108.t1	  9e-45
 46-  5:	RMAG|g823.t1	RMAG|g1109.t1	      0
 46-  6:	RMAG|g832.t1	RMAG|g1112.t1	 2e-193
 46-  7:	RMAG|g833.t1	RMAG|g1113.t1	 4e-211
## Alignment 47: score=391.0 e_value=6.5e-14 N=8 Rg137&Rg308 plus
 47-  0:	RMAG|g860.t1	RMAG|g5094.t1	  2e-52
 47-  1:	RMAG|g861.t1	RMAG|g5095.t1	 2e-139
 47-  2:	RMAG|g863.t1	RMAG|g5096.t1	  4e-21
 47-  3:	RMAG|g868.t1	RMAG|g5097.t1	 2e-188
 47-  4:	RMAG|g871.t1	RMAG|g5098.t1	 1e-100
 47-  5:	RMAG|g872.t1	RMAG|g5099.t1	 3e-153
 47-  6:	RMAG|g873.t1	RMAG|g5100.t1	 8e-209
 47-  7:	RMAG|g877.t1	RMAG|g5101.t1	  2e-86
## Alignment 48: score=447.0 e_value=1.3e-15 N=9 Rg137&Rg721 minus
 48-  0:	RMAG|g842.t1	RMAG|g12618.t1	  2e-51
 48-  1:	RMAG|g843.t1	RMAG|g12617.t1	  1e-38
 48-  2:	RMAG|g845.t1	RMAG|g12616.t1	  2e-64
 48-  3:	RMAG|g846.t1	RMAG|g12615.t1	      0
 48-  4:	RMAG|g847.t1	RMAG|g12614.t1	  2e-50
 48-  5:	RMAG|g850.t1	RMAG|g12613.t1	  3e-22
 48-  6:	RMAG|g851.t1	RMAG|g12612.t1	 1e-154
 48-  7:	RMAG|g853.t1	RMAG|g12611.t1	 3e-221
 48-  8:	RMAG|g854.t1	RMAG|g12610.t1	 2e-137
## Alignment 49: score=446.0 e_value=3.5e-16 N=9 Rg1370&Rg167 minus
 49-  0:	RMAG|g20276.t1	RMAG|g1723.t1	  4e-33
 49-  1:	RMAG|g20278.t1	RMAG|g1721.t1	 2e-111
 49-  2:	RMAG|g20280.t1	RMAG|g1720.t1	  4e-60
 49-  3:	RMAG|g20281.t1	RMAG|g1717.t1	  8e-67
 49-  4:	RMAG|g20282.t1	RMAG|g1716.t1	 4e-147
 49-  5:	RMAG|g20283.t1	RMAG|g1715.t1	  9e-42
 49-  6:	RMAG|g20284.t1	RMAG|g1714.t1	  2e-46
 49-  7:	RMAG|g20285.t1	RMAG|g1713.t1	 1e-152
 49-  8:	RMAG|g20287.t1	RMAG|g1711.t1	  1e-30
## Alignment 50: score=541.0 e_value=7.7e-22 N=11 Rg14&Rg51 minus
 50-  0:	RMAG|g6796.t1	RMAG|g25757.t1	      0
 50-  1:	RMAG|g6797.t1	RMAG|g25756.t1	 3e-144
 50-  2:	RMAG|g6798.t1	RMAG|g25755.t1	 1e-168
 50-  3:	RMAG|g6799.t1	RMAG|g25754.t1	 2e-113
 50-  4:	RMAG|g6801.t1	RMAG|g25751.t1	      0
 50-  5:	RMAG|g6803.t1	RMAG|g25748.t1	  8e-41
 50-  6:	RMAG|g6804.t1	RMAG|g25747.t1	  1e-21
 50-  7:	RMAG|g6809.t1	RMAG|g25746.t1	  2e-87
 50-  8:	RMAG|g6813.t1	RMAG|g25743.t1	 3e-140
 50-  9:	RMAG|g6814.t1	RMAG|g25742.t1	      0
 50- 10:	RMAG|g6815.t1	RMAG|g25741.t1	      0
## Alignment 51: score=397.0 e_value=6.4e-13 N=8 Rg140&Rg451 minus
 51-  0:	RMAG|g949.t1	RMAG|g8533.t1	 6e-198
 51-  1:	RMAG|g952.t1	RMAG|g8531.t1	  6e-44
 51-  2:	RMAG|g954.t1	RMAG|g8530.t1	  8e-93
 51-  3:	RMAG|g956.t1	RMAG|g8528.t1	  2e-58
 51-  4:	RMAG|g957.t1	RMAG|g8527.t1	      0
 51-  5:	RMAG|g958.t1	RMAG|g8525.t1	  2e-41
 51-  6:	RMAG|g959.t1	RMAG|g8524.t1	 2e-236
 51-  7:	RMAG|g961.t1	RMAG|g8523.t1	  3e-44
## Alignment 52: score=439.0 e_value=1.2e-15 N=9 Rg141&Rg351 plus
 52-  0:	RMAG|g979.t1	RMAG|g6025.t1	 2e-208
 52-  1:	RMAG|g980.t1	RMAG|g6026.t1	  5e-32
 52-  2:	RMAG|g983.t1	RMAG|g6027.t1	  2e-69
 52-  3:	RMAG|g984.t1	RMAG|g6028.t1	 3e-290
 52-  4:	RMAG|g985.t1	RMAG|g6030.t1	  5e-35
 52-  5:	RMAG|g990.t1	RMAG|g6035.t1	 6e-249
 52-  6:	RMAG|g993.t1	RMAG|g6039.t1	      0
 52-  7:	RMAG|g994.t1	RMAG|g6041.t1	 8e-276
 52-  8:	RMAG|g995.t1	RMAG|g6042.t1	      0
## Alignment 53: score=340.0 e_value=5e-11 N=7 Rg142&Rg517 minus
 53-  0:	RMAG|g1001.t1	RMAG|g9592.t1	 2e-104
 53-  1:	RMAG|g1003.t1	RMAG|g9591.t1	  6e-80
 53-  2:	RMAG|g1006.t1	RMAG|g9586.t1	  5e-58
 53-  3:	RMAG|g1007.t1	RMAG|g9583.t1	  2e-23
 53-  4:	RMAG|g1009.t1	RMAG|g9582.t1	  8e-78
 53-  5:	RMAG|g1010.t1	RMAG|g9580.t1	 9e-176
 53-  6:	RMAG|g1012.t1	RMAG|g9578.t1	 2e-116
## Alignment 54: score=250.0 e_value=4.2e-06 N=5 Rg142&Rg696 plus
 54-  0:	RMAG|g1013.t1	RMAG|g12263.t1	  1e-95
 54-  1:	RMAG|g1014.t1	RMAG|g12264.t1	  8e-56
 54-  2:	RMAG|g1015.t1	RMAG|g12265.t1	  5e-48
 54-  3:	RMAG|g1016.t1	RMAG|g12266.t1	 6e-167
 54-  4:	RMAG|g1017.t1	RMAG|g12267.t1	 3e-127
## Alignment 55: score=338.0 e_value=7.9e-11 N=7 Rg143&Rg303 plus
 55-  0:	RMAG|g1049.t1	RMAG|g4986.t1	 1e-302
 55-  1:	RMAG|g1050.t1	RMAG|g4987.t1	  7e-77
 55-  2:	RMAG|g1053.t1	RMAG|g4988.t1	 9e-275
 55-  3:	RMAG|g1056.t1	RMAG|g4990.t1	  2e-47
 55-  4:	RMAG|g1057.t1	RMAG|g4992.t1	 1e-159
 55-  5:	RMAG|g1058.t1	RMAG|g4995.t1	 5e-193
 55-  6:	RMAG|g1064.t1	RMAG|g4997.t1	  1e-83
## Alignment 56: score=787.0 e_value=2.4e-40 N=16 Rg146&Rg64 plus
 56-  0:	RMAG|g1117.t1	RMAG|g31357.t1	 8e-218
 56-  1:	RMAG|g1122.t1	RMAG|g31359.t1	 5e-144
 56-  2:	RMAG|g1123.t1	RMAG|g31360.t1	 9e-132
 56-  3:	RMAG|g1124.t1	RMAG|g31363.t1	 3e-130
 56-  4:	RMAG|g1126.t1	RMAG|g31365.t1	 7e-314
 56-  5:	RMAG|g1127.t1	RMAG|g31366.t1	  2e-69
 56-  6:	RMAG|g1128.t1	RMAG|g31368.t1	 1e-275
 56-  7:	RMAG|g1130.t1	RMAG|g31370.t1	  1e-61
 56-  8:	RMAG|g1131.t1	RMAG|g31371.t1	  1e-71
 56-  9:	RMAG|g1133.t1	RMAG|g31373.t1	 2e-138
 56- 10:	RMAG|g1134.t1	RMAG|g31375.t1	 5e-109
 56- 11:	RMAG|g1137.t1	RMAG|g31378.t1	  7e-42
 56- 12:	RMAG|g1138.t1	RMAG|g31379.t1	  3e-78
 56- 13:	RMAG|g1139.t1	RMAG|g31381.t1	 9e-260
 56- 14:	RMAG|g1141.t1	RMAG|g31383.t1	 3e-131
 56- 15:	RMAG|g1142.t1	RMAG|g31384.t1	      0
## Alignment 57: score=348.0 e_value=2.6e-12 N=7 Rg148&Rg75 minus
 57-  0:	RMAG|g1180.t1	RMAG|g34607.t1	 2e-162
 57-  1:	RMAG|g1181.t1	RMAG|g34606.t1	      0
 57-  2:	RMAG|g1182.t1	RMAG|g34605.t1	 1e-250
 57-  3:	RMAG|g1185.t1	RMAG|g34604.t1	 1e-150
 57-  4:	RMAG|g1186.t1	RMAG|g34603.t1	 1e-258
 57-  5:	RMAG|g1187.t1	RMAG|g34602.t1	  4e-68
 57-  6:	RMAG|g1188.t1	RMAG|g34601.t1	      0
## Alignment 58: score=289.0 e_value=6.6e-09 N=6 Rg149&Rg492 plus
 58-  0:	RMAG|g1211.t1	RMAG|g9177.t1	 2e-118
 58-  1:	RMAG|g1212.t1	RMAG|g9178.t1	      0
 58-  2:	RMAG|g1215.t1	RMAG|g9179.t1	  9e-49
 58-  3:	RMAG|g1220.t1	RMAG|g9180.t1	 2e-128
 58-  4:	RMAG|g1222.t1	RMAG|g9182.t1	 1e-277
 58-  5:	RMAG|g1225.t1	RMAG|g9188.t1	  2e-51
## Alignment 59: score=294.0 e_value=1.7e-06 N=6 Rg153&Rg774 plus
 59-  0:	RMAG|g1314.t1	RMAG|g13905.t1	 2e-145
 59-  1:	RMAG|g1317.t1	RMAG|g13906.t1	  1e-56
 59-  2:	RMAG|g1319.t1	RMAG|g13908.t1	 1e-115
 59-  3:	RMAG|g1320.t1	RMAG|g13909.t1	 4e-186
 59-  4:	RMAG|g1324.t1	RMAG|g13911.t1	  1e-26
 59-  5:	RMAG|g1325.t1	RMAG|g13912.t1	      0
## Alignment 60: score=291.0 e_value=2.9e-08 N=6 Rg155&Rg186 plus
 60-  0:	RMAG|g1383.t1	RMAG|g2227.t1	 3e-214
 60-  1:	RMAG|g1387.t1	RMAG|g2230.t1	 7e-175
 60-  2:	RMAG|g1391.t1	RMAG|g2231.t1	 8e-164
 60-  3:	RMAG|g1392.t1	RMAG|g2232.t1	  9e-96
 60-  4:	RMAG|g1393.t1	RMAG|g2235.t1	 2e-279
 60-  5:	RMAG|g1396.t1	RMAG|g2240.t1	  2e-78
## Alignment 61: score=297.0 e_value=2.8e-08 N=6 Rg156&Rg329 minus
 61-  0:	RMAG|g1413.t1	RMAG|g5569.t1	 8e-115
 61-  1:	RMAG|g1414.t1	RMAG|g5568.t1	 3e-273
 61-  2:	RMAG|g1417.t1	RMAG|g5567.t1	      0
 61-  3:	RMAG|g1419.t1	RMAG|g5564.t1	  5e-32
 61-  4:	RMAG|g1421.t1	RMAG|g5563.t1	 1e-123
 61-  5:	RMAG|g1422.t1	RMAG|g5562.t1	 3e-167
## Alignment 62: score=285.0 e_value=3.2e-08 N=6 Rg16&Rg34 plus
 62-  0:	RMAG|g6950.t1	RMAG|g19592.t1	 2e-224
 62-  1:	RMAG|g6955.t1	RMAG|g19595.t1	 1e-201
 62-  2:	RMAG|g6961.t1	RMAG|g19599.t1	  8e-87
 62-  3:	RMAG|g6965.t1	RMAG|g19600.t1	 1e-125
 62-  4:	RMAG|g6970.t1	RMAG|g19604.t1	 6e-115
 62-  5:	RMAG|g6971.t1	RMAG|g19605.t1	  6e-59
## Alignment 63: score=299.0 e_value=1.3e-07 N=6 Rg16&Rg594 minus
 63-  0:	RMAG|g6922.t1	RMAG|g10786.t1	 1e-158
 63-  1:	RMAG|g6923.t1	RMAG|g10785.t1	 4e-313
 63-  2:	RMAG|g6925.t1	RMAG|g10784.t1	      0
 63-  3:	RMAG|g6926.t1	RMAG|g10783.t1	 3e-278
 63-  4:	RMAG|g6927.t1	RMAG|g10782.t1	 1e-233
 63-  5:	RMAG|g6928.t1	RMAG|g10781.t1	  8e-64
## Alignment 64: score=250.0 e_value=3.3e-06 N=5 Rg1652&Rg611 plus
 64-  0:	RMAG|g22138.t1	RMAG|g11049.t1	  5e-53
 64-  1:	RMAG|g22139.t1	RMAG|g11050.t1	 3e-205
 64-  2:	RMAG|g22140.t1	RMAG|g11051.t1	  9e-86
 64-  3:	RMAG|g22141.t1	RMAG|g11052.t1	 3e-287
 64-  4:	RMAG|g22142.t1	RMAG|g11053.t1	  4e-80
## Alignment 65: score=441.0 e_value=3.7e-17 N=9 Rg168&Rg95 minus
 65-  0:	RMAG|g1734.t1	RMAG|g35329.t1	      0
 65-  1:	RMAG|g1736.t1	RMAG|g35328.t1	      0
 65-  2:	RMAG|g1737.t1	RMAG|g35325.t1	 5e-184
 65-  3:	RMAG|g1738.t1	RMAG|g35324.t1	  7e-58
 65-  4:	RMAG|g1739.t1	RMAG|g35322.t1	 2e-124
 65-  5:	RMAG|g1743.t1	RMAG|g35320.t1	 6e-192
 65-  6:	RMAG|g1746.t1	RMAG|g35317.t1	  2e-88
 65-  7:	RMAG|g1748.t1	RMAG|g35316.t1	      0
 65-  8:	RMAG|g1751.t1	RMAG|g35312.t1	 9e-139
## Alignment 66: score=725.0 e_value=7.9e-39 N=15 Rg169&Rg28 plus
 66-  0:	RMAG|g1755.t1	RMAG|g13431.t1	 3e-258
 66-  1:	RMAG|g1756.t1	RMAG|g13441.t1	 2e-236
 66-  2:	RMAG|g1759.t1	RMAG|g13443.t1	      0
 66-  3:	RMAG|g1760.t1	RMAG|g13445.t1	 2e-143
 66-  4:	RMAG|g1761.t1	RMAG|g13446.t1	 8e-148
 66-  5:	RMAG|g1762.t1	RMAG|g13447.t1	  7e-14
 66-  6:	RMAG|g1763.t1	RMAG|g13449.t1	  9e-24
 66-  7:	RMAG|g1764.t1	RMAG|g13450.t1	  2e-63
 66-  8:	RMAG|g1765.t1	RMAG|g13451.t1	 1e-170
 66-  9:	RMAG|g1767.t1	RMAG|g13454.t1	  9e-40
 66- 10:	RMAG|g1769.t1	RMAG|g13462.t1	 2e-130
 66- 11:	RMAG|g1770.t1	RMAG|g13463.t1	  8e-48
 66- 12:	RMAG|g1772.t1	RMAG|g13465.t1	  6e-70
 66- 13:	RMAG|g1775.t1	RMAG|g13466.t1	 3e-114
 66- 14:	RMAG|g1777.t1	RMAG|g13469.t1	 3e-120
## Alignment 67: score=294.0 e_value=5.4e-08 N=6 Rg170&Rg201 plus
 67-  0:	RMAG|g1787.t1	RMAG|g2632.t1	 9e-112
 67-  1:	RMAG|g1790.t1	RMAG|g2633.t1	 3e-258
 67-  2:	RMAG|g1791.t1	RMAG|g2634.t1	 2e-102
 67-  3:	RMAG|g1796.t1	RMAG|g2635.t1	 3e-188
 67-  4:	RMAG|g1797.t1	RMAG|g2636.t1	  2e-18
 67-  5:	RMAG|g1800.t1	RMAG|g2638.t1	 2e-223
## Alignment 68: score=345.0 e_value=1.8e-12 N=7 Rg172&Rg439 minus
 68-  0:	RMAG|g1839.t1	RMAG|g8306.t1	 1e-107
 68-  1:	RMAG|g1840.t1	RMAG|g8305.t1	  7e-24
 68-  2:	RMAG|g1841.t1	RMAG|g8304.t1	 7e-139
 68-  3:	RMAG|g1842.t1	RMAG|g8303.t1	      0
 68-  4:	RMAG|g1845.t1	RMAG|g8301.t1	 1e-302
 68-  5:	RMAG|g1848.t1	RMAG|g8297.t1	  2e-69
 68-  6:	RMAG|g1849.t1	RMAG|g8296.t1	      0
## Alignment 69: score=399.0 e_value=3.6e-13 N=8 Rg1766&Rg75 minus
 69-  0:	RMAG|g22762.t1	RMAG|g34632.t1	  8e-72
 69-  1:	RMAG|g22764.t1	RMAG|g34631.t1	 1e-252
 69-  2:	RMAG|g22766.t1	RMAG|g34630.t1	 2e-212
 69-  3:	RMAG|g22767.t1	RMAG|g34628.t1	  6e-64
 69-  4:	RMAG|g22768.t1	RMAG|g34627.t1	 3e-152
 69-  5:	RMAG|g22769.t1	RMAG|g34626.t1	 3e-283
 69-  6:	RMAG|g22770.t1	RMAG|g34625.t1	  3e-96
 69-  7:	RMAG|g22771.t1	RMAG|g34624.t1	 1e-157
## Alignment 70: score=545.0 e_value=1.7e-22 N=11 Rg177&Rg383 minus
 70-  0:	RMAG|g1969.t1	RMAG|g7278.t1	  9e-58
 70-  1:	RMAG|g1970.t1	RMAG|g7277.t1	 1e-186
 70-  2:	RMAG|g1972.t1	RMAG|g7274.t1	  3e-62
 70-  3:	RMAG|g1973.t1	RMAG|g7273.t1	  2e-94
 70-  4:	RMAG|g1974.t1	RMAG|g7272.t1	 2e-262
 70-  5:	RMAG|g1975.t1	RMAG|g7271.t1	 5e-207
 70-  6:	RMAG|g1977.t1	RMAG|g7270.t1	  3e-42
 70-  7:	RMAG|g1978.t1	RMAG|g7269.t1	  1e-34
 70-  8:	RMAG|g1979.t1	RMAG|g7266.t1	 4e-165
 70-  9:	RMAG|g1980.t1	RMAG|g7264.t1	      0
 70- 10:	RMAG|g1981.t1	RMAG|g7262.t1	 8e-101
## Alignment 71: score=445.0 e_value=7.4e-18 N=9 Rg178&Rg324 minus
 71-  0:	RMAG|g2017.t1	RMAG|g5458.t1	 3e-120
 71-  1:	RMAG|g2020.t1	RMAG|g5455.t1	      0
 71-  2:	RMAG|g2021.t1	RMAG|g5453.t1	 7e-144
 71-  3:	RMAG|g2023.t1	RMAG|g5451.t1	      0
 71-  4:	RMAG|g2024.t1	RMAG|g5450.t1	 1e-145
 71-  5:	RMAG|g2025.t1	RMAG|g5449.t1	 6e-168
 71-  6:	RMAG|g2026.t1	RMAG|g5447.t1	 6e-170
 71-  7:	RMAG|g2027.t1	RMAG|g5446.t1	 2e-127
 71-  8:	RMAG|g2028.t1	RMAG|g5445.t1	 3e-171
## Alignment 72: score=295.0 e_value=1.6e-08 N=6 Rg1797&Rg751 minus
 72-  0:	RMAG|g22944.t1	RMAG|g13620.t1	  3e-24
 72-  1:	RMAG|g22945.t1	RMAG|g13619.t1	 2e-213
 72-  2:	RMAG|g22946.t1	RMAG|g13614.t1	 2e-204
 72-  3:	RMAG|g22947.t1	RMAG|g13613.t1	  3e-51
 72-  4:	RMAG|g22948.t1	RMAG|g13612.t1	 1e-121
 72-  5:	RMAG|g22950.t1	RMAG|g13611.t1	 2e-103
## Alignment 73: score=639.0 e_value=1.6e-28 N=13 Rg18&Rg208 plus
 73-  0:	RMAG|g7039.t1	RMAG|g2806.t1	      0
 73-  1:	RMAG|g7042.t1	RMAG|g2807.t1	      0
 73-  2:	RMAG|g7044.t1	RMAG|g2809.t1	 5e-166
 73-  3:	RMAG|g7047.t1	RMAG|g2812.t1	 8e-251
 73-  4:	RMAG|g7049.t1	RMAG|g2813.t1	 1e-203
 73-  5:	RMAG|g7050.t1	RMAG|g2814.t1	 6e-144
 73-  6:	RMAG|g7052.t1	RMAG|g2815.t1	 3e-180
 73-  7:	RMAG|g7053.t1	RMAG|g2816.t1	      0
 73-  8:	RMAG|g7054.t1	RMAG|g2818.t1	 1e-154
 73-  9:	RMAG|g7056.t1	RMAG|g2820.t1	  2e-98
 73- 10:	RMAG|g7057.t1	RMAG|g2821.t1	 4e-280
 73- 11:	RMAG|g7058.t1	RMAG|g2822.t1	  3e-71
 73- 12:	RMAG|g7063.t1	RMAG|g2823.t1	 1e-118
## Alignment 74: score=596.0 e_value=2.6e-25 N=12 Rg18&Rg712 plus
 74-  0:	RMAG|g7066.t1	RMAG|g12481.t1	  6e-70
 74-  1:	RMAG|g7067.t1	RMAG|g12482.t1	 2e-164
 74-  2:	RMAG|g7069.t1	RMAG|g12483.t1	  8e-57
 74-  3:	RMAG|g7070.t1	RMAG|g12485.t1	 4e-225
 74-  4:	RMAG|g7071.t1	RMAG|g12487.t1	  3e-76
 74-  5:	RMAG|g7072.t1	RMAG|g12488.t1	      0
 74-  6:	RMAG|g7073.t1	RMAG|g12489.t1	  6e-48
 74-  7:	RMAG|g7074.t1	RMAG|g12490.t1	 3e-162
 74-  8:	RMAG|g7075.t1	RMAG|g12491.t1	  5e-47
 74-  9:	RMAG|g7076.t1	RMAG|g12493.t1	 3e-188
 74- 10:	RMAG|g7078.t1	RMAG|g12495.t1	 3e-143
 74- 11:	RMAG|g7079.t1	RMAG|g12496.t1	  2e-75
## Alignment 75: score=295.0 e_value=1.4e-09 N=6 Rg180&Rg8 plus
 75-  0:	RMAG|g2077.t1	RMAG|g548.t1	 3e-193
 75-  1:	RMAG|g2078.t1	RMAG|g549.t1	 2e-266
 75-  2:	RMAG|g2079.t1	RMAG|g550.t1	  2e-82
 75-  3:	RMAG|g2080.t1	RMAG|g551.t1	  2e-36
 75-  4:	RMAG|g2081.t1	RMAG|g552.t1	  1e-59
 75-  5:	RMAG|g2083.t1	RMAG|g559.t1	 4e-182
## Alignment 76: score=394.0 e_value=1.6e-13 N=8 Rg181&Rg204 minus
 76-  0:	RMAG|g2095.t1	RMAG|g2721.t1	  6e-31
 76-  1:	RMAG|g2098.t1	RMAG|g2720.t1	 9e-188
 76-  2:	RMAG|g2099.t1	RMAG|g2719.t1	 7e-178
 76-  3:	RMAG|g2102.t1	RMAG|g2716.t1	 1e-241
 76-  4:	RMAG|g2103.t1	RMAG|g2715.t1	 2e-226
 76-  5:	RMAG|g2105.t1	RMAG|g2713.t1	 8e-226
 76-  6:	RMAG|g2107.t1	RMAG|g2712.t1	  6e-47
 76-  7:	RMAG|g2108.t1	RMAG|g2711.t1	 3e-266
## Alignment 77: score=341.0 e_value=5.9e-08 N=7 Rg181&Rg392 plus
 77-  0:	RMAG|g2084.t1	RMAG|g7457.t1	 1e-200
 77-  1:	RMAG|g2086.t1	RMAG|g7466.t1	 4e-160
 77-  2:	RMAG|g2087.t1	RMAG|g7467.t1	 4e-146
 77-  3:	RMAG|g2090.t1	RMAG|g7469.t1	  5e-45
 77-  4:	RMAG|g2092.t1	RMAG|g7470.t1	 2e-249
 77-  5:	RMAG|g2093.t1	RMAG|g7471.t1	 2e-107
 77-  6:	RMAG|g2095.t1	RMAG|g7472.t1	  7e-26
## Alignment 78: score=443.0 e_value=9.3e-17 N=9 Rg183&Rg419 plus
 78-  0:	RMAG|g2145.t1	RMAG|g7923.t1	 1e-126
 78-  1:	RMAG|g2146.t1	RMAG|g7924.t1	      0
 78-  2:	RMAG|g2148.t1	RMAG|g7925.t1	 2e-101
 78-  3:	RMAG|g2149.t1	RMAG|g7931.t1	 1e-153
 78-  4:	RMAG|g2150.t1	RMAG|g7933.t1	  3e-85
 78-  5:	RMAG|g2151.t1	RMAG|g7934.t1	 9e-154
 78-  6:	RMAG|g2152.t1	RMAG|g7935.t1	  5e-32
 78-  7:	RMAG|g2153.t1	RMAG|g7937.t1	  5e-52
 78-  8:	RMAG|g2154.t1	RMAG|g7938.t1	 1e-287
## Alignment 79: score=338.0 e_value=4.6e-11 N=7 Rg189&Rg667 plus
 79-  0:	RMAG|g2316.t1	RMAG|g11832.t1	  4e-45
 79-  1:	RMAG|g2319.t1	RMAG|g11834.t1	 6e-170
 79-  2:	RMAG|g2320.t1	RMAG|g11835.t1	 2e-106
 79-  3:	RMAG|g2326.t1	RMAG|g11838.t1	  9e-51
 79-  4:	RMAG|g2327.t1	RMAG|g11842.t1	  2e-67
 79-  5:	RMAG|g2328.t1	RMAG|g11845.t1	 1e-178
 79-  6:	RMAG|g2330.t1	RMAG|g11847.t1	  3e-90
## Alignment 80: score=444.0 e_value=2.7e-17 N=9 Rg190&Rg459 plus
 80-  0:	RMAG|g2345.t1	RMAG|g8659.t1	 1e-148
 80-  1:	RMAG|g2348.t1	RMAG|g8661.t1	  3e-73
 80-  2:	RMAG|g2350.t1	RMAG|g8662.t1	 1e-203
 80-  3:	RMAG|g2351.t1	RMAG|g8663.t1	  4e-26
 80-  4:	RMAG|g2352.t1	RMAG|g8664.t1	 3e-280
 80-  5:	RMAG|g2354.t1	RMAG|g8667.t1	 1e-121
 80-  6:	RMAG|g2355.t1	RMAG|g8669.t1	 5e-283
 80-  7:	RMAG|g2356.t1	RMAG|g8670.t1	  3e-85
 80-  8:	RMAG|g2357.t1	RMAG|g8671.t1	 3e-163
## Alignment 81: score=395.0 e_value=2.8e-13 N=8 Rg195&Rg601 plus
 81-  0:	RMAG|g2486.t1	RMAG|g10882.t1	      0
 81-  1:	RMAG|g2487.t1	RMAG|g10883.t1	  4e-56
 81-  2:	RMAG|g2489.t1	RMAG|g10884.t1	      0
 81-  3:	RMAG|g2490.t1	RMAG|g10886.t1	  7e-82
 81-  4:	RMAG|g2492.t1	RMAG|g10888.t1	      0
 81-  5:	RMAG|g2495.t1	RMAG|g10890.t1	 1e-237
 81-  6:	RMAG|g2497.t1	RMAG|g10893.t1	 2e-145
 81-  7:	RMAG|g2499.t1	RMAG|g10895.t1	  2e-19
## Alignment 82: score=344.0 e_value=1.7e-10 N=7 Rg196&Rg247 plus
 82-  0:	RMAG|g2512.t1	RMAG|g3719.t1	      0
 82-  1:	RMAG|g2513.t1	RMAG|g3720.t1	 1e-184
 82-  2:	RMAG|g2514.t1	RMAG|g3721.t1	 2e-200
 82-  3:	RMAG|g2517.t1	RMAG|g3722.t1	 1e-166
 82-  4:	RMAG|g2518.t1	RMAG|g3723.t1	      0
 82-  5:	RMAG|g2519.t1	RMAG|g3727.t1	 1e-109
 82-  6:	RMAG|g2521.t1	RMAG|g3728.t1	      0
## Alignment 83: score=490.0 e_value=6.7e-20 N=10 Rg198&Rg3 minus
 83-  0:	RMAG|g2555.t1	RMAG|g206.t1	 3e-241
 83-  1:	RMAG|g2559.t1	RMAG|g203.t1	 3e-165
 83-  2:	RMAG|g2560.t1	RMAG|g201.t1	 2e-219
 83-  3:	RMAG|g2561.t1	RMAG|g200.t1	      0
 83-  4:	RMAG|g2562.t1	RMAG|g199.t1	 1e-146
 83-  5:	RMAG|g2565.t1	RMAG|g196.t1	  2e-44
 83-  6:	RMAG|g2566.t1	RMAG|g194.t1	  2e-96
 83-  7:	RMAG|g2567.t1	RMAG|g193.t1	 2e-105
 83-  8:	RMAG|g2568.t1	RMAG|g192.t1	 2e-297
 83-  9:	RMAG|g2569.t1	RMAG|g188.t1	      0
## Alignment 84: score=292.0 e_value=3e-09 N=6 Rg199&Rg579 plus
 84-  0:	RMAG|g2584.t1	RMAG|g10547.t1	      0
 84-  1:	RMAG|g2587.t1	RMAG|g10554.t1	 5e-162
 84-  2:	RMAG|g2588.t1	RMAG|g10557.t1	 2e-111
 84-  3:	RMAG|g2590.t1	RMAG|g10559.t1	 4e-161
 84-  4:	RMAG|g2591.t1	RMAG|g10560.t1	      0
 84-  5:	RMAG|g2593.t1	RMAG|g10561.t1	 9e-142
## Alignment 85: score=388.0 e_value=8.1e-14 N=8 Rg2&Rg422 minus
 85-  0:	RMAG|g146.t1	RMAG|g8006.t1	 9e-243
 85-  1:	RMAG|g147.t1	RMAG|g8004.t1	 4e-133
 85-  2:	RMAG|g151.t1	RMAG|g8002.t1	  1e-72
 85-  3:	RMAG|g154.t1	RMAG|g8001.t1	      0
 85-  4:	RMAG|g155.t1	RMAG|g7999.t1	 2e-129
 85-  5:	RMAG|g157.t1	RMAG|g7998.t1	  9e-62
 85-  6:	RMAG|g158.t1	RMAG|g7997.t1	 8e-201
 85-  7:	RMAG|g163.t1	RMAG|g7993.t1	  3e-49
## Alignment 86: score=297.0 e_value=9.7e-08 N=6 Rg20&Rg234 minus
 86-  0:	RMAG|g13016.t1	RMAG|g3443.t1	 1e-298
 86-  1:	RMAG|g13018.t1	RMAG|g3442.t1	 5e-121
 86-  2:	RMAG|g13020.t1	RMAG|g3441.t1	  8e-88
 86-  3:	RMAG|g13022.t1	RMAG|g3440.t1	      0
 86-  4:	RMAG|g13023.t1	RMAG|g3439.t1	      0
 86-  5:	RMAG|g13024.t1	RMAG|g3438.t1	  9e-24
## Alignment 87: score=293.0 e_value=6.1e-08 N=6 Rg20&Rg635 minus
 87-  0:	RMAG|g12987.t1	RMAG|g11389.t1	 8e-232
 87-  1:	RMAG|g12990.t1	RMAG|g11388.t1	 8e-314
 87-  2:	RMAG|g12993.t1	RMAG|g11385.t1	 9e-104
 87-  3:	RMAG|g12994.t1	RMAG|g11384.t1	  2e-95
 87-  4:	RMAG|g12998.t1	RMAG|g11383.t1	  8e-33
 87-  5:	RMAG|g12999.t1	RMAG|g11382.t1	  3e-96
## Alignment 88: score=344.0 e_value=9.8e-11 N=7 Rg201&Rg803 plus
 88-  0:	RMAG|g2643.t1	RMAG|g14278.t1	 2e-129
 88-  1:	RMAG|g2644.t1	RMAG|g14279.t1	 2e-155
 88-  2:	RMAG|g2649.t1	RMAG|g14281.t1	 8e-195
 88-  3:	RMAG|g2650.t1	RMAG|g14284.t1	 4e-174
 88-  4:	RMAG|g2651.t1	RMAG|g14285.t1	 6e-184
 88-  5:	RMAG|g2652.t1	RMAG|g14286.t1	 2e-270
 88-  6:	RMAG|g2654.t1	RMAG|g14287.t1	      0
## Alignment 89: score=444.0 e_value=2.6e-16 N=9 Rg206&Rg58 plus
 89-  0:	RMAG|g2752.t1	RMAG|g26023.t1	 5e-261
 89-  1:	RMAG|g2754.t1	RMAG|g26027.t1	 1e-276
 89-  2:	RMAG|g2755.t1	RMAG|g26028.t1	  2e-83
 89-  3:	RMAG|g2756.t1	RMAG|g26029.t1	  1e-79
 89-  4:	RMAG|g2757.t1	RMAG|g26030.t1	 7e-110
 89-  5:	RMAG|g2758.t1	RMAG|g26031.t1	 4e-172
 89-  6:	RMAG|g2759.t1	RMAG|g26032.t1	  4e-21
 89-  7:	RMAG|g2762.t1	RMAG|g26034.t1	 4e-206
 89-  8:	RMAG|g2763.t1	RMAG|g26036.t1	  3e-27
## Alignment 90: score=447.0 e_value=1.1e-16 N=9 Rg209&Rg473 plus
 90-  0:	RMAG|g2841.t1	RMAG|g8876.t1	  7e-77
 90-  1:	RMAG|g2844.t1	RMAG|g8878.t1	 3e-117
 90-  2:	RMAG|g2845.t1	RMAG|g8879.t1	      0
 90-  3:	RMAG|g2847.t1	RMAG|g8880.t1	 2e-289
 90-  4:	RMAG|g2848.t1	RMAG|g8881.t1	  2e-75
 90-  5:	RMAG|g2850.t1	RMAG|g8884.t1	 1e-198
 90-  6:	RMAG|g2851.t1	RMAG|g8885.t1	  2e-73
 90-  7:	RMAG|g2852.t1	RMAG|g8886.t1	  9e-30
 90-  8:	RMAG|g2853.t1	RMAG|g8887.t1	  3e-65
## Alignment 91: score=292.0 e_value=1.5e-10 N=6 Rg21&Rg386 minus
 91-  0:	RMAG|g13054.t1	RMAG|g7336.t1	 2e-157
 91-  1:	RMAG|g13055.t1	RMAG|g7335.t1	 2e-113
 91-  2:	RMAG|g13056.t1	RMAG|g7332.t1	 9e-168
 91-  3:	RMAG|g13057.t1	RMAG|g7331.t1	 7e-188
 91-  4:	RMAG|g13058.t1	RMAG|g7330.t1	 8e-117
 91-  5:	RMAG|g13065.t1	RMAG|g7326.t1	  2e-83
## Alignment 92: score=294.0 e_value=2.4e-08 N=6 Rg212&Rg818 plus
 92-  0:	RMAG|g2904.t1	RMAG|g14452.t1	      0
 92-  1:	RMAG|g2906.t1	RMAG|g14453.t1	  6e-95
 92-  2:	RMAG|g2907.t1	RMAG|g14454.t1	  4e-53
 92-  3:	RMAG|g2911.t1	RMAG|g14455.t1	 1e-116
 92-  4:	RMAG|g2914.t1	RMAG|g14456.t1	 7e-251
 92-  5:	RMAG|g2915.t1	RMAG|g14457.t1	 4e-163
## Alignment 93: score=295.0 e_value=9.6e-08 N=6 Rg214&Rg886 plus
 93-  0:	RMAG|g2948.t1	RMAG|g15213.t1	 3e-284
 93-  1:	RMAG|g2949.t1	RMAG|g15215.t1	 5e-239
 93-  2:	RMAG|g2951.t1	RMAG|g15216.t1	 2e-187
 93-  3:	RMAG|g2952.t1	RMAG|g15219.t1	 5e-100
 93-  4:	RMAG|g2954.t1	RMAG|g15221.t1	  3e-56
 93-  5:	RMAG|g2955.t1	RMAG|g15222.t1	  3e-53
## Alignment 94: score=396.0 e_value=1.5e-14 N=8 Rg215&Rg833 plus
 94-  0:	RMAG|g2966.t1	RMAG|g14618.t1	  1e-60
 94-  1:	RMAG|g2967.t1	RMAG|g14619.t1	  2e-85
 94-  2:	RMAG|g2968.t1	RMAG|g14622.t1	 3e-270
 94-  3:	RMAG|g2971.t1	RMAG|g14623.t1	 1e-131
 94-  4:	RMAG|g2972.t1	RMAG|g14624.t1	 4e-215
 94-  5:	RMAG|g2973.t1	RMAG|g14625.t1	  3e-92
 94-  6:	RMAG|g2974.t1	RMAG|g14626.t1	 6e-137
 94-  7:	RMAG|g2975.t1	RMAG|g14627.t1	      0
## Alignment 95: score=386.0 e_value=5.5e-15 N=8 Rg217&Rg360 plus
 95-  0:	RMAG|g3010.t1	RMAG|g6187.t1	 3e-127
 95-  1:	RMAG|g3011.t1	RMAG|g6188.t1	 7e-176
 95-  2:	RMAG|g3018.t1	RMAG|g6190.t1	  2e-52
 95-  3:	RMAG|g3019.t1	RMAG|g6191.t1	  1e-33
 95-  4:	RMAG|g3021.t1	RMAG|g6192.t1	 5e-216
 95-  5:	RMAG|g3027.t1	RMAG|g6196.t1	  1e-46
 95-  6:	RMAG|g3028.t1	RMAG|g6197.t1	  6e-53
 95-  7:	RMAG|g3034.t1	RMAG|g6198.t1	 6e-109
## Alignment 96: score=285.0 e_value=4.1e-09 N=6 Rg218&Rg910 minus
 96-  0:	RMAG|g3039.t1	RMAG|g15502.t1	 2e-108
 96-  1:	RMAG|g3045.t1	RMAG|g15499.t1	 4e-211
 96-  2:	RMAG|g3046.t1	RMAG|g15497.t1	  2e-43
 96-  3:	RMAG|g3048.t1	RMAG|g15494.t1	 4e-107
 96-  4:	RMAG|g3059.t1	RMAG|g15493.t1	 1e-218
 96-  5:	RMAG|g3060.t1	RMAG|g15492.t1	 3e-118
## Alignment 97: score=489.0 e_value=1.4e-20 N=10 Rg22&Rg449 minus
 97-  0:	RMAG|g13097.t1	RMAG|g8497.t1	 5e-171
 97-  1:	RMAG|g13100.t1	RMAG|g8492.t1	  5e-16
 97-  2:	RMAG|g13101.t1	RMAG|g8491.t1	 2e-136
 97-  3:	RMAG|g13102.t1	RMAG|g8490.t1	  2e-83
 97-  4:	RMAG|g13103.t1	RMAG|g8489.t1	 4e-226
 97-  5:	RMAG|g13105.t1	RMAG|g8488.t1	 2e-255
 97-  6:	RMAG|g13106.t1	RMAG|g8483.t1	  1e-23
 97-  7:	RMAG|g13107.t1	RMAG|g8482.t1	  2e-99
 97-  8:	RMAG|g13109.t1	RMAG|g8480.t1	  3e-47
 97-  9:	RMAG|g13112.t1	RMAG|g8476.t1	 1e-133
## Alignment 98: score=447.0 e_value=2.1e-16 N=9 Rg220&Rg266 minus
 98-  0:	RMAG|g3105.t1	RMAG|g4176.t1	  3e-53
 98-  1:	RMAG|g3106.t1	RMAG|g4175.t1	  1e-19
 98-  2:	RMAG|g3108.t1	RMAG|g4172.t1	 2e-101
 98-  3:	RMAG|g3109.t1	RMAG|g4170.t1	  3e-66
 98-  4:	RMAG|g3110.t1	RMAG|g4169.t1	  1e-88
 98-  5:	RMAG|g3111.t1	RMAG|g4168.t1	  5e-68
 98-  6:	RMAG|g3112.t1	RMAG|g4167.t1	 4e-164
 98-  7:	RMAG|g3113.t1	RMAG|g4166.t1	 2e-277
 98-  8:	RMAG|g3114.t1	RMAG|g4164.t1	  1e-19
## Alignment 99: score=683.0 e_value=2.8e-32 N=14 Rg221&Rg94 minus
 99-  0:	RMAG|g3117.t1	RMAG|g35297.t1	  2e-43
 99-  1:	RMAG|g3120.t1	RMAG|g35293.t1	 1e-132
 99-  2:	RMAG|g3121.t1	RMAG|g35292.t1	  5e-39
 99-  3:	RMAG|g3122.t1	RMAG|g35291.t1	  1e-72
 99-  4:	RMAG|g3124.t1	RMAG|g35287.t1	  7e-84
 99-  5:	RMAG|g3129.t1	RMAG|g35284.t1	      0
 99-  6:	RMAG|g3132.t1	RMAG|g35282.t1	 5e-145
 99-  7:	RMAG|g3133.t1	RMAG|g35281.t1	 7e-265
 99-  8:	RMAG|g3134.t1	RMAG|g35280.t1	 4e-119
 99-  9:	RMAG|g3135.t1	RMAG|g35279.t1	  1e-76
 99- 10:	RMAG|g3138.t1	RMAG|g35278.t1	  2e-74
 99- 11:	RMAG|g3139.t1	RMAG|g35277.t1	  5e-84
 99- 12:	RMAG|g3140.t1	RMAG|g35275.t1	 9e-170
 99- 13:	RMAG|g3142.t1	RMAG|g35270.t1	  1e-17
## Alignment 100: score=388.0 e_value=1.6e-14 N=8 Rg226&Rg317 minus
100-  0:	RMAG|g3237.t1	RMAG|g5298.t1	      0
100-  1:	RMAG|g3241.t1	RMAG|g5292.t1	  1e-80
100-  2:	RMAG|g3245.t1	RMAG|g5290.t1	 6e-214
100-  3:	RMAG|g3249.t1	RMAG|g5289.t1	  1e-81
100-  4:	RMAG|g3251.t1	RMAG|g5286.t1	  3e-41
100-  5:	RMAG|g3252.t1	RMAG|g5285.t1	  1e-40
100-  6:	RMAG|g3253.t1	RMAG|g5284.t1	  5e-13
100-  7:	RMAG|g3254.t1	RMAG|g5283.t1	 3e-110
## Alignment 101: score=335.0 e_value=5.1e-11 N=7 Rg227&Rg328 plus
101-  0:	RMAG|g3261.t1	RMAG|g5535.t1	  2e-59
101-  1:	RMAG|g3262.t1	RMAG|g5537.t1	 2e-132
101-  2:	RMAG|g3264.t1	RMAG|g5538.t1	      0
101-  3:	RMAG|g3271.t1	RMAG|g5540.t1	 2e-296
101-  4:	RMAG|g3272.t1	RMAG|g5541.t1	  9e-86
101-  5:	RMAG|g3274.t1	RMAG|g5549.t1	 2e-144
101-  6:	RMAG|g3275.t1	RMAG|g5550.t1	 1e-136
## Alignment 102: score=440.0 e_value=6.9e-18 N=9 Rg228&Rg233 plus
102-  0:	RMAG|g3278.t1	RMAG|g3406.t1	 5e-172
102-  1:	RMAG|g3279.t1	RMAG|g3411.t1	 6e-177
102-  2:	RMAG|g3283.t1	RMAG|g3413.t1	 1e-171
102-  3:	RMAG|g3284.t1	RMAG|g3415.t1	  4e-16
102-  4:	RMAG|g3287.t1	RMAG|g3418.t1	  9e-98
102-  5:	RMAG|g3288.t1	RMAG|g3419.t1	 4e-133
102-  6:	RMAG|g3289.t1	RMAG|g3420.t1	 7e-232
102-  7:	RMAG|g3293.t1	RMAG|g3421.t1	  1e-58
102-  8:	RMAG|g3294.t1	RMAG|g3422.t1	 1e-206
## Alignment 103: score=339.0 e_value=1.8e-12 N=7 Rg230&Rg850 plus
103-  0:	RMAG|g3328.t1	RMAG|g14821.t1	 2e-219
103-  1:	RMAG|g3329.t1	RMAG|g14822.t1	 3e-199
103-  2:	RMAG|g3331.t1	RMAG|g14823.t1	  1e-60
103-  3:	RMAG|g3332.t1	RMAG|g14824.t1	  6e-60
103-  4:	RMAG|g3333.t1	RMAG|g14827.t1	 4e-153
103-  5:	RMAG|g3336.t1	RMAG|g14828.t1	 8e-223
103-  6:	RMAG|g3345.t1	RMAG|g14831.t1	 3e-108
## Alignment 104: score=344.0 e_value=4.8e-09 N=7 Rg241&Rg374 plus
104-  0:	RMAG|g3579.t1	RMAG|g6461.t1	 6e-160
104-  1:	RMAG|g3583.t1	RMAG|g6465.t1	 2e-189
104-  2:	RMAG|g3584.t1	RMAG|g6468.t1	  3e-33
104-  3:	RMAG|g3585.t1	RMAG|g6469.t1	 5e-110
104-  4:	RMAG|g3586.t1	RMAG|g6470.t1	  4e-63
104-  5:	RMAG|g3589.t1	RMAG|g6471.t1	  2e-97
104-  6:	RMAG|g3590.t1	RMAG|g6472.t1	 1e-124
## Alignment 105: score=489.0 e_value=1e-19 N=10 Rg244&Rg6 plus
105-  0:	RMAG|g3644.t1	RMAG|g431.t1	  2e-75
105-  1:	RMAG|g3649.t1	RMAG|g433.t1	 2e-107
105-  2:	RMAG|g3650.t1	RMAG|g434.t1	 5e-146
105-  3:	RMAG|g3652.t1	RMAG|g435.t1	 2e-274
105-  4:	RMAG|g3653.t1	RMAG|g437.t1	 1e-240
105-  5:	RMAG|g3654.t1	RMAG|g438.t1	 4e-156
105-  6:	RMAG|g3656.t1	RMAG|g441.t1	 2e-163
105-  7:	RMAG|g3658.t1	RMAG|g445.t1	 5e-247
105-  8:	RMAG|g3660.t1	RMAG|g447.t1	      0
105-  9:	RMAG|g3662.t1	RMAG|g448.t1	  2e-47
## Alignment 106: score=291.0 e_value=3.7e-11 N=6 Rg251&Rg56 minus
106-  0:	RMAG|g3820.t1	RMAG|g25954.t1	 5e-214
106-  1:	RMAG|g3821.t1	RMAG|g25952.t1	 2e-196
106-  2:	RMAG|g3823.t1	RMAG|g25950.t1	  4e-98
106-  3:	RMAG|g3824.t1	RMAG|g25949.t1	  3e-83
106-  4:	RMAG|g3825.t1	RMAG|g25948.t1	  2e-68
106-  5:	RMAG|g3832.t1	RMAG|g25939.t1	  5e-31
## Alignment 107: score=340.0 e_value=3.5e-11 N=7 Rg255&Rg355 plus
107-  0:	RMAG|g3920.t1	RMAG|g6095.t1	 1e-242
107-  1:	RMAG|g3921.t1	RMAG|g6098.t1	      0
107-  2:	RMAG|g3922.t1	RMAG|g6101.t1	  8e-41
107-  3:	RMAG|g3925.t1	RMAG|g6103.t1	 3e-110
107-  4:	RMAG|g3926.t1	RMAG|g6104.t1	 8e-247
107-  5:	RMAG|g3928.t1	RMAG|g6106.t1	 9e-171
107-  6:	RMAG|g3930.t1	RMAG|g6110.t1	 3e-243
## Alignment 108: score=297.0 e_value=8.4e-09 N=6 Rg256&Rg346 minus
108-  0:	RMAG|g3943.t1	RMAG|g5938.t1	 2e-141
108-  1:	RMAG|g3944.t1	RMAG|g5937.t1	 5e-140
108-  2:	RMAG|g3945.t1	RMAG|g5936.t1	  9e-95
108-  3:	RMAG|g3946.t1	RMAG|g5935.t1	  5e-75
108-  4:	RMAG|g3947.t1	RMAG|g5933.t1	 4e-100
108-  5:	RMAG|g3949.t1	RMAG|g5929.t1	      0
## Alignment 109: score=443.0 e_value=1.1e-16 N=9 Rg257&Rg563 minus
109-  0:	RMAG|g3957.t1	RMAG|g10324.t1	 3e-269
109-  1:	RMAG|g3959.t1	RMAG|g10322.t1	 1e-157
109-  2:	RMAG|g3960.t1	RMAG|g10321.t1	  4e-25
109-  3:	RMAG|g3962.t1	RMAG|g10320.t1	  4e-17
109-  4:	RMAG|g3963.t1	RMAG|g10318.t1	 3e-109
109-  5:	RMAG|g3964.t1	RMAG|g10317.t1	 2e-146
109-  6:	RMAG|g3966.t1	RMAG|g10315.t1	  3e-48
109-  7:	RMAG|g3970.t1	RMAG|g10313.t1	 3e-186
109-  8:	RMAG|g3972.t1	RMAG|g10311.t1	 1e-115
## Alignment 110: score=794.0 e_value=8.4e-38 N=16 Rg26&Rg90 plus
110-  0:	RMAG|g13343.t1	RMAG|g35142.t1	      0
110-  1:	RMAG|g13344.t1	RMAG|g35143.t1	 7e-138
110-  2:	RMAG|g13345.t1	RMAG|g35144.t1	 3e-207
110-  3:	RMAG|g13346.t1	RMAG|g35146.t1	 5e-131
110-  4:	RMAG|g13347.t1	RMAG|g35147.t1	 1e-207
110-  5:	RMAG|g13348.t1	RMAG|g35148.t1	      0
110-  6:	RMAG|g13349.t1	RMAG|g35149.t1	 3e-260
110-  7:	RMAG|g13350.t1	RMAG|g35150.t1	  1e-48
110-  8:	RMAG|g13352.t1	RMAG|g35152.t1	 2e-240
110-  9:	RMAG|g13353.t1	RMAG|g35153.t1	 3e-150
110- 10:	RMAG|g13354.t1	RMAG|g35154.t1	 5e-267
110- 11:	RMAG|g13356.t1	RMAG|g35156.t1	  1e-79
110- 12:	RMAG|g13358.t1	RMAG|g35157.t1	 2e-153
110- 13:	RMAG|g13360.t1	RMAG|g35160.t1	 2e-146
110- 14:	RMAG|g13361.t1	RMAG|g35161.t1	  7e-46
110- 15:	RMAG|g13364.t1	RMAG|g35163.t1	  4e-41
## Alignment 111: score=486.0 e_value=8.5e-13 N=10 Rg260&Rg99 plus
111-  0:	RMAG|g4029.t1	RMAG|g35409.t1	 2e-259
111-  1:	RMAG|g4031.t1	RMAG|g35412.t1	 9e-110
111-  2:	RMAG|g4032.t1	RMAG|g35414.t1	 4e-159
111-  3:	RMAG|g4033.t1	RMAG|g35415.t1	  3e-56
111-  4:	RMAG|g4035.t1	RMAG|g35417.t1	  4e-75
111-  5:	RMAG|g4036.t1	RMAG|g35419.t1	  9e-55
111-  6:	RMAG|g4037.t1	RMAG|g35421.t1	 6e-167
111-  7:	RMAG|g4039.t1	RMAG|g35427.t1	 7e-121
111-  8:	RMAG|g4044.t1	RMAG|g35428.t1	 1e-138
111-  9:	RMAG|g4047.t1	RMAG|g35430.t1	  2e-85
## Alignment 112: score=350.0 e_value=2.4e-11 N=7 Rg265&Rg599 plus
112-  0:	RMAG|g4139.t1	RMAG|g10856.t1	 4e-137
112-  1:	RMAG|g4141.t1	RMAG|g10858.t1	 5e-247
112-  2:	RMAG|g4142.t1	RMAG|g10859.t1	 3e-221
112-  3:	RMAG|g4143.t1	RMAG|g10860.t1	  9e-44
112-  4:	RMAG|g4144.t1	RMAG|g10861.t1	      0
112-  5:	RMAG|g4145.t1	RMAG|g10862.t1	 1e-155
112-  6:	RMAG|g4146.t1	RMAG|g10863.t1	  2e-78
## Alignment 113: score=537.0 e_value=7.7e-23 N=11 Rg27&Rg399 minus
113-  0:	RMAG|g13393.t1	RMAG|g7602.t1	 1e-214
113-  1:	RMAG|g13395.t1	RMAG|g7600.t1	 2e-206
113-  2:	RMAG|g13398.t1	RMAG|g7598.t1	  6e-48
113-  3:	RMAG|g13400.t1	RMAG|g7596.t1	      0
113-  4:	RMAG|g13402.t1	RMAG|g7595.t1	 9e-105
113-  5:	RMAG|g13406.t1	RMAG|g7594.t1	 5e-146
113-  6:	RMAG|g13407.t1	RMAG|g7592.t1	  7e-19
113-  7:	RMAG|g13409.t1	RMAG|g7591.t1	 1e-130
113-  8:	RMAG|g13410.t1	RMAG|g7590.t1	  3e-61
113-  9:	RMAG|g13412.t1	RMAG|g7589.t1	 3e-106
113- 10:	RMAG|g13417.t1	RMAG|g7583.t1	 8e-264
## Alignment 114: score=388.0 e_value=7.2e-09 N=8 Rg27&Rg796 plus
114-  0:	RMAG|g13367.t1	RMAG|g14179.t1	      0
114-  1:	RMAG|g13369.t1	RMAG|g14180.t1	 5e-139
114-  2:	RMAG|g13370.t1	RMAG|g14181.t1	  9e-22
114-  3:	RMAG|g13371.t1	RMAG|g14182.t1	  4e-59
114-  4:	RMAG|g13378.t1	RMAG|g14183.t1	  4e-67
114-  5:	RMAG|g13379.t1	RMAG|g14185.t1	 1e-140
114-  6:	RMAG|g13382.t1	RMAG|g14189.t1	 1e-174
114-  7:	RMAG|g13384.t1	RMAG|g14190.t1	  1e-74
## Alignment 115: score=396.0 e_value=2.7e-13 N=8 Rg274&Rg551 minus
115-  0:	RMAG|g4355.t1	RMAG|g10137.t1	  2e-80
115-  1:	RMAG|g4357.t1	RMAG|g10136.t1	  3e-65
115-  2:	RMAG|g4358.t1	RMAG|g10135.t1	 1e-216
115-  3:	RMAG|g4359.t1	RMAG|g10133.t1	 1e-161
115-  4:	RMAG|g4360.t1	RMAG|g10132.t1	  2e-32
115-  5:	RMAG|g4363.t1	RMAG|g10131.t1	 1e-179
115-  6:	RMAG|g4364.t1	RMAG|g10130.t1	  2e-78
115-  7:	RMAG|g4365.t1	RMAG|g10129.t1	 3e-200
## Alignment 116: score=338.0 e_value=5.1e-12 N=7 Rg279&Rg661 plus
116-  0:	RMAG|g4473.t1	RMAG|g11745.t1	 1e-204
116-  1:	RMAG|g4475.t1	RMAG|g11752.t1	  2e-39
116-  2:	RMAG|g4476.t1	RMAG|g11753.t1	  6e-68
116-  3:	RMAG|g4485.t1	RMAG|g11756.t1	 8e-131
116-  4:	RMAG|g4486.t1	RMAG|g11757.t1	 4e-122
116-  5:	RMAG|g4488.t1	RMAG|g11759.t1	 3e-267
116-  6:	RMAG|g4489.t1	RMAG|g11760.t1	  1e-62
## Alignment 117: score=398.0 e_value=1.6e-12 N=8 Rg28&Rg799 minus
117-  0:	RMAG|g13470.t1	RMAG|g14234.t1	  2e-55
117-  1:	RMAG|g13471.t1	RMAG|g14232.t1	  1e-54
117-  2:	RMAG|g13472.t1	RMAG|g14231.t1	 2e-111
117-  3:	RMAG|g13473.t1	RMAG|g14230.t1	 3e-233
117-  4:	RMAG|g13474.t1	RMAG|g14229.t1	  1e-29
117-  5:	RMAG|g13475.t1	RMAG|g14228.t1	 8e-187
117-  6:	RMAG|g13476.t1	RMAG|g14227.t1	 1e-264
117-  7:	RMAG|g13477.t1	RMAG|g14225.t1	  6e-92
## Alignment 118: score=537.0 e_value=2.3e-26 N=11 Rg280&Rg301 minus
118-  0:	RMAG|g4498.t1	RMAG|g4956.t1	  8e-81
118-  1:	RMAG|g4499.t1	RMAG|g4953.t1	  2e-39
118-  2:	RMAG|g4500.t1	RMAG|g4952.t1	  4e-75
118-  3:	RMAG|g4501.t1	RMAG|g4951.t1	 8e-120
118-  4:	RMAG|g4502.t1	RMAG|g4950.t1	  4e-75
118-  5:	RMAG|g4503.t1	RMAG|g4942.t1	  1e-98
118-  6:	RMAG|g4505.t1	RMAG|g4940.t1	 9e-303
118-  7:	RMAG|g4509.t1	RMAG|g4939.t1	  1e-37
118-  8:	RMAG|g4510.t1	RMAG|g4938.t1	  9e-47
118-  9:	RMAG|g4511.t1	RMAG|g4937.t1	 5e-243
118- 10:	RMAG|g4513.t1	RMAG|g4935.t1	 1e-109
## Alignment 119: score=344.0 e_value=1.1e-10 N=7 Rg282&Rg516 plus
119-  0:	RMAG|g4545.t1	RMAG|g9558.t1	  2e-69
119-  1:	RMAG|g4546.t1	RMAG|g9559.t1	      0
119-  2:	RMAG|g4547.t1	RMAG|g9563.t1	 5e-228
119-  3:	RMAG|g4549.t1	RMAG|g9565.t1	  2e-40
119-  4:	RMAG|g4552.t1	RMAG|g9568.t1	 4e-165
119-  5:	RMAG|g4553.t1	RMAG|g9569.t1	 3e-272
119-  6:	RMAG|g4554.t1	RMAG|g9570.t1	 8e-197
## Alignment 120: score=397.0 e_value=1.3e-12 N=8 Rg283&Rg416 plus
120-  0:	RMAG|g4556.t1	RMAG|g7879.t1	 6e-195
120-  1:	RMAG|g4557.t1	RMAG|g7880.t1	 1e-133
120-  2:	RMAG|g4559.t1	RMAG|g7881.t1	 2e-206
120-  3:	RMAG|g4560.t1	RMAG|g7882.t1	 1e-121
120-  4:	RMAG|g4561.t1	RMAG|g7883.t1	 1e-151
120-  5:	RMAG|g4562.t1	RMAG|g7884.t1	 6e-102
120-  6:	RMAG|g4563.t1	RMAG|g7886.t1	  6e-80
120-  7:	RMAG|g4565.t1	RMAG|g7887.t1	 2e-188
## Alignment 121: score=291.0 e_value=4e-09 N=6 Rg289&Rg557 minus
121-  0:	RMAG|g4683.t1	RMAG|g10222.t1	  2e-27
121-  1:	RMAG|g4690.t1	RMAG|g10217.t1	 4e-118
121-  2:	RMAG|g4691.t1	RMAG|g10216.t1	 2e-171
121-  3:	RMAG|g4692.t1	RMAG|g10215.t1	 5e-209
121-  4:	RMAG|g4696.t1	RMAG|g10214.t1	      0
121-  5:	RMAG|g4698.t1	RMAG|g10213.t1	      0
## Alignment 122: score=296.0 e_value=1.8e-08 N=6 Rg29&Rg781 minus
122-  0:	RMAG|g13496.t1	RMAG|g14016.t1	 1e-127
122-  1:	RMAG|g13499.t1	RMAG|g14015.t1	  7e-94
122-  2:	RMAG|g13500.t1	RMAG|g14014.t1	      0
122-  3:	RMAG|g13501.t1	RMAG|g14013.t1	 9e-216
122-  4:	RMAG|g13502.t1	RMAG|g14012.t1	 2e-280
122-  5:	RMAG|g13506.t1	RMAG|g14010.t1	 2e-136
## Alignment 123: score=344.0 e_value=2.1e-10 N=7 Rg290&Rg543 plus
123-  0:	RMAG|g4719.t1	RMAG|g10007.t1	 1e-300
123-  1:	RMAG|g4720.t1	RMAG|g10008.t1	 2e-231
123-  2:	RMAG|g4722.t1	RMAG|g10009.t1	  1e-48
123-  3:	RMAG|g4723.t1	RMAG|g10011.t1	  2e-44
123-  4:	RMAG|g4724.t1	RMAG|g10014.t1	 2e-146
123-  5:	RMAG|g4726.t1	RMAG|g10016.t1	      0
123-  6:	RMAG|g4727.t1	RMAG|g10018.t1	 8e-167
## Alignment 124: score=291.0 e_value=4.7e-08 N=6 Rg290&Rg777 minus
124-  0:	RMAG|g4707.t1	RMAG|g13960.t1	 9e-256
124-  1:	RMAG|g4708.t1	RMAG|g13958.t1	  4e-69
124-  2:	RMAG|g4709.t1	RMAG|g13955.t1	  8e-54
124-  3:	RMAG|g4714.t1	RMAG|g13953.t1	 2e-310
124-  4:	RMAG|g4716.t1	RMAG|g13951.t1	  1e-93
124-  5:	RMAG|g4718.t1	RMAG|g13950.t1	 4e-203
## Alignment 125: score=297.0 e_value=4.3e-08 N=6 Rg292&Rg918 plus
125-  0:	RMAG|g4759.t1	RMAG|g15579.t1	 2e-111
125-  1:	RMAG|g4760.t1	RMAG|g15580.t1	 4e-310
125-  2:	RMAG|g4761.t1	RMAG|g15582.t1	 7e-132
125-  3:	RMAG|g4763.t1	RMAG|g15584.t1	 5e-170
125-  4:	RMAG|g4764.t1	RMAG|g15585.t1	 3e-168
125-  5:	RMAG|g4766.t1	RMAG|g15587.t1	 2e-178
## Alignment 126: score=549.0 e_value=1.1e-21 N=11 Rg293&Rg472 minus
126-  0:	RMAG|g4776.t1	RMAG|g8869.t1	  2e-63
126-  1:	RMAG|g4777.t1	RMAG|g8868.t1	  2e-81
126-  2:	RMAG|g4778.t1	RMAG|g8866.t1	 5e-178
126-  3:	RMAG|g4779.t1	RMAG|g8865.t1	      0
126-  4:	RMAG|g4780.t1	RMAG|g8864.t1	 2e-179
126-  5:	RMAG|g4781.t1	RMAG|g8863.t1	  2e-62
126-  6:	RMAG|g4782.t1	RMAG|g8862.t1	 1e-116
126-  7:	RMAG|g4783.t1	RMAG|g8861.t1	 2e-271
126-  8:	RMAG|g4784.t1	RMAG|g8860.t1	  5e-23
126-  9:	RMAG|g4785.t1	RMAG|g8859.t1	  5e-72
126- 10:	RMAG|g4786.t1	RMAG|g8858.t1	 1e-124
## Alignment 127: score=534.0 e_value=2.8e-22 N=11 Rg30&Rg61 minus
127-  0:	RMAG|g13531.t1	RMAG|g31268.t1	  2e-48
127-  1:	RMAG|g13532.t1	RMAG|g31266.t1	 3e-164
127-  2:	RMAG|g13535.t1	RMAG|g31264.t1	 3e-274
127-  3:	RMAG|g13536.t1	RMAG|g31263.t1	  2e-59
127-  4:	RMAG|g13539.t1	RMAG|g31261.t1	 3e-176
127-  5:	RMAG|g13540.t1	RMAG|g31254.t1	  2e-43
127-  6:	RMAG|g13543.t1	RMAG|g31250.t1	 2e-163
127-  7:	RMAG|g13544.t1	RMAG|g31249.t1	 1e-100
127-  8:	RMAG|g13546.t1	RMAG|g31248.t1	 5e-168
127-  9:	RMAG|g13548.t1	RMAG|g31247.t1	  2e-42
127- 10:	RMAG|g13550.t1	RMAG|g31245.t1	  3e-30
## Alignment 128: score=445.0 e_value=1.1e-16 N=9 Rg300&Rg373 plus
128-  0:	RMAG|g4915.t1	RMAG|g6444.t1	 1e-126
128-  1:	RMAG|g4916.t1	RMAG|g6445.t1	  2e-89
128-  2:	RMAG|g4918.t1	RMAG|g6446.t1	 1e-219
128-  3:	RMAG|g4919.t1	RMAG|g6447.t1	 1e-133
128-  4:	RMAG|g4921.t1	RMAG|g6449.t1	 7e-197
128-  5:	RMAG|g4922.t1	RMAG|g6450.t1	      0
128-  6:	RMAG|g4923.t1	RMAG|g6452.t1	 3e-185
128-  7:	RMAG|g4924.t1	RMAG|g6454.t1	  1e-91
128-  8:	RMAG|g4926.t1	RMAG|g6456.t1	 7e-188
## Alignment 129: score=296.0 e_value=6.9e-08 N=6 Rg305&Rg388 minus
129-  0:	RMAG|g5027.t1	RMAG|g7382.t1	  4e-83
129-  1:	RMAG|g5029.t1	RMAG|g7379.t1	  2e-98
129-  2:	RMAG|g5030.t1	RMAG|g7378.t1	 3e-245
129-  3:	RMAG|g5032.t1	RMAG|g7377.t1	 3e-172
129-  4:	RMAG|g5033.t1	RMAG|g7376.t1	 1e-188
129-  5:	RMAG|g5035.t1	RMAG|g7373.t1	 1e-105
## Alignment 130: score=343.0 e_value=2.7e-11 N=7 Rg307&Rg72 plus
130-  0:	RMAG|g5072.t1	RMAG|g31681.t1	 2e-138
130-  1:	RMAG|g5074.t1	RMAG|g31684.t1	 9e-124
130-  2:	RMAG|g5075.t1	RMAG|g31687.t1	  2e-21
130-  3:	RMAG|g5077.t1	RMAG|g31689.t1	  2e-82
130-  4:	RMAG|g5078.t1	RMAG|g31690.t1	  5e-62
130-  5:	RMAG|g5079.t1	RMAG|g31691.t1	 1e-103
130-  6:	RMAG|g5083.t1	RMAG|g31693.t1	 1e-108
## Alignment 131: score=545.0 e_value=3.7e-22 N=11 Rg31&Rg385 minus
131-  0:	RMAG|g19458.t1	RMAG|g7320.t1	 4e-177
131-  1:	RMAG|g19459.t1	RMAG|g7319.t1	 7e-166
131-  2:	RMAG|g19460.t1	RMAG|g7317.t1	 2e-124
131-  3:	RMAG|g19461.t1	RMAG|g7316.t1	  1e-51
131-  4:	RMAG|g19462.t1	RMAG|g7315.t1	  2e-91
131-  5:	RMAG|g19465.t1	RMAG|g7314.t1	  5e-96
131-  6:	RMAG|g19466.t1	RMAG|g7313.t1	      0
131-  7:	RMAG|g19469.t1	RMAG|g7310.t1	 1e-298
131-  8:	RMAG|g19470.t1	RMAG|g7309.t1	  2e-99
131-  9:	RMAG|g19471.t1	RMAG|g7306.t1	      0
131- 10:	RMAG|g19472.t1	RMAG|g7305.t1	      0
## Alignment 132: score=297.0 e_value=2.5e-08 N=6 Rg31&Rg948 minus
132-  0:	RMAG|g19439.t1	RMAG|g15895.t1	 6e-144
132-  1:	RMAG|g19440.t1	RMAG|g15894.t1	 5e-244
132-  2:	RMAG|g19441.t1	RMAG|g15893.t1	 6e-129
132-  3:	RMAG|g19443.t1	RMAG|g15892.t1	 2e-118
132-  4:	RMAG|g19444.t1	RMAG|g15891.t1	  5e-49
132-  5:	RMAG|g19447.t1	RMAG|g15888.t1	 7e-278
## Alignment 133: score=686.0 e_value=1.9e-31 N=14 Rg310&Rg5 minus
133-  0:	RMAG|g5137.t1	RMAG|g396.t1	      0
133-  1:	RMAG|g5138.t1	RMAG|g392.t1	      0
133-  2:	RMAG|g5139.t1	RMAG|g388.t1	  4e-82
133-  3:	RMAG|g5140.t1	RMAG|g387.t1	      0
133-  4:	RMAG|g5141.t1	RMAG|g385.t1	 1e-191
133-  5:	RMAG|g5143.t1	RMAG|g383.t1	 7e-200
133-  6:	RMAG|g5144.t1	RMAG|g382.t1	      0
133-  7:	RMAG|g5145.t1	RMAG|g381.t1	 4e-124
133-  8:	RMAG|g5147.t1	RMAG|g379.t1	  1e-33
133-  9:	RMAG|g5149.t1	RMAG|g377.t1	  7e-76
133- 10:	RMAG|g5150.t1	RMAG|g375.t1	 1e-109
133- 11:	RMAG|g5151.t1	RMAG|g372.t1	  7e-71
133- 12:	RMAG|g5154.t1	RMAG|g371.t1	 6e-115
133- 13:	RMAG|g5156.t1	RMAG|g368.t1	      0
## Alignment 134: score=399.0 e_value=1.4e-08 N=8 Rg319&Rg675 plus
134-  0:	RMAG|g5329.t1	RMAG|g11954.t1	 2e-121
134-  1:	RMAG|g5330.t1	RMAG|g11955.t1	  1e-94
134-  2:	RMAG|g5332.t1	RMAG|g11956.t1	  4e-80
134-  3:	RMAG|g5333.t1	RMAG|g11957.t1	 2e-153
134-  4:	RMAG|g5334.t1	RMAG|g11958.t1	  2e-87
134-  5:	RMAG|g5336.t1	RMAG|g11960.t1	 1e-151
134-  6:	RMAG|g5337.t1	RMAG|g11961.t1	 3e-217
134-  7:	RMAG|g5338.t1	RMAG|g11962.t1	      0
## Alignment 135: score=342.0 e_value=5.4e-07 N=7 Rg32&Rg429 plus
135-  0:	RMAG|g19475.t1	RMAG|g8109.t1	 1e-244
135-  1:	RMAG|g19476.t1	RMAG|g8114.t1	 1e-206
135-  2:	RMAG|g19477.t1	RMAG|g8116.t1	 9e-288
135-  3:	RMAG|g19480.t1	RMAG|g8118.t1	 6e-156
135-  4:	RMAG|g19481.t1	RMAG|g8119.t1	  2e-89
135-  5:	RMAG|g19482.t1	RMAG|g8120.t1	 9e-178
135-  6:	RMAG|g19484.t1	RMAG|g8123.t1	 2e-101
## Alignment 136: score=443.0 e_value=2.3e-15 N=9 Rg326&Rg637 plus
136-  0:	RMAG|g5486.t1	RMAG|g11413.t1	      0
136-  1:	RMAG|g5487.t1	RMAG|g11414.t1	  3e-96
136-  2:	RMAG|g5488.t1	RMAG|g11416.t1	 7e-167
136-  3:	RMAG|g5490.t1	RMAG|g11419.t1	  1e-58
136-  4:	RMAG|g5492.t1	RMAG|g11420.t1	      0
136-  5:	RMAG|g5494.t1	RMAG|g11421.t1	  7e-41
136-  6:	RMAG|g5495.t1	RMAG|g11423.t1	 1e-121
136-  7:	RMAG|g5496.t1	RMAG|g11424.t1	  2e-45
136-  8:	RMAG|g5497.t1	RMAG|g11426.t1	  9e-76
## Alignment 137: score=348.0 e_value=3.4e-10 N=7 Rg33&Rg664 minus
137-  0:	RMAG|g19551.t1	RMAG|g11796.t1	  2e-74
137-  1:	RMAG|g19553.t1	RMAG|g11795.t1	 1e-183
137-  2:	RMAG|g19554.t1	RMAG|g11793.t1	 1e-118
137-  3:	RMAG|g19555.t1	RMAG|g11792.t1	 4e-112
137-  4:	RMAG|g19556.t1	RMAG|g11791.t1	  1e-33
137-  5:	RMAG|g19557.t1	RMAG|g11789.t1	      0
137-  6:	RMAG|g19558.t1	RMAG|g11788.t1	 1e-306
## Alignment 138: score=434.0 e_value=2.2e-16 N=9 Rg33&Rg78 minus
138-  0:	RMAG|g19528.t1	RMAG|g34716.t1	  3e-30
138-  1:	RMAG|g19530.t1	RMAG|g34714.t1	  1e-46
138-  2:	RMAG|g19531.t1	RMAG|g34713.t1	 3e-205
138-  3:	RMAG|g19532.t1	RMAG|g34712.t1	 7e-194
138-  4:	RMAG|g19533.t1	RMAG|g34710.t1	      0
138-  5:	RMAG|g19543.t1	RMAG|g34705.t1	  9e-39
138-  6:	RMAG|g19545.t1	RMAG|g34704.t1	 7e-187
138-  7:	RMAG|g19547.t1	RMAG|g34703.t1	 2e-284
138-  8:	RMAG|g19549.t1	RMAG|g34698.t1	 2e-192
## Alignment 139: score=392.0 e_value=1.6e-13 N=8 Rg334&Rg583 plus
139-  0:	RMAG|g5667.t1	RMAG|g10608.t1	 2e-127
139-  1:	RMAG|g5668.t1	RMAG|g10612.t1	 6e-279
139-  2:	RMAG|g5672.t1	RMAG|g10613.t1	  2e-83
139-  3:	RMAG|g5675.t1	RMAG|g10614.t1	  5e-51
139-  4:	RMAG|g5676.t1	RMAG|g10615.t1	      0
139-  5:	RMAG|g5677.t1	RMAG|g10616.t1	      0
139-  6:	RMAG|g5678.t1	RMAG|g10617.t1	      0
139-  7:	RMAG|g5679.t1	RMAG|g10618.t1	 1e-157
## Alignment 140: score=341.0 e_value=2.8e-11 N=7 Rg336&Rg456 plus
140-  0:	RMAG|g5696.t1	RMAG|g8616.t1	 6e-303
140-  1:	RMAG|g5697.t1	RMAG|g8617.t1	  4e-87
140-  2:	RMAG|g5698.t1	RMAG|g8618.t1	 3e-124
140-  3:	RMAG|g5699.t1	RMAG|g8619.t1	 7e-230
140-  4:	RMAG|g5704.t1	RMAG|g8621.t1	 4e-104
140-  5:	RMAG|g5706.t1	RMAG|g8625.t1	 9e-173
140-  6:	RMAG|g5709.t1	RMAG|g8626.t1	      0
## Alignment 141: score=343.0 e_value=1.8e-07 N=7 Rg344&Rg705 plus
141-  0:	RMAG|g5861.t1	RMAG|g12387.t1	 6e-118
141-  1:	RMAG|g5862.t1	RMAG|g12388.t1	 2e-299
141-  2:	RMAG|g5863.t1	RMAG|g12389.t1	 6e-257
141-  3:	RMAG|g5865.t1	RMAG|g12391.t1	 3e-138
141-  4:	RMAG|g5867.t1	RMAG|g12395.t1	 3e-131
141-  5:	RMAG|g5868.t1	RMAG|g12396.t1	 2e-126
141-  6:	RMAG|g5874.t1	RMAG|g12397.t1	 9e-208
## Alignment 142: score=488.0 e_value=2e-19 N=10 Rg35&Rg389 minus
142-  0:	RMAG|g19648.t1	RMAG|g7408.t1	  1e-49
142-  1:	RMAG|g19650.t1	RMAG|g7406.t1	  1e-44
142-  2:	RMAG|g19653.t1	RMAG|g7403.t1	 6e-215
142-  3:	RMAG|g19654.t1	RMAG|g7400.t1	  5e-89
142-  4:	RMAG|g19656.t1	RMAG|g7399.t1	  3e-42
142-  5:	RMAG|g19657.t1	RMAG|g7397.t1	 1e-115
142-  6:	RMAG|g19658.t1	RMAG|g7395.t1	 9e-146
142-  7:	RMAG|g19659.t1	RMAG|g7393.t1	 1e-156
142-  8:	RMAG|g19660.t1	RMAG|g7389.t1	 1e-288
142-  9:	RMAG|g19662.t1	RMAG|g7386.t1	  1e-37
## Alignment 143: score=385.0 e_value=9.9e-15 N=8 Rg35&Rg4 minus
143-  0:	RMAG|g19620.t1	RMAG|g295.t1	 9e-216
143-  1:	RMAG|g19621.t1	RMAG|g294.t1	  7e-37
143-  2:	RMAG|g19622.t1	RMAG|g292.t1	 8e-130
143-  3:	RMAG|g19626.t1	RMAG|g282.t1	  4e-83
143-  4:	RMAG|g19627.t1	RMAG|g281.t1	 1e-264
143-  5:	RMAG|g19628.t1	RMAG|g278.t1	 2e-218
143-  6:	RMAG|g19630.t1	RMAG|g275.t1	  3e-38
143-  7:	RMAG|g19634.t1	RMAG|g274.t1	  4e-30
## Alignment 144: score=342.0 e_value=9.4e-12 N=7 Rg350&Rg36 minus
144-  0:	RMAG|g6003.t1	RMAG|g19704.t1	 2e-199
144-  1:	RMAG|g6006.t1	RMAG|g19699.t1	      0
144-  2:	RMAG|g6010.t1	RMAG|g19694.t1	 2e-178
144-  3:	RMAG|g6014.t1	RMAG|g19693.t1	 3e-118
144-  4:	RMAG|g6016.t1	RMAG|g19691.t1	  1e-61
144-  5:	RMAG|g6017.t1	RMAG|g19690.t1	 2e-135
144-  6:	RMAG|g6018.t1	RMAG|g19689.t1	  3e-79
## Alignment 145: score=292.0 e_value=1.1e-08 N=6 Rg353&Rg366 plus
145-  0:	RMAG|g6057.t1	RMAG|g6306.t1	      0
145-  1:	RMAG|g6060.t1	RMAG|g6309.t1	  2e-29
145-  2:	RMAG|g6063.t1	RMAG|g6310.t1	  3e-35
145-  3:	RMAG|g6064.t1	RMAG|g6312.t1	      0
145-  4:	RMAG|g6065.t1	RMAG|g6317.t1	 1e-127
145-  5:	RMAG|g6066.t1	RMAG|g6318.t1	 3e-129
## Alignment 146: score=384.0 e_value=9.3e-14 N=8 Rg354&Rg504 minus
146-  0:	RMAG|g6069.t1	RMAG|g9386.t1	 2e-133
146-  1:	RMAG|g6076.t1	RMAG|g9380.t1	  2e-86
146-  2:	RMAG|g6078.t1	RMAG|g9379.t1	 2e-189
146-  3:	RMAG|g6080.t1	RMAG|g9378.t1	      0
146-  4:	RMAG|g6085.t1	RMAG|g9376.t1	  2e-49
146-  5:	RMAG|g6087.t1	RMAG|g9371.t1	  7e-38
146-  6:	RMAG|g6089.t1	RMAG|g9370.t1	  5e-48
146-  7:	RMAG|g6090.t1	RMAG|g9368.t1	  7e-49
## Alignment 147: score=293.0 e_value=1.4e-08 N=6 Rg37&Rg772 minus
147-  0:	RMAG|g19729.t1	RMAG|g13891.t1	 3e-137
147-  1:	RMAG|g19732.t1	RMAG|g13890.t1	 6e-215
147-  2:	RMAG|g19733.t1	RMAG|g13889.t1	  1e-51
147-  3:	RMAG|g19734.t1	RMAG|g13887.t1	  1e-65
147-  4:	RMAG|g19739.t1	RMAG|g13882.t1	      0
147-  5:	RMAG|g19740.t1	RMAG|g13881.t1	 2e-215
## Alignment 148: score=291.0 e_value=5e-08 N=6 Rg378&Rg46 minus
148-  0:	RMAG|g7162.t1	RMAG|g25578.t1	 8e-108
148-  1:	RMAG|g7163.t1	RMAG|g25574.t1	      0
148-  2:	RMAG|g7164.t1	RMAG|g25571.t1	 2e-191
148-  3:	RMAG|g7165.t1	RMAG|g25570.t1	 3e-297
148-  4:	RMAG|g7168.t1	RMAG|g25567.t1	      0
148-  5:	RMAG|g7170.t1	RMAG|g25564.t1	 1e-285
## Alignment 149: score=444.0 e_value=5.2e-17 N=9 Rg384&Rg48 plus
149-  0:	RMAG|g7285.t1	RMAG|g25643.t1	 6e-244
149-  1:	RMAG|g7286.t1	RMAG|g25644.t1	  5e-93
149-  2:	RMAG|g7288.t1	RMAG|g25647.t1	      0
149-  3:	RMAG|g7290.t1	RMAG|g25648.t1	 9e-120
149-  4:	RMAG|g7292.t1	RMAG|g25650.t1	 1e-135
149-  5:	RMAG|g7294.t1	RMAG|g25652.t1	  3e-55
149-  6:	RMAG|g7295.t1	RMAG|g25653.t1	  6e-31
149-  7:	RMAG|g7297.t1	RMAG|g25654.t1	  3e-95
149-  8:	RMAG|g7298.t1	RMAG|g25655.t1	 4e-149
## Alignment 150: score=296.0 e_value=7.9e-09 N=6 Rg391&Rg528 plus
150-  0:	RMAG|g7438.t1	RMAG|g9767.t1	  4e-34
150-  1:	RMAG|g7439.t1	RMAG|g9768.t1	 9e-132
150-  2:	RMAG|g7441.t1	RMAG|g9771.t1	  6e-72
150-  3:	RMAG|g7443.t1	RMAG|g9772.t1	  4e-14
150-  4:	RMAG|g7445.t1	RMAG|g9773.t1	 8e-166
150-  5:	RMAG|g7446.t1	RMAG|g9774.t1	  1e-57
## Alignment 151: score=340.0 e_value=7e-11 N=7 Rg394&Rg400 minus
151-  0:	RMAG|g7497.t1	RMAG|g7616.t1	  1e-42
151-  1:	RMAG|g7498.t1	RMAG|g7615.t1	      0
151-  2:	RMAG|g7499.t1	RMAG|g7614.t1	 8e-173
151-  3:	RMAG|g7503.t1	RMAG|g7613.t1	  7e-94
151-  4:	RMAG|g7504.t1	RMAG|g7609.t1	 3e-251
151-  5:	RMAG|g7506.t1	RMAG|g7605.t1	      0
151-  6:	RMAG|g7508.t1	RMAG|g7604.t1	 7e-155
## Alignment 152: score=298.0 e_value=5.3e-08 N=6 Rg409&Rg58 plus
152-  0:	RMAG|g7765.t1	RMAG|g26015.t1	      0
152-  1:	RMAG|g7766.t1	RMAG|g26017.t1	 1e-123
152-  2:	RMAG|g7768.t1	RMAG|g26018.t1	 2e-181
152-  3:	RMAG|g7769.t1	RMAG|g26019.t1	 2e-172
152-  4:	RMAG|g7770.t1	RMAG|g26021.t1	  1e-88
152-  5:	RMAG|g7771.t1	RMAG|g26022.t1	 3e-164
## Alignment 153: score=391.0 e_value=7.3e-14 N=8 Rg41&Rg524 plus
153-  0:	RMAG|g19899.t1	RMAG|g9700.t1	      0
153-  1:	RMAG|g19900.t1	RMAG|g9704.t1	 1e-125
153-  2:	RMAG|g19901.t1	RMAG|g9706.t1	 2e-133
153-  3:	RMAG|g19902.t1	RMAG|g9707.t1	 6e-211
153-  4:	RMAG|g19903.t1	RMAG|g9709.t1	  2e-72
153-  5:	RMAG|g19904.t1	RMAG|g9711.t1	 1e-144
153-  6:	RMAG|g19906.t1	RMAG|g9714.t1	 1e-187
153-  7:	RMAG|g19910.t1	RMAG|g9716.t1	 4e-150
## Alignment 154: score=293.0 e_value=1e-07 N=6 Rg41&Rg619 minus
154-  0:	RMAG|g19911.t1	RMAG|g11168.t1	 6e-243
154-  1:	RMAG|g19912.t1	RMAG|g11164.t1	  2e-81
154-  2:	RMAG|g19914.t1	RMAG|g11161.t1	 2e-296
154-  3:	RMAG|g19915.t1	RMAG|g11160.t1	 6e-166
154-  4:	RMAG|g19917.t1	RMAG|g11159.t1	  2e-81
154-  5:	RMAG|g19919.t1	RMAG|g11156.t1	 1e-195
## Alignment 155: score=293.0 e_value=1.8e-09 N=6 Rg417&Rg450 plus
155-  0:	RMAG|g7895.t1	RMAG|g8499.t1	  6e-42
155-  1:	RMAG|g7899.t1	RMAG|g8500.t1	  2e-61
155-  2:	RMAG|g7900.t1	RMAG|g8501.t1	 3e-120
155-  3:	RMAG|g7901.t1	RMAG|g8502.t1	      0
155-  4:	RMAG|g7903.t1	RMAG|g8508.t1	  2e-97
155-  5:	RMAG|g7904.t1	RMAG|g8509.t1	 2e-111
## Alignment 156: score=297.0 e_value=4.2e-09 N=6 Rg428&Rg431 plus
156-  0:	RMAG|g8088.t1	RMAG|g8159.t1	      0
156-  1:	RMAG|g8092.t1	RMAG|g8162.t1	  2e-61
156-  2:	RMAG|g8093.t1	RMAG|g8163.t1	 7e-312
156-  3:	RMAG|g8094.t1	RMAG|g8164.t1	  5e-44
156-  4:	RMAG|g8095.t1	RMAG|g8165.t1	  8e-99
156-  5:	RMAG|g8096.t1	RMAG|g8166.t1	 7e-219
## Alignment 157: score=487.0 e_value=2.4e-19 N=10 Rg43&Rg572 minus
157-  0:	RMAG|g19986.t1	RMAG|g10448.t1	 2e-158
157-  1:	RMAG|g19988.t1	RMAG|g10447.t1	  3e-54
157-  2:	RMAG|g19991.t1	RMAG|g10445.t1	 8e-143
157-  3:	RMAG|g19992.t1	RMAG|g10444.t1	 1e-259
157-  4:	RMAG|g19993.t1	RMAG|g10443.t1	 3e-303
157-  5:	RMAG|g19998.t1	RMAG|g10440.t1	  2e-75
157-  6:	RMAG|g20001.t1	RMAG|g10439.t1	 2e-154
157-  7:	RMAG|g20005.t1	RMAG|g10437.t1	 2e-159
157-  8:	RMAG|g20008.t1	RMAG|g10434.t1	  4e-96
157-  9:	RMAG|g20010.t1	RMAG|g10433.t1	      0
## Alignment 158: score=293.0 e_value=7e-09 N=6 Rg44&Rg718 minus
158-  0:	RMAG|g25476.t1	RMAG|g12585.t1	 7e-153
158-  1:	RMAG|g25477.t1	RMAG|g12583.t1	  2e-33
158-  2:	RMAG|g25478.t1	RMAG|g12581.t1	  8e-37
158-  3:	RMAG|g25480.t1	RMAG|g12578.t1	 4e-279
158-  4:	RMAG|g25481.t1	RMAG|g12574.t1	  5e-33
158-  5:	RMAG|g25483.t1	RMAG|g12573.t1	      0
## Alignment 159: score=349.0 e_value=2.7e-10 N=7 Rg44&Rg79 plus
159-  0:	RMAG|g25486.t1	RMAG|g34734.t1	 1e-211
159-  1:	RMAG|g25487.t1	RMAG|g34735.t1	 2e-103
159-  2:	RMAG|g25488.t1	RMAG|g34736.t1	 9e-306
159-  3:	RMAG|g25489.t1	RMAG|g34737.t1	  3e-78
159-  4:	RMAG|g25490.t1	RMAG|g34738.t1	 3e-229
159-  5:	RMAG|g25491.t1	RMAG|g34740.t1	 2e-192
159-  6:	RMAG|g25492.t1	RMAG|g34742.t1	  2e-88
## Alignment 160: score=395.0 e_value=2.2e-13 N=8 Rg454&Rg972 plus
160-  0:	RMAG|g8571.t1	RMAG|g16143.t1	      0
160-  1:	RMAG|g8572.t1	RMAG|g16144.t1	 5e-112
160-  2:	RMAG|g8573.t1	RMAG|g16145.t1	  6e-46
160-  3:	RMAG|g8575.t1	RMAG|g16146.t1	  9e-98
160-  4:	RMAG|g8576.t1	RMAG|g16147.t1	 5e-140
160-  5:	RMAG|g8578.t1	RMAG|g16149.t1	 3e-190
160-  6:	RMAG|g8580.t1	RMAG|g16150.t1	  6e-88
160-  7:	RMAG|g8583.t1	RMAG|g16152.t1	  2e-26
## Alignment 161: score=293.0 e_value=6.1e-06 N=6 Rg46&Rg636 plus
161-  0:	RMAG|g25541.t1	RMAG|g11398.t1	  1e-39
161-  1:	RMAG|g25542.t1	RMAG|g11399.t1	  1e-18
161-  2:	RMAG|g25545.t1	RMAG|g11402.t1	      0
161-  3:	RMAG|g25550.t1	RMAG|g11407.t1	 1e-149
161-  4:	RMAG|g25552.t1	RMAG|g11409.t1	  4e-79
161-  5:	RMAG|g25557.t1	RMAG|g11412.t1	      0
## Alignment 162: score=298.0 e_value=9.4e-07 N=6 Rg468&Rg571 plus
162-  0:	RMAG|g8798.t1	RMAG|g10424.t1	  9e-71
162-  1:	RMAG|g8799.t1	RMAG|g10425.t1	 2e-185
162-  2:	RMAG|g8800.t1	RMAG|g10426.t1	 8e-153
162-  3:	RMAG|g8801.t1	RMAG|g10427.t1	 1e-222
162-  4:	RMAG|g8803.t1	RMAG|g10429.t1	  5e-44
162-  5:	RMAG|g8805.t1	RMAG|g10431.t1	  7e-92
## Alignment 163: score=293.0 e_value=5.6e-10 N=6 Rg474&Rg711 minus
163-  0:	RMAG|g8895.t1	RMAG|g12476.t1	  5e-38
163-  1:	RMAG|g8896.t1	RMAG|g12475.t1	 9e-120
163-  2:	RMAG|g8897.t1	RMAG|g12466.t1	 4e-226
163-  3:	RMAG|g8898.t1	RMAG|g12465.t1	  6e-65
163-  4:	RMAG|g8899.t1	RMAG|g12464.t1	 1e-164
163-  5:	RMAG|g8900.t1	RMAG|g12463.t1	 1e-103
## Alignment 164: score=296.0 e_value=5.9e-08 N=6 Rg477&Rg866 plus
164-  0:	RMAG|g8938.t1	RMAG|g14996.t1	 5e-190
164-  1:	RMAG|g8939.t1	RMAG|g14997.t1	 2e-144
164-  2:	RMAG|g8942.t1	RMAG|g14998.t1	 1e-189
164-  3:	RMAG|g8943.t1	RMAG|g15000.t1	 1e-153
164-  4:	RMAG|g8944.t1	RMAG|g15001.t1	  3e-14
164-  5:	RMAG|g8946.t1	RMAG|g15002.t1	      0
## Alignment 165: score=640.0 e_value=2.1e-29 N=13 Rg480&Rg80 plus
165-  0:	RMAG|g8985.t1	RMAG|g34782.t1	 5e-226
165-  1:	RMAG|g8986.t1	RMAG|g34783.t1	 3e-136
165-  2:	RMAG|g8987.t1	RMAG|g34785.t1	 7e-246
165-  3:	RMAG|g8988.t1	RMAG|g34787.t1	 1e-201
165-  4:	RMAG|g8989.t1	RMAG|g34790.t1	      0
165-  5:	RMAG|g8990.t1	RMAG|g34791.t1	 1e-112
165-  6:	RMAG|g8991.t1	RMAG|g34794.t1	 8e-138
165-  7:	RMAG|g8992.t1	RMAG|g34795.t1	 5e-198
165-  8:	RMAG|g8993.t1	RMAG|g34796.t1	 7e-102
165-  9:	RMAG|g8994.t1	RMAG|g34798.t1	 2e-198
165- 10:	RMAG|g8996.t1	RMAG|g34804.t1	      0
165- 11:	RMAG|g8997.t1	RMAG|g34805.t1	  7e-50
165- 12:	RMAG|g8998.t1	RMAG|g34806.t1	 2e-118
## Alignment 166: score=347.0 e_value=3.1e-13 N=7 Rg486&Rg77 minus
166-  0:	RMAG|g9085.t1	RMAG|g34682.t1	      0
166-  1:	RMAG|g9086.t1	RMAG|g34681.t1	  1e-74
166-  2:	RMAG|g9087.t1	RMAG|g34680.t1	  6e-11
166-  3:	RMAG|g9088.t1	RMAG|g34679.t1	      0
166-  4:	RMAG|g9089.t1	RMAG|g34678.t1	 5e-275
166-  5:	RMAG|g9093.t1	RMAG|g34677.t1	  4e-93
166-  6:	RMAG|g9094.t1	RMAG|g34676.t1	  6e-41
## Alignment 167: score=446.0 e_value=2.2e-16 N=9 Rg50&Rg852 plus
167-  0:	RMAG|g25727.t1	RMAG|g14847.t1	 2e-177
167-  1:	RMAG|g25728.t1	RMAG|g14848.t1	 8e-107
167-  2:	RMAG|g25729.t1	RMAG|g14849.t1	 7e-148
167-  3:	RMAG|g25731.t1	RMAG|g14850.t1	 3e-122
167-  4:	RMAG|g25732.t1	RMAG|g14851.t1	  1e-19
167-  5:	RMAG|g25733.t1	RMAG|g14852.t1	 2e-115
167-  6:	RMAG|g25734.t1	RMAG|g14854.t1	  2e-60
167-  7:	RMAG|g25735.t1	RMAG|g14857.t1	  3e-54
167-  8:	RMAG|g25736.t1	RMAG|g14858.t1	      0
## Alignment 168: score=291.0 e_value=3e-08 N=6 Rg513&Rg550 minus
168-  0:	RMAG|g9508.t1	RMAG|g10124.t1	  1e-42
168-  1:	RMAG|g9509.t1	RMAG|g10122.t1	      0
168-  2:	RMAG|g9510.t1	RMAG|g10111.t1	  6e-41
168-  3:	RMAG|g9511.t1	RMAG|g10110.t1	  3e-91
168-  4:	RMAG|g9512.t1	RMAG|g10109.t1	 1e-172
168-  5:	RMAG|g9513.t1	RMAG|g10108.t1	  2e-46
## Alignment 169: score=284.0 e_value=1.1e-07 N=6 Rg52&Rg744 plus
169-  0:	RMAG|g25783.t1	RMAG|g12880.t1	 6e-155
169-  1:	RMAG|g25787.t1	RMAG|g12881.t1	 2e-236
169-  2:	RMAG|g25792.t1	RMAG|g12882.t1	 6e-219
169-  3:	RMAG|g25797.t1	RMAG|g12883.t1	  3e-43
169-  4:	RMAG|g25798.t1	RMAG|g12887.t1	      0
169-  5:	RMAG|g25802.t1	RMAG|g12888.t1	      0
## Alignment 170: score=299.0 e_value=4.6e-08 N=6 Rg526&Rg548 plus
170-  0:	RMAG|g9746.t1	RMAG|g10078.t1	 1e-111
170-  1:	RMAG|g9747.t1	RMAG|g10079.t1	 4e-104
170-  2:	RMAG|g9748.t1	RMAG|g10080.t1	 7e-129
170-  3:	RMAG|g9749.t1	RMAG|g10081.t1	 1e-104
170-  4:	RMAG|g9750.t1	RMAG|g10083.t1	 1e-118
170-  5:	RMAG|g9751.t1	RMAG|g10084.t1	  3e-67
## Alignment 171: score=289.0 e_value=5.9e-08 N=6 Rg537&Rg596 minus
171-  0:	RMAG|g9910.t1	RMAG|g10820.t1	 6e-218
171-  1:	RMAG|g9913.t1	RMAG|g10819.t1	 2e-125
171-  2:	RMAG|g9915.t1	RMAG|g10816.t1	  1e-86
171-  3:	RMAG|g9917.t1	RMAG|g10813.t1	 4e-115
171-  4:	RMAG|g9919.t1	RMAG|g10808.t1	 2e-108
171-  5:	RMAG|g9920.t1	RMAG|g10806.t1	  2e-67
## Alignment 172: score=345.0 e_value=6e-10 N=7 Rg552&Rg71 plus
172-  0:	RMAG|g10143.t1	RMAG|g31643.t1	  2e-82
172-  1:	RMAG|g10144.t1	RMAG|g31644.t1	  1e-48
172-  2:	RMAG|g10145.t1	RMAG|g31645.t1	 3e-119
172-  3:	RMAG|g10147.t1	RMAG|g31646.t1	  4e-54
172-  4:	RMAG|g10149.t1	RMAG|g31651.t1	  2e-72
172-  5:	RMAG|g10151.t1	RMAG|g31653.t1	 2e-288
172-  6:	RMAG|g10153.t1	RMAG|g31656.t1	      0
## Alignment 173: score=347.0 e_value=1.2e-10 N=7 Rg589&Rg654 plus
173-  0:	RMAG|g10704.t1	RMAG|g11646.t1	 2e-186
173-  1:	RMAG|g10705.t1	RMAG|g11648.t1	  5e-18
173-  2:	RMAG|g10706.t1	RMAG|g11649.t1	 5e-217
173-  3:	RMAG|g10709.t1	RMAG|g11650.t1	 1e-139
173-  4:	RMAG|g10711.t1	RMAG|g11651.t1	  4e-63
173-  5:	RMAG|g10712.t1	RMAG|g11652.t1	  1e-43
173-  6:	RMAG|g10713.t1	RMAG|g11653.t1	 7e-118
## Alignment 174: score=442.0 e_value=1.6e-15 N=9 Rg59&Rg91 minus
174-  0:	RMAG|g31175.t1	RMAG|g35191.t1	  4e-65
174-  1:	RMAG|g31177.t1	RMAG|g35190.t1	  6e-83
174-  2:	RMAG|g31179.t1	RMAG|g35189.t1	  6e-84
174-  3:	RMAG|g31181.t1	RMAG|g35187.t1	 2e-295
174-  4:	RMAG|g31184.t1	RMAG|g35186.t1	 1e-211
174-  5:	RMAG|g31186.t1	RMAG|g35185.t1	 3e-123
174-  6:	RMAG|g31190.t1	RMAG|g35183.t1	 1e-239
174-  7:	RMAG|g31192.t1	RMAG|g35180.t1	      0
174-  8:	RMAG|g31193.t1	RMAG|g35179.t1	      0
## Alignment 175: score=295.0 e_value=1.7e-08 N=6 Rg595&Rg602 minus
175-  0:	RMAG|g10796.t1	RMAG|g10913.t1	  1e-93
175-  1:	RMAG|g10797.t1	RMAG|g10912.t1	 4e-203
175-  2:	RMAG|g10798.t1	RMAG|g10909.t1	 1e-128
175-  3:	RMAG|g10801.t1	RMAG|g10905.t1	 5e-170
175-  4:	RMAG|g10802.t1	RMAG|g10904.t1	      0
175-  5:	RMAG|g10803.t1	RMAG|g10902.t1	 1e-175
## Alignment 176: score=394.0 e_value=3.2e-14 N=8 Rg6&Rg809 minus
176-  0:	RMAG|g462.t1	RMAG|g14358.t1	 1e-255
176-  1:	RMAG|g463.t1	RMAG|g14357.t1	  3e-65
176-  2:	RMAG|g464.t1	RMAG|g14356.t1	  2e-45
176-  3:	RMAG|g465.t1	RMAG|g14355.t1	 4e-100
176-  4:	RMAG|g467.t1	RMAG|g14353.t1	 6e-175
176-  5:	RMAG|g471.t1	RMAG|g14350.t1	 1e-183
176-  6:	RMAG|g474.t1	RMAG|g14348.t1	 1e-279
176-  7:	RMAG|g475.t1	RMAG|g14347.t1	  3e-67
## Alignment 177: score=292.0 e_value=3.1e-08 N=6 Rg60&Rg88 minus
177-  0:	RMAG|g31225.t1	RMAG|g35086.t1	 2e-183
177-  1:	RMAG|g31226.t1	RMAG|g35085.t1	 1e-146
177-  2:	RMAG|g31227.t1	RMAG|g35084.t1	 8e-208
177-  3:	RMAG|g31231.t1	RMAG|g35083.t1	 2e-219
177-  4:	RMAG|g31232.t1	RMAG|g35079.t1	 1e-166
177-  5:	RMAG|g31235.t1	RMAG|g35077.t1	  3e-67
## Alignment 178: score=341.0 e_value=1.6e-11 N=7 Rg62&Rg978 plus
178-  0:	RMAG|g31310.t1	RMAG|g16212.t1	  3e-25
178-  1:	RMAG|g31311.t1	RMAG|g16215.t1	  4e-83
178-  2:	RMAG|g31313.t1	RMAG|g16216.t1	  3e-50
178-  3:	RMAG|g31314.t1	RMAG|g16217.t1	  7e-35
178-  4:	RMAG|g31316.t1	RMAG|g16224.t1	 6e-134
178-  5:	RMAG|g31318.t1	RMAG|g16225.t1	  5e-88
178-  6:	RMAG|g31319.t1	RMAG|g16226.t1	  2e-88
## Alignment 179: score=349.0 e_value=2.5e-10 N=7 Rg624&Rg98 minus
179-  0:	RMAG|g11231.t1	RMAG|g35408.t1	 2e-136
179-  1:	RMAG|g11232.t1	RMAG|g35407.t1	      0
179-  2:	RMAG|g11233.t1	RMAG|g35406.t1	 2e-221
179-  3:	RMAG|g11235.t1	RMAG|g35404.t1	      0
179-  4:	RMAG|g11236.t1	RMAG|g35403.t1	  4e-87
179-  5:	RMAG|g11237.t1	RMAG|g35402.t1	  2e-96
179-  6:	RMAG|g11238.t1	RMAG|g35401.t1	 3e-139
## Alignment 180: score=294.0 e_value=1.4e-08 N=6 Rg633&Rg9 minus
180-  0:	RMAG|g11355.t1	RMAG|g6531.t1	  5e-58
180-  1:	RMAG|g11356.t1	RMAG|g6529.t1	 1e-132
180-  2:	RMAG|g11357.t1	RMAG|g6527.t1	      0
180-  3:	RMAG|g11362.t1	RMAG|g6525.t1	 2e-145
180-  4:	RMAG|g11363.t1	RMAG|g6524.t1	  9e-76
180-  5:	RMAG|g11364.t1	RMAG|g6521.t1	      0
## Alignment 181: score=397.0 e_value=3.7e-13 N=8 Rg639&Rg968 minus
181-  0:	RMAG|g11444.t1	RMAG|g16104.t1	 3e-126
181-  1:	RMAG|g11445.t1	RMAG|g16103.t1	  2e-88
181-  2:	RMAG|g11446.t1	RMAG|g16102.t1	 9e-105
181-  3:	RMAG|g11447.t1	RMAG|g16101.t1	  2e-49
181-  4:	RMAG|g11448.t1	RMAG|g16099.t1	 5e-295
181-  5:	RMAG|g11449.t1	RMAG|g16098.t1	 1e-138
181-  6:	RMAG|g11451.t1	RMAG|g16096.t1	  6e-99
181-  7:	RMAG|g11453.t1	RMAG|g16095.t1	 6e-138
## Alignment 182: score=530.0 e_value=1.7e-22 N=11 Rg65&Rg74 plus
182-  0:	RMAG|g31414.t1	RMAG|g31740.t1	 2e-115
182-  1:	RMAG|g31418.t1	RMAG|g31745.t1	 3e-195
182-  2:	RMAG|g31419.t1	RMAG|g31746.t1	 4e-175
182-  3:	RMAG|g31423.t1	RMAG|g31747.t1	  2e-46
182-  4:	RMAG|g31425.t1	RMAG|g31751.t1	 2e-106
182-  5:	RMAG|g31426.t1	RMAG|g31752.t1	 6e-123
182-  6:	RMAG|g31429.t1	RMAG|g31756.t1	 4e-221
182-  7:	RMAG|g31430.t1	RMAG|g31757.t1	 1e-219
182-  8:	RMAG|g31432.t1	RMAG|g31762.t1	  2e-40
182-  9:	RMAG|g31434.t1	RMAG|g31770.t1	  4e-41
182- 10:	RMAG|g31435.t1	RMAG|g31771.t1	 1e-291
## Alignment 183: score=393.0 e_value=6.3e-14 N=8 Rg68&Rg802 minus
183-  0:	RMAG|g31512.t1	RMAG|g14275.t1	  4e-93
183-  1:	RMAG|g31513.t1	RMAG|g14274.t1	      0
183-  2:	RMAG|g31518.t1	RMAG|g14273.t1	 7e-152
183-  3:	RMAG|g31519.t1	RMAG|g14272.t1	 1e-140
183-  4:	RMAG|g31520.t1	RMAG|g14270.t1	  1e-30
183-  5:	RMAG|g31521.t1	RMAG|g14269.t1	  4e-40
183-  6:	RMAG|g31523.t1	RMAG|g14266.t1	  2e-99
183-  7:	RMAG|g31524.t1	RMAG|g14265.t1	  6e-72
## Alignment 184: score=296.0 e_value=1.7e-06 N=6 Rg684&Rg977 plus
184-  0:	RMAG|g12085.t1	RMAG|g16199.t1	  8e-29
184-  1:	RMAG|g12090.t1	RMAG|g16202.t1	 4e-137
184-  2:	RMAG|g12093.t1	RMAG|g16205.t1	  1e-46
184-  3:	RMAG|g12094.t1	RMAG|g16206.t1	  2e-38
184-  4:	RMAG|g12096.t1	RMAG|g16207.t1	  1e-56
184-  5:	RMAG|g12098.t1	RMAG|g16209.t1	 1e-149
## Alignment 185: score=396.0 e_value=6.7e-13 N=8 Rg70&Rg941 minus
185-  0:	RMAG|g31610.t1	RMAG|g15820.t1	  2e-75
185-  1:	RMAG|g31614.t1	RMAG|g15819.t1	  8e-67
185-  2:	RMAG|g31615.t1	RMAG|g15818.t1	 3e-234
185-  3:	RMAG|g31617.t1	RMAG|g15816.t1	 2e-196
185-  4:	RMAG|g31618.t1	RMAG|g15815.t1	 3e-305
185-  5:	RMAG|g31620.t1	RMAG|g15814.t1	  1e-65
185-  6:	RMAG|g31621.t1	RMAG|g15813.t1	 1e-121
185-  7:	RMAG|g31622.t1	RMAG|g15812.t1	  8e-99
## Alignment 186: score=529.0 e_value=2.7e-22 N=11 Rg84&Rg97 minus
186-  0:	RMAG|g34928.t1	RMAG|g35386.t1	      0
186-  1:	RMAG|g34930.t1	RMAG|g35384.t1	 1e-139
186-  2:	RMAG|g34931.t1	RMAG|g35381.t1	 2e-193
186-  3:	RMAG|g34933.t1	RMAG|g35379.t1	  5e-62
186-  4:	RMAG|g34940.t1	RMAG|g35373.t1	 1e-183
186-  5:	RMAG|g34941.t1	RMAG|g35370.t1	 3e-236
186-  6:	RMAG|g34942.t1	RMAG|g35367.t1	 2e-221
186-  7:	RMAG|g34943.t1	RMAG|g35361.t1	  2e-34
186-  8:	RMAG|g34944.t1	RMAG|g35358.t1	      0
186-  9:	RMAG|g34945.t1	RMAG|g35357.t1	      0
186- 10:	RMAG|g34949.t1	RMAG|g35353.t1	  2e-41
