# Supplementary material for: Comparative genomics of bdelloid rotifers: Insights from desiccating and nondesiccating species
Source: PLoS Biol. 2018 Apr 24;16(4):e2004830. doi: 10.1371/journal.pbio.2004830 (PMC5916493; doi:10.1371/journal.pbio.2004830)
Supplement: S4 Data — (TGZ) [file pbio.2004830.s004.tgz › mcscanx/Ar.collinearity]

############### Parameters ###############
# MATCH_SCORE: 50
# MATCH_SIZE: 5
# GAP_PENALTY: -1
# OVERLAP_WINDOW: 5
# E_VALUE: 1e-05
# MAX GAPS: 10
############### Statistics ###############
# Number of collinear genes: 37342, Percentage: 74.93
# Number of all genes: 49835
##########################################
## Alignment 0: score=3451.0 e_value=1e-274 N=71 Ar1&Ar12 plus
  0-  0:	ARIC|g137.t1	ARIC|g41390.t1	      0
  0-  1:	ARIC|g138.t1	ARIC|g41391.t1	  8e-32
  0-  2:	ARIC|g140.t1	ARIC|g41392.t1	  2e-70
  0-  3:	ARIC|g141.t1	ARIC|g41393.t1	  6e-19
  0-  4:	ARIC|g143.t1	ARIC|g41400.t1	 9e-196
  0-  5:	ARIC|g145.t1	ARIC|g41404.t1	 5e-132
  0-  6:	ARIC|g146.t1	ARIC|g41405.t1	 2e-108
  0-  7:	ARIC|g149.t1	ARIC|g41408.t1	  4e-53
  0-  8:	ARIC|g150.t1	ARIC|g41409.t1	 8e-138
  0-  9:	ARIC|g151.t1	ARIC|g41411.t1	  2e-66
  0- 10:	ARIC|g152.t1	ARIC|g41412.t1	 9e-158
  0- 11:	ARIC|g153.t1	ARIC|g41414.t1	 1e-128
  0- 12:	ARIC|g155.t1	ARIC|g41416.t1	  1e-73
  0- 13:	ARIC|g156.t1	ARIC|g41419.t1	 8e-194
  0- 14:	ARIC|g157.t1	ARIC|g41421.t1	 9e-152
  0- 15:	ARIC|g158.t1	ARIC|g41422.t1	  1e-76
  0- 16:	ARIC|g161.t1	ARIC|g41425.t1	 1e-292
  0- 17:	ARIC|g162.t1	ARIC|g41426.t1	 2e-167
  0- 18:	ARIC|g163.t1	ARIC|g41427.t1	 1e-287
  0- 19:	ARIC|g169.t1	ARIC|g41430.t1	  1e-35
  0- 20:	ARIC|g170.t1	ARIC|g41432.t1	  2e-33
  0- 21:	ARIC|g171.t1	ARIC|g41435.t1	  2e-44
  0- 22:	ARIC|g172.t1	ARIC|g41436.t1	  1e-70
  0- 23:	ARIC|g173.t1	ARIC|g41437.t1	 3e-241
  0- 24:	ARIC|g174.t1	ARIC|g41448.t1	 7e-115
  0- 25:	ARIC|g175.t1	ARIC|g41449.t1	      0
  0- 26:	ARIC|g176.t1	ARIC|g41452.t1	 1e-143
  0- 27:	ARIC|g177.t1	ARIC|g41453.t1	 4e-105
  0- 28:	ARIC|g178.t1	ARIC|g41454.t1	 2e-214
  0- 29:	ARIC|g179.t1	ARIC|g41455.t1	 4e-160
  0- 30:	ARIC|g181.t1	ARIC|g41458.t1	  1e-64
  0- 31:	ARIC|g183.t1	ARIC|g41462.t1	 6e-199
  0- 32:	ARIC|g184.t1	ARIC|g41466.t1	 8e-122
  0- 33:	ARIC|g185.t1	ARIC|g41467.t1	  2e-36
  0- 34:	ARIC|g186.t1	ARIC|g41472.t1	 2e-238
  0- 35:	ARIC|g187.t1	ARIC|g41473.t1	 2e-175
  0- 36:	ARIC|g188.t1	ARIC|g41475.t1	 1e-145
  0- 37:	ARIC|g191.t1	ARIC|g41483.t1	 1e-160
  0- 38:	ARIC|g192.t1	ARIC|g41484.t1	 2e-182
  0- 39:	ARIC|g194.t1	ARIC|g41486.t1	 3e-131
  0- 40:	ARIC|g195.t1	ARIC|g41488.t1	 2e-306
  0- 41:	ARIC|g196.t1	ARIC|g41489.t1	 6e-147
  0- 42:	ARIC|g198.t1	ARIC|g41491.t1	 3e-271
  0- 43:	ARIC|g199.t1	ARIC|g41492.t1	 6e-114
  0- 44:	ARIC|g200.t1	ARIC|g41493.t1	 2e-188
  0- 45:	ARIC|g201.t1	ARIC|g41495.t1	      0
  0- 46:	ARIC|g202.t1	ARIC|g41498.t1	 2e-117
  0- 47:	ARIC|g203.t1	ARIC|g41500.t1	 1e-205
  0- 48:	ARIC|g204.t1	ARIC|g41504.t1	 2e-141
  0- 49:	ARIC|g207.t1	ARIC|g41511.t1	 1e-106
  0- 50:	ARIC|g209.t1	ARIC|g41512.t1	 2e-217
  0- 51:	ARIC|g210.t1	ARIC|g41513.t1	  3e-70
  0- 52:	ARIC|g211.t1	ARIC|g41516.t1	  2e-96
  0- 53:	ARIC|g213.t1	ARIC|g41518.t1	  5e-86
  0- 54:	ARIC|g216.t1	ARIC|g41520.t1	  7e-16
  0- 55:	ARIC|g217.t1	ARIC|g41521.t1	      0
  0- 56:	ARIC|g218.t1	ARIC|g41523.t1	  3e-92
  0- 57:	ARIC|g220.t1	ARIC|g41524.t1	 2e-169
  0- 58:	ARIC|g221.t1	ARIC|g41525.t1	 8e-129
  0- 59:	ARIC|g222.t1	ARIC|g41528.t1	  2e-37
  0- 60:	ARIC|g223.t1	ARIC|g41529.t1	 8e-110
  0- 61:	ARIC|g225.t1	ARIC|g41532.t1	  5e-59
  0- 62:	ARIC|g226.t1	ARIC|g41533.t1	  9e-75
  0- 63:	ARIC|g228.t1	ARIC|g41534.t1	 7e-147
  0- 64:	ARIC|g230.t1	ARIC|g41541.t1	  2e-30
  0- 65:	ARIC|g232.t1	ARIC|g41545.t1	 1e-167
  0- 66:	ARIC|g234.t1	ARIC|g41550.t1	 6e-142
  0- 67:	ARIC|g240.t1	ARIC|g41559.t1	 9e-115
  0- 68:	ARIC|g242.t1	ARIC|g41561.t1	 5e-100
  0- 69:	ARIC|g243.t1	ARIC|g41562.t1	  6e-68
  0- 70:	ARIC|g245.t1	ARIC|g41563.t1	  6e-49
## Alignment 1: score=418.0 e_value=1.5e-18 N=9 Ar1&Ar12 plus
  1-  0:	ARIC|g264.t1	ARIC|g41615.t1	 3e-194
  1-  1:	ARIC|g276.t1	ARIC|g41626.t1	  8e-22
  1-  2:	ARIC|g287.t1	ARIC|g41636.t1	 3e-116
  1-  3:	ARIC|g288.t1	ARIC|g41639.t1	 4e-295
  1-  4:	ARIC|g290.t1	ARIC|g41641.t1	 2e-124
  1-  5:	ARIC|g291.t1	ARIC|g41642.t1	 7e-102
  1-  6:	ARIC|g293.t1	ARIC|g41643.t1	      0
  1-  7:	ARIC|g294.t1	ARIC|g41646.t1	 1e-239
  1-  8:	ARIC|g296.t1	ARIC|g41654.t1	 5e-142
## Alignment 2: score=1157.0 e_value=9.8e-72 N=24 Ar1&Ar12 minus
  2-  0:	ARIC|g249.t1	ARIC|g41635.t1	  6e-90
  2-  1:	ARIC|g250.t1	ARIC|g41631.t1	 1e-179
  2-  2:	ARIC|g251.t1	ARIC|g41629.t1	  2e-99
  2-  3:	ARIC|g252.t1	ARIC|g41626.t1	      0
  2-  4:	ARIC|g253.t1	ARIC|g41625.t1	 4e-132
  2-  5:	ARIC|g254.t1	ARIC|g41622.t1	 9e-157
  2-  6:	ARIC|g256.t1	ARIC|g41620.t1	 7e-100
  2-  7:	ARIC|g260.t1	ARIC|g41618.t1	  2e-62
  2-  8:	ARIC|g261.t1	ARIC|g41617.t1	 4e-142
  2-  9:	ARIC|g262.t1	ARIC|g41616.t1	 1e-157
  2- 10:	ARIC|g264.t1	ARIC|g41615.t1	 3e-194
  2- 11:	ARIC|g266.t1	ARIC|g41607.t1	      0
  2- 12:	ARIC|g269.t1	ARIC|g41603.t1	  5e-91
  2- 13:	ARIC|g270.t1	ARIC|g41601.t1	 3e-129
  2- 14:	ARIC|g272.t1	ARIC|g41598.t1	 9e-104
  2- 15:	ARIC|g273.t1	ARIC|g41596.t1	 4e-199
  2- 16:	ARIC|g276.t1	ARIC|g41595.t1	 1e-236
  2- 17:	ARIC|g277.t1	ARIC|g41593.t1	  4e-87
  2- 18:	ARIC|g278.t1	ARIC|g41591.t1	  2e-91
  2- 19:	ARIC|g280.t1	ARIC|g41587.t1	  5e-68
  2- 20:	ARIC|g281.t1	ARIC|g41585.t1	 3e-199
  2- 21:	ARIC|g283.t1	ARIC|g41573.t1	      0
  2- 22:	ARIC|g284.t1	ARIC|g41570.t1	  3e-59
  2- 23:	ARIC|g286.t1	ARIC|g41567.t1	 2e-112
## Alignment 3: score=531.0 e_value=1.3e-22 N=11 Ar1&Ar125 plus
  3-  0:	ARIC|g7.t1	ARIC|g16891.t1	 5e-156
  3-  1:	ARIC|g11.t1	ARIC|g16892.t1	 2e-124
  3-  2:	ARIC|g13.t1	ARIC|g16894.t1	  5e-74
  3-  3:	ARIC|g14.t1	ARIC|g16895.t1	  1e-30
  3-  4:	ARIC|g15.t1	ARIC|g16898.t1	 6e-118
  3-  5:	ARIC|g17.t1	ARIC|g16900.t1	  6e-87
  3-  6:	ARIC|g19.t1	ARIC|g16907.t1	 3e-283
  3-  7:	ARIC|g22.t1	ARIC|g16908.t1	  2e-87
  3-  8:	ARIC|g23.t1	ARIC|g16909.t1	  7e-42
  3-  9:	ARIC|g26.t1	ARIC|g16915.t1	 8e-147
  3- 10:	ARIC|g27.t1	ARIC|g16916.t1	 4e-193
## Alignment 4: score=676.0 e_value=3.7e-33 N=14 Ar1&Ar133 minus
  4-  0:	ARIC|g367.t1	ARIC|g17814.t1	      0
  4-  1:	ARIC|g371.t1	ARIC|g17812.t1	  3e-46
  4-  2:	ARIC|g372.t1	ARIC|g17811.t1	  3e-42
  4-  3:	ARIC|g378.t1	ARIC|g17807.t1	 9e-113
  4-  4:	ARIC|g379.t1	ARIC|g17806.t1	 5e-130
  4-  5:	ARIC|g384.t1	ARIC|g17799.t1	 3e-130
  4-  6:	ARIC|g387.t1	ARIC|g17792.t1	  7e-88
  4-  7:	ARIC|g389.t1	ARIC|g17789.t1	  6e-29
  4-  8:	ARIC|g391.t1	ARIC|g17788.t1	 4e-275
  4-  9:	ARIC|g392.t1	ARIC|g17787.t1	  2e-92
  4- 10:	ARIC|g393.t1	ARIC|g17786.t1	 6e-278
  4- 11:	ARIC|g396.t1	ARIC|g17783.t1	  1e-33
  4- 12:	ARIC|g398.t1	ARIC|g17779.t1	 1e-108
  4- 13:	ARIC|g399.t1	ARIC|g17778.t1	  3e-45
## Alignment 5: score=1049.0 e_value=1.2e-55 N=21 Ar1&Ar136 plus
  5-  0:	ARIC|g71.t1	ARIC|g18000.t1	 3e-180
  5-  1:	ARIC|g73.t1	ARIC|g18002.t1	  2e-66
  5-  2:	ARIC|g74.t1	ARIC|g18003.t1	 7e-198
  5-  3:	ARIC|g75.t1	ARIC|g18004.t1	 3e-187
  5-  4:	ARIC|g76.t1	ARIC|g18005.t1	      0
  5-  5:	ARIC|g77.t1	ARIC|g18006.t1	 2e-115
  5-  6:	ARIC|g78.t1	ARIC|g18007.t1	      0
  5-  7:	ARIC|g79.t1	ARIC|g18008.t1	      0
  5-  8:	ARIC|g80.t1	ARIC|g18009.t1	 4e-135
  5-  9:	ARIC|g81.t1	ARIC|g18010.t1	      0
  5- 10:	ARIC|g82.t1	ARIC|g18011.t1	  3e-59
  5- 11:	ARIC|g83.t1	ARIC|g18012.t1	 7e-100
  5- 12:	ARIC|g84.t1	ARIC|g18013.t1	      0
  5- 13:	ARIC|g85.t1	ARIC|g18014.t1	 2e-102
  5- 14:	ARIC|g86.t1	ARIC|g18015.t1	      0
  5- 15:	ARIC|g87.t1	ARIC|g18016.t1	 9e-121
  5- 16:	ARIC|g88.t1	ARIC|g18017.t1	 2e-119
  5- 17:	ARIC|g89.t1	ARIC|g18018.t1	 3e-126
  5- 18:	ARIC|g90.t1	ARIC|g18019.t1	  2e-70
  5- 19:	ARIC|g92.t1	ARIC|g18021.t1	 5e-107
  5- 20:	ARIC|g93.t1	ARIC|g18022.t1	 3e-150
## Alignment 6: score=533.0 e_value=1.6e-22 N=11 Ar1&Ar143 minus
  6-  0:	ARIC|g7.t1	ARIC|g18874.t1	 2e-153
  6-  1:	ARIC|g11.t1	ARIC|g18873.t1	 9e-127
  6-  2:	ARIC|g13.t1	ARIC|g18871.t1	  2e-73
  6-  3:	ARIC|g14.t1	ARIC|g18870.t1	  5e-32
  6-  4:	ARIC|g15.t1	ARIC|g18867.t1	  1e-26
  6-  5:	ARIC|g17.t1	ARIC|g18864.t1	  5e-87
  6-  6:	ARIC|g19.t1	ARIC|g18858.t1	 1e-281
  6-  7:	ARIC|g22.t1	ARIC|g18857.t1	  4e-87
  6-  8:	ARIC|g23.t1	ARIC|g18856.t1	  8e-41
  6-  9:	ARIC|g25.t1	ARIC|g18852.t1	 1e-112
  6- 10:	ARIC|g27.t1	ARIC|g18851.t1	 1e-193
## Alignment 7: score=4481.0 e_value=0 N=90 Ar1&Ar149 minus
  7-  0:	ARIC|g344.t1	ARIC|g19525.t1	      0
  7-  1:	ARIC|g346.t1	ARIC|g19523.t1	 2e-123
  7-  2:	ARIC|g347.t1	ARIC|g19522.t1	      0
  7-  3:	ARIC|g349.t1	ARIC|g19520.t1	 2e-147
  7-  4:	ARIC|g350.t1	ARIC|g19519.t1	 3e-283
  7-  5:	ARIC|g351.t1	ARIC|g19518.t1	      0
  7-  6:	ARIC|g352.t1	ARIC|g19517.t1	 8e-134
  7-  7:	ARIC|g353.t1	ARIC|g19516.t1	      0
  7-  8:	ARIC|g354.t1	ARIC|g19515.t1	  8e-87
  7-  9:	ARIC|g355.t1	ARIC|g19511.t1	  5e-79
  7- 10:	ARIC|g360.t1	ARIC|g19509.t1	      0
  7- 11:	ARIC|g361.t1	ARIC|g19508.t1	      0
  7- 12:	ARIC|g362.t1	ARIC|g19507.t1	 8e-241
  7- 13:	ARIC|g363.t1	ARIC|g19506.t1	 1e-232
  7- 14:	ARIC|g364.t1	ARIC|g19504.t1	  4e-88
  7- 15:	ARIC|g366.t1	ARIC|g19502.t1	 9e-100
  7- 16:	ARIC|g367.t1	ARIC|g19501.t1	      0
  7- 17:	ARIC|g369.t1	ARIC|g19500.t1	 2e-136
  7- 18:	ARIC|g370.t1	ARIC|g19499.t1	 1e-266
  7- 19:	ARIC|g371.t1	ARIC|g19498.t1	 3e-135
  7- 20:	ARIC|g372.t1	ARIC|g19496.t1	  2e-61
  7- 21:	ARIC|g375.t1	ARIC|g19493.t1	  2e-71
  7- 22:	ARIC|g378.t1	ARIC|g19492.t1	 1e-204
  7- 23:	ARIC|g379.t1	ARIC|g19491.t1	 1e-289
  7- 24:	ARIC|g380.t1	ARIC|g19490.t1	 1e-105
  7- 25:	ARIC|g382.t1	ARIC|g19488.t1	 4e-132
  7- 26:	ARIC|g383.t1	ARIC|g19487.t1	  6e-76
  7- 27:	ARIC|g384.t1	ARIC|g19486.t1	 9e-276
  7- 28:	ARIC|g385.t1	ARIC|g19484.t1	 3e-301
  7- 29:	ARIC|g387.t1	ARIC|g19483.t1	 2e-170
  7- 30:	ARIC|g388.t1	ARIC|g19482.t1	 8e-107
  7- 31:	ARIC|g389.t1	ARIC|g19481.t1	  4e-73
  7- 32:	ARIC|g390.t1	ARIC|g19480.t1	  4e-77
  7- 33:	ARIC|g391.t1	ARIC|g19479.t1	      0
  7- 34:	ARIC|g392.t1	ARIC|g19478.t1	 4e-149
  7- 35:	ARIC|g393.t1	ARIC|g19477.t1	      0
  7- 36:	ARIC|g394.t1	ARIC|g19476.t1	      0
  7- 37:	ARIC|g395.t1	ARIC|g19474.t1	 1e-130
  7- 38:	ARIC|g396.t1	ARIC|g19473.t1	  7e-56
  7- 39:	ARIC|g397.t1	ARIC|g19472.t1	 3e-107
  7- 40:	ARIC|g398.t1	ARIC|g19471.t1	 9e-187
  7- 41:	ARIC|g399.t1	ARIC|g19470.t1	  5e-74
  7- 42:	ARIC|g400.t1	ARIC|g19469.t1	 3e-227
  7- 43:	ARIC|g401.t1	ARIC|g19468.t1	 8e-128
  7- 44:	ARIC|g402.t1	ARIC|g19467.t1	 5e-104
  7- 45:	ARIC|g403.t1	ARIC|g19466.t1	 7e-219
  7- 46:	ARIC|g404.t1	ARIC|g19464.t1	 8e-279
  7- 47:	ARIC|g405.t1	ARIC|g19463.t1	 5e-200
  7- 48:	ARIC|g406.t1	ARIC|g19462.t1	 2e-302
  7- 49:	ARIC|g407.t1	ARIC|g19461.t1	 2e-116
  7- 50:	ARIC|g408.t1	ARIC|g19460.t1	  6e-82
  7- 51:	ARIC|g409.t1	ARIC|g19459.t1	 2e-111
  7- 52:	ARIC|g410.t1	ARIC|g19458.t1	      0
  7- 53:	ARIC|g411.t1	ARIC|g19457.t1	  6e-25
  7- 54:	ARIC|g413.t1	ARIC|g19455.t1	      0
  7- 55:	ARIC|g414.t1	ARIC|g19454.t1	      0
  7- 56:	ARIC|g416.t1	ARIC|g19452.t1	 7e-167
  7- 57:	ARIC|g417.t1	ARIC|g19451.t1	 7e-214
  7- 58:	ARIC|g418.t1	ARIC|g19450.t1	      0
  7- 59:	ARIC|g419.t1	ARIC|g19449.t1	 9e-109
  7- 60:	ARIC|g420.t1	ARIC|g19448.t1	      0
  7- 61:	ARIC|g421.t1	ARIC|g19447.t1	      0
  7- 62:	ARIC|g422.t1	ARIC|g19446.t1	      0
  7- 63:	ARIC|g423.t1	ARIC|g19445.t1	 9e-268
  7- 64:	ARIC|g425.t1	ARIC|g19444.t1	 9e-170
  7- 65:	ARIC|g426.t1	ARIC|g19443.t1	      0
  7- 66:	ARIC|g428.t1	ARIC|g19441.t1	 5e-267
  7- 67:	ARIC|g429.t1	ARIC|g19440.t1	 2e-183
  7- 68:	ARIC|g432.t1	ARIC|g19439.t1	      0
  7- 69:	ARIC|g433.t1	ARIC|g19438.t1	 1e-302
  7- 70:	ARIC|g434.t1	ARIC|g19437.t1	 3e-299
  7- 71:	ARIC|g435.t1	ARIC|g19436.t1	      0
  7- 72:	ARIC|g436.t1	ARIC|g19435.t1	 2e-214
  7- 73:	ARIC|g437.t1	ARIC|g19434.t1	 2e-174
  7- 74:	ARIC|g438.t1	ARIC|g19432.t1	      0
  7- 75:	ARIC|g439.t1	ARIC|g19431.t1	 8e-177
  7- 76:	ARIC|g440.t1	ARIC|g19430.t1	 7e-275
  7- 77:	ARIC|g441.t1	ARIC|g19429.t1	      0
  7- 78:	ARIC|g442.t1	ARIC|g19428.t1	      0
  7- 79:	ARIC|g443.t1	ARIC|g19427.t1	  3e-79
  7- 80:	ARIC|g445.t1	ARIC|g19425.t1	  8e-51
  7- 81:	ARIC|g446.t1	ARIC|g19424.t1	      0
  7- 82:	ARIC|g447.t1	ARIC|g19423.t1	      0
  7- 83:	ARIC|g448.t1	ARIC|g19422.t1	 5e-192
  7- 84:	ARIC|g449.t1	ARIC|g19421.t1	      0
  7- 85:	ARIC|g450.t1	ARIC|g19420.t1	      0
  7- 86:	ARIC|g452.t1	ARIC|g19418.t1	 6e-217
  7- 87:	ARIC|g453.t1	ARIC|g19417.t1	 5e-137
  7- 88:	ARIC|g454.t1	ARIC|g19416.t1	 1e-221
  7- 89:	ARIC|g455.t1	ARIC|g19415.t1	 1e-224
## Alignment 8: score=2122.0 e_value=5.8e-149 N=44 Ar1&Ar20 plus
  8-  0:	ARIC|g403.t1	ARIC|g52992.t1	 1e-100
  8-  1:	ARIC|g405.t1	ARIC|g52994.t1	 4e-108
  8-  2:	ARIC|g407.t1	ARIC|g52995.t1	 3e-101
  8-  3:	ARIC|g408.t1	ARIC|g52996.t1	  3e-58
  8-  4:	ARIC|g409.t1	ARIC|g53000.t1	  4e-44
  8-  5:	ARIC|g410.t1	ARIC|g53002.t1	 2e-186
  8-  6:	ARIC|g414.t1	ARIC|g53007.t1	 4e-286
  8-  7:	ARIC|g418.t1	ARIC|g53011.t1	 4e-279
  8-  8:	ARIC|g419.t1	ARIC|g53013.t1	  6e-57
  8-  9:	ARIC|g420.t1	ARIC|g53019.t1	      0
  8- 10:	ARIC|g422.t1	ARIC|g53020.t1	      0
  8- 11:	ARIC|g423.t1	ARIC|g53021.t1	 5e-182
  8- 12:	ARIC|g424.t1	ARIC|g53023.t1	  8e-45
  8- 13:	ARIC|g427.t1	ARIC|g53025.t1	  7e-19
  8- 14:	ARIC|g428.t1	ARIC|g53031.t1	 1e-211
  8- 15:	ARIC|g435.t1	ARIC|g53034.t1	      0
  8- 16:	ARIC|g437.t1	ARIC|g53035.t1	 3e-105
  8- 17:	ARIC|g438.t1	ARIC|g53037.t1	 5e-133
  8- 18:	ARIC|g439.t1	ARIC|g53039.t1	  3e-78
  8- 19:	ARIC|g440.t1	ARIC|g53040.t1	 1e-145
  8- 20:	ARIC|g442.t1	ARIC|g53041.t1	 3e-253
  8- 21:	ARIC|g443.t1	ARIC|g53042.t1	  2e-48
  8- 22:	ARIC|g446.t1	ARIC|g53044.t1	      0
  8- 23:	ARIC|g447.t1	ARIC|g53045.t1	 3e-189
  8- 24:	ARIC|g450.t1	ARIC|g53046.t1	 8e-294
  8- 25:	ARIC|g452.t1	ARIC|g53054.t1	  2e-88
  8- 26:	ARIC|g454.t1	ARIC|g53056.t1	 2e-118
  8- 27:	ARIC|g455.t1	ARIC|g53057.t1	  5e-87
  8- 28:	ARIC|g456.t1	ARIC|g53058.t1	 1e-249
  8- 29:	ARIC|g457.t1	ARIC|g53062.t1	  3e-65
  8- 30:	ARIC|g460.t1	ARIC|g53067.t1	 7e-118
  8- 31:	ARIC|g463.t1	ARIC|g53075.t1	  3e-22
  8- 32:	ARIC|g468.t1	ARIC|g53078.t1	  7e-68
  8- 33:	ARIC|g469.t1	ARIC|g53080.t1	 8e-171
  8- 34:	ARIC|g470.t1	ARIC|g53082.t1	  2e-93
  8- 35:	ARIC|g471.t1	ARIC|g53086.t1	 5e-263
  8- 36:	ARIC|g472.t1	ARIC|g53087.t1	  6e-22
  8- 37:	ARIC|g474.t1	ARIC|g53091.t1	 3e-159
  8- 38:	ARIC|g476.t1	ARIC|g53092.t1	 6e-190
  8- 39:	ARIC|g479.t1	ARIC|g53095.t1	 6e-250
  8- 40:	ARIC|g480.t1	ARIC|g53097.t1	 2e-247
  8- 41:	ARIC|g481.t1	ARIC|g53099.t1	 2e-112
  8- 42:	ARIC|g483.t1	ARIC|g53103.t1	 2e-187
  8- 43:	ARIC|g484.t1	ARIC|g53104.t1	  2e-84
## Alignment 9: score=632.0 e_value=1e-31 N=13 Ar1&Ar20 minus
  9-  0:	ARIC|g96.t1	ARIC|g52924.t1	  9e-90
  9-  1:	ARIC|g97.t1	ARIC|g52923.t1	  2e-70
  9-  2:	ARIC|g100.t1	ARIC|g52918.t1	 3e-283
  9-  3:	ARIC|g102.t1	ARIC|g52916.t1	 9e-190
  9-  4:	ARIC|g103.t1	ARIC|g52911.t1	  2e-37
  9-  5:	ARIC|g104.t1	ARIC|g52910.t1	  2e-12
  9-  6:	ARIC|g105.t1	ARIC|g52909.t1	 2e-149
  9-  7:	ARIC|g106.t1	ARIC|g52908.t1	  2e-75
  9-  8:	ARIC|g109.t1	ARIC|g52907.t1	 1e-117
  9-  9:	ARIC|g110.t1	ARIC|g52906.t1	  4e-76
  9- 10:	ARIC|g111.t1	ARIC|g52905.t1	 4e-247
  9- 11:	ARIC|g112.t1	ARIC|g52903.t1	 1e-123
  9- 12:	ARIC|g114.t1	ARIC|g52896.t1	      0
## Alignment 10: score=962.0 e_value=3.7e-53 N=20 Ar1&Ar259 plus
 10-  0:	ARIC|g403.t1	ARIC|g29149.t1	 3e-101
 10-  1:	ARIC|g405.t1	ARIC|g29151.t1	 1e-107
 10-  2:	ARIC|g407.t1	ARIC|g29152.t1	 7e-102
 10-  3:	ARIC|g408.t1	ARIC|g29153.t1	  3e-58
 10-  4:	ARIC|g409.t1	ARIC|g29157.t1	  5e-44
 10-  5:	ARIC|g410.t1	ARIC|g29159.t1	 2e-183
 10-  6:	ARIC|g414.t1	ARIC|g29164.t1	 1e-286
 10-  7:	ARIC|g418.t1	ARIC|g29168.t1	 2e-282
 10-  8:	ARIC|g419.t1	ARIC|g29171.t1	  4e-56
 10-  9:	ARIC|g420.t1	ARIC|g29177.t1	      0
 10- 10:	ARIC|g422.t1	ARIC|g29178.t1	      0
 10- 11:	ARIC|g423.t1	ARIC|g29179.t1	 7e-179
 10- 12:	ARIC|g424.t1	ARIC|g29181.t1	  4e-44
 10- 13:	ARIC|g427.t1	ARIC|g29183.t1	  2e-18
 10- 14:	ARIC|g428.t1	ARIC|g29189.t1	 7e-216
 10- 15:	ARIC|g435.t1	ARIC|g29192.t1	      0
 10- 16:	ARIC|g437.t1	ARIC|g29193.t1	 7e-109
 10- 17:	ARIC|g438.t1	ARIC|g29195.t1	 3e-134
 10- 18:	ARIC|g440.t1	ARIC|g29197.t1	 3e-146
 10- 19:	ARIC|g442.t1	ARIC|g29198.t1	 3e-257
## Alignment 11: score=335.0 e_value=6.9e-13 N=7 Ar1&Ar27 plus
 11-  0:	ARIC|g277.t1	ARIC|g54522.t1	  7e-84
 11-  1:	ARIC|g278.t1	ARIC|g54524.t1	  9e-90
 11-  2:	ARIC|g280.t1	ARIC|g54528.t1	  4e-68
 11-  3:	ARIC|g281.t1	ARIC|g54530.t1	 4e-197
 11-  4:	ARIC|g283.t1	ARIC|g54542.t1	      0
 11-  5:	ARIC|g284.t1	ARIC|g54545.t1	  1e-58
 11-  6:	ARIC|g286.t1	ARIC|g54548.t1	 2e-112
## Alignment 12: score=3296.0 e_value=4.9e-260 N=68 Ar1&Ar27 minus
 12-  0:	ARIC|g137.t1	ARIC|g54728.t1	      0
 12-  1:	ARIC|g138.t1	ARIC|g54727.t1	  1e-23
 12-  2:	ARIC|g143.t1	ARIC|g54720.t1	  2e-27
 12-  3:	ARIC|g145.t1	ARIC|g54717.t1	 3e-135
 12-  4:	ARIC|g146.t1	ARIC|g54716.t1	 3e-109
 12-  5:	ARIC|g149.t1	ARIC|g54713.t1	  5e-53
 12-  6:	ARIC|g150.t1	ARIC|g54712.t1	 2e-137
 12-  7:	ARIC|g151.t1	ARIC|g54710.t1	  2e-66
 12-  8:	ARIC|g152.t1	ARIC|g54709.t1	 3e-157
 12-  9:	ARIC|g153.t1	ARIC|g54707.t1	 5e-129
 12- 10:	ARIC|g155.t1	ARIC|g54705.t1	 2e-101
 12- 11:	ARIC|g156.t1	ARIC|g54702.t1	 1e-194
 12- 12:	ARIC|g157.t1	ARIC|g54700.t1	 2e-150
 12- 13:	ARIC|g158.t1	ARIC|g54699.t1	  3e-77
 12- 14:	ARIC|g161.t1	ARIC|g54696.t1	 4e-294
 12- 15:	ARIC|g162.t1	ARIC|g54695.t1	 4e-166
 12- 16:	ARIC|g163.t1	ARIC|g54694.t1	 3e-288
 12- 17:	ARIC|g169.t1	ARIC|g54691.t1	  1e-30
 12- 18:	ARIC|g170.t1	ARIC|g54689.t1	  3e-33
 12- 19:	ARIC|g171.t1	ARIC|g54686.t1	  2e-43
 12- 20:	ARIC|g172.t1	ARIC|g54685.t1	  3e-78
 12- 21:	ARIC|g173.t1	ARIC|g54683.t1	 3e-242
 12- 22:	ARIC|g174.t1	ARIC|g54672.t1	 2e-164
 12- 23:	ARIC|g175.t1	ARIC|g54671.t1	      0
 12- 24:	ARIC|g176.t1	ARIC|g54668.t1	 8e-143
 12- 25:	ARIC|g177.t1	ARIC|g54667.t1	 9e-105
 12- 26:	ARIC|g178.t1	ARIC|g54666.t1	 3e-214
 12- 27:	ARIC|g179.t1	ARIC|g54665.t1	 3e-160
 12- 28:	ARIC|g181.t1	ARIC|g54662.t1	  1e-66
 12- 29:	ARIC|g183.t1	ARIC|g54657.t1	 5e-201
 12- 30:	ARIC|g184.t1	ARIC|g54653.t1	 1e-121
 12- 31:	ARIC|g185.t1	ARIC|g54651.t1	 6e-246
 12- 32:	ARIC|g186.t1	ARIC|g54647.t1	 3e-237
 12- 33:	ARIC|g187.t1	ARIC|g54646.t1	 2e-177
 12- 34:	ARIC|g188.t1	ARIC|g54644.t1	 1e-150
 12- 35:	ARIC|g191.t1	ARIC|g54635.t1	 1e-162
 12- 36:	ARIC|g192.t1	ARIC|g54634.t1	 2e-180
 12- 37:	ARIC|g194.t1	ARIC|g54631.t1	 1e-135
 12- 38:	ARIC|g195.t1	ARIC|g54630.t1	 8e-304
 12- 39:	ARIC|g196.t1	ARIC|g54629.t1	 3e-148
 12- 40:	ARIC|g198.t1	ARIC|g54627.t1	 1e-269
 12- 41:	ARIC|g199.t1	ARIC|g54626.t1	 4e-114
 12- 42:	ARIC|g200.t1	ARIC|g54625.t1	 4e-171
 12- 43:	ARIC|g201.t1	ARIC|g54623.t1	      0
 12- 44:	ARIC|g202.t1	ARIC|g54619.t1	 5e-120
 12- 45:	ARIC|g203.t1	ARIC|g54617.t1	 6e-201
 12- 46:	ARIC|g204.t1	ARIC|g54613.t1	 1e-141
 12- 47:	ARIC|g207.t1	ARIC|g54606.t1	 2e-126
 12- 48:	ARIC|g208.t1	ARIC|g54605.t1	 2e-214
 12- 49:	ARIC|g210.t1	ARIC|g54604.t1	  1e-72
 12- 50:	ARIC|g211.t1	ARIC|g54601.t1	  3e-96
 12- 51:	ARIC|g213.t1	ARIC|g54599.t1	  2e-78
 12- 52:	ARIC|g216.t1	ARIC|g54597.t1	  7e-16
 12- 53:	ARIC|g217.t1	ARIC|g54596.t1	      0
 12- 54:	ARIC|g218.t1	ARIC|g54594.t1	  7e-41
 12- 55:	ARIC|g220.t1	ARIC|g54593.t1	 2e-169
 12- 56:	ARIC|g221.t1	ARIC|g54592.t1	 4e-128
 12- 57:	ARIC|g222.t1	ARIC|g54589.t1	  5e-38
 12- 58:	ARIC|g223.t1	ARIC|g54588.t1	 2e-108
 12- 59:	ARIC|g225.t1	ARIC|g54585.t1	  3e-60
 12- 60:	ARIC|g226.t1	ARIC|g54584.t1	  4e-74
 12- 61:	ARIC|g228.t1	ARIC|g54582.t1	 1e-121
 12- 62:	ARIC|g232.t1	ARIC|g54572.t1	 1e-166
 12- 63:	ARIC|g234.t1	ARIC|g54567.t1	 2e-132
 12- 64:	ARIC|g240.t1	ARIC|g54557.t1	  2e-89
 12- 65:	ARIC|g242.t1	ARIC|g54555.t1	 5e-100
 12- 66:	ARIC|g243.t1	ARIC|g54553.t1	  2e-65
 12- 67:	ARIC|g245.t1	ARIC|g54552.t1	  4e-50
## Alignment 13: score=581.0 e_value=7.3e-28 N=12 Ar1&Ar270 plus
 13-  0:	ARIC|g96.t1	ARIC|g29779.t1	  1e-88
 13-  1:	ARIC|g100.t1	ARIC|g29785.t1	 2e-281
 13-  2:	ARIC|g102.t1	ARIC|g29787.t1	 4e-191
 13-  3:	ARIC|g103.t1	ARIC|g29791.t1	 6e-185
 13-  4:	ARIC|g104.t1	ARIC|g29792.t1	  2e-13
 13-  5:	ARIC|g105.t1	ARIC|g29793.t1	 9e-117
 13-  6:	ARIC|g106.t1	ARIC|g29794.t1	  2e-75
 13-  7:	ARIC|g109.t1	ARIC|g29795.t1	 9e-117
 13-  8:	ARIC|g110.t1	ARIC|g29796.t1	  3e-76
 13-  9:	ARIC|g111.t1	ARIC|g29797.t1	 2e-247
 13- 10:	ARIC|g112.t1	ARIC|g29799.t1	 2e-113
 13- 11:	ARIC|g114.t1	ARIC|g29807.t1	      0
## Alignment 14: score=3278.0 e_value=1e-261 N=68 Ar1&Ar30 plus
 14-  0:	ARIC|g443.t1	ARIC|g55174.t1	  6e-51
 14-  1:	ARIC|g446.t1	ARIC|g55176.t1	      0
 14-  2:	ARIC|g447.t1	ARIC|g55177.t1	 1e-189
 14-  3:	ARIC|g450.t1	ARIC|g55178.t1	 5e-297
 14-  4:	ARIC|g452.t1	ARIC|g55186.t1	  5e-88
 14-  5:	ARIC|g454.t1	ARIC|g55188.t1	 4e-117
 14-  6:	ARIC|g455.t1	ARIC|g55189.t1	  1e-84
 14-  7:	ARIC|g456.t1	ARIC|g55191.t1	 5e-228
 14-  8:	ARIC|g457.t1	ARIC|g55195.t1	  5e-17
 14-  9:	ARIC|g460.t1	ARIC|g55203.t1	 6e-118
 14- 10:	ARIC|g463.t1	ARIC|g55211.t1	  9e-22
 14- 11:	ARIC|g468.t1	ARIC|g55214.t1	  2e-66
 14- 12:	ARIC|g469.t1	ARIC|g55216.t1	 2e-187
 14- 13:	ARIC|g470.t1	ARIC|g55219.t1	  4e-93
 14- 14:	ARIC|g471.t1	ARIC|g55223.t1	 7e-263
 14- 15:	ARIC|g472.t1	ARIC|g55224.t1	  9e-21
 14- 16:	ARIC|g474.t1	ARIC|g55228.t1	 5e-158
 14- 17:	ARIC|g476.t1	ARIC|g55229.t1	 3e-192
 14- 18:	ARIC|g479.t1	ARIC|g55232.t1	 4e-250
 14- 19:	ARIC|g480.t1	ARIC|g55234.t1	 1e-248
 14- 20:	ARIC|g481.t1	ARIC|g55236.t1	 8e-112
 14- 21:	ARIC|g483.t1	ARIC|g55241.t1	 1e-195
 14- 22:	ARIC|g484.t1	ARIC|g55242.t1	  3e-97
 14- 23:	ARIC|g485.t1	ARIC|g55247.t1	 2e-151
 14- 24:	ARIC|g486.t1	ARIC|g55254.t1	 7e-150
 14- 25:	ARIC|g488.t1	ARIC|g55260.t1	 1e-297
 14- 26:	ARIC|g489.t1	ARIC|g55261.t1	  7e-89
 14- 27:	ARIC|g490.t1	ARIC|g55262.t1	 7e-119
 14- 28:	ARIC|g491.t1	ARIC|g55263.t1	 1e-217
 14- 29:	ARIC|g493.t1	ARIC|g55264.t1	  1e-93
 14- 30:	ARIC|g494.t1	ARIC|g55268.t1	 5e-176
 14- 31:	ARIC|g496.t1	ARIC|g55269.t1	      0
 14- 32:	ARIC|g499.t1	ARIC|g55271.t1	  2e-41
 14- 33:	ARIC|g500.t1	ARIC|g55273.t1	  1e-60
 14- 34:	ARIC|g501.t1	ARIC|g55275.t1	 6e-126
 14- 35:	ARIC|g502.t1	ARIC|g55277.t1	 6e-239
 14- 36:	ARIC|g504.t1	ARIC|g55279.t1	  1e-90
 14- 37:	ARIC|g507.t1	ARIC|g55282.t1	 3e-113
 14- 38:	ARIC|g508.t1	ARIC|g55284.t1	 1e-173
 14- 39:	ARIC|g509.t1	ARIC|g55285.t1	  3e-79
 14- 40:	ARIC|g511.t1	ARIC|g55286.t1	      0
 14- 41:	ARIC|g514.t1	ARIC|g55289.t1	 4e-194
 14- 42:	ARIC|g517.t1	ARIC|g55290.t1	 6e-180
 14- 43:	ARIC|g524.t1	ARIC|g55292.t1	 4e-219
 14- 44:	ARIC|g525.t1	ARIC|g55293.t1	      0
 14- 45:	ARIC|g529.t1	ARIC|g55296.t1	 4e-283
 14- 46:	ARIC|g530.t1	ARIC|g55298.t1	 9e-235
 14- 47:	ARIC|g531.t1	ARIC|g55299.t1	 3e-119
 14- 48:	ARIC|g535.t1	ARIC|g55302.t1	      0
 14- 49:	ARIC|g537.t1	ARIC|g55305.t1	  3e-85
 14- 50:	ARIC|g539.t1	ARIC|g55307.t1	  2e-67
 14- 51:	ARIC|g543.t1	ARIC|g55311.t1	 4e-137
 14- 52:	ARIC|g545.t1	ARIC|g55313.t1	 2e-187
 14- 53:	ARIC|g551.t1	ARIC|g55318.t1	 5e-107
 14- 54:	ARIC|g552.t1	ARIC|g55320.t1	 2e-234
 14- 55:	ARIC|g554.t1	ARIC|g55321.t1	 1e-115
 14- 56:	ARIC|g556.t1	ARIC|g55323.t1	 4e-133
 14- 57:	ARIC|g561.t1	ARIC|g55329.t1	      0
 14- 58:	ARIC|g562.t1	ARIC|g55331.t1	 3e-162
 14- 59:	ARIC|g563.t1	ARIC|g55332.t1	 7e-314
 14- 60:	ARIC|g564.t1	ARIC|g55334.t1	 2e-151
 14- 61:	ARIC|g565.t1	ARIC|g55335.t1	 4e-115
 14- 62:	ARIC|g566.t1	ARIC|g55336.t1	  2e-37
 14- 63:	ARIC|g568.t1	ARIC|g55341.t1	  5e-72
 14- 64:	ARIC|g577.t1	ARIC|g55347.t1	  5e-17
 14- 65:	ARIC|g580.t1	ARIC|g55352.t1	 2e-132
 14- 66:	ARIC|g582.t1	ARIC|g55353.t1	  2e-76
 14- 67:	ARIC|g583.t1	ARIC|g55354.t1	 3e-128
## Alignment 15: score=9175.0 e_value=0 N=184 Ar1&Ar31 plus
 15-  0:	ARIC|g96.t1	ARIC|g55369.t1	 1e-130
 15-  1:	ARIC|g99.t1	ARIC|g55372.t1	 2e-106
 15-  2:	ARIC|g100.t1	ARIC|g55373.t1	      0
 15-  3:	ARIC|g101.t1	ARIC|g55374.t1	      0
 15-  4:	ARIC|g102.t1	ARIC|g55375.t1	 4e-282
 15-  5:	ARIC|g103.t1	ARIC|g55376.t1	 2e-192
 15-  6:	ARIC|g104.t1	ARIC|g55377.t1	  7e-36
 15-  7:	ARIC|g105.t1	ARIC|g55378.t1	 6e-294
 15-  8:	ARIC|g106.t1	ARIC|g55379.t1	 3e-124
 15-  9:	ARIC|g107.t1	ARIC|g55380.t1	      0
 15- 10:	ARIC|g108.t1	ARIC|g55381.t1	  2e-31
 15- 11:	ARIC|g109.t1	ARIC|g55382.t1	 5e-182
 15- 12:	ARIC|g110.t1	ARIC|g55383.t1	  2e-95
 15- 13:	ARIC|g111.t1	ARIC|g55384.t1	 1e-132
 15- 14:	ARIC|g112.t1	ARIC|g55385.t1	  9e-71
 15- 15:	ARIC|g113.t1	ARIC|g55386.t1	  3e-91
 15- 16:	ARIC|g114.t1	ARIC|g55387.t1	      0
 15- 17:	ARIC|g115.t1	ARIC|g55388.t1	 2e-185
 15- 18:	ARIC|g116.t1	ARIC|g55390.t1	 3e-188
 15- 19:	ARIC|g117.t1	ARIC|g55391.t1	 3e-232
 15- 20:	ARIC|g118.t1	ARIC|g55392.t1	 3e-261
 15- 21:	ARIC|g119.t1	ARIC|g55394.t1	  1e-24
 15- 22:	ARIC|g120.t1	ARIC|g55395.t1	  8e-62
 15- 23:	ARIC|g123.t1	ARIC|g55401.t1	      0
 15- 24:	ARIC|g126.t1	ARIC|g55404.t1	  2e-66
 15- 25:	ARIC|g127.t1	ARIC|g55405.t1	 8e-209
 15- 26:	ARIC|g128.t1	ARIC|g55406.t1	      0
 15- 27:	ARIC|g129.t1	ARIC|g55408.t1	  2e-22
 15- 28:	ARIC|g130.t1	ARIC|g55409.t1	 7e-231
 15- 29:	ARIC|g131.t1	ARIC|g55411.t1	 2e-107
 15- 30:	ARIC|g132.t1	ARIC|g55412.t1	      0
 15- 31:	ARIC|g134.t1	ARIC|g55414.t1	 6e-203
 15- 32:	ARIC|g135.t1	ARIC|g55415.t1	 4e-236
 15- 33:	ARIC|g136.t1	ARIC|g55416.t1	 3e-224
 15- 34:	ARIC|g137.t1	ARIC|g55417.t1	      0
 15- 35:	ARIC|g138.t1	ARIC|g55418.t1	 7e-212
 15- 36:	ARIC|g139.t1	ARIC|g55419.t1	 1e-239
 15- 37:	ARIC|g140.t1	ARIC|g55420.t1	 2e-101
 15- 38:	ARIC|g141.t1	ARIC|g55421.t1	  6e-84
 15- 39:	ARIC|g143.t1	ARIC|g55423.t1	      0
 15- 40:	ARIC|g144.t1	ARIC|g55424.t1	  5e-87
 15- 41:	ARIC|g145.t1	ARIC|g55425.t1	      0
 15- 42:	ARIC|g146.t1	ARIC|g55426.t1	 1e-158
 15- 43:	ARIC|g147.t1	ARIC|g55427.t1	      0
 15- 44:	ARIC|g148.t1	ARIC|g55428.t1	 2e-273
 15- 45:	ARIC|g149.t1	ARIC|g55429.t1	 5e-270
 15- 46:	ARIC|g150.t1	ARIC|g55430.t1	 3e-202
 15- 47:	ARIC|g151.t1	ARIC|g55431.t1	 1e-199
 15- 48:	ARIC|g152.t1	ARIC|g55432.t1	 3e-260
 15- 49:	ARIC|g153.t1	ARIC|g55433.t1	 4e-207
 15- 50:	ARIC|g154.t1	ARIC|g55434.t1	 6e-188
 15- 51:	ARIC|g155.t1	ARIC|g55435.t1	      0
 15- 52:	ARIC|g156.t1	ARIC|g55436.t1	 2e-262
 15- 53:	ARIC|g157.t1	ARIC|g55437.t1	 3e-192
 15- 54:	ARIC|g158.t1	ARIC|g55438.t1	      0
 15- 55:	ARIC|g159.t1	ARIC|g55439.t1	 2e-176
 15- 56:	ARIC|g161.t1	ARIC|g55442.t1	      0
 15- 57:	ARIC|g162.t1	ARIC|g55443.t1	 2e-226
 15- 58:	ARIC|g163.t1	ARIC|g55444.t1	      0
 15- 59:	ARIC|g164.t1	ARIC|g55445.t1	  7e-53
 15- 60:	ARIC|g166.t1	ARIC|g55446.t1	 2e-196
 15- 61:	ARIC|g167.t1	ARIC|g55447.t1	 4e-197
 15- 62:	ARIC|g168.t1	ARIC|g55448.t1	      0
 15- 63:	ARIC|g169.t1	ARIC|g55449.t1	  2e-82
 15- 64:	ARIC|g170.t1	ARIC|g55451.t1	 6e-194
 15- 65:	ARIC|g171.t1	ARIC|g55452.t1	  4e-79
 15- 66:	ARIC|g172.t1	ARIC|g55453.t1	 1e-117
 15- 67:	ARIC|g173.t1	ARIC|g55454.t1	 8e-307
 15- 68:	ARIC|g174.t1	ARIC|g55455.t1	 2e-265
 15- 69:	ARIC|g175.t1	ARIC|g55456.t1	      0
 15- 70:	ARIC|g176.t1	ARIC|g55457.t1	 1e-310
 15- 71:	ARIC|g177.t1	ARIC|g55458.t1	 4e-108
 15- 72:	ARIC|g178.t1	ARIC|g55459.t1	 4e-279
 15- 73:	ARIC|g179.t1	ARIC|g55460.t1	 5e-232
 15- 74:	ARIC|g181.t1	ARIC|g55462.t1	 6e-147
 15- 75:	ARIC|g182.t1	ARIC|g55463.t1	 5e-106
 15- 76:	ARIC|g183.t1	ARIC|g55464.t1	 4e-288
 15- 77:	ARIC|g184.t1	ARIC|g55465.t1	 5e-207
 15- 78:	ARIC|g185.t1	ARIC|g55466.t1	      0
 15- 79:	ARIC|g186.t1	ARIC|g55467.t1	      0
 15- 80:	ARIC|g187.t1	ARIC|g55468.t1	 2e-211
 15- 81:	ARIC|g188.t1	ARIC|g55469.t1	 4e-273
 15- 82:	ARIC|g191.t1	ARIC|g55472.t1	 2e-262
 15- 83:	ARIC|g192.t1	ARIC|g55473.t1	 2e-270
 15- 84:	ARIC|g194.t1	ARIC|g55474.t1	      0
 15- 85:	ARIC|g195.t1	ARIC|g55475.t1	      0
 15- 86:	ARIC|g196.t1	ARIC|g55476.t1	 4e-273
 15- 87:	ARIC|g197.t1	ARIC|g55477.t1	  9e-93
 15- 88:	ARIC|g198.t1	ARIC|g55478.t1	      0
 15- 89:	ARIC|g199.t1	ARIC|g55479.t1	 3e-219
 15- 90:	ARIC|g200.t1	ARIC|g55480.t1	 8e-181
 15- 91:	ARIC|g201.t1	ARIC|g55481.t1	      0
 15- 92:	ARIC|g202.t1	ARIC|g55482.t1	 9e-240
 15- 93:	ARIC|g203.t1	ARIC|g55483.t1	 3e-269
 15- 94:	ARIC|g204.t1	ARIC|g55485.t1	      0
 15- 95:	ARIC|g205.t1	ARIC|g55486.t1	 1e-104
 15- 96:	ARIC|g206.t1	ARIC|g55487.t1	      0
 15- 97:	ARIC|g207.t1	ARIC|g55489.t1	 6e-132
 15- 98:	ARIC|g210.t1	ARIC|g55490.t1	 8e-165
 15- 99:	ARIC|g211.t1	ARIC|g55491.t1	 4e-256
 15-100:	ARIC|g212.t1	ARIC|g55492.t1	 1e-139
 15-101:	ARIC|g213.t1	ARIC|g55493.t1	 2e-169
 15-102:	ARIC|g214.t1	ARIC|g55494.t1	 2e-162
 15-103:	ARIC|g215.t1	ARIC|g55495.t1	 7e-259
 15-104:	ARIC|g216.t1	ARIC|g55496.t1	  4e-55
 15-105:	ARIC|g217.t1	ARIC|g55497.t1	      0
 15-106:	ARIC|g218.t1	ARIC|g55498.t1	  3e-98
 15-107:	ARIC|g220.t1	ARIC|g55500.t1	 3e-264
 15-108:	ARIC|g221.t1	ARIC|g55501.t1	 2e-188
 15-109:	ARIC|g222.t1	ARIC|g55502.t1	  2e-74
 15-110:	ARIC|g223.t1	ARIC|g55503.t1	 1e-199
 15-111:	ARIC|g224.t1	ARIC|g55504.t1	 2e-262
 15-112:	ARIC|g225.t1	ARIC|g55505.t1	  7e-66
 15-113:	ARIC|g226.t1	ARIC|g55506.t1	 2e-102
 15-114:	ARIC|g227.t1	ARIC|g55507.t1	 3e-245
 15-115:	ARIC|g228.t1	ARIC|g55508.t1	      0
 15-116:	ARIC|g229.t1	ARIC|g55509.t1	  3e-43
 15-117:	ARIC|g230.t1	ARIC|g55510.t1	  3e-90
 15-118:	ARIC|g231.t1	ARIC|g55511.t1	 4e-193
 15-119:	ARIC|g232.t1	ARIC|g55512.t1	 3e-245
 15-120:	ARIC|g234.t1	ARIC|g55514.t1	      0
 15-121:	ARIC|g235.t1	ARIC|g55515.t1	 2e-143
 15-122:	ARIC|g236.t1	ARIC|g55516.t1	 4e-230
 15-123:	ARIC|g239.t1	ARIC|g55517.t1	 2e-114
 15-124:	ARIC|g240.t1	ARIC|g55518.t1	 9e-192
 15-125:	ARIC|g241.t1	ARIC|g55519.t1	 3e-135
 15-126:	ARIC|g242.t1	ARIC|g55520.t1	 1e-133
 15-127:	ARIC|g243.t1	ARIC|g55521.t1	 1e-189
 15-128:	ARIC|g244.t1	ARIC|g55522.t1	 9e-248
 15-129:	ARIC|g245.t1	ARIC|g55523.t1	  6e-92
 15-130:	ARIC|g246.t1	ARIC|g55524.t1	 4e-137
 15-131:	ARIC|g248.t1	ARIC|g55525.t1	  3e-62
 15-132:	ARIC|g249.t1	ARIC|g55526.t1	 4e-168
 15-133:	ARIC|g250.t1	ARIC|g55527.t1	 3e-283
 15-134:	ARIC|g251.t1	ARIC|g55528.t1	 8e-285
 15-135:	ARIC|g252.t1	ARIC|g55529.t1	      0
 15-136:	ARIC|g253.t1	ARIC|g55530.t1	 8e-274
 15-137:	ARIC|g254.t1	ARIC|g55531.t1	  2e-76
 15-138:	ARIC|g256.t1	ARIC|g55534.t1	 1e-124
 15-139:	ARIC|g257.t1	ARIC|g55535.t1	 6e-247
 15-140:	ARIC|g260.t1	ARIC|g55537.t1	 5e-229
 15-141:	ARIC|g261.t1	ARIC|g55538.t1	 5e-224
 15-142:	ARIC|g262.t1	ARIC|g55539.t1	      0
 15-143:	ARIC|g263.t1	ARIC|g55540.t1	 8e-260
 15-144:	ARIC|g264.t1	ARIC|g55541.t1	 1e-270
 15-145:	ARIC|g265.t1	ARIC|g55542.t1	  4e-45
 15-146:	ARIC|g266.t1	ARIC|g55544.t1	      0
 15-147:	ARIC|g267.t1	ARIC|g55545.t1	  6e-61
 15-148:	ARIC|g269.t1	ARIC|g55546.t1	 2e-224
 15-149:	ARIC|g270.t1	ARIC|g55547.t1	 8e-263
 15-150:	ARIC|g271.t1	ARIC|g55548.t1	 1e-280
 15-151:	ARIC|g272.t1	ARIC|g55549.t1	      0
 15-152:	ARIC|g273.t1	ARIC|g55550.t1	      0
 15-153:	ARIC|g274.t1	ARIC|g55551.t1	      0
 15-154:	ARIC|g275.t1	ARIC|g55552.t1	 8e-138
 15-155:	ARIC|g276.t1	ARIC|g55553.t1	      0
 15-156:	ARIC|g277.t1	ARIC|g55554.t1	 9e-215
 15-157:	ARIC|g278.t1	ARIC|g55555.t1	 1e-130
 15-158:	ARIC|g279.t1	ARIC|g55556.t1	 3e-139
 15-159:	ARIC|g280.t1	ARIC|g55557.t1	 1e-218
 15-160:	ARIC|g281.t1	ARIC|g55558.t1	      0
 15-161:	ARIC|g282.t1	ARIC|g55559.t1	 2e-218
 15-162:	ARIC|g283.t1	ARIC|g55560.t1	      0
 15-163:	ARIC|g284.t1	ARIC|g55561.t1	 4e-119
 15-164:	ARIC|g285.t1	ARIC|g55562.t1	      0
 15-165:	ARIC|g286.t1	ARIC|g55563.t1	 4e-186
 15-166:	ARIC|g287.t1	ARIC|g55564.t1	 7e-188
 15-167:	ARIC|g288.t1	ARIC|g55565.t1	      0
 15-168:	ARIC|g289.t1	ARIC|g55566.t1	      0
 15-169:	ARIC|g290.t1	ARIC|g55569.t1	      0
 15-170:	ARIC|g291.t1	ARIC|g55570.t1	 1e-269
 15-171:	ARIC|g292.t1	ARIC|g55571.t1	 1e-234
 15-172:	ARIC|g293.t1	ARIC|g55572.t1	      0
 15-173:	ARIC|g294.t1	ARIC|g55573.t1	      0
 15-174:	ARIC|g295.t1	ARIC|g55574.t1	 2e-271
 15-175:	ARIC|g296.t1	ARIC|g55575.t1	 5e-263
 15-176:	ARIC|g297.t1	ARIC|g55576.t1	 2e-303
 15-177:	ARIC|g298.t1	ARIC|g55577.t1	 2e-199
 15-178:	ARIC|g299.t1	ARIC|g55578.t1	      0
 15-179:	ARIC|g300.t1	ARIC|g55579.t1	      0
 15-180:	ARIC|g301.t1	ARIC|g55580.t1	 8e-142
 15-181:	ARIC|g302.t1	ARIC|g55581.t1	 6e-238
 15-182:	ARIC|g304.t1	ARIC|g55582.t1	      0
 15-183:	ARIC|g305.t1	ARIC|g55583.t1	  3e-65
## Alignment 16: score=289.0 e_value=3.2e-08 N=6 Ar1&Ar312 plus
 16-  0:	ARIC|g41.t1	ARIC|g33033.t1	  9e-26
 16-  1:	ARIC|g44.t1	ARIC|g33037.t1	  6e-76
 16-  2:	ARIC|g45.t1	ARIC|g33039.t1	 4e-167
 16-  3:	ARIC|g49.t1	ARIC|g33040.t1	  9e-24
 16-  4:	ARIC|g53.t1	ARIC|g33041.t1	 2e-136
 16-  5:	ARIC|g55.t1	ARIC|g33043.t1	 7e-219
## Alignment 17: score=5234.0 e_value=0 N=105 Ar1&Ar32 minus
 17-  0:	ARIC|g457.t1	ARIC|g55800.t1	  7e-55
 17-  1:	ARIC|g458.t1	ARIC|g55799.t1	 2e-156
 17-  2:	ARIC|g459.t1	ARIC|g55798.t1	      0
 17-  3:	ARIC|g460.t1	ARIC|g55797.t1	 6e-210
 17-  4:	ARIC|g462.t1	ARIC|g55795.t1	  1e-31
 17-  5:	ARIC|g464.t1	ARIC|g55793.t1	 4e-228
 17-  6:	ARIC|g465.t1	ARIC|g55792.t1	      0
 17-  7:	ARIC|g466.t1	ARIC|g55791.t1	  8e-47
 17-  8:	ARIC|g467.t1	ARIC|g55790.t1	 8e-203
 17-  9:	ARIC|g468.t1	ARIC|g55789.t1	 9e-122
 17- 10:	ARIC|g469.t1	ARIC|g55788.t1	      0
 17- 11:	ARIC|g470.t1	ARIC|g55786.t1	 6e-181
 17- 12:	ARIC|g471.t1	ARIC|g55785.t1	      0
 17- 13:	ARIC|g472.t1	ARIC|g55784.t1	  1e-94
 17- 14:	ARIC|g474.t1	ARIC|g55781.t1	 2e-151
 17- 15:	ARIC|g476.t1	ARIC|g55780.t1	 3e-254
 17- 16:	ARIC|g477.t1	ARIC|g55779.t1	 1e-105
 17- 17:	ARIC|g479.t1	ARIC|g55777.t1	      0
 17- 18:	ARIC|g480.t1	ARIC|g55776.t1	 3e-299
 17- 19:	ARIC|g481.t1	ARIC|g55775.t1	 6e-158
 17- 20:	ARIC|g483.t1	ARIC|g55773.t1	 3e-269
 17- 21:	ARIC|g484.t1	ARIC|g55772.t1	 8e-191
 17- 22:	ARIC|g485.t1	ARIC|g55771.t1	      0
 17- 23:	ARIC|g486.t1	ARIC|g55770.t1	 3e-210
 17- 24:	ARIC|g488.t1	ARIC|g55768.t1	      0
 17- 25:	ARIC|g489.t1	ARIC|g55767.t1	 2e-117
 17- 26:	ARIC|g490.t1	ARIC|g55766.t1	 4e-280
 17- 27:	ARIC|g491.t1	ARIC|g55765.t1	      0
 17- 28:	ARIC|g492.t1	ARIC|g55764.t1	 3e-303
 17- 29:	ARIC|g493.t1	ARIC|g55763.t1	 5e-217
 17- 30:	ARIC|g494.t1	ARIC|g55762.t1	 6e-186
 17- 31:	ARIC|g495.t1	ARIC|g55761.t1	  3e-66
 17- 32:	ARIC|g496.t1	ARIC|g55760.t1	      0
 17- 33:	ARIC|g498.t1	ARIC|g55758.t1	 9e-251
 17- 34:	ARIC|g499.t1	ARIC|g55757.t1	  6e-92
 17- 35:	ARIC|g500.t1	ARIC|g55756.t1	 1e-150
 17- 36:	ARIC|g501.t1	ARIC|g55755.t1	 2e-187
 17- 37:	ARIC|g502.t1	ARIC|g55754.t1	 6e-258
 17- 38:	ARIC|g503.t1	ARIC|g55753.t1	 6e-162
 17- 39:	ARIC|g504.t1	ARIC|g55752.t1	  5e-98
 17- 40:	ARIC|g505.t1	ARIC|g55751.t1	  3e-63
 17- 41:	ARIC|g506.t1	ARIC|g55750.t1	  5e-72
 17- 42:	ARIC|g507.t1	ARIC|g55749.t1	 3e-140
 17- 43:	ARIC|g508.t1	ARIC|g55748.t1	 1e-240
 17- 44:	ARIC|g509.t1	ARIC|g55747.t1	 9e-200
 17- 45:	ARIC|g510.t1	ARIC|g55746.t1	  9e-68
 17- 46:	ARIC|g511.t1	ARIC|g55745.t1	      0
 17- 47:	ARIC|g512.t1	ARIC|g55744.t1	 3e-139
 17- 48:	ARIC|g514.t1	ARIC|g55742.t1	 2e-300
 17- 49:	ARIC|g515.t1	ARIC|g55741.t1	 6e-149
 17- 50:	ARIC|g516.t1	ARIC|g55740.t1	 7e-130
 17- 51:	ARIC|g517.t1	ARIC|g55739.t1	      0
 17- 52:	ARIC|g518.t1	ARIC|g55738.t1	 6e-208
 17- 53:	ARIC|g519.t1	ARIC|g55737.t1	 4e-126
 17- 54:	ARIC|g520.t1	ARIC|g55736.t1	 4e-115
 17- 55:	ARIC|g521.t1	ARIC|g55735.t1	 2e-291
 17- 56:	ARIC|g522.t1	ARIC|g55734.t1	 6e-120
 17- 57:	ARIC|g523.t1	ARIC|g55733.t1	 1e-178
 17- 58:	ARIC|g524.t1	ARIC|g55732.t1	      0
 17- 59:	ARIC|g525.t1	ARIC|g55731.t1	      0
 17- 60:	ARIC|g526.t1	ARIC|g55730.t1	 2e-145
 17- 61:	ARIC|g527.t1	ARIC|g55729.t1	 1e-292
 17- 62:	ARIC|g528.t1	ARIC|g55728.t1	 9e-124
 17- 63:	ARIC|g529.t1	ARIC|g55727.t1	      0
 17- 64:	ARIC|g530.t1	ARIC|g55726.t1	 2e-277
 17- 65:	ARIC|g531.t1	ARIC|g55725.t1	 2e-195
 17- 66:	ARIC|g532.t1	ARIC|g55724.t1	 6e-148
 17- 67:	ARIC|g533.t1	ARIC|g55723.t1	 3e-175
 17- 68:	ARIC|g535.t1	ARIC|g55721.t1	      0
 17- 69:	ARIC|g536.t1	ARIC|g55720.t1	 2e-227
 17- 70:	ARIC|g537.t1	ARIC|g55719.t1	  9e-95
 17- 71:	ARIC|g538.t1	ARIC|g55718.t1	  4e-76
 17- 72:	ARIC|g539.t1	ARIC|g55717.t1	  1e-76
 17- 73:	ARIC|g540.t1	ARIC|g55715.t1	  1e-43
 17- 74:	ARIC|g543.t1	ARIC|g55713.t1	 9e-240
 17- 75:	ARIC|g544.t1	ARIC|g55712.t1	 1e-171
 17- 76:	ARIC|g546.t1	ARIC|g55711.t1	  1e-82
 17- 77:	ARIC|g548.t1	ARIC|g55709.t1	  4e-37
 17- 78:	ARIC|g549.t1	ARIC|g55708.t1	  1e-79
 17- 79:	ARIC|g551.t1	ARIC|g55706.t1	 2e-189
 17- 80:	ARIC|g552.t1	ARIC|g55705.t1	 7e-250
 17- 81:	ARIC|g553.t1	ARIC|g55704.t1	 9e-109
 17- 82:	ARIC|g554.t1	ARIC|g55703.t1	 5e-144
 17- 83:	ARIC|g555.t1	ARIC|g55702.t1	  7e-23
 17- 84:	ARIC|g556.t1	ARIC|g55701.t1	 5e-173
 17- 85:	ARIC|g557.t1	ARIC|g55700.t1	 2e-173
 17- 86:	ARIC|g559.t1	ARIC|g55698.t1	 2e-131
 17- 87:	ARIC|g560.t1	ARIC|g55697.t1	  3e-98
 17- 88:	ARIC|g561.t1	ARIC|g55696.t1	      0
 17- 89:	ARIC|g562.t1	ARIC|g55695.t1	 7e-270
 17- 90:	ARIC|g563.t1	ARIC|g55694.t1	      0
 17- 91:	ARIC|g564.t1	ARIC|g55693.t1	 2e-220
 17- 92:	ARIC|g565.t1	ARIC|g55692.t1	 7e-277
 17- 93:	ARIC|g566.t1	ARIC|g55691.t1	 3e-245
 17- 94:	ARIC|g567.t1	ARIC|g55690.t1	 4e-118
 17- 95:	ARIC|g568.t1	ARIC|g55689.t1	 3e-142
 17- 96:	ARIC|g570.t1	ARIC|g55687.t1	  3e-41
 17- 97:	ARIC|g573.t1	ARIC|g55685.t1	  7e-41
 17- 98:	ARIC|g575.t1	ARIC|g55683.t1	  8e-33
 17- 99:	ARIC|g577.t1	ARIC|g55680.t1	  2e-70
 17-100:	ARIC|g578.t1	ARIC|g55679.t1	      0
 17-101:	ARIC|g580.t1	ARIC|g55678.t1	 4e-215
 17-102:	ARIC|g581.t1	ARIC|g55677.t1	 7e-254
 17-103:	ARIC|g582.t1	ARIC|g55676.t1	 4e-107
 17-104:	ARIC|g583.t1	ARIC|g55675.t1	 1e-223
## Alignment 18: score=2037.0 e_value=3.9e-137 N=41 Ar1&Ar337 minus
 18-  0:	ARIC|g8.t1	ARIC|g34387.t1	  2e-67
 18-  1:	ARIC|g9.t1	ARIC|g34385.t1	 5e-246
 18-  2:	ARIC|g10.t1	ARIC|g34384.t1	 2e-262
 18-  3:	ARIC|g11.t1	ARIC|g34383.t1	 4e-119
 18-  4:	ARIC|g12.t1	ARIC|g34382.t1	 5e-213
 18-  5:	ARIC|g13.t1	ARIC|g34381.t1	 2e-132
 18-  6:	ARIC|g14.t1	ARIC|g34378.t1	  1e-49
 18-  7:	ARIC|g15.t1	ARIC|g34377.t1	 5e-186
 18-  8:	ARIC|g16.t1	ARIC|g34376.t1	  1e-66
 18-  9:	ARIC|g17.t1	ARIC|g34375.t1	 3e-112
 18- 10:	ARIC|g18.t1	ARIC|g34374.t1	      0
 18- 11:	ARIC|g19.t1	ARIC|g34373.t1	      0
 18- 12:	ARIC|g20.t1	ARIC|g34372.t1	 6e-215
 18- 13:	ARIC|g21.t1	ARIC|g34371.t1	 8e-257
 18- 14:	ARIC|g22.t1	ARIC|g34370.t1	 8e-171
 18- 15:	ARIC|g23.t1	ARIC|g34369.t1	      0
 18- 16:	ARIC|g24.t1	ARIC|g34368.t1	 2e-189
 18- 17:	ARIC|g25.t1	ARIC|g34366.t1	 7e-132
 18- 18:	ARIC|g27.t1	ARIC|g34365.t1	 7e-265
 18- 19:	ARIC|g28.t1	ARIC|g34364.t1	  2e-73
 18- 20:	ARIC|g29.t1	ARIC|g34363.t1	  2e-48
 18- 21:	ARIC|g30.t1	ARIC|g34362.t1	 9e-136
 18- 22:	ARIC|g32.t1	ARIC|g34360.t1	 4e-111
 18- 23:	ARIC|g33.t1	ARIC|g34359.t1	 4e-205
 18- 24:	ARIC|g35.t1	ARIC|g34357.t1	 4e-310
 18- 25:	ARIC|g36.t1	ARIC|g34356.t1	 1e-240
 18- 26:	ARIC|g37.t1	ARIC|g34352.t1	  8e-73
 18- 27:	ARIC|g38.t1	ARIC|g34351.t1	  1e-49
 18- 28:	ARIC|g41.t1	ARIC|g34350.t1	  4e-45
 18- 29:	ARIC|g42.t1	ARIC|g34349.t1	      0
 18- 30:	ARIC|g43.t1	ARIC|g34348.t1	 2e-237
 18- 31:	ARIC|g44.t1	ARIC|g34347.t1	 6e-141
 18- 32:	ARIC|g45.t1	ARIC|g34346.t1	 7e-244
 18- 33:	ARIC|g49.t1	ARIC|g34345.t1	  1e-40
 18- 34:	ARIC|g50.t1	ARIC|g34344.t1	 3e-112
 18- 35:	ARIC|g51.t1	ARIC|g34343.t1	 2e-133
 18- 36:	ARIC|g52.t1	ARIC|g34342.t1	 2e-137
 18- 37:	ARIC|g53.t1	ARIC|g34341.t1	 4e-258
 18- 38:	ARIC|g55.t1	ARIC|g34339.t1	      0
 18- 39:	ARIC|g56.t1	ARIC|g34338.t1	 3e-111
 18- 40:	ARIC|g57.t1	ARIC|g34337.t1	      0
## Alignment 19: score=1550.0 e_value=3.3e-95 N=31 Ar1&Ar415 minus
 19-  0:	ARIC|g308.t1	ARIC|g37582.t1	 3e-101
 19-  1:	ARIC|g309.t1	ARIC|g37581.t1	      0
 19-  2:	ARIC|g310.t1	ARIC|g37580.t1	 9e-262
 19-  3:	ARIC|g311.t1	ARIC|g37579.t1	 3e-183
 19-  4:	ARIC|g312.t1	ARIC|g37578.t1	  2e-67
 19-  5:	ARIC|g313.t1	ARIC|g37577.t1	      0
 19-  6:	ARIC|g316.t1	ARIC|g37576.t1	 1e-292
 19-  7:	ARIC|g317.t1	ARIC|g37575.t1	  9e-62
 19-  8:	ARIC|g318.t1	ARIC|g37574.t1	 9e-171
 19-  9:	ARIC|g320.t1	ARIC|g37572.t1	 3e-253
 19- 10:	ARIC|g321.t1	ARIC|g37571.t1	 2e-134
 19- 11:	ARIC|g322.t1	ARIC|g37570.t1	 1e-110
 19- 12:	ARIC|g323.t1	ARIC|g37569.t1	 4e-121
 19- 13:	ARIC|g324.t1	ARIC|g37568.t1	 1e-267
 19- 14:	ARIC|g325.t1	ARIC|g37567.t1	 2e-284
 19- 15:	ARIC|g326.t1	ARIC|g37566.t1	      0
 19- 16:	ARIC|g327.t1	ARIC|g37565.t1	 2e-216
 19- 17:	ARIC|g329.t1	ARIC|g37563.t1	 9e-220
 19- 18:	ARIC|g330.t1	ARIC|g37562.t1	 3e-240
 19- 19:	ARIC|g331.t1	ARIC|g37561.t1	 2e-193
 19- 20:	ARIC|g333.t1	ARIC|g37559.t1	  2e-68
 19- 21:	ARIC|g334.t1	ARIC|g37558.t1	 3e-190
 19- 22:	ARIC|g335.t1	ARIC|g37557.t1	 6e-216
 19- 23:	ARIC|g336.t1	ARIC|g37556.t1	 6e-163
 19- 24:	ARIC|g337.t1	ARIC|g37555.t1	 5e-279
 19- 25:	ARIC|g338.t1	ARIC|g37554.t1	      0
 19- 26:	ARIC|g339.t1	ARIC|g37553.t1	 6e-238
 19- 27:	ARIC|g340.t1	ARIC|g37552.t1	      0
 19- 28:	ARIC|g341.t1	ARIC|g37551.t1	  3e-47
 19- 29:	ARIC|g342.t1	ARIC|g37550.t1	  1e-35
 19- 30:	ARIC|g343.t1	ARIC|g37549.t1	 3e-199
## Alignment 20: score=2222.0 e_value=6.2e-163 N=46 Ar1&Ar55 plus
 20-  0:	ARIC|g485.t1	ARIC|g5407.t1	 4e-150
 20-  1:	ARIC|g486.t1	ARIC|g5414.t1	 1e-150
 20-  2:	ARIC|g488.t1	ARIC|g5421.t1	 6e-299
 20-  3:	ARIC|g489.t1	ARIC|g5422.t1	  6e-88
 20-  4:	ARIC|g490.t1	ARIC|g5423.t1	 1e-120
 20-  5:	ARIC|g491.t1	ARIC|g5424.t1	 2e-225
 20-  6:	ARIC|g493.t1	ARIC|g5425.t1	  9e-92
 20-  7:	ARIC|g494.t1	ARIC|g5429.t1	 4e-176
 20-  8:	ARIC|g496.t1	ARIC|g5430.t1	      0
 20-  9:	ARIC|g499.t1	ARIC|g5431.t1	  1e-34
 20- 10:	ARIC|g500.t1	ARIC|g5433.t1	  6e-61
 20- 11:	ARIC|g501.t1	ARIC|g5435.t1	 2e-125
 20- 12:	ARIC|g502.t1	ARIC|g5437.t1	 4e-239
 20- 13:	ARIC|g504.t1	ARIC|g5439.t1	  5e-69
 20- 14:	ARIC|g507.t1	ARIC|g5441.t1	 3e-113
 20- 15:	ARIC|g508.t1	ARIC|g5443.t1	 6e-175
 20- 16:	ARIC|g509.t1	ARIC|g5444.t1	  1e-82
 20- 17:	ARIC|g511.t1	ARIC|g5445.t1	      0
 20- 18:	ARIC|g514.t1	ARIC|g5448.t1	 2e-193
 20- 19:	ARIC|g517.t1	ARIC|g5449.t1	 1e-178
 20- 20:	ARIC|g524.t1	ARIC|g5451.t1	 5e-216
 20- 21:	ARIC|g525.t1	ARIC|g5452.t1	      0
 20- 22:	ARIC|g529.t1	ARIC|g5455.t1	 2e-165
 20- 23:	ARIC|g530.t1	ARIC|g5457.t1	 5e-233
 20- 24:	ARIC|g531.t1	ARIC|g5458.t1	 1e-119
 20- 25:	ARIC|g532.t1	ARIC|g5459.t1	  3e-63
 20- 26:	ARIC|g535.t1	ARIC|g5461.t1	      0
 20- 27:	ARIC|g537.t1	ARIC|g5464.t1	  1e-85
 20- 28:	ARIC|g539.t1	ARIC|g5466.t1	  3e-67
 20- 29:	ARIC|g543.t1	ARIC|g5470.t1	 4e-136
 20- 30:	ARIC|g545.t1	ARIC|g5472.t1	 8e-186
 20- 31:	ARIC|g551.t1	ARIC|g5477.t1	 2e-107
 20- 32:	ARIC|g552.t1	ARIC|g5479.t1	 1e-235
 20- 33:	ARIC|g554.t1	ARIC|g5480.t1	 9e-115
 20- 34:	ARIC|g556.t1	ARIC|g5482.t1	 1e-132
 20- 35:	ARIC|g561.t1	ARIC|g5487.t1	      0
 20- 36:	ARIC|g562.t1	ARIC|g5489.t1	 9e-164
 20- 37:	ARIC|g563.t1	ARIC|g5490.t1	      0
 20- 38:	ARIC|g564.t1	ARIC|g5492.t1	 2e-152
 20- 39:	ARIC|g565.t1	ARIC|g5493.t1	 3e-115
 20- 40:	ARIC|g566.t1	ARIC|g5494.t1	  3e-35
 20- 41:	ARIC|g568.t1	ARIC|g5499.t1	  1e-73
 20- 42:	ARIC|g578.t1	ARIC|g5504.t1	 1e-121
 20- 43:	ARIC|g580.t1	ARIC|g5511.t1	 1e-133
 20- 44:	ARIC|g582.t1	ARIC|g5512.t1	  6e-77
 20- 45:	ARIC|g583.t1	ARIC|g5513.t1	 6e-145
## Alignment 21: score=2486.0 e_value=1.2e-180 N=51 Ar1&Ar6 minus
 21-  0:	ARIC|g298.t1	ARIC|g21979.t1	 2e-111
 21-  1:	ARIC|g302.t1	ARIC|g21976.t1	 3e-157
 21-  2:	ARIC|g305.t1	ARIC|g21973.t1	  1e-63
 21-  3:	ARIC|g309.t1	ARIC|g21970.t1	 6e-263
 21-  4:	ARIC|g310.t1	ARIC|g21967.t1	 3e-229
 21-  5:	ARIC|g313.t1	ARIC|g21965.t1	 1e-213
 21-  6:	ARIC|g316.t1	ARIC|g21964.t1	 2e-269
 21-  7:	ARIC|g317.t1	ARIC|g21963.t1	  4e-29
 21-  8:	ARIC|g320.t1	ARIC|g21959.t1	 4e-180
 21-  9:	ARIC|g321.t1	ARIC|g21958.t1	 8e-144
 21- 10:	ARIC|g322.t1	ARIC|g21956.t1	  8e-97
 21- 11:	ARIC|g324.t1	ARIC|g21954.t1	 2e-220
 21- 12:	ARIC|g325.t1	ARIC|g21953.t1	 1e-105
 21- 13:	ARIC|g326.t1	ARIC|g21952.t1	 2e-263
 21- 14:	ARIC|g327.t1	ARIC|g21950.t1	  7e-72
 21- 15:	ARIC|g329.t1	ARIC|g21947.t1	 2e-143
 21- 16:	ARIC|g330.t1	ARIC|g21946.t1	 1e-161
 21- 17:	ARIC|g333.t1	ARIC|g21945.t1	  2e-96
 21- 18:	ARIC|g336.t1	ARIC|g21942.t1	  6e-97
 21- 19:	ARIC|g337.t1	ARIC|g21941.t1	 1e-221
 21- 20:	ARIC|g338.t1	ARIC|g21940.t1	 2e-301
 21- 21:	ARIC|g339.t1	ARIC|g21939.t1	 1e-128
 21- 22:	ARIC|g340.t1	ARIC|g21938.t1	      0
 21- 23:	ARIC|g343.t1	ARIC|g21935.t1	 9e-170
 21- 24:	ARIC|g344.t1	ARIC|g21934.t1	 2e-172
 21- 25:	ARIC|g347.t1	ARIC|g21928.t1	  3e-47
 21- 26:	ARIC|g349.t1	ARIC|g21925.t1	 6e-113
 21- 27:	ARIC|g350.t1	ARIC|g21921.t1	  2e-96
 21- 28:	ARIC|g351.t1	ARIC|g21918.t1	 3e-170
 21- 29:	ARIC|g353.t1	ARIC|g21916.t1	      0
 21- 30:	ARIC|g354.t1	ARIC|g21914.t1	  2e-37
 21- 31:	ARIC|g360.t1	ARIC|g21912.t1	 2e-228
 21- 32:	ARIC|g363.t1	ARIC|g21911.t1	 6e-142
 21- 33:	ARIC|g364.t1	ARIC|g21909.t1	  3e-88
 21- 34:	ARIC|g366.t1	ARIC|g21907.t1	  1e-43
 21- 35:	ARIC|g367.t1	ARIC|g21906.t1	      0
 21- 36:	ARIC|g371.t1	ARIC|g21904.t1	  7e-43
 21- 37:	ARIC|g372.t1	ARIC|g21903.t1	  4e-42
 21- 38:	ARIC|g378.t1	ARIC|g21899.t1	 2e-111
 21- 39:	ARIC|g379.t1	ARIC|g21898.t1	 4e-132
 21- 40:	ARIC|g384.t1	ARIC|g21890.t1	 2e-126
 21- 41:	ARIC|g385.t1	ARIC|g21885.t1	 1e-149
 21- 42:	ARIC|g387.t1	ARIC|g21884.t1	  1e-88
 21- 43:	ARIC|g389.t1	ARIC|g21881.t1	  3e-29
 21- 44:	ARIC|g391.t1	ARIC|g21880.t1	 2e-274
 21- 45:	ARIC|g392.t1	ARIC|g21878.t1	  7e-64
 21- 46:	ARIC|g393.t1	ARIC|g21877.t1	 6e-281
 21- 47:	ARIC|g396.t1	ARIC|g21873.t1	  1e-33
 21- 48:	ARIC|g398.t1	ARIC|g21869.t1	  4e-58
 21- 49:	ARIC|g399.t1	ARIC|g21868.t1	  1e-45
 21- 50:	ARIC|g401.t1	ARIC|g21866.t1	  4e-22
## Alignment 22: score=728.0 e_value=1.1e-36 N=15 Ar1&Ar87 plus
 22-  0:	ARIC|g249.t1	ARIC|g10500.t1	  3e-87
 22-  1:	ARIC|g250.t1	ARIC|g10504.t1	 9e-180
 22-  2:	ARIC|g252.t1	ARIC|g10508.t1	      0
 22-  3:	ARIC|g253.t1	ARIC|g10509.t1	 3e-135
 22-  4:	ARIC|g254.t1	ARIC|g10510.t1	  9e-34
 22-  5:	ARIC|g256.t1	ARIC|g10514.t1	  3e-99
 22-  6:	ARIC|g260.t1	ARIC|g10517.t1	  1e-63
 22-  7:	ARIC|g261.t1	ARIC|g10518.t1	 3e-141
 22-  8:	ARIC|g262.t1	ARIC|g10519.t1	 6e-229
 22-  9:	ARIC|g264.t1	ARIC|g10520.t1	 5e-193
 22- 10:	ARIC|g266.t1	ARIC|g10528.t1	      0
 22- 11:	ARIC|g269.t1	ARIC|g10529.t1	  3e-91
 22- 12:	ARIC|g270.t1	ARIC|g10533.t1	 5e-129
 22- 13:	ARIC|g272.t1	ARIC|g10535.t1	 2e-197
 22- 14:	ARIC|g273.t1	ARIC|g10538.t1	 1e-201
## Alignment 23: score=1889.0 e_value=8.4e-133 N=39 Ar1&Ar87 minus
 23-  0:	ARIC|g264.t1	ARIC|g10520.t1	 5e-193
 23-  1:	ARIC|g276.t1	ARIC|g10508.t1	  4e-22
 23-  2:	ARIC|g287.t1	ARIC|g10499.t1	 7e-116
 23-  3:	ARIC|g288.t1	ARIC|g10494.t1	 2e-294
 23-  4:	ARIC|g290.t1	ARIC|g10492.t1	 3e-118
 23-  5:	ARIC|g291.t1	ARIC|g10491.t1	  4e-48
 23-  6:	ARIC|g293.t1	ARIC|g10490.t1	      0
 23-  7:	ARIC|g294.t1	ARIC|g10487.t1	 1e-242
 23-  8:	ARIC|g296.t1	ARIC|g10479.t1	 7e-144
 23-  9:	ARIC|g298.t1	ARIC|g10476.t1	 1e-129
 23- 10:	ARIC|g300.t1	ARIC|g10475.t1	      0
 23- 11:	ARIC|g302.t1	ARIC|g10471.t1	 2e-156
 23- 12:	ARIC|g305.t1	ARIC|g10468.t1	  1e-63
 23- 13:	ARIC|g309.t1	ARIC|g10465.t1	 6e-285
 23- 14:	ARIC|g310.t1	ARIC|g10463.t1	 7e-230
 23- 15:	ARIC|g313.t1	ARIC|g10461.t1	 1e-215
 23- 16:	ARIC|g316.t1	ARIC|g10460.t1	 6e-270
 23- 17:	ARIC|g317.t1	ARIC|g10459.t1	  3e-28
 23- 18:	ARIC|g320.t1	ARIC|g10455.t1	 5e-182
 23- 19:	ARIC|g321.t1	ARIC|g10454.t1	 3e-143
 23- 20:	ARIC|g322.t1	ARIC|g10452.t1	  8e-97
 23- 21:	ARIC|g324.t1	ARIC|g10450.t1	 4e-219
 23- 22:	ARIC|g325.t1	ARIC|g10449.t1	 3e-102
 23- 23:	ARIC|g326.t1	ARIC|g10448.t1	 1e-264
 23- 24:	ARIC|g327.t1	ARIC|g10446.t1	  4e-73
 23- 25:	ARIC|g329.t1	ARIC|g10443.t1	 5e-141
 23- 26:	ARIC|g330.t1	ARIC|g10442.t1	 1e-164
 23- 27:	ARIC|g333.t1	ARIC|g10441.t1	  6e-96
 23- 28:	ARIC|g336.t1	ARIC|g10438.t1	  9e-95
 23- 29:	ARIC|g337.t1	ARIC|g10437.t1	 4e-222
 23- 30:	ARIC|g338.t1	ARIC|g10436.t1	 2e-303
 23- 31:	ARIC|g339.t1	ARIC|g10435.t1	 5e-128
 23- 32:	ARIC|g340.t1	ARIC|g10434.t1	      0
 23- 33:	ARIC|g343.t1	ARIC|g10431.t1	 4e-129
 23- 34:	ARIC|g344.t1	ARIC|g10430.t1	 2e-174
 23- 35:	ARIC|g347.t1	ARIC|g10424.t1	  2e-46
 23- 36:	ARIC|g349.t1	ARIC|g10421.t1	 4e-112
 23- 37:	ARIC|g350.t1	ARIC|g10417.t1	 8e-101
 23- 38:	ARIC|g351.t1	ARIC|g10416.t1	 1e-170
## Alignment 24: score=500.0 e_value=1.2e-18 N=10 Ar1&Ar881 minus
 24-  0:	ARIC|g58.t1	ARIC|g47293.t1	      0
 24-  1:	ARIC|g59.t1	ARIC|g47292.t1	      0
 24-  2:	ARIC|g60.t1	ARIC|g47291.t1	 3e-173
 24-  3:	ARIC|g61.t1	ARIC|g47290.t1	 3e-127
 24-  4:	ARIC|g62.t1	ARIC|g47289.t1	      0
 24-  5:	ARIC|g64.t1	ARIC|g47287.t1	 3e-177
 24-  6:	ARIC|g65.t1	ARIC|g47286.t1	 8e-268
 24-  7:	ARIC|g67.t1	ARIC|g47284.t1	 3e-255
 24-  8:	ARIC|g68.t1	ARIC|g47283.t1	  3e-68
 24-  9:	ARIC|g70.t1	ARIC|g47281.t1	 7e-147
## Alignment 25: score=293.0 e_value=4.9e-09 N=6 Ar1&Ar973 plus
 25-  0:	ARIC|g44.t1	ARIC|g48043.t1	  2e-73
 25-  1:	ARIC|g45.t1	ARIC|g48045.t1	 5e-166
 25-  2:	ARIC|g49.t1	ARIC|g48046.t1	  1e-28
 25-  3:	ARIC|g50.t1	ARIC|g48047.t1	  3e-98
 25-  4:	ARIC|g53.t1	ARIC|g48048.t1	 5e-134
 25-  5:	ARIC|g55.t1	ARIC|g48050.t1	 3e-224
## Alignment 26: score=541.0 e_value=1.9e-21 N=11 Ar10&Ar16 plus
 26-  0:	ARIC|g32311.t1	ARIC|g50076.t1	  6e-85
 26-  1:	ARIC|g32312.t1	ARIC|g50080.t1	 5e-182
 26-  2:	ARIC|g32313.t1	ARIC|g50081.t1	 9e-233
 26-  3:	ARIC|g32314.t1	ARIC|g50082.t1	 3e-117
 26-  4:	ARIC|g32317.t1	ARIC|g50085.t1	 2e-115
 26-  5:	ARIC|g32318.t1	ARIC|g50086.t1	  4e-65
 26-  6:	ARIC|g32322.t1	ARIC|g50089.t1	 7e-201
 26-  7:	ARIC|g32323.t1	ARIC|g50090.t1	 1e-166
 26-  8:	ARIC|g32325.t1	ARIC|g50091.t1	 4e-181
 26-  9:	ARIC|g32326.t1	ARIC|g50092.t1	 6e-107
 26- 10:	ARIC|g32329.t1	ARIC|g50094.t1	 5e-273
## Alignment 27: score=2244.0 e_value=2.9e-155 N=45 Ar10&Ar217 plus
 27-  0:	ARIC|g32017.t1	ARIC|g26245.t1	      0
 27-  1:	ARIC|g32018.t1	ARIC|g26247.t1	      0
 27-  2:	ARIC|g32019.t1	ARIC|g26248.t1	 3e-253
 27-  3:	ARIC|g32020.t1	ARIC|g26249.t1	 1e-193
 27-  4:	ARIC|g32021.t1	ARIC|g26250.t1	      0
 27-  5:	ARIC|g32023.t1	ARIC|g26252.t1	 3e-178
 27-  6:	ARIC|g32025.t1	ARIC|g26254.t1	 3e-112
 27-  7:	ARIC|g32027.t1	ARIC|g26256.t1	      0
 27-  8:	ARIC|g32029.t1	ARIC|g26258.t1	 2e-163
 27-  9:	ARIC|g32030.t1	ARIC|g26259.t1	 9e-281
 27- 10:	ARIC|g32031.t1	ARIC|g26260.t1	      0
 27- 11:	ARIC|g32032.t1	ARIC|g26261.t1	  2e-45
 27- 12:	ARIC|g32033.t1	ARIC|g26262.t1	  5e-75
 27- 13:	ARIC|g32034.t1	ARIC|g26263.t1	 9e-184
 27- 14:	ARIC|g32035.t1	ARIC|g26264.t1	 5e-125
 27- 15:	ARIC|g32036.t1	ARIC|g26265.t1	  1e-84
 27- 16:	ARIC|g32037.t1	ARIC|g26266.t1	 2e-221
 27- 17:	ARIC|g32038.t1	ARIC|g26267.t1	 3e-146
 27- 18:	ARIC|g32039.t1	ARIC|g26268.t1	      0
 27- 19:	ARIC|g32040.t1	ARIC|g26269.t1	 6e-221
 27- 20:	ARIC|g32041.t1	ARIC|g26271.t1	 2e-149
 27- 21:	ARIC|g32042.t1	ARIC|g26272.t1	 1e-152
 27- 22:	ARIC|g32043.t1	ARIC|g26273.t1	 7e-174
 27- 23:	ARIC|g32044.t1	ARIC|g26274.t1	 2e-103
 27- 24:	ARIC|g32047.t1	ARIC|g26277.t1	 1e-218
 27- 25:	ARIC|g32048.t1	ARIC|g26278.t1	      0
 27- 26:	ARIC|g32049.t1	ARIC|g26279.t1	 2e-225
 27- 27:	ARIC|g32050.t1	ARIC|g26280.t1	  1e-66
 27- 28:	ARIC|g32051.t1	ARIC|g26281.t1	 1e-203
 27- 29:	ARIC|g32052.t1	ARIC|g26282.t1	      0
 27- 30:	ARIC|g32053.t1	ARIC|g26283.t1	 8e-115
 27- 31:	ARIC|g32054.t1	ARIC|g26284.t1	 5e-161
 27- 32:	ARIC|g32055.t1	ARIC|g26286.t1	      0
 27- 33:	ARIC|g32056.t1	ARIC|g26287.t1	 8e-114
 27- 34:	ARIC|g32057.t1	ARIC|g26288.t1	      0
 27- 35:	ARIC|g32058.t1	ARIC|g26289.t1	 7e-241
 27- 36:	ARIC|g32060.t1	ARIC|g26292.t1	 1e-242
 27- 37:	ARIC|g32061.t1	ARIC|g26293.t1	 5e-109
 27- 38:	ARIC|g32062.t1	ARIC|g26294.t1	 2e-114
 27- 39:	ARIC|g32063.t1	ARIC|g26295.t1	 2e-136
 27- 40:	ARIC|g32065.t1	ARIC|g26296.t1	      0
 27- 41:	ARIC|g32066.t1	ARIC|g26297.t1	 3e-236
 27- 42:	ARIC|g32067.t1	ARIC|g26298.t1	 1e-286
 27- 43:	ARIC|g32068.t1	ARIC|g26299.t1	 5e-147
 27- 44:	ARIC|g32069.t1	ARIC|g26300.t1	 2e-281
## Alignment 28: score=3441.0 e_value=3.1e-260 N=69 Ar10&Ar229 minus
 28-  0:	ARIC|g32070.t1	ARIC|g27213.t1	 2e-249
 28-  1:	ARIC|g32071.t1	ARIC|g27212.t1	 1e-229
 28-  2:	ARIC|g32072.t1	ARIC|g27211.t1	 8e-235
 28-  3:	ARIC|g32073.t1	ARIC|g27210.t1	      0
 28-  4:	ARIC|g32074.t1	ARIC|g27209.t1	 9e-231
 28-  5:	ARIC|g32075.t1	ARIC|g27208.t1	      0
 28-  6:	ARIC|g32076.t1	ARIC|g27207.t1	 2e-218
 28-  7:	ARIC|g32077.t1	ARIC|g27206.t1	      0
 28-  8:	ARIC|g32079.t1	ARIC|g27204.t1	      0
 28-  9:	ARIC|g32080.t1	ARIC|g27203.t1	  6e-64
 28- 10:	ARIC|g32081.t1	ARIC|g27202.t1	      0
 28- 11:	ARIC|g32082.t1	ARIC|g27201.t1	  3e-42
 28- 12:	ARIC|g32083.t1	ARIC|g27200.t1	      0
 28- 13:	ARIC|g32084.t1	ARIC|g27199.t1	      0
 28- 14:	ARIC|g32085.t1	ARIC|g27198.t1	 9e-220
 28- 15:	ARIC|g32086.t1	ARIC|g27197.t1	 5e-260
 28- 16:	ARIC|g32088.t1	ARIC|g27196.t1	  9e-65
 28- 17:	ARIC|g32089.t1	ARIC|g27195.t1	      0
 28- 18:	ARIC|g32090.t1	ARIC|g27194.t1	 5e-215
 28- 19:	ARIC|g32091.t1	ARIC|g27193.t1	 2e-226
 28- 20:	ARIC|g32092.t1	ARIC|g27192.t1	      0
 28- 21:	ARIC|g32093.t1	ARIC|g27191.t1	 2e-123
 28- 22:	ARIC|g32094.t1	ARIC|g27190.t1	 1e-181
 28- 23:	ARIC|g32095.t1	ARIC|g27189.t1	  1e-47
 28- 24:	ARIC|g32096.t1	ARIC|g27188.t1	 6e-247
 28- 25:	ARIC|g32097.t1	ARIC|g27186.t1	  7e-27
 28- 26:	ARIC|g32099.t1	ARIC|g27185.t1	 4e-296
 28- 27:	ARIC|g32100.t1	ARIC|g27183.t1	 2e-127
 28- 28:	ARIC|g32103.t1	ARIC|g27182.t1	 3e-289
 28- 29:	ARIC|g32104.t1	ARIC|g27181.t1	      0
 28- 30:	ARIC|g32105.t1	ARIC|g27180.t1	      0
 28- 31:	ARIC|g32107.t1	ARIC|g27178.t1	 3e-200
 28- 32:	ARIC|g32108.t1	ARIC|g27177.t1	  2e-86
 28- 33:	ARIC|g32109.t1	ARIC|g27176.t1	      0
 28- 34:	ARIC|g32110.t1	ARIC|g27175.t1	 2e-236
 28- 35:	ARIC|g32111.t1	ARIC|g27174.t1	 1e-121
 28- 36:	ARIC|g32112.t1	ARIC|g27173.t1	      0
 28- 37:	ARIC|g32114.t1	ARIC|g27171.t1	  5e-47
 28- 38:	ARIC|g32115.t1	ARIC|g27170.t1	 2e-164
 28- 39:	ARIC|g32116.t1	ARIC|g27169.t1	 3e-172
 28- 40:	ARIC|g32117.t1	ARIC|g27168.t1	 2e-121
 28- 41:	ARIC|g32118.t1	ARIC|g27167.t1	      0
 28- 42:	ARIC|g32119.t1	ARIC|g27166.t1	  1e-57
 28- 43:	ARIC|g32120.t1	ARIC|g27165.t1	 5e-122
 28- 44:	ARIC|g32121.t1	ARIC|g27164.t1	 8e-291
 28- 45:	ARIC|g32122.t1	ARIC|g27163.t1	 7e-191
 28- 46:	ARIC|g32125.t1	ARIC|g27162.t1	      0
 28- 47:	ARIC|g32126.t1	ARIC|g27161.t1	 1e-142
 28- 48:	ARIC|g32127.t1	ARIC|g27159.t1	      0
 28- 49:	ARIC|g32128.t1	ARIC|g27158.t1	 3e-126
 28- 50:	ARIC|g32129.t1	ARIC|g27157.t1	 3e-133
 28- 51:	ARIC|g32130.t1	ARIC|g27156.t1	 2e-157
 28- 52:	ARIC|g32131.t1	ARIC|g27155.t1	      0
 28- 53:	ARIC|g32132.t1	ARIC|g27154.t1	      0
 28- 54:	ARIC|g32133.t1	ARIC|g27153.t1	 1e-152
 28- 55:	ARIC|g32134.t1	ARIC|g27152.t1	 1e-257
 28- 56:	ARIC|g32135.t1	ARIC|g27151.t1	  2e-78
 28- 57:	ARIC|g32136.t1	ARIC|g27150.t1	 4e-204
 28- 58:	ARIC|g32137.t1	ARIC|g27149.t1	  8e-87
 28- 59:	ARIC|g32138.t1	ARIC|g27148.t1	 2e-258
 28- 60:	ARIC|g32139.t1	ARIC|g27147.t1	 1e-222
 28- 61:	ARIC|g32140.t1	ARIC|g27146.t1	 8e-171
 28- 62:	ARIC|g32141.t1	ARIC|g27145.t1	  3e-72
 28- 63:	ARIC|g32143.t1	ARIC|g27144.t1	 3e-214
 28- 64:	ARIC|g32144.t1	ARIC|g27143.t1	 2e-187
 28- 65:	ARIC|g32145.t1	ARIC|g27142.t1	 4e-193
 28- 66:	ARIC|g32146.t1	ARIC|g27141.t1	 7e-149
 28- 67:	ARIC|g32147.t1	ARIC|g27140.t1	      0
 28- 68:	ARIC|g32149.t1	ARIC|g27138.t1	      0
## Alignment 29: score=295.0 e_value=1.4e-08 N=6 Ar10&Ar36 plus
 29-  0:	ARIC|g32190.t1	ARIC|g1889.t1	 1e-271
 29-  1:	ARIC|g32191.t1	ARIC|g1890.t1	  2e-86
 29-  2:	ARIC|g32194.t1	ARIC|g1893.t1	 1e-287
 29-  3:	ARIC|g32196.t1	ARIC|g1895.t1	 5e-181
 29-  4:	ARIC|g32197.t1	ARIC|g1897.t1	 1e-290
 29-  5:	ARIC|g32198.t1	ARIC|g1899.t1	 8e-196
## Alignment 30: score=4734.0 e_value=0 N=98 Ar10&Ar36 minus
 30-  0:	ARIC|g32071.t1	ARIC|g2006.t1	 1e-177
 30-  1:	ARIC|g32073.t1	ARIC|g2005.t1	      0
 30-  2:	ARIC|g32074.t1	ARIC|g2003.t1	 4e-182
 30-  3:	ARIC|g32077.t1	ARIC|g2001.t1	      0
 30-  4:	ARIC|g32079.t1	ARIC|g2000.t1	 3e-209
 30-  5:	ARIC|g32080.t1	ARIC|g1999.t1	  2e-17
 30-  6:	ARIC|g32081.t1	ARIC|g1998.t1	 8e-147
 30-  7:	ARIC|g32087.t1	ARIC|g1994.t1	 3e-230
 30-  8:	ARIC|g32088.t1	ARIC|g1992.t1	  5e-62
 30-  9:	ARIC|g32089.t1	ARIC|g1991.t1	 2e-253
 30- 10:	ARIC|g32091.t1	ARIC|g1988.t1	 1e-162
 30- 11:	ARIC|g32092.t1	ARIC|g1987.t1	 5e-270
 30- 12:	ARIC|g32094.t1	ARIC|g1984.t1	  4e-45
 30- 13:	ARIC|g32096.t1	ARIC|g1983.t1	 1e-151
 30- 14:	ARIC|g32097.t1	ARIC|g1980.t1	  3e-71
 30- 15:	ARIC|g32098.t1	ARIC|g1979.t1	  3e-94
 30- 16:	ARIC|g32099.t1	ARIC|g1978.t1	 4e-185
 30- 17:	ARIC|g32100.t1	ARIC|g1977.t1	 6e-129
 30- 18:	ARIC|g32103.t1	ARIC|g1976.t1	 6e-248
 30- 19:	ARIC|g32104.t1	ARIC|g1975.t1	 1e-209
 30- 20:	ARIC|g32105.t1	ARIC|g1971.t1	      0
 30- 21:	ARIC|g32110.t1	ARIC|g1969.t1	 8e-155
 30- 22:	ARIC|g32111.t1	ARIC|g1968.t1	  1e-55
 30- 23:	ARIC|g32112.t1	ARIC|g1965.t1	 6e-221
 30- 24:	ARIC|g32116.t1	ARIC|g1962.t1	 2e-142
 30- 25:	ARIC|g32117.t1	ARIC|g1961.t1	  1e-55
 30- 26:	ARIC|g32118.t1	ARIC|g1960.t1	  3e-22
 30- 27:	ARIC|g32120.t1	ARIC|g1957.t1	  3e-89
 30- 28:	ARIC|g32122.t1	ARIC|g1954.t1	 4e-152
 30- 29:	ARIC|g32125.t1	ARIC|g1951.t1	 4e-105
 30- 30:	ARIC|g32127.t1	ARIC|g1950.t1	  7e-58
 30- 31:	ARIC|g32130.t1	ARIC|g1947.t1	  4e-55
 30- 32:	ARIC|g32131.t1	ARIC|g1946.t1	 2e-208
 30- 33:	ARIC|g32133.t1	ARIC|g1943.t1	  6e-86
 30- 34:	ARIC|g32136.t1	ARIC|g1939.t1	  3e-80
 30- 35:	ARIC|g32137.t1	ARIC|g1938.t1	  2e-42
 30- 36:	ARIC|g32138.t1	ARIC|g1937.t1	 3e-166
 30- 37:	ARIC|g32150.t1	ARIC|g1935.t1	 6e-129
 30- 38:	ARIC|g32154.t1	ARIC|g1931.t1	 2e-159
 30- 39:	ARIC|g32156.t1	ARIC|g1930.t1	 1e-178
 30- 40:	ARIC|g32163.t1	ARIC|g1923.t1	  3e-98
 30- 41:	ARIC|g32168.t1	ARIC|g1921.t1	 4e-107
 30- 42:	ARIC|g32169.t1	ARIC|g1920.t1	  1e-51
 30- 43:	ARIC|g32174.t1	ARIC|g1919.t1	  1e-18
 30- 44:	ARIC|g32175.t1	ARIC|g1915.t1	  4e-11
 30- 45:	ARIC|g32182.t1	ARIC|g1912.t1	      0
 30- 46:	ARIC|g32187.t1	ARIC|g1906.t1	 9e-121
 30- 47:	ARIC|g32188.t1	ARIC|g1903.t1	 1e-292
 30- 48:	ARIC|g32196.t1	ARIC|g1895.t1	 5e-181
 30- 49:	ARIC|g32199.t1	ARIC|g1888.t1	 3e-117
 30- 50:	ARIC|g32201.t1	ARIC|g1885.t1	 9e-213
 30- 51:	ARIC|g32202.t1	ARIC|g1884.t1	 2e-198
 30- 52:	ARIC|g32203.t1	ARIC|g1883.t1	 4e-130
 30- 53:	ARIC|g32204.t1	ARIC|g1882.t1	  5e-27
 30- 54:	ARIC|g32205.t1	ARIC|g1881.t1	  5e-17
 30- 55:	ARIC|g32207.t1	ARIC|g1880.t1	  9e-90
 30- 56:	ARIC|g32208.t1	ARIC|g1879.t1	 6e-120
 30- 57:	ARIC|g32210.t1	ARIC|g1877.t1	  1e-88
 30- 58:	ARIC|g32213.t1	ARIC|g1875.t1	 1e-208
 30- 59:	ARIC|g32216.t1	ARIC|g1869.t1	 5e-149
 30- 60:	ARIC|g32218.t1	ARIC|g1867.t1	 2e-145
 30- 61:	ARIC|g32219.t1	ARIC|g1866.t1	  2e-40
 30- 62:	ARIC|g32224.t1	ARIC|g1859.t1	  2e-39
 30- 63:	ARIC|g32225.t1	ARIC|g1858.t1	 1e-178
 30- 64:	ARIC|g32226.t1	ARIC|g1854.t1	  2e-66
 30- 65:	ARIC|g32229.t1	ARIC|g1852.t1	  6e-77
 30- 66:	ARIC|g32231.t1	ARIC|g1851.t1	  2e-73
 30- 67:	ARIC|g32233.t1	ARIC|g1849.t1	 2e-163
 30- 68:	ARIC|g32234.t1	ARIC|g1848.t1	 2e-262
 30- 69:	ARIC|g32235.t1	ARIC|g1845.t1	 2e-201
 30- 70:	ARIC|g32243.t1	ARIC|g1839.t1	  3e-36
 30- 71:	ARIC|g32245.t1	ARIC|g1836.t1	 2e-121
 30- 72:	ARIC|g32254.t1	ARIC|g1834.t1	 1e-128
 30- 73:	ARIC|g32255.t1	ARIC|g1833.t1	  9e-26
 30- 74:	ARIC|g32258.t1	ARIC|g1831.t1	  3e-72
 30- 75:	ARIC|g32259.t1	ARIC|g1830.t1	 2e-286
 30- 76:	ARIC|g32262.t1	ARIC|g1829.t1	      0
 30- 77:	ARIC|g32265.t1	ARIC|g1828.t1	  2e-27
 30- 78:	ARIC|g32272.t1	ARIC|g1821.t1	  5e-91
 30- 79:	ARIC|g32274.t1	ARIC|g1818.t1	      0
 30- 80:	ARIC|g32275.t1	ARIC|g1816.t1	  3e-75
 30- 81:	ARIC|g32279.t1	ARIC|g1815.t1	  1e-90
 30- 82:	ARIC|g32280.t1	ARIC|g1814.t1	 1e-188
 30- 83:	ARIC|g32281.t1	ARIC|g1813.t1	 7e-166
 30- 84:	ARIC|g32283.t1	ARIC|g1812.t1	  2e-92
 30- 85:	ARIC|g32284.t1	ARIC|g1811.t1	 2e-160
 30- 86:	ARIC|g32290.t1	ARIC|g1807.t1	      0
 30- 87:	ARIC|g32291.t1	ARIC|g1806.t1	  3e-71
 30- 88:	ARIC|g32292.t1	ARIC|g1805.t1	  2e-49
 30- 89:	ARIC|g32294.t1	ARIC|g1803.t1	  2e-41
 30- 90:	ARIC|g32297.t1	ARIC|g1799.t1	 4e-144
 30- 91:	ARIC|g32298.t1	ARIC|g1798.t1	 6e-194
 30- 92:	ARIC|g32302.t1	ARIC|g1795.t1	 1e-132
 30- 93:	ARIC|g32304.t1	ARIC|g1793.t1	 6e-140
 30- 94:	ARIC|g32305.t1	ARIC|g1792.t1	  3e-35
 30- 95:	ARIC|g32307.t1	ARIC|g1791.t1	 2e-189
 30- 96:	ARIC|g32308.t1	ARIC|g1788.t1	  3e-93
 30- 97:	ARIC|g32309.t1	ARIC|g1785.t1	  3e-52
## Alignment 31: score=730.0 e_value=4.1e-36 N=15 Ar10&Ar453 plus
 31-  0:	ARIC|g32033.t1	ARIC|g38838.t1	  2e-56
 31-  1:	ARIC|g32035.t1	ARIC|g38842.t1	 6e-115
 31-  2:	ARIC|g32036.t1	ARIC|g38844.t1	  1e-62
 31-  3:	ARIC|g32038.t1	ARIC|g38846.t1	 8e-124
 31-  4:	ARIC|g32039.t1	ARIC|g38847.t1	      0
 31-  5:	ARIC|g32040.t1	ARIC|g38848.t1	 1e-171
 31-  6:	ARIC|g32043.t1	ARIC|g38852.t1	  1e-27
 31-  7:	ARIC|g32047.t1	ARIC|g38855.t1	 9e-116
 31-  8:	ARIC|g32049.t1	ARIC|g38856.t1	 4e-124
 31-  9:	ARIC|g32051.t1	ARIC|g38858.t1	 7e-148
 31- 10:	ARIC|g32053.t1	ARIC|g38861.t1	  1e-52
 31- 11:	ARIC|g32054.t1	ARIC|g38864.t1	 2e-105
 31- 12:	ARIC|g32060.t1	ARIC|g38866.t1	 8e-206
 31- 13:	ARIC|g32063.t1	ARIC|g38868.t1	  4e-62
 31- 14:	ARIC|g32064.t1	ARIC|g38869.t1	  2e-69
## Alignment 32: score=7427.0 e_value=0 N=149 Ar10&Ar46 plus
 32-  0:	ARIC|g32152.t1	ARIC|g3797.t1	  6e-98
 32-  1:	ARIC|g32153.t1	ARIC|g3798.t1	      0
 32-  2:	ARIC|g32154.t1	ARIC|g3799.t1	 3e-192
 32-  3:	ARIC|g32155.t1	ARIC|g3800.t1	 1e-113
 32-  4:	ARIC|g32156.t1	ARIC|g3802.t1	      0
 32-  5:	ARIC|g32157.t1	ARIC|g3803.t1	 2e-151
 32-  6:	ARIC|g32158.t1	ARIC|g3804.t1	 1e-175
 32-  7:	ARIC|g32159.t1	ARIC|g3805.t1	  1e-89
 32-  8:	ARIC|g32160.t1	ARIC|g3808.t1	 5e-195
 32-  9:	ARIC|g32162.t1	ARIC|g3811.t1	 2e-282
 32- 10:	ARIC|g32163.t1	ARIC|g3812.t1	 5e-106
 32- 11:	ARIC|g32164.t1	ARIC|g3813.t1	 2e-213
 32- 12:	ARIC|g32165.t1	ARIC|g3814.t1	      0
 32- 13:	ARIC|g32166.t1	ARIC|g3815.t1	      0
 32- 14:	ARIC|g32167.t1	ARIC|g3816.t1	      0
 32- 15:	ARIC|g32168.t1	ARIC|g3817.t1	      0
 32- 16:	ARIC|g32169.t1	ARIC|g3818.t1	 2e-181
 32- 17:	ARIC|g32170.t1	ARIC|g3819.t1	 3e-194
 32- 18:	ARIC|g32171.t1	ARIC|g3820.t1	 3e-203
 32- 19:	ARIC|g32172.t1	ARIC|g3821.t1	  7e-62
 32- 20:	ARIC|g32173.t1	ARIC|g3822.t1	  2e-64
 32- 21:	ARIC|g32174.t1	ARIC|g3823.t1	 9e-102
 32- 22:	ARIC|g32175.t1	ARIC|g3824.t1	  2e-95
 32- 23:	ARIC|g32176.t1	ARIC|g3825.t1	  2e-90
 32- 24:	ARIC|g32177.t1	ARIC|g3826.t1	 2e-130
 32- 25:	ARIC|g32179.t1	ARIC|g3828.t1	  4e-20
 32- 26:	ARIC|g32180.t1	ARIC|g3829.t1	  5e-89
 32- 27:	ARIC|g32181.t1	ARIC|g3830.t1	      0
 32- 28:	ARIC|g32182.t1	ARIC|g3831.t1	      0
 32- 29:	ARIC|g32183.t1	ARIC|g3832.t1	  7e-80
 32- 30:	ARIC|g32184.t1	ARIC|g3833.t1	  1e-57
 32- 31:	ARIC|g32186.t1	ARIC|g3834.t1	      0
 32- 32:	ARIC|g32187.t1	ARIC|g3835.t1	 8e-263
 32- 33:	ARIC|g32188.t1	ARIC|g3836.t1	      0
 32- 34:	ARIC|g32189.t1	ARIC|g3837.t1	  2e-86
 32- 35:	ARIC|g32190.t1	ARIC|g3838.t1	      0
 32- 36:	ARIC|g32191.t1	ARIC|g3839.t1	 4e-205
 32- 37:	ARIC|g32192.t1	ARIC|g3840.t1	  4e-34
 32- 38:	ARIC|g32194.t1	ARIC|g3841.t1	      0
 32- 39:	ARIC|g32196.t1	ARIC|g3842.t1	 9e-253
 32- 40:	ARIC|g32197.t1	ARIC|g3843.t1	      0
 32- 41:	ARIC|g32198.t1	ARIC|g3844.t1	      0
 32- 42:	ARIC|g32199.t1	ARIC|g3845.t1	 3e-197
 32- 43:	ARIC|g32200.t1	ARIC|g3846.t1	 4e-158
 32- 44:	ARIC|g32201.t1	ARIC|g3847.t1	      0
 32- 45:	ARIC|g32202.t1	ARIC|g3848.t1	 4e-294
 32- 46:	ARIC|g32203.t1	ARIC|g3849.t1	      0
 32- 47:	ARIC|g32204.t1	ARIC|g3850.t1	 1e-168
 32- 48:	ARIC|g32205.t1	ARIC|g3851.t1	 9e-106
 32- 49:	ARIC|g32206.t1	ARIC|g3852.t1	 7e-200
 32- 50:	ARIC|g32208.t1	ARIC|g3853.t1	 3e-295
 32- 51:	ARIC|g32209.t1	ARIC|g3854.t1	  6e-47
 32- 52:	ARIC|g32210.t1	ARIC|g3855.t1	 1e-122
 32- 53:	ARIC|g32211.t1	ARIC|g3856.t1	      0
 32- 54:	ARIC|g32212.t1	ARIC|g3857.t1	 5e-306
 32- 55:	ARIC|g32213.t1	ARIC|g3858.t1	 5e-282
 32- 56:	ARIC|g32216.t1	ARIC|g3860.t1	      0
 32- 57:	ARIC|g32218.t1	ARIC|g3862.t1	 2e-247
 32- 58:	ARIC|g32219.t1	ARIC|g3863.t1	 8e-132
 32- 59:	ARIC|g32220.t1	ARIC|g3864.t1	 7e-197
 32- 60:	ARIC|g32222.t1	ARIC|g3866.t1	      0
 32- 61:	ARIC|g32223.t1	ARIC|g3867.t1	 6e-129
 32- 62:	ARIC|g32224.t1	ARIC|g3869.t1	 2e-175
 32- 63:	ARIC|g32225.t1	ARIC|g3870.t1	      0
 32- 64:	ARIC|g32226.t1	ARIC|g3871.t1	  5e-92
 32- 65:	ARIC|g32227.t1	ARIC|g3872.t1	 7e-179
 32- 66:	ARIC|g32229.t1	ARIC|g3874.t1	 7e-291
 32- 67:	ARIC|g32230.t1	ARIC|g3875.t1	      0
 32- 68:	ARIC|g32231.t1	ARIC|g3876.t1	 4e-103
 32- 69:	ARIC|g32232.t1	ARIC|g3877.t1	 5e-249
 32- 70:	ARIC|g32233.t1	ARIC|g3878.t1	 4e-281
 32- 71:	ARIC|g32234.t1	ARIC|g3879.t1	      0
 32- 72:	ARIC|g32235.t1	ARIC|g3880.t1	      0
 32- 73:	ARIC|g32237.t1	ARIC|g3882.t1	 1e-186
 32- 74:	ARIC|g32238.t1	ARIC|g3883.t1	 1e-149
 32- 75:	ARIC|g32240.t1	ARIC|g3885.t1	 4e-187
 32- 76:	ARIC|g32241.t1	ARIC|g3886.t1	 1e-169
 32- 77:	ARIC|g32242.t1	ARIC|g3888.t1	 1e-136
 32- 78:	ARIC|g32243.t1	ARIC|g3889.t1	  2e-76
 32- 79:	ARIC|g32244.t1	ARIC|g3890.t1	 1e-273
 32- 80:	ARIC|g32245.t1	ARIC|g3891.t1	 2e-261
 32- 81:	ARIC|g32247.t1	ARIC|g3893.t1	 1e-200
 32- 82:	ARIC|g32248.t1	ARIC|g3894.t1	 5e-140
 32- 83:	ARIC|g32249.t1	ARIC|g3895.t1	 2e-116
 32- 84:	ARIC|g32250.t1	ARIC|g3896.t1	  9e-61
 32- 85:	ARIC|g32251.t1	ARIC|g3897.t1	 3e-189
 32- 86:	ARIC|g32252.t1	ARIC|g3898.t1	 7e-218
 32- 87:	ARIC|g32253.t1	ARIC|g3899.t1	  5e-42
 32- 88:	ARIC|g32254.t1	ARIC|g3900.t1	 8e-247
 32- 89:	ARIC|g32255.t1	ARIC|g3901.t1	  2e-47
 32- 90:	ARIC|g32256.t1	ARIC|g3902.t1	 2e-148
 32- 91:	ARIC|g32257.t1	ARIC|g3903.t1	 8e-123
 32- 92:	ARIC|g32258.t1	ARIC|g3904.t1	 1e-133
 32- 93:	ARIC|g32259.t1	ARIC|g3906.t1	      0
 32- 94:	ARIC|g32261.t1	ARIC|g3907.t1	 2e-222
 32- 95:	ARIC|g32262.t1	ARIC|g3908.t1	 3e-292
 32- 96:	ARIC|g32263.t1	ARIC|g3910.t1	  6e-51
 32- 97:	ARIC|g32265.t1	ARIC|g3911.t1	  2e-73
 32- 98:	ARIC|g32268.t1	ARIC|g3913.t1	 4e-109
 32- 99:	ARIC|g32269.t1	ARIC|g3914.t1	 3e-221
 32-100:	ARIC|g32270.t1	ARIC|g3915.t1	 5e-220
 32-101:	ARIC|g32271.t1	ARIC|g3916.t1	      0
 32-102:	ARIC|g32272.t1	ARIC|g3917.t1	 4e-134
 32-103:	ARIC|g32273.t1	ARIC|g3918.t1	  5e-39
 32-104:	ARIC|g32274.t1	ARIC|g3919.t1	      0
 32-105:	ARIC|g32275.t1	ARIC|g3920.t1	 3e-163
 32-106:	ARIC|g32276.t1	ARIC|g3921.t1	 1e-172
 32-107:	ARIC|g32277.t1	ARIC|g3922.t1	      0
 32-108:	ARIC|g32278.t1	ARIC|g3923.t1	      0
 32-109:	ARIC|g32279.t1	ARIC|g3924.t1	 4e-186
 32-110:	ARIC|g32280.t1	ARIC|g3925.t1	 3e-220
 32-111:	ARIC|g32281.t1	ARIC|g3926.t1	 5e-278
 32-112:	ARIC|g32282.t1	ARIC|g3927.t1	      0
 32-113:	ARIC|g32283.t1	ARIC|g3928.t1	 1e-205
 32-114:	ARIC|g32284.t1	ARIC|g3929.t1	 5e-307
 32-115:	ARIC|g32285.t1	ARIC|g3930.t1	 3e-159
 32-116:	ARIC|g32286.t1	ARIC|g3931.t1	  9e-70
 32-117:	ARIC|g32288.t1	ARIC|g3932.t1	      0
 32-118:	ARIC|g32289.t1	ARIC|g3933.t1	      0
 32-119:	ARIC|g32290.t1	ARIC|g3934.t1	      0
 32-120:	ARIC|g32291.t1	ARIC|g3935.t1	 4e-177
 32-121:	ARIC|g32292.t1	ARIC|g3936.t1	  9e-66
 32-122:	ARIC|g32293.t1	ARIC|g3937.t1	      0
 32-123:	ARIC|g32294.t1	ARIC|g3938.t1	  8e-98
 32-124:	ARIC|g32296.t1	ARIC|g3940.t1	      0
 32-125:	ARIC|g32298.t1	ARIC|g3941.t1	 5e-204
 32-126:	ARIC|g32299.t1	ARIC|g3942.t1	  3e-60
 32-127:	ARIC|g32300.t1	ARIC|g3943.t1	  1e-42
 32-128:	ARIC|g32301.t1	ARIC|g3944.t1	 2e-143
 32-129:	ARIC|g32302.t1	ARIC|g3945.t1	 5e-188
 32-130:	ARIC|g32304.t1	ARIC|g3946.t1	 1e-229
 32-131:	ARIC|g32305.t1	ARIC|g3947.t1	  2e-85
 32-132:	ARIC|g32307.t1	ARIC|g3949.t1	      0
 32-133:	ARIC|g32308.t1	ARIC|g3950.t1	 2e-124
 32-134:	ARIC|g32309.t1	ARIC|g3951.t1	      0
 32-135:	ARIC|g32311.t1	ARIC|g3953.t1	 1e-205
 32-136:	ARIC|g32312.t1	ARIC|g3954.t1	      0
 32-137:	ARIC|g32314.t1	ARIC|g3956.t1	  4e-96
 32-138:	ARIC|g32315.t1	ARIC|g3958.t1	  1e-67
 32-139:	ARIC|g32316.t1	ARIC|g3959.t1	 2e-221
 32-140:	ARIC|g32317.t1	ARIC|g3960.t1	      0
 32-141:	ARIC|g32318.t1	ARIC|g3961.t1	 3e-119
 32-142:	ARIC|g32319.t1	ARIC|g3962.t1	 2e-133
 32-143:	ARIC|g32320.t1	ARIC|g3963.t1	 2e-179
 32-144:	ARIC|g32321.t1	ARIC|g3964.t1	  1e-34
 32-145:	ARIC|g32322.t1	ARIC|g3965.t1	      0
 32-146:	ARIC|g32323.t1	ARIC|g3966.t1	      0
 32-147:	ARIC|g32325.t1	ARIC|g3968.t1	 7e-298
 32-148:	ARIC|g32326.t1	ARIC|g3969.t1	 4e-190
## Alignment 33: score=682.0 e_value=8.5e-32 N=14 Ar10&Ar559 minus
 33-  0:	ARIC|g32035.t1	ARIC|g42671.t1	 3e-115
 33-  1:	ARIC|g32038.t1	ARIC|g42669.t1	 5e-124
 33-  2:	ARIC|g32039.t1	ARIC|g42668.t1	 1e-199
 33-  3:	ARIC|g32040.t1	ARIC|g42667.t1	 3e-170
 33-  4:	ARIC|g32043.t1	ARIC|g42663.t1	  3e-26
 33-  5:	ARIC|g32047.t1	ARIC|g42660.t1	 2e-115
 33-  6:	ARIC|g32049.t1	ARIC|g42659.t1	 3e-125
 33-  7:	ARIC|g32051.t1	ARIC|g42657.t1	 3e-147
 33-  8:	ARIC|g32053.t1	ARIC|g42654.t1	  1e-50
 33-  9:	ARIC|g32054.t1	ARIC|g42651.t1	 2e-105
 33- 10:	ARIC|g32060.t1	ARIC|g42649.t1	 2e-206
 33- 11:	ARIC|g32063.t1	ARIC|g42647.t1	  3e-63
 33- 12:	ARIC|g32064.t1	ARIC|g42646.t1	  3e-70
 33- 13:	ARIC|g32065.t1	ARIC|g42644.t1	 5e-252
## Alignment 34: score=288.0 e_value=5.1e-08 N=6 Ar10&Ar56 plus
 34-  0:	ARIC|g32017.t1	ARIC|g5675.t1	 4e-246
 34-  1:	ARIC|g32018.t1	ARIC|g5677.t1	      0
 34-  2:	ARIC|g32023.t1	ARIC|g5680.t1	 2e-117
 34-  3:	ARIC|g32027.t1	ARIC|g5687.t1	 2e-282
 34-  4:	ARIC|g32031.t1	ARIC|g5689.t1	      0
 34-  5:	ARIC|g32033.t1	ARIC|g5691.t1	  2e-56
## Alignment 35: score=490.0 e_value=1.1e-18 N=10 Ar10&Ar632 minus
 35-  0:	ARIC|g32311.t1	ARIC|g44098.t1	  4e-84
 35-  1:	ARIC|g32312.t1	ARIC|g44093.t1	 1e-233
 35-  2:	ARIC|g32314.t1	ARIC|g44092.t1	 5e-118
 35-  3:	ARIC|g32317.t1	ARIC|g44089.t1	 6e-113
 35-  4:	ARIC|g32318.t1	ARIC|g44088.t1	  3e-65
 35-  5:	ARIC|g32319.t1	ARIC|g44086.t1	  6e-60
 35-  6:	ARIC|g32322.t1	ARIC|g44085.t1	 6e-200
 35-  7:	ARIC|g32323.t1	ARIC|g44084.t1	 3e-143
 35-  8:	ARIC|g32325.t1	ARIC|g44083.t1	 7e-185
 35-  9:	ARIC|g32326.t1	ARIC|g44082.t1	 7e-108
## Alignment 36: score=2007.0 e_value=5.4e-137 N=41 Ar10&Ar76 minus
 36-  0:	ARIC|g32067.t1	ARIC|g8719.t1	 7e-165
 36-  1:	ARIC|g32068.t1	ARIC|g8716.t1	 1e-131
 36-  2:	ARIC|g32069.t1	ARIC|g8714.t1	 1e-140
 36-  3:	ARIC|g32071.t1	ARIC|g8712.t1	 3e-177
 36-  4:	ARIC|g32073.t1	ARIC|g8711.t1	      0
 36-  5:	ARIC|g32074.t1	ARIC|g8709.t1	 1e-181
 36-  6:	ARIC|g32077.t1	ARIC|g8707.t1	      0
 36-  7:	ARIC|g32079.t1	ARIC|g8706.t1	 3e-212
 36-  8:	ARIC|g32080.t1	ARIC|g8705.t1	  8e-18
 36-  9:	ARIC|g32081.t1	ARIC|g8704.t1	 7e-149
 36- 10:	ARIC|g32087.t1	ARIC|g8700.t1	 3e-231
 36- 11:	ARIC|g32088.t1	ARIC|g8698.t1	  5e-62
 36- 12:	ARIC|g32089.t1	ARIC|g8697.t1	 2e-255
 36- 13:	ARIC|g32091.t1	ARIC|g8694.t1	 8e-163
 36- 14:	ARIC|g32092.t1	ARIC|g8693.t1	 3e-271
 36- 15:	ARIC|g32094.t1	ARIC|g8690.t1	  5e-44
 36- 16:	ARIC|g32096.t1	ARIC|g8689.t1	 5e-152
 36- 17:	ARIC|g32097.t1	ARIC|g8686.t1	  5e-72
 36- 18:	ARIC|g32098.t1	ARIC|g8685.t1	  5e-95
 36- 19:	ARIC|g32099.t1	ARIC|g8684.t1	 5e-184
 36- 20:	ARIC|g32101.t1	ARIC|g8683.t1	 3e-120
 36- 21:	ARIC|g32103.t1	ARIC|g8682.t1	 3e-248
 36- 22:	ARIC|g32104.t1	ARIC|g8681.t1	 8e-231
 36- 23:	ARIC|g32105.t1	ARIC|g8677.t1	      0
 36- 24:	ARIC|g32110.t1	ARIC|g8675.t1	 6e-153
 36- 25:	ARIC|g32111.t1	ARIC|g8674.t1	  2e-52
 36- 26:	ARIC|g32112.t1	ARIC|g8672.t1	 2e-220
 36- 27:	ARIC|g32116.t1	ARIC|g8669.t1	 2e-142
 36- 28:	ARIC|g32117.t1	ARIC|g8668.t1	  7e-56
 36- 29:	ARIC|g32118.t1	ARIC|g8667.t1	  2e-20
 36- 30:	ARIC|g32120.t1	ARIC|g8664.t1	  2e-88
 36- 31:	ARIC|g32122.t1	ARIC|g8661.t1	 4e-152
 36- 32:	ARIC|g32125.t1	ARIC|g8658.t1	 1e-108
 36- 33:	ARIC|g32127.t1	ARIC|g8657.t1	  2e-73
 36- 34:	ARIC|g32129.t1	ARIC|g8656.t1	  7e-45
 36- 35:	ARIC|g32130.t1	ARIC|g8655.t1	  6e-56
 36- 36:	ARIC|g32131.t1	ARIC|g8654.t1	 6e-269
 36- 37:	ARIC|g32133.t1	ARIC|g8651.t1	  2e-84
 36- 38:	ARIC|g32136.t1	ARIC|g8647.t1	  8e-82
 36- 39:	ARIC|g32137.t1	ARIC|g8646.t1	  2e-42
 36- 40:	ARIC|g32138.t1	ARIC|g8645.t1	 3e-165
## Alignment 37: score=2831.0 e_value=1.6e-224 N=59 Ar10&Ar80 plus
 37-  0:	ARIC|g32150.t1	ARIC|g9307.t1	 3e-129
 37-  1:	ARIC|g32154.t1	ARIC|g9311.t1	 2e-160
 37-  2:	ARIC|g32156.t1	ARIC|g9312.t1	 3e-175
 37-  3:	ARIC|g32163.t1	ARIC|g9319.t1	  3e-98
 37-  4:	ARIC|g32168.t1	ARIC|g9321.t1	 2e-105
 37-  5:	ARIC|g32169.t1	ARIC|g9322.t1	  3e-51
 37-  6:	ARIC|g32174.t1	ARIC|g9323.t1	  2e-18
 37-  7:	ARIC|g32175.t1	ARIC|g9326.t1	  2e-48
 37-  8:	ARIC|g32182.t1	ARIC|g9330.t1	      0
 37-  9:	ARIC|g32187.t1	ARIC|g9336.t1	 3e-121
 37- 10:	ARIC|g32188.t1	ARIC|g9339.t1	 1e-218
 37- 11:	ARIC|g32194.t1	ARIC|g9348.t1	 2e-290
 37- 12:	ARIC|g32199.t1	ARIC|g9353.t1	 1e-118
 37- 13:	ARIC|g32201.t1	ARIC|g9356.t1	 7e-213
 37- 14:	ARIC|g32202.t1	ARIC|g9357.t1	 5e-196
 37- 15:	ARIC|g32203.t1	ARIC|g9358.t1	 2e-127
 37- 16:	ARIC|g32205.t1	ARIC|g9359.t1	  1e-17
 37- 17:	ARIC|g32207.t1	ARIC|g9360.t1	  6e-90
 37- 18:	ARIC|g32208.t1	ARIC|g9361.t1	 2e-125
 37- 19:	ARIC|g32210.t1	ARIC|g9363.t1	  2e-87
 37- 20:	ARIC|g32213.t1	ARIC|g9365.t1	 3e-208
 37- 21:	ARIC|g32216.t1	ARIC|g9371.t1	 1e-151
 37- 22:	ARIC|g32218.t1	ARIC|g9373.t1	 1e-145
 37- 23:	ARIC|g32224.t1	ARIC|g9380.t1	  3e-17
 37- 24:	ARIC|g32225.t1	ARIC|g9381.t1	 9e-179
 37- 25:	ARIC|g32226.t1	ARIC|g9385.t1	  2e-66
 37- 26:	ARIC|g32229.t1	ARIC|g9387.t1	  2e-74
 37- 27:	ARIC|g32231.t1	ARIC|g9388.t1	  3e-73
 37- 28:	ARIC|g32233.t1	ARIC|g9390.t1	 1e-200
 37- 29:	ARIC|g32234.t1	ARIC|g9391.t1	 7e-260
 37- 30:	ARIC|g32235.t1	ARIC|g9394.t1	 3e-200
 37- 31:	ARIC|g32243.t1	ARIC|g9400.t1	  4e-35
 37- 32:	ARIC|g32245.t1	ARIC|g9404.t1	 5e-130
 37- 33:	ARIC|g32254.t1	ARIC|g9406.t1	 1e-130
 37- 34:	ARIC|g32255.t1	ARIC|g9407.t1	  1e-26
 37- 35:	ARIC|g32258.t1	ARIC|g9408.t1	  7e-54
 37- 36:	ARIC|g32259.t1	ARIC|g9410.t1	 6e-286
 37- 37:	ARIC|g32262.t1	ARIC|g9411.t1	      0
 37- 38:	ARIC|g32265.t1	ARIC|g9412.t1	  1e-26
 37- 39:	ARIC|g32272.t1	ARIC|g9419.t1	 9e-101
 37- 40:	ARIC|g32274.t1	ARIC|g9423.t1	      0
 37- 41:	ARIC|g32275.t1	ARIC|g9425.t1	  4e-72
 37- 42:	ARIC|g32279.t1	ARIC|g9426.t1	  4e-92
 37- 43:	ARIC|g32280.t1	ARIC|g9427.t1	 5e-188
 37- 44:	ARIC|g32281.t1	ARIC|g9428.t1	 7e-166
 37- 45:	ARIC|g32283.t1	ARIC|g9429.t1	 4e-100
 37- 46:	ARIC|g32284.t1	ARIC|g9430.t1	 2e-158
 37- 47:	ARIC|g32290.t1	ARIC|g9434.t1	      0
 37- 48:	ARIC|g32291.t1	ARIC|g9435.t1	  3e-71
 37- 49:	ARIC|g32292.t1	ARIC|g9436.t1	  1e-49
 37- 50:	ARIC|g32294.t1	ARIC|g9438.t1	  1e-37
 37- 51:	ARIC|g32297.t1	ARIC|g9442.t1	 2e-147
 37- 52:	ARIC|g32298.t1	ARIC|g9443.t1	 3e-194
 37- 53:	ARIC|g32302.t1	ARIC|g9447.t1	 7e-133
 37- 54:	ARIC|g32304.t1	ARIC|g9449.t1	 2e-139
 37- 55:	ARIC|g32305.t1	ARIC|g9450.t1	  4e-33
 37- 56:	ARIC|g32307.t1	ARIC|g9451.t1	 4e-191
 37- 57:	ARIC|g32308.t1	ARIC|g9454.t1	  3e-93
 37- 58:	ARIC|g32309.t1	ARIC|g9458.t1	  3e-51
## Alignment 38: score=533.0 e_value=7.3e-23 N=11 Ar100&Ar177 minus
 38-  0:	ARIC|g13645.t1	ARIC|g23085.t1	 7e-115
 38-  1:	ARIC|g13646.t1	ARIC|g23084.t1	 3e-225
 38-  2:	ARIC|g13647.t1	ARIC|g23079.t1	 2e-228
 38-  3:	ARIC|g13649.t1	ARIC|g23076.t1	  8e-82
 38-  4:	ARIC|g13650.t1	ARIC|g23071.t1	 1e-217
 38-  5:	ARIC|g13652.t1	ARIC|g23070.t1	 4e-190
 38-  6:	ARIC|g13657.t1	ARIC|g23065.t1	 7e-139
 38-  7:	ARIC|g13659.t1	ARIC|g23060.t1	 2e-154
 38-  8:	ARIC|g13660.t1	ARIC|g23058.t1	  2e-41
 38-  9:	ARIC|g13661.t1	ARIC|g23056.t1	  3e-48
 38- 10:	ARIC|g13662.t1	ARIC|g23055.t1	  8e-91
## Alignment 39: score=2746.0 e_value=5.9e-197 N=55 Ar100&Ar22 plus
 39-  0:	ARIC|g13524.t1	ARIC|g53546.t1	 5e-145
 39-  1:	ARIC|g13525.t1	ARIC|g53547.t1	 6e-302
 39-  2:	ARIC|g13526.t1	ARIC|g53548.t1	 1e-208
 39-  3:	ARIC|g13527.t1	ARIC|g53549.t1	      0
 39-  4:	ARIC|g13528.t1	ARIC|g53550.t1	 1e-271
 39-  5:	ARIC|g13529.t1	ARIC|g53551.t1	 5e-114
 39-  6:	ARIC|g13530.t1	ARIC|g53552.t1	      0
 39-  7:	ARIC|g13532.t1	ARIC|g53554.t1	 2e-105
 39-  8:	ARIC|g13533.t1	ARIC|g53555.t1	      0
 39-  9:	ARIC|g13534.t1	ARIC|g53556.t1	  4e-83
 39- 10:	ARIC|g13535.t1	ARIC|g53557.t1	 7e-286
 39- 11:	ARIC|g13536.t1	ARIC|g53558.t1	      0
 39- 12:	ARIC|g13537.t1	ARIC|g53559.t1	 1e-168
 39- 13:	ARIC|g13538.t1	ARIC|g53560.t1	  5e-74
 39- 14:	ARIC|g13540.t1	ARIC|g53562.t1	      0
 39- 15:	ARIC|g13541.t1	ARIC|g53563.t1	  1e-97
 39- 16:	ARIC|g13542.t1	ARIC|g53564.t1	      0
 39- 17:	ARIC|g13543.t1	ARIC|g53565.t1	  3e-70
 39- 18:	ARIC|g13544.t1	ARIC|g53566.t1	 4e-217
 39- 19:	ARIC|g13545.t1	ARIC|g53567.t1	 5e-310
 39- 20:	ARIC|g13546.t1	ARIC|g53568.t1	 9e-287
 39- 21:	ARIC|g13547.t1	ARIC|g53569.t1	      0
 39- 22:	ARIC|g13548.t1	ARIC|g53570.t1	 1e-152
 39- 23:	ARIC|g13549.t1	ARIC|g53571.t1	 3e-141
 39- 24:	ARIC|g13550.t1	ARIC|g53572.t1	 4e-173
 39- 25:	ARIC|g13551.t1	ARIC|g53573.t1	 4e-289
 39- 26:	ARIC|g13553.t1	ARIC|g53575.t1	  2e-58
 39- 27:	ARIC|g13554.t1	ARIC|g53576.t1	      0
 39- 28:	ARIC|g13555.t1	ARIC|g53577.t1	 4e-297
 39- 29:	ARIC|g13556.t1	ARIC|g53578.t1	 2e-175
 39- 30:	ARIC|g13557.t1	ARIC|g53579.t1	 9e-145
 39- 31:	ARIC|g13558.t1	ARIC|g53580.t1	 3e-299
 39- 32:	ARIC|g13559.t1	ARIC|g53581.t1	      0
 39- 33:	ARIC|g13560.t1	ARIC|g53582.t1	 6e-109
 39- 34:	ARIC|g13561.t1	ARIC|g53583.t1	 1e-235
 39- 35:	ARIC|g13562.t1	ARIC|g53584.t1	 4e-284
 39- 36:	ARIC|g13564.t1	ARIC|g53586.t1	      0
 39- 37:	ARIC|g13565.t1	ARIC|g53587.t1	 7e-204
 39- 38:	ARIC|g13567.t1	ARIC|g53589.t1	 2e-165
 39- 39:	ARIC|g13568.t1	ARIC|g53590.t1	 3e-133
 39- 40:	ARIC|g13569.t1	ARIC|g53591.t1	  1e-80
 39- 41:	ARIC|g13571.t1	ARIC|g53593.t1	 3e-242
 39- 42:	ARIC|g13572.t1	ARIC|g53594.t1	 1e-142
 39- 43:	ARIC|g13573.t1	ARIC|g53595.t1	      0
 39- 44:	ARIC|g13575.t1	ARIC|g53597.t1	      0
 39- 45:	ARIC|g13576.t1	ARIC|g53598.t1	      0
 39- 46:	ARIC|g13577.t1	ARIC|g53599.t1	 2e-199
 39- 47:	ARIC|g13578.t1	ARIC|g53600.t1	 1e-309
 39- 48:	ARIC|g13579.t1	ARIC|g53601.t1	  4e-98
 39- 49:	ARIC|g13581.t1	ARIC|g53603.t1	 6e-188
 39- 50:	ARIC|g13582.t1	ARIC|g53604.t1	  1e-54
 39- 51:	ARIC|g13583.t1	ARIC|g53605.t1	 8e-138
 39- 52:	ARIC|g13584.t1	ARIC|g53606.t1	  4e-79
 39- 53:	ARIC|g13585.t1	ARIC|g53607.t1	 4e-186
 39- 54:	ARIC|g13586.t1	ARIC|g53608.t1	  2e-63
## Alignment 40: score=534.0 e_value=5.4e-23 N=11 Ar100&Ar4 plus
 40-  0:	ARIC|g13645.t1	ARIC|g11354.t1	 2e-173
 40-  1:	ARIC|g13646.t1	ARIC|g11355.t1	 6e-227
 40-  2:	ARIC|g13647.t1	ARIC|g11360.t1	 7e-232
 40-  3:	ARIC|g13649.t1	ARIC|g11363.t1	  1e-80
 40-  4:	ARIC|g13650.t1	ARIC|g11367.t1	 3e-219
 40-  5:	ARIC|g13652.t1	ARIC|g11368.t1	 4e-188
 40-  6:	ARIC|g13657.t1	ARIC|g11373.t1	 9e-139
 40-  7:	ARIC|g13659.t1	ARIC|g11378.t1	 6e-157
 40-  8:	ARIC|g13660.t1	ARIC|g11380.t1	  4e-41
 40-  9:	ARIC|g13661.t1	ARIC|g11382.t1	  3e-48
 40- 10:	ARIC|g13662.t1	ARIC|g11383.t1	  2e-90
## Alignment 41: score=2667.0 e_value=5.2e-199 N=55 Ar100&Ar53 minus
 41-  0:	ARIC|g13524.t1	ARIC|g5230.t1	  7e-63
 41-  1:	ARIC|g13525.t1	ARIC|g5228.t1	  6e-63
 41-  2:	ARIC|g13527.t1	ARIC|g5227.t1	      0
 41-  3:	ARIC|g13530.t1	ARIC|g5224.t1	      0
 41-  4:	ARIC|g13532.t1	ARIC|g5221.t1	  7e-90
 41-  5:	ARIC|g13533.t1	ARIC|g5220.t1	      0
 41-  6:	ARIC|g13535.t1	ARIC|g5216.t1	 2e-143
 41-  7:	ARIC|g13536.t1	ARIC|g5215.t1	  4e-67
 41-  8:	ARIC|g13537.t1	ARIC|g5214.t1	  5e-84
 41-  9:	ARIC|g13539.t1	ARIC|g5213.t1	  1e-46
 41- 10:	ARIC|g13541.t1	ARIC|g5209.t1	  3e-29
 41- 11:	ARIC|g13545.t1	ARIC|g5207.t1	 2e-163
 41- 12:	ARIC|g13546.t1	ARIC|g5205.t1	 2e-187
 41- 13:	ARIC|g13547.t1	ARIC|g5204.t1	 5e-145
 41- 14:	ARIC|g13548.t1	ARIC|g5203.t1	 2e-121
 41- 15:	ARIC|g13549.t1	ARIC|g5201.t1	  2e-97
 41- 16:	ARIC|g13554.t1	ARIC|g5195.t1	 1e-230
 41- 17:	ARIC|g13556.t1	ARIC|g5190.t1	  2e-48
 41- 18:	ARIC|g13557.t1	ARIC|g5189.t1	  7e-48
 41- 19:	ARIC|g13558.t1	ARIC|g5188.t1	 8e-203
 41- 20:	ARIC|g13559.t1	ARIC|g5187.t1	      0
 41- 21:	ARIC|g13560.t1	ARIC|g5184.t1	  5e-73
 41- 22:	ARIC|g13562.t1	ARIC|g5180.t1	 2e-237
 41- 23:	ARIC|g13564.t1	ARIC|g5177.t1	 3e-146
 41- 24:	ARIC|g13565.t1	ARIC|g5174.t1	 2e-162
 41- 25:	ARIC|g13567.t1	ARIC|g5173.t1	  3e-38
 41- 26:	ARIC|g13569.t1	ARIC|g5171.t1	  2e-51
 41- 27:	ARIC|g13572.t1	ARIC|g5160.t1	  2e-91
 41- 28:	ARIC|g13576.t1	ARIC|g5154.t1	  3e-90
 41- 29:	ARIC|g13577.t1	ARIC|g5153.t1	 9e-111
 41- 30:	ARIC|g13578.t1	ARIC|g5151.t1	 1e-121
 41- 31:	ARIC|g13579.t1	ARIC|g5149.t1	  2e-55
 41- 32:	ARIC|g13583.t1	ARIC|g5144.t1	  2e-25
 41- 33:	ARIC|g13584.t1	ARIC|g5143.t1	  1e-12
 41- 34:	ARIC|g13585.t1	ARIC|g5142.t1	 5e-116
 41- 35:	ARIC|g13586.t1	ARIC|g5140.t1	 6e-186
 41- 36:	ARIC|g13590.t1	ARIC|g5136.t1	  1e-91
 41- 37:	ARIC|g13593.t1	ARIC|g5131.t1	 2e-218
 41- 38:	ARIC|g13594.t1	ARIC|g5130.t1	 3e-153
 41- 39:	ARIC|g13596.t1	ARIC|g5127.t1	      0
 41- 40:	ARIC|g13597.t1	ARIC|g5126.t1	 4e-213
 41- 41:	ARIC|g13602.t1	ARIC|g5119.t1	  2e-93
 41- 42:	ARIC|g13603.t1	ARIC|g5115.t1	      0
 41- 43:	ARIC|g13604.t1	ARIC|g5114.t1	 7e-148
 41- 44:	ARIC|g13606.t1	ARIC|g5110.t1	  2e-98
 41- 45:	ARIC|g13608.t1	ARIC|g5108.t1	  4e-92
 41- 46:	ARIC|g13610.t1	ARIC|g5107.t1	 4e-126
 41- 47:	ARIC|g13611.t1	ARIC|g5106.t1	  7e-96
 41- 48:	ARIC|g13612.t1	ARIC|g5104.t1	 2e-176
 41- 49:	ARIC|g13614.t1	ARIC|g5102.t1	 5e-157
 41- 50:	ARIC|g13617.t1	ARIC|g5100.t1	 1e-281
 41- 51:	ARIC|g13618.t1	ARIC|g5095.t1	  3e-88
 41- 52:	ARIC|g13619.t1	ARIC|g5092.t1	  7e-69
 41- 53:	ARIC|g13621.t1	ARIC|g5091.t1	 6e-219
 41- 54:	ARIC|g13623.t1	ARIC|g5090.t1	  9e-46
## Alignment 42: score=447.0 e_value=4.6e-16 N=9 Ar100&Ar567 minus
 42-  0:	ARIC|g13629.t1	ARIC|g42823.t1	 1e-160
 42-  1:	ARIC|g13630.t1	ARIC|g42822.t1	 9e-158
 42-  2:	ARIC|g13634.t1	ARIC|g42819.t1	 6e-120
 42-  3:	ARIC|g13635.t1	ARIC|g42818.t1	 3e-168
 42-  4:	ARIC|g13636.t1	ARIC|g42817.t1	  9e-12
 42-  5:	ARIC|g13637.t1	ARIC|g42816.t1	 2e-190
 42-  6:	ARIC|g13638.t1	ARIC|g42815.t1	  5e-63
 42-  7:	ARIC|g13639.t1	ARIC|g42814.t1	 2e-266
 42-  8:	ARIC|g13640.t1	ARIC|g42813.t1	  1e-76
## Alignment 43: score=3241.0 e_value=1e-245 N=65 Ar100&Ar7 plus
 43-  0:	ARIC|g13588.t1	ARIC|g21982.t1	 3e-190
 43-  1:	ARIC|g13589.t1	ARIC|g21983.t1	 9e-261
 43-  2:	ARIC|g13590.t1	ARIC|g21984.t1	 4e-280
 43-  3:	ARIC|g13591.t1	ARIC|g21985.t1	 2e-150
 43-  4:	ARIC|g13592.t1	ARIC|g21986.t1	 4e-269
 43-  5:	ARIC|g13593.t1	ARIC|g21987.t1	      0
 43-  6:	ARIC|g13594.t1	ARIC|g21988.t1	      0
 43-  7:	ARIC|g13595.t1	ARIC|g21989.t1	 1e-258
 43-  8:	ARIC|g13596.t1	ARIC|g21990.t1	      0
 43-  9:	ARIC|g13597.t1	ARIC|g21991.t1	 7e-308
 43- 10:	ARIC|g13598.t1	ARIC|g21992.t1	 2e-197
 43- 11:	ARIC|g13599.t1	ARIC|g21993.t1	 2e-174
 43- 12:	ARIC|g13601.t1	ARIC|g21995.t1	 2e-154
 43- 13:	ARIC|g13602.t1	ARIC|g21996.t1	 2e-101
 43- 14:	ARIC|g13603.t1	ARIC|g21997.t1	      0
 43- 15:	ARIC|g13604.t1	ARIC|g21998.t1	 7e-206
 43- 16:	ARIC|g13605.t1	ARIC|g21999.t1	 2e-223
 43- 17:	ARIC|g13606.t1	ARIC|g22000.t1	 2e-120
 43- 18:	ARIC|g13608.t1	ARIC|g22001.t1	 2e-203
 43- 19:	ARIC|g13609.t1	ARIC|g22002.t1	 3e-177
 43- 20:	ARIC|g13610.t1	ARIC|g22003.t1	 1e-288
 43- 21:	ARIC|g13611.t1	ARIC|g22004.t1	 2e-159
 43- 22:	ARIC|g13612.t1	ARIC|g22005.t1	      0
 43- 23:	ARIC|g13614.t1	ARIC|g22007.t1	      0
 43- 24:	ARIC|g13617.t1	ARIC|g22010.t1	      0
 43- 25:	ARIC|g13618.t1	ARIC|g22011.t1	 1e-217
 43- 26:	ARIC|g13619.t1	ARIC|g22013.t1	  5e-73
 43- 27:	ARIC|g13620.t1	ARIC|g22014.t1	 6e-232
 43- 28:	ARIC|g13621.t1	ARIC|g22015.t1	 1e-241
 43- 29:	ARIC|g13622.t1	ARIC|g22016.t1	 2e-142
 43- 30:	ARIC|g13623.t1	ARIC|g22017.t1	      0
 43- 31:	ARIC|g13624.t1	ARIC|g22018.t1	 9e-159
 43- 32:	ARIC|g13626.t1	ARIC|g22021.t1	  3e-39
 43- 33:	ARIC|g13627.t1	ARIC|g22022.t1	  1e-75
 43- 34:	ARIC|g13628.t1	ARIC|g22023.t1	 7e-284
 43- 35:	ARIC|g13629.t1	ARIC|g22024.t1	 3e-247
 43- 36:	ARIC|g13630.t1	ARIC|g22025.t1	 3e-197
 43- 37:	ARIC|g13631.t1	ARIC|g22026.t1	  2e-73
 43- 38:	ARIC|g13632.t1	ARIC|g22027.t1	 1e-236
 43- 39:	ARIC|g13633.t1	ARIC|g22028.t1	 3e-102
 43- 40:	ARIC|g13634.t1	ARIC|g22029.t1	 6e-205
 43- 41:	ARIC|g13635.t1	ARIC|g22030.t1	 2e-135
 43- 42:	ARIC|g13636.t1	ARIC|g22032.t1	  2e-48
 43- 43:	ARIC|g13637.t1	ARIC|g22033.t1	      0
 43- 44:	ARIC|g13638.t1	ARIC|g22034.t1	 2e-168
 43- 45:	ARIC|g13639.t1	ARIC|g22035.t1	      0
 43- 46:	ARIC|g13640.t1	ARIC|g22036.t1	 3e-112
 43- 47:	ARIC|g13641.t1	ARIC|g22037.t1	 2e-147
 43- 48:	ARIC|g13642.t1	ARIC|g22038.t1	  5e-92
 43- 49:	ARIC|g13644.t1	ARIC|g22039.t1	 1e-302
 43- 50:	ARIC|g13645.t1	ARIC|g22040.t1	 1e-223
 43- 51:	ARIC|g13646.t1	ARIC|g22041.t1	 1e-311
 43- 52:	ARIC|g13647.t1	ARIC|g22042.t1	      0
 43- 53:	ARIC|g13649.t1	ARIC|g22044.t1	 2e-181
 43- 54:	ARIC|g13650.t1	ARIC|g22045.t1	 4e-255
 43- 55:	ARIC|g13651.t1	ARIC|g22046.t1	 1e-169
 43- 56:	ARIC|g13652.t1	ARIC|g22047.t1	 6e-243
 43- 57:	ARIC|g13653.t1	ARIC|g22048.t1	  2e-80
 43- 58:	ARIC|g13655.t1	ARIC|g22050.t1	 3e-203
 43- 59:	ARIC|g13656.t1	ARIC|g22051.t1	 3e-182
 43- 60:	ARIC|g13657.t1	ARIC|g22052.t1	 1e-198
 43- 61:	ARIC|g13658.t1	ARIC|g22053.t1	 2e-224
 43- 62:	ARIC|g13659.t1	ARIC|g22054.t1	 1e-284
 43- 63:	ARIC|g13660.t1	ARIC|g22055.t1	 6e-126
 43- 64:	ARIC|g13662.t1	ARIC|g22056.t1	 3e-164
## Alignment 44: score=3109.0 e_value=2e-241 N=64 Ar100&Ar9 plus
 44-  0:	ARIC|g13524.t1	ARIC|g31860.t1	  2e-75
 44-  1:	ARIC|g13525.t1	ARIC|g31862.t1	  8e-54
 44-  2:	ARIC|g13527.t1	ARIC|g31863.t1	      0
 44-  3:	ARIC|g13530.t1	ARIC|g31866.t1	      0
 44-  4:	ARIC|g13532.t1	ARIC|g31869.t1	  3e-90
 44-  5:	ARIC|g13533.t1	ARIC|g31870.t1	      0
 44-  6:	ARIC|g13535.t1	ARIC|g31874.t1	 7e-142
 44-  7:	ARIC|g13536.t1	ARIC|g31875.t1	  4e-67
 44-  8:	ARIC|g13537.t1	ARIC|g31876.t1	  1e-82
 44-  9:	ARIC|g13539.t1	ARIC|g31877.t1	  5e-46
 44- 10:	ARIC|g13541.t1	ARIC|g31880.t1	  4e-29
 44- 11:	ARIC|g13545.t1	ARIC|g31882.t1	 2e-162
 44- 12:	ARIC|g13546.t1	ARIC|g31884.t1	 1e-188
 44- 13:	ARIC|g13547.t1	ARIC|g31885.t1	 2e-143
 44- 14:	ARIC|g13548.t1	ARIC|g31886.t1	 2e-120
 44- 15:	ARIC|g13549.t1	ARIC|g31888.t1	  2e-97
 44- 16:	ARIC|g13554.t1	ARIC|g31894.t1	 1e-230
 44- 17:	ARIC|g13556.t1	ARIC|g31899.t1	  1e-48
 44- 18:	ARIC|g13557.t1	ARIC|g31900.t1	 2e-100
 44- 19:	ARIC|g13558.t1	ARIC|g31901.t1	  4e-76
 44- 20:	ARIC|g13559.t1	ARIC|g31903.t1	      0
 44- 21:	ARIC|g13560.t1	ARIC|g31906.t1	  2e-72
 44- 22:	ARIC|g13562.t1	ARIC|g31909.t1	 2e-247
 44- 23:	ARIC|g13564.t1	ARIC|g31913.t1	 3e-147
 44- 24:	ARIC|g13566.t1	ARIC|g31916.t1	 1e-186
 44- 25:	ARIC|g13567.t1	ARIC|g31917.t1	  2e-38
 44- 26:	ARIC|g13569.t1	ARIC|g31919.t1	  3e-54
 44- 27:	ARIC|g13572.t1	ARIC|g31930.t1	  2e-92
 44- 28:	ARIC|g13576.t1	ARIC|g31937.t1	  1e-87
 44- 29:	ARIC|g13577.t1	ARIC|g31938.t1	 3e-111
 44- 30:	ARIC|g13578.t1	ARIC|g31940.t1	 1e-120
 44- 31:	ARIC|g13579.t1	ARIC|g31942.t1	  3e-55
 44- 32:	ARIC|g13583.t1	ARIC|g31947.t1	  1e-24
 44- 33:	ARIC|g13584.t1	ARIC|g31949.t1	  5e-13
 44- 34:	ARIC|g13585.t1	ARIC|g31950.t1	 4e-115
 44- 35:	ARIC|g13586.t1	ARIC|g31952.t1	 2e-185
 44- 36:	ARIC|g13590.t1	ARIC|g31956.t1	  4e-89
 44- 37:	ARIC|g13593.t1	ARIC|g31960.t1	 9e-218
 44- 38:	ARIC|g13594.t1	ARIC|g31961.t1	 3e-159
 44- 39:	ARIC|g13596.t1	ARIC|g31964.t1	      0
 44- 40:	ARIC|g13597.t1	ARIC|g31965.t1	 1e-209
 44- 41:	ARIC|g13602.t1	ARIC|g31971.t1	  3e-93
 44- 42:	ARIC|g13603.t1	ARIC|g31975.t1	      0
 44- 43:	ARIC|g13604.t1	ARIC|g31976.t1	  8e-73
 44- 44:	ARIC|g13606.t1	ARIC|g31980.t1	  8e-98
 44- 45:	ARIC|g13608.t1	ARIC|g31982.t1	  6e-93
 44- 46:	ARIC|g13610.t1	ARIC|g31983.t1	 2e-129
 44- 47:	ARIC|g13611.t1	ARIC|g31984.t1	 6e-102
 44- 48:	ARIC|g13612.t1	ARIC|g31986.t1	 2e-179
 44- 49:	ARIC|g13614.t1	ARIC|g31988.t1	 2e-158
 44- 50:	ARIC|g13617.t1	ARIC|g31990.t1	 2e-281
 44- 51:	ARIC|g13618.t1	ARIC|g31995.t1	  3e-82
 44- 52:	ARIC|g13619.t1	ARIC|g31998.t1	  7e-69
 44- 53:	ARIC|g13621.t1	ARIC|g31999.t1	 5e-219
 44- 54:	ARIC|g13623.t1	ARIC|g32000.t1	 2e-126
 44- 55:	ARIC|g13629.t1	ARIC|g32003.t1	 2e-159
 44- 56:	ARIC|g13630.t1	ARIC|g32004.t1	 2e-156
 44- 57:	ARIC|g13634.t1	ARIC|g32007.t1	 7e-121
 44- 58:	ARIC|g13635.t1	ARIC|g32008.t1	  6e-92
 44- 59:	ARIC|g13636.t1	ARIC|g32010.t1	  9e-12
 44- 60:	ARIC|g13637.t1	ARIC|g32011.t1	 1e-189
 44- 61:	ARIC|g13638.t1	ARIC|g32012.t1	  1e-62
 44- 62:	ARIC|g13639.t1	ARIC|g32013.t1	 5e-267
 44- 63:	ARIC|g13640.t1	ARIC|g32014.t1	 1e-102
## Alignment 45: score=294.0 e_value=1.1e-08 N=6 Ar101&Ar127 minus
 45-  0:	ARIC|g13664.t1	ARIC|g17148.t1	  4e-42
 45-  1:	ARIC|g13665.t1	ARIC|g17147.t1	 1e-209
 45-  2:	ARIC|g13670.t1	ARIC|g17144.t1	  8e-45
 45-  3:	ARIC|g13671.t1	ARIC|g17142.t1	 5e-178
 45-  4:	ARIC|g13672.t1	ARIC|g17141.t1	 5e-309
 45-  5:	ARIC|g13675.t1	ARIC|g17139.t1	 2e-180
## Alignment 46: score=3243.0 e_value=3e-249 N=65 Ar101&Ar129 plus
 46-  0:	ARIC|g13663.t1	ARIC|g17339.t1	  9e-63
 46-  1:	ARIC|g13664.t1	ARIC|g17340.t1	 3e-167
 46-  2:	ARIC|g13665.t1	ARIC|g17341.t1	      0
 46-  3:	ARIC|g13666.t1	ARIC|g17342.t1	 4e-101
 46-  4:	ARIC|g13667.t1	ARIC|g17343.t1	      0
 46-  5:	ARIC|g13668.t1	ARIC|g17344.t1	 5e-232
 46-  6:	ARIC|g13669.t1	ARIC|g17345.t1	  3e-72
 46-  7:	ARIC|g13670.t1	ARIC|g17346.t1	  1e-63
 46-  8:	ARIC|g13671.t1	ARIC|g17347.t1	 7e-237
 46-  9:	ARIC|g13672.t1	ARIC|g17348.t1	      0
 46- 10:	ARIC|g13674.t1	ARIC|g17350.t1	 7e-159
 46- 11:	ARIC|g13675.t1	ARIC|g17351.t1	      0
 46- 12:	ARIC|g13676.t1	ARIC|g17352.t1	 2e-151
 46- 13:	ARIC|g13677.t1	ARIC|g17353.t1	      0
 46- 14:	ARIC|g13678.t1	ARIC|g17354.t1	 3e-108
 46- 15:	ARIC|g13679.t1	ARIC|g17355.t1	 7e-255
 46- 16:	ARIC|g13680.t1	ARIC|g17356.t1	 1e-246
 46- 17:	ARIC|g13682.t1	ARIC|g17358.t1	 9e-148
 46- 18:	ARIC|g13683.t1	ARIC|g17359.t1	 1e-241
 46- 19:	ARIC|g13684.t1	ARIC|g17360.t1	 7e-118
 46- 20:	ARIC|g13686.t1	ARIC|g17361.t1	 4e-131
 46- 21:	ARIC|g13687.t1	ARIC|g17362.t1	  2e-77
 46- 22:	ARIC|g13688.t1	ARIC|g17363.t1	 2e-248
 46- 23:	ARIC|g13689.t1	ARIC|g17364.t1	 4e-158
 46- 24:	ARIC|g13690.t1	ARIC|g17365.t1	 5e-165
 46- 25:	ARIC|g13691.t1	ARIC|g17366.t1	 1e-156
 46- 26:	ARIC|g13694.t1	ARIC|g17369.t1	  2e-92
 46- 27:	ARIC|g13695.t1	ARIC|g17370.t1	 3e-132
 46- 28:	ARIC|g13696.t1	ARIC|g17371.t1	      0
 46- 29:	ARIC|g13697.t1	ARIC|g17372.t1	 2e-189
 46- 30:	ARIC|g13698.t1	ARIC|g17373.t1	 3e-289
 46- 31:	ARIC|g13699.t1	ARIC|g17374.t1	 1e-170
 46- 32:	ARIC|g13700.t1	ARIC|g17375.t1	      0
 46- 33:	ARIC|g13701.t1	ARIC|g17376.t1	 9e-176
 46- 34:	ARIC|g13702.t1	ARIC|g17377.t1	      0
 46- 35:	ARIC|g13703.t1	ARIC|g17378.t1	  8e-48
 46- 36:	ARIC|g13704.t1	ARIC|g17379.t1	      0
 46- 37:	ARIC|g13705.t1	ARIC|g17380.t1	 1e-141
 46- 38:	ARIC|g13706.t1	ARIC|g17381.t1	      0
 46- 39:	ARIC|g13708.t1	ARIC|g17383.t1	 1e-236
 46- 40:	ARIC|g13709.t1	ARIC|g17385.t1	 3e-238
 46- 41:	ARIC|g13710.t1	ARIC|g17386.t1	 9e-236
 46- 42:	ARIC|g13711.t1	ARIC|g17387.t1	 5e-151
 46- 43:	ARIC|g13712.t1	ARIC|g17388.t1	 9e-167
 46- 44:	ARIC|g13713.t1	ARIC|g17389.t1	 4e-257
 46- 45:	ARIC|g13714.t1	ARIC|g17390.t1	      0
 46- 46:	ARIC|g13715.t1	ARIC|g17391.t1	  3e-52
 46- 47:	ARIC|g13716.t1	ARIC|g17393.t1	      0
 46- 48:	ARIC|g13717.t1	ARIC|g17394.t1	 7e-265
 46- 49:	ARIC|g13718.t1	ARIC|g17395.t1	 4e-103
 46- 50:	ARIC|g13719.t1	ARIC|g17397.t1	 6e-213
 46- 51:	ARIC|g13720.t1	ARIC|g17398.t1	 6e-103
 46- 52:	ARIC|g13723.t1	ARIC|g17400.t1	 6e-250
 46- 53:	ARIC|g13724.t1	ARIC|g17401.t1	 7e-150
 46- 54:	ARIC|g13725.t1	ARIC|g17402.t1	 1e-313
 46- 55:	ARIC|g13726.t1	ARIC|g17403.t1	 9e-106
 46- 56:	ARIC|g13727.t1	ARIC|g17404.t1	  4e-43
 46- 57:	ARIC|g13728.t1	ARIC|g17405.t1	 6e-203
 46- 58:	ARIC|g13729.t1	ARIC|g17406.t1	      0
 46- 59:	ARIC|g13730.t1	ARIC|g17407.t1	      0
 46- 60:	ARIC|g13731.t1	ARIC|g17408.t1	 8e-277
 46- 61:	ARIC|g13732.t1	ARIC|g17409.t1	 1e-175
 46- 62:	ARIC|g13736.t1	ARIC|g17412.t1	      0
 46- 63:	ARIC|g13737.t1	ARIC|g17413.t1	      0
 46- 64:	ARIC|g13738.t1	ARIC|g17414.t1	 1e-105
## Alignment 47: score=2840.0 e_value=4.9e-209 N=57 Ar101&Ar178 plus
 47-  0:	ARIC|g13738.t1	ARIC|g23086.t1	 2e-191
 47-  1:	ARIC|g13740.t1	ARIC|g23088.t1	      0
 47-  2:	ARIC|g13741.t1	ARIC|g23089.t1	 3e-172
 47-  3:	ARIC|g13742.t1	ARIC|g23090.t1	 1e-286
 47-  4:	ARIC|g13743.t1	ARIC|g23091.t1	 6e-162
 47-  5:	ARIC|g13744.t1	ARIC|g23092.t1	      0
 47-  6:	ARIC|g13745.t1	ARIC|g23093.t1	 3e-279
 47-  7:	ARIC|g13746.t1	ARIC|g23094.t1	      0
 47-  8:	ARIC|g13748.t1	ARIC|g23096.t1	 3e-236
 47-  9:	ARIC|g13749.t1	ARIC|g23097.t1	 9e-113
 47- 10:	ARIC|g13750.t1	ARIC|g23098.t1	 2e-133
 47- 11:	ARIC|g13751.t1	ARIC|g23099.t1	 7e-276
 47- 12:	ARIC|g13754.t1	ARIC|g23100.t1	  3e-87
 47- 13:	ARIC|g13755.t1	ARIC|g23101.t1	 6e-227
 47- 14:	ARIC|g13756.t1	ARIC|g23102.t1	  8e-93
 47- 15:	ARIC|g13759.t1	ARIC|g23103.t1	      0
 47- 16:	ARIC|g13760.t1	ARIC|g23105.t1	 2e-256
 47- 17:	ARIC|g13761.t1	ARIC|g23106.t1	 1e-107
 47- 18:	ARIC|g13763.t1	ARIC|g23109.t1	      0
 47- 19:	ARIC|g13764.t1	ARIC|g23110.t1	 4e-116
 47- 20:	ARIC|g13765.t1	ARIC|g23111.t1	 2e-199
 47- 21:	ARIC|g13766.t1	ARIC|g23112.t1	 3e-116
 47- 22:	ARIC|g13767.t1	ARIC|g23113.t1	  7e-65
 47- 23:	ARIC|g13768.t1	ARIC|g23114.t1	      0
 47- 24:	ARIC|g13769.t1	ARIC|g23116.t1	      0
 47- 25:	ARIC|g13770.t1	ARIC|g23117.t1	 5e-187
 47- 26:	ARIC|g13773.t1	ARIC|g23119.t1	 7e-178
 47- 27:	ARIC|g13774.t1	ARIC|g23120.t1	 1e-143
 47- 28:	ARIC|g13776.t1	ARIC|g23122.t1	 1e-101
 47- 29:	ARIC|g13777.t1	ARIC|g23123.t1	 1e-237
 47- 30:	ARIC|g13778.t1	ARIC|g23124.t1	  1e-66
 47- 31:	ARIC|g13779.t1	ARIC|g23126.t1	      0
 47- 32:	ARIC|g13780.t1	ARIC|g23127.t1	      0
 47- 33:	ARIC|g13781.t1	ARIC|g23128.t1	 2e-263
 47- 34:	ARIC|g13783.t1	ARIC|g23130.t1	 5e-290
 47- 35:	ARIC|g13784.t1	ARIC|g23131.t1	  3e-69
 47- 36:	ARIC|g13785.t1	ARIC|g23132.t1	 2e-155
 47- 37:	ARIC|g13786.t1	ARIC|g23133.t1	      0
 47- 38:	ARIC|g13788.t1	ARIC|g23135.t1	 1e-279
 47- 39:	ARIC|g13789.t1	ARIC|g23136.t1	 3e-125
 47- 40:	ARIC|g13791.t1	ARIC|g23138.t1	 8e-204
 47- 41:	ARIC|g13792.t1	ARIC|g23139.t1	      0
 47- 42:	ARIC|g13793.t1	ARIC|g23140.t1	 3e-169
 47- 43:	ARIC|g13794.t1	ARIC|g23141.t1	 4e-133
 47- 44:	ARIC|g13795.t1	ARIC|g23142.t1	 7e-138
 47- 45:	ARIC|g13796.t1	ARIC|g23143.t1	  2e-93
 47- 46:	ARIC|g13797.t1	ARIC|g23144.t1	 3e-192
 47- 47:	ARIC|g13798.t1	ARIC|g23145.t1	 2e-116
 47- 48:	ARIC|g13799.t1	ARIC|g23146.t1	 9e-214
 47- 49:	ARIC|g13800.t1	ARIC|g23147.t1	 4e-175
 47- 50:	ARIC|g13801.t1	ARIC|g23148.t1	  2e-87
 47- 51:	ARIC|g13802.t1	ARIC|g23149.t1	  5e-38
 47- 52:	ARIC|g13803.t1	ARIC|g23150.t1	 9e-113
 47- 53:	ARIC|g13804.t1	ARIC|g23151.t1	 1e-312
 47- 54:	ARIC|g13806.t1	ARIC|g23153.t1	      0
 47- 55:	ARIC|g13807.t1	ARIC|g23154.t1	 9e-270
 47- 56:	ARIC|g13808.t1	ARIC|g23155.t1	      0
## Alignment 48: score=295.0 e_value=9e-09 N=6 Ar101&Ar349 plus
 48-  0:	ARIC|g13664.t1	ARIC|g34919.t1	  1e-40
 48-  1:	ARIC|g13665.t1	ARIC|g34920.t1	 3e-156
 48-  2:	ARIC|g13670.t1	ARIC|g34923.t1	  7e-44
 48-  3:	ARIC|g13671.t1	ARIC|g34924.t1	 7e-176
 48-  4:	ARIC|g13672.t1	ARIC|g34925.t1	 4e-307
 48-  5:	ARIC|g13675.t1	ARIC|g34926.t1	      0
## Alignment 49: score=637.0 e_value=1.8e-29 N=13 Ar101&Ar350 minus
 49-  0:	ARIC|g13694.t1	ARIC|g34977.t1	  4e-66
 49-  1:	ARIC|g13695.t1	ARIC|g34976.t1	  3e-99
 49-  2:	ARIC|g13696.t1	ARIC|g34975.t1	 9e-107
 49-  3:	ARIC|g13697.t1	ARIC|g34974.t1	 1e-147
 49-  4:	ARIC|g13700.t1	ARIC|g34971.t1	      0
 49-  5:	ARIC|g13701.t1	ARIC|g34969.t1	  3e-71
 49-  6:	ARIC|g13702.t1	ARIC|g34968.t1	      0
 49-  7:	ARIC|g13703.t1	ARIC|g34966.t1	  6e-29
 49-  8:	ARIC|g13704.t1	ARIC|g34965.t1	      0
 49-  9:	ARIC|g13706.t1	ARIC|g34964.t1	 9e-165
 49- 10:	ARIC|g13708.t1	ARIC|g34959.t1	  3e-50
 49- 11:	ARIC|g13710.t1	ARIC|g34955.t1	 9e-173
 49- 12:	ARIC|g13712.t1	ARIC|g34954.t1	 1e-129
## Alignment 50: score=445.0 e_value=4.1e-17 N=9 Ar101&Ar445 minus
 50-  0:	ARIC|g13694.t1	ARIC|g38608.t1	  4e-65
 50-  1:	ARIC|g13695.t1	ARIC|g38607.t1	  2e-98
 50-  2:	ARIC|g13696.t1	ARIC|g38606.t1	 1e-106
 50-  3:	ARIC|g13697.t1	ARIC|g38605.t1	 7e-149
 50-  4:	ARIC|g13700.t1	ARIC|g38602.t1	      0
 50-  5:	ARIC|g13702.t1	ARIC|g38600.t1	      0
 50-  6:	ARIC|g13703.t1	ARIC|g38598.t1	  3e-29
 50-  7:	ARIC|g13704.t1	ARIC|g38597.t1	      0
 50-  8:	ARIC|g13706.t1	ARIC|g38596.t1	 2e-129
## Alignment 51: score=1224.0 e_value=1e-73 N=25 Ar101&Ar47 plus
 51-  0:	ARIC|g13759.t1	ARIC|g3992.t1	      0
 51-  1:	ARIC|g13760.t1	ARIC|g3993.t1	 3e-183
 51-  2:	ARIC|g13761.t1	ARIC|g3994.t1	  2e-49
 51-  3:	ARIC|g13763.t1	ARIC|g3996.t1	 2e-184
 51-  4:	ARIC|g13765.t1	ARIC|g3997.t1	 2e-122
 51-  5:	ARIC|g13766.t1	ARIC|g3998.t1	 1e-100
 51-  6:	ARIC|g13770.t1	ARIC|g4001.t1	  6e-85
 51-  7:	ARIC|g13773.t1	ARIC|g4006.t1	 2e-122
 51-  8:	ARIC|g13774.t1	ARIC|g4007.t1	  5e-57
 51-  9:	ARIC|g13776.t1	ARIC|g4010.t1	  6e-73
 51- 10:	ARIC|g13777.t1	ARIC|g4011.t1	 4e-166
 51- 11:	ARIC|g13778.t1	ARIC|g4012.t1	  5e-58
 51- 12:	ARIC|g13779.t1	ARIC|g4013.t1	 2e-110
 51- 13:	ARIC|g13780.t1	ARIC|g4016.t1	 3e-157
 51- 14:	ARIC|g13781.t1	ARIC|g4020.t1	 7e-137
 51- 15:	ARIC|g13783.t1	ARIC|g4021.t1	 3e-169
 51- 16:	ARIC|g13784.t1	ARIC|g4022.t1	  2e-66
 51- 17:	ARIC|g13786.t1	ARIC|g4023.t1	 1e-245
 51- 18:	ARIC|g13788.t1	ARIC|g4024.t1	 2e-210
 51- 19:	ARIC|g13789.t1	ARIC|g4025.t1	  4e-38
 51- 20:	ARIC|g13791.t1	ARIC|g4026.t1	 9e-153
 51- 21:	ARIC|g13792.t1	ARIC|g4027.t1	 8e-273
 51- 22:	ARIC|g13793.t1	ARIC|g4028.t1	  2e-98
 51- 23:	ARIC|g13794.t1	ARIC|g4029.t1	 1e-123
 51- 24:	ARIC|g13804.t1	ARIC|g4039.t1	 8e-286
## Alignment 52: score=339.0 e_value=2.2e-12 N=7 Ar101&Ar47 plus
 52-  0:	ARIC|g13708.t1	ARIC|g3971.t1	  3e-51
 52-  1:	ARIC|g13710.t1	ARIC|g3977.t1	 6e-174
 52-  2:	ARIC|g13712.t1	ARIC|g3978.t1	 2e-123
 52-  3:	ARIC|g13713.t1	ARIC|g3983.t1	 3e-140
 52-  4:	ARIC|g13714.t1	ARIC|g3984.t1	      0
 52-  5:	ARIC|g13716.t1	ARIC|g3987.t1	      0
 52-  6:	ARIC|g13717.t1	ARIC|g3989.t1	 9e-164
## Alignment 53: score=343.0 e_value=8.1e-11 N=7 Ar101&Ar47 minus
 53-  0:	ARIC|g13795.t1	ARIC|g4045.t1	  3e-79
 53-  1:	ARIC|g13796.t1	ARIC|g4044.t1	  1e-82
 53-  2:	ARIC|g13801.t1	ARIC|g4043.t1	  2e-29
 53-  3:	ARIC|g13802.t1	ARIC|g4042.t1	  7e-24
 53-  4:	ARIC|g13804.t1	ARIC|g4039.t1	 8e-286
 53-  5:	ARIC|g13807.t1	ARIC|g4036.t1	 3e-165
 53-  6:	ARIC|g13808.t1	ARIC|g4035.t1	      0
## Alignment 54: score=1224.0 e_value=9e-74 N=25 Ar101&Ar69 plus
 54-  0:	ARIC|g13759.t1	ARIC|g7574.t1	      0
 54-  1:	ARIC|g13760.t1	ARIC|g7575.t1	 3e-183
 54-  2:	ARIC|g13761.t1	ARIC|g7576.t1	  2e-50
 54-  3:	ARIC|g13763.t1	ARIC|g7578.t1	 8e-185
 54-  4:	ARIC|g13765.t1	ARIC|g7579.t1	 4e-141
 54-  5:	ARIC|g13766.t1	ARIC|g7580.t1	  2e-97
 54-  6:	ARIC|g13770.t1	ARIC|g7582.t1	 6e-114
 54-  7:	ARIC|g13773.t1	ARIC|g7587.t1	 2e-122
 54-  8:	ARIC|g13774.t1	ARIC|g7588.t1	  7e-57
 54-  9:	ARIC|g13776.t1	ARIC|g7591.t1	  2e-72
 54- 10:	ARIC|g13777.t1	ARIC|g7592.t1	 3e-167
 54- 11:	ARIC|g13778.t1	ARIC|g7593.t1	  1e-58
 54- 12:	ARIC|g13779.t1	ARIC|g7594.t1	 1e-113
 54- 13:	ARIC|g13780.t1	ARIC|g7597.t1	 3e-157
 54- 14:	ARIC|g13781.t1	ARIC|g7601.t1	 8e-139
 54- 15:	ARIC|g13783.t1	ARIC|g7602.t1	 2e-162
 54- 16:	ARIC|g13784.t1	ARIC|g7603.t1	  2e-66
 54- 17:	ARIC|g13786.t1	ARIC|g7604.t1	 4e-245
 54- 18:	ARIC|g13788.t1	ARIC|g7605.t1	 1e-210
 54- 19:	ARIC|g13789.t1	ARIC|g7606.t1	  3e-39
 54- 20:	ARIC|g13791.t1	ARIC|g7607.t1	 3e-152
 54- 21:	ARIC|g13792.t1	ARIC|g7608.t1	 1e-272
 54- 22:	ARIC|g13793.t1	ARIC|g7609.t1	 7e-100
 54- 23:	ARIC|g13794.t1	ARIC|g7610.t1	 4e-123
 54- 24:	ARIC|g13804.t1	ARIC|g7620.t1	 8e-286
## Alignment 55: score=343.0 e_value=8.1e-11 N=7 Ar101&Ar69 minus
 55-  0:	ARIC|g13795.t1	ARIC|g7626.t1	  2e-79
 55-  1:	ARIC|g13796.t1	ARIC|g7625.t1	  7e-82
 55-  2:	ARIC|g13801.t1	ARIC|g7624.t1	  2e-31
 55-  3:	ARIC|g13802.t1	ARIC|g7623.t1	  1e-24
 55-  4:	ARIC|g13804.t1	ARIC|g7620.t1	 8e-286
 55-  5:	ARIC|g13807.t1	ARIC|g7617.t1	 7e-166
 55-  6:	ARIC|g13808.t1	ARIC|g7616.t1	      0
## Alignment 56: score=300.0 e_value=9.1e-08 N=6 Ar1013&Ar197 plus
 56-  0:	ARIC|g48322.t1	ARIC|g24808.t1	      0
 56-  1:	ARIC|g48323.t1	ARIC|g24809.t1	 1e-110
 56-  2:	ARIC|g48325.t1	ARIC|g24811.t1	 5e-139
 56-  3:	ARIC|g48326.t1	ARIC|g24812.t1	 8e-221
 56-  4:	ARIC|g48327.t1	ARIC|g24813.t1	 6e-193
 56-  5:	ARIC|g48329.t1	ARIC|g24815.t1	 5e-187
## Alignment 57: score=350.0 e_value=1.2e-10 N=7 Ar1014&Ar238 plus
 57-  0:	ARIC|g48331.t1	ARIC|g27774.t1	 2e-187
 57-  1:	ARIC|g48332.t1	ARIC|g27775.t1	 1e-238
 57-  2:	ARIC|g48333.t1	ARIC|g27776.t1	      0
 57-  3:	ARIC|g48334.t1	ARIC|g27777.t1	 3e-104
 57-  4:	ARIC|g48335.t1	ARIC|g27778.t1	  5e-91
 57-  5:	ARIC|g48336.t1	ARIC|g27779.t1	  7e-71
 57-  6:	ARIC|g48337.t1	ARIC|g27780.t1	 4e-146
## Alignment 58: score=649.0 e_value=1.3e-27 N=13 Ar1016&Ar565 minus
 58-  0:	ARIC|g48349.t1	ARIC|g42780.t1	 7e-305
 58-  1:	ARIC|g48350.t1	ARIC|g42779.t1	 3e-175
 58-  2:	ARIC|g48351.t1	ARIC|g42778.t1	  5e-39
 58-  3:	ARIC|g48352.t1	ARIC|g42776.t1	 9e-219
 58-  4:	ARIC|g48353.t1	ARIC|g42775.t1	  3e-99
 58-  5:	ARIC|g48354.t1	ARIC|g42774.t1	 7e-168
 58-  6:	ARIC|g48355.t1	ARIC|g42773.t1	 1e-155
 58-  7:	ARIC|g48356.t1	ARIC|g42772.t1	 6e-144
 58-  8:	ARIC|g48357.t1	ARIC|g42771.t1	  4e-91
 58-  9:	ARIC|g48358.t1	ARIC|g42770.t1	 8e-177
 58- 10:	ARIC|g48359.t1	ARIC|g42769.t1	 2e-244
 58- 11:	ARIC|g48360.t1	ARIC|g42768.t1	 3e-195
 58- 12:	ARIC|g48361.t1	ARIC|g42767.t1	 4e-152
## Alignment 59: score=299.0 e_value=9.5e-08 N=6 Ar1019&Ar358 plus
 59-  0:	ARIC|g48380.t1	ARIC|g35317.t1	 9e-229
 59-  1:	ARIC|g48382.t1	ARIC|g35318.t1	 7e-125
 59-  2:	ARIC|g48383.t1	ARIC|g35319.t1	      0
 59-  3:	ARIC|g48384.t1	ARIC|g35320.t1	 4e-157
 59-  4:	ARIC|g48385.t1	ARIC|g35321.t1	  3e-66
 59-  5:	ARIC|g48386.t1	ARIC|g35322.t1	 9e-176
## Alignment 60: score=1056.0 e_value=1.8e-63 N=22 Ar102&Ar105 plus
 60-  0:	ARIC|g13878.t1	ARIC|g14258.t1	      0
 60-  1:	ARIC|g13879.t1	ARIC|g14259.t1	 1e-157
 60-  2:	ARIC|g13884.t1	ARIC|g14260.t1	  1e-56
 60-  3:	ARIC|g13887.t1	ARIC|g14264.t1	  2e-40
 60-  4:	ARIC|g13889.t1	ARIC|g14265.t1	 2e-205
 60-  5:	ARIC|g13890.t1	ARIC|g14266.t1	  5e-98
 60-  6:	ARIC|g13892.t1	ARIC|g14270.t1	  8e-28
 60-  7:	ARIC|g13898.t1	ARIC|g14273.t1	      0
 60-  8:	ARIC|g13902.t1	ARIC|g14274.t1	 7e-132
 60-  9:	ARIC|g13906.t1	ARIC|g14276.t1	  3e-55
 60- 10:	ARIC|g13907.t1	ARIC|g14277.t1	      0
 60- 11:	ARIC|g13910.t1	ARIC|g14278.t1	      0
 60- 12:	ARIC|g13914.t1	ARIC|g14280.t1	  4e-53
 60- 13:	ARIC|g13915.t1	ARIC|g14283.t1	 3e-181
 60- 14:	ARIC|g13918.t1	ARIC|g14289.t1	  7e-59
 60- 15:	ARIC|g13922.t1	ARIC|g14297.t1	      0
 60- 16:	ARIC|g13925.t1	ARIC|g14302.t1	  3e-83
 60- 17:	ARIC|g13926.t1	ARIC|g14303.t1	  1e-87
 60- 18:	ARIC|g13927.t1	ARIC|g14304.t1	  2e-93
 60- 19:	ARIC|g13932.t1	ARIC|g14305.t1	  4e-91
 60- 20:	ARIC|g13933.t1	ARIC|g14306.t1	 2e-229
 60- 21:	ARIC|g13934.t1	ARIC|g14307.t1	  5e-27
## Alignment 61: score=526.0 e_value=1.9e-22 N=11 Ar102&Ar105 plus
 61-  0:	ARIC|g13839.t1	ARIC|g14206.t1	 8e-294
 61-  1:	ARIC|g13841.t1	ARIC|g14207.t1	 1e-170
 61-  2:	ARIC|g13845.t1	ARIC|g14208.t1	  2e-62
 61-  3:	ARIC|g13846.t1	ARIC|g14209.t1	 2e-157
 61-  4:	ARIC|g13855.t1	ARIC|g14211.t1	 3e-151
 61-  5:	ARIC|g13856.t1	ARIC|g14212.t1	 5e-168
 61-  6:	ARIC|g13860.t1	ARIC|g14213.t1	  5e-67
 61-  7:	ARIC|g13872.t1	ARIC|g14217.t1	 2e-149
 61-  8:	ARIC|g13873.t1	ARIC|g14218.t1	  2e-92
 61-  9:	ARIC|g13874.t1	ARIC|g14219.t1	  2e-40
 61- 10:	ARIC|g13875.t1	ARIC|g14220.t1	 2e-312
## Alignment 62: score=3295.0 e_value=7.5e-247 N=66 Ar102&Ar112 plus
 62-  0:	ARIC|g13809.t1	ARIC|g15138.t1	  2e-70
 62-  1:	ARIC|g13810.t1	ARIC|g15139.t1	      0
 62-  2:	ARIC|g13811.t1	ARIC|g15140.t1	 1e-230
 62-  3:	ARIC|g13812.t1	ARIC|g15141.t1	      0
 62-  4:	ARIC|g13813.t1	ARIC|g15142.t1	 4e-260
 62-  5:	ARIC|g13814.t1	ARIC|g15143.t1	 4e-263
 62-  6:	ARIC|g13815.t1	ARIC|g15144.t1	 4e-259
 62-  7:	ARIC|g13816.t1	ARIC|g15145.t1	 3e-225
 62-  8:	ARIC|g13818.t1	ARIC|g15147.t1	 8e-224
 62-  9:	ARIC|g13819.t1	ARIC|g15148.t1	  3e-98
 62- 10:	ARIC|g13820.t1	ARIC|g15149.t1	  9e-42
 62- 11:	ARIC|g13821.t1	ARIC|g15150.t1	  4e-51
 62- 12:	ARIC|g13822.t1	ARIC|g15151.t1	      0
 62- 13:	ARIC|g13823.t1	ARIC|g15152.t1	 3e-201
 62- 14:	ARIC|g13824.t1	ARIC|g15153.t1	      0
 62- 15:	ARIC|g13825.t1	ARIC|g15154.t1	 3e-219
 62- 16:	ARIC|g13826.t1	ARIC|g15155.t1	  2e-76
 62- 17:	ARIC|g13827.t1	ARIC|g15156.t1	      0
 62- 18:	ARIC|g13828.t1	ARIC|g15157.t1	 5e-262
 62- 19:	ARIC|g13829.t1	ARIC|g15158.t1	  1e-90
 62- 20:	ARIC|g13830.t1	ARIC|g15159.t1	 5e-293
 62- 21:	ARIC|g13831.t1	ARIC|g15160.t1	 2e-168
 62- 22:	ARIC|g13832.t1	ARIC|g15161.t1	 2e-121
 62- 23:	ARIC|g13833.t1	ARIC|g15162.t1	 7e-197
 62- 24:	ARIC|g13834.t1	ARIC|g15163.t1	 3e-126
 62- 25:	ARIC|g13835.t1	ARIC|g15164.t1	 3e-135
 62- 26:	ARIC|g13836.t1	ARIC|g15165.t1	      0
 62- 27:	ARIC|g13837.t1	ARIC|g15166.t1	  2e-80
 62- 28:	ARIC|g13838.t1	ARIC|g15167.t1	  1e-64
 62- 29:	ARIC|g13839.t1	ARIC|g15168.t1	      0
 62- 30:	ARIC|g13840.t1	ARIC|g15169.t1	 2e-206
 62- 31:	ARIC|g13841.t1	ARIC|g15171.t1	      0
 62- 32:	ARIC|g13843.t1	ARIC|g15173.t1	 3e-155
 62- 33:	ARIC|g13844.t1	ARIC|g15175.t1	 2e-124
 62- 34:	ARIC|g13846.t1	ARIC|g15176.t1	      0
 62- 35:	ARIC|g13847.t1	ARIC|g15177.t1	 5e-219
 62- 36:	ARIC|g13848.t1	ARIC|g15178.t1	      0
 62- 37:	ARIC|g13849.t1	ARIC|g15179.t1	 6e-102
 62- 38:	ARIC|g13850.t1	ARIC|g15180.t1	      0
 62- 39:	ARIC|g13851.t1	ARIC|g15181.t1	      0
 62- 40:	ARIC|g13852.t1	ARIC|g15182.t1	  2e-53
 62- 41:	ARIC|g13853.t1	ARIC|g15183.t1	 2e-305
 62- 42:	ARIC|g13854.t1	ARIC|g15184.t1	 2e-138
 62- 43:	ARIC|g13855.t1	ARIC|g15185.t1	 1e-279
 62- 44:	ARIC|g13856.t1	ARIC|g15186.t1	 5e-230
 62- 45:	ARIC|g13857.t1	ARIC|g15187.t1	  2e-64
 62- 46:	ARIC|g13858.t1	ARIC|g15188.t1	 2e-139
 62- 47:	ARIC|g13859.t1	ARIC|g15189.t1	      0
 62- 48:	ARIC|g13860.t1	ARIC|g15190.t1	 6e-291
 62- 49:	ARIC|g13862.t1	ARIC|g15192.t1	 4e-238
 62- 50:	ARIC|g13864.t1	ARIC|g15193.t1	  6e-69
 62- 51:	ARIC|g13865.t1	ARIC|g15194.t1	 1e-192
 62- 52:	ARIC|g13866.t1	ARIC|g15195.t1	 3e-121
 62- 53:	ARIC|g13867.t1	ARIC|g15196.t1	 5e-168
 62- 54:	ARIC|g13868.t1	ARIC|g15197.t1	 1e-231
 62- 55:	ARIC|g13869.t1	ARIC|g15198.t1	      0
 62- 56:	ARIC|g13870.t1	ARIC|g15199.t1	      0
 62- 57:	ARIC|g13871.t1	ARIC|g15200.t1	 7e-144
 62- 58:	ARIC|g13872.t1	ARIC|g15201.t1	 7e-225
 62- 59:	ARIC|g13873.t1	ARIC|g15202.t1	 6e-279
 62- 60:	ARIC|g13874.t1	ARIC|g15203.t1	 1e-219
 62- 61:	ARIC|g13875.t1	ARIC|g15204.t1	      0
 62- 62:	ARIC|g13876.t1	ARIC|g15205.t1	  9e-44
 62- 63:	ARIC|g13878.t1	ARIC|g15206.t1	      0
 62- 64:	ARIC|g13879.t1	ARIC|g15207.t1	 5e-246
 62- 65:	ARIC|g13880.t1	ARIC|g15208.t1	  5e-31
## Alignment 63: score=1003.0 e_value=7.5e-59 N=21 Ar102&Ar122 minus
 63-  0:	ARIC|g13878.t1	ARIC|g16466.t1	      0
 63-  1:	ARIC|g13879.t1	ARIC|g16465.t1	 2e-142
 63-  2:	ARIC|g13884.t1	ARIC|g16464.t1	  3e-56
 63-  3:	ARIC|g13887.t1	ARIC|g16461.t1	  2e-40
 63-  4:	ARIC|g13889.t1	ARIC|g16460.t1	 4e-208
 63-  5:	ARIC|g13890.t1	ARIC|g16459.t1	  8e-99
 63-  6:	ARIC|g13892.t1	ARIC|g16455.t1	  8e-27
 63-  7:	ARIC|g13898.t1	ARIC|g16452.t1	      0
 63-  8:	ARIC|g13902.t1	ARIC|g16451.t1	 1e-131
 63-  9:	ARIC|g13906.t1	ARIC|g16449.t1	  3e-55
 63- 10:	ARIC|g13907.t1	ARIC|g16448.t1	      0
 63- 11:	ARIC|g13910.t1	ARIC|g16447.t1	 5e-178
 63- 12:	ARIC|g13914.t1	ARIC|g16445.t1	  3e-53
 63- 13:	ARIC|g13915.t1	ARIC|g16442.t1	 6e-185
 63- 14:	ARIC|g13918.t1	ARIC|g16431.t1	  3e-27
 63- 15:	ARIC|g13922.t1	ARIC|g16427.t1	      0
 63- 16:	ARIC|g13925.t1	ARIC|g16422.t1	  6e-83
 63- 17:	ARIC|g13927.t1	ARIC|g16421.t1	  2e-93
 63- 18:	ARIC|g13932.t1	ARIC|g16420.t1	  2e-91
 63- 19:	ARIC|g13933.t1	ARIC|g16419.t1	 5e-230
 63- 20:	ARIC|g13934.t1	ARIC|g16418.t1	  2e-96
## Alignment 64: score=426.0 e_value=1e-16 N=9 Ar102&Ar122 minus
 64-  0:	ARIC|g13841.t1	ARIC|g16521.t1	 2e-153
 64-  1:	ARIC|g13845.t1	ARIC|g16520.t1	  2e-49
 64-  2:	ARIC|g13855.t1	ARIC|g16518.t1	 2e-147
 64-  3:	ARIC|g13856.t1	ARIC|g16517.t1	 2e-170
 64-  4:	ARIC|g13860.t1	ARIC|g16516.t1	  1e-66
 64-  5:	ARIC|g13872.t1	ARIC|g16512.t1	 3e-147
 64-  6:	ARIC|g13873.t1	ARIC|g16511.t1	  4e-93
 64-  7:	ARIC|g13874.t1	ARIC|g16510.t1	  6e-40
 64-  8:	ARIC|g13875.t1	ARIC|g16509.t1	 5e-308
## Alignment 65: score=2347.0 e_value=4.4e-168 N=47 Ar102&Ar153 plus
 65-  0:	ARIC|g13882.t1	ARIC|g19833.t1	      0
 65-  1:	ARIC|g13883.t1	ARIC|g19834.t1	  3e-62
 65-  2:	ARIC|g13884.t1	ARIC|g19835.t1	  3e-97
 65-  3:	ARIC|g13885.t1	ARIC|g19836.t1	      0
 65-  4:	ARIC|g13886.t1	ARIC|g19837.t1	  9e-31
 65-  5:	ARIC|g13887.t1	ARIC|g19838.t1	  2e-68
 65-  6:	ARIC|g13888.t1	ARIC|g19839.t1	 8e-123
 65-  7:	ARIC|g13889.t1	ARIC|g19840.t1	 2e-305
 65-  8:	ARIC|g13890.t1	ARIC|g19841.t1	 3e-150
 65-  9:	ARIC|g13892.t1	ARIC|g19843.t1	  5e-54
 65- 10:	ARIC|g13893.t1	ARIC|g19844.t1	      0
 65- 11:	ARIC|g13894.t1	ARIC|g19845.t1	      0
 65- 12:	ARIC|g13896.t1	ARIC|g19847.t1	      0
 65- 13:	ARIC|g13897.t1	ARIC|g19848.t1	      0
 65- 14:	ARIC|g13898.t1	ARIC|g19849.t1	      0
 65- 15:	ARIC|g13900.t1	ARIC|g19851.t1	      0
 65- 16:	ARIC|g13901.t1	ARIC|g19852.t1	 2e-130
 65- 17:	ARIC|g13902.t1	ARIC|g19853.t1	 5e-212
 65- 18:	ARIC|g13904.t1	ARIC|g19855.t1	 2e-105
 65- 19:	ARIC|g13905.t1	ARIC|g19856.t1	      0
 65- 20:	ARIC|g13906.t1	ARIC|g19857.t1	  3e-97
 65- 21:	ARIC|g13907.t1	ARIC|g19858.t1	      0
 65- 22:	ARIC|g13908.t1	ARIC|g19859.t1	 1e-126
 65- 23:	ARIC|g13909.t1	ARIC|g19860.t1	 6e-173
 65- 24:	ARIC|g13910.t1	ARIC|g19861.t1	      0
 65- 25:	ARIC|g13911.t1	ARIC|g19862.t1	 2e-114
 65- 26:	ARIC|g13912.t1	ARIC|g19863.t1	      0
 65- 27:	ARIC|g13914.t1	ARIC|g19865.t1	  8e-58
 65- 28:	ARIC|g13915.t1	ARIC|g19866.t1	 2e-288
 65- 29:	ARIC|g13916.t1	ARIC|g19867.t1	 7e-242
 65- 30:	ARIC|g13917.t1	ARIC|g19868.t1	 4e-142
 65- 31:	ARIC|g13918.t1	ARIC|g19869.t1	 3e-113
 65- 32:	ARIC|g13919.t1	ARIC|g19870.t1	      0
 65- 33:	ARIC|g13920.t1	ARIC|g19871.t1	      0
 65- 34:	ARIC|g13922.t1	ARIC|g19872.t1	      0
 65- 35:	ARIC|g13923.t1	ARIC|g19873.t1	 2e-167
 65- 36:	ARIC|g13924.t1	ARIC|g19874.t1	 8e-251
 65- 37:	ARIC|g13925.t1	ARIC|g19875.t1	 2e-274
 65- 38:	ARIC|g13926.t1	ARIC|g19876.t1	 9e-175
 65- 39:	ARIC|g13927.t1	ARIC|g19877.t1	 5e-154
 65- 40:	ARIC|g13928.t1	ARIC|g19878.t1	  2e-83
 65- 41:	ARIC|g13929.t1	ARIC|g19879.t1	 2e-184
 65- 42:	ARIC|g13930.t1	ARIC|g19880.t1	  1e-79
 65- 43:	ARIC|g13931.t1	ARIC|g19881.t1	 5e-120
 65- 44:	ARIC|g13932.t1	ARIC|g19882.t1	      0
 65- 45:	ARIC|g13933.t1	ARIC|g19883.t1	      0
 65- 46:	ARIC|g13934.t1	ARIC|g19884.t1	      0
## Alignment 66: score=735.0 e_value=2.1e-35 N=15 Ar102&Ar306 plus
 66-  0:	ARIC|g13810.t1	ARIC|g32729.t1	  5e-95
 66-  1:	ARIC|g13812.t1	ARIC|g32730.t1	 3e-174
 66-  2:	ARIC|g13813.t1	ARIC|g32731.t1	  6e-34
 66-  3:	ARIC|g13818.t1	ARIC|g32733.t1	 8e-205
 66-  4:	ARIC|g13819.t1	ARIC|g32735.t1	  6e-94
 66-  5:	ARIC|g13821.t1	ARIC|g32736.t1	  9e-60
 66-  6:	ARIC|g13822.t1	ARIC|g32737.t1	      0
 66-  7:	ARIC|g13823.t1	ARIC|g32738.t1	  6e-49
 66-  8:	ARIC|g13824.t1	ARIC|g32739.t1	 7e-236
 66-  9:	ARIC|g13825.t1	ARIC|g32740.t1	  3e-51
 66- 10:	ARIC|g13827.t1	ARIC|g32744.t1	 3e-295
 66- 11:	ARIC|g13828.t1	ARIC|g32747.t1	 5e-126
 66- 12:	ARIC|g13833.t1	ARIC|g32748.t1	 4e-146
 66- 13:	ARIC|g13834.t1	ARIC|g32749.t1	  5e-93
 66- 14:	ARIC|g13836.t1	ARIC|g32750.t1	 3e-270
## Alignment 67: score=734.0 e_value=2.3e-35 N=15 Ar102&Ar83 plus
 67-  0:	ARIC|g13810.t1	ARIC|g9910.t1	 2e-105
 67-  1:	ARIC|g13812.t1	ARIC|g9911.t1	 2e-173
 67-  2:	ARIC|g13813.t1	ARIC|g9912.t1	  3e-33
 67-  3:	ARIC|g13818.t1	ARIC|g9913.t1	 9e-204
 67-  4:	ARIC|g13819.t1	ARIC|g9915.t1	  6e-94
 67-  5:	ARIC|g13821.t1	ARIC|g9916.t1	  9e-60
 67-  6:	ARIC|g13822.t1	ARIC|g9917.t1	      0
 67-  7:	ARIC|g13823.t1	ARIC|g9919.t1	  1e-47
 67-  8:	ARIC|g13824.t1	ARIC|g9920.t1	 1e-231
 67-  9:	ARIC|g13825.t1	ARIC|g9921.t1	  2e-51
 67- 10:	ARIC|g13827.t1	ARIC|g9925.t1	 6e-249
 67- 11:	ARIC|g13828.t1	ARIC|g9928.t1	 1e-124
 67- 12:	ARIC|g13833.t1	ARIC|g9929.t1	 1e-144
 67- 13:	ARIC|g13834.t1	ARIC|g9930.t1	  1e-94
 67- 14:	ARIC|g13836.t1	ARIC|g9931.t1	 2e-269
## Alignment 68: score=398.0 e_value=1e-12 N=8 Ar1023&Ar303 plus
 68-  0:	ARIC|g48409.t1	ARIC|g31694.t1	 2e-110
 68-  1:	ARIC|g48411.t1	ARIC|g31696.t1	 3e-249
 68-  2:	ARIC|g48413.t1	ARIC|g31698.t1	 2e-205
 68-  3:	ARIC|g48415.t1	ARIC|g31699.t1	 4e-144
 68-  4:	ARIC|g48416.t1	ARIC|g31700.t1	 5e-104
 68-  5:	ARIC|g48418.t1	ARIC|g31702.t1	 3e-263
 68-  6:	ARIC|g48419.t1	ARIC|g31703.t1	 5e-231
 68-  7:	ARIC|g48420.t1	ARIC|g31704.t1	  3e-42
## Alignment 69: score=299.0 e_value=3.1e-09 N=6 Ar1024&Ar123 minus
 69-  0:	ARIC|g48421.t1	ARIC|g16632.t1	 2e-201
 69-  1:	ARIC|g48422.t1	ARIC|g16631.t1	 2e-145
 69-  2:	ARIC|g48423.t1	ARIC|g16630.t1	  7e-51
 69-  3:	ARIC|g48424.t1	ARIC|g16628.t1	  2e-43
 69-  4:	ARIC|g48425.t1	ARIC|g16627.t1	  7e-39
 69-  5:	ARIC|g48426.t1	ARIC|g16626.t1	      0
## Alignment 70: score=449.0 e_value=7.6e-17 N=9 Ar1028&Ar582 plus
 70-  0:	ARIC|g48440.t1	ARIC|g43105.t1	  1e-30
 70-  1:	ARIC|g48441.t1	ARIC|g43106.t1	 2e-153
 70-  2:	ARIC|g48442.t1	ARIC|g43107.t1	      0
 70-  3:	ARIC|g48444.t1	ARIC|g43108.t1	  4e-26
 70-  4:	ARIC|g48449.t1	ARIC|g43112.t1	  3e-97
 70-  5:	ARIC|g48450.t1	ARIC|g43113.t1	  3e-67
 70-  6:	ARIC|g48451.t1	ARIC|g43114.t1	 8e-201
 70-  7:	ARIC|g48452.t1	ARIC|g43115.t1	  8e-74
 70-  8:	ARIC|g48453.t1	ARIC|g43116.t1	 3e-210
## Alignment 71: score=1611.0 e_value=5e-103 N=33 Ar103&Ar121 plus
 71-  0:	ARIC|g13997.t1	ARIC|g16297.t1	  6e-60
 71-  1:	ARIC|g14000.t1	ARIC|g16298.t1	 1e-140
 71-  2:	ARIC|g14001.t1	ARIC|g16299.t1	  1e-58
 71-  3:	ARIC|g14004.t1	ARIC|g16301.t1	  4e-88
 71-  4:	ARIC|g14008.t1	ARIC|g16303.t1	 2e-117
 71-  5:	ARIC|g14010.t1	ARIC|g16306.t1	 1e-137
 71-  6:	ARIC|g14011.t1	ARIC|g16307.t1	 3e-130
 71-  7:	ARIC|g14012.t1	ARIC|g16309.t1	  2e-74
 71-  8:	ARIC|g14015.t1	ARIC|g16311.t1	 8e-182
 71-  9:	ARIC|g14016.t1	ARIC|g16312.t1	  6e-93
 71- 10:	ARIC|g14017.t1	ARIC|g16313.t1	 3e-151
 71- 11:	ARIC|g14019.t1	ARIC|g16316.t1	 4e-265
 71- 12:	ARIC|g14021.t1	ARIC|g16317.t1	 3e-230
 71- 13:	ARIC|g14023.t1	ARIC|g16318.t1	 8e-146
 71- 14:	ARIC|g14024.t1	ARIC|g16321.t1	 7e-146
 71- 15:	ARIC|g14025.t1	ARIC|g16322.t1	  2e-66
 71- 16:	ARIC|g14027.t1	ARIC|g16323.t1	  1e-46
 71- 17:	ARIC|g14028.t1	ARIC|g16324.t1	 9e-162
 71- 18:	ARIC|g14030.t1	ARIC|g16325.t1	 9e-185
 71- 19:	ARIC|g14031.t1	ARIC|g16327.t1	 3e-230
 71- 20:	ARIC|g14032.t1	ARIC|g16329.t1	 7e-146
 71- 21:	ARIC|g14035.t1	ARIC|g16330.t1	  1e-33
 71- 22:	ARIC|g14038.t1	ARIC|g16334.t1	      0
 71- 23:	ARIC|g14042.t1	ARIC|g16338.t1	 4e-115
 71- 24:	ARIC|g14052.t1	ARIC|g16345.t1	 6e-294
 71- 25:	ARIC|g14053.t1	ARIC|g16347.t1	  1e-64
 71- 26:	ARIC|g14054.t1	ARIC|g16348.t1	 2e-213
 71- 27:	ARIC|g14056.t1	ARIC|g16349.t1	 5e-269
 71- 28:	ARIC|g14057.t1	ARIC|g16350.t1	 2e-113
 71- 29:	ARIC|g14058.t1	ARIC|g16351.t1	 1e-101
 71- 30:	ARIC|g14059.t1	ARIC|g16353.t1	 1e-130
 71- 31:	ARIC|g14060.t1	ARIC|g16354.t1	  4e-99
 71- 32:	ARIC|g14062.t1	ARIC|g16355.t1	 2e-112
## Alignment 72: score=3699.0 e_value=5.3e-288 N=74 Ar103&Ar145 plus
 72-  0:	ARIC|g13990.t1	ARIC|g19042.t1	      0
 72-  1:	ARIC|g13991.t1	ARIC|g19043.t1	      0
 72-  2:	ARIC|g13992.t1	ARIC|g19044.t1	 1e-183
 72-  3:	ARIC|g13993.t1	ARIC|g19045.t1	 1e-117
 72-  4:	ARIC|g13994.t1	ARIC|g19046.t1	 4e-143
 72-  5:	ARIC|g13995.t1	ARIC|g19047.t1	      0
 72-  6:	ARIC|g13996.t1	ARIC|g19048.t1	 3e-194
 72-  7:	ARIC|g13997.t1	ARIC|g19049.t1	 6e-143
 72-  8:	ARIC|g13998.t1	ARIC|g19050.t1	 1e-244
 72-  9:	ARIC|g13999.t1	ARIC|g19051.t1	  7e-68
 72- 10:	ARIC|g14000.t1	ARIC|g19052.t1	 7e-201
 72- 11:	ARIC|g14001.t1	ARIC|g19053.t1	  2e-64
 72- 12:	ARIC|g14002.t1	ARIC|g19054.t1	  6e-99
 72- 13:	ARIC|g14003.t1	ARIC|g19055.t1	 2e-225
 72- 14:	ARIC|g14004.t1	ARIC|g19056.t1	 2e-109
 72- 15:	ARIC|g14005.t1	ARIC|g19057.t1	  1e-44
 72- 16:	ARIC|g14007.t1	ARIC|g19059.t1	 7e-243
 72- 17:	ARIC|g14008.t1	ARIC|g19060.t1	      0
 72- 18:	ARIC|g14009.t1	ARIC|g19061.t1	  2e-76
 72- 19:	ARIC|g14010.t1	ARIC|g19062.t1	 1e-212
 72- 20:	ARIC|g14011.t1	ARIC|g19063.t1	 2e-225
 72- 21:	ARIC|g14012.t1	ARIC|g19064.t1	 4e-217
 72- 22:	ARIC|g14013.t1	ARIC|g19065.t1	 8e-233
 72- 23:	ARIC|g14014.t1	ARIC|g19066.t1	  1e-65
 72- 24:	ARIC|g14015.t1	ARIC|g19067.t1	 8e-246
 72- 25:	ARIC|g14016.t1	ARIC|g19068.t1	 6e-168
 72- 26:	ARIC|g14017.t1	ARIC|g19069.t1	 3e-179
 72- 27:	ARIC|g14018.t1	ARIC|g19070.t1	      0
 72- 28:	ARIC|g14019.t1	ARIC|g19071.t1	      0
 72- 29:	ARIC|g14020.t1	ARIC|g19072.t1	 5e-130
 72- 30:	ARIC|g14021.t1	ARIC|g19073.t1	 3e-296
 72- 31:	ARIC|g14022.t1	ARIC|g19074.t1	 4e-304
 72- 32:	ARIC|g14023.t1	ARIC|g19075.t1	      0
 72- 33:	ARIC|g14024.t1	ARIC|g19076.t1	      0
 72- 34:	ARIC|g14025.t1	ARIC|g19077.t1	  6e-60
 72- 35:	ARIC|g14026.t1	ARIC|g19078.t1	  3e-94
 72- 36:	ARIC|g14027.t1	ARIC|g19079.t1	  3e-96
 72- 37:	ARIC|g14028.t1	ARIC|g19080.t1	 5e-172
 72- 38:	ARIC|g14029.t1	ARIC|g19081.t1	      0
 72- 39:	ARIC|g14030.t1	ARIC|g19082.t1	 1e-265
 72- 40:	ARIC|g14031.t1	ARIC|g19083.t1	      0
 72- 41:	ARIC|g14032.t1	ARIC|g19084.t1	 9e-223
 72- 42:	ARIC|g14033.t1	ARIC|g19085.t1	 5e-177
 72- 43:	ARIC|g14034.t1	ARIC|g19086.t1	      0
 72- 44:	ARIC|g14035.t1	ARIC|g19087.t1	  6e-53
 72- 45:	ARIC|g14036.t1	ARIC|g19088.t1	 2e-195
 72- 46:	ARIC|g14037.t1	ARIC|g19089.t1	 1e-143
 72- 47:	ARIC|g14038.t1	ARIC|g19090.t1	      0
 72- 48:	ARIC|g14039.t1	ARIC|g19091.t1	 1e-220
 72- 49:	ARIC|g14040.t1	ARIC|g19092.t1	      0
 72- 50:	ARIC|g14041.t1	ARIC|g19093.t1	  9e-90
 72- 51:	ARIC|g14042.t1	ARIC|g19094.t1	 6e-168
 72- 52:	ARIC|g14043.t1	ARIC|g19095.t1	 1e-159
 72- 53:	ARIC|g14044.t1	ARIC|g19096.t1	 5e-290
 72- 54:	ARIC|g14045.t1	ARIC|g19097.t1	 1e-168
 72- 55:	ARIC|g14047.t1	ARIC|g19099.t1	 3e-109
 72- 56:	ARIC|g14048.t1	ARIC|g19100.t1	 2e-175
 72- 57:	ARIC|g14049.t1	ARIC|g19101.t1	      0
 72- 58:	ARIC|g14050.t1	ARIC|g19102.t1	      0
 72- 59:	ARIC|g14051.t1	ARIC|g19103.t1	      0
 72- 60:	ARIC|g14052.t1	ARIC|g19104.t1	      0
 72- 61:	ARIC|g14053.t1	ARIC|g19105.t1	  1e-74
 72- 62:	ARIC|g14054.t1	ARIC|g19106.t1	      0
 72- 63:	ARIC|g14055.t1	ARIC|g19107.t1	 4e-176
 72- 64:	ARIC|g14056.t1	ARIC|g19108.t1	      0
 72- 65:	ARIC|g14057.t1	ARIC|g19109.t1	 2e-282
 72- 66:	ARIC|g14058.t1	ARIC|g19110.t1	 1e-215
 72- 67:	ARIC|g14059.t1	ARIC|g19111.t1	 2e-187
 72- 68:	ARIC|g14060.t1	ARIC|g19112.t1	 5e-195
 72- 69:	ARIC|g14061.t1	ARIC|g19113.t1	 3e-113
 72- 70:	ARIC|g14062.t1	ARIC|g19114.t1	      0
 72- 71:	ARIC|g14063.t1	ARIC|g19115.t1	      0
 72- 72:	ARIC|g14065.t1	ARIC|g19117.t1	  8e-51
 72- 73:	ARIC|g14066.t1	ARIC|g19118.t1	 4e-210
## Alignment 73: score=1902.0 e_value=4.5e-134 N=39 Ar103&Ar156 plus
 73-  0:	ARIC|g13936.t1	ARIC|g20128.t1	 1e-168
 73-  1:	ARIC|g13938.t1	ARIC|g20129.t1	      0
 73-  2:	ARIC|g13940.t1	ARIC|g20130.t1	 1e-111
 73-  3:	ARIC|g13942.t1	ARIC|g20132.t1	  2e-12
 73-  4:	ARIC|g13944.t1	ARIC|g20134.t1	 2e-156
 73-  5:	ARIC|g13945.t1	ARIC|g20135.t1	  2e-57
 73-  6:	ARIC|g13946.t1	ARIC|g20136.t1	  2e-50
 73-  7:	ARIC|g13947.t1	ARIC|g20137.t1	 1e-102
 73-  8:	ARIC|g13948.t1	ARIC|g20140.t1	      0
 73-  9:	ARIC|g13950.t1	ARIC|g20145.t1	  4e-87
 73- 10:	ARIC|g13951.t1	ARIC|g20146.t1	  6e-72
 73- 11:	ARIC|g13952.t1	ARIC|g20147.t1	  2e-62
 73- 12:	ARIC|g13953.t1	ARIC|g20152.t1	  6e-30
 73- 13:	ARIC|g13954.t1	ARIC|g20153.t1	  4e-50
 73- 14:	ARIC|g13955.t1	ARIC|g20154.t1	 5e-301
 73- 15:	ARIC|g13956.t1	ARIC|g20155.t1	  3e-50
 73- 16:	ARIC|g13957.t1	ARIC|g20159.t1	  3e-48
 73- 17:	ARIC|g13958.t1	ARIC|g20163.t1	  6e-18
 73- 18:	ARIC|g13959.t1	ARIC|g20165.t1	 7e-230
 73- 19:	ARIC|g13960.t1	ARIC|g20166.t1	 6e-229
 73- 20:	ARIC|g13964.t1	ARIC|g20169.t1	  2e-56
 73- 21:	ARIC|g13965.t1	ARIC|g20170.t1	  8e-29
 73- 22:	ARIC|g13967.t1	ARIC|g20172.t1	  3e-96
 73- 23:	ARIC|g13968.t1	ARIC|g20173.t1	 8e-190
 73- 24:	ARIC|g13969.t1	ARIC|g20174.t1	 8e-148
 73- 25:	ARIC|g13970.t1	ARIC|g20176.t1	  3e-25
 73- 26:	ARIC|g13973.t1	ARIC|g20179.t1	 2e-113
 73- 27:	ARIC|g13975.t1	ARIC|g20184.t1	 3e-135
 73- 28:	ARIC|g13978.t1	ARIC|g20185.t1	 4e-206
 73- 29:	ARIC|g13979.t1	ARIC|g20186.t1	 2e-132
 73- 30:	ARIC|g13980.t1	ARIC|g20187.t1	  7e-29
 73- 31:	ARIC|g13982.t1	ARIC|g20189.t1	 2e-202
 73- 32:	ARIC|g13984.t1	ARIC|g20192.t1	 8e-140
 73- 33:	ARIC|g13987.t1	ARIC|g20200.t1	  2e-79
 73- 34:	ARIC|g13990.t1	ARIC|g20203.t1	      0
 73- 35:	ARIC|g13992.t1	ARIC|g20212.t1	 1e-132
 73- 36:	ARIC|g13993.t1	ARIC|g20215.t1	  4e-71
 73- 37:	ARIC|g13994.t1	ARIC|g20216.t1	  1e-79
 73- 38:	ARIC|g13995.t1	ARIC|g20217.t1	 6e-303
## Alignment 74: score=1897.0 e_value=8.8e-134 N=39 Ar103&Ar21 minus
 74-  0:	ARIC|g13936.t1	ARIC|g53201.t1	 3e-168
 74-  1:	ARIC|g13938.t1	ARIC|g53200.t1	      0
 74-  2:	ARIC|g13940.t1	ARIC|g53199.t1	 2e-110
 74-  3:	ARIC|g13944.t1	ARIC|g53195.t1	 6e-163
 74-  4:	ARIC|g13945.t1	ARIC|g53194.t1	  8e-57
 74-  5:	ARIC|g13946.t1	ARIC|g53193.t1	  1e-50
 74-  6:	ARIC|g13947.t1	ARIC|g53192.t1	 8e-102
 74-  7:	ARIC|g13948.t1	ARIC|g53189.t1	      0
 74-  8:	ARIC|g13950.t1	ARIC|g53183.t1	  1e-88
 74-  9:	ARIC|g13951.t1	ARIC|g53182.t1	  3e-71
 74- 10:	ARIC|g13952.t1	ARIC|g53181.t1	  2e-61
 74- 11:	ARIC|g13953.t1	ARIC|g53175.t1	  3e-30
 74- 12:	ARIC|g13954.t1	ARIC|g53174.t1	  5e-57
 74- 13:	ARIC|g13955.t1	ARIC|g53173.t1	 1e-298
 74- 14:	ARIC|g13956.t1	ARIC|g53171.t1	  7e-50
 74- 15:	ARIC|g13957.t1	ARIC|g53165.t1	  4e-37
 74- 16:	ARIC|g13958.t1	ARIC|g53163.t1	  2e-18
 74- 17:	ARIC|g13959.t1	ARIC|g53161.t1	 1e-230
 74- 18:	ARIC|g13960.t1	ARIC|g53160.t1	 1e-228
 74- 19:	ARIC|g13963.t1	ARIC|g53156.t1	  3e-33
 74- 20:	ARIC|g13965.t1	ARIC|g53155.t1	  8e-29
 74- 21:	ARIC|g13967.t1	ARIC|g53153.t1	  1e-96
 74- 22:	ARIC|g13968.t1	ARIC|g53152.t1	 6e-191
 74- 23:	ARIC|g13969.t1	ARIC|g53151.t1	 8e-148
 74- 24:	ARIC|g13970.t1	ARIC|g53149.t1	  9e-23
 74- 25:	ARIC|g13971.t1	ARIC|g53148.t1	  7e-37
 74- 26:	ARIC|g13973.t1	ARIC|g53147.t1	 2e-179
 74- 27:	ARIC|g13975.t1	ARIC|g53142.t1	 3e-135
 74- 28:	ARIC|g13978.t1	ARIC|g53141.t1	 9e-207
 74- 29:	ARIC|g13979.t1	ARIC|g53140.t1	 8e-132
 74- 30:	ARIC|g13980.t1	ARIC|g53139.t1	  1e-84
 74- 31:	ARIC|g13982.t1	ARIC|g53136.t1	 3e-203
 74- 32:	ARIC|g13984.t1	ARIC|g53133.t1	 2e-169
 74- 33:	ARIC|g13987.t1	ARIC|g53125.t1	  2e-80
 74- 34:	ARIC|g13990.t1	ARIC|g53122.t1	      0
 74- 35:	ARIC|g13992.t1	ARIC|g53114.t1	 9e-131
 74- 36:	ARIC|g13993.t1	ARIC|g53112.t1	  3e-64
 74- 37:	ARIC|g13994.t1	ARIC|g53111.t1	  2e-78
 74- 38:	ARIC|g13995.t1	ARIC|g53110.t1	 2e-308
## Alignment 75: score=1661.0 e_value=4.5e-107 N=34 Ar103&Ar244 plus
 75-  0:	ARIC|g13997.t1	ARIC|g28122.t1	  3e-60
 75-  1:	ARIC|g14000.t1	ARIC|g28123.t1	 4e-140
 75-  2:	ARIC|g14001.t1	ARIC|g28124.t1	  1e-58
 75-  3:	ARIC|g14004.t1	ARIC|g28126.t1	  5e-88
 75-  4:	ARIC|g14008.t1	ARIC|g28128.t1	  1e-19
 75-  5:	ARIC|g14010.t1	ARIC|g28132.t1	 8e-139
 75-  6:	ARIC|g14011.t1	ARIC|g28133.t1	 2e-130
 75-  7:	ARIC|g14012.t1	ARIC|g28135.t1	  1e-79
 75-  8:	ARIC|g14015.t1	ARIC|g28137.t1	 4e-181
 75-  9:	ARIC|g14016.t1	ARIC|g28138.t1	  2e-91
 75- 10:	ARIC|g14017.t1	ARIC|g28139.t1	 5e-151
 75- 11:	ARIC|g14019.t1	ARIC|g28142.t1	 1e-246
 75- 12:	ARIC|g14021.t1	ARIC|g28143.t1	 6e-229
 75- 13:	ARIC|g14023.t1	ARIC|g28144.t1	 8e-145
 75- 14:	ARIC|g14024.t1	ARIC|g28147.t1	 2e-133
 75- 15:	ARIC|g14025.t1	ARIC|g28148.t1	  4e-72
 75- 16:	ARIC|g14027.t1	ARIC|g28150.t1	  2e-46
 75- 17:	ARIC|g14028.t1	ARIC|g28151.t1	 7e-162
 75- 18:	ARIC|g14030.t1	ARIC|g28152.t1	 3e-181
 75- 19:	ARIC|g14031.t1	ARIC|g28154.t1	 1e-228
 75- 20:	ARIC|g14032.t1	ARIC|g28156.t1	 3e-145
 75- 21:	ARIC|g14035.t1	ARIC|g28157.t1	  5e-35
 75- 22:	ARIC|g14038.t1	ARIC|g28161.t1	      0
 75- 23:	ARIC|g14042.t1	ARIC|g28165.t1	 7e-118
 75- 24:	ARIC|g14052.t1	ARIC|g28172.t1	 5e-286
 75- 25:	ARIC|g14053.t1	ARIC|g28174.t1	  1e-64
 75- 26:	ARIC|g14054.t1	ARIC|g28175.t1	 6e-216
 75- 27:	ARIC|g14056.t1	ARIC|g28176.t1	 7e-269
 75- 28:	ARIC|g14057.t1	ARIC|g28177.t1	 4e-112
 75- 29:	ARIC|g14058.t1	ARIC|g28178.t1	 9e-103
 75- 30:	ARIC|g14059.t1	ARIC|g28180.t1	 6e-130
 75- 31:	ARIC|g14060.t1	ARIC|g28181.t1	 2e-101
 75- 32:	ARIC|g14062.t1	ARIC|g28182.t1	 7e-111
 75- 33:	ARIC|g14063.t1	ARIC|g28183.t1	  3e-93
## Alignment 76: score=2345.0 e_value=6.6e-170 N=47 Ar103&Ar37 plus
 76-  0:	ARIC|g13936.t1	ARIC|g2150.t1	 1e-294
 76-  1:	ARIC|g13937.t1	ARIC|g2151.t1	 8e-252
 76-  2:	ARIC|g13938.t1	ARIC|g2152.t1	      0
 76-  3:	ARIC|g13939.t1	ARIC|g2153.t1	 2e-146
 76-  4:	ARIC|g13940.t1	ARIC|g2154.t1	 2e-134
 76-  5:	ARIC|g13941.t1	ARIC|g2155.t1	 2e-107
 76-  6:	ARIC|g13943.t1	ARIC|g2156.t1	 8e-100
 76-  7:	ARIC|g13944.t1	ARIC|g2157.t1	 1e-239
 76-  8:	ARIC|g13945.t1	ARIC|g2158.t1	  3e-79
 76-  9:	ARIC|g13946.t1	ARIC|g2159.t1	  1e-89
 76- 10:	ARIC|g13947.t1	ARIC|g2160.t1	 1e-224
 76- 11:	ARIC|g13948.t1	ARIC|g2161.t1	 3e-120
 76- 12:	ARIC|g13949.t1	ARIC|g2163.t1	 4e-237
 76- 13:	ARIC|g13950.t1	ARIC|g2164.t1	 8e-142
 76- 14:	ARIC|g13951.t1	ARIC|g2165.t1	 2e-167
 76- 15:	ARIC|g13952.t1	ARIC|g2166.t1	  4e-64
 76- 16:	ARIC|g13954.t1	ARIC|g2167.t1	 6e-112
 76- 17:	ARIC|g13955.t1	ARIC|g2168.t1	      0
 76- 18:	ARIC|g13956.t1	ARIC|g2169.t1	 4e-135
 76- 19:	ARIC|g13957.t1	ARIC|g2170.t1	 2e-270
 76- 20:	ARIC|g13958.t1	ARIC|g2171.t1	  7e-53
 76- 21:	ARIC|g13959.t1	ARIC|g2172.t1	      0
 76- 22:	ARIC|g13960.t1	ARIC|g2173.t1	      0
 76- 23:	ARIC|g13964.t1	ARIC|g2177.t1	  7e-84
 76- 24:	ARIC|g13965.t1	ARIC|g2178.t1	  9e-73
 76- 25:	ARIC|g13966.t1	ARIC|g2179.t1	      0
 76- 26:	ARIC|g13967.t1	ARIC|g2180.t1	 6e-297
 76- 27:	ARIC|g13968.t1	ARIC|g2182.t1	 8e-296
 76- 28:	ARIC|g13969.t1	ARIC|g2183.t1	 4e-148
 76- 29:	ARIC|g13970.t1	ARIC|g2184.t1	  4e-90
 76- 30:	ARIC|g13971.t1	ARIC|g2185.t1	 1e-252
 76- 31:	ARIC|g13972.t1	ARIC|g2186.t1	 9e-178
 76- 32:	ARIC|g13973.t1	ARIC|g2187.t1	      0
 76- 33:	ARIC|g13974.t1	ARIC|g2188.t1	  2e-91
 76- 34:	ARIC|g13975.t1	ARIC|g2189.t1	 7e-141
 76- 35:	ARIC|g13976.t1	ARIC|g2190.t1	 7e-308
 76- 36:	ARIC|g13977.t1	ARIC|g2191.t1	  2e-85
 76- 37:	ARIC|g13978.t1	ARIC|g2192.t1	 4e-220
 76- 38:	ARIC|g13979.t1	ARIC|g2193.t1	 1e-185
 76- 39:	ARIC|g13980.t1	ARIC|g2194.t1	  2e-85
 76- 40:	ARIC|g13981.t1	ARIC|g2195.t1	  2e-30
 76- 41:	ARIC|g13982.t1	ARIC|g2196.t1	      0
 76- 42:	ARIC|g13983.t1	ARIC|g2197.t1	  4e-71
 76- 43:	ARIC|g13984.t1	ARIC|g2198.t1	 2e-221
 76- 44:	ARIC|g13987.t1	ARIC|g2201.t1	 2e-185
 76- 45:	ARIC|g13988.t1	ARIC|g2202.t1	      0
 76- 46:	ARIC|g13989.t1	ARIC|g2203.t1	 3e-245
## Alignment 77: score=835.0 e_value=5.3e-43 N=17 Ar104&Ar139 minus
 77-  0:	ARIC|g14068.t1	ARIC|g18468.t1	 5e-116
 77-  1:	ARIC|g14069.t1	ARIC|g18467.t1	  3e-53
 77-  2:	ARIC|g14070.t1	ARIC|g18466.t1	  1e-61
 77-  3:	ARIC|g14071.t1	ARIC|g18463.t1	  7e-51
 77-  4:	ARIC|g14075.t1	ARIC|g18460.t1	  3e-85
 77-  5:	ARIC|g14076.t1	ARIC|g18459.t1	 1e-171
 77-  6:	ARIC|g14077.t1	ARIC|g18458.t1	 3e-182
 77-  7:	ARIC|g14078.t1	ARIC|g18457.t1	 8e-141
 77-  8:	ARIC|g14079.t1	ARIC|g18456.t1	 1e-120
 77-  9:	ARIC|g14081.t1	ARIC|g18455.t1	 3e-168
 77- 10:	ARIC|g14082.t1	ARIC|g18454.t1	  8e-93
 77- 11:	ARIC|g14084.t1	ARIC|g18452.t1	 2e-116
 77- 12:	ARIC|g14085.t1	ARIC|g18451.t1	  2e-54
 77- 13:	ARIC|g14089.t1	ARIC|g18444.t1	  2e-61
 77- 14:	ARIC|g14090.t1	ARIC|g18443.t1	      0
 77- 15:	ARIC|g14091.t1	ARIC|g18442.t1	  7e-76
 77- 16:	ARIC|g14093.t1	ARIC|g18435.t1	  4e-52
## Alignment 78: score=837.0 e_value=4.9e-43 N=17 Ar104&Ar171 minus
 78-  0:	ARIC|g14068.t1	ARIC|g21511.t1	 2e-115
 78-  1:	ARIC|g14069.t1	ARIC|g21510.t1	  5e-53
 78-  2:	ARIC|g14070.t1	ARIC|g21509.t1	  6e-60
 78-  3:	ARIC|g14071.t1	ARIC|g21506.t1	  2e-51
 78-  4:	ARIC|g14075.t1	ARIC|g21503.t1	  8e-94
 78-  5:	ARIC|g14076.t1	ARIC|g21502.t1	 7e-172
 78-  6:	ARIC|g14077.t1	ARIC|g21501.t1	 1e-172
 78-  7:	ARIC|g14078.t1	ARIC|g21500.t1	 5e-141
 78-  8:	ARIC|g14079.t1	ARIC|g21499.t1	 3e-120
 78-  9:	ARIC|g14081.t1	ARIC|g21498.t1	 7e-168
 78- 10:	ARIC|g14082.t1	ARIC|g21497.t1	  6e-96
 78- 11:	ARIC|g14084.t1	ARIC|g21495.t1	  3e-70
 78- 12:	ARIC|g14085.t1	ARIC|g21494.t1	  2e-53
 78- 13:	ARIC|g14089.t1	ARIC|g21488.t1	  6e-61
 78- 14:	ARIC|g14090.t1	ARIC|g21487.t1	      0
 78- 15:	ARIC|g14091.t1	ARIC|g21486.t1	  9e-76
 78- 16:	ARIC|g14093.t1	ARIC|g21480.t1	  1e-52
## Alignment 79: score=1099.0 e_value=3.8e-68 N=23 Ar104&Ar199 plus
 79-  0:	ARIC|g14151.t1	ARIC|g24910.t1	  6e-87
 79-  1:	ARIC|g14160.t1	ARIC|g24923.t1	  6e-90
 79-  2:	ARIC|g14161.t1	ARIC|g24925.t1	  2e-45
 79-  3:	ARIC|g14164.t1	ARIC|g24929.t1	  2e-21
 79-  4:	ARIC|g14173.t1	ARIC|g24932.t1	 2e-283
 79-  5:	ARIC|g14174.t1	ARIC|g24933.t1	  7e-43
 79-  6:	ARIC|g14176.t1	ARIC|g24935.t1	  5e-57
 79-  7:	ARIC|g14178.t1	ARIC|g24939.t1	 9e-105
 79-  8:	ARIC|g14179.t1	ARIC|g24940.t1	 9e-188
 79-  9:	ARIC|g14180.t1	ARIC|g24944.t1	 8e-298
 79- 10:	ARIC|g14181.t1	ARIC|g24945.t1	  1e-59
 79- 11:	ARIC|g14182.t1	ARIC|g24946.t1	      0
 79- 12:	ARIC|g14183.t1	ARIC|g24952.t1	 4e-153
 79- 13:	ARIC|g14185.t1	ARIC|g24953.t1	  4e-69
 79- 14:	ARIC|g14186.t1	ARIC|g24960.t1	 3e-175
 79- 15:	ARIC|g14188.t1	ARIC|g24963.t1	 6e-154
 79- 16:	ARIC|g14196.t1	ARIC|g24964.t1	 4e-133
 79- 17:	ARIC|g14197.t1	ARIC|g24971.t1	      0
 79- 18:	ARIC|g14198.t1	ARIC|g24972.t1	  2e-45
 79- 19:	ARIC|g14199.t1	ARIC|g24973.t1	 1e-229
 79- 20:	ARIC|g14202.t1	ARIC|g24975.t1	 1e-175
 79- 21:	ARIC|g14204.t1	ARIC|g24976.t1	 7e-208
 79- 22:	ARIC|g14205.t1	ARIC|g24977.t1	      0
## Alignment 80: score=636.0 e_value=5.5e-28 N=13 Ar104&Ar199 minus
 80-  0:	ARIC|g14133.t1	ARIC|g24919.t1	 3e-175
 80-  1:	ARIC|g14135.t1	ARIC|g24918.t1	 5e-106
 80-  2:	ARIC|g14136.t1	ARIC|g24917.t1	  5e-97
 80-  3:	ARIC|g14138.t1	ARIC|g24916.t1	 2e-145
 80-  4:	ARIC|g14141.t1	ARIC|g24915.t1	  1e-91
 80-  5:	ARIC|g14144.t1	ARIC|g24914.t1	  9e-52
 80-  6:	ARIC|g14146.t1	ARIC|g24913.t1	 4e-174
 80-  7:	ARIC|g14147.t1	ARIC|g24912.t1	 1e-108
 80-  8:	ARIC|g14151.t1	ARIC|g24910.t1	  6e-87
 80-  9:	ARIC|g14153.t1	ARIC|g24906.t1	  9e-70
 80- 10:	ARIC|g14154.t1	ARIC|g24905.t1	 6e-212
 80- 11:	ARIC|g14155.t1	ARIC|g24903.t1	  3e-70
 80- 12:	ARIC|g14157.t1	ARIC|g24902.t1	 4e-105
## Alignment 81: score=620.0 e_value=2e-29 N=13 Ar104&Ar250 plus
 81-  0:	ARIC|g14094.t1	ARIC|g28555.t1	 3e-198
 81-  1:	ARIC|g14095.t1	ARIC|g28559.t1	  2e-74
 81-  2:	ARIC|g14098.t1	ARIC|g28564.t1	 5e-280
 81-  3:	ARIC|g14099.t1	ARIC|g28565.t1	 3e-113
 81-  4:	ARIC|g14109.t1	ARIC|g28571.t1	 2e-147
 81-  5:	ARIC|g14114.t1	ARIC|g28577.t1	 5e-283
 81-  6:	ARIC|g14115.t1	ARIC|g28579.t1	  6e-89
 81-  7:	ARIC|g14116.t1	ARIC|g28581.t1	 2e-109
 81-  8:	ARIC|g14117.t1	ARIC|g28584.t1	 3e-196
 81-  9:	ARIC|g14118.t1	ARIC|g28585.t1	  7e-55
 81- 10:	ARIC|g14121.t1	ARIC|g28592.t1	 1e-160
 81- 11:	ARIC|g14122.t1	ARIC|g28593.t1	 5e-190
 81- 12:	ARIC|g14123.t1	ARIC|g28594.t1	  6e-22
## Alignment 82: score=293.0 e_value=4.1e-08 N=6 Ar104&Ar250 minus
 82-  0:	ARIC|g14102.t1	ARIC|g28575.t1	 3e-139
 82-  1:	ARIC|g14103.t1	ARIC|g28574.t1	 2e-239
 82-  2:	ARIC|g14104.t1	ARIC|g28572.t1	 2e-101
 82-  3:	ARIC|g14109.t1	ARIC|g28571.t1	 2e-147
 82-  4:	ARIC|g14110.t1	ARIC|g28570.t1	 6e-150
 82-  5:	ARIC|g14112.t1	ARIC|g28567.t1	 2e-227
## Alignment 83: score=1102.0 e_value=6.7e-68 N=23 Ar104&Ar39 plus
 83-  0:	ARIC|g14151.t1	ARIC|g2524.t1	  5e-86
 83-  1:	ARIC|g14160.t1	ARIC|g2538.t1	  1e-88
 83-  2:	ARIC|g14161.t1	ARIC|g2540.t1	  2e-45
 83-  3:	ARIC|g14164.t1	ARIC|g2544.t1	  2e-20
 83-  4:	ARIC|g14173.t1	ARIC|g2547.t1	 8e-282
 83-  5:	ARIC|g14174.t1	ARIC|g2548.t1	  7e-43
 83-  6:	ARIC|g14176.t1	ARIC|g2550.t1	  5e-56
 83-  7:	ARIC|g14178.t1	ARIC|g2554.t1	 9e-105
 83-  8:	ARIC|g14179.t1	ARIC|g2555.t1	 9e-196
 83-  9:	ARIC|g14180.t1	ARIC|g2557.t1	 2e-286
 83- 10:	ARIC|g14181.t1	ARIC|g2558.t1	  1e-62
 83- 11:	ARIC|g14182.t1	ARIC|g2559.t1	      0
 83- 12:	ARIC|g14183.t1	ARIC|g2562.t1	 5e-152
 83- 13:	ARIC|g14185.t1	ARIC|g2563.t1	  4e-69
 83- 14:	ARIC|g14186.t1	ARIC|g2570.t1	 5e-177
 83- 15:	ARIC|g14188.t1	ARIC|g2573.t1	 4e-158
 83- 16:	ARIC|g14196.t1	ARIC|g2574.t1	 6e-132
 83- 17:	ARIC|g14197.t1	ARIC|g2581.t1	      0
 83- 18:	ARIC|g14198.t1	ARIC|g2582.t1	  5e-38
 83- 19:	ARIC|g14199.t1	ARIC|g2583.t1	 2e-230
 83- 20:	ARIC|g14202.t1	ARIC|g2585.t1	 1e-174
 83- 21:	ARIC|g14204.t1	ARIC|g2586.t1	 7e-208
 83- 22:	ARIC|g14205.t1	ARIC|g2587.t1	      0
## Alignment 84: score=293.0 e_value=4.3e-08 N=6 Ar104&Ar39 plus
 84-  0:	ARIC|g14102.t1	ARIC|g2445.t1	 8e-130
 84-  1:	ARIC|g14103.t1	ARIC|g2446.t1	 4e-242
 84-  2:	ARIC|g14104.t1	ARIC|g2448.t1	 5e-100
 84-  3:	ARIC|g14109.t1	ARIC|g2449.t1	 1e-156
 84-  4:	ARIC|g14110.t1	ARIC|g2450.t1	 3e-150
 84-  5:	ARIC|g14112.t1	ARIC|g2453.t1	 1e-229
## Alignment 85: score=635.0 e_value=3.7e-28 N=13 Ar104&Ar39 minus
 85-  0:	ARIC|g14133.t1	ARIC|g2534.t1	 5e-178
 85-  1:	ARIC|g14135.t1	ARIC|g2533.t1	 3e-104
 85-  2:	ARIC|g14136.t1	ARIC|g2532.t1	  2e-92
 85-  3:	ARIC|g14138.t1	ARIC|g2531.t1	 2e-144
 85-  4:	ARIC|g14141.t1	ARIC|g2530.t1	  5e-91
 85-  5:	ARIC|g14145.t1	ARIC|g2529.t1	 8e-120
 85-  6:	ARIC|g14146.t1	ARIC|g2528.t1	 2e-176
 85-  7:	ARIC|g14147.t1	ARIC|g2526.t1	  6e-66
 85-  8:	ARIC|g14151.t1	ARIC|g2524.t1	  5e-86
 85-  9:	ARIC|g14153.t1	ARIC|g2520.t1	  4e-70
 85- 10:	ARIC|g14154.t1	ARIC|g2519.t1	 7e-212
 85- 11:	ARIC|g14155.t1	ARIC|g2517.t1	  2e-69
 85- 12:	ARIC|g14157.t1	ARIC|g2516.t1	 3e-105
## Alignment 86: score=475.0 e_value=7.8e-21 N=10 Ar104&Ar39 minus
 86-  0:	ARIC|g14094.t1	ARIC|g2465.t1	  2e-96
 86-  1:	ARIC|g14095.t1	ARIC|g2461.t1	  2e-74
 86-  2:	ARIC|g14098.t1	ARIC|g2456.t1	 8e-280
 86-  3:	ARIC|g14099.t1	ARIC|g2455.t1	 3e-114
 86-  4:	ARIC|g14109.t1	ARIC|g2449.t1	 1e-156
 86-  5:	ARIC|g14114.t1	ARIC|g2443.t1	 8e-284
 86-  6:	ARIC|g14115.t1	ARIC|g2441.t1	  1e-88
 86-  7:	ARIC|g14116.t1	ARIC|g2439.t1	 3e-109
 86-  8:	ARIC|g14117.t1	ARIC|g2436.t1	 3e-199
 86-  9:	ARIC|g14118.t1	ARIC|g2435.t1	  1e-56
## Alignment 87: score=1100.0 e_value=9.2e-59 N=22 Ar104&Ar398 plus
 87-  0:	ARIC|g14067.t1	ARIC|g36940.t1	 4e-214
 87-  1:	ARIC|g14068.t1	ARIC|g36941.t1	 2e-164
 87-  2:	ARIC|g14069.t1	ARIC|g36942.t1	 2e-121
 87-  3:	ARIC|g14070.t1	ARIC|g36943.t1	      0
 87-  4:	ARIC|g14071.t1	ARIC|g36944.t1	  4e-69
 87-  5:	ARIC|g14074.t1	ARIC|g36947.t1	 7e-208
 87-  6:	ARIC|g14075.t1	ARIC|g36948.t1	 5e-196
 87-  7:	ARIC|g14076.t1	ARIC|g36949.t1	 2e-213
 87-  8:	ARIC|g14077.t1	ARIC|g36950.t1	 2e-262
 87-  9:	ARIC|g14078.t1	ARIC|g36951.t1	 2e-220
 87- 10:	ARIC|g14079.t1	ARIC|g36952.t1	 2e-227
 87- 11:	ARIC|g14080.t1	ARIC|g36953.t1	 2e-224
 87- 12:	ARIC|g14081.t1	ARIC|g36954.t1	 2e-197
 87- 13:	ARIC|g14082.t1	ARIC|g36955.t1	 1e-155
 87- 14:	ARIC|g14083.t1	ARIC|g36956.t1	 1e-108
 87- 15:	ARIC|g14084.t1	ARIC|g36957.t1	 1e-175
 87- 16:	ARIC|g14085.t1	ARIC|g36958.t1	  2e-72
 87- 17:	ARIC|g14087.t1	ARIC|g36960.t1	 1e-211
 87- 18:	ARIC|g14088.t1	ARIC|g36961.t1	 4e-198
 87- 19:	ARIC|g14089.t1	ARIC|g36962.t1	 7e-173
 87- 20:	ARIC|g14090.t1	ARIC|g36963.t1	      0
 87- 21:	ARIC|g14091.t1	ARIC|g36964.t1	      0
## Alignment 88: score=4890.0 e_value=0 N=98 Ar104&Ar95 plus
 88-  0:	ARIC|g14094.t1	ARIC|g12796.t1	      0
 88-  1:	ARIC|g14095.t1	ARIC|g12797.t1	  2e-79
 88-  2:	ARIC|g14096.t1	ARIC|g12798.t1	  6e-59
 88-  3:	ARIC|g14098.t1	ARIC|g12800.t1	      0
 88-  4:	ARIC|g14099.t1	ARIC|g12801.t1	 3e-275
 88-  5:	ARIC|g14100.t1	ARIC|g12802.t1	      0
 88-  6:	ARIC|g14101.t1	ARIC|g12803.t1	 4e-168
 88-  7:	ARIC|g14102.t1	ARIC|g12804.t1	 4e-253
 88-  8:	ARIC|g14103.t1	ARIC|g12805.t1	      0
 88-  9:	ARIC|g14104.t1	ARIC|g12806.t1	 1e-255
 88- 10:	ARIC|g14105.t1	ARIC|g12807.t1	      0
 88- 11:	ARIC|g14108.t1	ARIC|g12810.t1	 9e-200
 88- 12:	ARIC|g14109.t1	ARIC|g12812.t1	 2e-176
 88- 13:	ARIC|g14110.t1	ARIC|g12813.t1	 2e-217
 88- 14:	ARIC|g14111.t1	ARIC|g12814.t1	      0
 88- 15:	ARIC|g14112.t1	ARIC|g12815.t1	 2e-312
 88- 16:	ARIC|g14113.t1	ARIC|g12816.t1	      0
 88- 17:	ARIC|g14114.t1	ARIC|g12817.t1	 9e-306
 88- 18:	ARIC|g14115.t1	ARIC|g12818.t1	 6e-149
 88- 19:	ARIC|g14116.t1	ARIC|g12819.t1	  8e-84
 88- 20:	ARIC|g14117.t1	ARIC|g12820.t1	      0
 88- 21:	ARIC|g14119.t1	ARIC|g12821.t1	  2e-51
 88- 22:	ARIC|g14121.t1	ARIC|g12823.t1	 2e-268
 88- 23:	ARIC|g14122.t1	ARIC|g12825.t1	      0
 88- 24:	ARIC|g14123.t1	ARIC|g12826.t1	  2e-91
 88- 25:	ARIC|g14124.t1	ARIC|g12827.t1	 5e-172
 88- 26:	ARIC|g14125.t1	ARIC|g12828.t1	      0
 88- 27:	ARIC|g14127.t1	ARIC|g12830.t1	 1e-262
 88- 28:	ARIC|g14128.t1	ARIC|g12831.t1	 2e-211
 88- 29:	ARIC|g14130.t1	ARIC|g12833.t1	 3e-277
 88- 30:	ARIC|g14132.t1	ARIC|g12835.t1	 2e-124
 88- 31:	ARIC|g14133.t1	ARIC|g12837.t1	 6e-282
 88- 32:	ARIC|g14134.t1	ARIC|g12838.t1	 6e-230
 88- 33:	ARIC|g14135.t1	ARIC|g12839.t1	 1e-196
 88- 34:	ARIC|g14136.t1	ARIC|g12840.t1	 4e-195
 88- 35:	ARIC|g14137.t1	ARIC|g12841.t1	      0
 88- 36:	ARIC|g14138.t1	ARIC|g12842.t1	      0
 88- 37:	ARIC|g14139.t1	ARIC|g12843.t1	      0
 88- 38:	ARIC|g14141.t1	ARIC|g12845.t1	 1e-101
 88- 39:	ARIC|g14142.t1	ARIC|g12846.t1	 8e-145
 88- 40:	ARIC|g14143.t1	ARIC|g12847.t1	 1e-228
 88- 41:	ARIC|g14144.t1	ARIC|g12848.t1	 3e-195
 88- 42:	ARIC|g14146.t1	ARIC|g12850.t1	      0
 88- 43:	ARIC|g14147.t1	ARIC|g12851.t1	      0
 88- 44:	ARIC|g14148.t1	ARIC|g12852.t1	 5e-122
 88- 45:	ARIC|g14149.t1	ARIC|g12853.t1	 4e-106
 88- 46:	ARIC|g14150.t1	ARIC|g12855.t1	  1e-65
 88- 47:	ARIC|g14151.t1	ARIC|g12856.t1	 3e-147
 88- 48:	ARIC|g14152.t1	ARIC|g12857.t1	 4e-116
 88- 49:	ARIC|g14153.t1	ARIC|g12858.t1	  6e-85
 88- 50:	ARIC|g14154.t1	ARIC|g12859.t1	 5e-294
 88- 51:	ARIC|g14155.t1	ARIC|g12860.t1	 8e-126
 88- 52:	ARIC|g14156.t1	ARIC|g12861.t1	 7e-183
 88- 53:	ARIC|g14157.t1	ARIC|g12862.t1	 7e-136
 88- 54:	ARIC|g14159.t1	ARIC|g12863.t1	      0
 88- 55:	ARIC|g14160.t1	ARIC|g12864.t1	 1e-103
 88- 56:	ARIC|g14161.t1	ARIC|g12865.t1	  6e-70
 88- 57:	ARIC|g14162.t1	ARIC|g12866.t1	  5e-29
 88- 58:	ARIC|g14163.t1	ARIC|g12867.t1	      0
 88- 59:	ARIC|g14164.t1	ARIC|g12868.t1	  1e-66
 88- 60:	ARIC|g14165.t1	ARIC|g12869.t1	 7e-224
 88- 61:	ARIC|g14166.t1	ARIC|g12870.t1	      0
 88- 62:	ARIC|g14167.t1	ARIC|g12871.t1	 4e-260
 88- 63:	ARIC|g14168.t1	ARIC|g12872.t1	      0
 88- 64:	ARIC|g14169.t1	ARIC|g12873.t1	      0
 88- 65:	ARIC|g14170.t1	ARIC|g12874.t1	      0
 88- 66:	ARIC|g14171.t1	ARIC|g12875.t1	      0
 88- 67:	ARIC|g14173.t1	ARIC|g12877.t1	      0
 88- 68:	ARIC|g14174.t1	ARIC|g12878.t1	  2e-95
 88- 69:	ARIC|g14175.t1	ARIC|g12879.t1	  5e-99
 88- 70:	ARIC|g14176.t1	ARIC|g12880.t1	  4e-85
 88- 71:	ARIC|g14178.t1	ARIC|g12882.t1	 7e-105
 88- 72:	ARIC|g14179.t1	ARIC|g12883.t1	 1e-279
 88- 73:	ARIC|g14180.t1	ARIC|g12884.t1	      0
 88- 74:	ARIC|g14181.t1	ARIC|g12885.t1	  7e-95
 88- 75:	ARIC|g14182.t1	ARIC|g12886.t1	      0
 88- 76:	ARIC|g14183.t1	ARIC|g12887.t1	      0
 88- 77:	ARIC|g14184.t1	ARIC|g12888.t1	 1e-184
 88- 78:	ARIC|g14185.t1	ARIC|g12889.t1	  1e-79
 88- 79:	ARIC|g14186.t1	ARIC|g12890.t1	 4e-201
 88- 80:	ARIC|g14187.t1	ARIC|g12891.t1	  3e-42
 88- 81:	ARIC|g14188.t1	ARIC|g12892.t1	 4e-173
 88- 82:	ARIC|g14189.t1	ARIC|g12893.t1	 7e-189
 88- 83:	ARIC|g14190.t1	ARIC|g12894.t1	 1e-198
 88- 84:	ARIC|g14191.t1	ARIC|g12895.t1	 2e-184
 88- 85:	ARIC|g14192.t1	ARIC|g12896.t1	 6e-102
 88- 86:	ARIC|g14193.t1	ARIC|g12897.t1	 4e-224
 88- 87:	ARIC|g14194.t1	ARIC|g12898.t1	 2e-193
 88- 88:	ARIC|g14195.t1	ARIC|g12899.t1	      0
 88- 89:	ARIC|g14196.t1	ARIC|g12900.t1	      0
 88- 90:	ARIC|g14197.t1	ARIC|g12901.t1	      0
 88- 91:	ARIC|g14198.t1	ARIC|g12902.t1	 1e-140
 88- 92:	ARIC|g14199.t1	ARIC|g12903.t1	 6e-290
 88- 93:	ARIC|g14200.t1	ARIC|g12904.t1	 5e-183
 88- 94:	ARIC|g14201.t1	ARIC|g12905.t1	      0
 88- 95:	ARIC|g14202.t1	ARIC|g12906.t1	      0
 88- 96:	ARIC|g14204.t1	ARIC|g12907.t1	 4e-218
 88- 97:	ARIC|g14205.t1	ARIC|g12908.t1	      0
## Alignment 89: score=475.0 e_value=8.6e-20 N=10 Ar105&Ar112 plus
 89-  0:	ARIC|g14206.t1	ARIC|g15168.t1	 2e-302
 89-  1:	ARIC|g14207.t1	ARIC|g15171.t1	 3e-170
 89-  2:	ARIC|g14209.t1	ARIC|g15176.t1	 5e-156
 89-  3:	ARIC|g14211.t1	ARIC|g15185.t1	 5e-152
 89-  4:	ARIC|g14212.t1	ARIC|g15186.t1	 2e-206
 89-  5:	ARIC|g14213.t1	ARIC|g15190.t1	  4e-73
 89-  6:	ARIC|g14217.t1	ARIC|g15201.t1	 2e-150
 89-  7:	ARIC|g14218.t1	ARIC|g15202.t1	  2e-91
 89-  8:	ARIC|g14219.t1	ARIC|g15203.t1	  7e-40
 89-  9:	ARIC|g14220.t1	ARIC|g15204.t1	 6e-312
## Alignment 90: score=5231.0 e_value=0 N=105 Ar105&Ar122 minus
 90-  0:	ARIC|g14207.t1	ARIC|g16521.t1	 1e-274
 90-  1:	ARIC|g14208.t1	ARIC|g16520.t1	 9e-135
 90-  2:	ARIC|g14211.t1	ARIC|g16518.t1	 8e-285
 90-  3:	ARIC|g14212.t1	ARIC|g16517.t1	 3e-276
 90-  4:	ARIC|g14213.t1	ARIC|g16516.t1	 7e-220
 90-  5:	ARIC|g14216.t1	ARIC|g16513.t1	  6e-82
 90-  6:	ARIC|g14217.t1	ARIC|g16512.t1	 2e-207
 90-  7:	ARIC|g14218.t1	ARIC|g16511.t1	 1e-236
 90-  8:	ARIC|g14219.t1	ARIC|g16510.t1	  7e-91
 90-  9:	ARIC|g14220.t1	ARIC|g16509.t1	      0
 90- 10:	ARIC|g14221.t1	ARIC|g16508.t1	 4e-172
 90- 11:	ARIC|g14222.t1	ARIC|g16507.t1	  3e-49
 90- 12:	ARIC|g14223.t1	ARIC|g16506.t1	      0
 90- 13:	ARIC|g14224.t1	ARIC|g16505.t1	 6e-185
 90- 14:	ARIC|g14225.t1	ARIC|g16504.t1	  2e-74
 90- 15:	ARIC|g14226.t1	ARIC|g16503.t1	      0
 90- 16:	ARIC|g14227.t1	ARIC|g16502.t1	 1e-174
 90- 17:	ARIC|g14229.t1	ARIC|g16500.t1	 6e-175
 90- 18:	ARIC|g14230.t1	ARIC|g16499.t1	 2e-301
 90- 19:	ARIC|g14231.t1	ARIC|g16498.t1	      0
 90- 20:	ARIC|g14232.t1	ARIC|g16497.t1	 4e-285
 90- 21:	ARIC|g14233.t1	ARIC|g16496.t1	  3e-64
 90- 22:	ARIC|g14234.t1	ARIC|g16495.t1	 1e-156
 90- 23:	ARIC|g14235.t1	ARIC|g16494.t1	      0
 90- 24:	ARIC|g14236.t1	ARIC|g16493.t1	 2e-308
 90- 25:	ARIC|g14237.t1	ARIC|g16492.t1	      0
 90- 26:	ARIC|g14238.t1	ARIC|g16491.t1	  4e-55
 90- 27:	ARIC|g14239.t1	ARIC|g16490.t1	 2e-236
 90- 28:	ARIC|g14240.t1	ARIC|g16489.t1	 6e-177
 90- 29:	ARIC|g14242.t1	ARIC|g16487.t1	 9e-294
 90- 30:	ARIC|g14244.t1	ARIC|g16484.t1	      0
 90- 31:	ARIC|g14245.t1	ARIC|g16483.t1	  4e-20
 90- 32:	ARIC|g14246.t1	ARIC|g16479.t1	 1e-172
 90- 33:	ARIC|g14247.t1	ARIC|g16478.t1	      0
 90- 34:	ARIC|g14248.t1	ARIC|g16477.t1	 4e-167
 90- 35:	ARIC|g14249.t1	ARIC|g16476.t1	 3e-177
 90- 36:	ARIC|g14250.t1	ARIC|g16475.t1	      0
 90- 37:	ARIC|g14252.t1	ARIC|g16473.t1	 8e-122
 90- 38:	ARIC|g14253.t1	ARIC|g16471.t1	      0
 90- 39:	ARIC|g14255.t1	ARIC|g16469.t1	      0
 90- 40:	ARIC|g14256.t1	ARIC|g16468.t1	 4e-171
 90- 41:	ARIC|g14258.t1	ARIC|g16466.t1	      0
 90- 42:	ARIC|g14259.t1	ARIC|g16465.t1	 1e-194
 90- 43:	ARIC|g14260.t1	ARIC|g16464.t1	  2e-95
 90- 44:	ARIC|g14262.t1	ARIC|g16463.t1	 4e-120
 90- 45:	ARIC|g14263.t1	ARIC|g16462.t1	 4e-194
 90- 46:	ARIC|g14264.t1	ARIC|g16461.t1	  2e-62
 90- 47:	ARIC|g14265.t1	ARIC|g16460.t1	 4e-300
 90- 48:	ARIC|g14266.t1	ARIC|g16459.t1	 8e-136
 90- 49:	ARIC|g14267.t1	ARIC|g16458.t1	  6e-68
 90- 50:	ARIC|g14269.t1	ARIC|g16456.t1	      0
 90- 51:	ARIC|g14270.t1	ARIC|g16455.t1	  5e-51
 90- 52:	ARIC|g14271.t1	ARIC|g16454.t1	  3e-64
 90- 53:	ARIC|g14272.t1	ARIC|g16453.t1	  2e-20
 90- 54:	ARIC|g14273.t1	ARIC|g16452.t1	      0
 90- 55:	ARIC|g14274.t1	ARIC|g16451.t1	 3e-231
 90- 56:	ARIC|g14275.t1	ARIC|g16450.t1	 2e-128
 90- 57:	ARIC|g14276.t1	ARIC|g16449.t1	  1e-87
 90- 58:	ARIC|g14277.t1	ARIC|g16448.t1	      0
 90- 59:	ARIC|g14278.t1	ARIC|g16447.t1	 5e-298
 90- 60:	ARIC|g14280.t1	ARIC|g16445.t1	  2e-58
 90- 61:	ARIC|g14281.t1	ARIC|g16444.t1	 2e-204
 90- 62:	ARIC|g14282.t1	ARIC|g16443.t1	 2e-185
 90- 63:	ARIC|g14283.t1	ARIC|g16442.t1	 2e-278
 90- 64:	ARIC|g14284.t1	ARIC|g16441.t1	 1e-249
 90- 65:	ARIC|g14285.t1	ARIC|g16440.t1	 5e-305
 90- 66:	ARIC|g14286.t1	ARIC|g16439.t1	 3e-160
 90- 67:	ARIC|g14287.t1	ARIC|g16438.t1	 5e-147
 90- 68:	ARIC|g14288.t1	ARIC|g16437.t1	      0
 90- 69:	ARIC|g14291.t1	ARIC|g16433.t1	 5e-150
 90- 70:	ARIC|g14292.t1	ARIC|g16432.t1	  6e-66
 90- 71:	ARIC|g14294.t1	ARIC|g16430.t1	 2e-130
 90- 72:	ARIC|g14296.t1	ARIC|g16428.t1	 9e-195
 90- 73:	ARIC|g14297.t1	ARIC|g16427.t1	      0
 90- 74:	ARIC|g14298.t1	ARIC|g16426.t1	      0
 90- 75:	ARIC|g14299.t1	ARIC|g16425.t1	 8e-169
 90- 76:	ARIC|g14300.t1	ARIC|g16424.t1	  3e-92
 90- 77:	ARIC|g14301.t1	ARIC|g16423.t1	 4e-311
 90- 78:	ARIC|g14302.t1	ARIC|g16422.t1	 2e-231
 90- 79:	ARIC|g14304.t1	ARIC|g16421.t1	 1e-159
 90- 80:	ARIC|g14305.t1	ARIC|g16420.t1	 5e-242
 90- 81:	ARIC|g14306.t1	ARIC|g16419.t1	      0
 90- 82:	ARIC|g14307.t1	ARIC|g16418.t1	  3e-73
 90- 83:	ARIC|g14309.t1	ARIC|g16416.t1	      0
 90- 84:	ARIC|g14310.t1	ARIC|g16415.t1	      0
 90- 85:	ARIC|g14311.t1	ARIC|g16414.t1	      0
 90- 86:	ARIC|g14312.t1	ARIC|g16413.t1	 1e-245
 90- 87:	ARIC|g14313.t1	ARIC|g16412.t1	      0
 90- 88:	ARIC|g14314.t1	ARIC|g16411.t1	 1e-122
 90- 89:	ARIC|g14315.t1	ARIC|g16409.t1	  5e-45
 90- 90:	ARIC|g14316.t1	ARIC|g16408.t1	  1e-56
 90- 91:	ARIC|g14318.t1	ARIC|g16407.t1	 8e-255
 90- 92:	ARIC|g14319.t1	ARIC|g16406.t1	 6e-155
 90- 93:	ARIC|g14321.t1	ARIC|g16404.t1	      0
 90- 94:	ARIC|g14322.t1	ARIC|g16403.t1	      0
 90- 95:	ARIC|g14323.t1	ARIC|g16401.t1	  2e-26
 90- 96:	ARIC|g14325.t1	ARIC|g16399.t1	 5e-109
 90- 97:	ARIC|g14328.t1	ARIC|g16397.t1	      0
 90- 98:	ARIC|g14330.t1	ARIC|g16395.t1	      0
 90- 99:	ARIC|g14331.t1	ARIC|g16394.t1	  9e-98
 90-100:	ARIC|g14332.t1	ARIC|g16393.t1	 3e-144
 90-101:	ARIC|g14334.t1	ARIC|g16391.t1	 9e-206
 90-102:	ARIC|g14335.t1	ARIC|g16390.t1	      0
 90-103:	ARIC|g14336.t1	ARIC|g16389.t1	 2e-154
 90-104:	ARIC|g14337.t1	ARIC|g16388.t1	      0
## Alignment 91: score=1297.0 e_value=3.7e-83 N=27 Ar105&Ar153 plus
 91-  0:	ARIC|g14260.t1	ARIC|g19835.t1	  1e-55
 91-  1:	ARIC|g14264.t1	ARIC|g19838.t1	  2e-40
 91-  2:	ARIC|g14265.t1	ARIC|g19840.t1	 9e-207
 91-  3:	ARIC|g14266.t1	ARIC|g19841.t1	  2e-97
 91-  4:	ARIC|g14270.t1	ARIC|g19843.t1	  6e-27
 91-  5:	ARIC|g14273.t1	ARIC|g19849.t1	      0
 91-  6:	ARIC|g14274.t1	ARIC|g19853.t1	 4e-135
 91-  7:	ARIC|g14276.t1	ARIC|g19857.t1	  7e-55
 91-  8:	ARIC|g14277.t1	ARIC|g19858.t1	      0
 91-  9:	ARIC|g14278.t1	ARIC|g19861.t1	      0
 91- 10:	ARIC|g14280.t1	ARIC|g19865.t1	  1e-52
 91- 11:	ARIC|g14283.t1	ARIC|g19866.t1	 9e-183
 91- 12:	ARIC|g14289.t1	ARIC|g19869.t1	  3e-59
 91- 13:	ARIC|g14297.t1	ARIC|g19872.t1	      0
 91- 14:	ARIC|g14302.t1	ARIC|g19875.t1	  3e-87
 91- 15:	ARIC|g14303.t1	ARIC|g19876.t1	  8e-88
 91- 16:	ARIC|g14304.t1	ARIC|g19877.t1	  3e-94
 91- 17:	ARIC|g14305.t1	ARIC|g19882.t1	  3e-90
 91- 18:	ARIC|g14306.t1	ARIC|g19883.t1	 3e-231
 91- 19:	ARIC|g14307.t1	ARIC|g19884.t1	  5e-27
 91- 20:	ARIC|g14309.t1	ARIC|g19885.t1	  1e-36
 91- 21:	ARIC|g14310.t1	ARIC|g19887.t1	 2e-107
 91- 22:	ARIC|g14311.t1	ARIC|g19888.t1	  7e-81
 91- 23:	ARIC|g14313.t1	ARIC|g19889.t1	 3e-265
 91- 24:	ARIC|g14318.t1	ARIC|g19896.t1	 9e-214
 91- 25:	ARIC|g14319.t1	ARIC|g19897.t1	  2e-37
 91- 26:	ARIC|g14322.t1	ARIC|g19905.t1	      0
## Alignment 92: score=299.0 e_value=4.6e-08 N=6 Ar105&Ar421 minus
 92-  0:	ARIC|g14338.t1	ARIC|g37837.t1	 2e-292
 92-  1:	ARIC|g14339.t1	ARIC|g37836.t1	  3e-71
 92-  2:	ARIC|g14340.t1	ARIC|g37835.t1	 3e-188
 92-  3:	ARIC|g14341.t1	ARIC|g37834.t1	 3e-219
 92-  4:	ARIC|g14343.t1	ARIC|g37832.t1	 7e-102
 92-  5:	ARIC|g14344.t1	ARIC|g37831.t1	      0
## Alignment 93: score=385.0 e_value=1.1e-13 N=8 Ar105&Ar65 plus
 93-  0:	ARIC|g14328.t1	ARIC|g7033.t1	 9e-133
 93-  1:	ARIC|g14335.t1	ARIC|g7035.t1	      0
 93-  2:	ARIC|g14336.t1	ARIC|g7040.t1	 2e-110
 93-  3:	ARIC|g14337.t1	ARIC|g7041.t1	      0
 93-  4:	ARIC|g14338.t1	ARIC|g7043.t1	 2e-218
 93-  5:	ARIC|g14340.t1	ARIC|g7047.t1	 1e-153
 93-  6:	ARIC|g14342.t1	ARIC|g7050.t1	 3e-104
 93-  7:	ARIC|g14344.t1	ARIC|g7052.t1	      0
## Alignment 94: score=289.0 e_value=2e-08 N=6 Ar105&Ar65 minus
 94-  0:	ARIC|g14310.t1	ARIC|g7076.t1	  3e-94
 94-  1:	ARIC|g14311.t1	ARIC|g7075.t1	  2e-83
 94-  2:	ARIC|g14313.t1	ARIC|g7074.t1	 7e-260
 94-  3:	ARIC|g14318.t1	ARIC|g7067.t1	 1e-213
 94-  4:	ARIC|g14319.t1	ARIC|g7066.t1	 2e-116
 94-  5:	ARIC|g14322.t1	ARIC|g7059.t1	      0
## Alignment 95: score=399.0 e_value=6.3e-13 N=8 Ar1055&Ar931 plus
 95-  0:	ARIC|g48603.t1	ARIC|g47742.t1	  3e-78
 95-  1:	ARIC|g48604.t1	ARIC|g47743.t1	  6e-14
 95-  2:	ARIC|g48606.t1	ARIC|g47745.t1	 5e-176
 95-  3:	ARIC|g48607.t1	ARIC|g47746.t1	      0
 95-  4:	ARIC|g48608.t1	ARIC|g47747.t1	 2e-131
 95-  5:	ARIC|g48610.t1	ARIC|g47749.t1	      0
 95-  6:	ARIC|g48611.t1	ARIC|g47750.t1	 6e-290
 95-  7:	ARIC|g48612.t1	ARIC|g47751.t1	 5e-250
## Alignment 96: score=350.0 e_value=6.2e-10 N=7 Ar1059&Ar610 plus
 96-  0:	ARIC|g48635.t1	ARIC|g43697.t1	      0
 96-  1:	ARIC|g48636.t1	ARIC|g43698.t1	 6e-168
 96-  2:	ARIC|g48637.t1	ARIC|g43699.t1	      0
 96-  3:	ARIC|g48638.t1	ARIC|g43700.t1	 1e-190
 96-  4:	ARIC|g48639.t1	ARIC|g43701.t1	      0
 96-  5:	ARIC|g48640.t1	ARIC|g43702.t1	  1e-40
 96-  6:	ARIC|g48641.t1	ARIC|g43703.t1	  4e-37
## Alignment 97: score=3148.0 e_value=2e-234 N=63 Ar106&Ar187 plus
 97-  0:	ARIC|g14411.t1	ARIC|g23897.t1	      0
 97-  1:	ARIC|g14412.t1	ARIC|g23898.t1	 6e-116
 97-  2:	ARIC|g14413.t1	ARIC|g23899.t1	      0
 97-  3:	ARIC|g14414.t1	ARIC|g23900.t1	      0
 97-  4:	ARIC|g14415.t1	ARIC|g23901.t1	 8e-115
 97-  5:	ARIC|g14416.t1	ARIC|g23902.t1	      0
 97-  6:	ARIC|g14417.t1	ARIC|g23903.t1	 1e-106
 97-  7:	ARIC|g14419.t1	ARIC|g23905.t1	 5e-160
 97-  8:	ARIC|g14420.t1	ARIC|g23906.t1	 9e-195
 97-  9:	ARIC|g14421.t1	ARIC|g23907.t1	  4e-32
 97- 10:	ARIC|g14422.t1	ARIC|g23908.t1	  3e-91
 97- 11:	ARIC|g14423.t1	ARIC|g23909.t1	      0
 97- 12:	ARIC|g14424.t1	ARIC|g23910.t1	  2e-76
 97- 13:	ARIC|g14425.t1	ARIC|g23911.t1	  2e-68
 97- 14:	ARIC|g14426.t1	ARIC|g23912.t1	      0
 97- 15:	ARIC|g14427.t1	ARIC|g23913.t1	  4e-93
 97- 16:	ARIC|g14428.t1	ARIC|g23914.t1	      0
 97- 17:	ARIC|g14429.t1	ARIC|g23915.t1	      0
 97- 18:	ARIC|g14430.t1	ARIC|g23916.t1	 1e-283
 97- 19:	ARIC|g14431.t1	ARIC|g23917.t1	  3e-77
 97- 20:	ARIC|g14433.t1	ARIC|g23919.t1	 6e-133
 97- 21:	ARIC|g14434.t1	ARIC|g23920.t1	 8e-290
 97- 22:	ARIC|g14435.t1	ARIC|g23921.t1	 3e-228
 97- 23:	ARIC|g14436.t1	ARIC|g23922.t1	      0
 97- 24:	ARIC|g14437.t1	ARIC|g23923.t1	 1e-200
 97- 25:	ARIC|g14438.t1	ARIC|g23924.t1	      0
 97- 26:	ARIC|g14439.t1	ARIC|g23925.t1	  2e-57
 97- 27:	ARIC|g14440.t1	ARIC|g23926.t1	 2e-174
 97- 28:	ARIC|g14441.t1	ARIC|g23927.t1	      0
 97- 29:	ARIC|g14442.t1	ARIC|g23928.t1	  1e-59
 97- 30:	ARIC|g14443.t1	ARIC|g23929.t1	  8e-81
 97- 31:	ARIC|g14444.t1	ARIC|g23930.t1	 1e-284
 97- 32:	ARIC|g14445.t1	ARIC|g23931.t1	 5e-301
 97- 33:	ARIC|g14446.t1	ARIC|g23932.t1	 2e-160
 97- 34:	ARIC|g14448.t1	ARIC|g23933.t1	 3e-113
 97- 35:	ARIC|g14449.t1	ARIC|g23934.t1	 4e-273
 97- 36:	ARIC|g14450.t1	ARIC|g23935.t1	      0
 97- 37:	ARIC|g14451.t1	ARIC|g23936.t1	  3e-33
 97- 38:	ARIC|g14452.t1	ARIC|g23937.t1	 5e-189
 97- 39:	ARIC|g14453.t1	ARIC|g23938.t1	 6e-128
 97- 40:	ARIC|g14454.t1	ARIC|g23939.t1	      0
 97- 41:	ARIC|g14455.t1	ARIC|g23940.t1	  8e-88
 97- 42:	ARIC|g14456.t1	ARIC|g23941.t1	 9e-186
 97- 43:	ARIC|g14457.t1	ARIC|g23942.t1	 1e-170
 97- 44:	ARIC|g14458.t1	ARIC|g23943.t1	 9e-269
 97- 45:	ARIC|g14459.t1	ARIC|g23944.t1	 1e-221
 97- 46:	ARIC|g14460.t1	ARIC|g23945.t1	 2e-119
 97- 47:	ARIC|g14461.t1	ARIC|g23946.t1	  2e-92
 97- 48:	ARIC|g14462.t1	ARIC|g23947.t1	 2e-213
 97- 49:	ARIC|g14463.t1	ARIC|g23948.t1	  5e-56
 97- 50:	ARIC|g14464.t1	ARIC|g23949.t1	 2e-286
 97- 51:	ARIC|g14465.t1	ARIC|g23950.t1	 2e-131
 97- 52:	ARIC|g14467.t1	ARIC|g23952.t1	 5e-116
 97- 53:	ARIC|g14468.t1	ARIC|g23953.t1	 7e-312
 97- 54:	ARIC|g14469.t1	ARIC|g23954.t1	  1e-78
 97- 55:	ARIC|g14470.t1	ARIC|g23955.t1	 5e-145
 97- 56:	ARIC|g14471.t1	ARIC|g23956.t1	  2e-80
 97- 57:	ARIC|g14472.t1	ARIC|g23957.t1	 9e-287
 97- 58:	ARIC|g14473.t1	ARIC|g23958.t1	      0
 97- 59:	ARIC|g14474.t1	ARIC|g23959.t1	      0
 97- 60:	ARIC|g14476.t1	ARIC|g23960.t1	      0
 97- 61:	ARIC|g14477.t1	ARIC|g23961.t1	 2e-214
 97- 62:	ARIC|g14478.t1	ARIC|g23962.t1	 1e-124
## Alignment 98: score=2591.0 e_value=1.6e-188 N=52 Ar106&Ar254 plus
 98-  0:	ARIC|g14347.t1	ARIC|g28818.t1	      0
 98-  1:	ARIC|g14348.t1	ARIC|g28819.t1	 5e-128
 98-  2:	ARIC|g14349.t1	ARIC|g28820.t1	  1e-74
 98-  3:	ARIC|g14352.t1	ARIC|g28823.t1	      0
 98-  4:	ARIC|g14353.t1	ARIC|g28824.t1	 2e-236
 98-  5:	ARIC|g14354.t1	ARIC|g28825.t1	 1e-136
 98-  6:	ARIC|g14355.t1	ARIC|g28826.t1	 4e-165
 98-  7:	ARIC|g14356.t1	ARIC|g28827.t1	      0
 98-  8:	ARIC|g14360.t1	ARIC|g28831.t1	 3e-137
 98-  9:	ARIC|g14361.t1	ARIC|g28832.t1	 1e-305
 98- 10:	ARIC|g14362.t1	ARIC|g28833.t1	 2e-174
 98- 11:	ARIC|g14363.t1	ARIC|g28834.t1	  4e-98
 98- 12:	ARIC|g14364.t1	ARIC|g28835.t1	 5e-266
 98- 13:	ARIC|g14366.t1	ARIC|g28839.t1	 5e-207
 98- 14:	ARIC|g14367.t1	ARIC|g28840.t1	      0
 98- 15:	ARIC|g14368.t1	ARIC|g28841.t1	 4e-258
 98- 16:	ARIC|g14369.t1	ARIC|g28842.t1	      0
 98- 17:	ARIC|g14370.t1	ARIC|g28843.t1	 3e-178
 98- 18:	ARIC|g14371.t1	ARIC|g28844.t1	 3e-168
 98- 19:	ARIC|g14372.t1	ARIC|g28845.t1	  2e-93
 98- 20:	ARIC|g14373.t1	ARIC|g28846.t1	 2e-103
 98- 21:	ARIC|g14374.t1	ARIC|g28848.t1	 2e-289
 98- 22:	ARIC|g14376.t1	ARIC|g28850.t1	 1e-271
 98- 23:	ARIC|g14377.t1	ARIC|g28851.t1	 1e-298
 98- 24:	ARIC|g14378.t1	ARIC|g28852.t1	  1e-82
 98- 25:	ARIC|g14380.t1	ARIC|g28853.t1	 4e-136
 98- 26:	ARIC|g14381.t1	ARIC|g28855.t1	 4e-282
 98- 27:	ARIC|g14382.t1	ARIC|g28856.t1	 2e-207
 98- 28:	ARIC|g14383.t1	ARIC|g28857.t1	 9e-145
 98- 29:	ARIC|g14384.t1	ARIC|g28858.t1	 1e-190
 98- 30:	ARIC|g14385.t1	ARIC|g28859.t1	 2e-230
 98- 31:	ARIC|g14386.t1	ARIC|g28860.t1	 8e-157
 98- 32:	ARIC|g14387.t1	ARIC|g28861.t1	      0
 98- 33:	ARIC|g14388.t1	ARIC|g28862.t1	      0
 98- 34:	ARIC|g14389.t1	ARIC|g28863.t1	  2e-80
 98- 35:	ARIC|g14391.t1	ARIC|g28865.t1	  2e-99
 98- 36:	ARIC|g14392.t1	ARIC|g28866.t1	 4e-293
 98- 37:	ARIC|g14393.t1	ARIC|g28867.t1	      0
 98- 38:	ARIC|g14394.t1	ARIC|g28868.t1	      0
 98- 39:	ARIC|g14395.t1	ARIC|g28869.t1	 3e-154
 98- 40:	ARIC|g14396.t1	ARIC|g28870.t1	 5e-312
 98- 41:	ARIC|g14397.t1	ARIC|g28871.t1	      0
 98- 42:	ARIC|g14398.t1	ARIC|g28873.t1	 3e-239
 98- 43:	ARIC|g14400.t1	ARIC|g28875.t1	 7e-118
 98- 44:	ARIC|g14401.t1	ARIC|g28876.t1	 1e-147
 98- 45:	ARIC|g14402.t1	ARIC|g28877.t1	 2e-162
 98- 46:	ARIC|g14405.t1	ARIC|g28880.t1	 1e-126
 98- 47:	ARIC|g14406.t1	ARIC|g28881.t1	 7e-195
 98- 48:	ARIC|g14407.t1	ARIC|g28882.t1	  2e-42
 98- 49:	ARIC|g14408.t1	ARIC|g28883.t1	      0
 98- 50:	ARIC|g14409.t1	ARIC|g28884.t1	 2e-117
 98- 51:	ARIC|g14410.t1	ARIC|g28885.t1	  4e-48
## Alignment 99: score=2417.0 e_value=2e-177 N=50 Ar106&Ar68 plus
 99-  0:	ARIC|g14345.t1	ARIC|g7425.t1	  3e-14
 99-  1:	ARIC|g14352.t1	ARIC|g7429.t1	      0
 99-  2:	ARIC|g14359.t1	ARIC|g7431.t1	  1e-22
 99-  3:	ARIC|g14360.t1	ARIC|g7433.t1	 3e-101
 99-  4:	ARIC|g14367.t1	ARIC|g7436.t1	 1e-297
 99-  5:	ARIC|g14370.t1	ARIC|g7437.t1	  8e-98
 99-  6:	ARIC|g14375.t1	ARIC|g7442.t1	 4e-168
 99-  7:	ARIC|g14376.t1	ARIC|g7443.t1	  4e-39
 99-  8:	ARIC|g14377.t1	ARIC|g7448.t1	 3e-210
 99-  9:	ARIC|g14386.t1	ARIC|g7451.t1	 3e-104
 99- 10:	ARIC|g14387.t1	ARIC|g7452.t1	      0
 99- 11:	ARIC|g14388.t1	ARIC|g7453.t1	 6e-196
 99- 12:	ARIC|g14389.t1	ARIC|g7455.t1	  8e-46
 99- 13:	ARIC|g14392.t1	ARIC|g7457.t1	  2e-89
 99- 14:	ARIC|g14394.t1	ARIC|g7458.t1	      0
 99- 15:	ARIC|g14398.t1	ARIC|g7462.t1	  3e-80
 99- 16:	ARIC|g14402.t1	ARIC|g7464.t1	 1e-117
 99- 17:	ARIC|g14406.t1	ARIC|g7468.t1	 7e-141
 99- 18:	ARIC|g14408.t1	ARIC|g7470.t1	 3e-280
 99- 19:	ARIC|g14411.t1	ARIC|g7471.t1	 5e-270
 99- 20:	ARIC|g14413.t1	ARIC|g7472.t1	  7e-54
 99- 21:	ARIC|g14419.t1	ARIC|g7474.t1	 1e-145
 99- 22:	ARIC|g14420.t1	ARIC|g7475.t1	 2e-142
 99- 23:	ARIC|g14423.t1	ARIC|g7477.t1	 4e-190
 99- 24:	ARIC|g14426.t1	ARIC|g7478.t1	      0
 99- 25:	ARIC|g14428.t1	ARIC|g7480.t1	 2e-113
 99- 26:	ARIC|g14434.t1	ARIC|g7484.t1	 1e-238
 99- 27:	ARIC|g14435.t1	ARIC|g7485.t1	 1e-196
 99- 28:	ARIC|g14438.t1	ARIC|g7486.t1	 3e-232
 99- 29:	ARIC|g14439.t1	ARIC|g7487.t1	  4e-20
 99- 30:	ARIC|g14441.t1	ARIC|g7490.t1	 4e-188
 99- 31:	ARIC|g14442.t1	ARIC|g7491.t1	  4e-39
 99- 32:	ARIC|g14445.t1	ARIC|g7496.t1	  7e-54
 99- 33:	ARIC|g14450.t1	ARIC|g7497.t1	 5e-241
 99- 34:	ARIC|g14452.t1	ARIC|g7499.t1	 2e-161
 99- 35:	ARIC|g14453.t1	ARIC|g7500.t1	  1e-90
 99- 36:	ARIC|g14454.t1	ARIC|g7501.t1	      0
 99- 37:	ARIC|g14456.t1	ARIC|g7502.t1	 1e-167
 99- 38:	ARIC|g14461.t1	ARIC|g7506.t1	  7e-32
 99- 39:	ARIC|g14462.t1	ARIC|g7507.t1	 5e-148
 99- 40:	ARIC|g14464.t1	ARIC|g7509.t1	 1e-129
 99- 41:	ARIC|g14465.t1	ARIC|g7510.t1	  4e-85
 99- 42:	ARIC|g14468.t1	ARIC|g7512.t1	 4e-210
 99- 43:	ARIC|g14469.t1	ARIC|g7514.t1	  2e-50
 99- 44:	ARIC|g14470.t1	ARIC|g7515.t1	  1e-98
 99- 45:	ARIC|g14473.t1	ARIC|g7516.t1	      0
 99- 46:	ARIC|g14474.t1	ARIC|g7517.t1	      0
 99- 47:	ARIC|g14475.t1	ARIC|g7518.t1	  1e-18
 99- 48:	ARIC|g14476.t1	ARIC|g7519.t1	 1e-290
 99- 49:	ARIC|g14478.t1	ARIC|g7521.t1	  5e-14
## Alignment 100: score=2469.0 e_value=2.4e-182 N=51 Ar106&Ar93 plus
100-  0:	ARIC|g14345.t1	ARIC|g12546.t1	  2e-55
100-  1:	ARIC|g14352.t1	ARIC|g12549.t1	      0
100-  2:	ARIC|g14356.t1	ARIC|g12551.t1	  2e-31
100-  3:	ARIC|g14360.t1	ARIC|g12552.t1	 2e-100
100-  4:	ARIC|g14367.t1	ARIC|g12555.t1	 1e-299
100-  5:	ARIC|g14370.t1	ARIC|g12556.t1	  4e-97
100-  6:	ARIC|g14374.t1	ARIC|g12561.t1	 1e-164
100-  7:	ARIC|g14376.t1	ARIC|g12562.t1	  3e-39
100-  8:	ARIC|g14377.t1	ARIC|g12567.t1	 1e-207
100-  9:	ARIC|g14378.t1	ARIC|g12569.t1	  1e-44
100- 10:	ARIC|g14386.t1	ARIC|g12570.t1	 7e-102
100- 11:	ARIC|g14387.t1	ARIC|g12571.t1	      0
100- 12:	ARIC|g14388.t1	ARIC|g12572.t1	 5e-197
100- 13:	ARIC|g14389.t1	ARIC|g12574.t1	  1e-45
100- 14:	ARIC|g14392.t1	ARIC|g12576.t1	  1e-88
100- 15:	ARIC|g14394.t1	ARIC|g12577.t1	      0
100- 16:	ARIC|g14398.t1	ARIC|g12581.t1	  6e-80
100- 17:	ARIC|g14402.t1	ARIC|g12583.t1	 2e-117
100- 18:	ARIC|g14406.t1	ARIC|g12587.t1	 2e-142
100- 19:	ARIC|g14408.t1	ARIC|g12589.t1	 9e-279
100- 20:	ARIC|g14411.t1	ARIC|g12590.t1	 1e-269
100- 21:	ARIC|g14413.t1	ARIC|g12591.t1	  2e-51
100- 22:	ARIC|g14419.t1	ARIC|g12593.t1	 5e-146
100- 23:	ARIC|g14420.t1	ARIC|g12594.t1	 2e-142
100- 24:	ARIC|g14423.t1	ARIC|g12596.t1	 9e-192
100- 25:	ARIC|g14426.t1	ARIC|g12597.t1	      0
100- 26:	ARIC|g14428.t1	ARIC|g12599.t1	 6e-115
100- 27:	ARIC|g14434.t1	ARIC|g12601.t1	 1e-237
100- 28:	ARIC|g14435.t1	ARIC|g12602.t1	 6e-165
100- 29:	ARIC|g14438.t1	ARIC|g12603.t1	 3e-232
100- 30:	ARIC|g14439.t1	ARIC|g12604.t1	  4e-20
100- 31:	ARIC|g14441.t1	ARIC|g12607.t1	 2e-188
100- 32:	ARIC|g14442.t1	ARIC|g12608.t1	  2e-39
100- 33:	ARIC|g14445.t1	ARIC|g12613.t1	  3e-57
100- 34:	ARIC|g14448.t1	ARIC|g12614.t1	  1e-79
100- 35:	ARIC|g14450.t1	ARIC|g12615.t1	 5e-241
100- 36:	ARIC|g14452.t1	ARIC|g12616.t1	 5e-161
100- 37:	ARIC|g14453.t1	ARIC|g12617.t1	  2e-90
100- 38:	ARIC|g14454.t1	ARIC|g12618.t1	      0
100- 39:	ARIC|g14456.t1	ARIC|g12619.t1	 7e-162
100- 40:	ARIC|g14461.t1	ARIC|g12623.t1	  2e-32
100- 41:	ARIC|g14462.t1	ARIC|g12624.t1	 8e-147
100- 42:	ARIC|g14464.t1	ARIC|g12626.t1	 9e-129
100- 43:	ARIC|g14465.t1	ARIC|g12627.t1	  2e-86
100- 44:	ARIC|g14468.t1	ARIC|g12629.t1	 4e-211
100- 45:	ARIC|g14469.t1	ARIC|g12631.t1	  3e-50
100- 46:	ARIC|g14470.t1	ARIC|g12632.t1	  9e-99
100- 47:	ARIC|g14473.t1	ARIC|g12633.t1	      0
100- 48:	ARIC|g14474.t1	ARIC|g12634.t1	      0
100- 49:	ARIC|g14475.t1	ARIC|g12635.t1	  1e-19
100- 50:	ARIC|g14476.t1	ARIC|g12636.t1	 1e-295
## Alignment 101: score=299.0 e_value=1.8e-08 N=6 Ar1068&Ar1288 plus
101-  0:	ARIC|g48683.t1	ARIC|g49716.t1	  4e-64
101-  1:	ARIC|g48684.t1	ARIC|g49717.t1	  4e-44
101-  2:	ARIC|g48685.t1	ARIC|g49718.t1	  5e-61
101-  3:	ARIC|g48686.t1	ARIC|g49719.t1	  1e-48
101-  4:	ARIC|g48689.t1	ARIC|g49722.t1	 6e-249
101-  5:	ARIC|g48690.t1	ARIC|g49723.t1	  8e-14
## Alignment 102: score=832.0 e_value=3e-42 N=17 Ar107&Ar155 plus
102-  0:	ARIC|g14479.t1	ARIC|g20101.t1	 5e-114
102-  1:	ARIC|g14481.t1	ARIC|g20102.t1	 7e-106
102-  2:	ARIC|g14482.t1	ARIC|g20104.t1	  4e-50
102-  3:	ARIC|g14484.t1	ARIC|g20105.t1	 5e-139
102-  4:	ARIC|g14486.t1	ARIC|g20106.t1	 3e-113
102-  5:	ARIC|g14490.t1	ARIC|g20109.t1	 2e-180
102-  6:	ARIC|g14491.t1	ARIC|g20110.t1	      0
102-  7:	ARIC|g14492.t1	ARIC|g20113.t1	 1e-203
102-  8:	ARIC|g14497.t1	ARIC|g20115.t1	  8e-45
102-  9:	ARIC|g14499.t1	ARIC|g20116.t1	      0
102- 10:	ARIC|g14501.t1	ARIC|g20118.t1	  1e-58
102- 11:	ARIC|g14502.t1	ARIC|g20119.t1	 4e-304
102- 12:	ARIC|g14505.t1	ARIC|g20121.t1	 7e-109
102- 13:	ARIC|g14507.t1	ARIC|g20122.t1	 4e-211
102- 14:	ARIC|g14508.t1	ARIC|g20123.t1	      0
102- 15:	ARIC|g14511.t1	ARIC|g20124.t1	 2e-179
102- 16:	ARIC|g14512.t1	ARIC|g20125.t1	  4e-58
## Alignment 103: score=1500.0 e_value=1.1e-99 N=31 Ar107&Ar16 minus
103-  0:	ARIC|g14514.t1	ARIC|g50298.t1	  1e-75
103-  1:	ARIC|g14516.t1	ARIC|g50295.t1	 3e-184
103-  2:	ARIC|g14517.t1	ARIC|g50294.t1	  3e-48
103-  3:	ARIC|g14518.t1	ARIC|g50292.t1	  6e-80
103-  4:	ARIC|g14519.t1	ARIC|g50290.t1	      0
103-  5:	ARIC|g14523.t1	ARIC|g50287.t1	 6e-146
103-  6:	ARIC|g14524.t1	ARIC|g50286.t1	 8e-254
103-  7:	ARIC|g14525.t1	ARIC|g50285.t1	      0
103-  8:	ARIC|g14538.t1	ARIC|g50282.t1	  6e-56
103-  9:	ARIC|g14540.t1	ARIC|g50279.t1	 3e-109
103- 10:	ARIC|g14541.t1	ARIC|g50278.t1	 9e-185
103- 11:	ARIC|g14542.t1	ARIC|g50277.t1	 7e-127
103- 12:	ARIC|g14548.t1	ARIC|g50273.t1	  2e-31
103- 13:	ARIC|g14553.t1	ARIC|g50269.t1	  7e-52
103- 14:	ARIC|g14554.t1	ARIC|g50268.t1	  2e-24
103- 15:	ARIC|g14558.t1	ARIC|g50265.t1	  9e-98
103- 16:	ARIC|g14560.t1	ARIC|g50264.t1	 3e-181
103- 17:	ARIC|g14561.t1	ARIC|g50263.t1	  2e-88
103- 18:	ARIC|g14562.t1	ARIC|g50262.t1	  7e-56
103- 19:	ARIC|g14563.t1	ARIC|g50257.t1	  3e-41
103- 20:	ARIC|g14564.t1	ARIC|g50256.t1	 2e-286
103- 21:	ARIC|g14570.t1	ARIC|g50253.t1	  8e-83
103- 22:	ARIC|g14572.t1	ARIC|g50252.t1	  1e-61
103- 23:	ARIC|g14574.t1	ARIC|g50250.t1	 2e-268
103- 24:	ARIC|g14577.t1	ARIC|g50249.t1	 1e-157
103- 25:	ARIC|g14578.t1	ARIC|g50248.t1	 5e-183
103- 26:	ARIC|g14579.t1	ARIC|g50247.t1	 5e-276
103- 27:	ARIC|g14584.t1	ARIC|g50246.t1	 3e-250
103- 28:	ARIC|g14590.t1	ARIC|g50243.t1	 9e-178
103- 29:	ARIC|g14593.t1	ARIC|g50241.t1	 1e-189
103- 30:	ARIC|g14596.t1	ARIC|g50238.t1	 2e-161
## Alignment 104: score=391.0 e_value=3.8e-13 N=8 Ar107&Ar18 minus
104-  0:	ARIC|g14479.t1	ARIC|g50586.t1	 9e-116
104-  1:	ARIC|g14481.t1	ARIC|g50585.t1	 4e-105
104-  2:	ARIC|g14482.t1	ARIC|g50583.t1	  6e-50
104-  3:	ARIC|g14484.t1	ARIC|g50582.t1	 3e-140
104-  4:	ARIC|g14486.t1	ARIC|g50581.t1	 5e-114
104-  5:	ARIC|g14490.t1	ARIC|g50578.t1	 4e-182
104-  6:	ARIC|g14491.t1	ARIC|g50577.t1	      0
104-  7:	ARIC|g14492.t1	ARIC|g50574.t1	 8e-202
## Alignment 105: score=4785.0 e_value=0 N=96 Ar107&Ar19 plus
105-  0:	ARIC|g14479.t1	ARIC|g50841.t1	 7e-256
105-  1:	ARIC|g14480.t1	ARIC|g50842.t1	      0
105-  2:	ARIC|g14481.t1	ARIC|g50843.t1	 2e-130
105-  3:	ARIC|g14482.t1	ARIC|g50844.t1	  1e-68
105-  4:	ARIC|g14483.t1	ARIC|g50845.t1	  8e-91
105-  5:	ARIC|g14484.t1	ARIC|g50846.t1	 4e-181
105-  6:	ARIC|g14485.t1	ARIC|g50847.t1	 1e-145
105-  7:	ARIC|g14486.t1	ARIC|g50848.t1	 8e-200
105-  8:	ARIC|g14487.t1	ARIC|g50849.t1	 1e-311
105-  9:	ARIC|g14488.t1	ARIC|g50850.t1	  2e-97
105- 10:	ARIC|g14489.t1	ARIC|g50851.t1	 6e-278
105- 11:	ARIC|g14490.t1	ARIC|g50852.t1	 1e-289
105- 12:	ARIC|g14491.t1	ARIC|g50853.t1	      0
105- 13:	ARIC|g14492.t1	ARIC|g50854.t1	 1e-264
105- 14:	ARIC|g14496.t1	ARIC|g50856.t1	  6e-70
105- 15:	ARIC|g14497.t1	ARIC|g50857.t1	  3e-85
105- 16:	ARIC|g14498.t1	ARIC|g50858.t1	 9e-253
105- 17:	ARIC|g14499.t1	ARIC|g50859.t1	      0
105- 18:	ARIC|g14501.t1	ARIC|g50861.t1	  1e-90
105- 19:	ARIC|g14502.t1	ARIC|g50862.t1	      0
105- 20:	ARIC|g14505.t1	ARIC|g50866.t1	      0
105- 21:	ARIC|g14507.t1	ARIC|g50868.t1	      0
105- 22:	ARIC|g14508.t1	ARIC|g50869.t1	      0
105- 23:	ARIC|g14509.t1	ARIC|g50870.t1	  3e-34
105- 24:	ARIC|g14511.t1	ARIC|g50871.t1	 1e-278
105- 25:	ARIC|g14512.t1	ARIC|g50872.t1	  1e-60
105- 26:	ARIC|g14514.t1	ARIC|g50874.t1	 2e-174
105- 27:	ARIC|g14515.t1	ARIC|g50876.t1	 1e-167
105- 28:	ARIC|g14516.t1	ARIC|g50877.t1	 7e-308
105- 29:	ARIC|g14517.t1	ARIC|g50878.t1	 6e-189
105- 30:	ARIC|g14518.t1	ARIC|g50879.t1	 4e-223
105- 31:	ARIC|g14519.t1	ARIC|g50880.t1	      0
105- 32:	ARIC|g14520.t1	ARIC|g50881.t1	      0
105- 33:	ARIC|g14521.t1	ARIC|g50882.t1	 2e-240
105- 34:	ARIC|g14523.t1	ARIC|g50884.t1	 1e-195
105- 35:	ARIC|g14524.t1	ARIC|g50885.t1	 4e-304
105- 36:	ARIC|g14525.t1	ARIC|g50886.t1	      0
105- 37:	ARIC|g14526.t1	ARIC|g50888.t1	      0
105- 38:	ARIC|g14527.t1	ARIC|g50889.t1	      0
105- 39:	ARIC|g14530.t1	ARIC|g50893.t1	 7e-286
105- 40:	ARIC|g14531.t1	ARIC|g50894.t1	 3e-157
105- 41:	ARIC|g14532.t1	ARIC|g50895.t1	 6e-310
105- 42:	ARIC|g14534.t1	ARIC|g50897.t1	      0
105- 43:	ARIC|g14535.t1	ARIC|g50898.t1	 4e-168
105- 44:	ARIC|g14536.t1	ARIC|g50899.t1	  4e-62
105- 45:	ARIC|g14537.t1	ARIC|g50900.t1	  3e-54
105- 46:	ARIC|g14538.t1	ARIC|g50901.t1	 3e-289
105- 47:	ARIC|g14540.t1	ARIC|g50904.t1	 3e-155
105- 48:	ARIC|g14541.t1	ARIC|g50905.t1	 2e-215
105- 49:	ARIC|g14543.t1	ARIC|g50907.t1	      0
105- 50:	ARIC|g14544.t1	ARIC|g50908.t1	 1e-268
105- 51:	ARIC|g14546.t1	ARIC|g50910.t1	 1e-292
105- 52:	ARIC|g14547.t1	ARIC|g50911.t1	 8e-188
105- 53:	ARIC|g14548.t1	ARIC|g50912.t1	  9e-84
105- 54:	ARIC|g14549.t1	ARIC|g50913.t1	 2e-211
105- 55:	ARIC|g14552.t1	ARIC|g50915.t1	  3e-69
105- 56:	ARIC|g14553.t1	ARIC|g50916.t1	 8e-106
105- 57:	ARIC|g14554.t1	ARIC|g50917.t1	  9e-84
105- 58:	ARIC|g14556.t1	ARIC|g50919.t1	 3e-277
105- 59:	ARIC|g14558.t1	ARIC|g50921.t1	 2e-127
105- 60:	ARIC|g14559.t1	ARIC|g50922.t1	      0
105- 61:	ARIC|g14560.t1	ARIC|g50923.t1	 6e-293
105- 62:	ARIC|g14561.t1	ARIC|g50924.t1	 3e-188
105- 63:	ARIC|g14562.t1	ARIC|g50925.t1	 6e-123
105- 64:	ARIC|g14563.t1	ARIC|g50926.t1	      0
105- 65:	ARIC|g14564.t1	ARIC|g50927.t1	      0
105- 66:	ARIC|g14565.t1	ARIC|g50929.t1	  4e-64
105- 67:	ARIC|g14566.t1	ARIC|g50930.t1	 4e-166
105- 68:	ARIC|g14567.t1	ARIC|g50931.t1	 3e-182
105- 69:	ARIC|g14568.t1	ARIC|g50932.t1	      0
105- 70:	ARIC|g14569.t1	ARIC|g50933.t1	  3e-98
105- 71:	ARIC|g14570.t1	ARIC|g50934.t1	 1e-179
105- 72:	ARIC|g14571.t1	ARIC|g50935.t1	 8e-160
105- 73:	ARIC|g14572.t1	ARIC|g50936.t1	 4e-147
105- 74:	ARIC|g14573.t1	ARIC|g50937.t1	  2e-96
105- 75:	ARIC|g14574.t1	ARIC|g50938.t1	      0
105- 76:	ARIC|g14575.t1	ARIC|g50939.t1	 6e-221
105- 77:	ARIC|g14577.t1	ARIC|g50941.t1	 2e-225
105- 78:	ARIC|g14578.t1	ARIC|g50942.t1	      0
105- 79:	ARIC|g14579.t1	ARIC|g50943.t1	      0
105- 80:	ARIC|g14580.t1	ARIC|g50944.t1	  2e-58
105- 81:	ARIC|g14581.t1	ARIC|g50945.t1	 6e-188
105- 82:	ARIC|g14582.t1	ARIC|g50946.t1	 2e-187
105- 83:	ARIC|g14583.t1	ARIC|g50947.t1	      0
105- 84:	ARIC|g14584.t1	ARIC|g50948.t1	 8e-294
105- 85:	ARIC|g14585.t1	ARIC|g50949.t1	 7e-164
105- 86:	ARIC|g14586.t1	ARIC|g50950.t1	      0
105- 87:	ARIC|g14587.t1	ARIC|g50951.t1	  7e-51
105- 88:	ARIC|g14589.t1	ARIC|g50953.t1	      0
105- 89:	ARIC|g14590.t1	ARIC|g50954.t1	      0
105- 90:	ARIC|g14591.t1	ARIC|g50955.t1	  1e-98
105- 91:	ARIC|g14593.t1	ARIC|g50957.t1	 1e-280
105- 92:	ARIC|g14594.t1	ARIC|g50958.t1	  5e-70
105- 93:	ARIC|g14595.t1	ARIC|g50959.t1	 3e-116
105- 94:	ARIC|g14596.t1	ARIC|g50960.t1	 3e-258
105- 95:	ARIC|g14597.t1	ARIC|g50961.t1	      0
## Alignment 106: score=1310.0 e_value=7.5e-82 N=27 Ar107&Ar54 plus
106-  0:	ARIC|g14523.t1	ARIC|g5249.t1	 7e-145
106-  1:	ARIC|g14524.t1	ARIC|g5250.t1	 4e-255
106-  2:	ARIC|g14525.t1	ARIC|g5251.t1	      0
106-  3:	ARIC|g14527.t1	ARIC|g5253.t1	 2e-176
106-  4:	ARIC|g14538.t1	ARIC|g5254.t1	  8e-72
106-  5:	ARIC|g14540.t1	ARIC|g5257.t1	 5e-110
106-  6:	ARIC|g14541.t1	ARIC|g5258.t1	 2e-183
106-  7:	ARIC|g14542.t1	ARIC|g5259.t1	 2e-121
106-  8:	ARIC|g14548.t1	ARIC|g5263.t1	  8e-32
106-  9:	ARIC|g14553.t1	ARIC|g5267.t1	  2e-51
106- 10:	ARIC|g14554.t1	ARIC|g5268.t1	  4e-24
106- 11:	ARIC|g14558.t1	ARIC|g5271.t1	  4e-98
106- 12:	ARIC|g14560.t1	ARIC|g5272.t1	 1e-181
106- 13:	ARIC|g14561.t1	ARIC|g5273.t1	  5e-88
106- 14:	ARIC|g14562.t1	ARIC|g5274.t1	  1e-57
106- 15:	ARIC|g14563.t1	ARIC|g5275.t1	 1e-116
106- 16:	ARIC|g14564.t1	ARIC|g5277.t1	 4e-287
106- 17:	ARIC|g14570.t1	ARIC|g5280.t1	  2e-81
106- 18:	ARIC|g14572.t1	ARIC|g5281.t1	  1e-61
106- 19:	ARIC|g14574.t1	ARIC|g5283.t1	 2e-267
106- 20:	ARIC|g14577.t1	ARIC|g5284.t1	 3e-156
106- 21:	ARIC|g14578.t1	ARIC|g5285.t1	 2e-182
106- 22:	ARIC|g14579.t1	ARIC|g5286.t1	 6e-276
106- 23:	ARIC|g14584.t1	ARIC|g5287.t1	 1e-251
106- 24:	ARIC|g14590.t1	ARIC|g5290.t1	 2e-204
106- 25:	ARIC|g14593.t1	ARIC|g5292.t1	 3e-190
106- 26:	ARIC|g14596.t1	ARIC|g5295.t1	 9e-161
## Alignment 107: score=591.0 e_value=1.7e-25 N=12 Ar107&Ar571 plus
107-  0:	ARIC|g14499.t1	ARIC|g42886.t1	      0
107-  1:	ARIC|g14501.t1	ARIC|g42888.t1	  1e-56
107-  2:	ARIC|g14502.t1	ARIC|g42889.t1	 5e-308
107-  3:	ARIC|g14506.t1	ARIC|g42891.t1	      0
107-  4:	ARIC|g14508.t1	ARIC|g42892.t1	      0
107-  5:	ARIC|g14511.t1	ARIC|g42893.t1	 2e-180
107-  6:	ARIC|g14512.t1	ARIC|g42894.t1	  4e-58
107-  7:	ARIC|g14514.t1	ARIC|g42896.t1	  6e-76
107-  8:	ARIC|g14516.t1	ARIC|g42899.t1	 4e-184
107-  9:	ARIC|g14517.t1	ARIC|g42900.t1	  5e-47
107- 10:	ARIC|g14518.t1	ARIC|g42902.t1	  1e-82
107- 11:	ARIC|g14519.t1	ARIC|g42904.t1	      0
## Alignment 108: score=3793.0 e_value=1.2e-295 N=76 Ar108&Ar196 plus
108-  0:	ARIC|g14644.t1	ARIC|g24645.t1	 1e-106
108-  1:	ARIC|g14645.t1	ARIC|g24646.t1	 5e-210
108-  2:	ARIC|g14646.t1	ARIC|g24647.t1	 5e-220
108-  3:	ARIC|g14647.t1	ARIC|g24648.t1	      0
108-  4:	ARIC|g14648.t1	ARIC|g24650.t1	  1e-69
108-  5:	ARIC|g14650.t1	ARIC|g24651.t1	 6e-156
108-  6:	ARIC|g14651.t1	ARIC|g24652.t1	  3e-94
108-  7:	ARIC|g14654.t1	ARIC|g24655.t1	 1e-256
108-  8:	ARIC|g14655.t1	ARIC|g24656.t1	  1e-93
108-  9:	ARIC|g14656.t1	ARIC|g24657.t1	 2e-164
108- 10:	ARIC|g14658.t1	ARIC|g24659.t1	 4e-298
108- 11:	ARIC|g14659.t1	ARIC|g24660.t1	 5e-207
108- 12:	ARIC|g14660.t1	ARIC|g24661.t1	 8e-146
108- 13:	ARIC|g14661.t1	ARIC|g24663.t1	      0
108- 14:	ARIC|g14662.t1	ARIC|g24664.t1	 4e-169
108- 15:	ARIC|g14663.t1	ARIC|g24665.t1	 5e-291
108- 16:	ARIC|g14664.t1	ARIC|g24666.t1	 5e-190
108- 17:	ARIC|g14665.t1	ARIC|g24667.t1	      0
108- 18:	ARIC|g14666.t1	ARIC|g24668.t1	 2e-161
108- 19:	ARIC|g14667.t1	ARIC|g24669.t1	 7e-130
108- 20:	ARIC|g14668.t1	ARIC|g24670.t1	 1e-232
108- 21:	ARIC|g14669.t1	ARIC|g24671.t1	 7e-306
108- 22:	ARIC|g14670.t1	ARIC|g24672.t1	      0
108- 23:	ARIC|g14671.t1	ARIC|g24673.t1	 1e-117
108- 24:	ARIC|g14672.t1	ARIC|g24674.t1	 8e-205
108- 25:	ARIC|g14673.t1	ARIC|g24675.t1	 1e-216
108- 26:	ARIC|g14675.t1	ARIC|g24677.t1	 8e-119
108- 27:	ARIC|g14677.t1	ARIC|g24679.t1	  2e-64
108- 28:	ARIC|g14678.t1	ARIC|g24680.t1	 3e-244
108- 29:	ARIC|g14679.t1	ARIC|g24681.t1	 3e-166
108- 30:	ARIC|g14680.t1	ARIC|g24682.t1	      0
108- 31:	ARIC|g14681.t1	ARIC|g24683.t1	      0
108- 32:	ARIC|g14684.t1	ARIC|g24686.t1	 5e-242
108- 33:	ARIC|g14685.t1	ARIC|g24687.t1	      0
108- 34:	ARIC|g14686.t1	ARIC|g24688.t1	 2e-143
108- 35:	ARIC|g14688.t1	ARIC|g24689.t1	 4e-239
108- 36:	ARIC|g14689.t1	ARIC|g24690.t1	 6e-238
108- 37:	ARIC|g14690.t1	ARIC|g24691.t1	 8e-191
108- 38:	ARIC|g14692.t1	ARIC|g24693.t1	      0
108- 39:	ARIC|g14693.t1	ARIC|g24694.t1	      0
108- 40:	ARIC|g14694.t1	ARIC|g24695.t1	 1e-301
108- 41:	ARIC|g14695.t1	ARIC|g24696.t1	      0
108- 42:	ARIC|g14696.t1	ARIC|g24697.t1	 3e-133
108- 43:	ARIC|g14697.t1	ARIC|g24698.t1	 2e-175
108- 44:	ARIC|g14700.t1	ARIC|g24701.t1	      0
108- 45:	ARIC|g14701.t1	ARIC|g24702.t1	 5e-182
108- 46:	ARIC|g14702.t1	ARIC|g24703.t1	 2e-277
108- 47:	ARIC|g14703.t1	ARIC|g24704.t1	 6e-250
108- 48:	ARIC|g14704.t1	ARIC|g24705.t1	 1e-148
108- 49:	ARIC|g14705.t1	ARIC|g24706.t1	  7e-80
108- 50:	ARIC|g14706.t1	ARIC|g24707.t1	 5e-119
108- 51:	ARIC|g14707.t1	ARIC|g24708.t1	 2e-174
108- 52:	ARIC|g14708.t1	ARIC|g24709.t1	 3e-130
108- 53:	ARIC|g14709.t1	ARIC|g24710.t1	 6e-235
108- 54:	ARIC|g14710.t1	ARIC|g24711.t1	      0
108- 55:	ARIC|g14711.t1	ARIC|g24712.t1	  6e-68
108- 56:	ARIC|g14712.t1	ARIC|g24713.t1	 6e-183
108- 57:	ARIC|g14713.t1	ARIC|g24714.t1	 1e-156
108- 58:	ARIC|g14714.t1	ARIC|g24715.t1	 3e-247
108- 59:	ARIC|g14715.t1	ARIC|g24716.t1	 6e-250
108- 60:	ARIC|g14717.t1	ARIC|g24718.t1	 2e-232
108- 61:	ARIC|g14718.t1	ARIC|g24719.t1	 1e-263
108- 62:	ARIC|g14720.t1	ARIC|g24720.t1	 6e-235
108- 63:	ARIC|g14721.t1	ARIC|g24721.t1	  4e-68
108- 64:	ARIC|g14722.t1	ARIC|g24722.t1	 4e-167
108- 65:	ARIC|g14723.t1	ARIC|g24723.t1	  6e-41
108- 66:	ARIC|g14724.t1	ARIC|g24724.t1	      0
108- 67:	ARIC|g14727.t1	ARIC|g24727.t1	      0
108- 68:	ARIC|g14728.t1	ARIC|g24728.t1	      0
108- 69:	ARIC|g14729.t1	ARIC|g24729.t1	 4e-190
108- 70:	ARIC|g14730.t1	ARIC|g24730.t1	      0
108- 71:	ARIC|g14731.t1	ARIC|g24731.t1	 5e-287
108- 72:	ARIC|g14732.t1	ARIC|g24732.t1	 6e-194
108- 73:	ARIC|g14733.t1	ARIC|g24733.t1	 1e-171
108- 74:	ARIC|g14734.t1	ARIC|g24734.t1	 2e-195
108- 75:	ARIC|g14735.t1	ARIC|g24735.t1	      0
## Alignment 109: score=2047.0 e_value=4e-86 N=41 Ar108&Ar324 minus
109-  0:	ARIC|g14598.t1	ARIC|g33701.t1	  2e-21
109-  1:	ARIC|g14599.t1	ARIC|g33700.t1	 7e-161
109-  2:	ARIC|g14600.t1	ARIC|g33699.t1	 6e-294
109-  3:	ARIC|g14601.t1	ARIC|g33698.t1	 2e-184
109-  4:	ARIC|g14602.t1	ARIC|g33697.t1	 6e-174
109-  5:	ARIC|g14603.t1	ARIC|g33696.t1	 2e-274
109-  6:	ARIC|g14604.t1	ARIC|g33695.t1	 8e-194
109-  7:	ARIC|g14605.t1	ARIC|g33694.t1	  7e-64
109-  8:	ARIC|g14606.t1	ARIC|g33693.t1	      0
109-  9:	ARIC|g14607.t1	ARIC|g33692.t1	      0
109- 10:	ARIC|g14608.t1	ARIC|g33691.t1	 4e-284
109- 11:	ARIC|g14609.t1	ARIC|g33690.t1	 1e-153
109- 12:	ARIC|g14610.t1	ARIC|g33689.t1	      0
109- 13:	ARIC|g14611.t1	ARIC|g33688.t1	 2e-191
109- 14:	ARIC|g14612.t1	ARIC|g33687.t1	 7e-113
109- 15:	ARIC|g14613.t1	ARIC|g33686.t1	 2e-166
109- 16:	ARIC|g14614.t1	ARIC|g33685.t1	  1e-40
109- 17:	ARIC|g14615.t1	ARIC|g33684.t1	      0
109- 18:	ARIC|g14616.t1	ARIC|g33683.t1	      0
109- 19:	ARIC|g14617.t1	ARIC|g33682.t1	  7e-65
109- 20:	ARIC|g14618.t1	ARIC|g33681.t1	 6e-190
109- 21:	ARIC|g14620.t1	ARIC|g33678.t1	  1e-58
109- 22:	ARIC|g14621.t1	ARIC|g33677.t1	  7e-77
109- 23:	ARIC|g14622.t1	ARIC|g33676.t1	      0
109- 24:	ARIC|g14623.t1	ARIC|g33675.t1	 3e-307
109- 25:	ARIC|g14624.t1	ARIC|g33674.t1	 5e-210
109- 26:	ARIC|g14625.t1	ARIC|g33673.t1	 1e-177
109- 27:	ARIC|g14626.t1	ARIC|g33672.t1	 1e-145
109- 28:	ARIC|g14629.t1	ARIC|g33670.t1	  3e-56
109- 29:	ARIC|g14630.t1	ARIC|g33669.t1	 4e-141
109- 30:	ARIC|g14631.t1	ARIC|g33668.t1	 3e-237
109- 31:	ARIC|g14633.t1	ARIC|g33666.t1	  2e-75
109- 32:	ARIC|g14634.t1	ARIC|g33665.t1	 8e-246
109- 33:	ARIC|g14635.t1	ARIC|g33664.t1	  1e-48
109- 34:	ARIC|g14636.t1	ARIC|g33663.t1	 4e-222
109- 35:	ARIC|g14637.t1	ARIC|g33662.t1	      0
109- 36:	ARIC|g14638.t1	ARIC|g33661.t1	 4e-186
109- 37:	ARIC|g14639.t1	ARIC|g33660.t1	      0
109- 38:	ARIC|g14640.t1	ARIC|g33659.t1	 8e-259
109- 39:	ARIC|g14641.t1	ARIC|g33658.t1	 2e-168
109- 40:	ARIC|g14643.t1	ARIC|g33657.t1	      0
## Alignment 110: score=388.0 e_value=1.3e-13 N=8 Ar108&Ar57 plus
110-  0:	ARIC|g14607.t1	ARIC|g5847.t1	 2e-163
110-  1:	ARIC|g14608.t1	ARIC|g5848.t1	 8e-112
110-  2:	ARIC|g14609.t1	ARIC|g5854.t1	  6e-43
110-  3:	ARIC|g14610.t1	ARIC|g5858.t1	      0
110-  4:	ARIC|g14611.t1	ARIC|g5859.t1	 7e-102
110-  5:	ARIC|g14613.t1	ARIC|g5864.t1	 5e-117
110-  6:	ARIC|g14614.t1	ARIC|g5865.t1	  6e-20
110-  7:	ARIC|g14615.t1	ARIC|g5868.t1	  4e-88
## Alignment 111: score=2712.0 e_value=1.7e-204 N=56 Ar108&Ar57 minus
111-  0:	ARIC|g14623.t1	ARIC|g5845.t1	 1e-216
111-  1:	ARIC|g14625.t1	ARIC|g5838.t1	 1e-117
111-  2:	ARIC|g14626.t1	ARIC|g5836.t1	 1e-103
111-  3:	ARIC|g14630.t1	ARIC|g5835.t1	  1e-73
111-  4:	ARIC|g14631.t1	ARIC|g5834.t1	 3e-111
111-  5:	ARIC|g14635.t1	ARIC|g5831.t1	  3e-48
111-  6:	ARIC|g14636.t1	ARIC|g5826.t1	  6e-58
111-  7:	ARIC|g14637.t1	ARIC|g5825.t1	 5e-215
111-  8:	ARIC|g14638.t1	ARIC|g5824.t1	 8e-144
111-  9:	ARIC|g14639.t1	ARIC|g5823.t1	 3e-230
111- 10:	ARIC|g14640.t1	ARIC|g5821.t1	 5e-195
111- 11:	ARIC|g14641.t1	ARIC|g5817.t1	  9e-68
111- 12:	ARIC|g14643.t1	ARIC|g5815.t1	      0
111- 13:	ARIC|g14644.t1	ARIC|g5810.t1	  2e-49
111- 14:	ARIC|g14646.t1	ARIC|g5809.t1	 8e-170
111- 15:	ARIC|g14647.t1	ARIC|g5808.t1	      0
111- 16:	ARIC|g14655.t1	ARIC|g5807.t1	  3e-52
111- 17:	ARIC|g14661.t1	ARIC|g5801.t1	 3e-157
111- 18:	ARIC|g14662.t1	ARIC|g5800.t1	 1e-121
111- 19:	ARIC|g14663.t1	ARIC|g5798.t1	 1e-109
111- 20:	ARIC|g14665.t1	ARIC|g5796.t1	  2e-40
111- 21:	ARIC|g14667.t1	ARIC|g5794.t1	  2e-36
111- 22:	ARIC|g14668.t1	ARIC|g5792.t1	 2e-125
111- 23:	ARIC|g14669.t1	ARIC|g5791.t1	 4e-159
111- 24:	ARIC|g14672.t1	ARIC|g5787.t1	 1e-118
111- 25:	ARIC|g14673.t1	ARIC|g5784.t1	  2e-97
111- 26:	ARIC|g14677.t1	ARIC|g5781.t1	  7e-46
111- 27:	ARIC|g14678.t1	ARIC|g5780.t1	 6e-190
111- 28:	ARIC|g14680.t1	ARIC|g5779.t1	      0
111- 29:	ARIC|g14684.t1	ARIC|g5775.t1	  2e-77
111- 30:	ARIC|g14685.t1	ARIC|g5774.t1	 8e-250
111- 31:	ARIC|g14686.t1	ARIC|g5773.t1	  3e-72
111- 32:	ARIC|g14688.t1	ARIC|g5771.t1	  3e-95
111- 33:	ARIC|g14690.t1	ARIC|g5770.t1	  1e-63
111- 34:	ARIC|g14692.t1	ARIC|g5769.t1	 6e-206
111- 35:	ARIC|g14693.t1	ARIC|g5768.t1	      0
111- 36:	ARIC|g14694.t1	ARIC|g5766.t1	 5e-137
111- 37:	ARIC|g14695.t1	ARIC|g5764.t1	 1e-242
111- 38:	ARIC|g14698.t1	ARIC|g5761.t1	 4e-104
111- 39:	ARIC|g14700.t1	ARIC|g5756.t1	 1e-182
111- 40:	ARIC|g14701.t1	ARIC|g5752.t1	 1e-130
111- 41:	ARIC|g14702.t1	ARIC|g5751.t1	 9e-158
111- 42:	ARIC|g14703.t1	ARIC|g5749.t1	 3e-109
111- 43:	ARIC|g14704.t1	ARIC|g5746.t1	  1e-82
111- 44:	ARIC|g14705.t1	ARIC|g5736.t1	  3e-70
111- 45:	ARIC|g14706.t1	ARIC|g5735.t1	  8e-56
111- 46:	ARIC|g14707.t1	ARIC|g5734.t1	 9e-101
111- 47:	ARIC|g14713.t1	ARIC|g5731.t1	  4e-93
111- 48:	ARIC|g14714.t1	ARIC|g5730.t1	 3e-185
111- 49:	ARIC|g14717.t1	ARIC|g5727.t1	 4e-197
111- 50:	ARIC|g14718.t1	ARIC|g5726.t1	 3e-143
111- 51:	ARIC|g14720.t1	ARIC|g5725.t1	 8e-179
111- 52:	ARIC|g14728.t1	ARIC|g5722.t1	      0
111- 53:	ARIC|g14730.t1	ARIC|g5717.t1	 2e-273
111- 54:	ARIC|g14731.t1	ARIC|g5716.t1	 2e-207
111- 55:	ARIC|g14735.t1	ARIC|g5712.t1	      0
## Alignment 112: score=436.0 e_value=2.8e-16 N=9 Ar108&Ar88 plus
112-  0:	ARIC|g14607.t1	ARIC|g10674.t1	 3e-166
112-  1:	ARIC|g14608.t1	ARIC|g10675.t1	 2e-124
112-  2:	ARIC|g14609.t1	ARIC|g10679.t1	  3e-43
112-  3:	ARIC|g14610.t1	ARIC|g10683.t1	      0
112-  4:	ARIC|g14611.t1	ARIC|g10684.t1	 3e-113
112-  5:	ARIC|g14613.t1	ARIC|g10689.t1	 2e-116
112-  6:	ARIC|g14614.t1	ARIC|g10690.t1	  6e-20
112-  7:	ARIC|g14615.t1	ARIC|g10693.t1	  1e-89
112-  8:	ARIC|g14616.t1	ARIC|g10697.t1	  2e-86
## Alignment 113: score=2711.0 e_value=1e-203 N=56 Ar108&Ar88 minus
113-  0:	ARIC|g14623.t1	ARIC|g10672.t1	 2e-211
113-  1:	ARIC|g14625.t1	ARIC|g10665.t1	 3e-117
113-  2:	ARIC|g14626.t1	ARIC|g10663.t1	 2e-104
113-  3:	ARIC|g14630.t1	ARIC|g10662.t1	  1e-73
113-  4:	ARIC|g14631.t1	ARIC|g10661.t1	 2e-113
113-  5:	ARIC|g14635.t1	ARIC|g10658.t1	  8e-48
113-  6:	ARIC|g14636.t1	ARIC|g10653.t1	  2e-58
113-  7:	ARIC|g14637.t1	ARIC|g10652.t1	 6e-214
113-  8:	ARIC|g14638.t1	ARIC|g10651.t1	 1e-143
113-  9:	ARIC|g14639.t1	ARIC|g10650.t1	 3e-233
113- 10:	ARIC|g14640.t1	ARIC|g10648.t1	 2e-194
113- 11:	ARIC|g14641.t1	ARIC|g10644.t1	  3e-68
113- 12:	ARIC|g14643.t1	ARIC|g10642.t1	      0
113- 13:	ARIC|g14644.t1	ARIC|g10638.t1	  7e-57
113- 14:	ARIC|g14646.t1	ARIC|g10636.t1	 2e-170
113- 15:	ARIC|g14647.t1	ARIC|g10635.t1	 1e-307
113- 16:	ARIC|g14655.t1	ARIC|g10634.t1	  5e-51
113- 17:	ARIC|g14661.t1	ARIC|g10628.t1	 7e-156
113- 18:	ARIC|g14662.t1	ARIC|g10627.t1	 9e-113
113- 19:	ARIC|g14663.t1	ARIC|g10625.t1	 2e-109
113- 20:	ARIC|g14665.t1	ARIC|g10623.t1	  1e-25
113- 21:	ARIC|g14667.t1	ARIC|g10621.t1	  2e-36
113- 22:	ARIC|g14668.t1	ARIC|g10619.t1	 1e-125
113- 23:	ARIC|g14669.t1	ARIC|g10617.t1	 6e-158
113- 24:	ARIC|g14672.t1	ARIC|g10613.t1	 3e-120
113- 25:	ARIC|g14673.t1	ARIC|g10610.t1	  4e-97
113- 26:	ARIC|g14677.t1	ARIC|g10607.t1	  2e-46
113- 27:	ARIC|g14678.t1	ARIC|g10606.t1	 3e-138
113- 28:	ARIC|g14680.t1	ARIC|g10605.t1	      0
113- 29:	ARIC|g14684.t1	ARIC|g10600.t1	  2e-75
113- 30:	ARIC|g14685.t1	ARIC|g10599.t1	 9e-252
113- 31:	ARIC|g14686.t1	ARIC|g10598.t1	  1e-70
113- 32:	ARIC|g14688.t1	ARIC|g10596.t1	  2e-96
113- 33:	ARIC|g14692.t1	ARIC|g10595.t1	 5e-209
113- 34:	ARIC|g14693.t1	ARIC|g10594.t1	      0
113- 35:	ARIC|g14694.t1	ARIC|g10592.t1	 2e-139
113- 36:	ARIC|g14695.t1	ARIC|g10589.t1	 9e-243
113- 37:	ARIC|g14696.t1	ARIC|g10588.t1	  5e-83
113- 38:	ARIC|g14698.t1	ARIC|g10586.t1	 1e-102
113- 39:	ARIC|g14700.t1	ARIC|g10581.t1	 2e-173
113- 40:	ARIC|g14701.t1	ARIC|g10577.t1	 2e-130
113- 41:	ARIC|g14702.t1	ARIC|g10576.t1	 2e-155
113- 42:	ARIC|g14703.t1	ARIC|g10574.t1	 3e-109
113- 43:	ARIC|g14704.t1	ARIC|g10571.t1	  1e-88
113- 44:	ARIC|g14705.t1	ARIC|g10561.t1	  5e-71
113- 45:	ARIC|g14706.t1	ARIC|g10560.t1	  8e-57
113- 46:	ARIC|g14707.t1	ARIC|g10559.t1	 6e-102
113- 47:	ARIC|g14713.t1	ARIC|g10556.t1	  1e-95
113- 48:	ARIC|g14714.t1	ARIC|g10555.t1	 6e-185
113- 49:	ARIC|g14717.t1	ARIC|g10554.t1	  3e-50
113- 50:	ARIC|g14718.t1	ARIC|g10553.t1	  2e-78
113- 51:	ARIC|g14720.t1	ARIC|g10552.t1	 7e-180
113- 52:	ARIC|g14728.t1	ARIC|g10548.t1	      0
113- 53:	ARIC|g14730.t1	ARIC|g10544.t1	 2e-273
113- 54:	ARIC|g14731.t1	ARIC|g10543.t1	 2e-207
113- 55:	ARIC|g14735.t1	ARIC|g10539.t1	      0
## Alignment 114: score=3442.0 e_value=1.8e-264 N=69 Ar109&Ar15 minus
114-  0:	ARIC|g14780.t1	ARIC|g42515.t1	      0
114-  1:	ARIC|g14783.t1	ARIC|g42513.t1	 5e-195
114-  2:	ARIC|g14785.t1	ARIC|g42511.t1	  7e-83
114-  3:	ARIC|g14786.t1	ARIC|g42510.t1	 2e-122
114-  4:	ARIC|g14787.t1	ARIC|g42509.t1	      0
114-  5:	ARIC|g14788.t1	ARIC|g42508.t1	  3e-57
114-  6:	ARIC|g14790.t1	ARIC|g42507.t1	      0
114-  7:	ARIC|g14791.t1	ARIC|g42505.t1	      0
114-  8:	ARIC|g14792.t1	ARIC|g42504.t1	      0
114-  9:	ARIC|g14793.t1	ARIC|g42503.t1	 1e-217
114- 10:	ARIC|g14794.t1	ARIC|g42502.t1	  3e-32
114- 11:	ARIC|g14795.t1	ARIC|g42501.t1	 3e-273
114- 12:	ARIC|g14796.t1	ARIC|g42500.t1	  3e-93
114- 13:	ARIC|g14797.t1	ARIC|g42499.t1	 2e-107
114- 14:	ARIC|g14798.t1	ARIC|g42498.t1	 3e-264
114- 15:	ARIC|g14799.t1	ARIC|g42497.t1	 7e-210
114- 16:	ARIC|g14800.t1	ARIC|g42496.t1	 1e-113
114- 17:	ARIC|g14802.t1	ARIC|g42493.t1	 1e-137
114- 18:	ARIC|g14803.t1	ARIC|g42492.t1	 3e-176
114- 19:	ARIC|g14804.t1	ARIC|g42491.t1	      0
114- 20:	ARIC|g14805.t1	ARIC|g42490.t1	 7e-116
114- 21:	ARIC|g14806.t1	ARIC|g42489.t1	 2e-166
114- 22:	ARIC|g14808.t1	ARIC|g42488.t1	 7e-272
114- 23:	ARIC|g14809.t1	ARIC|g42487.t1	      0
114- 24:	ARIC|g14810.t1	ARIC|g42486.t1	 2e-282
114- 25:	ARIC|g14811.t1	ARIC|g42485.t1	 3e-206
114- 26:	ARIC|g14812.t1	ARIC|g42484.t1	      0
114- 27:	ARIC|g14814.t1	ARIC|g42482.t1	 5e-109
114- 28:	ARIC|g14815.t1	ARIC|g42481.t1	 4e-259
114- 29:	ARIC|g14816.t1	ARIC|g42480.t1	 6e-183
114- 30:	ARIC|g14817.t1	ARIC|g42479.t1	 3e-217
114- 31:	ARIC|g14818.t1	ARIC|g42478.t1	 9e-139
114- 32:	ARIC|g14819.t1	ARIC|g42477.t1	      0
114- 33:	ARIC|g14820.t1	ARIC|g42476.t1	 2e-191
114- 34:	ARIC|g14821.t1	ARIC|g42475.t1	      0
114- 35:	ARIC|g14822.t1	ARIC|g42474.t1	 3e-294
114- 36:	ARIC|g14823.t1	ARIC|g42473.t1	 1e-110
114- 37:	ARIC|g14824.t1	ARIC|g42472.t1	  6e-58
114- 38:	ARIC|g14825.t1	ARIC|g42471.t1	      0
114- 39:	ARIC|g14826.t1	ARIC|g42470.t1	  3e-99
114- 40:	ARIC|g14827.t1	ARIC|g42469.t1	 7e-175
114- 41:	ARIC|g14828.t1	ARIC|g42468.t1	 3e-288
114- 42:	ARIC|g14829.t1	ARIC|g42467.t1	      0
114- 43:	ARIC|g14830.t1	ARIC|g42466.t1	 2e-223
114- 44:	ARIC|g14831.t1	ARIC|g42465.t1	      0
114- 45:	ARIC|g14832.t1	ARIC|g42464.t1	 5e-238
114- 46:	ARIC|g14833.t1	ARIC|g42463.t1	 1e-128
114- 47:	ARIC|g14834.t1	ARIC|g42462.t1	 2e-128
114- 48:	ARIC|g14835.t1	ARIC|g42461.t1	      0
114- 49:	ARIC|g14836.t1	ARIC|g42460.t1	 1e-242
114- 50:	ARIC|g14837.t1	ARIC|g42459.t1	      0
114- 51:	ARIC|g14838.t1	ARIC|g42458.t1	 6e-107
114- 52:	ARIC|g14839.t1	ARIC|g42457.t1	 8e-274
114- 53:	ARIC|g14840.t1	ARIC|g42456.t1	  4e-51
114- 54:	ARIC|g14842.t1	ARIC|g42454.t1	 4e-207
114- 55:	ARIC|g14843.t1	ARIC|g42453.t1	      0
114- 56:	ARIC|g14844.t1	ARIC|g42452.t1	      0
114- 57:	ARIC|g14846.t1	ARIC|g42450.t1	 2e-126
114- 58:	ARIC|g14847.t1	ARIC|g42449.t1	      0
114- 59:	ARIC|g14848.t1	ARIC|g42448.t1	      0
114- 60:	ARIC|g14850.t1	ARIC|g42446.t1	      0
114- 61:	ARIC|g14851.t1	ARIC|g42445.t1	  1e-34
114- 62:	ARIC|g14852.t1	ARIC|g42444.t1	 9e-112
114- 63:	ARIC|g14854.t1	ARIC|g42442.t1	      0
114- 64:	ARIC|g14856.t1	ARIC|g42440.t1	  9e-53
114- 65:	ARIC|g14857.t1	ARIC|g42439.t1	 1e-297
114- 66:	ARIC|g14858.t1	ARIC|g42438.t1	      0
114- 67:	ARIC|g14859.t1	ARIC|g42437.t1	      0
114- 68:	ARIC|g14861.t1	ARIC|g42435.t1	 2e-114
## Alignment 115: score=2482.0 e_value=6.4e-183 N=51 Ar109&Ar22 minus
115-  0:	ARIC|g14736.t1	ARIC|g53442.t1	 6e-187
115-  1:	ARIC|g14745.t1	ARIC|g53436.t1	      0
115-  2:	ARIC|g14748.t1	ARIC|g53435.t1	 4e-151
115-  3:	ARIC|g14753.t1	ARIC|g53434.t1	  5e-24
115-  4:	ARIC|g14754.t1	ARIC|g53432.t1	 3e-226
115-  5:	ARIC|g14755.t1	ARIC|g53431.t1	 9e-171
115-  6:	ARIC|g14758.t1	ARIC|g53429.t1	  9e-97
115-  7:	ARIC|g14765.t1	ARIC|g53424.t1	  6e-60
115-  8:	ARIC|g14766.t1	ARIC|g53423.t1	 7e-136
115-  9:	ARIC|g14768.t1	ARIC|g53419.t1	  3e-28
115- 10:	ARIC|g14769.t1	ARIC|g53418.t1	  1e-14
115- 11:	ARIC|g14770.t1	ARIC|g53416.t1	 9e-251
115- 12:	ARIC|g14776.t1	ARIC|g53412.t1	  3e-84
115- 13:	ARIC|g14778.t1	ARIC|g53411.t1	 1e-121
115- 14:	ARIC|g14780.t1	ARIC|g53409.t1	 8e-300
115- 15:	ARIC|g14783.t1	ARIC|g53407.t1	 5e-112
115- 16:	ARIC|g14789.t1	ARIC|g53403.t1	  3e-27
115- 17:	ARIC|g14794.t1	ARIC|g53399.t1	  3e-32
115- 18:	ARIC|g14795.t1	ARIC|g53398.t1	 3e-197
115- 19:	ARIC|g14796.t1	ARIC|g53397.t1	  2e-39
115- 20:	ARIC|g14797.t1	ARIC|g53396.t1	  1e-40
115- 21:	ARIC|g14798.t1	ARIC|g53395.t1	 6e-148
115- 22:	ARIC|g14799.t1	ARIC|g53394.t1	  1e-43
115- 23:	ARIC|g14803.t1	ARIC|g53393.t1	  2e-56
115- 24:	ARIC|g14806.t1	ARIC|g53391.t1	 1e-103
115- 25:	ARIC|g14808.t1	ARIC|g53390.t1	 2e-142
115- 26:	ARIC|g14809.t1	ARIC|g53389.t1	 4e-220
115- 27:	ARIC|g14810.t1	ARIC|g53388.t1	 5e-146
115- 28:	ARIC|g14811.t1	ARIC|g53387.t1	  3e-97
115- 29:	ARIC|g14812.t1	ARIC|g53386.t1	      0
115- 30:	ARIC|g14816.t1	ARIC|g53382.t1	  6e-29
115- 31:	ARIC|g14819.t1	ARIC|g53381.t1	 6e-158
115- 32:	ARIC|g14820.t1	ARIC|g53379.t1	 1e-104
115- 33:	ARIC|g14824.t1	ARIC|g53377.t1	  2e-25
115- 34:	ARIC|g14825.t1	ARIC|g53376.t1	 3e-171
115- 35:	ARIC|g14826.t1	ARIC|g53375.t1	  1e-62
115- 36:	ARIC|g14830.t1	ARIC|g53374.t1	 1e-179
115- 37:	ARIC|g14832.t1	ARIC|g53372.t1	  4e-74
115- 38:	ARIC|g14836.t1	ARIC|g53371.t1	 2e-151
115- 39:	ARIC|g14838.t1	ARIC|g53370.t1	  1e-20
115- 40:	ARIC|g14840.t1	ARIC|g53369.t1	  1e-25
115- 41:	ARIC|g14842.t1	ARIC|g53366.t1	 2e-155
115- 42:	ARIC|g14844.t1	ARIC|g53365.t1	 2e-219
115- 43:	ARIC|g14846.t1	ARIC|g53364.t1	  1e-85
115- 44:	ARIC|g14847.t1	ARIC|g53363.t1	 2e-269
115- 45:	ARIC|g14848.t1	ARIC|g53362.t1	 9e-195
115- 46:	ARIC|g14850.t1	ARIC|g53361.t1	 1e-236
115- 47:	ARIC|g14854.t1	ARIC|g53357.t1	 1e-278
115- 48:	ARIC|g14858.t1	ARIC|g53351.t1	 4e-212
115- 49:	ARIC|g14859.t1	ARIC|g53350.t1	 5e-260
115- 50:	ARIC|g14861.t1	ARIC|g53348.t1	  3e-65
## Alignment 116: score=1847.0 e_value=3.9e-120 N=37 Ar109&Ar344 minus
116-  0:	ARIC|g14736.t1	ARIC|g34716.t1	 7e-261
116-  1:	ARIC|g14737.t1	ARIC|g34715.t1	      0
116-  2:	ARIC|g14739.t1	ARIC|g34712.t1	  9e-91
116-  3:	ARIC|g14740.t1	ARIC|g34711.t1	 2e-263
116-  4:	ARIC|g14741.t1	ARIC|g34710.t1	 1e-251
116-  5:	ARIC|g14742.t1	ARIC|g34709.t1	  2e-68
116-  6:	ARIC|g14743.t1	ARIC|g34708.t1	 3e-202
116-  7:	ARIC|g14744.t1	ARIC|g34707.t1	 5e-245
116-  8:	ARIC|g14745.t1	ARIC|g34706.t1	      0
116-  9:	ARIC|g14746.t1	ARIC|g34705.t1	      0
116- 10:	ARIC|g14747.t1	ARIC|g34704.t1	 1e-281
116- 11:	ARIC|g14748.t1	ARIC|g34703.t1	 5e-154
116- 12:	ARIC|g14751.t1	ARIC|g34702.t1	 2e-212
116- 13:	ARIC|g14752.t1	ARIC|g34700.t1	      0
116- 14:	ARIC|g14753.t1	ARIC|g34699.t1	  2e-44
116- 15:	ARIC|g14754.t1	ARIC|g34698.t1	 1e-249
116- 16:	ARIC|g14755.t1	ARIC|g34697.t1	      0
116- 17:	ARIC|g14756.t1	ARIC|g34696.t1	 3e-100
116- 18:	ARIC|g14757.t1	ARIC|g34695.t1	 2e-262
116- 19:	ARIC|g14758.t1	ARIC|g34694.t1	 4e-124
116- 20:	ARIC|g14760.t1	ARIC|g34692.t1	 3e-115
116- 21:	ARIC|g14765.t1	ARIC|g34687.t1	  6e-94
116- 22:	ARIC|g14766.t1	ARIC|g34686.t1	 3e-223
116- 23:	ARIC|g14767.t1	ARIC|g34684.t1	  1e-84
116- 24:	ARIC|g14768.t1	ARIC|g34683.t1	      0
116- 25:	ARIC|g14769.t1	ARIC|g34682.t1	  4e-19
116- 26:	ARIC|g14770.t1	ARIC|g34681.t1	      0
116- 27:	ARIC|g14771.t1	ARIC|g34680.t1	      0
116- 28:	ARIC|g14772.t1	ARIC|g34679.t1	      0
116- 29:	ARIC|g14773.t1	ARIC|g34678.t1	      0
116- 30:	ARIC|g14774.t1	ARIC|g34677.t1	      0
116- 31:	ARIC|g14775.t1	ARIC|g34676.t1	 6e-300
116- 32:	ARIC|g14776.t1	ARIC|g34675.t1	      0
116- 33:	ARIC|g14777.t1	ARIC|g34674.t1	 5e-101
116- 34:	ARIC|g14778.t1	ARIC|g34673.t1	 4e-137
116- 35:	ARIC|g14779.t1	ARIC|g34672.t1	 1e-300
116- 36:	ARIC|g14780.t1	ARIC|g34671.t1	  1e-55
## Alignment 117: score=2051.0 e_value=1.3e-141 N=42 Ar109&Ar38 minus
117-  0:	ARIC|g14768.t1	ARIC|g2427.t1	  2e-28
117-  1:	ARIC|g14769.t1	ARIC|g2426.t1	  8e-16
117-  2:	ARIC|g14770.t1	ARIC|g2424.t1	 2e-249
117-  3:	ARIC|g14776.t1	ARIC|g2420.t1	 4e-101
117-  4:	ARIC|g14778.t1	ARIC|g2419.t1	 8e-123
117-  5:	ARIC|g14780.t1	ARIC|g2417.t1	 8e-303
117-  6:	ARIC|g14783.t1	ARIC|g2415.t1	 5e-113
117-  7:	ARIC|g14789.t1	ARIC|g2411.t1	  8e-29
117-  8:	ARIC|g14794.t1	ARIC|g2407.t1	  3e-32
117-  9:	ARIC|g14795.t1	ARIC|g2406.t1	 1e-197
117- 10:	ARIC|g14796.t1	ARIC|g2405.t1	  3e-39
117- 11:	ARIC|g14797.t1	ARIC|g2404.t1	  2e-40
117- 12:	ARIC|g14798.t1	ARIC|g2403.t1	 1e-147
117- 13:	ARIC|g14799.t1	ARIC|g2402.t1	  5e-43
117- 14:	ARIC|g14803.t1	ARIC|g2401.t1	  5e-57
117- 15:	ARIC|g14806.t1	ARIC|g2399.t1	 1e-103
117- 16:	ARIC|g14808.t1	ARIC|g2398.t1	 2e-143
117- 17:	ARIC|g14809.t1	ARIC|g2397.t1	 4e-219
117- 18:	ARIC|g14810.t1	ARIC|g2396.t1	 7e-147
117- 19:	ARIC|g14811.t1	ARIC|g2395.t1	  2e-96
117- 20:	ARIC|g14812.t1	ARIC|g2394.t1	      0
117- 21:	ARIC|g14816.t1	ARIC|g2390.t1	  2e-29
117- 22:	ARIC|g14819.t1	ARIC|g2389.t1	 1e-297
117- 23:	ARIC|g14820.t1	ARIC|g2387.t1	 2e-103
117- 24:	ARIC|g14824.t1	ARIC|g2385.t1	  2e-26
117- 25:	ARIC|g14825.t1	ARIC|g2384.t1	 2e-171
117- 26:	ARIC|g14826.t1	ARIC|g2383.t1	  2e-61
117- 27:	ARIC|g14830.t1	ARIC|g2382.t1	 3e-180
117- 28:	ARIC|g14832.t1	ARIC|g2380.t1	  4e-74
117- 29:	ARIC|g14836.t1	ARIC|g2379.t1	 7e-152
117- 30:	ARIC|g14838.t1	ARIC|g2378.t1	  6e-21
117- 31:	ARIC|g14840.t1	ARIC|g2377.t1	  7e-25
117- 32:	ARIC|g14842.t1	ARIC|g2374.t1	 3e-153
117- 33:	ARIC|g14844.t1	ARIC|g2373.t1	 7e-226
117- 34:	ARIC|g14846.t1	ARIC|g2372.t1	  1e-83
117- 35:	ARIC|g14847.t1	ARIC|g2371.t1	 8e-272
117- 36:	ARIC|g14848.t1	ARIC|g2370.t1	 2e-193
117- 37:	ARIC|g14850.t1	ARIC|g2369.t1	 1e-234
117- 38:	ARIC|g14854.t1	ARIC|g2365.t1	 3e-277
117- 39:	ARIC|g14858.t1	ARIC|g2360.t1	 4e-210
117- 40:	ARIC|g14859.t1	ARIC|g2359.t1	 3e-260
117- 41:	ARIC|g14861.t1	ARIC|g2357.t1	  2e-65
## Alignment 118: score=434.0 e_value=1.1e-17 N=9 Ar109&Ar675 minus
118-  0:	ARIC|g14736.t1	ARIC|g44824.t1	 2e-185
118-  1:	ARIC|g14745.t1	ARIC|g44817.t1	      0
118-  2:	ARIC|g14748.t1	ARIC|g44816.t1	 1e-150
118-  3:	ARIC|g14753.t1	ARIC|g44815.t1	  1e-23
118-  4:	ARIC|g14754.t1	ARIC|g44813.t1	 2e-226
118-  5:	ARIC|g14755.t1	ARIC|g44812.t1	 4e-172
118-  6:	ARIC|g14758.t1	ARIC|g44810.t1	  7e-97
118-  7:	ARIC|g14765.t1	ARIC|g44805.t1	  3e-61
118-  8:	ARIC|g14766.t1	ARIC|g44804.t1	 1e-135
## Alignment 119: score=516.0 e_value=5.1e-25 N=11 Ar11&Ar119 plus
119-  0:	ARIC|g32384.t1	ARIC|g16085.t1	  1e-82
119-  1:	ARIC|g32386.t1	ARIC|g16087.t1	 7e-159
119-  2:	ARIC|g32388.t1	ARIC|g16089.t1	  2e-88
119-  3:	ARIC|g32389.t1	ARIC|g16093.t1	 1e-232
119-  4:	ARIC|g32396.t1	ARIC|g16096.t1	 1e-190
119-  5:	ARIC|g32401.t1	ARIC|g16098.t1	 5e-133
119-  6:	ARIC|g32414.t1	ARIC|g16106.t1	 1e-240
119-  7:	ARIC|g32415.t1	ARIC|g16107.t1	  1e-48
119-  8:	ARIC|g32420.t1	ARIC|g16110.t1	 5e-204
119-  9:	ARIC|g32422.t1	ARIC|g16112.t1	 2e-104
119- 10:	ARIC|g32424.t1	ARIC|g16118.t1	 5e-305
## Alignment 120: score=684.0 e_value=3.4e-32 N=14 Ar11&Ar119 minus
120-  0:	ARIC|g32426.t1	ARIC|g16145.t1	  4e-97
120-  1:	ARIC|g32427.t1	ARIC|g16144.t1	  2e-81
120-  2:	ARIC|g32428.t1	ARIC|g16143.t1	 2e-111
120-  3:	ARIC|g32429.t1	ARIC|g16142.t1	  1e-96
120-  4:	ARIC|g32430.t1	ARIC|g16140.t1	 1e-139
120-  5:	ARIC|g32435.t1	ARIC|g16138.t1	  2e-29
120-  6:	ARIC|g32436.t1	ARIC|g16137.t1	  8e-83
120-  7:	ARIC|g32437.t1	ARIC|g16136.t1	 1e-150
120-  8:	ARIC|g32440.t1	ARIC|g16132.t1	  3e-62
120-  9:	ARIC|g32441.t1	ARIC|g16131.t1	 1e-215
120- 10:	ARIC|g32442.t1	ARIC|g16130.t1	 3e-248
120- 11:	ARIC|g32443.t1	ARIC|g16128.t1	  2e-29
120- 12:	ARIC|g32446.t1	ARIC|g16125.t1	      0
120- 13:	ARIC|g32453.t1	ARIC|g16122.t1	 3e-275
## Alignment 121: score=669.0 e_value=3.8e-34 N=14 Ar11&Ar119 minus
121-  0:	ARIC|g32475.t1	ARIC|g16083.t1	  1e-59
121-  1:	ARIC|g32479.t1	ARIC|g16081.t1	 2e-138
121-  2:	ARIC|g32481.t1	ARIC|g16078.t1	  4e-81
121-  3:	ARIC|g32485.t1	ARIC|g16074.t1	 1e-116
121-  4:	ARIC|g32494.t1	ARIC|g16068.t1	      0
121-  5:	ARIC|g32498.t1	ARIC|g16062.t1	 2e-153
121-  6:	ARIC|g32502.t1	ARIC|g16059.t1	      0
121-  7:	ARIC|g32503.t1	ARIC|g16058.t1	 5e-113
121-  8:	ARIC|g32505.t1	ARIC|g16054.t1	 2e-126
121-  9:	ARIC|g32507.t1	ARIC|g16053.t1	  4e-34
121- 10:	ARIC|g32509.t1	ARIC|g16052.t1	 9e-194
121- 11:	ARIC|g32510.t1	ARIC|g16049.t1	 4e-165
121- 12:	ARIC|g32511.t1	ARIC|g16046.t1	  5e-47
121- 13:	ARIC|g32520.t1	ARIC|g16043.t1	  4e-52
## Alignment 122: score=569.0 e_value=1.8e-28 N=12 Ar11&Ar189 plus
122-  0:	ARIC|g32386.t1	ARIC|g24086.t1	  1e-84
122-  1:	ARIC|g32388.t1	ARIC|g24088.t1	  2e-88
122-  2:	ARIC|g32389.t1	ARIC|g24092.t1	 2e-231
122-  3:	ARIC|g32396.t1	ARIC|g24095.t1	 7e-192
122-  4:	ARIC|g32397.t1	ARIC|g24096.t1	  1e-59
122-  5:	ARIC|g32401.t1	ARIC|g24098.t1	 1e-133
122-  6:	ARIC|g32402.t1	ARIC|g24100.t1	 1e-224
122-  7:	ARIC|g32414.t1	ARIC|g24106.t1	 1e-237
122-  8:	ARIC|g32415.t1	ARIC|g24107.t1	  3e-49
122-  9:	ARIC|g32420.t1	ARIC|g24110.t1	 1e-246
122- 10:	ARIC|g32422.t1	ARIC|g24111.t1	 2e-161
122- 11:	ARIC|g32424.t1	ARIC|g24116.t1	 3e-306
## Alignment 123: score=294.0 e_value=4e-08 N=6 Ar11&Ar189 plus
123-  0:	ARIC|g32460.t1	ARIC|g24145.t1	  3e-53
123-  1:	ARIC|g32461.t1	ARIC|g24146.t1	 1e-158
123-  2:	ARIC|g32465.t1	ARIC|g24147.t1	 2e-101
123-  3:	ARIC|g32467.t1	ARIC|g24150.t1	 4e-174
123-  4:	ARIC|g32468.t1	ARIC|g24151.t1	 3e-223
123-  5:	ARIC|g32473.t1	ARIC|g24153.t1	 3e-151
## Alignment 124: score=632.0 e_value=1.3e-29 N=13 Ar11&Ar189 minus
124-  0:	ARIC|g32426.t1	ARIC|g24144.t1	  5e-98
124-  1:	ARIC|g32427.t1	ARIC|g24143.t1	  4e-51
124-  2:	ARIC|g32428.t1	ARIC|g24142.t1	 3e-109
124-  3:	ARIC|g32429.t1	ARIC|g24141.t1	 4e-100
124-  4:	ARIC|g32430.t1	ARIC|g24139.t1	 4e-140
124-  5:	ARIC|g32435.t1	ARIC|g24137.t1	  8e-28
124-  6:	ARIC|g32436.t1	ARIC|g24136.t1	  9e-84
124-  7:	ARIC|g32437.t1	ARIC|g24135.t1	 1e-150
124-  8:	ARIC|g32440.t1	ARIC|g24131.t1	  5e-61
124-  9:	ARIC|g32441.t1	ARIC|g24130.t1	 2e-194
124- 10:	ARIC|g32442.t1	ARIC|g24129.t1	 7e-244
124- 11:	ARIC|g32446.t1	ARIC|g24123.t1	      0
124- 12:	ARIC|g32453.t1	ARIC|g24120.t1	 7e-273
## Alignment 125: score=486.0 e_value=4e-20 N=10 Ar11&Ar208 plus
125-  0:	ARIC|g32531.t1	ARIC|g25654.t1	      0
125-  1:	ARIC|g32532.t1	ARIC|g25656.t1	      0
125-  2:	ARIC|g32533.t1	ARIC|g25657.t1	      0
125-  3:	ARIC|g32535.t1	ARIC|g25659.t1	  2e-80
125-  4:	ARIC|g32546.t1	ARIC|g25666.t1	  1e-43
125-  5:	ARIC|g32548.t1	ARIC|g25669.t1	  9e-55
125-  6:	ARIC|g32550.t1	ARIC|g25670.t1	 1e-127
125-  7:	ARIC|g32551.t1	ARIC|g25671.t1	  1e-36
125-  8:	ARIC|g32552.t1	ARIC|g25672.t1	  2e-46
125-  9:	ARIC|g32553.t1	ARIC|g25673.t1	 1e-175
## Alignment 126: score=2096.0 e_value=3.5e-142 N=42 Ar11&Ar239 minus
126-  0:	ARIC|g32577.t1	ARIC|g27869.t1	 5e-278
126-  1:	ARIC|g32578.t1	ARIC|g27868.t1	 7e-131
126-  2:	ARIC|g32579.t1	ARIC|g27867.t1	 2e-216
126-  3:	ARIC|g32580.t1	ARIC|g27866.t1	 3e-311
126-  4:	ARIC|g32581.t1	ARIC|g27865.t1	 8e-255
126-  5:	ARIC|g32582.t1	ARIC|g27864.t1	      0
126-  6:	ARIC|g32583.t1	ARIC|g27862.t1	  1e-68
126-  7:	ARIC|g32585.t1	ARIC|g27861.t1	      0
126-  8:	ARIC|g32586.t1	ARIC|g27860.t1	      0
126-  9:	ARIC|g32587.t1	ARIC|g27859.t1	 3e-166
126- 10:	ARIC|g32588.t1	ARIC|g27858.t1	 5e-204
126- 11:	ARIC|g32589.t1	ARIC|g27857.t1	  9e-43
126- 12:	ARIC|g32590.t1	ARIC|g27855.t1	  4e-42
126- 13:	ARIC|g32591.t1	ARIC|g27853.t1	  1e-71
126- 14:	ARIC|g32592.t1	ARIC|g27852.t1	  7e-98
126- 15:	ARIC|g32593.t1	ARIC|g27851.t1	  2e-71
126- 16:	ARIC|g32594.t1	ARIC|g27850.t1	  3e-47
126- 17:	ARIC|g32595.t1	ARIC|g27849.t1	      0
126- 18:	ARIC|g32596.t1	ARIC|g27848.t1	  7e-99
126- 19:	ARIC|g32597.t1	ARIC|g27847.t1	      0
126- 20:	ARIC|g32598.t1	ARIC|g27846.t1	 4e-119
126- 21:	ARIC|g32599.t1	ARIC|g27845.t1	 3e-130
126- 22:	ARIC|g32600.t1	ARIC|g27844.t1	      0
126- 23:	ARIC|g32601.t1	ARIC|g27843.t1	      0
126- 24:	ARIC|g32602.t1	ARIC|g27842.t1	  8e-84
126- 25:	ARIC|g32603.t1	ARIC|g27841.t1	      0
126- 26:	ARIC|g32604.t1	ARIC|g27840.t1	 1e-117
126- 27:	ARIC|g32605.t1	ARIC|g27839.t1	 2e-298
126- 28:	ARIC|g32606.t1	ARIC|g27838.t1	      0
126- 29:	ARIC|g32607.t1	ARIC|g27837.t1	 5e-263
126- 30:	ARIC|g32608.t1	ARIC|g27836.t1	 2e-217
126- 31:	ARIC|g32609.t1	ARIC|g27835.t1	 5e-240
126- 32:	ARIC|g32610.t1	ARIC|g27834.t1	 6e-197
126- 33:	ARIC|g32611.t1	ARIC|g27833.t1	 2e-150
126- 34:	ARIC|g32612.t1	ARIC|g27832.t1	 3e-100
126- 35:	ARIC|g32613.t1	ARIC|g27831.t1	 2e-205
126- 36:	ARIC|g32614.t1	ARIC|g27830.t1	 4e-251
126- 37:	ARIC|g32615.t1	ARIC|g27829.t1	      0
126- 38:	ARIC|g32617.t1	ARIC|g27827.t1	 8e-227
126- 39:	ARIC|g32618.t1	ARIC|g27826.t1	 3e-271
126- 40:	ARIC|g32619.t1	ARIC|g27825.t1	      0
126- 41:	ARIC|g32620.t1	ARIC|g27824.t1	      0
## Alignment 127: score=1012.0 e_value=4.5e-57 N=21 Ar11&Ar302 minus
127-  0:	ARIC|g32555.t1	ARIC|g31678.t1	  3e-62
127-  1:	ARIC|g32556.t1	ARIC|g31677.t1	  1e-92
127-  2:	ARIC|g32560.t1	ARIC|g31675.t1	 1e-209
127-  3:	ARIC|g32562.t1	ARIC|g31674.t1	  2e-17
127-  4:	ARIC|g32564.t1	ARIC|g31670.t1	 2e-159
127-  5:	ARIC|g32565.t1	ARIC|g31669.t1	  8e-57
127-  6:	ARIC|g32567.t1	ARIC|g31667.t1	 3e-111
127-  7:	ARIC|g32572.t1	ARIC|g31664.t1	 1e-290
127-  8:	ARIC|g32575.t1	ARIC|g31663.t1	  2e-14
127-  9:	ARIC|g32576.t1	ARIC|g31661.t1	  3e-51
127- 10:	ARIC|g32577.t1	ARIC|g31659.t1	 7e-198
127- 11:	ARIC|g32580.t1	ARIC|g31658.t1	 1e-167
127- 12:	ARIC|g32581.t1	ARIC|g31657.t1	 4e-179
127- 13:	ARIC|g32587.t1	ARIC|g31653.t1	 4e-125
127- 14:	ARIC|g32590.t1	ARIC|g31652.t1	      0
127- 15:	ARIC|g32595.t1	ARIC|g31650.t1	 3e-273
127- 16:	ARIC|g32603.t1	ARIC|g31645.t1	 2e-189
127- 17:	ARIC|g32605.t1	ARIC|g31643.t1	 9e-156
127- 18:	ARIC|g32607.t1	ARIC|g31640.t1	 3e-173
127- 19:	ARIC|g32608.t1	ARIC|g31639.t1	 3e-142
127- 20:	ARIC|g32610.t1	ARIC|g31637.t1	  2e-33
## Alignment 128: score=963.0 e_value=4.3e-56 N=20 Ar11&Ar395 minus
128-  0:	ARIC|g32494.t1	ARIC|g36854.t1	  1e-65
128-  1:	ARIC|g32498.t1	ARIC|g36848.t1	 1e-162
128-  2:	ARIC|g32502.t1	ARIC|g36845.t1	      0
128-  3:	ARIC|g32503.t1	ARIC|g36843.t1	 2e-114
128-  4:	ARIC|g32505.t1	ARIC|g36839.t1	 7e-126
128-  5:	ARIC|g32507.t1	ARIC|g36838.t1	  9e-42
128-  6:	ARIC|g32509.t1	ARIC|g36836.t1	  6e-55
128-  7:	ARIC|g32510.t1	ARIC|g36834.t1	  4e-70
128-  8:	ARIC|g32511.t1	ARIC|g36832.t1	  1e-35
128-  9:	ARIC|g32522.t1	ARIC|g36830.t1	 2e-151
128- 10:	ARIC|g32531.t1	ARIC|g36824.t1	      0
128- 11:	ARIC|g32532.t1	ARIC|g36822.t1	      0
128- 12:	ARIC|g32533.t1	ARIC|g36821.t1	      0
128- 13:	ARIC|g32535.t1	ARIC|g36819.t1	  2e-80
128- 14:	ARIC|g32546.t1	ARIC|g36812.t1	  5e-46
128- 15:	ARIC|g32548.t1	ARIC|g36810.t1	  9e-55
128- 16:	ARIC|g32550.t1	ARIC|g36809.t1	 6e-127
128- 17:	ARIC|g32551.t1	ARIC|g36808.t1	  3e-35
128- 18:	ARIC|g32552.t1	ARIC|g36807.t1	  6e-45
128- 19:	ARIC|g32553.t1	ARIC|g36806.t1	 6e-177
## Alignment 129: score=2192.0 e_value=5.6e-149 N=44 Ar11&Ar408 minus
129-  0:	ARIC|g32524.t1	ARIC|g37329.t1	 1e-232
129-  1:	ARIC|g32528.t1	ARIC|g37328.t1	      0
129-  2:	ARIC|g32529.t1	ARIC|g37327.t1	 2e-172
129-  3:	ARIC|g32530.t1	ARIC|g37326.t1	      0
129-  4:	ARIC|g32531.t1	ARIC|g37325.t1	      0
129-  5:	ARIC|g32532.t1	ARIC|g37324.t1	      0
129-  6:	ARIC|g32533.t1	ARIC|g37323.t1	      0
129-  7:	ARIC|g32534.t1	ARIC|g37322.t1	 2e-121
129-  8:	ARIC|g32535.t1	ARIC|g37321.t1	  6e-91
129-  9:	ARIC|g32536.t1	ARIC|g37320.t1	 3e-264
129- 10:	ARIC|g32537.t1	ARIC|g37319.t1	  3e-91
129- 11:	ARIC|g32538.t1	ARIC|g37317.t1	  5e-57
129- 12:	ARIC|g32539.t1	ARIC|g37316.t1	  2e-32
129- 13:	ARIC|g32541.t1	ARIC|g37314.t1	 1e-110
129- 14:	ARIC|g32544.t1	ARIC|g37312.t1	  9e-89
129- 15:	ARIC|g32545.t1	ARIC|g37311.t1	 3e-160
129- 16:	ARIC|g32546.t1	ARIC|g37310.t1	  1e-32
129- 17:	ARIC|g32547.t1	ARIC|g37309.t1	  3e-83
129- 18:	ARIC|g32548.t1	ARIC|g37308.t1	 5e-116
129- 19:	ARIC|g32549.t1	ARIC|g37307.t1	  3e-98
129- 20:	ARIC|g32550.t1	ARIC|g37306.t1	 2e-160
129- 21:	ARIC|g32551.t1	ARIC|g37305.t1	  6e-85
129- 22:	ARIC|g32552.t1	ARIC|g37304.t1	  3e-66
129- 23:	ARIC|g32553.t1	ARIC|g37303.t1	 6e-314
129- 24:	ARIC|g32554.t1	ARIC|g37302.t1	 6e-227
129- 25:	ARIC|g32555.t1	ARIC|g37301.t1	 3e-115
129- 26:	ARIC|g32556.t1	ARIC|g37300.t1	 1e-201
129- 27:	ARIC|g32558.t1	ARIC|g37298.t1	 4e-161
129- 28:	ARIC|g32559.t1	ARIC|g37297.t1	      0
129- 29:	ARIC|g32560.t1	ARIC|g37296.t1	 3e-305
129- 30:	ARIC|g32562.t1	ARIC|g37294.t1	 1e-191
129- 31:	ARIC|g32563.t1	ARIC|g37293.t1	 3e-134
129- 32:	ARIC|g32564.t1	ARIC|g37292.t1	 8e-224
129- 33:	ARIC|g32565.t1	ARIC|g37291.t1	  2e-95
129- 34:	ARIC|g32566.t1	ARIC|g37290.t1	      0
129- 35:	ARIC|g32567.t1	ARIC|g37289.t1	 1e-159
129- 36:	ARIC|g32568.t1	ARIC|g37288.t1	 7e-149
129- 37:	ARIC|g32569.t1	ARIC|g37287.t1	  3e-48
129- 38:	ARIC|g32570.t1	ARIC|g37286.t1	 4e-239
129- 39:	ARIC|g32571.t1	ARIC|g37284.t1	  9e-86
129- 40:	ARIC|g32572.t1	ARIC|g37283.t1	 1e-154
129- 41:	ARIC|g32574.t1	ARIC|g37282.t1	 4e-211
129- 42:	ARIC|g32575.t1	ARIC|g37281.t1	  1e-57
129- 43:	ARIC|g32576.t1	ARIC|g37280.t1	 3e-191
## Alignment 130: score=526.0 e_value=1.5e-22 N=11 Ar11&Ar517 minus
130-  0:	ARIC|g32577.t1	ARIC|g40553.t1	 3e-133
130-  1:	ARIC|g32580.t1	ARIC|g40552.t1	 8e-166
130-  2:	ARIC|g32581.t1	ARIC|g40551.t1	 6e-178
130-  3:	ARIC|g32587.t1	ARIC|g40547.t1	 3e-126
130-  4:	ARIC|g32590.t1	ARIC|g40546.t1	      0
130-  5:	ARIC|g32595.t1	ARIC|g40544.t1	 3e-257
130-  6:	ARIC|g32603.t1	ARIC|g40539.t1	 1e-190
130-  7:	ARIC|g32605.t1	ARIC|g40537.t1	 1e-151
130-  8:	ARIC|g32607.t1	ARIC|g40534.t1	 1e-171
130-  9:	ARIC|g32608.t1	ARIC|g40533.t1	 2e-144
130- 10:	ARIC|g32610.t1	ARIC|g40531.t1	  3e-32
## Alignment 131: score=959.0 e_value=3.5e-54 N=20 Ar11&Ar56 minus
131-  0:	ARIC|g32331.t1	ARIC|g5604.t1	 8e-163
131-  1:	ARIC|g32336.t1	ARIC|g5601.t1	  1e-83
131-  2:	ARIC|g32343.t1	ARIC|g5600.t1	      0
131-  3:	ARIC|g32344.t1	ARIC|g5599.t1	 5e-162
131-  4:	ARIC|g32346.t1	ARIC|g5596.t1	  2e-94
131-  5:	ARIC|g32350.t1	ARIC|g5595.t1	 1e-146
131-  6:	ARIC|g32353.t1	ARIC|g5589.t1	 3e-259
131-  7:	ARIC|g32355.t1	ARIC|g5587.t1	  5e-67
131-  8:	ARIC|g32356.t1	ARIC|g5585.t1	  4e-63
131-  9:	ARIC|g32357.t1	ARIC|g5583.t1	 4e-239
131- 10:	ARIC|g32358.t1	ARIC|g5581.t1	      0
131- 11:	ARIC|g32359.t1	ARIC|g5578.t1	 3e-123
131- 12:	ARIC|g32361.t1	ARIC|g5571.t1	      0
131- 13:	ARIC|g32362.t1	ARIC|g5570.t1	      0
131- 14:	ARIC|g32365.t1	ARIC|g5565.t1	  1e-78
131- 15:	ARIC|g32367.t1	ARIC|g5564.t1	 4e-211
131- 16:	ARIC|g32371.t1	ARIC|g5562.t1	 1e-143
131- 17:	ARIC|g32372.t1	ARIC|g5561.t1	 2e-217
131- 18:	ARIC|g32374.t1	ARIC|g5558.t1	 5e-229
131- 19:	ARIC|g32378.t1	ARIC|g5556.t1	  1e-70
## Alignment 132: score=4282.0 e_value=0 N=86 Ar11&Ar63 minus
132-  0:	ARIC|g32330.t1	ARIC|g6763.t1	 4e-310
132-  1:	ARIC|g32331.t1	ARIC|g6762.t1	 8e-291
132-  2:	ARIC|g32332.t1	ARIC|g6761.t1	      0
132-  3:	ARIC|g32336.t1	ARIC|g6755.t1	 6e-128
132-  4:	ARIC|g32337.t1	ARIC|g6754.t1	 1e-188
132-  5:	ARIC|g32338.t1	ARIC|g6753.t1	      0
132-  6:	ARIC|g32339.t1	ARIC|g6752.t1	      0
132-  7:	ARIC|g32341.t1	ARIC|g6751.t1	 3e-313
132-  8:	ARIC|g32342.t1	ARIC|g6748.t1	  5e-51
132-  9:	ARIC|g32343.t1	ARIC|g6747.t1	      0
132- 10:	ARIC|g32344.t1	ARIC|g6746.t1	 1e-267
132- 11:	ARIC|g32345.t1	ARIC|g6745.t1	  1e-88
132- 12:	ARIC|g32346.t1	ARIC|g6744.t1	 4e-178
132- 13:	ARIC|g32347.t1	ARIC|g6743.t1	 2e-303
132- 14:	ARIC|g32348.t1	ARIC|g6741.t1	      0
132- 15:	ARIC|g32349.t1	ARIC|g6740.t1	      0
132- 16:	ARIC|g32350.t1	ARIC|g6739.t1	 9e-243
132- 17:	ARIC|g32351.t1	ARIC|g6738.t1	 2e-179
132- 18:	ARIC|g32352.t1	ARIC|g6737.t1	      0
132- 19:	ARIC|g32353.t1	ARIC|g6736.t1	      0
132- 20:	ARIC|g32354.t1	ARIC|g6735.t1	  4e-39
132- 21:	ARIC|g32355.t1	ARIC|g6734.t1	 1e-171
132- 22:	ARIC|g32356.t1	ARIC|g6733.t1	  3e-80
132- 23:	ARIC|g32357.t1	ARIC|g6732.t1	      0
132- 24:	ARIC|g32358.t1	ARIC|g6731.t1	      0
132- 25:	ARIC|g32359.t1	ARIC|g6730.t1	 2e-290
132- 26:	ARIC|g32360.t1	ARIC|g6728.t1	      0
132- 27:	ARIC|g32361.t1	ARIC|g6727.t1	      0
132- 28:	ARIC|g32362.t1	ARIC|g6726.t1	      0
132- 29:	ARIC|g32364.t1	ARIC|g6724.t1	 9e-136
132- 30:	ARIC|g32365.t1	ARIC|g6723.t1	 2e-176
132- 31:	ARIC|g32366.t1	ARIC|g6722.t1	 3e-132
132- 32:	ARIC|g32367.t1	ARIC|g6721.t1	      0
132- 33:	ARIC|g32369.t1	ARIC|g6719.t1	  7e-71
132- 34:	ARIC|g32371.t1	ARIC|g6717.t1	 4e-151
132- 35:	ARIC|g32372.t1	ARIC|g6716.t1	 3e-284
132- 36:	ARIC|g32373.t1	ARIC|g6715.t1	  9e-67
132- 37:	ARIC|g32374.t1	ARIC|g6714.t1	 2e-306
132- 38:	ARIC|g32375.t1	ARIC|g6713.t1	      0
132- 39:	ARIC|g32378.t1	ARIC|g6710.t1	 6e-291
132- 40:	ARIC|g32379.t1	ARIC|g6709.t1	 1e-306
132- 41:	ARIC|g32380.t1	ARIC|g6708.t1	 1e-201
132- 42:	ARIC|g32381.t1	ARIC|g6707.t1	      0
132- 43:	ARIC|g32384.t1	ARIC|g6704.t1	 1e-176
132- 44:	ARIC|g32386.t1	ARIC|g6702.t1	 6e-165
132- 45:	ARIC|g32388.t1	ARIC|g6701.t1	  6e-93
132- 46:	ARIC|g32389.t1	ARIC|g6700.t1	 3e-257
132- 47:	ARIC|g32390.t1	ARIC|g6699.t1	 1e-184
132- 48:	ARIC|g32391.t1	ARIC|g6698.t1	  3e-50
132- 49:	ARIC|g32392.t1	ARIC|g6697.t1	 5e-211
132- 50:	ARIC|g32393.t1	ARIC|g6696.t1	  1e-47
132- 51:	ARIC|g32395.t1	ARIC|g6694.t1	 8e-214
132- 52:	ARIC|g32396.t1	ARIC|g6693.t1	 9e-203
132- 53:	ARIC|g32397.t1	ARIC|g6692.t1	  2e-78
132- 54:	ARIC|g32398.t1	ARIC|g6690.t1	  5e-65
132- 55:	ARIC|g32401.t1	ARIC|g6687.t1	      0
132- 56:	ARIC|g32405.t1	ARIC|g6685.t1	 1e-281
132- 57:	ARIC|g32406.t1	ARIC|g6684.t1	 1e-240
132- 58:	ARIC|g32407.t1	ARIC|g6683.t1	 3e-131
132- 59:	ARIC|g32408.t1	ARIC|g6682.t1	      0
132- 60:	ARIC|g32409.t1	ARIC|g6681.t1	  2e-56
132- 61:	ARIC|g32410.t1	ARIC|g6680.t1	 2e-229
132- 62:	ARIC|g32411.t1	ARIC|g6679.t1	  8e-57
132- 63:	ARIC|g32412.t1	ARIC|g6678.t1	 1e-141
132- 64:	ARIC|g32413.t1	ARIC|g6677.t1	 4e-116
132- 65:	ARIC|g32414.t1	ARIC|g6676.t1	      0
132- 66:	ARIC|g32415.t1	ARIC|g6675.t1	  6e-79
132- 67:	ARIC|g32416.t1	ARIC|g6674.t1	      0
132- 68:	ARIC|g32417.t1	ARIC|g6673.t1	      0
132- 69:	ARIC|g32418.t1	ARIC|g6672.t1	  7e-84
132- 70:	ARIC|g32419.t1	ARIC|g6671.t1	      0
132- 71:	ARIC|g32420.t1	ARIC|g6670.t1	 2e-285
132- 72:	ARIC|g32421.t1	ARIC|g6669.t1	 5e-127
132- 73:	ARIC|g32422.t1	ARIC|g6668.t1	      0
132- 74:	ARIC|g32423.t1	ARIC|g6667.t1	 2e-153
132- 75:	ARIC|g32424.t1	ARIC|g6666.t1	      0
132- 76:	ARIC|g32425.t1	ARIC|g6665.t1	      0
132- 77:	ARIC|g32426.t1	ARIC|g6664.t1	      0
132- 78:	ARIC|g32427.t1	ARIC|g6663.t1	 1e-101
132- 79:	ARIC|g32428.t1	ARIC|g6662.t1	 4e-194
132- 80:	ARIC|g32429.t1	ARIC|g6661.t1	      0
132- 81:	ARIC|g32430.t1	ARIC|g6660.t1	 3e-162
132- 82:	ARIC|g32431.t1	ARIC|g6658.t1	      0
132- 83:	ARIC|g32433.t1	ARIC|g6657.t1	  7e-35
132- 84:	ARIC|g32435.t1	ARIC|g6654.t1	 9e-207
132- 85:	ARIC|g32436.t1	ARIC|g6653.t1	 2e-289
## Alignment 133: score=1011.0 e_value=4.2e-59 N=21 Ar11&Ar81 minus
133-  0:	ARIC|g32331.t1	ARIC|g9515.t1	 5e-161
133-  1:	ARIC|g32336.t1	ARIC|g9512.t1	  8e-84
133-  2:	ARIC|g32343.t1	ARIC|g9511.t1	      0
133-  3:	ARIC|g32344.t1	ARIC|g9510.t1	 3e-161
133-  4:	ARIC|g32346.t1	ARIC|g9507.t1	  4e-95
133-  5:	ARIC|g32350.t1	ARIC|g9506.t1	 2e-148
133-  6:	ARIC|g32353.t1	ARIC|g9500.t1	 4e-260
133-  7:	ARIC|g32354.t1	ARIC|g9499.t1	  8e-16
133-  8:	ARIC|g32355.t1	ARIC|g9498.t1	  4e-67
133-  9:	ARIC|g32356.t1	ARIC|g9496.t1	  4e-63
133- 10:	ARIC|g32357.t1	ARIC|g9494.t1	 7e-239
133- 11:	ARIC|g32358.t1	ARIC|g9492.t1	      0
133- 12:	ARIC|g32359.t1	ARIC|g9489.t1	 6e-160
133- 13:	ARIC|g32361.t1	ARIC|g9482.t1	      0
133- 14:	ARIC|g32362.t1	ARIC|g9481.t1	      0
133- 15:	ARIC|g32365.t1	ARIC|g9476.t1	  4e-77
133- 16:	ARIC|g32367.t1	ARIC|g9475.t1	 1e-214
133- 17:	ARIC|g32371.t1	ARIC|g9473.t1	 1e-143
133- 18:	ARIC|g32372.t1	ARIC|g9472.t1	 2e-106
133- 19:	ARIC|g32374.t1	ARIC|g9469.t1	 9e-233
133- 20:	ARIC|g32378.t1	ARIC|g9467.t1	  1e-67
## Alignment 134: score=441.0 e_value=2.6e-16 N=9 Ar11&Ar835 minus
134-  0:	ARIC|g32560.t1	ARIC|g46823.t1	 3e-211
134-  1:	ARIC|g32562.t1	ARIC|g46822.t1	  3e-17
134-  2:	ARIC|g32564.t1	ARIC|g46818.t1	 6e-160
134-  3:	ARIC|g32565.t1	ARIC|g46817.t1	  4e-57
134-  4:	ARIC|g32566.t1	ARIC|g46816.t1	      0
134-  5:	ARIC|g32567.t1	ARIC|g46814.t1	 2e-111
134-  6:	ARIC|g32572.t1	ARIC|g46811.t1	 2e-295
134-  7:	ARIC|g32575.t1	ARIC|g46810.t1	  2e-13
134-  8:	ARIC|g32576.t1	ARIC|g46809.t1	 2e-159
## Alignment 135: score=3490.0 e_value=3.4e-270 N=70 Ar11&Ar86 minus
135-  0:	ARIC|g32439.t1	ARIC|g10388.t1	      0
135-  1:	ARIC|g32440.t1	ARIC|g10387.t1	 2e-133
135-  2:	ARIC|g32441.t1	ARIC|g10386.t1	      0
135-  3:	ARIC|g32442.t1	ARIC|g10385.t1	      0
135-  4:	ARIC|g32443.t1	ARIC|g10384.t1	  2e-59
135-  5:	ARIC|g32444.t1	ARIC|g10383.t1	 3e-220
135-  6:	ARIC|g32445.t1	ARIC|g10382.t1	  2e-36
135-  7:	ARIC|g32446.t1	ARIC|g10381.t1	      0
135-  8:	ARIC|g32447.t1	ARIC|g10380.t1	 1e-230
135-  9:	ARIC|g32448.t1	ARIC|g10379.t1	 3e-208
135- 10:	ARIC|g32449.t1	ARIC|g10378.t1	 9e-273
135- 11:	ARIC|g32451.t1	ARIC|g10376.t1	 1e-272
135- 12:	ARIC|g32452.t1	ARIC|g10375.t1	  3e-47
135- 13:	ARIC|g32453.t1	ARIC|g10374.t1	      0
135- 14:	ARIC|g32456.t1	ARIC|g10371.t1	      0
135- 15:	ARIC|g32457.t1	ARIC|g10370.t1	 2e-134
135- 16:	ARIC|g32458.t1	ARIC|g10369.t1	 2e-196
135- 17:	ARIC|g32459.t1	ARIC|g10368.t1	  2e-89
135- 18:	ARIC|g32460.t1	ARIC|g10367.t1	 6e-207
135- 19:	ARIC|g32461.t1	ARIC|g10366.t1	      0
135- 20:	ARIC|g32462.t1	ARIC|g10365.t1	 4e-170
135- 21:	ARIC|g32463.t1	ARIC|g10364.t1	 2e-165
135- 22:	ARIC|g32464.t1	ARIC|g10363.t1	  2e-40
135- 23:	ARIC|g32465.t1	ARIC|g10362.t1	 2e-152
135- 24:	ARIC|g32466.t1	ARIC|g10361.t1	 8e-258
135- 25:	ARIC|g32467.t1	ARIC|g10360.t1	 4e-267
135- 26:	ARIC|g32468.t1	ARIC|g10359.t1	      0
135- 27:	ARIC|g32470.t1	ARIC|g10356.t1	  9e-41
135- 28:	ARIC|g32473.t1	ARIC|g10353.t1	 9e-262
135- 29:	ARIC|g32474.t1	ARIC|g10352.t1	 4e-150
135- 30:	ARIC|g32475.t1	ARIC|g10351.t1	  2e-66
135- 31:	ARIC|g32476.t1	ARIC|g10348.t1	  2e-17
135- 32:	ARIC|g32479.t1	ARIC|g10347.t1	 3e-207
135- 33:	ARIC|g32480.t1	ARIC|g10346.t1	 9e-152
135- 34:	ARIC|g32481.t1	ARIC|g10345.t1	  3e-86
135- 35:	ARIC|g32482.t1	ARIC|g10344.t1	  1e-75
135- 36:	ARIC|g32483.t1	ARIC|g10343.t1	 3e-294
135- 37:	ARIC|g32484.t1	ARIC|g10342.t1	 2e-234
135- 38:	ARIC|g32485.t1	ARIC|g10341.t1	 2e-167
135- 39:	ARIC|g32486.t1	ARIC|g10340.t1	  3e-67
135- 40:	ARIC|g32487.t1	ARIC|g10339.t1	 3e-168
135- 41:	ARIC|g32488.t1	ARIC|g10338.t1	      0
135- 42:	ARIC|g32489.t1	ARIC|g10337.t1	 5e-196
135- 43:	ARIC|g32490.t1	ARIC|g10336.t1	 2e-251
135- 44:	ARIC|g32491.t1	ARIC|g10335.t1	 2e-139
135- 45:	ARIC|g32493.t1	ARIC|g10333.t1	 2e-104
135- 46:	ARIC|g32494.t1	ARIC|g10332.t1	      0
135- 47:	ARIC|g32495.t1	ARIC|g10331.t1	 2e-189
135- 48:	ARIC|g32496.t1	ARIC|g10329.t1	 3e-208
135- 49:	ARIC|g32498.t1	ARIC|g10327.t1	 9e-286
135- 50:	ARIC|g32500.t1	ARIC|g10325.t1	  1e-90
135- 51:	ARIC|g32501.t1	ARIC|g10324.t1	 2e-125
135- 52:	ARIC|g32502.t1	ARIC|g10323.t1	      0
135- 53:	ARIC|g32503.t1	ARIC|g10322.t1	 1e-186
135- 54:	ARIC|g32504.t1	ARIC|g10321.t1	 4e-186
135- 55:	ARIC|g32505.t1	ARIC|g10320.t1	 9e-276
135- 56:	ARIC|g32507.t1	ARIC|g10318.t1	  2e-95
135- 57:	ARIC|g32508.t1	ARIC|g10317.t1	 8e-162
135- 58:	ARIC|g32509.t1	ARIC|g10315.t1	 3e-228
135- 59:	ARIC|g32511.t1	ARIC|g10314.t1	  5e-93
135- 60:	ARIC|g32512.t1	ARIC|g10313.t1	 2e-290
135- 61:	ARIC|g32514.t1	ARIC|g10311.t1	 6e-247
135- 62:	ARIC|g32516.t1	ARIC|g10309.t1	      0
135- 63:	ARIC|g32518.t1	ARIC|g10307.t1	 1e-233
135- 64:	ARIC|g32519.t1	ARIC|g10306.t1	 4e-159
135- 65:	ARIC|g32520.t1	ARIC|g10305.t1	 1e-169
135- 66:	ARIC|g32521.t1	ARIC|g10304.t1	      0
135- 67:	ARIC|g32522.t1	ARIC|g10302.t1	 3e-167
135- 68:	ARIC|g32524.t1	ARIC|g10301.t1	 6e-230
135- 69:	ARIC|g32525.t1	ARIC|g10300.t1	  2e-54
## Alignment 136: score=3994.0 e_value=1.2e-313 N=80 Ar110&Ar142 plus
136-  0:	ARIC|g14863.t1	ARIC|g18728.t1	  1e-86
136-  1:	ARIC|g14864.t1	ARIC|g18729.t1	  5e-53
136-  2:	ARIC|g14865.t1	ARIC|g18730.t1	 2e-137
136-  3:	ARIC|g14867.t1	ARIC|g18732.t1	 2e-252
136-  4:	ARIC|g14868.t1	ARIC|g18734.t1	  2e-45
136-  5:	ARIC|g14869.t1	ARIC|g18736.t1	      0
136-  6:	ARIC|g14870.t1	ARIC|g18737.t1	 6e-159
136-  7:	ARIC|g14871.t1	ARIC|g18738.t1	 1e-247
136-  8:	ARIC|g14873.t1	ARIC|g18740.t1	      0
136-  9:	ARIC|g14874.t1	ARIC|g18741.t1	 9e-173
136- 10:	ARIC|g14875.t1	ARIC|g18742.t1	 3e-170
136- 11:	ARIC|g14876.t1	ARIC|g18743.t1	      0
136- 12:	ARIC|g14877.t1	ARIC|g18744.t1	      0
136- 13:	ARIC|g14878.t1	ARIC|g18745.t1	 1e-174
136- 14:	ARIC|g14879.t1	ARIC|g18746.t1	 8e-120
136- 15:	ARIC|g14880.t1	ARIC|g18747.t1	 8e-274
136- 16:	ARIC|g14881.t1	ARIC|g18748.t1	      0
136- 17:	ARIC|g14882.t1	ARIC|g18749.t1	 1e-150
136- 18:	ARIC|g14883.t1	ARIC|g18750.t1	 2e-307
136- 19:	ARIC|g14884.t1	ARIC|g18751.t1	  2e-83
136- 20:	ARIC|g14885.t1	ARIC|g18752.t1	 3e-213
136- 21:	ARIC|g14886.t1	ARIC|g18754.t1	  9e-87
136- 22:	ARIC|g14887.t1	ARIC|g18755.t1	      0
136- 23:	ARIC|g14888.t1	ARIC|g18756.t1	 8e-138
136- 24:	ARIC|g14889.t1	ARIC|g18758.t1	      0
136- 25:	ARIC|g14890.t1	ARIC|g18759.t1	 9e-306
136- 26:	ARIC|g14891.t1	ARIC|g18760.t1	 1e-109
136- 27:	ARIC|g14892.t1	ARIC|g18761.t1	      0
136- 28:	ARIC|g14893.t1	ARIC|g18762.t1	      0
136- 29:	ARIC|g14894.t1	ARIC|g18763.t1	      0
136- 30:	ARIC|g14895.t1	ARIC|g18764.t1	  3e-94
136- 31:	ARIC|g14896.t1	ARIC|g18765.t1	 4e-121
136- 32:	ARIC|g14897.t1	ARIC|g18766.t1	 1e-221
136- 33:	ARIC|g14898.t1	ARIC|g18767.t1	 6e-196
136- 34:	ARIC|g14899.t1	ARIC|g18768.t1	 2e-150
136- 35:	ARIC|g14900.t1	ARIC|g18769.t1	  4e-75
136- 36:	ARIC|g14901.t1	ARIC|g18770.t1	 1e-153
136- 37:	ARIC|g14902.t1	ARIC|g18771.t1	      0
136- 38:	ARIC|g14903.t1	ARIC|g18772.t1	      0
136- 39:	ARIC|g14904.t1	ARIC|g18773.t1	 4e-144
136- 40:	ARIC|g14905.t1	ARIC|g18776.t1	      0
136- 41:	ARIC|g14906.t1	ARIC|g18777.t1	  5e-58
136- 42:	ARIC|g14907.t1	ARIC|g18778.t1	  8e-74
136- 43:	ARIC|g14908.t1	ARIC|g18779.t1	 5e-254
136- 44:	ARIC|g14910.t1	ARIC|g18781.t1	  9e-98
136- 45:	ARIC|g14911.t1	ARIC|g18782.t1	 3e-201
136- 46:	ARIC|g14912.t1	ARIC|g18783.t1	 7e-228
136- 47:	ARIC|g14913.t1	ARIC|g18784.t1	      0
136- 48:	ARIC|g14914.t1	ARIC|g18785.t1	      0
136- 49:	ARIC|g14915.t1	ARIC|g18786.t1	 3e-206
136- 50:	ARIC|g14916.t1	ARIC|g18787.t1	      0
136- 51:	ARIC|g14917.t1	ARIC|g18788.t1	 1e-113
136- 52:	ARIC|g14918.t1	ARIC|g18789.t1	 7e-115
136- 53:	ARIC|g14919.t1	ARIC|g18790.t1	 3e-111
136- 54:	ARIC|g14920.t1	ARIC|g18791.t1	 3e-256
136- 55:	ARIC|g14921.t1	ARIC|g18792.t1	 2e-103
136- 56:	ARIC|g14922.t1	ARIC|g18793.t1	      0
136- 57:	ARIC|g14923.t1	ARIC|g18794.t1	 3e-158
136- 58:	ARIC|g14924.t1	ARIC|g18795.t1	  1e-65
136- 59:	ARIC|g14925.t1	ARIC|g18796.t1	 8e-227
136- 60:	ARIC|g14926.t1	ARIC|g18797.t1	 5e-232
136- 61:	ARIC|g14927.t1	ARIC|g18798.t1	 8e-100
136- 62:	ARIC|g14928.t1	ARIC|g18799.t1	 1e-171
136- 63:	ARIC|g14929.t1	ARIC|g18800.t1	 2e-156
136- 64:	ARIC|g14930.t1	ARIC|g18801.t1	  9e-71
136- 65:	ARIC|g14931.t1	ARIC|g18802.t1	      0
136- 66:	ARIC|g14932.t1	ARIC|g18803.t1	 3e-193
136- 67:	ARIC|g14933.t1	ARIC|g18804.t1	 2e-126
136- 68:	ARIC|g14934.t1	ARIC|g18805.t1	 3e-166
136- 69:	ARIC|g14935.t1	ARIC|g18806.t1	 8e-169
136- 70:	ARIC|g14937.t1	ARIC|g18808.t1	 2e-150
136- 71:	ARIC|g14938.t1	ARIC|g18809.t1	 4e-253
136- 72:	ARIC|g14940.t1	ARIC|g18811.t1	      0
136- 73:	ARIC|g14941.t1	ARIC|g18812.t1	 6e-188
136- 74:	ARIC|g14942.t1	ARIC|g18813.t1	 6e-162
136- 75:	ARIC|g14943.t1	ARIC|g18814.t1	 3e-129
136- 76:	ARIC|g14944.t1	ARIC|g18815.t1	 2e-227
136- 77:	ARIC|g14945.t1	ARIC|g18816.t1	      0
136- 78:	ARIC|g14946.t1	ARIC|g18817.t1	 2e-225
136- 79:	ARIC|g14947.t1	ARIC|g18818.t1	  1e-78
## Alignment 137: score=1306.0 e_value=1.1e-80 N=27 Ar110&Ar226 minus
137-  0:	ARIC|g14912.t1	ARIC|g26986.t1	 3e-150
137-  1:	ARIC|g14913.t1	ARIC|g26985.t1	  1e-63
137-  2:	ARIC|g14914.t1	ARIC|g26984.t1	      0
137-  3:	ARIC|g14916.t1	ARIC|g26983.t1	 5e-106
137-  4:	ARIC|g14919.t1	ARIC|g26982.t1	  1e-33
137-  5:	ARIC|g14921.t1	ARIC|g26981.t1	  2e-85
137-  6:	ARIC|g14922.t1	ARIC|g26980.t1	      0
137-  7:	ARIC|g14923.t1	ARIC|g26979.t1	  1e-81
137-  8:	ARIC|g14927.t1	ARIC|g26977.t1	  1e-65
137-  9:	ARIC|g14931.t1	ARIC|g26975.t1	 2e-285
137- 10:	ARIC|g14933.t1	ARIC|g26974.t1	 2e-112
137- 11:	ARIC|g14934.t1	ARIC|g26973.t1	 1e-124
137- 12:	ARIC|g14935.t1	ARIC|g26969.t1	 4e-129
137- 13:	ARIC|g14938.t1	ARIC|g26965.t1	  5e-57
137- 14:	ARIC|g14940.t1	ARIC|g26963.t1	      0
137- 15:	ARIC|g14941.t1	ARIC|g26962.t1	  1e-31
137- 16:	ARIC|g14944.t1	ARIC|g26960.t1	  8e-22
137- 17:	ARIC|g14945.t1	ARIC|g26957.t1	      0
137- 18:	ARIC|g14947.t1	ARIC|g26955.t1	 7e-158
137- 19:	ARIC|g14948.t1	ARIC|g26951.t1	  3e-79
137- 20:	ARIC|g14949.t1	ARIC|g26950.t1	      0
137- 21:	ARIC|g14958.t1	ARIC|g26949.t1	 3e-201
137- 22:	ARIC|g14960.t1	ARIC|g26948.t1	 8e-146
137- 23:	ARIC|g14962.t1	ARIC|g26945.t1	  2e-20
137- 24:	ARIC|g14966.t1	ARIC|g26943.t1	  3e-41
137- 25:	ARIC|g14967.t1	ARIC|g26936.t1	  6e-72
137- 26:	ARIC|g14971.t1	ARIC|g26934.t1	 1e-270
## Alignment 138: score=726.0 e_value=7.1e-35 N=15 Ar110&Ar248 plus
138-  0:	ARIC|g14868.t1	ARIC|g28430.t1	 8e-134
138-  1:	ARIC|g14873.t1	ARIC|g28435.t1	 1e-242
138-  2:	ARIC|g14874.t1	ARIC|g28436.t1	  3e-57
138-  3:	ARIC|g14878.t1	ARIC|g28437.t1	 6e-111
138-  4:	ARIC|g14881.t1	ARIC|g28440.t1	 5e-255
138-  5:	ARIC|g14885.t1	ARIC|g28442.t1	  9e-39
138-  6:	ARIC|g14887.t1	ARIC|g28443.t1	      0
138-  7:	ARIC|g14888.t1	ARIC|g28445.t1	 1e-163
138-  8:	ARIC|g14889.t1	ARIC|g28449.t1	 5e-310
138-  9:	ARIC|g14890.t1	ARIC|g28450.t1	 4e-161
138- 10:	ARIC|g14894.t1	ARIC|g28452.t1	 4e-246
138- 11:	ARIC|g14895.t1	ARIC|g28453.t1	  6e-18
138- 12:	ARIC|g14896.t1	ARIC|g28457.t1	  2e-57
138- 13:	ARIC|g14899.t1	ARIC|g28458.t1	 2e-113
138- 14:	ARIC|g14900.t1	ARIC|g28459.t1	  6e-57
## Alignment 139: score=618.0 e_value=1.9e-29 N=13 Ar110&Ar322 minus
139-  0:	ARIC|g14940.t1	ARIC|g33591.t1	      0
139-  1:	ARIC|g14941.t1	ARIC|g33590.t1	  3e-42
139-  2:	ARIC|g14944.t1	ARIC|g33588.t1	  4e-22
139-  3:	ARIC|g14945.t1	ARIC|g33585.t1	      0
139-  4:	ARIC|g14947.t1	ARIC|g33583.t1	 3e-157
139-  5:	ARIC|g14948.t1	ARIC|g33577.t1	  3e-79
139-  6:	ARIC|g14949.t1	ARIC|g33576.t1	      0
139-  7:	ARIC|g14958.t1	ARIC|g33575.t1	 2e-200
139-  8:	ARIC|g14960.t1	ARIC|g33574.t1	 7e-145
139-  9:	ARIC|g14962.t1	ARIC|g33570.t1	  5e-20
139- 10:	ARIC|g14966.t1	ARIC|g33568.t1	  5e-42
139- 11:	ARIC|g14967.t1	ARIC|g33558.t1	  2e-23
139- 12:	ARIC|g14971.t1	ARIC|g33557.t1	 1e-270
## Alignment 140: score=1705.0 e_value=1.2e-111 N=35 Ar110&Ar34 minus
140-  0:	ARIC|g14868.t1	ARIC|g1364.t1	 2e-133
140-  1:	ARIC|g14873.t1	ARIC|g1359.t1	 2e-245
140-  2:	ARIC|g14874.t1	ARIC|g1358.t1	  2e-55
140-  3:	ARIC|g14878.t1	ARIC|g1357.t1	 2e-109
140-  4:	ARIC|g14879.t1	ARIC|g1356.t1	  9e-48
140-  5:	ARIC|g14881.t1	ARIC|g1354.t1	 4e-255
140-  6:	ARIC|g14885.t1	ARIC|g1352.t1	  5e-38
140-  7:	ARIC|g14887.t1	ARIC|g1351.t1	      0
140-  8:	ARIC|g14888.t1	ARIC|g1349.t1	 5e-100
140-  9:	ARIC|g14889.t1	ARIC|g1345.t1	 1e-303
140- 10:	ARIC|g14890.t1	ARIC|g1344.t1	 2e-159
140- 11:	ARIC|g14894.t1	ARIC|g1342.t1	 5e-246
140- 12:	ARIC|g14895.t1	ARIC|g1341.t1	  1e-17
140- 13:	ARIC|g14896.t1	ARIC|g1337.t1	  1e-58
140- 14:	ARIC|g14899.t1	ARIC|g1336.t1	 4e-113
140- 15:	ARIC|g14900.t1	ARIC|g1335.t1	  6e-57
140- 16:	ARIC|g14902.t1	ARIC|g1330.t1	  6e-75
140- 17:	ARIC|g14903.t1	ARIC|g1329.t1	 2e-129
140- 18:	ARIC|g14904.t1	ARIC|g1327.t1	  8e-24
140- 19:	ARIC|g14906.t1	ARIC|g1325.t1	  5e-40
140- 20:	ARIC|g14907.t1	ARIC|g1324.t1	  2e-58
140- 21:	ARIC|g14908.t1	ARIC|g1322.t1	 2e-171
140- 22:	ARIC|g14912.t1	ARIC|g1321.t1	 2e-149
140- 23:	ARIC|g14913.t1	ARIC|g1320.t1	  4e-64
140- 24:	ARIC|g14914.t1	ARIC|g1319.t1	      0
140- 25:	ARIC|g14916.t1	ARIC|g1318.t1	 1e-109
140- 26:	ARIC|g14919.t1	ARIC|g1316.t1	  7e-29
140- 27:	ARIC|g14921.t1	ARIC|g1315.t1	  4e-87
140- 28:	ARIC|g14922.t1	ARIC|g1314.t1	      0
140- 29:	ARIC|g14923.t1	ARIC|g1313.t1	  2e-80
140- 30:	ARIC|g14927.t1	ARIC|g1311.t1	  4e-67
140- 31:	ARIC|g14931.t1	ARIC|g1309.t1	 9e-293
140- 32:	ARIC|g14933.t1	ARIC|g1308.t1	 1e-111
140- 33:	ARIC|g14934.t1	ARIC|g1307.t1	 5e-126
140- 34:	ARIC|g14935.t1	ARIC|g1304.t1	 4e-130
## Alignment 141: score=546.0 e_value=6.3e-22 N=11 Ar110&Ar612 plus
141-  0:	ARIC|g14950.t1	ARIC|g43732.t1	  1e-73
141-  1:	ARIC|g14957.t1	ARIC|g43734.t1	      0
141-  2:	ARIC|g14958.t1	ARIC|g43735.t1	      0
141-  3:	ARIC|g14959.t1	ARIC|g43736.t1	      0
141-  4:	ARIC|g14960.t1	ARIC|g43737.t1	 5e-267
141-  5:	ARIC|g14961.t1	ARIC|g43738.t1	      0
141-  6:	ARIC|g14962.t1	ARIC|g43739.t1	      0
141-  7:	ARIC|g14963.t1	ARIC|g43740.t1	  1e-46
141-  8:	ARIC|g14964.t1	ARIC|g43741.t1	 3e-151
141-  9:	ARIC|g14965.t1	ARIC|g43742.t1	 2e-224
141- 10:	ARIC|g14966.t1	ARIC|g43743.t1	  2e-63
## Alignment 142: score=300.0 e_value=9.8e-08 N=6 Ar110&Ar863 plus
142-  0:	ARIC|g14972.t1	ARIC|g47100.t1	 2e-237
142-  1:	ARIC|g14973.t1	ARIC|g47101.t1	 5e-158
142-  2:	ARIC|g14974.t1	ARIC|g47102.t1	      0
142-  3:	ARIC|g14975.t1	ARIC|g47103.t1	 1e-160
142-  4:	ARIC|g14976.t1	ARIC|g47104.t1	 2e-149
142-  5:	ARIC|g14977.t1	ARIC|g47105.t1	 2e-143
## Alignment 143: score=250.0 e_value=3.8e-07 N=5 Ar110&Ar951 plus
143-  0:	ARIC|g14949.t1	ARIC|g47880.t1	      0
143-  1:	ARIC|g14950.t1	ARIC|g47881.t1	 9e-139
143-  2:	ARIC|g14951.t1	ARIC|g47882.t1	  3e-25
143-  3:	ARIC|g14952.t1	ARIC|g47883.t1	 7e-146
143-  4:	ARIC|g14953.t1	ARIC|g47884.t1	      0
## Alignment 144: score=349.0 e_value=2.7e-10 N=7 Ar1100&Ar317 plus
144-  0:	ARIC|g48866.t1	ARIC|g33356.t1	  7e-32
144-  1:	ARIC|g48867.t1	ARIC|g33357.t1	 8e-107
144-  2:	ARIC|g48868.t1	ARIC|g33358.t1	 3e-297
144-  3:	ARIC|g48869.t1	ARIC|g33359.t1	 2e-269
144-  4:	ARIC|g48870.t1	ARIC|g33360.t1	  1e-31
144-  5:	ARIC|g48872.t1	ARIC|g33362.t1	 1e-114
144-  6:	ARIC|g48874.t1	ARIC|g33363.t1	 9e-226
## Alignment 145: score=299.0 e_value=1.4e-08 N=6 Ar1101&Ar117 plus
145-  0:	ARIC|g48880.t1	ARIC|g15739.t1	  2e-92
145-  1:	ARIC|g48882.t1	ARIC|g15742.t1	 1e-205
145-  2:	ARIC|g48883.t1	ARIC|g15743.t1	 4e-284
145-  3:	ARIC|g48884.t1	ARIC|g15744.t1	 6e-174
145-  4:	ARIC|g48885.t1	ARIC|g15745.t1	  4e-53
145-  5:	ARIC|g48886.t1	ARIC|g15746.t1	  2e-75
## Alignment 146: score=350.0 e_value=4.5e-10 N=7 Ar1102&Ar59 plus
146-  0:	ARIC|g48888.t1	ARIC|g6211.t1	 1e-140
146-  1:	ARIC|g48890.t1	ARIC|g6213.t1	 5e-175
146-  2:	ARIC|g48891.t1	ARIC|g6214.t1	 1e-202
146-  3:	ARIC|g48892.t1	ARIC|g6215.t1	 2e-193
146-  4:	ARIC|g48893.t1	ARIC|g6216.t1	  1e-70
146-  5:	ARIC|g48894.t1	ARIC|g6217.t1	  3e-62
146-  6:	ARIC|g48895.t1	ARIC|g6218.t1	 7e-239
## Alignment 147: score=335.0 e_value=3.2e-11 N=7 Ar111&Ar132 minus
147-  0:	ARIC|g14978.t1	ARIC|g17682.t1	  7e-90
147-  1:	ARIC|g14980.t1	ARIC|g17680.t1	      0
147-  2:	ARIC|g14982.t1	ARIC|g17677.t1	 3e-189
147-  3:	ARIC|g14989.t1	ARIC|g17670.t1	  1e-16
147-  4:	ARIC|g14994.t1	ARIC|g17663.t1	 4e-102
147-  5:	ARIC|g14995.t1	ARIC|g17662.t1	  1e-34
147-  6:	ARIC|g14996.t1	ARIC|g17660.t1	 3e-234
## Alignment 148: score=2003.0 e_value=2e-144 N=41 Ar111&Ar144 minus
148-  0:	ARIC|g15033.t1	ARIC|g19037.t1	 2e-172
148-  1:	ARIC|g15034.t1	ARIC|g19036.t1	  1e-30
148-  2:	ARIC|g15035.t1	ARIC|g19035.t1	  4e-90
148-  3:	ARIC|g15036.t1	ARIC|g19034.t1	  3e-59
148-  4:	ARIC|g15037.t1	ARIC|g19031.t1	 3e-102
148-  5:	ARIC|g15038.t1	ARIC|g19028.t1	 2e-129
148-  6:	ARIC|g15039.t1	ARIC|g19024.t1	      0
148-  7:	ARIC|g15040.t1	ARIC|g19023.t1	 1e-249
148-  8:	ARIC|g15044.t1	ARIC|g19018.t1	 2e-262
148-  9:	ARIC|g15045.t1	ARIC|g19016.t1	  7e-96
148- 10:	ARIC|g15046.t1	ARIC|g19014.t1	  7e-87
148- 11:	ARIC|g15047.t1	ARIC|g19012.t1	  2e-70
148- 12:	ARIC|g15048.t1	ARIC|g19011.t1	 2e-105
148- 13:	ARIC|g15050.t1	ARIC|g19009.t1	 1e-189
148- 14:	ARIC|g15051.t1	ARIC|g19008.t1	 3e-113
148- 15:	ARIC|g15053.t1	ARIC|g19006.t1	 4e-144
148- 16:	ARIC|g15054.t1	ARIC|g19005.t1	 3e-125
148- 17:	ARIC|g15056.t1	ARIC|g19004.t1	  2e-28
148- 18:	ARIC|g15057.t1	ARIC|g19003.t1	 9e-142
148- 19:	ARIC|g15058.t1	ARIC|g19001.t1	  1e-62
148- 20:	ARIC|g15064.t1	ARIC|g19000.t1	      0
148- 21:	ARIC|g15069.t1	ARIC|g18997.t1	  3e-54
148- 22:	ARIC|g15070.t1	ARIC|g18996.t1	 3e-202
148- 23:	ARIC|g15074.t1	ARIC|g18995.t1	  6e-25
148- 24:	ARIC|g15075.t1	ARIC|g18993.t1	  1e-57
148- 25:	ARIC|g15077.t1	ARIC|g18987.t1	 9e-134
148- 26:	ARIC|g15079.t1	ARIC|g18985.t1	  4e-45
148- 27:	ARIC|g15080.t1	ARIC|g18983.t1	 8e-217
148- 28:	ARIC|g15081.t1	ARIC|g18980.t1	 2e-181
148- 29:	ARIC|g15082.t1	ARIC|g18979.t1	 2e-156
148- 30:	ARIC|g15083.t1	ARIC|g18978.t1	 2e-146
148- 31:	ARIC|g15086.t1	ARIC|g18975.t1	 5e-161
148- 32:	ARIC|g15087.t1	ARIC|g18973.t1	 2e-166
148- 33:	ARIC|g15088.t1	ARIC|g18971.t1	 2e-211
148- 34:	ARIC|g15089.t1	ARIC|g18970.t1	  2e-94
148- 35:	ARIC|g15090.t1	ARIC|g18969.t1	  2e-69
148- 36:	ARIC|g15092.t1	ARIC|g18965.t1	  2e-68
148- 37:	ARIC|g15094.t1	ARIC|g18958.t1	  8e-91
148- 38:	ARIC|g15095.t1	ARIC|g18956.t1	 2e-176
148- 39:	ARIC|g15096.t1	ARIC|g18955.t1	 2e-234
148- 40:	ARIC|g15097.t1	ARIC|g18954.t1	  2e-41
## Alignment 149: score=831.0 e_value=5.5e-43 N=17 Ar111&Ar181 minus
149-  0:	ARIC|g14998.t1	ARIC|g23391.t1	  5e-27
149-  1:	ARIC|g15001.t1	ARIC|g23389.t1	      0
149-  2:	ARIC|g15003.t1	ARIC|g23388.t1	 5e-118
149-  3:	ARIC|g15007.t1	ARIC|g23385.t1	 5e-167
149-  4:	ARIC|g15008.t1	ARIC|g23384.t1	 2e-104
149-  5:	ARIC|g15009.t1	ARIC|g23383.t1	  3e-43
149-  6:	ARIC|g15013.t1	ARIC|g23381.t1	 5e-156
149-  7:	ARIC|g15014.t1	ARIC|g23380.t1	  1e-45
149-  8:	ARIC|g15015.t1	ARIC|g23379.t1	      0
149-  9:	ARIC|g15016.t1	ARIC|g23378.t1	  4e-67
149- 10:	ARIC|g15017.t1	ARIC|g23373.t1	  2e-72
149- 11:	ARIC|g15019.t1	ARIC|g23367.t1	 8e-234
149- 12:	ARIC|g15021.t1	ARIC|g23366.t1	 2e-124
149- 13:	ARIC|g15024.t1	ARIC|g23364.t1	 6e-121
149- 14:	ARIC|g15025.t1	ARIC|g23363.t1	  5e-71
149- 15:	ARIC|g15027.t1	ARIC|g23362.t1	  2e-44
149- 16:	ARIC|g15029.t1	ARIC|g23358.t1	      0
## Alignment 150: score=1317.0 e_value=3.7e-81 N=27 Ar111&Ar241 minus
150-  0:	ARIC|g15031.t1	ARIC|g27992.t1	  6e-67
150-  1:	ARIC|g15033.t1	ARIC|g27988.t1	 4e-175
150-  2:	ARIC|g15034.t1	ARIC|g27987.t1	  5e-31
150-  3:	ARIC|g15035.t1	ARIC|g27986.t1	  3e-93
150-  4:	ARIC|g15036.t1	ARIC|g27985.t1	  4e-64
150-  5:	ARIC|g15037.t1	ARIC|g27982.t1	 5e-101
150-  6:	ARIC|g15038.t1	ARIC|g27979.t1	 3e-130
150-  7:	ARIC|g15039.t1	ARIC|g27975.t1	      0
150-  8:	ARIC|g15040.t1	ARIC|g27974.t1	 8e-248
150-  9:	ARIC|g15044.t1	ARIC|g27969.t1	 5e-263
150- 10:	ARIC|g15045.t1	ARIC|g27967.t1	  3e-96
150- 11:	ARIC|g15046.t1	ARIC|g27965.t1	  4e-87
150- 12:	ARIC|g15047.t1	ARIC|g27962.t1	  3e-70
150- 13:	ARIC|g15048.t1	ARIC|g27961.t1	 1e-104
150- 14:	ARIC|g15050.t1	ARIC|g27959.t1	 1e-192
150- 15:	ARIC|g15051.t1	ARIC|g27958.t1	 1e-115
150- 16:	ARIC|g15053.t1	ARIC|g27956.t1	 5e-146
150- 17:	ARIC|g15054.t1	ARIC|g27955.t1	 3e-125
150- 18:	ARIC|g15056.t1	ARIC|g27954.t1	  4e-28
150- 19:	ARIC|g15057.t1	ARIC|g27953.t1	 2e-144
150- 20:	ARIC|g15058.t1	ARIC|g27951.t1	  1e-62
150- 21:	ARIC|g15064.t1	ARIC|g27950.t1	      0
150- 22:	ARIC|g15069.t1	ARIC|g27947.t1	  6e-56
150- 23:	ARIC|g15070.t1	ARIC|g27946.t1	 1e-207
150- 24:	ARIC|g15074.t1	ARIC|g27945.t1	  9e-26
150- 25:	ARIC|g15075.t1	ARIC|g27943.t1	  2e-57
150- 26:	ARIC|g15077.t1	ARIC|g27937.t1	 9e-134
## Alignment 151: score=834.0 e_value=3.7e-42 N=17 Ar111&Ar258 minus
151-  0:	ARIC|g14998.t1	ARIC|g29120.t1	  3e-25
151-  1:	ARIC|g15001.t1	ARIC|g29118.t1	      0
151-  2:	ARIC|g15003.t1	ARIC|g29117.t1	 2e-116
151-  3:	ARIC|g15007.t1	ARIC|g29114.t1	 2e-163
151-  4:	ARIC|g15008.t1	ARIC|g29113.t1	 2e-105
151-  5:	ARIC|g15009.t1	ARIC|g29112.t1	  2e-44
151-  6:	ARIC|g15013.t1	ARIC|g29110.t1	 5e-156
151-  7:	ARIC|g15014.t1	ARIC|g29109.t1	  1e-45
151-  8:	ARIC|g15015.t1	ARIC|g29108.t1	      0
151-  9:	ARIC|g15016.t1	ARIC|g29107.t1	  1e-55
151- 10:	ARIC|g15017.t1	ARIC|g29103.t1	  3e-72
151- 11:	ARIC|g15020.t1	ARIC|g29099.t1	 3e-207
151- 12:	ARIC|g15021.t1	ARIC|g29097.t1	 4e-124
151- 13:	ARIC|g15024.t1	ARIC|g29094.t1	 2e-120
151- 14:	ARIC|g15025.t1	ARIC|g29093.t1	  4e-70
151- 15:	ARIC|g15027.t1	ARIC|g29092.t1	  1e-43
151- 16:	ARIC|g15029.t1	ARIC|g29088.t1	      0
## Alignment 152: score=2242.0 e_value=5.6e-156 N=45 Ar111&Ar269 minus
152-  0:	ARIC|g14978.t1	ARIC|g29767.t1	 2e-125
152-  1:	ARIC|g14979.t1	ARIC|g29766.t1	      0
152-  2:	ARIC|g14980.t1	ARIC|g29765.t1	      0
152-  3:	ARIC|g14981.t1	ARIC|g29764.t1	 2e-251
152-  4:	ARIC|g14982.t1	ARIC|g29763.t1	 5e-309
152-  5:	ARIC|g14983.t1	ARIC|g29762.t1	 4e-205
152-  6:	ARIC|g14984.t1	ARIC|g29761.t1	      0
152-  7:	ARIC|g14985.t1	ARIC|g29760.t1	 3e-102
152-  8:	ARIC|g14987.t1	ARIC|g29758.t1	 7e-261
152-  9:	ARIC|g14988.t1	ARIC|g29757.t1	 3e-166
152- 10:	ARIC|g14990.t1	ARIC|g29756.t1	 3e-104
152- 11:	ARIC|g14991.t1	ARIC|g29755.t1	 7e-101
152- 12:	ARIC|g14993.t1	ARIC|g29753.t1	 2e-115
152- 13:	ARIC|g14994.t1	ARIC|g29752.t1	 9e-187
152- 14:	ARIC|g14995.t1	ARIC|g29751.t1	  1e-65
152- 15:	ARIC|g14996.t1	ARIC|g29750.t1	 1e-302
152- 16:	ARIC|g14997.t1	ARIC|g29749.t1	 8e-238
152- 17:	ARIC|g14998.t1	ARIC|g29748.t1	  3e-89
152- 18:	ARIC|g14999.t1	ARIC|g29747.t1	 2e-249
152- 19:	ARIC|g15000.t1	ARIC|g29746.t1	  5e-75
152- 20:	ARIC|g15001.t1	ARIC|g29745.t1	      0
152- 21:	ARIC|g15002.t1	ARIC|g29744.t1	 7e-107
152- 22:	ARIC|g15004.t1	ARIC|g29742.t1	 7e-159
152- 23:	ARIC|g15006.t1	ARIC|g29740.t1	  7e-54
152- 24:	ARIC|g15007.t1	ARIC|g29739.t1	      0
152- 25:	ARIC|g15008.t1	ARIC|g29738.t1	 1e-184
152- 26:	ARIC|g15009.t1	ARIC|g29737.t1	 1e-158
152- 27:	ARIC|g15012.t1	ARIC|g29734.t1	      0
152- 28:	ARIC|g15013.t1	ARIC|g29733.t1	 2e-197
152- 29:	ARIC|g15014.t1	ARIC|g29731.t1	 1e-161
152- 30:	ARIC|g15015.t1	ARIC|g29730.t1	      0
152- 31:	ARIC|g15016.t1	ARIC|g29729.t1	  8e-87
152- 32:	ARIC|g15017.t1	ARIC|g29728.t1	 4e-106
152- 33:	ARIC|g15018.t1	ARIC|g29727.t1	 2e-150
152- 34:	ARIC|g15019.t1	ARIC|g29725.t1	 6e-243
152- 35:	ARIC|g15021.t1	ARIC|g29724.t1	      0
152- 36:	ARIC|g15023.t1	ARIC|g29722.t1	 7e-186
152- 37:	ARIC|g15024.t1	ARIC|g29721.t1	 4e-164
152- 38:	ARIC|g15025.t1	ARIC|g29720.t1	 8e-143
152- 39:	ARIC|g15026.t1	ARIC|g29719.t1	 1e-303
152- 40:	ARIC|g15027.t1	ARIC|g29718.t1	  4e-75
152- 41:	ARIC|g15029.t1	ARIC|g29716.t1	      0
152- 42:	ARIC|g15030.t1	ARIC|g29714.t1	 1e-255
152- 43:	ARIC|g15031.t1	ARIC|g29713.t1	  1e-90
152- 44:	ARIC|g15032.t1	ARIC|g29712.t1	 4e-196
## Alignment 153: score=2793.0 e_value=3.1e-207 N=56 Ar111&Ar33 minus
153-  0:	ARIC|g15033.t1	ARIC|g1300.t1	      0
153-  1:	ARIC|g15034.t1	ARIC|g1299.t1	  4e-44
153-  2:	ARIC|g15035.t1	ARIC|g1298.t1	 6e-154
153-  3:	ARIC|g15036.t1	ARIC|g1297.t1	 1e-149
153-  4:	ARIC|g15037.t1	ARIC|g1296.t1	 8e-199
153-  5:	ARIC|g15038.t1	ARIC|g1295.t1	 8e-185
153-  6:	ARIC|g15039.t1	ARIC|g1294.t1	      0
153-  7:	ARIC|g15040.t1	ARIC|g1293.t1	      0
153-  8:	ARIC|g15041.t1	ARIC|g1292.t1	 2e-160
153-  9:	ARIC|g15042.t1	ARIC|g1291.t1	  5e-99
153- 10:	ARIC|g15043.t1	ARIC|g1290.t1	 4e-218
153- 11:	ARIC|g15044.t1	ARIC|g1289.t1	 3e-302
153- 12:	ARIC|g15045.t1	ARIC|g1288.t1	 3e-106
153- 13:	ARIC|g15046.t1	ARIC|g1287.t1	 6e-121
153- 14:	ARIC|g15047.t1	ARIC|g1286.t1	  4e-97
153- 15:	ARIC|g15048.t1	ARIC|g1285.t1	 1e-284
153- 16:	ARIC|g15050.t1	ARIC|g1283.t1	 8e-259
153- 17:	ARIC|g15051.t1	ARIC|g1282.t1	 6e-176
153- 18:	ARIC|g15053.t1	ARIC|g1281.t1	 8e-251
153- 19:	ARIC|g15054.t1	ARIC|g1280.t1	 1e-148
153- 20:	ARIC|g15056.t1	ARIC|g1278.t1	  2e-56
153- 21:	ARIC|g15057.t1	ARIC|g1277.t1	      0
153- 22:	ARIC|g15058.t1	ARIC|g1276.t1	 6e-103
153- 23:	ARIC|g15059.t1	ARIC|g1275.t1	 2e-290
153- 24:	ARIC|g15060.t1	ARIC|g1273.t1	  6e-43
153- 25:	ARIC|g15063.t1	ARIC|g1271.t1	      0
153- 26:	ARIC|g15064.t1	ARIC|g1270.t1	      0
153- 27:	ARIC|g15068.t1	ARIC|g1269.t1	 6e-132
153- 28:	ARIC|g15069.t1	ARIC|g1268.t1	  3e-83
153- 29:	ARIC|g15070.t1	ARIC|g1267.t1	      0
153- 30:	ARIC|g15071.t1	ARIC|g1266.t1	 7e-233
153- 31:	ARIC|g15072.t1	ARIC|g1265.t1	 1e-194
153- 32:	ARIC|g15073.t1	ARIC|g1264.t1	 2e-282
153- 33:	ARIC|g15074.t1	ARIC|g1263.t1	  2e-64
153- 34:	ARIC|g15075.t1	ARIC|g1262.t1	  2e-84
153- 35:	ARIC|g15076.t1	ARIC|g1261.t1	 4e-260
153- 36:	ARIC|g15077.t1	ARIC|g1260.t1	      0
153- 37:	ARIC|g15078.t1	ARIC|g1259.t1	      0
153- 38:	ARIC|g15079.t1	ARIC|g1258.t1	 2e-145
153- 39:	ARIC|g15080.t1	ARIC|g1257.t1	 2e-245
153- 40:	ARIC|g15081.t1	ARIC|g1256.t1	 2e-252
153- 41:	ARIC|g15082.t1	ARIC|g1255.t1	      0
153- 42:	ARIC|g15083.t1	ARIC|g1254.t1	 4e-274
153- 43:	ARIC|g15084.t1	ARIC|g1252.t1	 3e-184
153- 44:	ARIC|g15086.t1	ARIC|g1251.t1	 3e-264
153- 45:	ARIC|g15087.t1	ARIC|g1250.t1	 6e-254
153- 46:	ARIC|g15088.t1	ARIC|g1249.t1	      0
153- 47:	ARIC|g15089.t1	ARIC|g1248.t1	 5e-157
153- 48:	ARIC|g15090.t1	ARIC|g1247.t1	 7e-178
153- 49:	ARIC|g15091.t1	ARIC|g1246.t1	 3e-226
153- 50:	ARIC|g15092.t1	ARIC|g1245.t1	 2e-176
153- 51:	ARIC|g15093.t1	ARIC|g1244.t1	  3e-88
153- 52:	ARIC|g15094.t1	ARIC|g1242.t1	 1e-135
153- 53:	ARIC|g15095.t1	ARIC|g1241.t1	 1e-234
153- 54:	ARIC|g15096.t1	ARIC|g1240.t1	      0
153- 55:	ARIC|g15097.t1	ARIC|g1239.t1	 8e-136
## Alignment 154: score=335.0 e_value=3.2e-11 N=7 Ar111&Ar77 minus
154-  0:	ARIC|g14978.t1	ARIC|g8932.t1	  1e-85
154-  1:	ARIC|g14980.t1	ARIC|g8930.t1	      0
154-  2:	ARIC|g14982.t1	ARIC|g8927.t1	 1e-189
154-  3:	ARIC|g14989.t1	ARIC|g8920.t1	  2e-15
154-  4:	ARIC|g14994.t1	ARIC|g8913.t1	 2e-101
154-  5:	ARIC|g14995.t1	ARIC|g8912.t1	  1e-35
154-  6:	ARIC|g14996.t1	ARIC|g8910.t1	 2e-234
## Alignment 155: score=488.0 e_value=1e-22 N=10 Ar111&Ar86 plus
155-  0:	ARIC|g15086.t1	ARIC|g10392.t1	 5e-162
155-  1:	ARIC|g15087.t1	ARIC|g10394.t1	 5e-165
155-  2:	ARIC|g15088.t1	ARIC|g10396.t1	 2e-235
155-  3:	ARIC|g15089.t1	ARIC|g10397.t1	  3e-94
155-  4:	ARIC|g15090.t1	ARIC|g10398.t1	 3e-122
155-  5:	ARIC|g15092.t1	ARIC|g10402.t1	  9e-67
155-  6:	ARIC|g15094.t1	ARIC|g10409.t1	  5e-91
155-  7:	ARIC|g15095.t1	ARIC|g10411.t1	 1e-175
155-  8:	ARIC|g15096.t1	ARIC|g10412.t1	 4e-236
155-  9:	ARIC|g15097.t1	ARIC|g10413.t1	  2e-40
## Alignment 156: score=427.0 e_value=1e-16 N=9 Ar112&Ar122 minus
156-  0:	ARIC|g15171.t1	ARIC|g16521.t1	 4e-153
156-  1:	ARIC|g15176.t1	ARIC|g16520.t1	 1e-154
156-  2:	ARIC|g15185.t1	ARIC|g16518.t1	 2e-149
156-  3:	ARIC|g15186.t1	ARIC|g16517.t1	 9e-209
156-  4:	ARIC|g15190.t1	ARIC|g16516.t1	  1e-66
156-  5:	ARIC|g15201.t1	ARIC|g16512.t1	 2e-148
156-  6:	ARIC|g15202.t1	ARIC|g16511.t1	  1e-91
156-  7:	ARIC|g15203.t1	ARIC|g16510.t1	  5e-39
156-  8:	ARIC|g15204.t1	ARIC|g16509.t1	 4e-308
## Alignment 157: score=1561.0 e_value=6.7e-102 N=32 Ar112&Ar306 plus
157-  0:	ARIC|g15099.t1	ARIC|g32701.t1	  6e-98
157-  1:	ARIC|g15101.t1	ARIC|g32702.t1	  1e-49
157-  2:	ARIC|g15102.t1	ARIC|g32703.t1	 1e-310
157-  3:	ARIC|g15108.t1	ARIC|g32707.t1	 8e-147
157-  4:	ARIC|g15109.t1	ARIC|g32709.t1	 2e-129
157-  5:	ARIC|g15110.t1	ARIC|g32710.t1	  3e-33
157-  6:	ARIC|g15116.t1	ARIC|g32711.t1	  1e-62
157-  7:	ARIC|g15117.t1	ARIC|g32712.t1	  5e-24
157-  8:	ARIC|g15118.t1	ARIC|g32713.t1	 2e-118
157-  9:	ARIC|g15120.t1	ARIC|g32714.t1	      0
157- 10:	ARIC|g15126.t1	ARIC|g32718.t1	 5e-139
157- 11:	ARIC|g15128.t1	ARIC|g32719.t1	 4e-164
157- 12:	ARIC|g15129.t1	ARIC|g32720.t1	      0
157- 13:	ARIC|g15130.t1	ARIC|g32722.t1	 4e-122
157- 14:	ARIC|g15132.t1	ARIC|g32724.t1	  4e-63
157- 15:	ARIC|g15134.t1	ARIC|g32725.t1	 1e-156
157- 16:	ARIC|g15137.t1	ARIC|g32727.t1	  3e-95
157- 17:	ARIC|g15139.t1	ARIC|g32729.t1	  3e-90
157- 18:	ARIC|g15141.t1	ARIC|g32730.t1	 1e-174
157- 19:	ARIC|g15142.t1	ARIC|g32731.t1	  4e-33
157- 20:	ARIC|g15147.t1	ARIC|g32733.t1	 2e-203
157- 21:	ARIC|g15148.t1	ARIC|g32735.t1	  6e-94
157- 22:	ARIC|g15150.t1	ARIC|g32736.t1	  2e-46
157- 23:	ARIC|g15151.t1	ARIC|g32737.t1	      0
157- 24:	ARIC|g15152.t1	ARIC|g32738.t1	  4e-47
157- 25:	ARIC|g15153.t1	ARIC|g32739.t1	 1e-233
157- 26:	ARIC|g15154.t1	ARIC|g32740.t1	  2e-50
157- 27:	ARIC|g15156.t1	ARIC|g32744.t1	 3e-252
157- 28:	ARIC|g15157.t1	ARIC|g32747.t1	 2e-125
157- 29:	ARIC|g15162.t1	ARIC|g32748.t1	 8e-148
157- 30:	ARIC|g15163.t1	ARIC|g32749.t1	  1e-92
157- 31:	ARIC|g15165.t1	ARIC|g32750.t1	 2e-270
## Alignment 158: score=1647.0 e_value=2.8e-106 N=33 Ar112&Ar372 minus
158-  0:	ARIC|g15102.t1	ARIC|g35894.t1	 1e-143
158-  1:	ARIC|g15105.t1	ARIC|g35891.t1	      0
158-  2:	ARIC|g15106.t1	ARIC|g35890.t1	      0
158-  3:	ARIC|g15107.t1	ARIC|g35889.t1	 3e-107
158-  4:	ARIC|g15108.t1	ARIC|g35888.t1	 4e-183
158-  5:	ARIC|g15109.t1	ARIC|g35887.t1	 7e-231
158-  6:	ARIC|g15110.t1	ARIC|g35886.t1	  6e-85
158-  7:	ARIC|g15111.t1	ARIC|g35885.t1	 1e-100
158-  8:	ARIC|g15112.t1	ARIC|g35883.t1	  6e-31
158-  9:	ARIC|g15114.t1	ARIC|g35882.t1	 2e-142
158- 10:	ARIC|g15115.t1	ARIC|g35880.t1	 9e-253
158- 11:	ARIC|g15116.t1	ARIC|g35879.t1	  8e-94
158- 12:	ARIC|g15117.t1	ARIC|g35878.t1	  7e-37
158- 13:	ARIC|g15118.t1	ARIC|g35877.t1	      0
158- 14:	ARIC|g15119.t1	ARIC|g35876.t1	      0
158- 15:	ARIC|g15120.t1	ARIC|g35875.t1	      0
158- 16:	ARIC|g15121.t1	ARIC|g35874.t1	      0
158- 17:	ARIC|g15122.t1	ARIC|g35873.t1	  7e-87
158- 18:	ARIC|g15123.t1	ARIC|g35872.t1	 3e-225
158- 19:	ARIC|g15124.t1	ARIC|g35871.t1	      0
158- 20:	ARIC|g15125.t1	ARIC|g35870.t1	      0
158- 21:	ARIC|g15126.t1	ARIC|g35869.t1	 6e-210
158- 22:	ARIC|g15127.t1	ARIC|g35868.t1	 6e-169
158- 23:	ARIC|g15128.t1	ARIC|g35867.t1	      0
158- 24:	ARIC|g15129.t1	ARIC|g35866.t1	      0
158- 25:	ARIC|g15130.t1	ARIC|g35865.t1	 4e-176
158- 26:	ARIC|g15131.t1	ARIC|g35864.t1	 9e-176
158- 27:	ARIC|g15132.t1	ARIC|g35863.t1	 7e-146
158- 28:	ARIC|g15133.t1	ARIC|g35862.t1	 2e-203
158- 29:	ARIC|g15134.t1	ARIC|g35861.t1	      0
158- 30:	ARIC|g15135.t1	ARIC|g35860.t1	      0
158- 31:	ARIC|g15136.t1	ARIC|g35859.t1	  4e-78
158- 32:	ARIC|g15137.t1	ARIC|g35858.t1	 5e-146
## Alignment 159: score=1560.0 e_value=8.2e-102 N=32 Ar112&Ar83 plus
159-  0:	ARIC|g15099.t1	ARIC|g9881.t1	  7e-99
159-  1:	ARIC|g15101.t1	ARIC|g9882.t1	  3e-48
159-  2:	ARIC|g15102.t1	ARIC|g9883.t1	 1e-178
159-  3:	ARIC|g15108.t1	ARIC|g9887.t1	 2e-146
159-  4:	ARIC|g15109.t1	ARIC|g9889.t1	 4e-130
159-  5:	ARIC|g15110.t1	ARIC|g9890.t1	  5e-34
159-  6:	ARIC|g15116.t1	ARIC|g9891.t1	  3e-63
159-  7:	ARIC|g15117.t1	ARIC|g9892.t1	  3e-25
159-  8:	ARIC|g15118.t1	ARIC|g9893.t1	 7e-119
159-  9:	ARIC|g15120.t1	ARIC|g9894.t1	      0
159- 10:	ARIC|g15126.t1	ARIC|g9898.t1	 2e-139
159- 11:	ARIC|g15128.t1	ARIC|g9899.t1	 2e-162
159- 12:	ARIC|g15129.t1	ARIC|g9900.t1	      0
159- 13:	ARIC|g15130.t1	ARIC|g9902.t1	 8e-123
159- 14:	ARIC|g15132.t1	ARIC|g9904.t1	  2e-54
159- 15:	ARIC|g15134.t1	ARIC|g9905.t1	 8e-149
159- 16:	ARIC|g15137.t1	ARIC|g9908.t1	  1e-94
159- 17:	ARIC|g15139.t1	ARIC|g9910.t1	 1e-101
159- 18:	ARIC|g15141.t1	ARIC|g9911.t1	 1e-173
159- 19:	ARIC|g15142.t1	ARIC|g9912.t1	  3e-32
159- 20:	ARIC|g15147.t1	ARIC|g9913.t1	 2e-202
159- 21:	ARIC|g15148.t1	ARIC|g9915.t1	  6e-94
159- 22:	ARIC|g15150.t1	ARIC|g9916.t1	  2e-46
159- 23:	ARIC|g15151.t1	ARIC|g9917.t1	      0
159- 24:	ARIC|g15152.t1	ARIC|g9919.t1	  2e-46
159- 25:	ARIC|g15153.t1	ARIC|g9920.t1	 1e-229
159- 26:	ARIC|g15154.t1	ARIC|g9921.t1	  2e-50
159- 27:	ARIC|g15156.t1	ARIC|g9925.t1	 3e-251
159- 28:	ARIC|g15157.t1	ARIC|g9928.t1	 5e-125
159- 29:	ARIC|g15162.t1	ARIC|g9929.t1	 3e-146
159- 30:	ARIC|g15163.t1	ARIC|g9930.t1	  2e-94
159- 31:	ARIC|g15165.t1	ARIC|g9931.t1	 1e-269
## Alignment 160: score=400.0 e_value=9.1e-13 N=8 Ar1122&Ar19 minus
160-  0:	ARIC|g48981.t1	ARIC|g50969.t1	  1e-76
160-  1:	ARIC|g48982.t1	ARIC|g50968.t1	      0
160-  2:	ARIC|g48983.t1	ARIC|g50967.t1	 1e-290
160-  3:	ARIC|g48984.t1	ARIC|g50966.t1	 1e-279
160-  4:	ARIC|g48985.t1	ARIC|g50965.t1	 4e-259
160-  5:	ARIC|g48986.t1	ARIC|g50964.t1	  2e-99
160-  6:	ARIC|g48987.t1	ARIC|g50963.t1	      0
160-  7:	ARIC|g48988.t1	ARIC|g50962.t1	 1e-177
## Alignment 161: score=4742.0 e_value=0 N=95 Ar113&Ar152 plus
161-  0:	ARIC|g15244.t1	ARIC|g19714.t1	 4e-189
161-  1:	ARIC|g15245.t1	ARIC|g19715.t1	  1e-88
161-  2:	ARIC|g15246.t1	ARIC|g19717.t1	 5e-113
161-  3:	ARIC|g15247.t1	ARIC|g19718.t1	 5e-154
161-  4:	ARIC|g15248.t1	ARIC|g19719.t1	      0
161-  5:	ARIC|g15249.t1	ARIC|g19720.t1	 1e-203
161-  6:	ARIC|g15250.t1	ARIC|g19721.t1	  1e-75
161-  7:	ARIC|g15251.t1	ARIC|g19722.t1	      0
161-  8:	ARIC|g15252.t1	ARIC|g19723.t1	      0
161-  9:	ARIC|g15253.t1	ARIC|g19724.t1	 7e-278
161- 10:	ARIC|g15254.t1	ARIC|g19725.t1	      0
161- 11:	ARIC|g15256.t1	ARIC|g19727.t1	      0
161- 12:	ARIC|g15257.t1	ARIC|g19728.t1	      0
161- 13:	ARIC|g15258.t1	ARIC|g19729.t1	 5e-126
161- 14:	ARIC|g15263.t1	ARIC|g19734.t1	 5e-171
161- 15:	ARIC|g15264.t1	ARIC|g19735.t1	 2e-289
161- 16:	ARIC|g15265.t1	ARIC|g19736.t1	 8e-199
161- 17:	ARIC|g15266.t1	ARIC|g19737.t1	      0
161- 18:	ARIC|g15267.t1	ARIC|g19738.t1	 1e-187
161- 19:	ARIC|g15269.t1	ARIC|g19740.t1	 1e-218
161- 20:	ARIC|g15270.t1	ARIC|g19741.t1	 8e-249
161- 21:	ARIC|g15272.t1	ARIC|g19742.t1	  2e-17
161- 22:	ARIC|g15275.t1	ARIC|g19746.t1	  4e-35
161- 23:	ARIC|g15276.t1	ARIC|g19747.t1	  3e-84
161- 24:	ARIC|g15277.t1	ARIC|g19748.t1	 2e-215
161- 25:	ARIC|g15278.t1	ARIC|g19749.t1	      0
161- 26:	ARIC|g15280.t1	ARIC|g19751.t1	 1e-204
161- 27:	ARIC|g15281.t1	ARIC|g19752.t1	 1e-184
161- 28:	ARIC|g15282.t1	ARIC|g19753.t1	 5e-213
161- 29:	ARIC|g15284.t1	ARIC|g19756.t1	      0
161- 30:	ARIC|g15285.t1	ARIC|g19757.t1	 4e-254
161- 31:	ARIC|g15286.t1	ARIC|g19758.t1	 1e-139
161- 32:	ARIC|g15287.t1	ARIC|g19759.t1	 5e-246
161- 33:	ARIC|g15288.t1	ARIC|g19760.t1	 8e-268
161- 34:	ARIC|g15289.t1	ARIC|g19761.t1	      0
161- 35:	ARIC|g15290.t1	ARIC|g19762.t1	 2e-109
161- 36:	ARIC|g15291.t1	ARIC|g19763.t1	 2e-196
161- 37:	ARIC|g15292.t1	ARIC|g19764.t1	 5e-191
161- 38:	ARIC|g15293.t1	ARIC|g19765.t1	 2e-141
161- 39:	ARIC|g15294.t1	ARIC|g19766.t1	  2e-72
161- 40:	ARIC|g15295.t1	ARIC|g19767.t1	 3e-232
161- 41:	ARIC|g15296.t1	ARIC|g19768.t1	 1e-164
161- 42:	ARIC|g15297.t1	ARIC|g19769.t1	      0
161- 43:	ARIC|g15298.t1	ARIC|g19770.t1	 3e-177
161- 44:	ARIC|g15299.t1	ARIC|g19771.t1	      0
161- 45:	ARIC|g15300.t1	ARIC|g19772.t1	      0
161- 46:	ARIC|g15301.t1	ARIC|g19773.t1	      0
161- 47:	ARIC|g15302.t1	ARIC|g19774.t1	 2e-143
161- 48:	ARIC|g15303.t1	ARIC|g19775.t1	 7e-178
161- 49:	ARIC|g15305.t1	ARIC|g19777.t1	 1e-294
161- 50:	ARIC|g15306.t1	ARIC|g19778.t1	 8e-268
161- 51:	ARIC|g15307.t1	ARIC|g19779.t1	      0
161- 52:	ARIC|g15308.t1	ARIC|g19780.t1	  4e-46
161- 53:	ARIC|g15309.t1	ARIC|g19781.t1	 3e-176
161- 54:	ARIC|g15310.t1	ARIC|g19782.t1	 7e-181
161- 55:	ARIC|g15311.t1	ARIC|g19783.t1	 6e-174
161- 56:	ARIC|g15312.t1	ARIC|g19784.t1	  8e-97
161- 57:	ARIC|g15313.t1	ARIC|g19785.t1	 1e-168
161- 58:	ARIC|g15314.t1	ARIC|g19786.t1	 1e-126
161- 59:	ARIC|g15315.t1	ARIC|g19787.t1	 1e-246
161- 60:	ARIC|g15316.t1	ARIC|g19788.t1	 7e-264
161- 61:	ARIC|g15317.t1	ARIC|g19789.t1	      0
161- 62:	ARIC|g15318.t1	ARIC|g19790.t1	 6e-179
161- 63:	ARIC|g15319.t1	ARIC|g19791.t1	 1e-133
161- 64:	ARIC|g15320.t1	ARIC|g19792.t1	 4e-196
161- 65:	ARIC|g15321.t1	ARIC|g19793.t1	      0
161- 66:	ARIC|g15324.t1	ARIC|g19796.t1	      0
161- 67:	ARIC|g15325.t1	ARIC|g19797.t1	 2e-228
161- 68:	ARIC|g15326.t1	ARIC|g19798.t1	      0
161- 69:	ARIC|g15327.t1	ARIC|g19799.t1	  3e-58
161- 70:	ARIC|g15328.t1	ARIC|g19800.t1	 2e-250
161- 71:	ARIC|g15329.t1	ARIC|g19801.t1	      0
161- 72:	ARIC|g15330.t1	ARIC|g19802.t1	 2e-133
161- 73:	ARIC|g15332.t1	ARIC|g19804.t1	 4e-155
161- 74:	ARIC|g15334.t1	ARIC|g19806.t1	 2e-183
161- 75:	ARIC|g15335.t1	ARIC|g19807.t1	      0
161- 76:	ARIC|g15336.t1	ARIC|g19808.t1	 1e-217
161- 77:	ARIC|g15338.t1	ARIC|g19810.t1	      0
161- 78:	ARIC|g15339.t1	ARIC|g19811.t1	 5e-155
161- 79:	ARIC|g15341.t1	ARIC|g19813.t1	  7e-46
161- 80:	ARIC|g15342.t1	ARIC|g19814.t1	 2e-148
161- 81:	ARIC|g15344.t1	ARIC|g19816.t1	 8e-108
161- 82:	ARIC|g15345.t1	ARIC|g19817.t1	  2e-98
161- 83:	ARIC|g15346.t1	ARIC|g19818.t1	  5e-62
161- 84:	ARIC|g15348.t1	ARIC|g19819.t1	 1e-119
161- 85:	ARIC|g15349.t1	ARIC|g19820.t1	  1e-47
161- 86:	ARIC|g15350.t1	ARIC|g19821.t1	  1e-84
161- 87:	ARIC|g15351.t1	ARIC|g19822.t1	      0
161- 88:	ARIC|g15353.t1	ARIC|g19824.t1	      0
161- 89:	ARIC|g15356.t1	ARIC|g19827.t1	 7e-119
161- 90:	ARIC|g15357.t1	ARIC|g19828.t1	 8e-191
161- 91:	ARIC|g15358.t1	ARIC|g19829.t1	      0
161- 92:	ARIC|g15359.t1	ARIC|g19830.t1	      0
161- 93:	ARIC|g15360.t1	ARIC|g19831.t1	 1e-121
161- 94:	ARIC|g15362.t1	ARIC|g19832.t1	      0
## Alignment 162: score=400.0 e_value=5.8e-13 N=8 Ar113&Ar194 plus
162-  0:	ARIC|g15215.t1	ARIC|g24538.t1	  4e-78
162-  1:	ARIC|g15216.t1	ARIC|g24539.t1	      0
162-  2:	ARIC|g15217.t1	ARIC|g24540.t1	  4e-70
162-  3:	ARIC|g15219.t1	ARIC|g24542.t1	 2e-159
162-  4:	ARIC|g15220.t1	ARIC|g24543.t1	 5e-209
162-  5:	ARIC|g15221.t1	ARIC|g24544.t1	 1e-216
162-  6:	ARIC|g15222.t1	ARIC|g24545.t1	  2e-96
162-  7:	ARIC|g15223.t1	ARIC|g24546.t1	 3e-188
## Alignment 163: score=534.0 e_value=2.3e-22 N=11 Ar113&Ar291 minus
163-  0:	ARIC|g15215.t1	ARIC|g31038.t1	  6e-57
163-  1:	ARIC|g15217.t1	ARIC|g31037.t1	  3e-64
163-  2:	ARIC|g15219.t1	ARIC|g31035.t1	  5e-43
163-  3:	ARIC|g15222.t1	ARIC|g31033.t1	  4e-76
163-  4:	ARIC|g15224.t1	ARIC|g31030.t1	  7e-76
163-  5:	ARIC|g15227.t1	ARIC|g31024.t1	  3e-24
163-  6:	ARIC|g15229.t1	ARIC|g31021.t1	 7e-225
163-  7:	ARIC|g15233.t1	ARIC|g31019.t1	 2e-168
163-  8:	ARIC|g15234.t1	ARIC|g31018.t1	 2e-297
163-  9:	ARIC|g15237.t1	ARIC|g31016.t1	 4e-217
163- 10:	ARIC|g15239.t1	ARIC|g31014.t1	 4e-207
## Alignment 164: score=2661.0 e_value=3.8e-202 N=55 Ar113&Ar3 minus
164-  0:	ARIC|g15215.t1	ARIC|g11294.t1	  5e-57
164-  1:	ARIC|g15217.t1	ARIC|g11293.t1	  3e-64
164-  2:	ARIC|g15219.t1	ARIC|g11291.t1	  2e-43
164-  3:	ARIC|g15222.t1	ARIC|g11289.t1	  2e-76
164-  4:	ARIC|g15223.t1	ARIC|g11285.t1	  2e-92
164-  5:	ARIC|g15224.t1	ARIC|g11282.t1	  4e-52
164-  6:	ARIC|g15227.t1	ARIC|g11280.t1	  2e-22
164-  7:	ARIC|g15229.t1	ARIC|g11277.t1	 7e-225
164-  8:	ARIC|g15233.t1	ARIC|g11276.t1	 6e-170
164-  9:	ARIC|g15234.t1	ARIC|g11275.t1	 2e-297
164- 10:	ARIC|g15237.t1	ARIC|g11273.t1	 1e-220
164- 11:	ARIC|g15242.t1	ARIC|g11272.t1	  2e-39
164- 12:	ARIC|g15246.t1	ARIC|g11267.t1	 6e-107
164- 13:	ARIC|g15256.t1	ARIC|g11265.t1	 4e-157
164- 14:	ARIC|g15263.t1	ARIC|g11261.t1	  2e-47
164- 15:	ARIC|g15266.t1	ARIC|g11260.t1	 7e-280
164- 16:	ARIC|g15267.t1	ARIC|g11259.t1	 1e-118
164- 17:	ARIC|g15268.t1	ARIC|g11258.t1	  1e-24
164- 18:	ARIC|g15269.t1	ARIC|g11257.t1	 7e-159
164- 19:	ARIC|g15270.t1	ARIC|g11256.t1	 1e-160
164- 20:	ARIC|g15276.t1	ARIC|g11252.t1	  9e-72
164- 21:	ARIC|g15278.t1	ARIC|g11246.t1	 3e-235
164- 22:	ARIC|g15280.t1	ARIC|g11245.t1	 3e-122
164- 23:	ARIC|g15282.t1	ARIC|g11244.t1	 1e-150
164- 24:	ARIC|g15285.t1	ARIC|g11241.t1	  1e-59
164- 25:	ARIC|g15289.t1	ARIC|g11240.t1	 2e-290
164- 26:	ARIC|g15290.t1	ARIC|g11239.t1	 7e-107
164- 27:	ARIC|g15291.t1	ARIC|g11238.t1	 9e-130
164- 28:	ARIC|g15293.t1	ARIC|g11237.t1	 2e-101
164- 29:	ARIC|g15295.t1	ARIC|g11236.t1	 3e-159
164- 30:	ARIC|g15297.t1	ARIC|g11235.t1	 3e-220
164- 31:	ARIC|g15301.t1	ARIC|g11232.t1	 1e-119
164- 32:	ARIC|g15306.t1	ARIC|g11229.t1	 1e-217
164- 33:	ARIC|g15309.t1	ARIC|g11227.t1	 5e-120
164- 34:	ARIC|g15310.t1	ARIC|g11226.t1	 2e-131
164- 35:	ARIC|g15311.t1	ARIC|g11224.t1	  8e-89
164- 36:	ARIC|g15312.t1	ARIC|g11223.t1	  3e-46
164- 37:	ARIC|g15315.t1	ARIC|g11222.t1	 1e-152
164- 38:	ARIC|g15317.t1	ARIC|g11221.t1	      0
164- 39:	ARIC|g15318.t1	ARIC|g11220.t1	 2e-128
164- 40:	ARIC|g15319.t1	ARIC|g11219.t1	  2e-75
164- 41:	ARIC|g15328.t1	ARIC|g11215.t1	  7e-59
164- 42:	ARIC|g15330.t1	ARIC|g11213.t1	 7e-120
164- 43:	ARIC|g15332.t1	ARIC|g11209.t1	 7e-109
164- 44:	ARIC|g15335.t1	ARIC|g11207.t1	 8e-274
164- 45:	ARIC|g15336.t1	ARIC|g11206.t1	 1e-113
164- 46:	ARIC|g15338.t1	ARIC|g11205.t1	 2e-163
164- 47:	ARIC|g15339.t1	ARIC|g11204.t1	  3e-67
164- 48:	ARIC|g15342.t1	ARIC|g11201.t1	  7e-97
164- 49:	ARIC|g15344.t1	ARIC|g11200.t1	  8e-76
164- 50:	ARIC|g15348.t1	ARIC|g11197.t1	  5e-93
164- 51:	ARIC|g15350.t1	ARIC|g11196.t1	  3e-68
164- 52:	ARIC|g15351.t1	ARIC|g11191.t1	 7e-148
164- 53:	ARIC|g15356.t1	ARIC|g11189.t1	  1e-90
164- 54:	ARIC|g15362.t1	ARIC|g11187.t1	      0
## Alignment 165: score=2777.0 e_value=3.2e-211 N=57 Ar113&Ar35 minus
165-  0:	ARIC|g15225.t1	ARIC|g1784.t1	  8e-41
165-  1:	ARIC|g15226.t1	ARIC|g1783.t1	 1e-125
165-  2:	ARIC|g15227.t1	ARIC|g1782.t1	  5e-50
165-  3:	ARIC|g15229.t1	ARIC|g1781.t1	      0
165-  4:	ARIC|g15232.t1	ARIC|g1778.t1	      0
165-  5:	ARIC|g15233.t1	ARIC|g1777.t1	 8e-257
165-  6:	ARIC|g15234.t1	ARIC|g1776.t1	      0
165-  7:	ARIC|g15236.t1	ARIC|g1774.t1	  9e-40
165-  8:	ARIC|g15237.t1	ARIC|g1773.t1	      0
165-  9:	ARIC|g15238.t1	ARIC|g1772.t1	      0
165- 10:	ARIC|g15239.t1	ARIC|g1771.t1	 8e-260
165- 11:	ARIC|g15240.t1	ARIC|g1770.t1	  1e-99
165- 12:	ARIC|g15241.t1	ARIC|g1769.t1	      0
165- 13:	ARIC|g15242.t1	ARIC|g1768.t1	  3e-94
165- 14:	ARIC|g15243.t1	ARIC|g1767.t1	  1e-79
165- 15:	ARIC|g15246.t1	ARIC|g1766.t1	 1e-106
165- 16:	ARIC|g15256.t1	ARIC|g1763.t1	 9e-158
165- 17:	ARIC|g15263.t1	ARIC|g1759.t1	  2e-46
165- 18:	ARIC|g15266.t1	ARIC|g1758.t1	 2e-279
165- 19:	ARIC|g15267.t1	ARIC|g1757.t1	 2e-120
165- 20:	ARIC|g15268.t1	ARIC|g1756.t1	  1e-29
165- 21:	ARIC|g15269.t1	ARIC|g1755.t1	 4e-158
165- 22:	ARIC|g15270.t1	ARIC|g1754.t1	 5e-161
165- 23:	ARIC|g15276.t1	ARIC|g1750.t1	  4e-72
165- 24:	ARIC|g15278.t1	ARIC|g1744.t1	 1e-232
165- 25:	ARIC|g15280.t1	ARIC|g1743.t1	 1e-115
165- 26:	ARIC|g15282.t1	ARIC|g1742.t1	 4e-149
165- 27:	ARIC|g15285.t1	ARIC|g1740.t1	  1e-76
165- 28:	ARIC|g15289.t1	ARIC|g1739.t1	 2e-291
165- 29:	ARIC|g15290.t1	ARIC|g1738.t1	 7e-107
165- 30:	ARIC|g15291.t1	ARIC|g1737.t1	 8e-127
165- 31:	ARIC|g15293.t1	ARIC|g1736.t1	 9e-104
165- 32:	ARIC|g15295.t1	ARIC|g1735.t1	 6e-152
165- 33:	ARIC|g15297.t1	ARIC|g1734.t1	 2e-265
165- 34:	ARIC|g15301.t1	ARIC|g1731.t1	 3e-118
165- 35:	ARIC|g15306.t1	ARIC|g1727.t1	 1e-217
165- 36:	ARIC|g15309.t1	ARIC|g1725.t1	 8e-121
165- 37:	ARIC|g15310.t1	ARIC|g1724.t1	 8e-131
165- 38:	ARIC|g15311.t1	ARIC|g1722.t1	  5e-89
165- 39:	ARIC|g15312.t1	ARIC|g1721.t1	  3e-47
165- 40:	ARIC|g15315.t1	ARIC|g1720.t1	 2e-152
165- 41:	ARIC|g15318.t1	ARIC|g1719.t1	 1e-127
165- 42:	ARIC|g15319.t1	ARIC|g1718.t1	  3e-75
165- 43:	ARIC|g15328.t1	ARIC|g1714.t1	  3e-57
165- 44:	ARIC|g15330.t1	ARIC|g1712.t1	 3e-117
165- 45:	ARIC|g15332.t1	ARIC|g1708.t1	  5e-84
165- 46:	ARIC|g15335.t1	ARIC|g1706.t1	 1e-276
165- 47:	ARIC|g15336.t1	ARIC|g1705.t1	 3e-112
165- 48:	ARIC|g15338.t1	ARIC|g1704.t1	 5e-178
165- 49:	ARIC|g15339.t1	ARIC|g1703.t1	  1e-66
165- 50:	ARIC|g15342.t1	ARIC|g1700.t1	  7e-99
165- 51:	ARIC|g15344.t1	ARIC|g1699.t1	  3e-76
165- 52:	ARIC|g15348.t1	ARIC|g1696.t1	  1e-89
165- 53:	ARIC|g15350.t1	ARIC|g1695.t1	  3e-68
165- 54:	ARIC|g15351.t1	ARIC|g1690.t1	 9e-149
165- 55:	ARIC|g15356.t1	ARIC|g1688.t1	  3e-93
165- 56:	ARIC|g15362.t1	ARIC|g1686.t1	      0
## Alignment 166: score=299.0 e_value=3e-08 N=6 Ar1131&Ar584 minus
166-  0:	ARIC|g49025.t1	ARIC|g43166.t1	 1e-103
166-  1:	ARIC|g49027.t1	ARIC|g43165.t1	 3e-180
166-  2:	ARIC|g49028.t1	ARIC|g43164.t1	  4e-75
166-  3:	ARIC|g49029.t1	ARIC|g43163.t1	 3e-185
166-  4:	ARIC|g49030.t1	ARIC|g43162.t1	  2e-83
166-  5:	ARIC|g49032.t1	ARIC|g43160.t1	  4e-86
## Alignment 167: score=3634.0 e_value=8.6e-285 N=73 Ar114&Ar192 minus
167-  0:	ARIC|g15366.t1	ARIC|g24391.t1	 2e-278
167-  1:	ARIC|g15368.t1	ARIC|g24390.t1	 1e-234
167-  2:	ARIC|g15369.t1	ARIC|g24389.t1	 2e-157
167-  3:	ARIC|g15370.t1	ARIC|g24388.t1	  1e-87
167-  4:	ARIC|g15372.t1	ARIC|g24387.t1	 2e-184
167-  5:	ARIC|g15373.t1	ARIC|g24386.t1	 5e-157
167-  6:	ARIC|g15375.t1	ARIC|g24384.t1	 1e-103
167-  7:	ARIC|g15378.t1	ARIC|g24380.t1	 7e-189
167-  8:	ARIC|g15379.t1	ARIC|g24379.t1	 2e-183
167-  9:	ARIC|g15381.t1	ARIC|g24378.t1	 3e-152
167- 10:	ARIC|g15382.t1	ARIC|g24377.t1	      0
167- 11:	ARIC|g15383.t1	ARIC|g24375.t1	  6e-23
167- 12:	ARIC|g15386.t1	ARIC|g24374.t1	 8e-180
167- 13:	ARIC|g15387.t1	ARIC|g24373.t1	 8e-202
167- 14:	ARIC|g15388.t1	ARIC|g24372.t1	 2e-116
167- 15:	ARIC|g15389.t1	ARIC|g24371.t1	      0
167- 16:	ARIC|g15390.t1	ARIC|g24370.t1	 1e-266
167- 17:	ARIC|g15392.t1	ARIC|g24368.t1	      0
167- 18:	ARIC|g15393.t1	ARIC|g24367.t1	 2e-176
167- 19:	ARIC|g15394.t1	ARIC|g24366.t1	 7e-187
167- 20:	ARIC|g15395.t1	ARIC|g24365.t1	      0
167- 21:	ARIC|g15396.t1	ARIC|g24364.t1	      0
167- 22:	ARIC|g15398.t1	ARIC|g24363.t1	  1e-66
167- 23:	ARIC|g15399.t1	ARIC|g24362.t1	 2e-270
167- 24:	ARIC|g15400.t1	ARIC|g24361.t1	 1e-124
167- 25:	ARIC|g15401.t1	ARIC|g24360.t1	 1e-114
167- 26:	ARIC|g15402.t1	ARIC|g24359.t1	  8e-57
167- 27:	ARIC|g15403.t1	ARIC|g24358.t1	  2e-73
167- 28:	ARIC|g15404.t1	ARIC|g24356.t1	 5e-271
167- 29:	ARIC|g15405.t1	ARIC|g24355.t1	      0
167- 30:	ARIC|g15406.t1	ARIC|g24354.t1	 5e-209
167- 31:	ARIC|g15407.t1	ARIC|g24353.t1	      0
167- 32:	ARIC|g15408.t1	ARIC|g24352.t1	 4e-186
167- 33:	ARIC|g15409.t1	ARIC|g24351.t1	  1e-88
167- 34:	ARIC|g15410.t1	ARIC|g24350.t1	 6e-121
167- 35:	ARIC|g15411.t1	ARIC|g24349.t1	 2e-301
167- 36:	ARIC|g15412.t1	ARIC|g24348.t1	      0
167- 37:	ARIC|g15414.t1	ARIC|g24346.t1	 7e-170
167- 38:	ARIC|g15415.t1	ARIC|g24345.t1	 8e-173
167- 39:	ARIC|g15416.t1	ARIC|g24344.t1	 2e-117
167- 40:	ARIC|g15417.t1	ARIC|g24343.t1	 7e-259
167- 41:	ARIC|g15418.t1	ARIC|g24342.t1	 1e-189
167- 42:	ARIC|g15419.t1	ARIC|g24341.t1	 3e-180
167- 43:	ARIC|g15420.t1	ARIC|g24338.t1	      0
167- 44:	ARIC|g15421.t1	ARIC|g24337.t1	  7e-29
167- 45:	ARIC|g15422.t1	ARIC|g24336.t1	 3e-158
167- 46:	ARIC|g15423.t1	ARIC|g24335.t1	 7e-261
167- 47:	ARIC|g15424.t1	ARIC|g24334.t1	      0
167- 48:	ARIC|g15425.t1	ARIC|g24333.t1	      0
167- 49:	ARIC|g15426.t1	ARIC|g24332.t1	      0
167- 50:	ARIC|g15427.t1	ARIC|g24331.t1	  5e-90
167- 51:	ARIC|g15428.t1	ARIC|g24330.t1	 7e-190
167- 52:	ARIC|g15429.t1	ARIC|g24329.t1	 2e-126
167- 53:	ARIC|g15430.t1	ARIC|g24328.t1	 3e-165
167- 54:	ARIC|g15431.t1	ARIC|g24327.t1	 1e-146
167- 55:	ARIC|g15432.t1	ARIC|g24326.t1	  4e-88
167- 56:	ARIC|g15433.t1	ARIC|g24324.t1	 3e-291
167- 57:	ARIC|g15434.t1	ARIC|g24323.t1	      0
167- 58:	ARIC|g15436.t1	ARIC|g24321.t1	 2e-162
167- 59:	ARIC|g15437.t1	ARIC|g24319.t1	 6e-111
167- 60:	ARIC|g15439.t1	ARIC|g24318.t1	      0
167- 61:	ARIC|g15440.t1	ARIC|g24317.t1	 9e-251
167- 62:	ARIC|g15441.t1	ARIC|g24315.t1	 2e-136
167- 63:	ARIC|g15442.t1	ARIC|g24314.t1	      0
167- 64:	ARIC|g15443.t1	ARIC|g24313.t1	 2e-213
167- 65:	ARIC|g15445.t1	ARIC|g24311.t1	      0
167- 66:	ARIC|g15446.t1	ARIC|g24310.t1	  1e-31
167- 67:	ARIC|g15447.t1	ARIC|g24309.t1	 6e-182
167- 68:	ARIC|g15448.t1	ARIC|g24308.t1	      0
167- 69:	ARIC|g15449.t1	ARIC|g24307.t1	  8e-84
167- 70:	ARIC|g15450.t1	ARIC|g24306.t1	      0
167- 71:	ARIC|g15451.t1	ARIC|g24305.t1	      0
167- 72:	ARIC|g15452.t1	ARIC|g24304.t1	  4e-37
## Alignment 168: score=832.0 e_value=6.3e-43 N=17 Ar114&Ar193 minus
168-  0:	ARIC|g15382.t1	ARIC|g24426.t1	      0
168-  1:	ARIC|g15383.t1	ARIC|g24425.t1	  1e-65
168-  2:	ARIC|g15384.t1	ARIC|g24423.t1	  2e-26
168-  3:	ARIC|g15387.t1	ARIC|g24421.t1	 3e-186
168-  4:	ARIC|g15388.t1	ARIC|g24420.t1	 2e-114
168-  5:	ARIC|g15389.t1	ARIC|g24419.t1	 1e-285
168-  6:	ARIC|g15390.t1	ARIC|g24418.t1	 1e-172
168-  7:	ARIC|g15393.t1	ARIC|g24413.t1	 5e-134
168-  8:	ARIC|g15396.t1	ARIC|g24412.t1	  2e-75
168-  9:	ARIC|g15400.t1	ARIC|g24406.t1	  8e-99
168- 10:	ARIC|g15403.t1	ARIC|g24403.t1	  1e-44
168- 11:	ARIC|g15404.t1	ARIC|g24401.t1	 5e-142
168- 12:	ARIC|g15405.t1	ARIC|g24399.t1	      0
168- 13:	ARIC|g15406.t1	ARIC|g24398.t1	 1e-143
168- 14:	ARIC|g15407.t1	ARIC|g24397.t1	 3e-159
168- 15:	ARIC|g15408.t1	ARIC|g24396.t1	  3e-87
168- 16:	ARIC|g15411.t1	ARIC|g24393.t1	  1e-96
## Alignment 169: score=1163.0 e_value=3.1e-68 N=24 Ar114&Ar292 minus
169-  0:	ARIC|g15412.t1	ARIC|g31130.t1	      0
169-  1:	ARIC|g15414.t1	ARIC|g31128.t1	 1e-125
169-  2:	ARIC|g15415.t1	ARIC|g31127.t1	  9e-42
169-  3:	ARIC|g15416.t1	ARIC|g31125.t1	  5e-86
169-  4:	ARIC|g15417.t1	ARIC|g31123.t1	 2e-146
169-  5:	ARIC|g15424.t1	ARIC|g31122.t1	 3e-216
169-  6:	ARIC|g15425.t1	ARIC|g31121.t1	 5e-265
169-  7:	ARIC|g15426.t1	ARIC|g31120.t1	  3e-93
169-  8:	ARIC|g15428.t1	ARIC|g31117.t1	  1e-48
169-  9:	ARIC|g15429.t1	ARIC|g31115.t1	 4e-106
169- 10:	ARIC|g15431.t1	ARIC|g31111.t1	  2e-94
169- 11:	ARIC|g15432.t1	ARIC|g31105.t1	 2e-103
169- 12:	ARIC|g15439.t1	ARIC|g31096.t1	 2e-211
169- 13:	ARIC|g15440.t1	ARIC|g31094.t1	 2e-184
169- 14:	ARIC|g15442.t1	ARIC|g31092.t1	 1e-135
169- 15:	ARIC|g15443.t1	ARIC|g31090.t1	 1e-152
169- 16:	ARIC|g15445.t1	ARIC|g31088.t1	 1e-268
169- 17:	ARIC|g15446.t1	ARIC|g31086.t1	  1e-22
169- 18:	ARIC|g15448.t1	ARIC|g31082.t1	 8e-292
169- 19:	ARIC|g15449.t1	ARIC|g31081.t1	  9e-45
169- 20:	ARIC|g15450.t1	ARIC|g31079.t1	      0
169- 21:	ARIC|g15451.t1	ARIC|g31078.t1	      0
169- 22:	ARIC|g15453.t1	ARIC|g31077.t1	 8e-294
169- 23:	ARIC|g15454.t1	ARIC|g31075.t1	  1e-12
## Alignment 170: score=1166.0 e_value=1.4e-67 N=24 Ar114&Ar293 minus
170-  0:	ARIC|g15412.t1	ARIC|g31184.t1	      0
170-  1:	ARIC|g15414.t1	ARIC|g31183.t1	 7e-125
170-  2:	ARIC|g15415.t1	ARIC|g31182.t1	  9e-42
170-  3:	ARIC|g15416.t1	ARIC|g31179.t1	  3e-88
170-  4:	ARIC|g15417.t1	ARIC|g31177.t1	 3e-146
170-  5:	ARIC|g15424.t1	ARIC|g31176.t1	 8e-211
170-  6:	ARIC|g15425.t1	ARIC|g31175.t1	 7e-268
170-  7:	ARIC|g15426.t1	ARIC|g31174.t1	  3e-95
170-  8:	ARIC|g15428.t1	ARIC|g31171.t1	  1e-47
170-  9:	ARIC|g15429.t1	ARIC|g31169.t1	 1e-105
170- 10:	ARIC|g15431.t1	ARIC|g31165.t1	  4e-94
170- 11:	ARIC|g15432.t1	ARIC|g31160.t1	 1e-109
170- 12:	ARIC|g15437.t1	ARIC|g31154.t1	 6e-105
170- 13:	ARIC|g15439.t1	ARIC|g31152.t1	 2e-211
170- 14:	ARIC|g15440.t1	ARIC|g31150.t1	 5e-182
170- 15:	ARIC|g15442.t1	ARIC|g31148.t1	 6e-135
170- 16:	ARIC|g15443.t1	ARIC|g31146.t1	 4e-152
170- 17:	ARIC|g15445.t1	ARIC|g31144.t1	 7e-269
170- 18:	ARIC|g15446.t1	ARIC|g31142.t1	  1e-22
170- 19:	ARIC|g15448.t1	ARIC|g31138.t1	 2e-292
170- 20:	ARIC|g15449.t1	ARIC|g31137.t1	  1e-42
170- 21:	ARIC|g15450.t1	ARIC|g31135.t1	      0
170- 22:	ARIC|g15451.t1	ARIC|g31134.t1	 1e-183
170- 23:	ARIC|g15453.t1	ARIC|g31133.t1	 2e-294
## Alignment 171: score=686.0 e_value=7.5e-33 N=14 Ar114&Ar311 minus
171-  0:	ARIC|g15387.t1	ARIC|g33013.t1	 1e-185
171-  1:	ARIC|g15388.t1	ARIC|g33012.t1	 3e-114
171-  2:	ARIC|g15389.t1	ARIC|g33011.t1	 2e-283
171-  3:	ARIC|g15390.t1	ARIC|g33010.t1	 6e-171
171-  4:	ARIC|g15393.t1	ARIC|g33005.t1	 5e-133
171-  5:	ARIC|g15396.t1	ARIC|g33004.t1	  1e-71
171-  6:	ARIC|g15400.t1	ARIC|g32998.t1	  3e-99
171-  7:	ARIC|g15403.t1	ARIC|g32995.t1	  8e-45
171-  8:	ARIC|g15404.t1	ARIC|g32994.t1	 2e-140
171-  9:	ARIC|g15405.t1	ARIC|g32992.t1	      0
171- 10:	ARIC|g15406.t1	ARIC|g32991.t1	 3e-127
171- 11:	ARIC|g15407.t1	ARIC|g32990.t1	 9e-157
171- 12:	ARIC|g15408.t1	ARIC|g32989.t1	  2e-87
171- 13:	ARIC|g15411.t1	ARIC|g32986.t1	 3e-150
## Alignment 172: score=937.0 e_value=3.2e-49 N=19 Ar114&Ar362 minus
172-  0:	ARIC|g15459.t1	ARIC|g35463.t1	      0
172-  1:	ARIC|g15460.t1	ARIC|g35462.t1	 1e-135
172-  2:	ARIC|g15462.t1	ARIC|g35460.t1	 1e-236
172-  3:	ARIC|g15465.t1	ARIC|g35458.t1	  9e-41
172-  4:	ARIC|g15466.t1	ARIC|g35457.t1	 5e-155
172-  5:	ARIC|g15467.t1	ARIC|g35455.t1	  5e-53
172-  6:	ARIC|g15468.t1	ARIC|g35454.t1	  2e-71
172-  7:	ARIC|g15469.t1	ARIC|g35453.t1	  2e-36
172-  8:	ARIC|g15472.t1	ARIC|g35450.t1	  2e-71
172-  9:	ARIC|g15473.t1	ARIC|g35449.t1	 2e-295
172- 10:	ARIC|g15475.t1	ARIC|g35447.t1	 3e-166
172- 11:	ARIC|g15477.t1	ARIC|g35446.t1	 7e-129
172- 12:	ARIC|g15478.t1	ARIC|g35445.t1	  8e-53
172- 13:	ARIC|g15481.t1	ARIC|g35439.t1	      0
172- 14:	ARIC|g15482.t1	ARIC|g35438.t1	 8e-162
172- 15:	ARIC|g15483.t1	ARIC|g35437.t1	  2e-62
172- 16:	ARIC|g15484.t1	ARIC|g35435.t1	  2e-32
172- 17:	ARIC|g15485.t1	ARIC|g35434.t1	 6e-117
172- 18:	ARIC|g15487.t1	ARIC|g35431.t1	      0
## Alignment 173: score=1136.0 e_value=4e-64 N=23 Ar114&Ar39 minus
173-  0:	ARIC|g15459.t1	ARIC|g2624.t1	      0
173-  1:	ARIC|g15460.t1	ARIC|g2623.t1	 2e-135
173-  2:	ARIC|g15462.t1	ARIC|g2621.t1	 8e-262
173-  3:	ARIC|g15463.t1	ARIC|g2620.t1	 7e-172
173-  4:	ARIC|g15465.t1	ARIC|g2618.t1	  5e-39
173-  5:	ARIC|g15466.t1	ARIC|g2617.t1	 5e-155
173-  6:	ARIC|g15467.t1	ARIC|g2615.t1	  5e-53
173-  7:	ARIC|g15468.t1	ARIC|g2614.t1	  2e-71
173-  8:	ARIC|g15469.t1	ARIC|g2613.t1	  2e-36
173-  9:	ARIC|g15472.t1	ARIC|g2610.t1	  2e-71
173- 10:	ARIC|g15473.t1	ARIC|g2609.t1	 1e-295
173- 11:	ARIC|g15475.t1	ARIC|g2607.t1	 1e-166
173- 12:	ARIC|g15477.t1	ARIC|g2606.t1	 3e-127
173- 13:	ARIC|g15478.t1	ARIC|g2605.t1	  7e-49
173- 14:	ARIC|g15481.t1	ARIC|g2600.t1	 1e-195
173- 15:	ARIC|g15482.t1	ARIC|g2599.t1	 2e-162
173- 16:	ARIC|g15483.t1	ARIC|g2598.t1	  8e-62
173- 17:	ARIC|g15484.t1	ARIC|g2596.t1	  5e-32
173- 18:	ARIC|g15485.t1	ARIC|g2595.t1	 1e-117
173- 19:	ARIC|g15487.t1	ARIC|g2592.t1	      0
173- 20:	ARIC|g15489.t1	ARIC|g2591.t1	  3e-39
173- 21:	ARIC|g15490.t1	ARIC|g2590.t1	  2e-12
173- 22:	ARIC|g15492.t1	ARIC|g2588.t1	 9e-173
## Alignment 174: score=1750.0 e_value=4.4e-110 N=35 Ar114&Ar95 minus
174-  0:	ARIC|g15453.t1	ARIC|g12949.t1	      0
174-  1:	ARIC|g15454.t1	ARIC|g12948.t1	  7e-56
174-  2:	ARIC|g15457.t1	ARIC|g12945.t1	      0
174-  3:	ARIC|g15458.t1	ARIC|g12944.t1	 2e-195
174-  4:	ARIC|g15459.t1	ARIC|g12943.t1	      0
174-  5:	ARIC|g15460.t1	ARIC|g12942.t1	 4e-232
174-  6:	ARIC|g15462.t1	ARIC|g12940.t1	      0
174-  7:	ARIC|g15463.t1	ARIC|g12939.t1	 6e-207
174-  8:	ARIC|g15464.t1	ARIC|g12938.t1	  1e-63
174-  9:	ARIC|g15465.t1	ARIC|g12937.t1	 1e-115
174- 10:	ARIC|g15466.t1	ARIC|g12936.t1	 5e-232
174- 11:	ARIC|g15467.t1	ARIC|g12935.t1	  5e-53
174- 12:	ARIC|g15468.t1	ARIC|g12934.t1	  2e-70
174- 13:	ARIC|g15469.t1	ARIC|g12933.t1	  1e-43
174- 14:	ARIC|g15470.t1	ARIC|g12932.t1	  4e-78
174- 15:	ARIC|g15471.t1	ARIC|g12931.t1	 1e-178
174- 16:	ARIC|g15472.t1	ARIC|g12930.t1	  3e-72
174- 17:	ARIC|g15473.t1	ARIC|g12929.t1	      0
174- 18:	ARIC|g15475.t1	ARIC|g12927.t1	      0
174- 19:	ARIC|g15476.t1	ARIC|g12926.t1	      0
174- 20:	ARIC|g15477.t1	ARIC|g12925.t1	 1e-261
174- 21:	ARIC|g15478.t1	ARIC|g12924.t1	 3e-154
174- 22:	ARIC|g15480.t1	ARIC|g12922.t1	 3e-143
174- 23:	ARIC|g15481.t1	ARIC|g12921.t1	      0
174- 24:	ARIC|g15482.t1	ARIC|g12920.t1	 2e-210
174- 25:	ARIC|g15483.t1	ARIC|g12919.t1	 1e-143
174- 26:	ARIC|g15484.t1	ARIC|g12918.t1	 1e-130
174- 27:	ARIC|g15485.t1	ARIC|g12917.t1	 5e-182
174- 28:	ARIC|g15486.t1	ARIC|g12916.t1	 4e-173
174- 29:	ARIC|g15487.t1	ARIC|g12915.t1	      0
174- 30:	ARIC|g15488.t1	ARIC|g12914.t1	      0
174- 31:	ARIC|g15489.t1	ARIC|g12913.t1	 2e-102
174- 32:	ARIC|g15490.t1	ARIC|g12912.t1	  6e-67
174- 33:	ARIC|g15492.t1	ARIC|g12910.t1	 1e-237
174- 34:	ARIC|g15493.t1	ARIC|g12909.t1	 7e-306
## Alignment 175: score=533.0 e_value=2.3e-22 N=11 Ar115&Ar136 plus
175-  0:	ARIC|g15583.t1	ARIC|g18077.t1	  9e-56
175-  1:	ARIC|g15586.t1	ARIC|g18083.t1	 9e-290
175-  2:	ARIC|g15588.t1	ARIC|g18086.t1	  4e-27
175-  3:	ARIC|g15590.t1	ARIC|g18087.t1	  8e-72
175-  4:	ARIC|g15593.t1	ARIC|g18088.t1	 1e-313
175-  5:	ARIC|g15595.t1	ARIC|g18092.t1	 2e-121
175-  6:	ARIC|g15596.t1	ARIC|g18095.t1	 2e-228
175-  7:	ARIC|g15597.t1	ARIC|g18100.t1	  4e-69
175-  8:	ARIC|g15598.t1	ARIC|g18104.t1	 4e-230
175-  9:	ARIC|g15599.t1	ARIC|g18105.t1	  2e-96
175- 10:	ARIC|g15602.t1	ARIC|g18108.t1	 7e-301
## Alignment 176: score=292.0 e_value=8.5e-08 N=6 Ar115&Ar136 plus
176-  0:	ARIC|g15569.t1	ARIC|g18048.t1	  4e-63
176-  1:	ARIC|g15571.t1	ARIC|g18049.t1	  5e-88
176-  2:	ARIC|g15572.t1	ARIC|g18052.t1	  5e-89
176-  3:	ARIC|g15573.t1	ARIC|g18055.t1	  3e-78
176-  4:	ARIC|g15575.t1	ARIC|g18058.t1	  1e-45
176-  5:	ARIC|g15576.t1	ARIC|g18060.t1	 1e-175
## Alignment 177: score=378.0 e_value=5.2e-14 N=8 Ar115&Ar390 plus
177-  0:	ARIC|g15569.t1	ARIC|g36603.t1	  1e-67
177-  1:	ARIC|g15571.t1	ARIC|g36604.t1	  3e-87
177-  2:	ARIC|g15572.t1	ARIC|g36607.t1	  4e-89
177-  3:	ARIC|g15573.t1	ARIC|g36610.t1	  1e-78
177-  4:	ARIC|g15575.t1	ARIC|g36613.t1	  4e-45
177-  5:	ARIC|g15576.t1	ARIC|g36616.t1	 6e-175
177-  6:	ARIC|g15578.t1	ARIC|g36621.t1	 1e-210
177-  7:	ARIC|g15583.t1	ARIC|g36634.t1	  1e-92
## Alignment 178: score=294.0 e_value=6.1e-08 N=6 Ar115&Ar652 plus
178-  0:	ARIC|g15586.t1	ARIC|g44435.t1	 2e-285
178-  1:	ARIC|g15588.t1	ARIC|g44438.t1	  2e-27
178-  2:	ARIC|g15590.t1	ARIC|g44439.t1	  4e-72
178-  3:	ARIC|g15593.t1	ARIC|g44440.t1	 5e-301
178-  4:	ARIC|g15595.t1	ARIC|g44444.t1	 3e-110
178-  5:	ARIC|g15596.t1	ARIC|g44447.t1	 2e-242
## Alignment 179: score=2147.0 e_value=3.2e-145 N=43 Ar115&Ar82 plus
179-  0:	ARIC|g15554.t1	ARIC|g9602.t1	 7e-192
179-  1:	ARIC|g15555.t1	ARIC|g9603.t1	 3e-299
179-  2:	ARIC|g15556.t1	ARIC|g9604.t1	      0
179-  3:	ARIC|g15557.t1	ARIC|g9605.t1	      0
179-  4:	ARIC|g15558.t1	ARIC|g9606.t1	 5e-120
179-  5:	ARIC|g15559.t1	ARIC|g9607.t1	 3e-134
179-  6:	ARIC|g15560.t1	ARIC|g9608.t1	 6e-110
179-  7:	ARIC|g15561.t1	ARIC|g9609.t1	 2e-260
179-  8:	ARIC|g15562.t1	ARIC|g9610.t1	 6e-187
179-  9:	ARIC|g15563.t1	ARIC|g9611.t1	  4e-76
179- 10:	ARIC|g15564.t1	ARIC|g9612.t1	 3e-169
179- 11:	ARIC|g15565.t1	ARIC|g9613.t1	 5e-233
179- 12:	ARIC|g15566.t1	ARIC|g9614.t1	 4e-104
179- 13:	ARIC|g15567.t1	ARIC|g9615.t1	 2e-146
179- 14:	ARIC|g15568.t1	ARIC|g9616.t1	      0
179- 15:	ARIC|g15569.t1	ARIC|g9617.t1	  3e-32
179- 16:	ARIC|g15570.t1	ARIC|g9619.t1	 1e-195
179- 17:	ARIC|g15571.t1	ARIC|g9620.t1	 2e-122
179- 18:	ARIC|g15572.t1	ARIC|g9621.t1	 1e-119
179- 19:	ARIC|g15573.t1	ARIC|g9622.t1	 2e-107
179- 20:	ARIC|g15574.t1	ARIC|g9623.t1	 1e-102
179- 21:	ARIC|g15575.t1	ARIC|g9624.t1	 4e-111
179- 22:	ARIC|g15576.t1	ARIC|g9625.t1	      0
179- 23:	ARIC|g15578.t1	ARIC|g9627.t1	 2e-289
179- 24:	ARIC|g15580.t1	ARIC|g9629.t1	      0
179- 25:	ARIC|g15581.t1	ARIC|g9630.t1	 3e-310
179- 26:	ARIC|g15582.t1	ARIC|g9631.t1	  5e-60
179- 27:	ARIC|g15583.t1	ARIC|g9632.t1	 4e-209
179- 28:	ARIC|g15584.t1	ARIC|g9633.t1	 1e-309
179- 29:	ARIC|g15585.t1	ARIC|g9634.t1	 1e-310
179- 30:	ARIC|g15586.t1	ARIC|g9635.t1	      0
179- 31:	ARIC|g15589.t1	ARIC|g9637.t1	 2e-183
179- 32:	ARIC|g15590.t1	ARIC|g9638.t1	 2e-127
179- 33:	ARIC|g15591.t1	ARIC|g9639.t1	 2e-287
179- 34:	ARIC|g15592.t1	ARIC|g9640.t1	 3e-251
179- 35:	ARIC|g15593.t1	ARIC|g9641.t1	      0
179- 36:	ARIC|g15595.t1	ARIC|g9643.t1	 2e-269
179- 37:	ARIC|g15596.t1	ARIC|g9644.t1	      0
179- 38:	ARIC|g15597.t1	ARIC|g9645.t1	 2e-124
179- 39:	ARIC|g15598.t1	ARIC|g9646.t1	 3e-276
179- 40:	ARIC|g15599.t1	ARIC|g9647.t1	 1e-106
179- 41:	ARIC|g15600.t1	ARIC|g9648.t1	      0
179- 42:	ARIC|g15602.t1	ARIC|g9650.t1	      0
## Alignment 180: score=300.0 e_value=1.4e-08 N=6 Ar1152&Ar312 plus
180-  0:	ARIC|g49130.t1	ARIC|g33032.t1	      0
180-  1:	ARIC|g49131.t1	ARIC|g33033.t1	 3e-117
180-  2:	ARIC|g49132.t1	ARIC|g33034.t1	 8e-132
180-  3:	ARIC|g49133.t1	ARIC|g33035.t1	  2e-75
180-  4:	ARIC|g49134.t1	ARIC|g33036.t1	 2e-249
180-  5:	ARIC|g49135.t1	ARIC|g33037.t1	 3e-113
## Alignment 181: score=348.0 e_value=3.4e-11 N=7 Ar1157&Ar120 minus
181-  0:	ARIC|g49151.t1	ARIC|g16233.t1	      0
181-  1:	ARIC|g49152.t1	ARIC|g16232.t1	 2e-191
181-  2:	ARIC|g49153.t1	ARIC|g16231.t1	      0
181-  3:	ARIC|g49155.t1	ARIC|g16229.t1	 3e-189
181-  4:	ARIC|g49156.t1	ARIC|g16228.t1	  3e-79
181-  5:	ARIC|g49157.t1	ARIC|g16227.t1	 2e-112
181-  6:	ARIC|g49159.t1	ARIC|g16223.t1	 1e-106
## Alignment 182: score=1950.0 e_value=4.6e-138 N=40 Ar116&Ar154 minus
182-  0:	ARIC|g15659.t1	ARIC|g20007.t1	      0
182-  1:	ARIC|g15660.t1	ARIC|g20006.t1	 5e-199
182-  2:	ARIC|g15662.t1	ARIC|g20005.t1	  4e-71
182-  3:	ARIC|g15666.t1	ARIC|g20004.t1	  1e-30
182-  4:	ARIC|g15667.t1	ARIC|g20003.t1	 4e-126
182-  5:	ARIC|g15669.t1	ARIC|g20000.t1	 9e-190
182-  6:	ARIC|g15670.t1	ARIC|g19999.t1	  4e-98
182-  7:	ARIC|g15671.t1	ARIC|g19996.t1	  8e-62
182-  8:	ARIC|g15674.t1	ARIC|g19993.t1	 5e-153
182-  9:	ARIC|g15678.t1	ARIC|g19990.t1	 1e-150
182- 10:	ARIC|g15679.t1	ARIC|g19988.t1	 4e-162
182- 11:	ARIC|g15684.t1	ARIC|g19984.t1	  8e-39
182- 12:	ARIC|g15685.t1	ARIC|g19982.t1	      0
182- 13:	ARIC|g15686.t1	ARIC|g19981.t1	 3e-270
182- 14:	ARIC|g15687.t1	ARIC|g19979.t1	 5e-289
182- 15:	ARIC|g15688.t1	ARIC|g19978.t1	  7e-79
182- 16:	ARIC|g15690.t1	ARIC|g19971.t1	  1e-34
182- 17:	ARIC|g15691.t1	ARIC|g19970.t1	 1e-121
182- 18:	ARIC|g15693.t1	ARIC|g19963.t1	 3e-157
182- 19:	ARIC|g15694.t1	ARIC|g19962.t1	  2e-67
182- 20:	ARIC|g15695.t1	ARIC|g19961.t1	 9e-159
182- 21:	ARIC|g15696.t1	ARIC|g19960.t1	  2e-96
182- 22:	ARIC|g15697.t1	ARIC|g19959.t1	  3e-19
182- 23:	ARIC|g15699.t1	ARIC|g19957.t1	  3e-41
182- 24:	ARIC|g15703.t1	ARIC|g19956.t1	  2e-70
182- 25:	ARIC|g15704.t1	ARIC|g19955.t1	  4e-35
182- 26:	ARIC|g15705.t1	ARIC|g19954.t1	      0
182- 27:	ARIC|g15707.t1	ARIC|g19949.t1	  2e-80
182- 28:	ARIC|g15710.t1	ARIC|g19948.t1	 2e-106
182- 29:	ARIC|g15711.t1	ARIC|g19946.t1	      0
182- 30:	ARIC|g15712.t1	ARIC|g19945.t1	  9e-69
182- 31:	ARIC|g15713.t1	ARIC|g19944.t1	  2e-77
182- 32:	ARIC|g15715.t1	ARIC|g19939.t1	      0
182- 33:	ARIC|g15716.t1	ARIC|g19936.t1	 5e-103
182- 34:	ARIC|g15717.t1	ARIC|g19935.t1	 2e-124
182- 35:	ARIC|g15718.t1	ARIC|g19933.t1	 9e-126
182- 36:	ARIC|g15719.t1	ARIC|g19932.t1	  1e-59
182- 37:	ARIC|g15720.t1	ARIC|g19929.t1	  3e-57
182- 38:	ARIC|g15721.t1	ARIC|g19925.t1	 5e-129
182- 39:	ARIC|g15723.t1	ARIC|g19922.t1	 8e-156
## Alignment 183: score=441.0 e_value=2.4e-17 N=9 Ar116&Ar197 plus
183-  0:	ARIC|g15715.t1	ARIC|g24736.t1	      0
183-  1:	ARIC|g15716.t1	ARIC|g24739.t1	 8e-104
183-  2:	ARIC|g15717.t1	ARIC|g24740.t1	 1e-122
183-  3:	ARIC|g15718.t1	ARIC|g24742.t1	 2e-129
183-  4:	ARIC|g15719.t1	ARIC|g24743.t1	  4e-59
183-  5:	ARIC|g15720.t1	ARIC|g24744.t1	 3e-105
183-  6:	ARIC|g15721.t1	ARIC|g24748.t1	 1e-108
183-  7:	ARIC|g15723.t1	ARIC|g24751.t1	 2e-159
183-  8:	ARIC|g15726.t1	ARIC|g24753.t1	 7e-131
## Alignment 184: score=1310.0 e_value=2.8e-50 N=27 Ar116&Ar220 plus
184-  0:	ARIC|g15604.t1	ARIC|g26466.t1	  2e-25
184-  1:	ARIC|g15606.t1	ARIC|g26468.t1	 3e-212
184-  2:	ARIC|g15609.t1	ARIC|g26473.t1	      0
184-  3:	ARIC|g15611.t1	ARIC|g26478.t1	      0
184-  4:	ARIC|g15613.t1	ARIC|g26481.t1	  1e-92
184-  5:	ARIC|g15614.t1	ARIC|g26482.t1	  2e-71
184-  6:	ARIC|g15615.t1	ARIC|g26485.t1	 9e-199
184-  7:	ARIC|g15623.t1	ARIC|g26493.t1	  1e-40
184-  8:	ARIC|g15624.t1	ARIC|g26495.t1	      0
184-  9:	ARIC|g15626.t1	ARIC|g26497.t1	 1e-117
184- 10:	ARIC|g15629.t1	ARIC|g26500.t1	  1e-66
184- 11:	ARIC|g15630.t1	ARIC|g26501.t1	 6e-142
184- 12:	ARIC|g15633.t1	ARIC|g26504.t1	      0
184- 13:	ARIC|g15635.t1	ARIC|g26508.t1	      0
184- 14:	ARIC|g15636.t1	ARIC|g26510.t1	  7e-69
184- 15:	ARIC|g15637.t1	ARIC|g26511.t1	  1e-96
184- 16:	ARIC|g15638.t1	ARIC|g26516.t1	 1e-246
184- 17:	ARIC|g15639.t1	ARIC|g26519.t1	 3e-247
184- 18:	ARIC|g15640.t1	ARIC|g26520.t1	 7e-156
184- 19:	ARIC|g15641.t1	ARIC|g26522.t1	 2e-181
184- 20:	ARIC|g15642.t1	ARIC|g26525.t1	 1e-163
184- 21:	ARIC|g15644.t1	ARIC|g26529.t1	 3e-139
184- 22:	ARIC|g15645.t1	ARIC|g26531.t1	      0
184- 23:	ARIC|g15646.t1	ARIC|g26532.t1	 1e-121
184- 24:	ARIC|g15647.t1	ARIC|g26533.t1	  3e-30
184- 25:	ARIC|g15648.t1	ARIC|g26534.t1	      0
184- 26:	ARIC|g15651.t1	ARIC|g26535.t1	  9e-62
## Alignment 185: score=1738.0 e_value=1.8e-113 N=35 Ar116&Ar379 minus
185-  0:	ARIC|g15687.t1	ARIC|g36179.t1	      0
185-  1:	ARIC|g15688.t1	ARIC|g36178.t1	 2e-217
185-  2:	ARIC|g15690.t1	ARIC|g36176.t1	  7e-86
185-  3:	ARIC|g15691.t1	ARIC|g36175.t1	 3e-155
185-  4:	ARIC|g15692.t1	ARIC|g36174.t1	  3e-36
185-  5:	ARIC|g15693.t1	ARIC|g36173.t1	 1e-252
185-  6:	ARIC|g15694.t1	ARIC|g36172.t1	  7e-95
185-  7:	ARIC|g15695.t1	ARIC|g36171.t1	 3e-177
185-  8:	ARIC|g15696.t1	ARIC|g36170.t1	 7e-204
185-  9:	ARIC|g15697.t1	ARIC|g36169.t1	  5e-56
185- 10:	ARIC|g15698.t1	ARIC|g36168.t1	  3e-33
185- 11:	ARIC|g15699.t1	ARIC|g36166.t1	 1e-105
185- 12:	ARIC|g15701.t1	ARIC|g36165.t1	 2e-174
185- 13:	ARIC|g15703.t1	ARIC|g36164.t1	  5e-84
185- 14:	ARIC|g15704.t1	ARIC|g36163.t1	  5e-56
185- 15:	ARIC|g15705.t1	ARIC|g36162.t1	      0
185- 16:	ARIC|g15707.t1	ARIC|g36160.t1	  2e-80
185- 17:	ARIC|g15709.t1	ARIC|g36158.t1	 9e-184
185- 18:	ARIC|g15710.t1	ARIC|g36157.t1	 6e-146
185- 19:	ARIC|g15711.t1	ARIC|g36156.t1	      0
185- 20:	ARIC|g15712.t1	ARIC|g36155.t1	 3e-100
185- 21:	ARIC|g15713.t1	ARIC|g36154.t1	 2e-276
185- 22:	ARIC|g15714.t1	ARIC|g36153.t1	 1e-101
185- 23:	ARIC|g15715.t1	ARIC|g36152.t1	      0
185- 24:	ARIC|g15716.t1	ARIC|g36151.t1	      0
185- 25:	ARIC|g15717.t1	ARIC|g36150.t1	 1e-248
185- 26:	ARIC|g15718.t1	ARIC|g36149.t1	 3e-201
185- 27:	ARIC|g15719.t1	ARIC|g36148.t1	  3e-63
185- 28:	ARIC|g15720.t1	ARIC|g36146.t1	 2e-163
185- 29:	ARIC|g15721.t1	ARIC|g36145.t1	 1e-177
185- 30:	ARIC|g15723.t1	ARIC|g36144.t1	      0
185- 31:	ARIC|g15724.t1	ARIC|g36143.t1	 2e-197
185- 32:	ARIC|g15725.t1	ARIC|g36142.t1	      0
185- 33:	ARIC|g15726.t1	ARIC|g36141.t1	 2e-170
185- 34:	ARIC|g15727.t1	ARIC|g36132.t1	  7e-14
## Alignment 186: score=1609.0 e_value=3.6e-108 N=33 Ar116&Ar58 minus
186-  0:	ARIC|g15659.t1	ARIC|g5940.t1	      0
186-  1:	ARIC|g15660.t1	ARIC|g5939.t1	 1e-195
186-  2:	ARIC|g15662.t1	ARIC|g5938.t1	  5e-70
186-  3:	ARIC|g15666.t1	ARIC|g5937.t1	  6e-29
186-  4:	ARIC|g15667.t1	ARIC|g5936.t1	 4e-126
186-  5:	ARIC|g15669.t1	ARIC|g5933.t1	 2e-189
186-  6:	ARIC|g15670.t1	ARIC|g5932.t1	  7e-98
186-  7:	ARIC|g15671.t1	ARIC|g5931.t1	  1e-96
186-  8:	ARIC|g15674.t1	ARIC|g5926.t1	 4e-151
186-  9:	ARIC|g15678.t1	ARIC|g5923.t1	 2e-149
186- 10:	ARIC|g15679.t1	ARIC|g5922.t1	 3e-169
186- 11:	ARIC|g15680.t1	ARIC|g5921.t1	  5e-85
186- 12:	ARIC|g15684.t1	ARIC|g5916.t1	  1e-40
186- 13:	ARIC|g15685.t1	ARIC|g5914.t1	      0
186- 14:	ARIC|g15686.t1	ARIC|g5913.t1	 6e-266
186- 15:	ARIC|g15687.t1	ARIC|g5911.t1	 2e-293
186- 16:	ARIC|g15688.t1	ARIC|g5910.t1	  2e-77
186- 17:	ARIC|g15691.t1	ARIC|g5901.t1	 1e-121
186- 18:	ARIC|g15693.t1	ARIC|g5896.t1	 4e-157
186- 19:	ARIC|g15694.t1	ARIC|g5895.t1	  2e-66
186- 20:	ARIC|g15695.t1	ARIC|g5894.t1	 8e-158
186- 21:	ARIC|g15696.t1	ARIC|g5893.t1	 7e-100
186- 22:	ARIC|g15697.t1	ARIC|g5892.t1	  7e-20
186- 23:	ARIC|g15699.t1	ARIC|g5891.t1	  2e-40
186- 24:	ARIC|g15703.t1	ARIC|g5890.t1	  4e-70
186- 25:	ARIC|g15704.t1	ARIC|g5889.t1	  2e-35
186- 26:	ARIC|g15705.t1	ARIC|g5888.t1	      0
186- 27:	ARIC|g15707.t1	ARIC|g5883.t1	  2e-80
186- 28:	ARIC|g15710.t1	ARIC|g5882.t1	 2e-106
186- 29:	ARIC|g15711.t1	ARIC|g5880.t1	      0
186- 30:	ARIC|g15712.t1	ARIC|g5879.t1	  8e-68
186- 31:	ARIC|g15713.t1	ARIC|g5878.t1	  1e-77
186- 32:	ARIC|g15715.t1	ARIC|g5873.t1	 8e-171
## Alignment 187: score=1457.0 e_value=1.3e-93 N=30 Ar116&Ar58 minus
187-  0:	ARIC|g15606.t1	ARIC|g6030.t1	 7e-214
187-  1:	ARIC|g15609.t1	ARIC|g6025.t1	      0
187-  2:	ARIC|g15611.t1	ARIC|g6020.t1	      0
187-  3:	ARIC|g15613.t1	ARIC|g6017.t1	  6e-93
187-  4:	ARIC|g15614.t1	ARIC|g6015.t1	  2e-83
187-  5:	ARIC|g15615.t1	ARIC|g6013.t1	 2e-199
187-  6:	ARIC|g15616.t1	ARIC|g6012.t1	 1e-166
187-  7:	ARIC|g15623.t1	ARIC|g6004.t1	  1e-39
187-  8:	ARIC|g15624.t1	ARIC|g6003.t1	      0
187-  9:	ARIC|g15625.t1	ARIC|g6002.t1	  5e-56
187- 10:	ARIC|g15626.t1	ARIC|g6000.t1	 1e-117
187- 11:	ARIC|g15629.t1	ARIC|g5997.t1	  2e-67
187- 12:	ARIC|g15630.t1	ARIC|g5996.t1	 1e-142
187- 13:	ARIC|g15633.t1	ARIC|g5993.t1	      0
187- 14:	ARIC|g15635.t1	ARIC|g5989.t1	      0
187- 15:	ARIC|g15636.t1	ARIC|g5987.t1	  3e-68
187- 16:	ARIC|g15637.t1	ARIC|g5986.t1	  1e-96
187- 17:	ARIC|g15638.t1	ARIC|g5981.t1	 3e-198
187- 18:	ARIC|g15639.t1	ARIC|g5977.t1	  4e-64
187- 19:	ARIC|g15640.t1	ARIC|g5976.t1	 2e-155
187- 20:	ARIC|g15641.t1	ARIC|g5974.t1	 2e-181
187- 21:	ARIC|g15642.t1	ARIC|g5971.t1	 3e-163
187- 22:	ARIC|g15644.t1	ARIC|g5967.t1	 3e-137
187- 23:	ARIC|g15645.t1	ARIC|g5965.t1	      0
187- 24:	ARIC|g15646.t1	ARIC|g5964.t1	 5e-122
187- 25:	ARIC|g15647.t1	ARIC|g5963.t1	  1e-31
187- 26:	ARIC|g15648.t1	ARIC|g5962.t1	      0
187- 27:	ARIC|g15651.t1	ARIC|g5961.t1	  2e-59
187- 28:	ARIC|g15653.t1	ARIC|g5959.t1	      0
187- 29:	ARIC|g15655.t1	ARIC|g5954.t1	 3e-149
## Alignment 188: score=3242.0 e_value=3.6e-247 N=65 Ar116&Ar70 plus
188-  0:	ARIC|g15604.t1	ARIC|g7807.t1	  2e-38
188-  1:	ARIC|g15606.t1	ARIC|g7808.t1	 1e-278
188-  2:	ARIC|g15607.t1	ARIC|g7809.t1	 3e-268
188-  3:	ARIC|g15608.t1	ARIC|g7810.t1	  3e-94
188-  4:	ARIC|g15609.t1	ARIC|g7811.t1	      0
188-  5:	ARIC|g15610.t1	ARIC|g7812.t1	      0
188-  6:	ARIC|g15611.t1	ARIC|g7813.t1	      0
188-  7:	ARIC|g15613.t1	ARIC|g7815.t1	 3e-116
188-  8:	ARIC|g15614.t1	ARIC|g7816.t1	 4e-114
188-  9:	ARIC|g15615.t1	ARIC|g7817.t1	 2e-221
188- 10:	ARIC|g15617.t1	ARIC|g7819.t1	 5e-136
188- 11:	ARIC|g15620.t1	ARIC|g7822.t1	 1e-118
188- 12:	ARIC|g15621.t1	ARIC|g7823.t1	  2e-83
188- 13:	ARIC|g15622.t1	ARIC|g7824.t1	  8e-82
188- 14:	ARIC|g15623.t1	ARIC|g7825.t1	  7e-71
188- 15:	ARIC|g15624.t1	ARIC|g7826.t1	      0
188- 16:	ARIC|g15625.t1	ARIC|g7827.t1	  1e-99
188- 17:	ARIC|g15626.t1	ARIC|g7828.t1	 2e-149
188- 18:	ARIC|g15627.t1	ARIC|g7829.t1	 1e-119
188- 19:	ARIC|g15628.t1	ARIC|g7830.t1	  2e-55
188- 20:	ARIC|g15629.t1	ARIC|g7831.t1	 4e-157
188- 21:	ARIC|g15630.t1	ARIC|g7832.t1	      0
188- 22:	ARIC|g15632.t1	ARIC|g7834.t1	 4e-145
188- 23:	ARIC|g15633.t1	ARIC|g7835.t1	      0
188- 24:	ARIC|g15634.t1	ARIC|g7836.t1	  2e-82
188- 25:	ARIC|g15635.t1	ARIC|g7837.t1	      0
188- 26:	ARIC|g15636.t1	ARIC|g7838.t1	  2e-97
188- 27:	ARIC|g15637.t1	ARIC|g7839.t1	 3e-172
188- 28:	ARIC|g15638.t1	ARIC|g7840.t1	      0
188- 29:	ARIC|g15639.t1	ARIC|g7841.t1	      0
188- 30:	ARIC|g15640.t1	ARIC|g7842.t1	      0
188- 31:	ARIC|g15641.t1	ARIC|g7843.t1	      0
188- 32:	ARIC|g15642.t1	ARIC|g7844.t1	 1e-237
188- 33:	ARIC|g15644.t1	ARIC|g7846.t1	 6e-290
188- 34:	ARIC|g15645.t1	ARIC|g7848.t1	      0
188- 35:	ARIC|g15646.t1	ARIC|g7849.t1	 2e-174
188- 36:	ARIC|g15647.t1	ARIC|g7850.t1	 6e-191
188- 37:	ARIC|g15648.t1	ARIC|g7851.t1	      0
188- 38:	ARIC|g15649.t1	ARIC|g7852.t1	 2e-190
188- 39:	ARIC|g15650.t1	ARIC|g7853.t1	  3e-70
188- 40:	ARIC|g15651.t1	ARIC|g7854.t1	 1e-110
188- 41:	ARIC|g15652.t1	ARIC|g7855.t1	      0
188- 42:	ARIC|g15653.t1	ARIC|g7856.t1	      0
188- 43:	ARIC|g15654.t1	ARIC|g7857.t1	 5e-249
188- 44:	ARIC|g15655.t1	ARIC|g7858.t1	 5e-168
188- 45:	ARIC|g15657.t1	ARIC|g7860.t1	 3e-125
188- 46:	ARIC|g15658.t1	ARIC|g7861.t1	  7e-56
188- 47:	ARIC|g15659.t1	ARIC|g7862.t1	      0
188- 48:	ARIC|g15660.t1	ARIC|g7863.t1	      0
188- 49:	ARIC|g15661.t1	ARIC|g7864.t1	  1e-54
188- 50:	ARIC|g15662.t1	ARIC|g7865.t1	 5e-132
188- 51:	ARIC|g15664.t1	ARIC|g7866.t1	 1e-141
188- 52:	ARIC|g15665.t1	ARIC|g7868.t1	      0
188- 53:	ARIC|g15666.t1	ARIC|g7869.t1	  5e-51
188- 54:	ARIC|g15667.t1	ARIC|g7870.t1	 2e-187
188- 55:	ARIC|g15668.t1	ARIC|g7871.t1	 4e-195
188- 56:	ARIC|g15669.t1	ARIC|g7872.t1	 7e-206
188- 57:	ARIC|g15670.t1	ARIC|g7873.t1	 7e-105
188- 58:	ARIC|g15671.t1	ARIC|g7875.t1	 2e-285
188- 59:	ARIC|g15673.t1	ARIC|g7877.t1	  4e-78
188- 60:	ARIC|g15674.t1	ARIC|g7878.t1	 2e-175
188- 61:	ARIC|g15675.t1	ARIC|g7879.t1	  9e-44
188- 62:	ARIC|g15676.t1	ARIC|g7880.t1	  4e-48
188- 63:	ARIC|g15677.t1	ARIC|g7881.t1	      0
188- 64:	ARIC|g15678.t1	ARIC|g7882.t1	 2e-260
## Alignment 189: score=299.0 e_value=3.2e-08 N=6 Ar117&Ar1310 minus
189-  0:	ARIC|g15753.t1	ARIC|g49799.t1	      0
189-  1:	ARIC|g15754.t1	ARIC|g49798.t1	 2e-288
189-  2:	ARIC|g15756.t1	ARIC|g49797.t1	 2e-176
189-  3:	ARIC|g15757.t1	ARIC|g49796.t1	 3e-113
189-  4:	ARIC|g15758.t1	ARIC|g49795.t1	 3e-101
189-  5:	ARIC|g15759.t1	ARIC|g49794.t1	  5e-72
## Alignment 190: score=333.0 e_value=2.3e-12 N=7 Ar117&Ar228 plus
190-  0:	ARIC|g15807.t1	ARIC|g27089.t1	 3e-247
190-  1:	ARIC|g15808.t1	ARIC|g27097.t1	 1e-141
190-  2:	ARIC|g15809.t1	ARIC|g27098.t1	  2e-98
190-  3:	ARIC|g15820.t1	ARIC|g27108.t1	  7e-60
190-  4:	ARIC|g15822.t1	ARIC|g27110.t1	  1e-28
190-  5:	ARIC|g15823.t1	ARIC|g27111.t1	 4e-140
190-  6:	ARIC|g15825.t1	ARIC|g27113.t1	 7e-125
## Alignment 191: score=396.0 e_value=4.1e-14 N=8 Ar117&Ar240 minus
191-  0:	ARIC|g15858.t1	ARIC|g27888.t1	  5e-22
191-  1:	ARIC|g15859.t1	ARIC|g27887.t1	 2e-139
191-  2:	ARIC|g15860.t1	ARIC|g27886.t1	  3e-79
191-  3:	ARIC|g15863.t1	ARIC|g27884.t1	  8e-69
191-  4:	ARIC|g15864.t1	ARIC|g27880.t1	  3e-85
191-  5:	ARIC|g15865.t1	ARIC|g27879.t1	  2e-97
191-  6:	ARIC|g15866.t1	ARIC|g27876.t1	      0
191-  7:	ARIC|g15867.t1	ARIC|g27875.t1	 6e-114
## Alignment 192: score=448.0 e_value=2.6e-17 N=9 Ar117&Ar343 minus
192-  0:	ARIC|g15858.t1	ARIC|g34639.t1	  3e-22
192-  1:	ARIC|g15859.t1	ARIC|g34638.t1	 5e-139
192-  2:	ARIC|g15860.t1	ARIC|g34637.t1	  2e-59
192-  3:	ARIC|g15861.t1	ARIC|g34636.t1	  3e-50
192-  4:	ARIC|g15863.t1	ARIC|g34635.t1	  9e-70
192-  5:	ARIC|g15864.t1	ARIC|g34631.t1	  3e-85
192-  6:	ARIC|g15865.t1	ARIC|g34630.t1	  2e-95
192-  7:	ARIC|g15866.t1	ARIC|g34628.t1	      0
192-  8:	ARIC|g15867.t1	ARIC|g34627.t1	 3e-114
## Alignment 193: score=284.0 e_value=1.1e-08 N=6 Ar117&Ar412 plus
193-  0:	ARIC|g15807.t1	ARIC|g37443.t1	 3e-138
193-  1:	ARIC|g15808.t1	ARIC|g37449.t1	 9e-151
193-  2:	ARIC|g15809.t1	ARIC|g37450.t1	  5e-98
193-  3:	ARIC|g15820.t1	ARIC|g37460.t1	  6e-59
193-  4:	ARIC|g15823.t1	ARIC|g37463.t1	 1e-142
193-  5:	ARIC|g15825.t1	ARIC|g37465.t1	 7e-117
## Alignment 194: score=291.0 e_value=6.7e-08 N=6 Ar117&Ar413 plus
194-  0:	ARIC|g15829.t1	ARIC|g37474.t1	  7e-47
194-  1:	ARIC|g15830.t1	ARIC|g37477.t1	  3e-52
194-  2:	ARIC|g15831.t1	ARIC|g37482.t1	 2e-117
194-  3:	ARIC|g15832.t1	ARIC|g37486.t1	 6e-287
194-  4:	ARIC|g15833.t1	ARIC|g37487.t1	 7e-103
194-  5:	ARIC|g15834.t1	ARIC|g37490.t1	 4e-198
## Alignment 195: score=290.0 e_value=6.1e-08 N=6 Ar117&Ar520 plus
195-  0:	ARIC|g15829.t1	ARIC|g40599.t1	  2e-48
195-  1:	ARIC|g15830.t1	ARIC|g40602.t1	  1e-50
195-  2:	ARIC|g15831.t1	ARIC|g40607.t1	 1e-117
195-  3:	ARIC|g15832.t1	ARIC|g40612.t1	 3e-285
195-  4:	ARIC|g15833.t1	ARIC|g40613.t1	 1e-108
195-  5:	ARIC|g15834.t1	ARIC|g40616.t1	 1e-197
## Alignment 196: score=291.0 e_value=3e-08 N=6 Ar117&Ar548 plus
196-  0:	ARIC|g15839.t1	ARIC|g41227.t1	  5e-80
196-  1:	ARIC|g15841.t1	ARIC|g41230.t1	  1e-63
196-  2:	ARIC|g15843.t1	ARIC|g41231.t1	  2e-46
196-  3:	ARIC|g15845.t1	ARIC|g41237.t1	  9e-89
196-  4:	ARIC|g15846.t1	ARIC|g41238.t1	  3e-99
196-  5:	ARIC|g15847.t1	ARIC|g41241.t1	 1e-135
## Alignment 197: score=5081.0 e_value=0 N=102 Ar117&Ar84 plus
197-  0:	ARIC|g15760.t1	ARIC|g9933.t1	 1e-179
197-  1:	ARIC|g15762.t1	ARIC|g9935.t1	  4e-18
197-  2:	ARIC|g15763.t1	ARIC|g9936.t1	  2e-74
197-  3:	ARIC|g15764.t1	ARIC|g9937.t1	  6e-64
197-  4:	ARIC|g15766.t1	ARIC|g9938.t1	  1e-31
197-  5:	ARIC|g15767.t1	ARIC|g9939.t1	 2e-114
197-  6:	ARIC|g15769.t1	ARIC|g9941.t1	 2e-236
197-  7:	ARIC|g15770.t1	ARIC|g9942.t1	 3e-234
197-  8:	ARIC|g15771.t1	ARIC|g9943.t1	  3e-34
197-  9:	ARIC|g15772.t1	ARIC|g9946.t1	 1e-260
197- 10:	ARIC|g15773.t1	ARIC|g9947.t1	 1e-267
197- 11:	ARIC|g15774.t1	ARIC|g9948.t1	      0
197- 12:	ARIC|g15775.t1	ARIC|g9949.t1	      0
197- 13:	ARIC|g15776.t1	ARIC|g9950.t1	      0
197- 14:	ARIC|g15777.t1	ARIC|g9951.t1	 2e-212
197- 15:	ARIC|g15778.t1	ARIC|g9952.t1	      0
197- 16:	ARIC|g15779.t1	ARIC|g9953.t1	      0
197- 17:	ARIC|g15780.t1	ARIC|g9954.t1	 1e-209
197- 18:	ARIC|g15781.t1	ARIC|g9955.t1	  7e-41
197- 19:	ARIC|g15782.t1	ARIC|g9956.t1	  1e-81
197- 20:	ARIC|g15783.t1	ARIC|g9957.t1	 2e-186
197- 21:	ARIC|g15784.t1	ARIC|g9959.t1	 1e-169
197- 22:	ARIC|g15785.t1	ARIC|g9960.t1	 3e-174
197- 23:	ARIC|g15788.t1	ARIC|g9962.t1	 3e-217
197- 24:	ARIC|g15789.t1	ARIC|g9963.t1	 3e-203
197- 25:	ARIC|g15790.t1	ARIC|g9964.t1	 3e-259
197- 26:	ARIC|g15791.t1	ARIC|g9965.t1	 6e-276
197- 27:	ARIC|g15792.t1	ARIC|g9966.t1	 2e-133
197- 28:	ARIC|g15793.t1	ARIC|g9967.t1	 2e-134
197- 29:	ARIC|g15795.t1	ARIC|g9969.t1	  4e-60
197- 30:	ARIC|g15796.t1	ARIC|g9970.t1	 1e-129
197- 31:	ARIC|g15797.t1	ARIC|g9971.t1	      0
197- 32:	ARIC|g15798.t1	ARIC|g9972.t1	 7e-261
197- 33:	ARIC|g15799.t1	ARIC|g9973.t1	 1e-214
197- 34:	ARIC|g15800.t1	ARIC|g9974.t1	 2e-165
197- 35:	ARIC|g15802.t1	ARIC|g9976.t1	      0
197- 36:	ARIC|g15803.t1	ARIC|g9977.t1	      0
197- 37:	ARIC|g15804.t1	ARIC|g9978.t1	      0
197- 38:	ARIC|g15805.t1	ARIC|g9979.t1	 2e-172
197- 39:	ARIC|g15806.t1	ARIC|g9980.t1	      0
197- 40:	ARIC|g15807.t1	ARIC|g9981.t1	      0
197- 41:	ARIC|g15808.t1	ARIC|g9982.t1	 4e-224
197- 42:	ARIC|g15809.t1	ARIC|g9983.t1	 2e-145
197- 43:	ARIC|g15810.t1	ARIC|g9984.t1	  1e-88
197- 44:	ARIC|g15812.t1	ARIC|g9986.t1	      0
197- 45:	ARIC|g15814.t1	ARIC|g9987.t1	      0
197- 46:	ARIC|g15817.t1	ARIC|g9990.t1	      0
197- 47:	ARIC|g15818.t1	ARIC|g9991.t1	 3e-299
197- 48:	ARIC|g15819.t1	ARIC|g9992.t1	  3e-63
197- 49:	ARIC|g15820.t1	ARIC|g9993.t1	  9e-86
197- 50:	ARIC|g15821.t1	ARIC|g9994.t1	 4e-248
197- 51:	ARIC|g15823.t1	ARIC|g9997.t1	      0
197- 52:	ARIC|g15824.t1	ARIC|g9998.t1	 2e-274
197- 53:	ARIC|g15825.t1	ARIC|g10001.t1	 7e-239
197- 54:	ARIC|g15826.t1	ARIC|g10003.t1	      0
197- 55:	ARIC|g15827.t1	ARIC|g10004.t1	 1e-136
197- 56:	ARIC|g15828.t1	ARIC|g10005.t1	 2e-285
197- 57:	ARIC|g15829.t1	ARIC|g10006.t1	 6e-122
197- 58:	ARIC|g15830.t1	ARIC|g10007.t1	 4e-204
197- 59:	ARIC|g15831.t1	ARIC|g10008.t1	 6e-258
197- 60:	ARIC|g15832.t1	ARIC|g10009.t1	      0
197- 61:	ARIC|g15833.t1	ARIC|g10010.t1	      0
197- 62:	ARIC|g15834.t1	ARIC|g10011.t1	 3e-271
197- 63:	ARIC|g15835.t1	ARIC|g10012.t1	 1e-127
197- 64:	ARIC|g15836.t1	ARIC|g10013.t1	 8e-269
197- 65:	ARIC|g15837.t1	ARIC|g10014.t1	 2e-304
197- 66:	ARIC|g15838.t1	ARIC|g10015.t1	 8e-123
197- 67:	ARIC|g15839.t1	ARIC|g10017.t1	 4e-214
197- 68:	ARIC|g15840.t1	ARIC|g10018.t1	 6e-244
197- 69:	ARIC|g15841.t1	ARIC|g10019.t1	 1e-121
197- 70:	ARIC|g15843.t1	ARIC|g10021.t1	  9e-52
197- 71:	ARIC|g15845.t1	ARIC|g10023.t1	 8e-156
197- 72:	ARIC|g15846.t1	ARIC|g10024.t1	 7e-104
197- 73:	ARIC|g15847.t1	ARIC|g10025.t1	 8e-171
197- 74:	ARIC|g15848.t1	ARIC|g10026.t1	 1e-206
197- 75:	ARIC|g15849.t1	ARIC|g10027.t1	  2e-59
197- 76:	ARIC|g15850.t1	ARIC|g10028.t1	  3e-55
197- 77:	ARIC|g15851.t1	ARIC|g10029.t1	 8e-252
197- 78:	ARIC|g15852.t1	ARIC|g10030.t1	 5e-112
197- 79:	ARIC|g15853.t1	ARIC|g10032.t1	  1e-16
197- 80:	ARIC|g15856.t1	ARIC|g10033.t1	 1e-222
197- 81:	ARIC|g15857.t1	ARIC|g10034.t1	 6e-117
197- 82:	ARIC|g15858.t1	ARIC|g10035.t1	 1e-255
197- 83:	ARIC|g15859.t1	ARIC|g10038.t1	 3e-224
197- 84:	ARIC|g15860.t1	ARIC|g10039.t1	  4e-83
197- 85:	ARIC|g15863.t1	ARIC|g10041.t1	  2e-81
197- 86:	ARIC|g15864.t1	ARIC|g10042.t1	  4e-92
197- 87:	ARIC|g15865.t1	ARIC|g10043.t1	 6e-121
197- 88:	ARIC|g15866.t1	ARIC|g10044.t1	      0
197- 89:	ARIC|g15867.t1	ARIC|g10045.t1	 3e-151
197- 90:	ARIC|g15868.t1	ARIC|g10046.t1	 2e-105
197- 91:	ARIC|g15870.t1	ARIC|g10048.t1	 2e-301
197- 92:	ARIC|g15871.t1	ARIC|g10049.t1	 2e-308
197- 93:	ARIC|g15872.t1	ARIC|g10050.t1	 1e-312
197- 94:	ARIC|g15873.t1	ARIC|g10051.t1	 1e-103
197- 95:	ARIC|g15874.t1	ARIC|g10052.t1	      0
197- 96:	ARIC|g15875.t1	ARIC|g10053.t1	  2e-82
197- 97:	ARIC|g15878.t1	ARIC|g10057.t1	      0
197- 98:	ARIC|g15879.t1	ARIC|g10058.t1	 1e-131
197- 99:	ARIC|g15880.t1	ARIC|g10059.t1	 6e-171
197-100:	ARIC|g15881.t1	ARIC|g10060.t1	 2e-167
197-101:	ARIC|g15882.t1	ARIC|g10061.t1	 1e-238
## Alignment 198: score=250.0 e_value=9.7e-06 N=5 Ar1171&Ar170 plus
198-  0:	ARIC|g49215.t1	ARIC|g21388.t1	  2e-31
198-  1:	ARIC|g49216.t1	ARIC|g21389.t1	 1e-147
198-  2:	ARIC|g49217.t1	ARIC|g21390.t1	 2e-220
198-  3:	ARIC|g49218.t1	ARIC|g21391.t1	      0
198-  4:	ARIC|g49219.t1	ARIC|g21392.t1	 4e-309
## Alignment 199: score=321.0 e_value=2.8e-11 N=7 Ar118&Ar123 minus
199-  0:	ARIC|g16019.t1	ARIC|g16591.t1	 4e-273
199-  1:	ARIC|g16027.t1	ARIC|g16590.t1	 3e-108
199-  2:	ARIC|g16029.t1	ARIC|g16586.t1	  7e-74
199-  3:	ARIC|g16031.t1	ARIC|g16571.t1	      0
199-  4:	ARIC|g16034.t1	ARIC|g16563.t1	  2e-38
199-  5:	ARIC|g16035.t1	ARIC|g16558.t1	 4e-218
199-  6:	ARIC|g16037.t1	ARIC|g16556.t1	  3e-48
## Alignment 200: score=549.0 e_value=3.7e-22 N=11 Ar118&Ar50 minus
200-  0:	ARIC|g16023.t1	ARIC|g4727.t1	 6e-137
200-  1:	ARIC|g16024.t1	ARIC|g4726.t1	 3e-154
200-  2:	ARIC|g16026.t1	ARIC|g4724.t1	      0
200-  3:	ARIC|g16027.t1	ARIC|g4723.t1	 3e-132
200-  4:	ARIC|g16029.t1	ARIC|g4720.t1	 1e-227
200-  5:	ARIC|g16030.t1	ARIC|g4719.t1	  2e-98
200-  6:	ARIC|g16031.t1	ARIC|g4718.t1	      0
200-  7:	ARIC|g16032.t1	ARIC|g4717.t1	 1e-226
200-  8:	ARIC|g16035.t1	ARIC|g4714.t1	 1e-309
200-  9:	ARIC|g16037.t1	ARIC|g4712.t1	 7e-161
200- 10:	ARIC|g16038.t1	ARIC|g4711.t1	 1e-161
## Alignment 201: score=5883.0 e_value=0 N=118 Ar118&Ar78 plus
201-  0:	ARIC|g15883.t1	ARIC|g9010.t1	 6e-237
201-  1:	ARIC|g15884.t1	ARIC|g9011.t1	  7e-70
201-  2:	ARIC|g15885.t1	ARIC|g9012.t1	 1e-208
201-  3:	ARIC|g15887.t1	ARIC|g9014.t1	 7e-186
201-  4:	ARIC|g15888.t1	ARIC|g9015.t1	 6e-122
201-  5:	ARIC|g15889.t1	ARIC|g9016.t1	 2e-179
201-  6:	ARIC|g15890.t1	ARIC|g9017.t1	 2e-160
201-  7:	ARIC|g15891.t1	ARIC|g9018.t1	 1e-242
201-  8:	ARIC|g15892.t1	ARIC|g9019.t1	  4e-91
201-  9:	ARIC|g15893.t1	ARIC|g9020.t1	 1e-173
201- 10:	ARIC|g15894.t1	ARIC|g9021.t1	 3e-130
201- 11:	ARIC|g15895.t1	ARIC|g9022.t1	 7e-192
201- 12:	ARIC|g15896.t1	ARIC|g9023.t1	 2e-155
201- 13:	ARIC|g15897.t1	ARIC|g9024.t1	 3e-180
201- 14:	ARIC|g15898.t1	ARIC|g9025.t1	  5e-99
201- 15:	ARIC|g15901.t1	ARIC|g9028.t1	 2e-281
201- 16:	ARIC|g15902.t1	ARIC|g9029.t1	 6e-290
201- 17:	ARIC|g15903.t1	ARIC|g9030.t1	      0
201- 18:	ARIC|g15905.t1	ARIC|g9032.t1	  4e-91
201- 19:	ARIC|g15906.t1	ARIC|g9033.t1	      0
201- 20:	ARIC|g15907.t1	ARIC|g9034.t1	 1e-190
201- 21:	ARIC|g15908.t1	ARIC|g9035.t1	  6e-97
201- 22:	ARIC|g15909.t1	ARIC|g9036.t1	 1e-126
201- 23:	ARIC|g15910.t1	ARIC|g9037.t1	 2e-111
201- 24:	ARIC|g15911.t1	ARIC|g9038.t1	 4e-227
201- 25:	ARIC|g15912.t1	ARIC|g9039.t1	 3e-199
201- 26:	ARIC|g15913.t1	ARIC|g9040.t1	 1e-281
201- 27:	ARIC|g15914.t1	ARIC|g9041.t1	  6e-92
201- 28:	ARIC|g15915.t1	ARIC|g9042.t1	  8e-64
201- 29:	ARIC|g15917.t1	ARIC|g9043.t1	 8e-123
201- 30:	ARIC|g15918.t1	ARIC|g9045.t1	 1e-207
201- 31:	ARIC|g15920.t1	ARIC|g9047.t1	 8e-299
201- 32:	ARIC|g15921.t1	ARIC|g9048.t1	 4e-170
201- 33:	ARIC|g15922.t1	ARIC|g9049.t1	      0
201- 34:	ARIC|g15923.t1	ARIC|g9050.t1	      0
201- 35:	ARIC|g15924.t1	ARIC|g9051.t1	      0
201- 36:	ARIC|g15925.t1	ARIC|g9052.t1	 1e-171
201- 37:	ARIC|g15926.t1	ARIC|g9054.t1	 6e-185
201- 38:	ARIC|g15927.t1	ARIC|g9055.t1	 3e-199
201- 39:	ARIC|g15928.t1	ARIC|g9056.t1	  4e-85
201- 40:	ARIC|g15929.t1	ARIC|g9058.t1	 4e-231
201- 41:	ARIC|g15930.t1	ARIC|g9059.t1	 5e-171
201- 42:	ARIC|g15931.t1	ARIC|g9060.t1	 2e-259
201- 43:	ARIC|g15932.t1	ARIC|g9061.t1	 7e-136
201- 44:	ARIC|g15933.t1	ARIC|g9062.t1	  1e-78
201- 45:	ARIC|g15934.t1	ARIC|g9063.t1	 4e-108
201- 46:	ARIC|g15935.t1	ARIC|g9064.t1	 3e-146
201- 47:	ARIC|g15936.t1	ARIC|g9065.t1	  7e-87
201- 48:	ARIC|g15937.t1	ARIC|g9066.t1	 1e-129
201- 49:	ARIC|g15938.t1	ARIC|g9067.t1	 1e-308
201- 50:	ARIC|g15939.t1	ARIC|g9068.t1	 1e-118
201- 51:	ARIC|g15940.t1	ARIC|g9069.t1	  3e-99
201- 52:	ARIC|g15941.t1	ARIC|g9070.t1	 1e-170
201- 53:	ARIC|g15942.t1	ARIC|g9071.t1	 4e-176
201- 54:	ARIC|g15945.t1	ARIC|g9074.t1	 9e-139
201- 55:	ARIC|g15946.t1	ARIC|g9075.t1	      0
201- 56:	ARIC|g15947.t1	ARIC|g9076.t1	 2e-214
201- 57:	ARIC|g15948.t1	ARIC|g9077.t1	      0
201- 58:	ARIC|g15950.t1	ARIC|g9078.t1	 2e-190
201- 59:	ARIC|g15951.t1	ARIC|g9079.t1	 3e-313
201- 60:	ARIC|g15953.t1	ARIC|g9081.t1	  4e-74
201- 61:	ARIC|g15954.t1	ARIC|g9082.t1	 1e-162
201- 62:	ARIC|g15955.t1	ARIC|g9083.t1	 2e-119
201- 63:	ARIC|g15956.t1	ARIC|g9084.t1	 6e-290
201- 64:	ARIC|g15957.t1	ARIC|g9085.t1	  8e-81
201- 65:	ARIC|g15958.t1	ARIC|g9086.t1	 5e-111
201- 66:	ARIC|g15959.t1	ARIC|g9087.t1	  7e-49
201- 67:	ARIC|g15960.t1	ARIC|g9088.t1	 2e-227
201- 68:	ARIC|g15961.t1	ARIC|g9089.t1	      0
201- 69:	ARIC|g15962.t1	ARIC|g9090.t1	      0
201- 70:	ARIC|g15963.t1	ARIC|g9091.t1	 3e-127
201- 71:	ARIC|g15965.t1	ARIC|g9093.t1	      0
201- 72:	ARIC|g15966.t1	ARIC|g9094.t1	 2e-147
201- 73:	ARIC|g15967.t1	ARIC|g9095.t1	 4e-112
201- 74:	ARIC|g15968.t1	ARIC|g9096.t1	 3e-246
201- 75:	ARIC|g15969.t1	ARIC|g9097.t1	 2e-168
201- 76:	ARIC|g15970.t1	ARIC|g9098.t1	  3e-75
201- 77:	ARIC|g15971.t1	ARIC|g9099.t1	  2e-35
201- 78:	ARIC|g15973.t1	ARIC|g9100.t1	 7e-211
201- 79:	ARIC|g15974.t1	ARIC|g9101.t1	 2e-249
201- 80:	ARIC|g15975.t1	ARIC|g9102.t1	  1e-40
201- 81:	ARIC|g15976.t1	ARIC|g9103.t1	      0
201- 82:	ARIC|g15978.t1	ARIC|g9105.t1	      0
201- 83:	ARIC|g15979.t1	ARIC|g9106.t1	      0
201- 84:	ARIC|g15980.t1	ARIC|g9107.t1	 2e-191
201- 85:	ARIC|g15981.t1	ARIC|g9108.t1	 8e-202
201- 86:	ARIC|g15982.t1	ARIC|g9109.t1	      0
201- 87:	ARIC|g15983.t1	ARIC|g9110.t1	  8e-46
201- 88:	ARIC|g15984.t1	ARIC|g9111.t1	 5e-187
201- 89:	ARIC|g15986.t1	ARIC|g9113.t1	 2e-140
201- 90:	ARIC|g15987.t1	ARIC|g9114.t1	      0
201- 91:	ARIC|g15989.t1	ARIC|g9116.t1	  8e-31
201- 92:	ARIC|g15992.t1	ARIC|g9119.t1	 1e-231
201- 93:	ARIC|g15993.t1	ARIC|g9120.t1	 1e-242
201- 94:	ARIC|g15994.t1	ARIC|g9121.t1	 4e-307
201- 95:	ARIC|g15995.t1	ARIC|g9123.t1	 2e-238
201- 96:	ARIC|g15996.t1	ARIC|g9124.t1	 1e-153
201- 97:	ARIC|g15997.t1	ARIC|g9125.t1	      0
201- 98:	ARIC|g15999.t1	ARIC|g9127.t1	 3e-181
201- 99:	ARIC|g16000.t1	ARIC|g9128.t1	      0
201-100:	ARIC|g16001.t1	ARIC|g9129.t1	 4e-150
201-101:	ARIC|g16003.t1	ARIC|g9130.t1	      0
201-102:	ARIC|g16004.t1	ARIC|g9131.t1	 5e-217
201-103:	ARIC|g16005.t1	ARIC|g9132.t1	      0
201-104:	ARIC|g16006.t1	ARIC|g9133.t1	  1e-84
201-105:	ARIC|g16007.t1	ARIC|g9134.t1	 4e-211
201-106:	ARIC|g16008.t1	ARIC|g9135.t1	      0
201-107:	ARIC|g16009.t1	ARIC|g9136.t1	 6e-169
201-108:	ARIC|g16010.t1	ARIC|g9137.t1	 2e-153
201-109:	ARIC|g16011.t1	ARIC|g9138.t1	      0
201-110:	ARIC|g16014.t1	ARIC|g9142.t1	 5e-149
201-111:	ARIC|g16015.t1	ARIC|g9143.t1	 1e-193
201-112:	ARIC|g16016.t1	ARIC|g9144.t1	  4e-42
201-113:	ARIC|g16018.t1	ARIC|g9146.t1	 3e-181
201-114:	ARIC|g16019.t1	ARIC|g9147.t1	      0
201-115:	ARIC|g16020.t1	ARIC|g9148.t1	 2e-281
201-116:	ARIC|g16021.t1	ARIC|g9149.t1	 1e-134
201-117:	ARIC|g16022.t1	ARIC|g9150.t1	      0
## Alignment 202: score=349.0 e_value=4.7e-08 N=7 Ar1188&Ar548 plus
202-  0:	ARIC|g49294.t1	ARIC|g41227.t1	 6e-137
202-  1:	ARIC|g49296.t1	ARIC|g41229.t1	 2e-265
202-  2:	ARIC|g49297.t1	ARIC|g41230.t1	 5e-122
202-  3:	ARIC|g49298.t1	ARIC|g41231.t1	  4e-52
202-  4:	ARIC|g49300.t1	ARIC|g41233.t1	  1e-91
202-  5:	ARIC|g49301.t1	ARIC|g41234.t1	  5e-92
202-  6:	ARIC|g49302.t1	ARIC|g41235.t1	  2e-22
## Alignment 203: score=2694.0 e_value=3.2e-200 N=54 Ar119&Ar189 plus
203-  0:	ARIC|g16087.t1	ARIC|g24085.t1	 9e-270
203-  1:	ARIC|g16089.t1	ARIC|g24088.t1	  2e-92
203-  2:	ARIC|g16090.t1	ARIC|g24089.t1	 6e-165
203-  3:	ARIC|g16091.t1	ARIC|g24090.t1	  3e-41
203-  4:	ARIC|g16092.t1	ARIC|g24091.t1	 1e-271
203-  5:	ARIC|g16093.t1	ARIC|g24092.t1	 3e-257
203-  6:	ARIC|g16095.t1	ARIC|g24094.t1	 2e-213
203-  7:	ARIC|g16096.t1	ARIC|g24095.t1	 1e-206
203-  8:	ARIC|g16097.t1	ARIC|g24097.t1	 5e-276
203-  9:	ARIC|g16098.t1	ARIC|g24098.t1	      0
203- 10:	ARIC|g16099.t1	ARIC|g24099.t1	      0
203- 11:	ARIC|g16101.t1	ARIC|g24101.t1	 1e-142
203- 12:	ARIC|g16102.t1	ARIC|g24102.t1	  1e-88
203- 13:	ARIC|g16103.t1	ARIC|g24103.t1	 2e-215
203- 14:	ARIC|g16104.t1	ARIC|g24104.t1	      0
203- 15:	ARIC|g16105.t1	ARIC|g24105.t1	  4e-86
203- 16:	ARIC|g16106.t1	ARIC|g24106.t1	      0
203- 17:	ARIC|g16107.t1	ARIC|g24107.t1	  2e-85
203- 18:	ARIC|g16109.t1	ARIC|g24109.t1	 8e-246
203- 19:	ARIC|g16110.t1	ARIC|g24110.t1	 3e-245
203- 20:	ARIC|g16112.t1	ARIC|g24111.t1	      0
203- 21:	ARIC|g16114.t1	ARIC|g24112.t1	      0
203- 22:	ARIC|g16115.t1	ARIC|g24113.t1	      0
203- 23:	ARIC|g16116.t1	ARIC|g24114.t1	 4e-231
203- 24:	ARIC|g16117.t1	ARIC|g24115.t1	 2e-176
203- 25:	ARIC|g16118.t1	ARIC|g24116.t1	      0
203- 26:	ARIC|g16121.t1	ARIC|g24119.t1	 2e-108
203- 27:	ARIC|g16122.t1	ARIC|g24120.t1	      0
203- 28:	ARIC|g16123.t1	ARIC|g24121.t1	  5e-90
203- 29:	ARIC|g16124.t1	ARIC|g24122.t1	 3e-227
203- 30:	ARIC|g16125.t1	ARIC|g24123.t1	      0
203- 31:	ARIC|g16126.t1	ARIC|g24124.t1	 2e-196
203- 32:	ARIC|g16127.t1	ARIC|g24125.t1	      0
203- 33:	ARIC|g16128.t1	ARIC|g24126.t1	  2e-57
203- 34:	ARIC|g16129.t1	ARIC|g24128.t1	  2e-92
203- 35:	ARIC|g16130.t1	ARIC|g24129.t1	      0
203- 36:	ARIC|g16131.t1	ARIC|g24130.t1	      0
203- 37:	ARIC|g16132.t1	ARIC|g24131.t1	 3e-115
203- 38:	ARIC|g16133.t1	ARIC|g24132.t1	 4e-156
203- 39:	ARIC|g16134.t1	ARIC|g24133.t1	 7e-130
203- 40:	ARIC|g16135.t1	ARIC|g24134.t1	  5e-38
203- 41:	ARIC|g16136.t1	ARIC|g24135.t1	 1e-261
203- 42:	ARIC|g16137.t1	ARIC|g24136.t1	 5e-282
203- 43:	ARIC|g16138.t1	ARIC|g24137.t1	 2e-135
203- 44:	ARIC|g16139.t1	ARIC|g24138.t1	  5e-50
203- 45:	ARIC|g16140.t1	ARIC|g24139.t1	 9e-161
203- 46:	ARIC|g16141.t1	ARIC|g24140.t1	 5e-299
203- 47:	ARIC|g16142.t1	ARIC|g24141.t1	      0
203- 48:	ARIC|g16143.t1	ARIC|g24142.t1	 3e-297
203- 49:	ARIC|g16144.t1	ARIC|g24143.t1	  3e-67
203- 50:	ARIC|g16145.t1	ARIC|g24144.t1	      0
203- 51:	ARIC|g16146.t1	ARIC|g24145.t1	 3e-112
203- 52:	ARIC|g16147.t1	ARIC|g24146.t1	 7e-300
203- 53:	ARIC|g16148.t1	ARIC|g24147.t1	 1e-152
## Alignment 204: score=995.0 e_value=1e-51 N=20 Ar119&Ar395 plus
204-  0:	ARIC|g16041.t1	ARIC|g36827.t1	  3e-75
204-  1:	ARIC|g16043.t1	ARIC|g36829.t1	 3e-117
204-  2:	ARIC|g16044.t1	ARIC|g36830.t1	      0
204-  3:	ARIC|g16046.t1	ARIC|g36832.t1	  1e-59
204-  4:	ARIC|g16049.t1	ARIC|g36834.t1	 5e-168
204-  5:	ARIC|g16050.t1	ARIC|g36837.t1	 9e-309
204-  6:	ARIC|g16053.t1	ARIC|g36838.t1	  3e-76
204-  7:	ARIC|g16054.t1	ARIC|g36839.t1	 2e-263
204-  8:	ARIC|g16055.t1	ARIC|g36840.t1	  1e-92
204-  9:	ARIC|g16056.t1	ARIC|g36841.t1	 8e-304
204- 10:	ARIC|g16057.t1	ARIC|g36842.t1	 2e-181
204- 11:	ARIC|g16058.t1	ARIC|g36843.t1	 2e-194
204- 12:	ARIC|g16059.t1	ARIC|g36845.t1	      0
204- 13:	ARIC|g16060.t1	ARIC|g36846.t1	 1e-207
204- 14:	ARIC|g16061.t1	ARIC|g36847.t1	 5e-301
204- 15:	ARIC|g16062.t1	ARIC|g36848.t1	      0
204- 16:	ARIC|g16064.t1	ARIC|g36850.t1	      0
204- 17:	ARIC|g16065.t1	ARIC|g36851.t1	 2e-135
204- 18:	ARIC|g16066.t1	ARIC|g36852.t1	 2e-286
204- 19:	ARIC|g16068.t1	ARIC|g36854.t1	 9e-113
## Alignment 205: score=850.0 e_value=3.9e-47 N=17 Ar119&Ar609 plus
205-  0:	ARIC|g16068.t1	ARIC|g43677.t1	      0
205-  1:	ARIC|g16069.t1	ARIC|g43678.t1	 4e-174
205-  2:	ARIC|g16070.t1	ARIC|g43679.t1	  2e-99
205-  3:	ARIC|g16071.t1	ARIC|g43680.t1	  2e-61
205-  4:	ARIC|g16072.t1	ARIC|g43681.t1	 2e-111
205-  5:	ARIC|g16073.t1	ARIC|g43682.t1	      0
205-  6:	ARIC|g16074.t1	ARIC|g43683.t1	 7e-161
205-  7:	ARIC|g16076.t1	ARIC|g43684.t1	 2e-131
205-  8:	ARIC|g16077.t1	ARIC|g43685.t1	 9e-104
205-  9:	ARIC|g16078.t1	ARIC|g43686.t1	  2e-86
205- 10:	ARIC|g16080.t1	ARIC|g43688.t1	 3e-147
205- 11:	ARIC|g16081.t1	ARIC|g43689.t1	 3e-200
205- 12:	ARIC|g16082.t1	ARIC|g43690.t1	 2e-281
205- 13:	ARIC|g16083.t1	ARIC|g43691.t1	 7e-147
205- 14:	ARIC|g16085.t1	ARIC|g43693.t1	 4e-161
205- 15:	ARIC|g16086.t1	ARIC|g43694.t1	      0
205- 16:	ARIC|g16087.t1	ARIC|g43695.t1	      0
## Alignment 206: score=345.0 e_value=1.9e-10 N=7 Ar119&Ar63 plus
206-  0:	ARIC|g16136.t1	ARIC|g6653.t1	  2e-74
206-  1:	ARIC|g16138.t1	ARIC|g6654.t1	  5e-30
206-  2:	ARIC|g16140.t1	ARIC|g6660.t1	 1e-139
206-  3:	ARIC|g16142.t1	ARIC|g6661.t1	  2e-96
206-  4:	ARIC|g16143.t1	ARIC|g6662.t1	 3e-102
206-  5:	ARIC|g16144.t1	ARIC|g6663.t1	  2e-80
206-  6:	ARIC|g16145.t1	ARIC|g6664.t1	  4e-96
## Alignment 207: score=618.0 e_value=1.3e-31 N=13 Ar119&Ar63 minus
207-  0:	ARIC|g16085.t1	ARIC|g6704.t1	  4e-83
207-  1:	ARIC|g16087.t1	ARIC|g6702.t1	      0
207-  2:	ARIC|g16089.t1	ARIC|g6701.t1	  2e-88
207-  3:	ARIC|g16093.t1	ARIC|g6700.t1	 3e-232
207-  4:	ARIC|g16096.t1	ARIC|g6692.t1	  2e-58
207-  5:	ARIC|g16098.t1	ARIC|g6689.t1	 8e-138
207-  6:	ARIC|g16099.t1	ARIC|g6688.t1	 9e-226
207-  7:	ARIC|g16100.t1	ARIC|g6687.t1	 9e-269
207-  8:	ARIC|g16106.t1	ARIC|g6676.t1	 1e-247
207-  9:	ARIC|g16107.t1	ARIC|g6675.t1	  4e-49
207- 10:	ARIC|g16110.t1	ARIC|g6670.t1	 9e-204
207- 11:	ARIC|g16112.t1	ARIC|g6668.t1	 4e-137
207- 12:	ARIC|g16118.t1	ARIC|g6666.t1	 2e-303
## Alignment 208: score=618.0 e_value=9.6e-31 N=13 Ar119&Ar86 plus
208-  0:	ARIC|g16043.t1	ARIC|g10305.t1	  8e-53
208-  1:	ARIC|g16046.t1	ARIC|g10314.t1	  3e-47
208-  2:	ARIC|g16049.t1	ARIC|g10315.t1	 4e-166
208-  3:	ARIC|g16053.t1	ARIC|g10318.t1	  6e-34
208-  4:	ARIC|g16054.t1	ARIC|g10320.t1	 8e-127
208-  5:	ARIC|g16058.t1	ARIC|g10321.t1	 3e-124
208-  6:	ARIC|g16059.t1	ARIC|g10323.t1	      0
208-  7:	ARIC|g16062.t1	ARIC|g10327.t1	 5e-194
208-  8:	ARIC|g16068.t1	ARIC|g10332.t1	      0
208-  9:	ARIC|g16074.t1	ARIC|g10341.t1	 3e-117
208- 10:	ARIC|g16078.t1	ARIC|g10345.t1	  5e-81
208- 11:	ARIC|g16081.t1	ARIC|g10347.t1	 2e-139
208- 12:	ARIC|g16083.t1	ARIC|g10351.t1	 3e-133
## Alignment 209: score=292.0 e_value=4.8e-08 N=6 Ar119&Ar86 plus
209-  0:	ARIC|g16122.t1	ARIC|g10374.t1	 2e-271
209-  1:	ARIC|g16125.t1	ARIC|g10381.t1	      0
209-  2:	ARIC|g16128.t1	ARIC|g10384.t1	  2e-29
209-  3:	ARIC|g16130.t1	ARIC|g10385.t1	 5e-250
209-  4:	ARIC|g16131.t1	ARIC|g10386.t1	 3e-236
209-  5:	ARIC|g16132.t1	ARIC|g10387.t1	  1e-62
## Alignment 210: score=298.0 e_value=1.9e-08 N=6 Ar1193&Ar144 plus
210-  0:	ARIC|g49316.t1	ARIC|g18977.t1	      0
210-  1:	ARIC|g49317.t1	ARIC|g18978.t1	 5e-263
210-  2:	ARIC|g49318.t1	ARIC|g18979.t1	      0
210-  3:	ARIC|g49319.t1	ARIC|g18980.t1	 4e-258
210-  4:	ARIC|g49320.t1	ARIC|g18983.t1	 7e-247
210-  5:	ARIC|g49321.t1	ARIC|g18984.t1	 4e-189
## Alignment 211: score=9215.0 e_value=0 N=185 Ar12&Ar27 minus
211-  0:	ARIC|g41376.t1	ARIC|g54744.t1	  2e-86
211-  1:	ARIC|g41377.t1	ARIC|g54743.t1	 1e-139
211-  2:	ARIC|g41378.t1	ARIC|g54742.t1	 5e-282
211-  3:	ARIC|g41379.t1	ARIC|g54741.t1	 5e-250
211-  4:	ARIC|g41380.t1	ARIC|g54740.t1	 6e-202
211-  5:	ARIC|g41381.t1	ARIC|g54739.t1	 2e-226
211-  6:	ARIC|g41382.t1	ARIC|g54738.t1	 1e-232
211-  7:	ARIC|g41383.t1	ARIC|g54737.t1	 3e-125
211-  8:	ARIC|g41384.t1	ARIC|g54736.t1	      0
211-  9:	ARIC|g41385.t1	ARIC|g54735.t1	      0
211- 10:	ARIC|g41386.t1	ARIC|g54734.t1	  2e-69
211- 11:	ARIC|g41387.t1	ARIC|g54733.t1	  5e-63
211- 12:	ARIC|g41389.t1	ARIC|g54729.t1	      0
211- 13:	ARIC|g41390.t1	ARIC|g54728.t1	      0
211- 14:	ARIC|g41391.t1	ARIC|g54727.t1	 2e-189
211- 15:	ARIC|g41395.t1	ARIC|g54725.t1	  1e-25
211- 16:	ARIC|g41397.t1	ARIC|g54724.t1	 7e-129
211- 17:	ARIC|g41398.t1	ARIC|g54722.t1	 1e-222
211- 18:	ARIC|g41400.t1	ARIC|g54721.t1	      0
211- 19:	ARIC|g41401.t1	ARIC|g54720.t1	 4e-115
211- 20:	ARIC|g41402.t1	ARIC|g54719.t1	  2e-84
211- 21:	ARIC|g41403.t1	ARIC|g54718.t1	  3e-65
211- 22:	ARIC|g41404.t1	ARIC|g54717.t1	      0
211- 23:	ARIC|g41405.t1	ARIC|g54716.t1	 1e-160
211- 24:	ARIC|g41406.t1	ARIC|g54715.t1	      0
211- 25:	ARIC|g41407.t1	ARIC|g54714.t1	 2e-189
211- 26:	ARIC|g41408.t1	ARIC|g54713.t1	      0
211- 27:	ARIC|g41409.t1	ARIC|g54712.t1	 1e-213
211- 28:	ARIC|g41410.t1	ARIC|g54711.t1	      0
211- 29:	ARIC|g41411.t1	ARIC|g54710.t1	 7e-226
211- 30:	ARIC|g41412.t1	ARIC|g54709.t1	 2e-256
211- 31:	ARIC|g41413.t1	ARIC|g54708.t1	      0
211- 32:	ARIC|g41414.t1	ARIC|g54707.t1	 5e-232
211- 33:	ARIC|g41415.t1	ARIC|g54706.t1	      0
211- 34:	ARIC|g41416.t1	ARIC|g54705.t1	      0
211- 35:	ARIC|g41417.t1	ARIC|g54704.t1	 3e-170
211- 36:	ARIC|g41418.t1	ARIC|g54703.t1	 7e-273
211- 37:	ARIC|g41419.t1	ARIC|g54702.t1	 6e-308
211- 38:	ARIC|g41420.t1	ARIC|g54701.t1	      0
211- 39:	ARIC|g41421.t1	ARIC|g54700.t1	 6e-190
211- 40:	ARIC|g41422.t1	ARIC|g54699.t1	      0
211- 41:	ARIC|g41423.t1	ARIC|g54698.t1	      0
211- 42:	ARIC|g41424.t1	ARIC|g54697.t1	  2e-95
211- 43:	ARIC|g41425.t1	ARIC|g54696.t1	      0
211- 44:	ARIC|g41426.t1	ARIC|g54695.t1	 2e-238
211- 45:	ARIC|g41427.t1	ARIC|g54694.t1	      0
211- 46:	ARIC|g41428.t1	ARIC|g54693.t1	 2e-167
211- 47:	ARIC|g41429.t1	ARIC|g54692.t1	  4e-85
211- 48:	ARIC|g41430.t1	ARIC|g54691.t1	  4e-83
211- 49:	ARIC|g41432.t1	ARIC|g54689.t1	  5e-55
211- 50:	ARIC|g41433.t1	ARIC|g54688.t1	  3e-65
211- 51:	ARIC|g41435.t1	ARIC|g54686.t1	  5e-73
211- 52:	ARIC|g41436.t1	ARIC|g54684.t1	 3e-134
211- 53:	ARIC|g41437.t1	ARIC|g54683.t1	 2e-309
211- 54:	ARIC|g41438.t1	ARIC|g54682.t1	 4e-191
211- 55:	ARIC|g41439.t1	ARIC|g54681.t1	      0
211- 56:	ARIC|g41440.t1	ARIC|g54680.t1	 1e-129
211- 57:	ARIC|g41441.t1	ARIC|g54679.t1	 2e-177
211- 58:	ARIC|g41446.t1	ARIC|g54674.t1	 3e-302
211- 59:	ARIC|g41447.t1	ARIC|g54672.t1	 3e-107
211- 60:	ARIC|g41449.t1	ARIC|g54671.t1	      0
211- 61:	ARIC|g41450.t1	ARIC|g54669.t1	 7e-120
211- 62:	ARIC|g41452.t1	ARIC|g54668.t1	 5e-309
211- 63:	ARIC|g41453.t1	ARIC|g54667.t1	 1e-107
211- 64:	ARIC|g41454.t1	ARIC|g54666.t1	 5e-274
211- 65:	ARIC|g41455.t1	ARIC|g54665.t1	 6e-239
211- 66:	ARIC|g41456.t1	ARIC|g54664.t1	 1e-181
211- 67:	ARIC|g41457.t1	ARIC|g54663.t1	 9e-150
211- 68:	ARIC|g41458.t1	ARIC|g54662.t1	 1e-180
211- 69:	ARIC|g41459.t1	ARIC|g54661.t1	 3e-158
211- 70:	ARIC|g41460.t1	ARIC|g54659.t1	 6e-134
211- 71:	ARIC|g41461.t1	ARIC|g54658.t1	 1e-283
211- 72:	ARIC|g41462.t1	ARIC|g54657.t1	 4e-283
211- 73:	ARIC|g41463.t1	ARIC|g54656.t1	  1e-95
211- 74:	ARIC|g41464.t1	ARIC|g54655.t1	 4e-275
211- 75:	ARIC|g41465.t1	ARIC|g54654.t1	      0
211- 76:	ARIC|g41466.t1	ARIC|g54653.t1	 3e-285
211- 77:	ARIC|g41467.t1	ARIC|g54652.t1	  1e-81
211- 78:	ARIC|g41468.t1	ARIC|g54651.t1	      0
211- 79:	ARIC|g41469.t1	ARIC|g54650.t1	 2e-154
211- 80:	ARIC|g41470.t1	ARIC|g54649.t1	      0
211- 81:	ARIC|g41471.t1	ARIC|g54648.t1	  2e-91
211- 82:	ARIC|g41472.t1	ARIC|g54647.t1	      0
211- 83:	ARIC|g41473.t1	ARIC|g54646.t1	 5e-216
211- 84:	ARIC|g41474.t1	ARIC|g54645.t1	 7e-205
211- 85:	ARIC|g41475.t1	ARIC|g54644.t1	 8e-272
211- 86:	ARIC|g41477.t1	ARIC|g54642.t1	      0
211- 87:	ARIC|g41479.t1	ARIC|g54639.t1	      0
211- 88:	ARIC|g41480.t1	ARIC|g54638.t1	 3e-208
211- 89:	ARIC|g41481.t1	ARIC|g54637.t1	 4e-234
211- 90:	ARIC|g41482.t1	ARIC|g54636.t1	      0
211- 91:	ARIC|g41483.t1	ARIC|g54635.t1	      0
211- 92:	ARIC|g41484.t1	ARIC|g54634.t1	 2e-273
211- 93:	ARIC|g41485.t1	ARIC|g54633.t1	      0
211- 94:	ARIC|g41486.t1	ARIC|g54631.t1	 2e-296
211- 95:	ARIC|g41488.t1	ARIC|g54630.t1	      0
211- 96:	ARIC|g41489.t1	ARIC|g54629.t1	      0
211- 97:	ARIC|g41491.t1	ARIC|g54627.t1	      0
211- 98:	ARIC|g41492.t1	ARIC|g54626.t1	 2e-189
211- 99:	ARIC|g41493.t1	ARIC|g54625.t1	 7e-190
211-100:	ARIC|g41494.t1	ARIC|g54623.t1	 3e-189
211-101:	ARIC|g41496.t1	ARIC|g54622.t1	 2e-194
211-102:	ARIC|g41498.t1	ARIC|g54619.t1	 2e-232
211-103:	ARIC|g41499.t1	ARIC|g54618.t1	 2e-193
211-104:	ARIC|g41500.t1	ARIC|g54617.t1	 1e-252
211-105:	ARIC|g41501.t1	ARIC|g54616.t1	      0
211-106:	ARIC|g41502.t1	ARIC|g54615.t1	 1e-223
211-107:	ARIC|g41503.t1	ARIC|g54614.t1	      0
211-108:	ARIC|g41504.t1	ARIC|g54613.t1	      0
211-109:	ARIC|g41505.t1	ARIC|g54612.t1	 1e-251
211-110:	ARIC|g41506.t1	ARIC|g54611.t1	 9e-153
211-111:	ARIC|g41507.t1	ARIC|g54610.t1	 2e-190
211-112:	ARIC|g41508.t1	ARIC|g54609.t1	 3e-166
211-113:	ARIC|g41509.t1	ARIC|g54608.t1	      0
211-114:	ARIC|g41510.t1	ARIC|g54607.t1	 8e-157
211-115:	ARIC|g41511.t1	ARIC|g54605.t1	 3e-129
211-116:	ARIC|g41513.t1	ARIC|g54604.t1	 1e-159
211-117:	ARIC|g41514.t1	ARIC|g54603.t1	 7e-314
211-118:	ARIC|g41515.t1	ARIC|g54602.t1	 1e-130
211-119:	ARIC|g41516.t1	ARIC|g54601.t1	 7e-264
211-120:	ARIC|g41517.t1	ARIC|g54600.t1	  6e-72
211-121:	ARIC|g41518.t1	ARIC|g54599.t1	 2e-198
211-122:	ARIC|g41519.t1	ARIC|g54598.t1	 2e-213
211-123:	ARIC|g41520.t1	ARIC|g54597.t1	  9e-55
211-124:	ARIC|g41521.t1	ARIC|g54596.t1	      0
211-125:	ARIC|g41522.t1	ARIC|g54595.t1	  8e-51
211-126:	ARIC|g41523.t1	ARIC|g54594.t1	  6e-45
211-127:	ARIC|g41524.t1	ARIC|g54593.t1	 7e-261
211-128:	ARIC|g41525.t1	ARIC|g54592.t1	 8e-193
211-129:	ARIC|g41526.t1	ARIC|g54591.t1	 3e-169
211-130:	ARIC|g41527.t1	ARIC|g54590.t1	      0
211-131:	ARIC|g41528.t1	ARIC|g54589.t1	  2e-78
211-132:	ARIC|g41529.t1	ARIC|g54588.t1	      0
211-133:	ARIC|g41530.t1	ARIC|g54587.t1	 1e-209
211-134:	ARIC|g41531.t1	ARIC|g54586.t1	 2e-156
211-135:	ARIC|g41532.t1	ARIC|g54585.t1	  1e-66
211-136:	ARIC|g41533.t1	ARIC|g54584.t1	 4e-119
211-137:	ARIC|g41534.t1	ARIC|g54582.t1	 1e-133
211-138:	ARIC|g41536.t1	ARIC|g54581.t1	 7e-189
211-139:	ARIC|g41537.t1	ARIC|g54580.t1	  3e-52
211-140:	ARIC|g41539.t1	ARIC|g54578.t1	  3e-84
211-141:	ARIC|g41542.t1	ARIC|g54575.t1	 6e-134
211-142:	ARIC|g41544.t1	ARIC|g54573.t1	 4e-225
211-143:	ARIC|g41545.t1	ARIC|g54572.t1	 2e-275
211-144:	ARIC|g41546.t1	ARIC|g54571.t1	  3e-69
211-145:	ARIC|g41548.t1	ARIC|g54569.t1	 4e-196
211-146:	ARIC|g41549.t1	ARIC|g54568.t1	  2e-92
211-147:	ARIC|g41550.t1	ARIC|g54567.t1	      0
211-148:	ARIC|g41551.t1	ARIC|g54566.t1	  9e-43
211-149:	ARIC|g41552.t1	ARIC|g54565.t1	      0
211-150:	ARIC|g41553.t1	ARIC|g54564.t1	 1e-262
211-151:	ARIC|g41554.t1	ARIC|g54563.t1	 1e-229
211-152:	ARIC|g41555.t1	ARIC|g54562.t1	 6e-271
211-153:	ARIC|g41556.t1	ARIC|g54561.t1	 4e-156
211-154:	ARIC|g41557.t1	ARIC|g54560.t1	  6e-68
211-155:	ARIC|g41558.t1	ARIC|g54558.t1	 6e-199
211-156:	ARIC|g41559.t1	ARIC|g54557.t1	 2e-188
211-157:	ARIC|g41560.t1	ARIC|g54556.t1	 1e-226
211-158:	ARIC|g41561.t1	ARIC|g54555.t1	 3e-139
211-159:	ARIC|g41562.t1	ARIC|g54553.t1	 3e-149
211-160:	ARIC|g41563.t1	ARIC|g54552.t1	  4e-89
211-161:	ARIC|g41564.t1	ARIC|g54551.t1	 9e-229
211-162:	ARIC|g41565.t1	ARIC|g54550.t1	  2e-60
211-163:	ARIC|g41566.t1	ARIC|g54549.t1	 1e-173
211-164:	ARIC|g41567.t1	ARIC|g54547.t1	 5e-150
211-165:	ARIC|g41569.t1	ARIC|g54546.t1	      0
211-166:	ARIC|g41570.t1	ARIC|g54545.t1	 1e-234
211-167:	ARIC|g41571.t1	ARIC|g54544.t1	  6e-39
211-168:	ARIC|g41573.t1	ARIC|g54542.t1	      0
211-169:	ARIC|g41574.t1	ARIC|g54541.t1	      0
211-170:	ARIC|g41575.t1	ARIC|g54540.t1	      0
211-171:	ARIC|g41576.t1	ARIC|g54539.t1	  3e-94
211-172:	ARIC|g41578.t1	ARIC|g54537.t1	 6e-205
211-173:	ARIC|g41579.t1	ARIC|g54535.t1	  6e-43
211-174:	ARIC|g41581.t1	ARIC|g54534.t1	 3e-142
211-175:	ARIC|g41582.t1	ARIC|g54533.t1	  1e-56
211-176:	ARIC|g41583.t1	ARIC|g54532.t1	      0
211-177:	ARIC|g41585.t1	ARIC|g54530.t1	      0
211-178:	ARIC|g41587.t1	ARIC|g54527.t1	  5e-32
211-179:	ARIC|g41589.t1	ARIC|g54526.t1	      0
211-180:	ARIC|g41590.t1	ARIC|g54525.t1	 3e-121
211-181:	ARIC|g41591.t1	ARIC|g54524.t1	 5e-137
211-182:	ARIC|g41592.t1	ARIC|g54523.t1	 4e-156
211-183:	ARIC|g41593.t1	ARIC|g54522.t1	 6e-185
211-184:	ARIC|g41594.t1	ARIC|g54521.t1	      0
## Alignment 212: score=3401.0 e_value=2.3e-269 N=70 Ar12&Ar31 plus
212-  0:	ARIC|g41390.t1	ARIC|g55417.t1	      0
212-  1:	ARIC|g41391.t1	ARIC|g55418.t1	  1e-31
212-  2:	ARIC|g41392.t1	ARIC|g55420.t1	  6e-71
212-  3:	ARIC|g41393.t1	ARIC|g55421.t1	  8e-19
212-  4:	ARIC|g41400.t1	ARIC|g55423.t1	 3e-197
212-  5:	ARIC|g41404.t1	ARIC|g55425.t1	 1e-132
212-  6:	ARIC|g41405.t1	ARIC|g55426.t1	 4e-108
212-  7:	ARIC|g41408.t1	ARIC|g55429.t1	  4e-51
212-  8:	ARIC|g41409.t1	ARIC|g55430.t1	 4e-138
212-  9:	ARIC|g41411.t1	ARIC|g55431.t1	  3e-70
212- 10:	ARIC|g41412.t1	ARIC|g55432.t1	 5e-155
212- 11:	ARIC|g41414.t1	ARIC|g55433.t1	 5e-129
212- 12:	ARIC|g41416.t1	ARIC|g55435.t1	  2e-97
212- 13:	ARIC|g41419.t1	ARIC|g55436.t1	 4e-193
212- 14:	ARIC|g41421.t1	ARIC|g55437.t1	 2e-150
212- 15:	ARIC|g41422.t1	ARIC|g55438.t1	  1e-73
212- 16:	ARIC|g41425.t1	ARIC|g55442.t1	 7e-293
212- 17:	ARIC|g41426.t1	ARIC|g55443.t1	 2e-166
212- 18:	ARIC|g41427.t1	ARIC|g55444.t1	 1e-284
212- 19:	ARIC|g41430.t1	ARIC|g55449.t1	  2e-36
212- 20:	ARIC|g41432.t1	ARIC|g55451.t1	  2e-33
212- 21:	ARIC|g41435.t1	ARIC|g55452.t1	  4e-44
212- 22:	ARIC|g41436.t1	ARIC|g55453.t1	  2e-70
212- 23:	ARIC|g41437.t1	ARIC|g55454.t1	 6e-241
212- 24:	ARIC|g41449.t1	ARIC|g55456.t1	      0
212- 25:	ARIC|g41452.t1	ARIC|g55457.t1	 2e-144
212- 26:	ARIC|g41453.t1	ARIC|g55458.t1	 9e-105
212- 27:	ARIC|g41454.t1	ARIC|g55459.t1	 6e-215
212- 28:	ARIC|g41455.t1	ARIC|g55460.t1	 2e-158
212- 29:	ARIC|g41458.t1	ARIC|g55462.t1	  2e-67
212- 30:	ARIC|g41462.t1	ARIC|g55464.t1	 2e-197
212- 31:	ARIC|g41466.t1	ARIC|g55465.t1	 3e-123
212- 32:	ARIC|g41467.t1	ARIC|g55466.t1	  4e-35
212- 33:	ARIC|g41472.t1	ARIC|g55467.t1	 7e-241
212- 34:	ARIC|g41473.t1	ARIC|g55468.t1	 5e-175
212- 35:	ARIC|g41475.t1	ARIC|g55469.t1	 1e-143
212- 36:	ARIC|g41480.t1	ARIC|g55471.t1	 3e-143
212- 37:	ARIC|g41483.t1	ARIC|g55472.t1	 2e-159
212- 38:	ARIC|g41484.t1	ARIC|g55473.t1	 1e-184
212- 39:	ARIC|g41486.t1	ARIC|g55474.t1	 2e-203
212- 40:	ARIC|g41488.t1	ARIC|g55475.t1	 9e-306
212- 41:	ARIC|g41489.t1	ARIC|g55476.t1	 8e-171
212- 42:	ARIC|g41491.t1	ARIC|g55478.t1	 4e-269
212- 43:	ARIC|g41492.t1	ARIC|g55479.t1	 6e-114
212- 44:	ARIC|g41493.t1	ARIC|g55480.t1	 1e-155
212- 45:	ARIC|g41494.t1	ARIC|g55481.t1	 5e-179
212- 46:	ARIC|g41498.t1	ARIC|g55482.t1	 4e-119
212- 47:	ARIC|g41500.t1	ARIC|g55483.t1	 9e-206
212- 48:	ARIC|g41504.t1	ARIC|g55485.t1	 2e-140
212- 49:	ARIC|g41512.t1	ARIC|g55489.t1	 6e-217
212- 50:	ARIC|g41513.t1	ARIC|g55490.t1	  5e-70
212- 51:	ARIC|g41516.t1	ARIC|g55491.t1	  5e-94
212- 52:	ARIC|g41518.t1	ARIC|g55493.t1	  9e-87
212- 53:	ARIC|g41520.t1	ARIC|g55496.t1	  2e-16
212- 54:	ARIC|g41521.t1	ARIC|g55497.t1	      0
212- 55:	ARIC|g41523.t1	ARIC|g55498.t1	  3e-92
212- 56:	ARIC|g41524.t1	ARIC|g55500.t1	 4e-169
212- 57:	ARIC|g41525.t1	ARIC|g55501.t1	 5e-126
212- 58:	ARIC|g41528.t1	ARIC|g55502.t1	  4e-38
212- 59:	ARIC|g41529.t1	ARIC|g55503.t1	 2e-111
212- 60:	ARIC|g41532.t1	ARIC|g55505.t1	  2e-59
212- 61:	ARIC|g41533.t1	ARIC|g55506.t1	  4e-75
212- 62:	ARIC|g41534.t1	ARIC|g55508.t1	 5e-151
212- 63:	ARIC|g41541.t1	ARIC|g55510.t1	  1e-32
212- 64:	ARIC|g41545.t1	ARIC|g55512.t1	 5e-168
212- 65:	ARIC|g41550.t1	ARIC|g55514.t1	 4e-143
212- 66:	ARIC|g41559.t1	ARIC|g55518.t1	 1e-114
212- 67:	ARIC|g41561.t1	ARIC|g55520.t1	 3e-100
212- 68:	ARIC|g41562.t1	ARIC|g55521.t1	  8e-69
212- 69:	ARIC|g41563.t1	ARIC|g55523.t1	  3e-49
## Alignment 213: score=336.0 e_value=1.1e-10 N=7 Ar12&Ar31 plus
213-  0:	ARIC|g41636.t1	ARIC|g55564.t1	 6e-118
213-  1:	ARIC|g41639.t1	ARIC|g55565.t1	 3e-289
213-  2:	ARIC|g41641.t1	ARIC|g55569.t1	 6e-128
213-  3:	ARIC|g41642.t1	ARIC|g55570.t1	 3e-104
213-  4:	ARIC|g41643.t1	ARIC|g55572.t1	      0
213-  5:	ARIC|g41646.t1	ARIC|g55573.t1	 1e-240
213-  6:	ARIC|g41654.t1	ARIC|g55575.t1	 3e-137
## Alignment 214: score=1211.0 e_value=4.2e-76 N=25 Ar12&Ar31 minus
214-  0:	ARIC|g41568.t1	ARIC|g55563.t1	 4e-113
214-  1:	ARIC|g41570.t1	ARIC|g55561.t1	 7e-107
214-  2:	ARIC|g41573.t1	ARIC|g55560.t1	      0
214-  3:	ARIC|g41585.t1	ARIC|g55558.t1	 4e-197
214-  4:	ARIC|g41587.t1	ARIC|g55557.t1	  2e-71
214-  5:	ARIC|g41591.t1	ARIC|g55555.t1	  8e-92
214-  6:	ARIC|g41593.t1	ARIC|g55554.t1	  2e-89
214-  7:	ARIC|g41595.t1	ARIC|g55553.t1	 1e-235
214-  8:	ARIC|g41596.t1	ARIC|g55550.t1	 8e-201
214-  9:	ARIC|g41598.t1	ARIC|g55549.t1	 1e-101
214- 10:	ARIC|g41601.t1	ARIC|g55547.t1	 3e-129
214- 11:	ARIC|g41603.t1	ARIC|g55546.t1	  7e-89
214- 12:	ARIC|g41607.t1	ARIC|g55544.t1	      0
214- 13:	ARIC|g41615.t1	ARIC|g55541.t1	 5e-193
214- 14:	ARIC|g41616.t1	ARIC|g55539.t1	 5e-204
214- 15:	ARIC|g41617.t1	ARIC|g55538.t1	 2e-154
214- 16:	ARIC|g41618.t1	ARIC|g55537.t1	  2e-62
214- 17:	ARIC|g41620.t1	ARIC|g55534.t1	 9e-100
214- 18:	ARIC|g41622.t1	ARIC|g55532.t1	 5e-165
214- 19:	ARIC|g41624.t1	ARIC|g55531.t1	  1e-49
214- 20:	ARIC|g41625.t1	ARIC|g55530.t1	 4e-132
214- 21:	ARIC|g41626.t1	ARIC|g55529.t1	      0
214- 22:	ARIC|g41629.t1	ARIC|g55528.t1	 3e-101
214- 23:	ARIC|g41631.t1	ARIC|g55527.t1	 4e-180
214- 24:	ARIC|g41634.t1	ARIC|g55526.t1	  1e-74
## Alignment 215: score=2489.0 e_value=3.6e-180 N=50 Ar12&Ar87 minus
215-  0:	ARIC|g41596.t1	ARIC|g10538.t1	      0
215-  1:	ARIC|g41597.t1	ARIC|g10537.t1	      0
215-  2:	ARIC|g41598.t1	ARIC|g10535.t1	 4e-102
215-  3:	ARIC|g41600.t1	ARIC|g10534.t1	  2e-88
215-  4:	ARIC|g41601.t1	ARIC|g10533.t1	 4e-220
215-  5:	ARIC|g41602.t1	ARIC|g10532.t1	  8e-54
215-  6:	ARIC|g41603.t1	ARIC|g10529.t1	  1e-67
215-  7:	ARIC|g41607.t1	ARIC|g10528.t1	      0
215-  8:	ARIC|g41608.t1	ARIC|g10527.t1	 4e-182
215-  9:	ARIC|g41610.t1	ARIC|g10525.t1	      0
215- 10:	ARIC|g41611.t1	ARIC|g10524.t1	      0
215- 11:	ARIC|g41612.t1	ARIC|g10523.t1	 3e-186
215- 12:	ARIC|g41613.t1	ARIC|g10522.t1	 3e-124
215- 13:	ARIC|g41614.t1	ARIC|g10521.t1	  6e-55
215- 14:	ARIC|g41615.t1	ARIC|g10520.t1	 1e-276
215- 15:	ARIC|g41616.t1	ARIC|g10519.t1	      0
215- 16:	ARIC|g41617.t1	ARIC|g10518.t1	 2e-229
215- 17:	ARIC|g41618.t1	ARIC|g10517.t1	 2e-266
215- 18:	ARIC|g41620.t1	ARIC|g10514.t1	 8e-123
215- 19:	ARIC|g41622.t1	ARIC|g10512.t1	 4e-235
215- 20:	ARIC|g41623.t1	ARIC|g10511.t1	 2e-294
215- 21:	ARIC|g41624.t1	ARIC|g10510.t1	 6e-126
215- 22:	ARIC|g41625.t1	ARIC|g10509.t1	 3e-259
215- 23:	ARIC|g41626.t1	ARIC|g10508.t1	      0
215- 24:	ARIC|g41627.t1	ARIC|g10507.t1	 2e-184
215- 25:	ARIC|g41628.t1	ARIC|g10506.t1	 7e-168
215- 26:	ARIC|g41629.t1	ARIC|g10505.t1	 4e-199
215- 27:	ARIC|g41630.t1	ARIC|g10504.t1	  2e-37
215- 28:	ARIC|g41632.t1	ARIC|g10503.t1	 4e-185
215- 29:	ARIC|g41633.t1	ARIC|g10502.t1	 2e-207
215- 30:	ARIC|g41634.t1	ARIC|g10500.t1	  4e-85
215- 31:	ARIC|g41636.t1	ARIC|g10499.t1	 9e-203
215- 32:	ARIC|g41637.t1	ARIC|g10498.t1	      0
215- 33:	ARIC|g41638.t1	ARIC|g10495.t1	      0
215- 34:	ARIC|g41639.t1	ARIC|g10494.t1	      0
215- 35:	ARIC|g41640.t1	ARIC|g10493.t1	 8e-128
215- 36:	ARIC|g41641.t1	ARIC|g10492.t1	      0
215- 37:	ARIC|g41642.t1	ARIC|g10491.t1	  8e-69
215- 38:	ARIC|g41643.t1	ARIC|g10490.t1	      0
215- 39:	ARIC|g41645.t1	ARIC|g10488.t1	 6e-290
215- 40:	ARIC|g41646.t1	ARIC|g10487.t1	      0
215- 41:	ARIC|g41647.t1	ARIC|g10486.t1	 6e-152
215- 42:	ARIC|g41648.t1	ARIC|g10485.t1	  9e-87
215- 43:	ARIC|g41649.t1	ARIC|g10484.t1	 2e-289
215- 44:	ARIC|g41650.t1	ARIC|g10483.t1	  4e-29
215- 45:	ARIC|g41651.t1	ARIC|g10482.t1	  3e-73
215- 46:	ARIC|g41652.t1	ARIC|g10481.t1	  1e-30
215- 47:	ARIC|g41654.t1	ARIC|g10479.t1	      0
215- 48:	ARIC|g41655.t1	ARIC|g10478.t1	 6e-233
215- 49:	ARIC|g41656.t1	ARIC|g10477.t1	  2e-72
## Alignment 216: score=286.0 e_value=1.8e-08 N=6 Ar120&Ar126 plus
216-  0:	ARIC|g16276.t1	ARIC|g16929.t1	 1e-132
216-  1:	ARIC|g16279.t1	ARIC|g16930.t1	      0
216-  2:	ARIC|g16283.t1	ARIC|g16933.t1	 8e-186
216-  3:	ARIC|g16285.t1	ARIC|g16934.t1	  7e-85
216-  4:	ARIC|g16290.t1	ARIC|g16936.t1	  2e-48
216-  5:	ARIC|g16293.t1	ARIC|g16942.t1	 6e-212
## Alignment 217: score=519.0 e_value=9.7e-23 N=11 Ar120&Ar207 minus
217-  0:	ARIC|g16250.t1	ARIC|g25535.t1	  1e-34
217-  1:	ARIC|g16251.t1	ARIC|g25533.t1	 1e-118
217-  2:	ARIC|g16252.t1	ARIC|g25532.t1	 2e-138
217-  3:	ARIC|g16254.t1	ARIC|g25528.t1	  4e-85
217-  4:	ARIC|g16256.t1	ARIC|g25526.t1	      0
217-  5:	ARIC|g16263.t1	ARIC|g25525.t1	  2e-12
217-  6:	ARIC|g16266.t1	ARIC|g25520.t1	 1e-279
217-  7:	ARIC|g16270.t1	ARIC|g25513.t1	      0
217-  8:	ARIC|g16276.t1	ARIC|g25506.t1	 3e-133
217-  9:	ARIC|g16279.t1	ARIC|g25505.t1	      0
217- 10:	ARIC|g16285.t1	ARIC|g25501.t1	  1e-87
## Alignment 218: score=280.0 e_value=2e-08 N=6 Ar120&Ar207 minus
218-  0:	ARIC|g16223.t1	ARIC|g25568.t1	 2e-273
218-  1:	ARIC|g16228.t1	ARIC|g25562.t1	  1e-49
218-  2:	ARIC|g16238.t1	ARIC|g25560.t1	      0
218-  3:	ARIC|g16242.t1	ARIC|g25553.t1	 2e-151
218-  4:	ARIC|g16243.t1	ARIC|g25552.t1	 5e-116
218-  5:	ARIC|g16245.t1	ARIC|g25548.t1	 7e-222
## Alignment 219: score=3092.0 e_value=4.7e-141 N=62 Ar120&Ar253 plus
219-  0:	ARIC|g16152.t1	ARIC|g28737.t1	 8e-176
219-  1:	ARIC|g16153.t1	ARIC|g28738.t1	  6e-62
219-  2:	ARIC|g16154.t1	ARIC|g28739.t1	      0
219-  3:	ARIC|g16157.t1	ARIC|g28742.t1	  3e-79
219-  4:	ARIC|g16158.t1	ARIC|g28743.t1	 1e-132
219-  5:	ARIC|g16159.t1	ARIC|g28744.t1	 3e-191
219-  6:	ARIC|g16160.t1	ARIC|g28745.t1	 1e-168
219-  7:	ARIC|g16162.t1	ARIC|g28748.t1	  5e-32
219-  8:	ARIC|g16163.t1	ARIC|g28749.t1	 5e-134
219-  9:	ARIC|g16164.t1	ARIC|g28750.t1	      0
219- 10:	ARIC|g16165.t1	ARIC|g28751.t1	 9e-196
219- 11:	ARIC|g16166.t1	ARIC|g28752.t1	 6e-152
219- 12:	ARIC|g16167.t1	ARIC|g28753.t1	 3e-241
219- 13:	ARIC|g16169.t1	ARIC|g28755.t1	  7e-74
219- 14:	ARIC|g16170.t1	ARIC|g28756.t1	      0
219- 15:	ARIC|g16171.t1	ARIC|g28757.t1	  5e-54
219- 16:	ARIC|g16172.t1	ARIC|g28758.t1	  3e-73
219- 17:	ARIC|g16173.t1	ARIC|g28759.t1	 1e-111
219- 18:	ARIC|g16174.t1	ARIC|g28760.t1	 1e-303
219- 19:	ARIC|g16176.t1	ARIC|g28762.t1	 3e-209
219- 20:	ARIC|g16177.t1	ARIC|g28764.t1	 3e-190
219- 21:	ARIC|g16179.t1	ARIC|g28766.t1	      0
219- 22:	ARIC|g16180.t1	ARIC|g28767.t1	 1e-301
219- 23:	ARIC|g16181.t1	ARIC|g28768.t1	 4e-278
219- 24:	ARIC|g16182.t1	ARIC|g28769.t1	 2e-268
219- 25:	ARIC|g16183.t1	ARIC|g28770.t1	 1e-242
219- 26:	ARIC|g16184.t1	ARIC|g28771.t1	  2e-24
219- 27:	ARIC|g16185.t1	ARIC|g28772.t1	 6e-172
219- 28:	ARIC|g16186.t1	ARIC|g28773.t1	 5e-165
219- 29:	ARIC|g16187.t1	ARIC|g28774.t1	 6e-143
219- 30:	ARIC|g16188.t1	ARIC|g28775.t1	 8e-232
219- 31:	ARIC|g16189.t1	ARIC|g28776.t1	 3e-286
219- 32:	ARIC|g16190.t1	ARIC|g28777.t1	 9e-135
219- 33:	ARIC|g16191.t1	ARIC|g28778.t1	 2e-135
219- 34:	ARIC|g16192.t1	ARIC|g28779.t1	      0
219- 35:	ARIC|g16193.t1	ARIC|g28780.t1	 6e-120
219- 36:	ARIC|g16195.t1	ARIC|g28782.t1	 4e-170
219- 37:	ARIC|g16196.t1	ARIC|g28783.t1	      0
219- 38:	ARIC|g16197.t1	ARIC|g28784.t1	 6e-229
219- 39:	ARIC|g16198.t1	ARIC|g28785.t1	 9e-240
219- 40:	ARIC|g16199.t1	ARIC|g28786.t1	  1e-78
219- 41:	ARIC|g16200.t1	ARIC|g28787.t1	 2e-177
219- 42:	ARIC|g16201.t1	ARIC|g28788.t1	 5e-240
219- 43:	ARIC|g16203.t1	ARIC|g28789.t1	 2e-177
219- 44:	ARIC|g16204.t1	ARIC|g28790.t1	 4e-234
219- 45:	ARIC|g16205.t1	ARIC|g28791.t1	      0
219- 46:	ARIC|g16206.t1	ARIC|g28792.t1	 4e-262
219- 47:	ARIC|g16207.t1	ARIC|g28793.t1	 2e-196
219- 48:	ARIC|g16208.t1	ARIC|g28794.t1	  4e-36
219- 49:	ARIC|g16209.t1	ARIC|g28795.t1	      0
219- 50:	ARIC|g16210.t1	ARIC|g28796.t1	 4e-210
219- 51:	ARIC|g16211.t1	ARIC|g28797.t1	      0
219- 52:	ARIC|g16212.t1	ARIC|g28798.t1	 4e-179
219- 53:	ARIC|g16213.t1	ARIC|g28799.t1	 3e-306
219- 54:	ARIC|g16216.t1	ARIC|g28802.t1	 4e-106
219- 55:	ARIC|g16218.t1	ARIC|g28804.t1	 2e-180
219- 56:	ARIC|g16219.t1	ARIC|g28805.t1	  2e-71
219- 57:	ARIC|g16220.t1	ARIC|g28806.t1	 4e-310
219- 58:	ARIC|g16221.t1	ARIC|g28807.t1	 2e-113
219- 59:	ARIC|g16222.t1	ARIC|g28808.t1	 3e-211
219- 60:	ARIC|g16223.t1	ARIC|g28809.t1	      0
219- 61:	ARIC|g16224.t1	ARIC|g28810.t1	 5e-123
## Alignment 220: score=2744.0 e_value=6.2e-198 N=55 Ar120&Ar287 minus
220-  0:	ARIC|g16234.t1	ARIC|g30850.t1	      0
220-  1:	ARIC|g16236.t1	ARIC|g30849.t1	      0
220-  2:	ARIC|g16237.t1	ARIC|g30848.t1	 4e-165
220-  3:	ARIC|g16238.t1	ARIC|g30847.t1	      0
220-  4:	ARIC|g16239.t1	ARIC|g30846.t1	      0
220-  5:	ARIC|g16240.t1	ARIC|g30845.t1	  8e-91
220-  6:	ARIC|g16241.t1	ARIC|g30844.t1	 5e-109
220-  7:	ARIC|g16242.t1	ARIC|g30843.t1	 2e-303
220-  8:	ARIC|g16243.t1	ARIC|g30842.t1	 6e-234
220-  9:	ARIC|g16244.t1	ARIC|g30841.t1	 2e-219
220- 10:	ARIC|g16245.t1	ARIC|g30840.t1	 5e-276
220- 11:	ARIC|g16246.t1	ARIC|g30838.t1	  4e-87
220- 12:	ARIC|g16248.t1	ARIC|g30837.t1	  2e-86
220- 13:	ARIC|g16249.t1	ARIC|g30836.t1	 7e-181
220- 14:	ARIC|g16250.t1	ARIC|g30835.t1	      0
220- 15:	ARIC|g16251.t1	ARIC|g30834.t1	 5e-217
220- 16:	ARIC|g16252.t1	ARIC|g30833.t1	 3e-241
220- 17:	ARIC|g16254.t1	ARIC|g30828.t1	 2e-226
220- 18:	ARIC|g16255.t1	ARIC|g30827.t1	  3e-75
220- 19:	ARIC|g16256.t1	ARIC|g30826.t1	      0
220- 20:	ARIC|g16257.t1	ARIC|g30825.t1	 1e-181
220- 21:	ARIC|g16258.t1	ARIC|g30824.t1	 3e-271
220- 22:	ARIC|g16259.t1	ARIC|g30823.t1	 5e-181
220- 23:	ARIC|g16260.t1	ARIC|g30822.t1	 5e-138
220- 24:	ARIC|g16261.t1	ARIC|g30821.t1	      0
220- 25:	ARIC|g16262.t1	ARIC|g30820.t1	 1e-261
220- 26:	ARIC|g16263.t1	ARIC|g30819.t1	  4e-67
220- 27:	ARIC|g16264.t1	ARIC|g30818.t1	 2e-101
220- 28:	ARIC|g16265.t1	ARIC|g30817.t1	  5e-97
220- 29:	ARIC|g16266.t1	ARIC|g30816.t1	      0
220- 30:	ARIC|g16267.t1	ARIC|g30815.t1	 1e-152
220- 31:	ARIC|g16268.t1	ARIC|g30814.t1	 2e-169
220- 32:	ARIC|g16270.t1	ARIC|g30812.t1	      0
220- 33:	ARIC|g16271.t1	ARIC|g30811.t1	 1e-293
220- 34:	ARIC|g16272.t1	ARIC|g30810.t1	 4e-216
220- 35:	ARIC|g16273.t1	ARIC|g30809.t1	 3e-195
220- 36:	ARIC|g16274.t1	ARIC|g30808.t1	  2e-62
220- 37:	ARIC|g16275.t1	ARIC|g30807.t1	  2e-84
220- 38:	ARIC|g16276.t1	ARIC|g30806.t1	 4e-204
220- 39:	ARIC|g16277.t1	ARIC|g30805.t1	 3e-151
220- 40:	ARIC|g16278.t1	ARIC|g30804.t1	 4e-103
220- 41:	ARIC|g16279.t1	ARIC|g30803.t1	      0
220- 42:	ARIC|g16280.t1	ARIC|g30802.t1	 2e-236
220- 43:	ARIC|g16281.t1	ARIC|g30801.t1	      0
220- 44:	ARIC|g16282.t1	ARIC|g30800.t1	      0
220- 45:	ARIC|g16283.t1	ARIC|g30799.t1	      0
220- 46:	ARIC|g16284.t1	ARIC|g30798.t1	  2e-67
220- 47:	ARIC|g16285.t1	ARIC|g30797.t1	 6e-161
220- 48:	ARIC|g16287.t1	ARIC|g30796.t1	  2e-54
220- 49:	ARIC|g16288.t1	ARIC|g30795.t1	 1e-291
220- 50:	ARIC|g16289.t1	ARIC|g30794.t1	 1e-237
220- 51:	ARIC|g16290.t1	ARIC|g30793.t1	 2e-208
220- 52:	ARIC|g16291.t1	ARIC|g30792.t1	 6e-125
220- 53:	ARIC|g16292.t1	ARIC|g30791.t1	  2e-95
220- 54:	ARIC|g16293.t1	ARIC|g30790.t1	      0
## Alignment 221: score=329.0 e_value=3.2e-11 N=7 Ar120&Ar528 plus
221-  0:	ARIC|g16251.t1	ARIC|g40797.t1	 1e-115
221-  1:	ARIC|g16252.t1	ARIC|g40798.t1	 2e-136
221-  2:	ARIC|g16254.t1	ARIC|g40802.t1	  2e-77
221-  3:	ARIC|g16256.t1	ARIC|g40809.t1	      0
221-  4:	ARIC|g16263.t1	ARIC|g40810.t1	  2e-13
221-  5:	ARIC|g16266.t1	ARIC|g40814.t1	 8e-279
221-  6:	ARIC|g16270.t1	ARIC|g40821.t1	      0
## Alignment 222: score=2143.0 e_value=1.3e-155 N=44 Ar121&Ar145 plus
222-  0:	ARIC|g16297.t1	ARIC|g19049.t1	  2e-59
222-  1:	ARIC|g16298.t1	ARIC|g19052.t1	 4e-139
222-  2:	ARIC|g16299.t1	ARIC|g19053.t1	  1e-58
222-  3:	ARIC|g16301.t1	ARIC|g19056.t1	  4e-88
222-  4:	ARIC|g16303.t1	ARIC|g19060.t1	 2e-120
222-  5:	ARIC|g16306.t1	ARIC|g19062.t1	 3e-137
222-  6:	ARIC|g16307.t1	ARIC|g19063.t1	 4e-130
222-  7:	ARIC|g16309.t1	ARIC|g19064.t1	  3e-98
222-  8:	ARIC|g16311.t1	ARIC|g19067.t1	 4e-180
222-  9:	ARIC|g16312.t1	ARIC|g19068.t1	  6e-93
222- 10:	ARIC|g16313.t1	ARIC|g19069.t1	 2e-124
222- 11:	ARIC|g16316.t1	ARIC|g19071.t1	 6e-267
222- 12:	ARIC|g16317.t1	ARIC|g19073.t1	 5e-230
222- 13:	ARIC|g16318.t1	ARIC|g19075.t1	 3e-144
222- 14:	ARIC|g16321.t1	ARIC|g19076.t1	 5e-147
222- 15:	ARIC|g16322.t1	ARIC|g19077.t1	  3e-40
222- 16:	ARIC|g16323.t1	ARIC|g19079.t1	  6e-46
222- 17:	ARIC|g16324.t1	ARIC|g19080.t1	 8e-160
222- 18:	ARIC|g16325.t1	ARIC|g19082.t1	 3e-186
222- 19:	ARIC|g16327.t1	ARIC|g19083.t1	 2e-201
222- 20:	ARIC|g16329.t1	ARIC|g19084.t1	 1e-144
222- 21:	ARIC|g16330.t1	ARIC|g19087.t1	  3e-34
222- 22:	ARIC|g16334.t1	ARIC|g19090.t1	      0
222- 23:	ARIC|g16338.t1	ARIC|g19094.t1	 1e-116
222- 24:	ARIC|g16345.t1	ARIC|g19104.t1	 8e-294
222- 25:	ARIC|g16347.t1	ARIC|g19105.t1	  1e-64
222- 26:	ARIC|g16348.t1	ARIC|g19106.t1	 9e-213
222- 27:	ARIC|g16349.t1	ARIC|g19108.t1	 3e-284
222- 28:	ARIC|g16350.t1	ARIC|g19109.t1	 3e-114
222- 29:	ARIC|g16351.t1	ARIC|g19110.t1	 7e-103
222- 30:	ARIC|g16353.t1	ARIC|g19111.t1	 1e-130
222- 31:	ARIC|g16354.t1	ARIC|g19112.t1	  2e-99
222- 32:	ARIC|g16355.t1	ARIC|g19114.t1	 1e-112
222- 33:	ARIC|g16357.t1	ARIC|g19119.t1	 4e-104
222- 34:	ARIC|g16358.t1	ARIC|g19120.t1	  1e-73
222- 35:	ARIC|g16359.t1	ARIC|g19122.t1	      0
222- 36:	ARIC|g16361.t1	ARIC|g19124.t1	 4e-104
222- 37:	ARIC|g16362.t1	ARIC|g19125.t1	 5e-254
222- 38:	ARIC|g16365.t1	ARIC|g19126.t1	 2e-193
222- 39:	ARIC|g16366.t1	ARIC|g19127.t1	  1e-64
222- 40:	ARIC|g16368.t1	ARIC|g19134.t1	  3e-42
222- 41:	ARIC|g16373.t1	ARIC|g19135.t1	 4e-184
222- 42:	ARIC|g16374.t1	ARIC|g19136.t1	 8e-309
222- 43:	ARIC|g16378.t1	ARIC|g19139.t1	 3e-247
## Alignment 223: score=1141.0 e_value=7.7e-70 N=23 Ar121&Ar193 minus
223-  0:	ARIC|g16357.t1	ARIC|g24452.t1	 3e-157
223-  1:	ARIC|g16358.t1	ARIC|g24451.t1	 6e-126
223-  2:	ARIC|g16359.t1	ARIC|g24450.t1	      0
223-  3:	ARIC|g16360.t1	ARIC|g24449.t1	 5e-165
223-  4:	ARIC|g16361.t1	ARIC|g24448.t1	 2e-124
223-  5:	ARIC|g16362.t1	ARIC|g24447.t1	 6e-314
223-  6:	ARIC|g16363.t1	ARIC|g24446.t1	 3e-283
223-  7:	ARIC|g16364.t1	ARIC|g24445.t1	      0
223-  8:	ARIC|g16365.t1	ARIC|g24444.t1	      0
223-  9:	ARIC|g16366.t1	ARIC|g24443.t1	 5e-128
223- 10:	ARIC|g16367.t1	ARIC|g24442.t1	 4e-311
223- 11:	ARIC|g16368.t1	ARIC|g24441.t1	  1e-45
223- 12:	ARIC|g16373.t1	ARIC|g24440.t1	 2e-202
223- 13:	ARIC|g16374.t1	ARIC|g24439.t1	 6e-178
223- 14:	ARIC|g16375.t1	ARIC|g24438.t1	 6e-139
223- 15:	ARIC|g16376.t1	ARIC|g24437.t1	  1e-46
223- 16:	ARIC|g16377.t1	ARIC|g24436.t1	 1e-272
223- 17:	ARIC|g16378.t1	ARIC|g24435.t1	      0
223- 18:	ARIC|g16381.t1	ARIC|g24431.t1	      0
223- 19:	ARIC|g16382.t1	ARIC|g24430.t1	 1e-146
223- 20:	ARIC|g16383.t1	ARIC|g24427.t1	 4e-205
223- 21:	ARIC|g16384.t1	ARIC|g24426.t1	      0
223- 22:	ARIC|g16385.t1	ARIC|g24423.t1	  1e-38
## Alignment 224: score=2749.0 e_value=5.3e-123 N=55 Ar121&Ar244 plus
224-  0:	ARIC|g16297.t1	ARIC|g28122.t1	 4e-138
224-  1:	ARIC|g16298.t1	ARIC|g28123.t1	 5e-226
224-  2:	ARIC|g16299.t1	ARIC|g28124.t1	  1e-64
224-  3:	ARIC|g16300.t1	ARIC|g28125.t1	      0
224-  4:	ARIC|g16301.t1	ARIC|g28126.t1	 7e-108
224-  5:	ARIC|g16303.t1	ARIC|g28128.t1	      0
224-  6:	ARIC|g16304.t1	ARIC|g28130.t1	  2e-53
224-  7:	ARIC|g16305.t1	ARIC|g28131.t1	 1e-157
224-  8:	ARIC|g16306.t1	ARIC|g28132.t1	 5e-233
224-  9:	ARIC|g16307.t1	ARIC|g28133.t1	 3e-238
224- 10:	ARIC|g16309.t1	ARIC|g28135.t1	 3e-221
224- 11:	ARIC|g16310.t1	ARIC|g28136.t1	      0
224- 12:	ARIC|g16311.t1	ARIC|g28137.t1	 1e-232
224- 13:	ARIC|g16312.t1	ARIC|g28138.t1	 7e-203
224- 14:	ARIC|g16313.t1	ARIC|g28139.t1	 7e-282
224- 15:	ARIC|g16314.t1	ARIC|g28140.t1	 8e-176
224- 16:	ARIC|g16315.t1	ARIC|g28141.t1	 2e-274
224- 17:	ARIC|g16316.t1	ARIC|g28142.t1	      0
224- 18:	ARIC|g16317.t1	ARIC|g28143.t1	 5e-300
224- 19:	ARIC|g16318.t1	ARIC|g28144.t1	      0
224- 20:	ARIC|g16321.t1	ARIC|g28147.t1	 7e-164
224- 21:	ARIC|g16322.t1	ARIC|g28148.t1	  2e-93
224- 22:	ARIC|g16323.t1	ARIC|g28150.t1	      0
224- 23:	ARIC|g16324.t1	ARIC|g28151.t1	 9e-172
224- 24:	ARIC|g16325.t1	ARIC|g28152.t1	 2e-298
224- 25:	ARIC|g16326.t1	ARIC|g28153.t1	 3e-130
224- 26:	ARIC|g16327.t1	ARIC|g28154.t1	      0
224- 27:	ARIC|g16328.t1	ARIC|g28155.t1	 8e-208
224- 28:	ARIC|g16329.t1	ARIC|g28156.t1	 7e-231
224- 29:	ARIC|g16330.t1	ARIC|g28157.t1	  4e-53
224- 30:	ARIC|g16331.t1	ARIC|g28158.t1	  6e-54
224- 31:	ARIC|g16332.t1	ARIC|g28159.t1	 6e-203
224- 32:	ARIC|g16333.t1	ARIC|g28160.t1	 2e-286
224- 33:	ARIC|g16334.t1	ARIC|g28161.t1	      0
224- 34:	ARIC|g16335.t1	ARIC|g28162.t1	 6e-160
224- 35:	ARIC|g16336.t1	ARIC|g28163.t1	 1e-219
224- 36:	ARIC|g16337.t1	ARIC|g28164.t1	  1e-81
224- 37:	ARIC|g16338.t1	ARIC|g28165.t1	 3e-147
224- 38:	ARIC|g16339.t1	ARIC|g28166.t1	      0
224- 39:	ARIC|g16340.t1	ARIC|g28167.t1	      0
224- 40:	ARIC|g16341.t1	ARIC|g28168.t1	 9e-271
224- 41:	ARIC|g16342.t1	ARIC|g28169.t1	 1e-116
224- 42:	ARIC|g16343.t1	ARIC|g28170.t1	 4e-307
224- 43:	ARIC|g16344.t1	ARIC|g28171.t1	 7e-101
224- 44:	ARIC|g16345.t1	ARIC|g28172.t1	      0
224- 45:	ARIC|g16346.t1	ARIC|g28173.t1	  7e-75
224- 46:	ARIC|g16347.t1	ARIC|g28174.t1	  2e-86
224- 47:	ARIC|g16348.t1	ARIC|g28175.t1	      0
224- 48:	ARIC|g16349.t1	ARIC|g28176.t1	      0
224- 49:	ARIC|g16350.t1	ARIC|g28177.t1	 4e-238
224- 50:	ARIC|g16351.t1	ARIC|g28178.t1	 4e-221
224- 51:	ARIC|g16352.t1	ARIC|g28179.t1	  1e-91
224- 52:	ARIC|g16353.t1	ARIC|g28180.t1	 5e-185
224- 53:	ARIC|g16354.t1	ARIC|g28181.t1	      0
224- 54:	ARIC|g16355.t1	ARIC|g28182.t1	      0
## Alignment 225: score=484.0 e_value=5.9e-22 N=10 Ar121&Ar464 plus
225-  0:	ARIC|g16358.t1	ARIC|g39158.t1	  4e-70
225-  1:	ARIC|g16359.t1	ARIC|g39160.t1	      0
225-  2:	ARIC|g16361.t1	ARIC|g39162.t1	 2e-102
225-  3:	ARIC|g16362.t1	ARIC|g39163.t1	 8e-254
225-  4:	ARIC|g16365.t1	ARIC|g39164.t1	 1e-193
225-  5:	ARIC|g16366.t1	ARIC|g39165.t1	  1e-67
225-  6:	ARIC|g16368.t1	ARIC|g39172.t1	  4e-27
225-  7:	ARIC|g16373.t1	ARIC|g39173.t1	 1e-183
225-  8:	ARIC|g16374.t1	ARIC|g39174.t1	 1e-309
225-  9:	ARIC|g16378.t1	ARIC|g39177.t1	 4e-247
## Alignment 226: score=1245.0 e_value=4.4e-78 N=26 Ar122&Ar153 minus
226-  0:	ARIC|g16403.t1	ARIC|g19905.t1	      0
226-  1:	ARIC|g16406.t1	ARIC|g19897.t1	  6e-37
226-  2:	ARIC|g16407.t1	ARIC|g19896.t1	 1e-201
226-  3:	ARIC|g16412.t1	ARIC|g19889.t1	 1e-264
226-  4:	ARIC|g16414.t1	ARIC|g19888.t1	  2e-87
226-  5:	ARIC|g16415.t1	ARIC|g19887.t1	 9e-110
226-  6:	ARIC|g16416.t1	ARIC|g19885.t1	  1e-43
226-  7:	ARIC|g16418.t1	ARIC|g19884.t1	  2e-96
226-  8:	ARIC|g16419.t1	ARIC|g19883.t1	 2e-231
226-  9:	ARIC|g16420.t1	ARIC|g19882.t1	  3e-90
226- 10:	ARIC|g16421.t1	ARIC|g19877.t1	  4e-94
226- 11:	ARIC|g16422.t1	ARIC|g19875.t1	  1e-85
226- 12:	ARIC|g16427.t1	ARIC|g19872.t1	      0
226- 13:	ARIC|g16431.t1	ARIC|g19869.t1	  6e-27
226- 14:	ARIC|g16442.t1	ARIC|g19866.t1	 9e-186
226- 15:	ARIC|g16445.t1	ARIC|g19865.t1	  6e-53
226- 16:	ARIC|g16447.t1	ARIC|g19861.t1	 3e-179
226- 17:	ARIC|g16448.t1	ARIC|g19858.t1	      0
226- 18:	ARIC|g16449.t1	ARIC|g19857.t1	  7e-55
226- 19:	ARIC|g16451.t1	ARIC|g19853.t1	 2e-135
226- 20:	ARIC|g16452.t1	ARIC|g19849.t1	      0
226- 21:	ARIC|g16455.t1	ARIC|g19843.t1	  7e-26
226- 22:	ARIC|g16459.t1	ARIC|g19841.t1	  3e-98
226- 23:	ARIC|g16460.t1	ARIC|g19840.t1	 4e-207
226- 24:	ARIC|g16461.t1	ARIC|g19838.t1	  2e-40
226- 25:	ARIC|g16464.t1	ARIC|g19835.t1	  2e-55
## Alignment 227: score=289.0 e_value=1.9e-08 N=6 Ar122&Ar65 plus
227-  0:	ARIC|g16403.t1	ARIC|g7059.t1	      0
227-  1:	ARIC|g16406.t1	ARIC|g7066.t1	 3e-115
227-  2:	ARIC|g16407.t1	ARIC|g7067.t1	 3e-201
227-  3:	ARIC|g16412.t1	ARIC|g7074.t1	 8e-261
227-  4:	ARIC|g16414.t1	ARIC|g7075.t1	  3e-88
227-  5:	ARIC|g16415.t1	ARIC|g7076.t1	  7e-96
## Alignment 228: score=687.0 e_value=8.5e-33 N=14 Ar123&Ar266 plus
228-  0:	ARIC|g16633.t1	ARIC|g29540.t1	 7e-228
228-  1:	ARIC|g16638.t1	ARIC|g29542.t1	      0
228-  2:	ARIC|g16639.t1	ARIC|g29543.t1	 3e-196
228-  3:	ARIC|g16640.t1	ARIC|g29544.t1	 2e-135
228-  4:	ARIC|g16642.t1	ARIC|g29545.t1	 3e-175
228-  5:	ARIC|g16643.t1	ARIC|g29546.t1	  9e-52
228-  6:	ARIC|g16644.t1	ARIC|g29547.t1	 5e-200
228-  7:	ARIC|g16649.t1	ARIC|g29549.t1	  5e-29
228-  8:	ARIC|g16651.t1	ARIC|g29551.t1	      0
228-  9:	ARIC|g16652.t1	ARIC|g29552.t1	 2e-105
228- 10:	ARIC|g16653.t1	ARIC|g29553.t1	 6e-269
228- 11:	ARIC|g16654.t1	ARIC|g29554.t1	 1e-309
228- 12:	ARIC|g16655.t1	ARIC|g29555.t1	 1e-287
228- 13:	ARIC|g16659.t1	ARIC|g29562.t1	  1e-64
## Alignment 229: score=1091.0 e_value=1.5e-62 N=22 Ar123&Ar400 minus
229-  0:	ARIC|g16522.t1	ARIC|g37033.t1	 5e-151
229-  1:	ARIC|g16523.t1	ARIC|g37032.t1	 5e-195
229-  2:	ARIC|g16524.t1	ARIC|g37031.t1	 4e-110
229-  3:	ARIC|g16525.t1	ARIC|g37029.t1	  7e-21
229-  4:	ARIC|g16528.t1	ARIC|g37027.t1	      0
229-  5:	ARIC|g16529.t1	ARIC|g37026.t1	 8e-290
229-  6:	ARIC|g16530.t1	ARIC|g37025.t1	  3e-47
229-  7:	ARIC|g16532.t1	ARIC|g37019.t1	  3e-60
229-  8:	ARIC|g16538.t1	ARIC|g37018.t1	 8e-222
229-  9:	ARIC|g16541.t1	ARIC|g37017.t1	  8e-71
229- 10:	ARIC|g16542.t1	ARIC|g37016.t1	  8e-77
229- 11:	ARIC|g16543.t1	ARIC|g37015.t1	  4e-98
229- 12:	ARIC|g16544.t1	ARIC|g37014.t1	      0
229- 13:	ARIC|g16545.t1	ARIC|g37013.t1	 5e-133
229- 14:	ARIC|g16546.t1	ARIC|g37012.t1	 8e-180
229- 15:	ARIC|g16548.t1	ARIC|g37010.t1	  2e-99
229- 16:	ARIC|g16549.t1	ARIC|g37009.t1	 1e-220
229- 17:	ARIC|g16551.t1	ARIC|g37007.t1	  2e-82
229- 18:	ARIC|g16552.t1	ARIC|g37006.t1	 1e-195
229- 19:	ARIC|g16553.t1	ARIC|g37005.t1	      0
229- 20:	ARIC|g16554.t1	ARIC|g37004.t1	 9e-212
229- 21:	ARIC|g16555.t1	ARIC|g37003.t1	  1e-52
## Alignment 230: score=994.0 e_value=1.4e-52 N=20 Ar123&Ar539 plus
230-  0:	ARIC|g16566.t1	ARIC|g41032.t1	 1e-277
230-  1:	ARIC|g16567.t1	ARIC|g41033.t1	 4e-158
230-  2:	ARIC|g16569.t1	ARIC|g41035.t1	 4e-222
230-  3:	ARIC|g16570.t1	ARIC|g41036.t1	  2e-30
230-  4:	ARIC|g16571.t1	ARIC|g41037.t1	      0
230-  5:	ARIC|g16572.t1	ARIC|g41039.t1	  2e-81
230-  6:	ARIC|g16576.t1	ARIC|g41041.t1	 8e-169
230-  7:	ARIC|g16577.t1	ARIC|g41042.t1	 1e-166
230-  8:	ARIC|g16578.t1	ARIC|g41043.t1	      0
230-  9:	ARIC|g16579.t1	ARIC|g41044.t1	 9e-209
230- 10:	ARIC|g16581.t1	ARIC|g41046.t1	 2e-108
230- 11:	ARIC|g16582.t1	ARIC|g41047.t1	      0
230- 12:	ARIC|g16583.t1	ARIC|g41048.t1	      0
230- 13:	ARIC|g16586.t1	ARIC|g41051.t1	 6e-230
230- 14:	ARIC|g16587.t1	ARIC|g41052.t1	      0
230- 15:	ARIC|g16589.t1	ARIC|g41054.t1	 3e-164
230- 16:	ARIC|g16590.t1	ARIC|g41055.t1	 2e-131
230- 17:	ARIC|g16591.t1	ARIC|g41056.t1	      0
230- 18:	ARIC|g16592.t1	ARIC|g41057.t1	 2e-157
230- 19:	ARIC|g16595.t1	ARIC|g41058.t1	  8e-31
## Alignment 231: score=744.0 e_value=1.7e-36 N=15 Ar123&Ar736 minus
231-  0:	ARIC|g16606.t1	ARIC|g45692.t1	  7e-46
231-  1:	ARIC|g16611.t1	ARIC|g45689.t1	 3e-225
231-  2:	ARIC|g16613.t1	ARIC|g45688.t1	 2e-119
231-  3:	ARIC|g16614.t1	ARIC|g45687.t1	 3e-226
231-  4:	ARIC|g16615.t1	ARIC|g45686.t1	  1e-42
231-  5:	ARIC|g16616.t1	ARIC|g45685.t1	 2e-185
231-  6:	ARIC|g16617.t1	ARIC|g45684.t1	 7e-203
231-  7:	ARIC|g16618.t1	ARIC|g45683.t1	 3e-202
231-  8:	ARIC|g16619.t1	ARIC|g45682.t1	  2e-69
231-  9:	ARIC|g16620.t1	ARIC|g45681.t1	  1e-43
231- 10:	ARIC|g16621.t1	ARIC|g45680.t1	  6e-59
231- 11:	ARIC|g16622.t1	ARIC|g45679.t1	      0
231- 12:	ARIC|g16623.t1	ARIC|g45678.t1	 1e-304
231- 13:	ARIC|g16624.t1	ARIC|g45677.t1	 6e-167
231- 14:	ARIC|g16626.t1	ARIC|g45676.t1	  3e-54
## Alignment 232: score=347.0 e_value=1.6e-10 N=7 Ar123&Ar848 minus
232-  0:	ARIC|g16598.t1	ARIC|g46963.t1	  2e-62
232-  1:	ARIC|g16599.t1	ARIC|g46961.t1	  1e-84
232-  2:	ARIC|g16600.t1	ARIC|g46959.t1	 1e-181
232-  3:	ARIC|g16601.t1	ARIC|g46958.t1	 4e-178
232-  4:	ARIC|g16603.t1	ARIC|g46957.t1	      0
232-  5:	ARIC|g16604.t1	ARIC|g46956.t1	 2e-160
232-  6:	ARIC|g16605.t1	ARIC|g46955.t1	 4e-218
## Alignment 233: score=448.0 e_value=3.7e-17 N=9 Ar123&Ar895 minus
233-  0:	ARIC|g16556.t1	ARIC|g47426.t1	 1e-263
233-  1:	ARIC|g16557.t1	ARIC|g47425.t1	  8e-78
233-  2:	ARIC|g16558.t1	ARIC|g47424.t1	 3e-313
233-  3:	ARIC|g16559.t1	ARIC|g47420.t1	  4e-87
233-  4:	ARIC|g16561.t1	ARIC|g47418.t1	  8e-31
233-  5:	ARIC|g16562.t1	ARIC|g47417.t1	 2e-180
233-  6:	ARIC|g16563.t1	ARIC|g47416.t1	  5e-96
233-  7:	ARIC|g16564.t1	ARIC|g47415.t1	 3e-168
233-  8:	ARIC|g16565.t1	ARIC|g47414.t1	  7e-85
## Alignment 234: score=349.0 e_value=1.1e-10 N=7 Ar1231&Ar878 plus
234-  0:	ARIC|g49479.t1	ARIC|g47255.t1	 8e-138
234-  1:	ARIC|g49480.t1	ARIC|g47256.t1	  4e-65
234-  2:	ARIC|g49481.t1	ARIC|g47257.t1	 4e-100
234-  3:	ARIC|g49482.t1	ARIC|g47259.t1	 5e-154
234-  4:	ARIC|g49483.t1	ARIC|g47260.t1	  6e-92
234-  5:	ARIC|g49484.t1	ARIC|g47261.t1	 4e-144
234-  6:	ARIC|g49485.t1	ARIC|g47262.t1	 7e-265
## Alignment 235: score=2246.0 e_value=1.7e-166 N=47 Ar124&Ar15 plus
235-  0:	ARIC|g16674.t1	ARIC|g42237.t1	 4e-127
235-  1:	ARIC|g16676.t1	ARIC|g42241.t1	  8e-51
235-  2:	ARIC|g16682.t1	ARIC|g42248.t1	  3e-74
235-  3:	ARIC|g16685.t1	ARIC|g42255.t1	 2e-132
235-  4:	ARIC|g16687.t1	ARIC|g42256.t1	  7e-87
235-  5:	ARIC|g16690.t1	ARIC|g42261.t1	 2e-175
235-  6:	ARIC|g16691.t1	ARIC|g42262.t1	 3e-110
235-  7:	ARIC|g16692.t1	ARIC|g42264.t1	  9e-80
235-  8:	ARIC|g16696.t1	ARIC|g42270.t1	 2e-106
235-  9:	ARIC|g16698.t1	ARIC|g42271.t1	  1e-94
235- 10:	ARIC|g16701.t1	ARIC|g42277.t1	  3e-31
235- 11:	ARIC|g16703.t1	ARIC|g42281.t1	 3e-245
235- 12:	ARIC|g16704.t1	ARIC|g42284.t1	  2e-31
235- 13:	ARIC|g16706.t1	ARIC|g42285.t1	  7e-57
235- 14:	ARIC|g16709.t1	ARIC|g42294.t1	 6e-136
235- 15:	ARIC|g16710.t1	ARIC|g42296.t1	  4e-33
235- 16:	ARIC|g16712.t1	ARIC|g42297.t1	 2e-136
235- 17:	ARIC|g16714.t1	ARIC|g42301.t1	      0
235- 18:	ARIC|g16715.t1	ARIC|g42302.t1	 3e-242
235- 19:	ARIC|g16716.t1	ARIC|g42304.t1	 1e-106
235- 20:	ARIC|g16717.t1	ARIC|g42305.t1	      0
235- 21:	ARIC|g16722.t1	ARIC|g42309.t1	 4e-146
235- 22:	ARIC|g16723.t1	ARIC|g42310.t1	 2e-209
235- 23:	ARIC|g16724.t1	ARIC|g42312.t1	  2e-30
235- 24:	ARIC|g16727.t1	ARIC|g42316.t1	 3e-132
235- 25:	ARIC|g16728.t1	ARIC|g42317.t1	 6e-220
235- 26:	ARIC|g16729.t1	ARIC|g42319.t1	 3e-181
235- 27:	ARIC|g16730.t1	ARIC|g42324.t1	 4e-271
235- 28:	ARIC|g16735.t1	ARIC|g42333.t1	 7e-133
235- 29:	ARIC|g16736.t1	ARIC|g42335.t1	  7e-38
235- 30:	ARIC|g16737.t1	ARIC|g42336.t1	  1e-61
235- 31:	ARIC|g16741.t1	ARIC|g42346.t1	 6e-189
235- 32:	ARIC|g16742.t1	ARIC|g42347.t1	 4e-267
235- 33:	ARIC|g16743.t1	ARIC|g42349.t1	  5e-78
235- 34:	ARIC|g16744.t1	ARIC|g42350.t1	  4e-42
235- 35:	ARIC|g16745.t1	ARIC|g42351.t1	  1e-54
235- 36:	ARIC|g16747.t1	ARIC|g42358.t1	      0
235- 37:	ARIC|g16748.t1	ARIC|g42367.t1	  2e-68
235- 38:	ARIC|g16749.t1	ARIC|g42370.t1	 5e-146
235- 39:	ARIC|g16750.t1	ARIC|g42372.t1	  2e-19
235- 40:	ARIC|g16752.t1	ARIC|g42375.t1	 2e-244
235- 41:	ARIC|g16753.t1	ARIC|g42376.t1	  3e-39
235- 42:	ARIC|g16755.t1	ARIC|g42380.t1	  3e-35
235- 43:	ARIC|g16757.t1	ARIC|g42382.t1	 2e-140
235- 44:	ARIC|g16759.t1	ARIC|g42383.t1	  5e-22
235- 45:	ARIC|g16761.t1	ARIC|g42388.t1	 2e-303
235- 46:	ARIC|g16767.t1	ARIC|g42395.t1	 1e-290
## Alignment 236: score=395.0 e_value=8.1e-14 N=8 Ar124&Ar15 minus
236-  0:	ARIC|g16762.t1	ARIC|g42402.t1	  9e-70
236-  1:	ARIC|g16765.t1	ARIC|g42398.t1	 2e-104
236-  2:	ARIC|g16766.t1	ARIC|g42397.t1	 3e-148
236-  3:	ARIC|g16768.t1	ARIC|g42394.t1	  3e-41
236-  4:	ARIC|g16769.t1	ARIC|g42392.t1	 4e-218
236-  5:	ARIC|g16770.t1	ARIC|g42391.t1	  1e-36
236-  6:	ARIC|g16772.t1	ARIC|g42390.t1	  3e-48
236-  7:	ARIC|g16773.t1	ARIC|g42389.t1	  1e-58
## Alignment 237: score=288.0 e_value=9.6e-08 N=6 Ar124&Ar158 plus
237-  0:	ARIC|g16661.t1	ARIC|g20379.t1	  2e-61
237-  1:	ARIC|g16662.t1	ARIC|g20381.t1	 2e-141
237-  2:	ARIC|g16665.t1	ARIC|g20386.t1	  2e-68
237-  3:	ARIC|g16667.t1	ARIC|g20388.t1	 8e-207
237-  4:	ARIC|g16669.t1	ARIC|g20392.t1	 6e-231
237-  5:	ARIC|g16671.t1	ARIC|g20398.t1	  3e-40
## Alignment 238: score=5241.0 e_value=0 N=105 Ar124&Ar38 plus
238-  0:	ARIC|g16660.t1	ARIC|g2236.t1	 2e-166
238-  1:	ARIC|g16661.t1	ARIC|g2237.t1	  6e-99
238-  2:	ARIC|g16662.t1	ARIC|g2238.t1	 3e-241
238-  3:	ARIC|g16664.t1	ARIC|g2240.t1	  4e-87
238-  4:	ARIC|g16665.t1	ARIC|g2241.t1	 2e-198
238-  5:	ARIC|g16666.t1	ARIC|g2242.t1	 1e-234
238-  6:	ARIC|g16667.t1	ARIC|g2243.t1	      0
238-  7:	ARIC|g16668.t1	ARIC|g2244.t1	 5e-150
238-  8:	ARIC|g16669.t1	ARIC|g2245.t1	      0
238-  9:	ARIC|g16670.t1	ARIC|g2246.t1	 3e-212
238- 10:	ARIC|g16671.t1	ARIC|g2247.t1	  2e-57
238- 11:	ARIC|g16672.t1	ARIC|g2248.t1	 9e-204
238- 12:	ARIC|g16674.t1	ARIC|g2250.t1	      0
238- 13:	ARIC|g16676.t1	ARIC|g2251.t1	  5e-66
238- 14:	ARIC|g16677.t1	ARIC|g2252.t1	 4e-142
238- 15:	ARIC|g16678.t1	ARIC|g2253.t1	 5e-102
238- 16:	ARIC|g16679.t1	ARIC|g2254.t1	 1e-102
238- 17:	ARIC|g16680.t1	ARIC|g2255.t1	 2e-254
238- 18:	ARIC|g16681.t1	ARIC|g2257.t1	 2e-313
238- 19:	ARIC|g16682.t1	ARIC|g2258.t1	 1e-248
238- 20:	ARIC|g16683.t1	ARIC|g2259.t1	 3e-148
238- 21:	ARIC|g16684.t1	ARIC|g2260.t1	      0
238- 22:	ARIC|g16685.t1	ARIC|g2261.t1	 2e-133
238- 23:	ARIC|g16686.t1	ARIC|g2262.t1	      0
238- 24:	ARIC|g16687.t1	ARIC|g2263.t1	 9e-167
238- 25:	ARIC|g16690.t1	ARIC|g2267.t1	 3e-254
238- 26:	ARIC|g16691.t1	ARIC|g2268.t1	 2e-225
238- 27:	ARIC|g16692.t1	ARIC|g2269.t1	 1e-134
238- 28:	ARIC|g16693.t1	ARIC|g2270.t1	  2e-70
238- 29:	ARIC|g16694.t1	ARIC|g2271.t1	 9e-118
238- 30:	ARIC|g16695.t1	ARIC|g2272.t1	  3e-47
238- 31:	ARIC|g16696.t1	ARIC|g2273.t1	  3e-99
238- 32:	ARIC|g16697.t1	ARIC|g2274.t1	 1e-163
238- 33:	ARIC|g16699.t1	ARIC|g2276.t1	 1e-270
238- 34:	ARIC|g16700.t1	ARIC|g2277.t1	      0
238- 35:	ARIC|g16701.t1	ARIC|g2278.t1	  2e-55
238- 36:	ARIC|g16703.t1	ARIC|g2280.t1	 3e-304
238- 37:	ARIC|g16704.t1	ARIC|g2281.t1	  1e-27
238- 38:	ARIC|g16706.t1	ARIC|g2282.t1	      0
238- 39:	ARIC|g16707.t1	ARIC|g2283.t1	  4e-87
238- 40:	ARIC|g16709.t1	ARIC|g2284.t1	 2e-212
238- 41:	ARIC|g16710.t1	ARIC|g2285.t1	  1e-60
238- 42:	ARIC|g16711.t1	ARIC|g2286.t1	  5e-95
238- 43:	ARIC|g16712.t1	ARIC|g2288.t1	      0
238- 44:	ARIC|g16714.t1	ARIC|g2290.t1	      0
238- 45:	ARIC|g16715.t1	ARIC|g2291.t1	 5e-297
238- 46:	ARIC|g16716.t1	ARIC|g2292.t1	      0
238- 47:	ARIC|g16717.t1	ARIC|g2293.t1	      0
238- 48:	ARIC|g16718.t1	ARIC|g2294.t1	 8e-163
238- 49:	ARIC|g16719.t1	ARIC|g2295.t1	 7e-132
238- 50:	ARIC|g16720.t1	ARIC|g2296.t1	 7e-132
238- 51:	ARIC|g16722.t1	ARIC|g2297.t1	 3e-264
238- 52:	ARIC|g16723.t1	ARIC|g2298.t1	      0
238- 53:	ARIC|g16725.t1	ARIC|g2300.t1	      0
238- 54:	ARIC|g16726.t1	ARIC|g2301.t1	      0
238- 55:	ARIC|g16727.t1	ARIC|g2302.t1	 3e-137
238- 56:	ARIC|g16728.t1	ARIC|g2303.t1	 2e-278
238- 57:	ARIC|g16729.t1	ARIC|g2304.t1	      0
238- 58:	ARIC|g16730.t1	ARIC|g2305.t1	      0
238- 59:	ARIC|g16732.t1	ARIC|g2307.t1	      0
238- 60:	ARIC|g16733.t1	ARIC|g2308.t1	 3e-266
238- 61:	ARIC|g16734.t1	ARIC|g2309.t1	  9e-79
238- 62:	ARIC|g16735.t1	ARIC|g2310.t1	 2e-206
238- 63:	ARIC|g16736.t1	ARIC|g2311.t1	 2e-104
238- 64:	ARIC|g16737.t1	ARIC|g2312.t1	 3e-215
238- 65:	ARIC|g16739.t1	ARIC|g2314.t1	      0
238- 66:	ARIC|g16740.t1	ARIC|g2315.t1	 1e-156
238- 67:	ARIC|g16741.t1	ARIC|g2316.t1	      0
238- 68:	ARIC|g16742.t1	ARIC|g2317.t1	      0
238- 69:	ARIC|g16743.t1	ARIC|g2318.t1	 1e-161
238- 70:	ARIC|g16744.t1	ARIC|g2319.t1	  7e-52
238- 71:	ARIC|g16745.t1	ARIC|g2320.t1	 1e-104
238- 72:	ARIC|g16747.t1	ARIC|g2322.t1	      0
238- 73:	ARIC|g16748.t1	ARIC|g2323.t1	 1e-103
238- 74:	ARIC|g16749.t1	ARIC|g2324.t1	 2e-228
238- 75:	ARIC|g16750.t1	ARIC|g2325.t1	      0
238- 76:	ARIC|g16751.t1	ARIC|g2326.t1	  7e-55
238- 77:	ARIC|g16752.t1	ARIC|g2327.t1	 1e-281
238- 78:	ARIC|g16753.t1	ARIC|g2328.t1	      0
238- 79:	ARIC|g16754.t1	ARIC|g2329.t1	      0
238- 80:	ARIC|g16755.t1	ARIC|g2331.t1	 2e-148
238- 81:	ARIC|g16756.t1	ARIC|g2332.t1	 3e-182
238- 82:	ARIC|g16757.t1	ARIC|g2333.t1	      0
238- 83:	ARIC|g16758.t1	ARIC|g2334.t1	      0
238- 84:	ARIC|g16759.t1	ARIC|g2335.t1	      0
238- 85:	ARIC|g16760.t1	ARIC|g2336.t1	 3e-138
238- 86:	ARIC|g16761.t1	ARIC|g2337.t1	      0
238- 87:	ARIC|g16762.t1	ARIC|g2338.t1	 1e-117
238- 88:	ARIC|g16764.t1	ARIC|g2339.t1	  4e-79
238- 89:	ARIC|g16765.t1	ARIC|g2340.t1	 2e-216
238- 90:	ARIC|g16766.t1	ARIC|g2341.t1	      0
238- 91:	ARIC|g16767.t1	ARIC|g2342.t1	      0
238- 92:	ARIC|g16768.t1	ARIC|g2343.t1	 3e-187
238- 93:	ARIC|g16769.t1	ARIC|g2344.t1	 4e-307
238- 94:	ARIC|g16770.t1	ARIC|g2345.t1	 2e-147
238- 95:	ARIC|g16771.t1	ARIC|g2346.t1	  4e-51
238- 96:	ARIC|g16772.t1	ARIC|g2347.t1	 2e-113
238- 97:	ARIC|g16773.t1	ARIC|g2348.t1	  3e-95
238- 98:	ARIC|g16774.t1	ARIC|g2349.t1	      0
238- 99:	ARIC|g16775.t1	ARIC|g2350.t1	 1e-142
238-100:	ARIC|g16776.t1	ARIC|g2351.t1	 2e-134
238-101:	ARIC|g16777.t1	ARIC|g2352.t1	      0
238-102:	ARIC|g16778.t1	ARIC|g2353.t1	      0
238-103:	ARIC|g16779.t1	ARIC|g2354.t1	 3e-291
238-104:	ARIC|g16780.t1	ARIC|g2355.t1	 2e-182
## Alignment 239: score=2578.0 e_value=3.3e-198 N=54 Ar124&Ar8 plus
239-  0:	ARIC|g16661.t1	ARIC|g22460.t1	  3e-63
239-  1:	ARIC|g16662.t1	ARIC|g22462.t1	 3e-142
239-  2:	ARIC|g16665.t1	ARIC|g22467.t1	  9e-71
239-  3:	ARIC|g16667.t1	ARIC|g22469.t1	 5e-198
239-  4:	ARIC|g16669.t1	ARIC|g22473.t1	 2e-232
239-  5:	ARIC|g16671.t1	ARIC|g22479.t1	  3e-40
239-  6:	ARIC|g16674.t1	ARIC|g22484.t1	 3e-129
239-  7:	ARIC|g16676.t1	ARIC|g22488.t1	  2e-51
239-  8:	ARIC|g16682.t1	ARIC|g22494.t1	  4e-75
239-  9:	ARIC|g16685.t1	ARIC|g22501.t1	 7e-133
239- 10:	ARIC|g16687.t1	ARIC|g22502.t1	  7e-87
239- 11:	ARIC|g16690.t1	ARIC|g22507.t1	 6e-176
239- 12:	ARIC|g16691.t1	ARIC|g22508.t1	 5e-109
239- 13:	ARIC|g16692.t1	ARIC|g22511.t1	  1e-88
239- 14:	ARIC|g16696.t1	ARIC|g22516.t1	 3e-107
239- 15:	ARIC|g16697.t1	ARIC|g22517.t1	 4e-106
239- 16:	ARIC|g16701.t1	ARIC|g22525.t1	  6e-33
239- 17:	ARIC|g16703.t1	ARIC|g22529.t1	 4e-243
239- 18:	ARIC|g16704.t1	ARIC|g22532.t1	  2e-38
239- 19:	ARIC|g16705.t1	ARIC|g22533.t1	 3e-142
239- 20:	ARIC|g16706.t1	ARIC|g22534.t1	  1e-56
239- 21:	ARIC|g16709.t1	ARIC|g22542.t1	 2e-134
239- 22:	ARIC|g16710.t1	ARIC|g22544.t1	  3e-32
239- 23:	ARIC|g16712.t1	ARIC|g22545.t1	 6e-136
239- 24:	ARIC|g16714.t1	ARIC|g22549.t1	      0
239- 25:	ARIC|g16715.t1	ARIC|g22550.t1	 2e-242
239- 26:	ARIC|g16716.t1	ARIC|g22552.t1	 2e-106
239- 27:	ARIC|g16717.t1	ARIC|g22553.t1	      0
239- 28:	ARIC|g16722.t1	ARIC|g22557.t1	 8e-145
239- 29:	ARIC|g16723.t1	ARIC|g22558.t1	 2e-210
239- 30:	ARIC|g16724.t1	ARIC|g22560.t1	  1e-30
239- 31:	ARIC|g16727.t1	ARIC|g22564.t1	 2e-131
239- 32:	ARIC|g16729.t1	ARIC|g22566.t1	 2e-177
239- 33:	ARIC|g16730.t1	ARIC|g22571.t1	 5e-272
239- 34:	ARIC|g16735.t1	ARIC|g22580.t1	 6e-135
239- 35:	ARIC|g16736.t1	ARIC|g22582.t1	  6e-37
239- 36:	ARIC|g16737.t1	ARIC|g22583.t1	  2e-61
239- 37:	ARIC|g16741.t1	ARIC|g22592.t1	 5e-202
239- 38:	ARIC|g16742.t1	ARIC|g22593.t1	 7e-104
239- 39:	ARIC|g16743.t1	ARIC|g22596.t1	  3e-77
239- 40:	ARIC|g16744.t1	ARIC|g22597.t1	  4e-42
239- 41:	ARIC|g16745.t1	ARIC|g22598.t1	  4e-55
239- 42:	ARIC|g16747.t1	ARIC|g22605.t1	      0
239- 43:	ARIC|g16748.t1	ARIC|g22614.t1	  1e-66
239- 44:	ARIC|g16749.t1	ARIC|g22617.t1	 5e-147
239- 45:	ARIC|g16750.t1	ARIC|g22619.t1	  1e-35
239- 46:	ARIC|g16752.t1	ARIC|g22623.t1	 7e-244
239- 47:	ARIC|g16753.t1	ARIC|g22624.t1	  3e-39
239- 48:	ARIC|g16755.t1	ARIC|g22628.t1	  2e-35
239- 49:	ARIC|g16757.t1	ARIC|g22630.t1	 4e-294
239- 50:	ARIC|g16758.t1	ARIC|g22631.t1	 6e-276
239- 51:	ARIC|g16759.t1	ARIC|g22632.t1	  3e-21
239- 52:	ARIC|g16761.t1	ARIC|g22638.t1	      0
239- 53:	ARIC|g16767.t1	ARIC|g22645.t1	 2e-216
## Alignment 240: score=4330.0 e_value=0 N=87 Ar125&Ar143 minus
240-  0:	ARIC|g16814.t1	ARIC|g18953.t1	 1e-213
240-  1:	ARIC|g16815.t1	ARIC|g18951.t1	 1e-165
240-  2:	ARIC|g16816.t1	ARIC|g18950.t1	 2e-178
240-  3:	ARIC|g16817.t1	ARIC|g18949.t1	      0
240-  4:	ARIC|g16820.t1	ARIC|g18945.t1	  3e-65
240-  5:	ARIC|g16821.t1	ARIC|g18944.t1	 1e-287
240-  6:	ARIC|g16823.t1	ARIC|g18943.t1	 3e-281
240-  7:	ARIC|g16824.t1	ARIC|g18942.t1	  3e-73
240-  8:	ARIC|g16825.t1	ARIC|g18941.t1	 5e-156
240-  9:	ARIC|g16826.t1	ARIC|g18940.t1	 2e-148
240- 10:	ARIC|g16827.t1	ARIC|g18939.t1	      0
240- 11:	ARIC|g16829.t1	ARIC|g18937.t1	      0
240- 12:	ARIC|g16830.t1	ARIC|g18936.t1	 2e-248
240- 13:	ARIC|g16831.t1	ARIC|g18935.t1	  2e-91
240- 14:	ARIC|g16832.t1	ARIC|g18934.t1	 5e-170
240- 15:	ARIC|g16833.t1	ARIC|g18933.t1	 3e-204
240- 16:	ARIC|g16835.t1	ARIC|g18932.t1	  1e-98
240- 17:	ARIC|g16837.t1	ARIC|g18930.t1	  3e-82
240- 18:	ARIC|g16838.t1	ARIC|g18929.t1	 1e-101
240- 19:	ARIC|g16839.t1	ARIC|g18928.t1	      0
240- 20:	ARIC|g16840.t1	ARIC|g18927.t1	 7e-253
240- 21:	ARIC|g16841.t1	ARIC|g18926.t1	 4e-200
240- 22:	ARIC|g16842.t1	ARIC|g18925.t1	  7e-81
240- 23:	ARIC|g16843.t1	ARIC|g18924.t1	 4e-312
240- 24:	ARIC|g16844.t1	ARIC|g18923.t1	 7e-130
240- 25:	ARIC|g16845.t1	ARIC|g18922.t1	  4e-93
240- 26:	ARIC|g16846.t1	ARIC|g18921.t1	  1e-89
240- 27:	ARIC|g16848.t1	ARIC|g18919.t1	 1e-178
240- 28:	ARIC|g16849.t1	ARIC|g18918.t1	 2e-151
240- 29:	ARIC|g16850.t1	ARIC|g18917.t1	 2e-176
240- 30:	ARIC|g16851.t1	ARIC|g18916.t1	 3e-207
240- 31:	ARIC|g16854.t1	ARIC|g18913.t1	 6e-168
240- 32:	ARIC|g16855.t1	ARIC|g18912.t1	  9e-75
240- 33:	ARIC|g16856.t1	ARIC|g18911.t1	 1e-253
240- 34:	ARIC|g16857.t1	ARIC|g18910.t1	 1e-221
240- 35:	ARIC|g16858.t1	ARIC|g18909.t1	 4e-215
240- 36:	ARIC|g16859.t1	ARIC|g18908.t1	 3e-113
240- 37:	ARIC|g16860.t1	ARIC|g18907.t1	 8e-257
240- 38:	ARIC|g16861.t1	ARIC|g18905.t1	  3e-13
240- 39:	ARIC|g16862.t1	ARIC|g18904.t1	 3e-257
240- 40:	ARIC|g16863.t1	ARIC|g18903.t1	  3e-33
240- 41:	ARIC|g16865.t1	ARIC|g18901.t1	 2e-257
240- 42:	ARIC|g16866.t1	ARIC|g18900.t1	  4e-75
240- 43:	ARIC|g16867.t1	ARIC|g18899.t1	      0
240- 44:	ARIC|g16868.t1	ARIC|g18898.t1	  2e-53
240- 45:	ARIC|g16869.t1	ARIC|g18897.t1	      0
240- 46:	ARIC|g16870.t1	ARIC|g18896.t1	 1e-210
240- 47:	ARIC|g16871.t1	ARIC|g18895.t1	      0
240- 48:	ARIC|g16872.t1	ARIC|g18894.t1	 5e-222
240- 49:	ARIC|g16873.t1	ARIC|g18893.t1	 2e-218
240- 50:	ARIC|g16874.t1	ARIC|g18892.t1	 1e-201
240- 51:	ARIC|g16875.t1	ARIC|g18891.t1	 2e-269
240- 52:	ARIC|g16876.t1	ARIC|g18890.t1	 2e-185
240- 53:	ARIC|g16877.t1	ARIC|g18888.t1	 2e-202
240- 54:	ARIC|g16878.t1	ARIC|g18887.t1	 4e-242
240- 55:	ARIC|g16879.t1	ARIC|g18886.t1	 2e-143
240- 56:	ARIC|g16880.t1	ARIC|g18885.t1	 3e-235
240- 57:	ARIC|g16881.t1	ARIC|g18884.t1	 1e-158
240- 58:	ARIC|g16882.t1	ARIC|g18883.t1	  2e-75
240- 59:	ARIC|g16883.t1	ARIC|g18882.t1	 2e-232
240- 60:	ARIC|g16884.t1	ARIC|g18881.t1	      0
240- 61:	ARIC|g16885.t1	ARIC|g18880.t1	 2e-260
240- 62:	ARIC|g16887.t1	ARIC|g18877.t1	      0
240- 63:	ARIC|g16889.t1	ARIC|g18875.t1	  2e-20
240- 64:	ARIC|g16891.t1	ARIC|g18874.t1	      0
240- 65:	ARIC|g16892.t1	ARIC|g18873.t1	 1e-155
240- 66:	ARIC|g16893.t1	ARIC|g18872.t1	  2e-94
240- 67:	ARIC|g16894.t1	ARIC|g18871.t1	 7e-136
240- 68:	ARIC|g16895.t1	ARIC|g18870.t1	  2e-71
240- 69:	ARIC|g16896.t1	ARIC|g18869.t1	 2e-178
240- 70:	ARIC|g16897.t1	ARIC|g18868.t1	 6e-142
240- 71:	ARIC|g16898.t1	ARIC|g18867.t1	 3e-165
240- 72:	ARIC|g16899.t1	ARIC|g18865.t1	 9e-115
240- 73:	ARIC|g16900.t1	ARIC|g18864.t1	 9e-109
240- 74:	ARIC|g16901.t1	ARIC|g18863.t1	 3e-179
240- 75:	ARIC|g16902.t1	ARIC|g18860.t1	  2e-47
240- 76:	ARIC|g16904.t1	ARIC|g18859.t1	 2e-101
240- 77:	ARIC|g16907.t1	ARIC|g18858.t1	      0
240- 78:	ARIC|g16908.t1	ARIC|g18857.t1	 1e-159
240- 79:	ARIC|g16909.t1	ARIC|g18856.t1	 4e-300
240- 80:	ARIC|g16910.t1	ARIC|g18854.t1	  2e-78
240- 81:	ARIC|g16915.t1	ARIC|g18852.t1	 6e-223
240- 82:	ARIC|g16916.t1	ARIC|g18851.t1	 1e-273
240- 83:	ARIC|g16918.t1	ARIC|g18848.t1	      0
240- 84:	ARIC|g16920.t1	ARIC|g18846.t1	  6e-71
240- 85:	ARIC|g16921.t1	ARIC|g18845.t1	 2e-250
240- 86:	ARIC|g16922.t1	ARIC|g18844.t1	 2e-125
## Alignment 241: score=671.0 e_value=2.7e-35 N=14 Ar125&Ar267 plus
241-  0:	ARIC|g16791.t1	ARIC|g29613.t1	  2e-75
241-  1:	ARIC|g16798.t1	ARIC|g29614.t1	  7e-26
241-  2:	ARIC|g16799.t1	ARIC|g29615.t1	 7e-255
241-  3:	ARIC|g16800.t1	ARIC|g29616.t1	  4e-31
241-  4:	ARIC|g16802.t1	ARIC|g29621.t1	 4e-294
241-  5:	ARIC|g16803.t1	ARIC|g29628.t1	  5e-42
241-  6:	ARIC|g16804.t1	ARIC|g29629.t1	 9e-185
241-  7:	ARIC|g16806.t1	ARIC|g29630.t1	  5e-73
241-  8:	ARIC|g16812.t1	ARIC|g29637.t1	  3e-33
241-  9:	ARIC|g16815.t1	ARIC|g29638.t1	  1e-79
241- 10:	ARIC|g16816.t1	ARIC|g29641.t1	 1e-147
241- 11:	ARIC|g16820.t1	ARIC|g29650.t1	  3e-58
241- 12:	ARIC|g16822.t1	ARIC|g29653.t1	  1e-59
241- 13:	ARIC|g16823.t1	ARIC|g29654.t1	 4e-184
## Alignment 242: score=1138.0 e_value=2e-67 N=23 Ar125&Ar289 plus
242-  0:	ARIC|g16781.t1	ARIC|g30923.t1	      0
242-  1:	ARIC|g16782.t1	ARIC|g30930.t1	      0
242-  2:	ARIC|g16783.t1	ARIC|g30931.t1	 9e-215
242-  3:	ARIC|g16784.t1	ARIC|g30932.t1	      0
242-  4:	ARIC|g16785.t1	ARIC|g30933.t1	  2e-72
242-  5:	ARIC|g16788.t1	ARIC|g30935.t1	 3e-296
242-  6:	ARIC|g16789.t1	ARIC|g30936.t1	 2e-245
242-  7:	ARIC|g16790.t1	ARIC|g30937.t1	  2e-67
242-  8:	ARIC|g16791.t1	ARIC|g30938.t1	 1e-180
242-  9:	ARIC|g16794.t1	ARIC|g30941.t1	  2e-87
242- 10:	ARIC|g16797.t1	ARIC|g30943.t1	 9e-101
242- 11:	ARIC|g16798.t1	ARIC|g30944.t1	  3e-30
242- 12:	ARIC|g16799.t1	ARIC|g30945.t1	      0
242- 13:	ARIC|g16800.t1	ARIC|g30946.t1	  1e-61
242- 14:	ARIC|g16802.t1	ARIC|g30948.t1	      0
242- 15:	ARIC|g16803.t1	ARIC|g30949.t1	 4e-160
242- 16:	ARIC|g16804.t1	ARIC|g30950.t1	      0
242- 17:	ARIC|g16806.t1	ARIC|g30952.t1	 7e-116
242- 18:	ARIC|g16807.t1	ARIC|g30953.t1	 1e-119
242- 19:	ARIC|g16808.t1	ARIC|g30954.t1	 4e-154
242- 20:	ARIC|g16811.t1	ARIC|g30956.t1	 9e-153
242- 21:	ARIC|g16812.t1	ARIC|g30957.t1	 6e-110
242- 22:	ARIC|g16813.t1	ARIC|g30958.t1	 8e-249
## Alignment 243: score=482.0 e_value=1.3e-19 N=10 Ar125&Ar337 minus
243-  0:	ARIC|g16892.t1	ARIC|g34383.t1	  1e-62
243-  1:	ARIC|g16894.t1	ARIC|g34381.t1	  2e-75
243-  2:	ARIC|g16895.t1	ARIC|g34378.t1	  1e-27
243-  3:	ARIC|g16898.t1	ARIC|g34377.t1	 2e-209
243-  4:	ARIC|g16900.t1	ARIC|g34375.t1	  6e-87
243-  5:	ARIC|g16907.t1	ARIC|g34373.t1	 7e-269
243-  6:	ARIC|g16908.t1	ARIC|g34370.t1	  2e-87
243-  7:	ARIC|g16909.t1	ARIC|g34369.t1	  4e-42
243-  8:	ARIC|g16915.t1	ARIC|g34366.t1	 1e-146
243-  9:	ARIC|g16916.t1	ARIC|g34365.t1	 8e-194
## Alignment 244: score=573.0 e_value=2.3e-28 N=12 Ar125&Ar366 plus
244-  0:	ARIC|g16791.t1	ARIC|g35601.t1	  5e-96
244-  1:	ARIC|g16798.t1	ARIC|g35603.t1	  7e-18
244-  2:	ARIC|g16799.t1	ARIC|g35604.t1	 6e-253
244-  3:	ARIC|g16800.t1	ARIC|g35605.t1	  1e-31
244-  4:	ARIC|g16802.t1	ARIC|g35610.t1	 1e-293
244-  5:	ARIC|g16803.t1	ARIC|g35616.t1	  3e-41
244-  6:	ARIC|g16804.t1	ARIC|g35617.t1	 1e-192
244-  7:	ARIC|g16806.t1	ARIC|g35618.t1	  2e-71
244-  8:	ARIC|g16812.t1	ARIC|g35623.t1	  2e-42
244-  9:	ARIC|g16815.t1	ARIC|g35624.t1	  2e-79
244- 10:	ARIC|g16816.t1	ARIC|g35626.t1	  7e-35
244- 11:	ARIC|g16820.t1	ARIC|g35635.t1	  2e-58
## Alignment 245: score=381.0 e_value=7.2e-14 N=8 Ar125&Ar438 minus
245-  0:	ARIC|g16832.t1	ARIC|g38411.t1	 8e-107
245-  1:	ARIC|g16833.t1	ARIC|g38410.t1	 5e-141
245-  2:	ARIC|g16838.t1	ARIC|g38405.t1	  4e-89
245-  3:	ARIC|g16839.t1	ARIC|g38399.t1	      0
245-  4:	ARIC|g16840.t1	ARIC|g38398.t1	 4e-112
245-  5:	ARIC|g16841.t1	ARIC|g38397.t1	 3e-101
245-  6:	ARIC|g16844.t1	ARIC|g38393.t1	 7e-111
245-  7:	ARIC|g16849.t1	ARIC|g38384.t1	 4e-122
## Alignment 246: score=383.0 e_value=1.1e-13 N=8 Ar125&Ar550 minus
246-  0:	ARIC|g16832.t1	ARIC|g41299.t1	 6e-107
246-  1:	ARIC|g16833.t1	ARIC|g41298.t1	 5e-140
246-  2:	ARIC|g16838.t1	ARIC|g41293.t1	  4e-89
246-  3:	ARIC|g16839.t1	ARIC|g41287.t1	      0
246-  4:	ARIC|g16840.t1	ARIC|g41286.t1	  3e-99
246-  5:	ARIC|g16841.t1	ARIC|g41285.t1	 4e-104
246-  6:	ARIC|g16844.t1	ARIC|g41280.t1	  7e-55
246-  7:	ARIC|g16849.t1	ARIC|g41274.t1	 6e-122
## Alignment 247: score=2440.0 e_value=2e-171 N=49 Ar126&Ar168 plus
247-  0:	ARIC|g17000.t1	ARIC|g21199.t1	 7e-281
247-  1:	ARIC|g17001.t1	ARIC|g21200.t1	  7e-47
247-  2:	ARIC|g17003.t1	ARIC|g21202.t1	      0
247-  3:	ARIC|g17006.t1	ARIC|g21204.t1	  7e-44
247-  4:	ARIC|g17007.t1	ARIC|g21205.t1	 1e-121
247-  5:	ARIC|g17008.t1	ARIC|g21206.t1	 2e-223
247-  6:	ARIC|g17009.t1	ARIC|g21207.t1	  1e-85
247-  7:	ARIC|g17010.t1	ARIC|g21209.t1	  3e-43
247-  8:	ARIC|g17011.t1	ARIC|g21210.t1	 2e-311
247-  9:	ARIC|g17012.t1	ARIC|g21211.t1	 3e-285
247- 10:	ARIC|g17014.t1	ARIC|g21213.t1	      0
247- 11:	ARIC|g17015.t1	ARIC|g21214.t1	 3e-175
247- 12:	ARIC|g17016.t1	ARIC|g21215.t1	      0
247- 13:	ARIC|g17018.t1	ARIC|g21216.t1	 3e-152
247- 14:	ARIC|g17019.t1	ARIC|g21217.t1	      0
247- 15:	ARIC|g17020.t1	ARIC|g21218.t1	      0
247- 16:	ARIC|g17023.t1	ARIC|g21221.t1	      0
247- 17:	ARIC|g17024.t1	ARIC|g21222.t1	 7e-264
247- 18:	ARIC|g17025.t1	ARIC|g21223.t1	 4e-161
247- 19:	ARIC|g17026.t1	ARIC|g21224.t1	 4e-228
247- 20:	ARIC|g17027.t1	ARIC|g21225.t1	      0
247- 21:	ARIC|g17029.t1	ARIC|g21227.t1	  1e-96
247- 22:	ARIC|g17030.t1	ARIC|g21228.t1	      0
247- 23:	ARIC|g17031.t1	ARIC|g21229.t1	 1e-304
247- 24:	ARIC|g17032.t1	ARIC|g21230.t1	      0
247- 25:	ARIC|g17033.t1	ARIC|g21231.t1	 9e-177
247- 26:	ARIC|g17034.t1	ARIC|g21233.t1	 9e-119
247- 27:	ARIC|g17035.t1	ARIC|g21234.t1	      0
247- 28:	ARIC|g17036.t1	ARIC|g21235.t1	 2e-305
247- 29:	ARIC|g17038.t1	ARIC|g21237.t1	 1e-209
247- 30:	ARIC|g17039.t1	ARIC|g21238.t1	 1e-276
247- 31:	ARIC|g17040.t1	ARIC|g21239.t1	 1e-170
247- 32:	ARIC|g17041.t1	ARIC|g21240.t1	 4e-289
247- 33:	ARIC|g17042.t1	ARIC|g21241.t1	 3e-275
247- 34:	ARIC|g17043.t1	ARIC|g21242.t1	 1e-130
247- 35:	ARIC|g17044.t1	ARIC|g21243.t1	 2e-104
247- 36:	ARIC|g17045.t1	ARIC|g21244.t1	 7e-106
247- 37:	ARIC|g17046.t1	ARIC|g21245.t1	  1e-96
247- 38:	ARIC|g17047.t1	ARIC|g21246.t1	 9e-220
247- 39:	ARIC|g17048.t1	ARIC|g21247.t1	  2e-58
247- 40:	ARIC|g17049.t1	ARIC|g21248.t1	 1e-108
247- 41:	ARIC|g17050.t1	ARIC|g21249.t1	 1e-174
247- 42:	ARIC|g17051.t1	ARIC|g21250.t1	 1e-157
247- 43:	ARIC|g17052.t1	ARIC|g21251.t1	 9e-251
247- 44:	ARIC|g17053.t1	ARIC|g21252.t1	      0
247- 45:	ARIC|g17055.t1	ARIC|g21253.t1	      0
247- 46:	ARIC|g17056.t1	ARIC|g21254.t1	 9e-262
247- 47:	ARIC|g17057.t1	ARIC|g21255.t1	 4e-179
247- 48:	ARIC|g17059.t1	ARIC|g21256.t1	  1e-84
## Alignment 248: score=777.0 e_value=1.3e-39 N=16 Ar126&Ar182 plus
248-  0:	ARIC|g17033.t1	ARIC|g23433.t1	 6e-160
248-  1:	ARIC|g17034.t1	ARIC|g23438.t1	  2e-73
248-  2:	ARIC|g17036.t1	ARIC|g23440.t1	 1e-120
248-  3:	ARIC|g17039.t1	ARIC|g23441.t1	 3e-173
248-  4:	ARIC|g17040.t1	ARIC|g23443.t1	 9e-121
248-  5:	ARIC|g17041.t1	ARIC|g23447.t1	 7e-198
248-  6:	ARIC|g17042.t1	ARIC|g23448.t1	  3e-89
248-  7:	ARIC|g17043.t1	ARIC|g23449.t1	 2e-105
248-  8:	ARIC|g17044.t1	ARIC|g23450.t1	  2e-94
248-  9:	ARIC|g17045.t1	ARIC|g23451.t1	  3e-28
248- 10:	ARIC|g17047.t1	ARIC|g23454.t1	 9e-167
248- 11:	ARIC|g17048.t1	ARIC|g23455.t1	  5e-20
248- 12:	ARIC|g17050.t1	ARIC|g23456.t1	 7e-148
248- 13:	ARIC|g17052.t1	ARIC|g23464.t1	 6e-120
248- 14:	ARIC|g17053.t1	ARIC|g23466.t1	 3e-247
248- 15:	ARIC|g17055.t1	ARIC|g23470.t1	 3e-274
## Alignment 249: score=494.0 e_value=3.6e-19 N=10 Ar126&Ar207 minus
249-  0:	ARIC|g16923.t1	ARIC|g25512.t1	  5e-54
249-  1:	ARIC|g16924.t1	ARIC|g25511.t1	      0
249-  2:	ARIC|g16925.t1	ARIC|g25510.t1	  2e-65
249-  3:	ARIC|g16926.t1	ARIC|g25509.t1	      0
249-  4:	ARIC|g16929.t1	ARIC|g25506.t1	 2e-178
249-  5:	ARIC|g16930.t1	ARIC|g25505.t1	      0
249-  6:	ARIC|g16931.t1	ARIC|g25503.t1	 3e-157
249-  7:	ARIC|g16933.t1	ARIC|g25502.t1	      0
249-  8:	ARIC|g16934.t1	ARIC|g25501.t1	      0
249-  9:	ARIC|g16935.t1	ARIC|g25497.t1	 2e-189
## Alignment 250: score=1146.0 e_value=2.3e-69 N=24 Ar126&Ar256 plus
250-  0:	ARIC|g16982.t1	ARIC|g28953.t1	  3e-57
250-  1:	ARIC|g16983.t1	ARIC|g28954.t1	 6e-155
250-  2:	ARIC|g16985.t1	ARIC|g28961.t1	  7e-65
250-  3:	ARIC|g16987.t1	ARIC|g28962.t1	 2e-100
250-  4:	ARIC|g16988.t1	ARIC|g28967.t1	  6e-19
250-  5:	ARIC|g16994.t1	ARIC|g28979.t1	 1e-131
250-  6:	ARIC|g16995.t1	ARIC|g28980.t1	      0
250-  7:	ARIC|g16996.t1	ARIC|g28981.t1	 2e-187
250-  8:	ARIC|g17001.t1	ARIC|g28987.t1	  1e-16
250-  9:	ARIC|g17007.t1	ARIC|g28993.t1	  3e-45
250- 10:	ARIC|g17008.t1	ARIC|g28994.t1	 9e-149
250- 11:	ARIC|g17009.t1	ARIC|g28998.t1	  6e-92
250- 12:	ARIC|g17011.t1	ARIC|g28999.t1	 5e-200
250- 13:	ARIC|g17014.t1	ARIC|g29005.t1	      0
250- 14:	ARIC|g17015.t1	ARIC|g29006.t1	  3e-22
250- 15:	ARIC|g17018.t1	ARIC|g29007.t1	 9e-113
250- 16:	ARIC|g17020.t1	ARIC|g29008.t1	      0
250- 17:	ARIC|g17023.t1	ARIC|g29010.t1	 2e-285
250- 18:	ARIC|g17024.t1	ARIC|g29015.t1	 5e-172
250- 19:	ARIC|g17026.t1	ARIC|g29018.t1	  4e-42
250- 20:	ARIC|g17029.t1	ARIC|g29024.t1	  7e-49
250- 21:	ARIC|g17030.t1	ARIC|g29025.t1	 7e-101
250- 22:	ARIC|g17031.t1	ARIC|g29027.t1	 8e-165
250- 23:	ARIC|g17032.t1	ARIC|g29030.t1	 6e-249
## Alignment 251: score=287.0 e_value=4.3e-08 N=6 Ar126&Ar287 minus
251-  0:	ARIC|g16929.t1	ARIC|g30806.t1	 7e-133
251-  1:	ARIC|g16930.t1	ARIC|g30803.t1	      0
251-  2:	ARIC|g16933.t1	ARIC|g30799.t1	 1e-186
251-  3:	ARIC|g16934.t1	ARIC|g30797.t1	 1e-255
251-  4:	ARIC|g16936.t1	ARIC|g30793.t1	  8e-48
251-  5:	ARIC|g16942.t1	ARIC|g30790.t1	 2e-218
## Alignment 252: score=764.0 e_value=1.5e-39 N=16 Ar126&Ar338 minus
252-  0:	ARIC|g16948.t1	ARIC|g34442.t1	  3e-84
252-  1:	ARIC|g16951.t1	ARIC|g34439.t1	  4e-47
252-  2:	ARIC|g16953.t1	ARIC|g34438.t1	  6e-22
252-  3:	ARIC|g16958.t1	ARIC|g34429.t1	  5e-27
252-  4:	ARIC|g16960.t1	ARIC|g34424.t1	 5e-154
252-  5:	ARIC|g16963.t1	ARIC|g34413.t1	  6e-43
252-  6:	ARIC|g16964.t1	ARIC|g34410.t1	  1e-68
252-  7:	ARIC|g16966.t1	ARIC|g34406.t1	 1e-117
252-  8:	ARIC|g16968.t1	ARIC|g34405.t1	  9e-71
252-  9:	ARIC|g16970.t1	ARIC|g34404.t1	  1e-45
252- 10:	ARIC|g16971.t1	ARIC|g34402.t1	 6e-262
252- 11:	ARIC|g16973.t1	ARIC|g34397.t1	      0
252- 12:	ARIC|g16974.t1	ARIC|g34395.t1	  3e-65
252- 13:	ARIC|g16977.t1	ARIC|g34392.t1	  2e-94
252- 14:	ARIC|g16978.t1	ARIC|g34391.t1	 6e-124
252- 15:	ARIC|g16980.t1	ARIC|g34390.t1	 1e-254
## Alignment 253: score=2094.0 e_value=1.4e-138 N=42 Ar126&Ar357 plus
253-  0:	ARIC|g16947.t1	ARIC|g35259.t1	 2e-149
253-  1:	ARIC|g16948.t1	ARIC|g35260.t1	 9e-135
253-  2:	ARIC|g16949.t1	ARIC|g35261.t1	  3e-64
253-  3:	ARIC|g16950.t1	ARIC|g35263.t1	  7e-22
253-  4:	ARIC|g16951.t1	ARIC|g35264.t1	  4e-57
253-  5:	ARIC|g16953.t1	ARIC|g35265.t1	 6e-146
253-  6:	ARIC|g16954.t1	ARIC|g35266.t1	 1e-217
253-  7:	ARIC|g16955.t1	ARIC|g35267.t1	 5e-105
253-  8:	ARIC|g16956.t1	ARIC|g35268.t1	 1e-147
253-  9:	ARIC|g16958.t1	ARIC|g35270.t1	      0
253- 10:	ARIC|g16959.t1	ARIC|g35271.t1	 3e-235
253- 11:	ARIC|g16960.t1	ARIC|g35272.t1	 4e-252
253- 12:	ARIC|g16961.t1	ARIC|g35273.t1	 2e-169
253- 13:	ARIC|g16963.t1	ARIC|g35275.t1	  6e-47
253- 14:	ARIC|g16965.t1	ARIC|g35277.t1	 4e-194
253- 15:	ARIC|g16966.t1	ARIC|g35278.t1	 4e-235
253- 16:	ARIC|g16967.t1	ARIC|g35279.t1	 7e-192
253- 17:	ARIC|g16968.t1	ARIC|g35280.t1	 6e-160
253- 18:	ARIC|g16969.t1	ARIC|g35281.t1	 5e-304
253- 19:	ARIC|g16970.t1	ARIC|g35282.t1	  3e-87
253- 20:	ARIC|g16971.t1	ARIC|g35283.t1	      0
253- 21:	ARIC|g16972.t1	ARIC|g35284.t1	 4e-171
253- 22:	ARIC|g16973.t1	ARIC|g35285.t1	      0
253- 23:	ARIC|g16974.t1	ARIC|g35286.t1	 1e-240
253- 24:	ARIC|g16975.t1	ARIC|g35287.t1	 1e-243
253- 25:	ARIC|g16977.t1	ARIC|g35289.t1	 2e-128
253- 26:	ARIC|g16978.t1	ARIC|g35290.t1	 2e-196
253- 27:	ARIC|g16979.t1	ARIC|g35291.t1	 4e-130
253- 28:	ARIC|g16980.t1	ARIC|g35292.t1	      0
253- 29:	ARIC|g16982.t1	ARIC|g35294.t1	 3e-123
253- 30:	ARIC|g16983.t1	ARIC|g35295.t1	      0
253- 31:	ARIC|g16984.t1	ARIC|g35296.t1	 2e-125
253- 32:	ARIC|g16985.t1	ARIC|g35297.t1	 1e-152
253- 33:	ARIC|g16986.t1	ARIC|g35298.t1	  1e-60
253- 34:	ARIC|g16987.t1	ARIC|g35299.t1	 2e-273
253- 35:	ARIC|g16988.t1	ARIC|g35300.t1	 3e-219
253- 36:	ARIC|g16989.t1	ARIC|g35301.t1	      0
253- 37:	ARIC|g16991.t1	ARIC|g35302.t1	      0
253- 38:	ARIC|g16994.t1	ARIC|g35303.t1	      0
253- 39:	ARIC|g16995.t1	ARIC|g35304.t1	      0
253- 40:	ARIC|g16996.t1	ARIC|g35305.t1	      0
253- 41:	ARIC|g16997.t1	ARIC|g35306.t1	 2e-266
## Alignment 254: score=1505.0 e_value=2.7e-96 N=31 Ar126&Ar99 minus
254-  0:	ARIC|g16994.t1	ARIC|g13438.t1	 2e-128
254-  1:	ARIC|g16995.t1	ARIC|g13437.t1	      0
254-  2:	ARIC|g16996.t1	ARIC|g13436.t1	 2e-187
254-  3:	ARIC|g17001.t1	ARIC|g13430.t1	  3e-16
254-  4:	ARIC|g17007.t1	ARIC|g13427.t1	  1e-44
254-  5:	ARIC|g17008.t1	ARIC|g13426.t1	 7e-149
254-  6:	ARIC|g17009.t1	ARIC|g13422.t1	  6e-92
254-  7:	ARIC|g17011.t1	ARIC|g13421.t1	 1e-198
254-  8:	ARIC|g17014.t1	ARIC|g13415.t1	      0
254-  9:	ARIC|g17015.t1	ARIC|g13414.t1	  1e-22
254- 10:	ARIC|g17018.t1	ARIC|g13413.t1	 8e-114
254- 11:	ARIC|g17020.t1	ARIC|g13412.t1	      0
254- 12:	ARIC|g17023.t1	ARIC|g13410.t1	 3e-285
254- 13:	ARIC|g17024.t1	ARIC|g13405.t1	 2e-172
254- 14:	ARIC|g17026.t1	ARIC|g13402.t1	  6e-39
254- 15:	ARIC|g17029.t1	ARIC|g13396.t1	  2e-48
254- 16:	ARIC|g17030.t1	ARIC|g13395.t1	 6e-100
254- 17:	ARIC|g17031.t1	ARIC|g13392.t1	  1e-52
254- 18:	ARIC|g17032.t1	ARIC|g13390.t1	 9e-251
254- 19:	ARIC|g17033.t1	ARIC|g13389.t1	 6e-161
254- 20:	ARIC|g17034.t1	ARIC|g13385.t1	  9e-76
254- 21:	ARIC|g17036.t1	ARIC|g13383.t1	 7e-144
254- 22:	ARIC|g17039.t1	ARIC|g13380.t1	 1e-174
254- 23:	ARIC|g17040.t1	ARIC|g13378.t1	 2e-118
254- 24:	ARIC|g17041.t1	ARIC|g13374.t1	 2e-197
254- 25:	ARIC|g17042.t1	ARIC|g13373.t1	  3e-86
254- 26:	ARIC|g17043.t1	ARIC|g13372.t1	 1e-105
254- 27:	ARIC|g17044.t1	ARIC|g13371.t1	  2e-94
254- 28:	ARIC|g17045.t1	ARIC|g13370.t1	  2e-27
254- 29:	ARIC|g17047.t1	ARIC|g13367.t1	 1e-167
254- 30:	ARIC|g17048.t1	ARIC|g13366.t1	  8e-19
## Alignment 255: score=731.0 e_value=1.8e-35 N=15 Ar126&Ar99 minus
255-  0:	ARIC|g16963.t1	ARIC|g13488.t1	  1e-42
255-  1:	ARIC|g16964.t1	ARIC|g13483.t1	  1e-79
255-  2:	ARIC|g16966.t1	ARIC|g13481.t1	 5e-118
255-  3:	ARIC|g16968.t1	ARIC|g13480.t1	  4e-69
255-  4:	ARIC|g16970.t1	ARIC|g13479.t1	  2e-46
255-  5:	ARIC|g16971.t1	ARIC|g13478.t1	      0
255-  6:	ARIC|g16973.t1	ARIC|g13473.t1	      0
255-  7:	ARIC|g16974.t1	ARIC|g13472.t1	  4e-78
255-  8:	ARIC|g16977.t1	ARIC|g13469.t1	  9e-87
255-  9:	ARIC|g16978.t1	ARIC|g13468.t1	 1e-123
255- 10:	ARIC|g16980.t1	ARIC|g13467.t1	 1e-254
255- 11:	ARIC|g16982.t1	ARIC|g13463.t1	  4e-57
255- 12:	ARIC|g16983.t1	ARIC|g13462.t1	 8e-155
255- 13:	ARIC|g16985.t1	ARIC|g13456.t1	  1e-63
255- 14:	ARIC|g16987.t1	ARIC|g13455.t1	  2e-60
## Alignment 256: score=334.0 e_value=1.3e-11 N=7 Ar126&Ar99 minus
256-  0:	ARIC|g16947.t1	ARIC|g13521.t1	  6e-40
256-  1:	ARIC|g16948.t1	ARIC|g13519.t1	  3e-83
256-  2:	ARIC|g16951.t1	ARIC|g13516.t1	  4e-46
256-  3:	ARIC|g16953.t1	ARIC|g13515.t1	  8e-21
256-  4:	ARIC|g16955.t1	ARIC|g13514.t1	  7e-34
256-  5:	ARIC|g16958.t1	ARIC|g13507.t1	  4e-27
256-  6:	ARIC|g16960.t1	ARIC|g13501.t1	 1e-154
## Alignment 257: score=350.0 e_value=4.4e-10 N=7 Ar1260&Ar76 plus
257-  0:	ARIC|g49593.t1	ARIC|g8714.t1	 3e-271
257-  1:	ARIC|g49594.t1	ARIC|g8715.t1	 8e-208
257-  2:	ARIC|g49595.t1	ARIC|g8716.t1	 6e-149
257-  3:	ARIC|g49596.t1	ARIC|g8717.t1	  7e-81
257-  4:	ARIC|g49597.t1	ARIC|g8718.t1	 4e-164
257-  5:	ARIC|g49598.t1	ARIC|g8719.t1	 3e-294
257-  6:	ARIC|g49599.t1	ARIC|g8720.t1	 3e-131
## Alignment 258: score=760.0 e_value=7.7e-44 N=16 Ar127&Ar129 plus
258-  0:	ARIC|g17093.t1	ARIC|g17304.t1	  4e-18
258-  1:	ARIC|g17095.t1	ARIC|g17305.t1	 7e-147
258-  2:	ARIC|g17096.t1	ARIC|g17306.t1	 1e-133
258-  3:	ARIC|g17098.t1	ARIC|g17308.t1	 8e-117
258-  4:	ARIC|g17100.t1	ARIC|g17309.t1	  2e-86
258-  5:	ARIC|g17101.t1	ARIC|g17310.t1	      0
258-  6:	ARIC|g17102.t1	ARIC|g17313.t1	 1e-209
258-  7:	ARIC|g17107.t1	ARIC|g17315.t1	  8e-29
258-  8:	ARIC|g17114.t1	ARIC|g17318.t1	  2e-16
258-  9:	ARIC|g17115.t1	ARIC|g17319.t1	 1e-111
258- 10:	ARIC|g17125.t1	ARIC|g17324.t1	  1e-56
258- 11:	ARIC|g17135.t1	ARIC|g17333.t1	 2e-271
258- 12:	ARIC|g17136.t1	ARIC|g17335.t1	  1e-53
258- 13:	ARIC|g17137.t1	ARIC|g17336.t1	 3e-106
258- 14:	ARIC|g17138.t1	ARIC|g17338.t1	      0
258- 15:	ARIC|g17144.t1	ARIC|g17346.t1	  4e-43
## Alignment 259: score=1346.0 e_value=6.4e-91 N=28 Ar127&Ar14 minus
259-  0:	ARIC|g17067.t1	ARIC|g42153.t1	 1e-211
259-  1:	ARIC|g17069.t1	ARIC|g42151.t1	 1e-226
259-  2:	ARIC|g17070.t1	ARIC|g42150.t1	 2e-188
259-  3:	ARIC|g17071.t1	ARIC|g42149.t1	 2e-201
259-  4:	ARIC|g17072.t1	ARIC|g42148.t1	  7e-57
259-  5:	ARIC|g17073.t1	ARIC|g42147.t1	  5e-57
259-  6:	ARIC|g17075.t1	ARIC|g42145.t1	 5e-134
259-  7:	ARIC|g17076.t1	ARIC|g42143.t1	 2e-216
259-  8:	ARIC|g17081.t1	ARIC|g42139.t1	 1e-105
259-  9:	ARIC|g17082.t1	ARIC|g42138.t1	 5e-215
259- 10:	ARIC|g17083.t1	ARIC|g42137.t1	  4e-60
259- 11:	ARIC|g17090.t1	ARIC|g42134.t1	 1e-169
259- 12:	ARIC|g17091.t1	ARIC|g42133.t1	 7e-262
259- 13:	ARIC|g17093.t1	ARIC|g42120.t1	  3e-18
259- 14:	ARIC|g17095.t1	ARIC|g42119.t1	 3e-145
259- 15:	ARIC|g17096.t1	ARIC|g42118.t1	 7e-132
259- 16:	ARIC|g17098.t1	ARIC|g42116.t1	 3e-117
259- 17:	ARIC|g17100.t1	ARIC|g42115.t1	  1e-85
259- 18:	ARIC|g17101.t1	ARIC|g42114.t1	      0
259- 19:	ARIC|g17102.t1	ARIC|g42111.t1	 2e-211
259- 20:	ARIC|g17106.t1	ARIC|g42109.t1	  2e-18
259- 21:	ARIC|g17114.t1	ARIC|g42106.t1	  9e-16
259- 22:	ARIC|g17115.t1	ARIC|g42105.t1	 4e-112
259- 23:	ARIC|g17125.t1	ARIC|g42101.t1	 1e-113
259- 24:	ARIC|g17135.t1	ARIC|g42092.t1	 3e-267
259- 25:	ARIC|g17136.t1	ARIC|g42090.t1	  2e-52
259- 26:	ARIC|g17137.t1	ARIC|g42088.t1	  7e-73
259- 27:	ARIC|g17138.t1	ARIC|g42087.t1	      0
## Alignment 260: score=1793.0 e_value=5.8e-117 N=36 Ar127&Ar210 plus
260-  0:	ARIC|g17079.t1	ARIC|g25744.t1	 3e-180
260-  1:	ARIC|g17080.t1	ARIC|g25745.t1	 2e-166
260-  2:	ARIC|g17082.t1	ARIC|g25747.t1	 1e-273
260-  3:	ARIC|g17083.t1	ARIC|g25748.t1	 2e-149
260-  4:	ARIC|g17084.t1	ARIC|g25749.t1	 5e-209
260-  5:	ARIC|g17087.t1	ARIC|g25750.t1	 3e-173
260-  6:	ARIC|g17089.t1	ARIC|g25752.t1	      0
260-  7:	ARIC|g17090.t1	ARIC|g25753.t1	 6e-271
260-  8:	ARIC|g17091.t1	ARIC|g25754.t1	      0
260-  9:	ARIC|g17092.t1	ARIC|g25755.t1	      0
260- 10:	ARIC|g17093.t1	ARIC|g25756.t1	 9e-223
260- 11:	ARIC|g17094.t1	ARIC|g25757.t1	 4e-245
260- 12:	ARIC|g17095.t1	ARIC|g25758.t1	 4e-201
260- 13:	ARIC|g17096.t1	ARIC|g25759.t1	 2e-238
260- 14:	ARIC|g17098.t1	ARIC|g25760.t1	 2e-228
260- 15:	ARIC|g17100.t1	ARIC|g25762.t1	 6e-219
260- 16:	ARIC|g17101.t1	ARIC|g25763.t1	      0
260- 17:	ARIC|g17102.t1	ARIC|g25764.t1	      0
260- 18:	ARIC|g17103.t1	ARIC|g25765.t1	      0
260- 19:	ARIC|g17104.t1	ARIC|g25766.t1	 3e-108
260- 20:	ARIC|g17105.t1	ARIC|g25767.t1	  6e-77
260- 21:	ARIC|g17106.t1	ARIC|g25768.t1	  4e-67
260- 22:	ARIC|g17108.t1	ARIC|g25770.t1	 8e-105
260- 23:	ARIC|g17109.t1	ARIC|g25771.t1	 2e-153
260- 24:	ARIC|g17110.t1	ARIC|g25772.t1	 1e-103
260- 25:	ARIC|g17111.t1	ARIC|g25773.t1	 1e-177
260- 26:	ARIC|g17112.t1	ARIC|g25774.t1	 1e-288
260- 27:	ARIC|g17113.t1	ARIC|g25775.t1	 5e-187
260- 28:	ARIC|g17115.t1	ARIC|g25776.t1	 2e-204
260- 29:	ARIC|g17116.t1	ARIC|g25777.t1	 1e-225
260- 30:	ARIC|g17117.t1	ARIC|g25778.t1	 2e-152
260- 31:	ARIC|g17118.t1	ARIC|g25779.t1	 2e-222
260- 32:	ARIC|g17119.t1	ARIC|g25780.t1	  2e-99
260- 33:	ARIC|g17120.t1	ARIC|g25782.t1	      0
260- 34:	ARIC|g17121.t1	ARIC|g25783.t1	      0
260- 35:	ARIC|g17122.t1	ARIC|g25784.t1	  8e-15
## Alignment 261: score=587.0 e_value=3.7e-27 N=12 Ar127&Ar225 minus
261-  0:	ARIC|g17067.t1	ARIC|g26874.t1	 4e-212
261-  1:	ARIC|g17069.t1	ARIC|g26872.t1	 2e-225
261-  2:	ARIC|g17070.t1	ARIC|g26871.t1	 1e-188
261-  3:	ARIC|g17072.t1	ARIC|g26870.t1	  2e-59
261-  4:	ARIC|g17073.t1	ARIC|g26869.t1	  7e-59
261-  5:	ARIC|g17075.t1	ARIC|g26867.t1	 5e-131
261-  6:	ARIC|g17076.t1	ARIC|g26865.t1	 6e-219
261-  7:	ARIC|g17080.t1	ARIC|g26861.t1	  1e-91
261-  8:	ARIC|g17082.t1	ARIC|g26860.t1	 8e-215
261-  9:	ARIC|g17083.t1	ARIC|g26859.t1	  1e-60
261- 10:	ARIC|g17090.t1	ARIC|g26856.t1	 4e-169
261- 11:	ARIC|g17091.t1	ARIC|g26855.t1	 4e-262
## Alignment 262: score=1544.0 e_value=1.6e-94 N=31 Ar127&Ar349 minus
262-  0:	ARIC|g17123.t1	ARIC|g34945.t1	  1e-48
262-  1:	ARIC|g17125.t1	ARIC|g34943.t1	      0
262-  2:	ARIC|g17126.t1	ARIC|g34942.t1	 5e-298
262-  3:	ARIC|g17127.t1	ARIC|g34941.t1	 1e-126
262-  4:	ARIC|g17128.t1	ARIC|g34940.t1	 3e-164
262-  5:	ARIC|g17129.t1	ARIC|g34938.t1	      0
262-  6:	ARIC|g17130.t1	ARIC|g34937.t1	 4e-215
262-  7:	ARIC|g17131.t1	ARIC|g34936.t1	 5e-107
262-  8:	ARIC|g17132.t1	ARIC|g34935.t1	      0
262-  9:	ARIC|g17133.t1	ARIC|g34934.t1	      0
262- 10:	ARIC|g17134.t1	ARIC|g34933.t1	  4e-71
262- 11:	ARIC|g17135.t1	ARIC|g34932.t1	      0
262- 12:	ARIC|g17136.t1	ARIC|g34931.t1	  3e-80
262- 13:	ARIC|g17137.t1	ARIC|g34929.t1	 4e-102
262- 14:	ARIC|g17138.t1	ARIC|g34928.t1	      0
262- 15:	ARIC|g17139.t1	ARIC|g34926.t1	 6e-191
262- 16:	ARIC|g17141.t1	ARIC|g34925.t1	      0
262- 17:	ARIC|g17142.t1	ARIC|g34924.t1	 8e-252
262- 18:	ARIC|g17143.t1	ARIC|g34923.t1	 9e-192
262- 19:	ARIC|g17145.t1	ARIC|g34922.t1	      0
262- 20:	ARIC|g17146.t1	ARIC|g34921.t1	 4e-265
262- 21:	ARIC|g17147.t1	ARIC|g34920.t1	      0
262- 22:	ARIC|g17148.t1	ARIC|g34919.t1	 1e-243
262- 23:	ARIC|g17149.t1	ARIC|g34918.t1	      0
262- 24:	ARIC|g17150.t1	ARIC|g34917.t1	  2e-33
262- 25:	ARIC|g17151.t1	ARIC|g34916.t1	 8e-199
262- 26:	ARIC|g17152.t1	ARIC|g34914.t1	 2e-251
262- 27:	ARIC|g17153.t1	ARIC|g34913.t1	      0
262- 28:	ARIC|g17154.t1	ARIC|g34912.t1	      0
262- 29:	ARIC|g17155.t1	ARIC|g34911.t1	 3e-174
262- 30:	ARIC|g17156.t1	ARIC|g34910.t1	      0
## Alignment 263: score=848.0 e_value=7.8e-27 N=17 Ar127&Ar681 minus
263-  0:	ARIC|g17060.t1	ARIC|g44898.t1	 8e-249
263-  1:	ARIC|g17061.t1	ARIC|g44897.t1	 8e-255
263-  2:	ARIC|g17062.t1	ARIC|g44896.t1	      0
263-  3:	ARIC|g17063.t1	ARIC|g44895.t1	 2e-219
263-  4:	ARIC|g17066.t1	ARIC|g44892.t1	 7e-198
263-  5:	ARIC|g17067.t1	ARIC|g44891.t1	 8e-281
263-  6:	ARIC|g17068.t1	ARIC|g44889.t1	 4e-234
263-  7:	ARIC|g17069.t1	ARIC|g44888.t1	      0
263-  8:	ARIC|g17070.t1	ARIC|g44887.t1	 5e-262
263-  9:	ARIC|g17071.t1	ARIC|g44886.t1	 2e-275
263- 10:	ARIC|g17072.t1	ARIC|g44885.t1	  2e-96
263- 11:	ARIC|g17073.t1	ARIC|g44884.t1	  2e-61
263- 12:	ARIC|g17074.t1	ARIC|g44883.t1	 1e-221
263- 13:	ARIC|g17075.t1	ARIC|g44882.t1	 1e-239
263- 14:	ARIC|g17076.t1	ARIC|g44881.t1	      0
263- 15:	ARIC|g17077.t1	ARIC|g44880.t1	 7e-101
263- 16:	ARIC|g17078.t1	ARIC|g44879.t1	      0
## Alignment 264: score=434.0 e_value=2.4e-17 N=9 Ar128&Ar169 minus
264-  0:	ARIC|g17203.t1	ARIC|g21365.t1	      0
264-  1:	ARIC|g17205.t1	ARIC|g21364.t1	  3e-59
264-  2:	ARIC|g17206.t1	ARIC|g21363.t1	  1e-34
264-  3:	ARIC|g17211.t1	ARIC|g21358.t1	  1e-66
264-  4:	ARIC|g17212.t1	ARIC|g21357.t1	  1e-96
264-  5:	ARIC|g17216.t1	ARIC|g21349.t1	 2e-132
264-  6:	ARIC|g17217.t1	ARIC|g21348.t1	  2e-60
264-  7:	ARIC|g17219.t1	ARIC|g21345.t1	 7e-105
264-  8:	ARIC|g17220.t1	ARIC|g21342.t1	  3e-17
## Alignment 265: score=564.0 e_value=4.2e-26 N=12 Ar128&Ar206 minus
265-  0:	ARIC|g17223.t1	ARIC|g25449.t1	 6e-154
265-  1:	ARIC|g17233.t1	ARIC|g25444.t1	 4e-278
265-  2:	ARIC|g17240.t1	ARIC|g25440.t1	 1e-108
265-  3:	ARIC|g17243.t1	ARIC|g25438.t1	  1e-43
265-  4:	ARIC|g17245.t1	ARIC|g25435.t1	  6e-58
265-  5:	ARIC|g17254.t1	ARIC|g25426.t1	 4e-127
265-  6:	ARIC|g17256.t1	ARIC|g25424.t1	      0
265-  7:	ARIC|g17260.t1	ARIC|g25422.t1	  5e-72
265-  8:	ARIC|g17261.t1	ARIC|g25421.t1	 1e-165
265-  9:	ARIC|g17263.t1	ARIC|g25420.t1	 4e-153
265- 10:	ARIC|g17272.t1	ARIC|g25417.t1	  3e-27
265- 11:	ARIC|g17273.t1	ARIC|g25413.t1	  3e-36
## Alignment 266: score=332.0 e_value=1.3e-11 N=7 Ar128&Ar206 minus
266-  0:	ARIC|g17205.t1	ARIC|g25495.t1	  2e-80
266-  1:	ARIC|g17211.t1	ARIC|g25488.t1	 1e-135
266-  2:	ARIC|g17212.t1	ARIC|g25487.t1	  2e-95
266-  3:	ARIC|g17216.t1	ARIC|g25479.t1	 2e-132
266-  4:	ARIC|g17217.t1	ARIC|g25478.t1	  4e-61
266-  5:	ARIC|g17219.t1	ARIC|g25474.t1	  7e-75
266-  6:	ARIC|g17220.t1	ARIC|g25471.t1	  1e-17
## Alignment 267: score=599.0 e_value=4.3e-25 N=12 Ar128&Ar289 minus
267-  0:	ARIC|g17165.t1	ARIC|g30922.t1	      0
267-  1:	ARIC|g17167.t1	ARIC|g30920.t1	 1e-162
267-  2:	ARIC|g17168.t1	ARIC|g30919.t1	 4e-191
267-  3:	ARIC|g17169.t1	ARIC|g30917.t1	      0
267-  4:	ARIC|g17170.t1	ARIC|g30916.t1	  3e-35
267-  5:	ARIC|g17171.t1	ARIC|g30915.t1	 2e-176
267-  6:	ARIC|g17172.t1	ARIC|g30914.t1	 1e-102
267-  7:	ARIC|g17173.t1	ARIC|g30913.t1	 2e-113
267-  8:	ARIC|g17174.t1	ARIC|g30912.t1	 8e-294
267-  9:	ARIC|g17175.t1	ARIC|g30911.t1	      0
267- 10:	ARIC|g17176.t1	ARIC|g30910.t1	 7e-158
267- 11:	ARIC|g17177.t1	ARIC|g30909.t1	 2e-154
## Alignment 268: score=2134.0 e_value=6.5e-145 N=43 Ar128&Ar308 plus
268-  0:	ARIC|g17179.t1	ARIC|g32800.t1	 3e-191
268-  1:	ARIC|g17180.t1	ARIC|g32801.t1	 1e-267
268-  2:	ARIC|g17181.t1	ARIC|g32802.t1	      0
268-  3:	ARIC|g17183.t1	ARIC|g32804.t1	 6e-106
268-  4:	ARIC|g17184.t1	ARIC|g32805.t1	      0
268-  5:	ARIC|g17185.t1	ARIC|g32807.t1	 1e-121
268-  6:	ARIC|g17186.t1	ARIC|g32808.t1	 3e-244
268-  7:	ARIC|g17187.t1	ARIC|g32809.t1	  2e-84
268-  8:	ARIC|g17188.t1	ARIC|g32810.t1	 6e-179
268-  9:	ARIC|g17190.t1	ARIC|g32811.t1	 1e-233
268- 10:	ARIC|g17191.t1	ARIC|g32812.t1	 4e-309
268- 11:	ARIC|g17192.t1	ARIC|g32813.t1	 2e-248
268- 12:	ARIC|g17193.t1	ARIC|g32814.t1	      0
268- 13:	ARIC|g17194.t1	ARIC|g32815.t1	 4e-129
268- 14:	ARIC|g17196.t1	ARIC|g32817.t1	 1e-169
268- 15:	ARIC|g17198.t1	ARIC|g32819.t1	 5e-118
268- 16:	ARIC|g17199.t1	ARIC|g32820.t1	 2e-174
268- 17:	ARIC|g17201.t1	ARIC|g32821.t1	 1e-204
268- 18:	ARIC|g17203.t1	ARIC|g32825.t1	      0
268- 19:	ARIC|g17204.t1	ARIC|g32826.t1	 5e-309
268- 20:	ARIC|g17205.t1	ARIC|g32827.t1	 3e-143
268- 21:	ARIC|g17207.t1	ARIC|g32828.t1	  1e-46
268- 22:	ARIC|g17209.t1	ARIC|g32830.t1	 5e-113
268- 23:	ARIC|g17211.t1	ARIC|g32831.t1	  2e-52
268- 24:	ARIC|g17212.t1	ARIC|g32833.t1	 6e-204
268- 25:	ARIC|g17213.t1	ARIC|g32834.t1	 9e-135
268- 26:	ARIC|g17214.t1	ARIC|g32835.t1	 7e-223
268- 27:	ARIC|g17215.t1	ARIC|g32837.t1	 3e-220
268- 28:	ARIC|g17216.t1	ARIC|g32838.t1	 2e-257
268- 29:	ARIC|g17217.t1	ARIC|g32839.t1	 3e-131
268- 30:	ARIC|g17218.t1	ARIC|g32840.t1	  6e-70
268- 31:	ARIC|g17219.t1	ARIC|g32842.t1	 5e-285
268- 32:	ARIC|g17220.t1	ARIC|g32843.t1	  1e-28
268- 33:	ARIC|g17221.t1	ARIC|g32844.t1	  9e-44
268- 34:	ARIC|g17223.t1	ARIC|g32848.t1	 1e-203
268- 35:	ARIC|g17224.t1	ARIC|g32849.t1	  5e-80
268- 36:	ARIC|g17225.t1	ARIC|g32850.t1	      0
268- 37:	ARIC|g17226.t1	ARIC|g32851.t1	  9e-68
268- 38:	ARIC|g17230.t1	ARIC|g32854.t1	 2e-204
268- 39:	ARIC|g17231.t1	ARIC|g32855.t1	      0
268- 40:	ARIC|g17233.t1	ARIC|g32857.t1	 5e-200
268- 41:	ARIC|g17235.t1	ARIC|g32861.t1	  1e-66
268- 42:	ARIC|g17236.t1	ARIC|g32862.t1	 5e-110
## Alignment 269: score=398.0 e_value=1.9e-13 N=8 Ar128&Ar342 minus
269-  0:	ARIC|g17284.t1	ARIC|g34622.t1	 1e-207
269-  1:	ARIC|g17286.t1	ARIC|g34620.t1	 1e-133
269-  2:	ARIC|g17287.t1	ARIC|g34619.t1	  6e-45
269-  3:	ARIC|g17288.t1	ARIC|g34618.t1	 1e-198
269-  4:	ARIC|g17289.t1	ARIC|g34617.t1	 9e-107
269-  5:	ARIC|g17291.t1	ARIC|g34615.t1	      0
269-  6:	ARIC|g17292.t1	ARIC|g34614.t1	 9e-229
269-  7:	ARIC|g17293.t1	ARIC|g34612.t1	  4e-52
## Alignment 270: score=385.0 e_value=6.2e-15 N=8 Ar128&Ar428 plus
270-  0:	ARIC|g17183.t1	ARIC|g38049.t1	  1e-25
270-  1:	ARIC|g17184.t1	ARIC|g38050.t1	  7e-69
270-  2:	ARIC|g17185.t1	ARIC|g38051.t1	  1e-73
270-  3:	ARIC|g17190.t1	ARIC|g38052.t1	 2e-146
270-  4:	ARIC|g17194.t1	ARIC|g38056.t1	  2e-47
270-  5:	ARIC|g17196.t1	ARIC|g38059.t1	 7e-100
270-  6:	ARIC|g17199.t1	ARIC|g38078.t1	 3e-123
270-  7:	ARIC|g17200.t1	ARIC|g38079.t1	  2e-65
## Alignment 271: score=944.0 e_value=5.9e-51 N=19 Ar128&Ar526 minus
271-  0:	ARIC|g17258.t1	ARIC|g40763.t1	  3e-41
271-  1:	ARIC|g17260.t1	ARIC|g40759.t1	 1e-170
271-  2:	ARIC|g17261.t1	ARIC|g40758.t1	 4e-276
271-  3:	ARIC|g17262.t1	ARIC|g40757.t1	 4e-185
271-  4:	ARIC|g17263.t1	ARIC|g40755.t1	 3e-247
271-  5:	ARIC|g17265.t1	ARIC|g40754.t1	      0
271-  6:	ARIC|g17267.t1	ARIC|g40752.t1	      0
271-  7:	ARIC|g17271.t1	ARIC|g40749.t1	  2e-37
271-  8:	ARIC|g17272.t1	ARIC|g40748.t1	  2e-83
271-  9:	ARIC|g17273.t1	ARIC|g40747.t1	  2e-79
271- 10:	ARIC|g17274.t1	ARIC|g40746.t1	 6e-247
271- 11:	ARIC|g17275.t1	ARIC|g40745.t1	  2e-96
271- 12:	ARIC|g17276.t1	ARIC|g40744.t1	 2e-212
271- 13:	ARIC|g17278.t1	ARIC|g40742.t1	 4e-276
271- 14:	ARIC|g17279.t1	ARIC|g40741.t1	 1e-200
271- 15:	ARIC|g17280.t1	ARIC|g40740.t1	 6e-131
271- 16:	ARIC|g17281.t1	ARIC|g40739.t1	      0
271- 17:	ARIC|g17282.t1	ARIC|g40738.t1	 3e-205
271- 18:	ARIC|g17283.t1	ARIC|g40737.t1	      0
## Alignment 272: score=387.0 e_value=5.5e-14 N=8 Ar128&Ar546 plus
272-  0:	ARIC|g17177.t1	ARIC|g41177.t1	  5e-48
272-  1:	ARIC|g17179.t1	ARIC|g41178.t1	  3e-92
272-  2:	ARIC|g17183.t1	ARIC|g41184.t1	  1e-23
272-  3:	ARIC|g17184.t1	ARIC|g41185.t1	  6e-68
272-  4:	ARIC|g17185.t1	ARIC|g41186.t1	  4e-74
272-  5:	ARIC|g17190.t1	ARIC|g41187.t1	 2e-146
272-  6:	ARIC|g17194.t1	ARIC|g41191.t1	  6e-47
272-  7:	ARIC|g17196.t1	ARIC|g41194.t1	 4e-101
## Alignment 273: score=897.0 e_value=7.4e-47 N=18 Ar128&Ar604 minus
273-  0:	ARIC|g17236.t1	ARIC|g43576.t1	 3e-100
273-  1:	ARIC|g17237.t1	ARIC|g43575.t1	  1e-87
273-  2:	ARIC|g17238.t1	ARIC|g43574.t1	 1e-118
273-  3:	ARIC|g17239.t1	ARIC|g43573.t1	  7e-49
273-  4:	ARIC|g17240.t1	ARIC|g43572.t1	 1e-176
273-  5:	ARIC|g17242.t1	ARIC|g43570.t1	 2e-128
273-  6:	ARIC|g17243.t1	ARIC|g43569.t1	      0
273-  7:	ARIC|g17244.t1	ARIC|g43568.t1	 4e-278
273-  8:	ARIC|g17245.t1	ARIC|g43567.t1	 4e-111
273-  9:	ARIC|g17246.t1	ARIC|g43566.t1	      0
273- 10:	ARIC|g17247.t1	ARIC|g43565.t1	 3e-162
273- 11:	ARIC|g17249.t1	ARIC|g43564.t1	      0
273- 12:	ARIC|g17250.t1	ARIC|g43563.t1	 7e-303
273- 13:	ARIC|g17253.t1	ARIC|g43559.t1	  6e-35
273- 14:	ARIC|g17254.t1	ARIC|g43558.t1	 4e-209
273- 15:	ARIC|g17255.t1	ARIC|g43557.t1	 2e-285
273- 16:	ARIC|g17256.t1	ARIC|g43556.t1	      0
273- 17:	ARIC|g17257.t1	ARIC|g43554.t1	 2e-115
## Alignment 274: score=400.0 e_value=7.6e-13 N=8 Ar1282&Ar704 minus
274-  0:	ARIC|g49686.t1	ARIC|g45219.t1	 6e-199
274-  1:	ARIC|g49687.t1	ARIC|g45218.t1	 2e-202
274-  2:	ARIC|g49688.t1	ARIC|g45217.t1	 4e-109
274-  3:	ARIC|g49689.t1	ARIC|g45216.t1	 2e-199
274-  4:	ARIC|g49690.t1	ARIC|g45215.t1	 2e-145
274-  5:	ARIC|g49691.t1	ARIC|g45214.t1	 7e-187
274-  6:	ARIC|g49692.t1	ARIC|g45213.t1	      0
274-  7:	ARIC|g49693.t1	ARIC|g45212.t1	  2e-59
## Alignment 275: score=1797.0 e_value=7e-120 N=36 Ar129&Ar14 minus
275-  0:	ARIC|g17299.t1	ARIC|g42127.t1	  2e-33
275-  1:	ARIC|g17300.t1	ARIC|g42126.t1	 1e-171
275-  2:	ARIC|g17301.t1	ARIC|g42123.t1	  1e-28
275-  3:	ARIC|g17302.t1	ARIC|g42122.t1	      0
275-  4:	ARIC|g17303.t1	ARIC|g42121.t1	 1e-191
275-  5:	ARIC|g17304.t1	ARIC|g42120.t1	  5e-81
275-  6:	ARIC|g17305.t1	ARIC|g42119.t1	 3e-203
275-  7:	ARIC|g17306.t1	ARIC|g42118.t1	 1e-229
275-  8:	ARIC|g17308.t1	ARIC|g42116.t1	 2e-213
275-  9:	ARIC|g17309.t1	ARIC|g42115.t1	 2e-168
275- 10:	ARIC|g17310.t1	ARIC|g42114.t1	      0
275- 11:	ARIC|g17311.t1	ARIC|g42113.t1	      0
275- 12:	ARIC|g17312.t1	ARIC|g42112.t1	 4e-139
275- 13:	ARIC|g17313.t1	ARIC|g42111.t1	      0
275- 14:	ARIC|g17315.t1	ARIC|g42109.t1	 5e-107
275- 15:	ARIC|g17316.t1	ARIC|g42108.t1	  2e-60
275- 16:	ARIC|g17317.t1	ARIC|g42107.t1	 8e-193
275- 17:	ARIC|g17318.t1	ARIC|g42106.t1	  3e-55
275- 18:	ARIC|g17319.t1	ARIC|g42105.t1	 5e-215
275- 19:	ARIC|g17320.t1	ARIC|g42104.t1	 2e-281
275- 20:	ARIC|g17321.t1	ARIC|g42103.t1	 1e-217
275- 21:	ARIC|g17323.t1	ARIC|g42102.t1	 3e-141
275- 22:	ARIC|g17324.t1	ARIC|g42101.t1	 3e-146
275- 23:	ARIC|g17325.t1	ARIC|g42100.t1	 3e-301
275- 24:	ARIC|g17326.t1	ARIC|g42099.t1	 1e-285
275- 25:	ARIC|g17327.t1	ARIC|g42098.t1	 1e-133
275- 26:	ARIC|g17329.t1	ARIC|g42096.t1	  2e-99
275- 27:	ARIC|g17331.t1	ARIC|g42094.t1	      0
275- 28:	ARIC|g17332.t1	ARIC|g42093.t1	      0
275- 29:	ARIC|g17333.t1	ARIC|g42092.t1	      0
275- 30:	ARIC|g17334.t1	ARIC|g42091.t1	 1e-217
275- 31:	ARIC|g17335.t1	ARIC|g42090.t1	  2e-83
275- 32:	ARIC|g17336.t1	ARIC|g42089.t1	 2e-152
275- 33:	ARIC|g17337.t1	ARIC|g42088.t1	 9e-122
275- 34:	ARIC|g17338.t1	ARIC|g42087.t1	      0
275- 35:	ARIC|g17339.t1	ARIC|g42086.t1	 2e-179
## Alignment 276: score=437.0 e_value=2e-16 N=9 Ar129&Ar210 plus
276-  0:	ARIC|g17304.t1	ARIC|g25756.t1	  4e-17
276-  1:	ARIC|g17305.t1	ARIC|g25758.t1	 6e-148
276-  2:	ARIC|g17306.t1	ARIC|g25759.t1	 3e-134
276-  3:	ARIC|g17308.t1	ARIC|g25760.t1	 1e-117
276-  4:	ARIC|g17309.t1	ARIC|g25762.t1	  7e-92
276-  5:	ARIC|g17310.t1	ARIC|g25763.t1	      0
276-  6:	ARIC|g17313.t1	ARIC|g25764.t1	 2e-207
276-  7:	ARIC|g17315.t1	ARIC|g25768.t1	  8e-19
276-  8:	ARIC|g17319.t1	ARIC|g25776.t1	 7e-113
## Alignment 277: score=295.0 e_value=8.4e-09 N=6 Ar129&Ar349 plus
277-  0:	ARIC|g17340.t1	ARIC|g34919.t1	  3e-40
277-  1:	ARIC|g17341.t1	ARIC|g34920.t1	 1e-125
277-  2:	ARIC|g17346.t1	ARIC|g34923.t1	  6e-43
277-  3:	ARIC|g17347.t1	ARIC|g34924.t1	 1e-181
277-  4:	ARIC|g17348.t1	ARIC|g34925.t1	      0
277-  5:	ARIC|g17351.t1	ARIC|g34926.t1	      0
## Alignment 278: score=332.0 e_value=6.4e-14 N=7 Ar129&Ar349 minus
278-  0:	ARIC|g17324.t1	ARIC|g34943.t1	  1e-56
278-  1:	ARIC|g17333.t1	ARIC|g34932.t1	 4e-274
278-  2:	ARIC|g17335.t1	ARIC|g34931.t1	  4e-55
278-  3:	ARIC|g17336.t1	ARIC|g34930.t1	 4e-105
278-  4:	ARIC|g17337.t1	ARIC|g34929.t1	  2e-88
278-  5:	ARIC|g17338.t1	ARIC|g34928.t1	      0
278-  6:	ARIC|g17346.t1	ARIC|g34923.t1	  6e-43
## Alignment 279: score=688.0 e_value=1.1e-32 N=14 Ar129&Ar350 minus
279-  0:	ARIC|g17369.t1	ARIC|g34977.t1	  8e-67
279-  1:	ARIC|g17370.t1	ARIC|g34976.t1	  3e-99
279-  2:	ARIC|g17371.t1	ARIC|g34975.t1	 4e-105
279-  3:	ARIC|g17372.t1	ARIC|g34974.t1	 8e-148
279-  4:	ARIC|g17375.t1	ARIC|g34971.t1	      0
279-  5:	ARIC|g17376.t1	ARIC|g34969.t1	  1e-70
279-  6:	ARIC|g17377.t1	ARIC|g34968.t1	      0
279-  7:	ARIC|g17378.t1	ARIC|g34966.t1	  3e-29
279-  8:	ARIC|g17379.t1	ARIC|g34965.t1	      0
279-  9:	ARIC|g17381.t1	ARIC|g34964.t1	 4e-166
279- 10:	ARIC|g17383.t1	ARIC|g34961.t1	  5e-46
279- 11:	ARIC|g17384.t1	ARIC|g34958.t1	  2e-31
279- 12:	ARIC|g17386.t1	ARIC|g34955.t1	 3e-171
279- 13:	ARIC|g17388.t1	ARIC|g34954.t1	 3e-129
## Alignment 280: score=445.0 e_value=4e-17 N=9 Ar129&Ar445 minus
280-  0:	ARIC|g17369.t1	ARIC|g38608.t1	  8e-66
280-  1:	ARIC|g17370.t1	ARIC|g38607.t1	  2e-98
280-  2:	ARIC|g17371.t1	ARIC|g38606.t1	 5e-105
280-  3:	ARIC|g17372.t1	ARIC|g38605.t1	 4e-149
280-  4:	ARIC|g17375.t1	ARIC|g38602.t1	      0
280-  5:	ARIC|g17377.t1	ARIC|g38600.t1	      0
280-  6:	ARIC|g17378.t1	ARIC|g38598.t1	  1e-29
280-  7:	ARIC|g17379.t1	ARIC|g38597.t1	      0
280-  8:	ARIC|g17381.t1	ARIC|g38596.t1	 6e-129
## Alignment 281: score=390.0 e_value=1.6e-15 N=8 Ar129&Ar47 plus
281-  0:	ARIC|g17383.t1	ARIC|g3971.t1	  8e-52
281-  1:	ARIC|g17384.t1	ARIC|g3973.t1	  1e-38
281-  2:	ARIC|g17386.t1	ARIC|g3977.t1	 2e-172
281-  3:	ARIC|g17388.t1	ARIC|g3978.t1	 9e-124
281-  4:	ARIC|g17389.t1	ARIC|g3983.t1	 6e-142
281-  5:	ARIC|g17390.t1	ARIC|g3984.t1	      0
281-  6:	ARIC|g17393.t1	ARIC|g3987.t1	      0
281-  7:	ARIC|g17394.t1	ARIC|g3989.t1	 3e-164
## Alignment 282: score=343.0 e_value=1.5e-11 N=7 Ar13&Ar150 minus
282-  0:	ARIC|g41660.t1	ARIC|g19536.t1	 1e-234
282-  1:	ARIC|g41664.t1	ARIC|g19535.t1	 4e-123
282-  2:	ARIC|g41665.t1	ARIC|g19534.t1	      0
282-  3:	ARIC|g41668.t1	ARIC|g19531.t1	 8e-119
282-  4:	ARIC|g41669.t1	ARIC|g19528.t1	  8e-90
282-  5:	ARIC|g41670.t1	ARIC|g19527.t1	 1e-164
282-  6:	ARIC|g41671.t1	ARIC|g19526.t1	 7e-163
## Alignment 283: score=549.0 e_value=2.4e-22 N=11 Ar13&Ar161 plus
283-  0:	ARIC|g41939.t1	ARIC|g20543.t1	 7e-272
283-  1:	ARIC|g41940.t1	ARIC|g20544.t1	      0
283-  2:	ARIC|g41943.t1	ARIC|g20548.t1	  2e-57
283-  3:	ARIC|g41944.t1	ARIC|g20549.t1	      0
283-  4:	ARIC|g41945.t1	ARIC|g20550.t1	 4e-194
283-  5:	ARIC|g41946.t1	ARIC|g20551.t1	 1e-253
283-  6:	ARIC|g41947.t1	ARIC|g20552.t1	 6e-159
283-  7:	ARIC|g41948.t1	ARIC|g20553.t1	  2e-83
283-  8:	ARIC|g41949.t1	ARIC|g20554.t1	 7e-109
283-  9:	ARIC|g41950.t1	ARIC|g20555.t1	      0
283- 10:	ARIC|g41951.t1	ARIC|g20556.t1	      0
## Alignment 284: score=3090.0 e_value=5.2e-234 N=62 Ar13&Ar230 plus
284-  0:	ARIC|g41838.t1	ARIC|g27215.t1	 2e-250
284-  1:	ARIC|g41839.t1	ARIC|g27216.t1	      0
284-  2:	ARIC|g41840.t1	ARIC|g27217.t1	  2e-50
284-  3:	ARIC|g41841.t1	ARIC|g27219.t1	 2e-202
284-  4:	ARIC|g41842.t1	ARIC|g27220.t1	  8e-44
284-  5:	ARIC|g41843.t1	ARIC|g27221.t1	 3e-140
284-  6:	ARIC|g41845.t1	ARIC|g27223.t1	 2e-105
284-  7:	ARIC|g41847.t1	ARIC|g27225.t1	  4e-84
284-  8:	ARIC|g41848.t1	ARIC|g27226.t1	 3e-247
284-  9:	ARIC|g41849.t1	ARIC|g27227.t1	      0
284- 10:	ARIC|g41850.t1	ARIC|g27228.t1	 7e-161
284- 11:	ARIC|g41851.t1	ARIC|g27229.t1	  2e-65
284- 12:	ARIC|g41852.t1	ARIC|g27230.t1	      0
284- 13:	ARIC|g41853.t1	ARIC|g27231.t1	      0
284- 14:	ARIC|g41854.t1	ARIC|g27232.t1	  8e-75
284- 15:	ARIC|g41856.t1	ARIC|g27233.t1	      0
284- 16:	ARIC|g41857.t1	ARIC|g27234.t1	      0
284- 17:	ARIC|g41859.t1	ARIC|g27236.t1	      0
284- 18:	ARIC|g41860.t1	ARIC|g27237.t1	 7e-132
284- 19:	ARIC|g41861.t1	ARIC|g27238.t1	  4e-64
284- 20:	ARIC|g41862.t1	ARIC|g27239.t1	      0
284- 21:	ARIC|g41863.t1	ARIC|g27240.t1	 3e-136
284- 22:	ARIC|g41865.t1	ARIC|g27242.t1	 2e-287
284- 23:	ARIC|g41866.t1	ARIC|g27243.t1	 9e-230
284- 24:	ARIC|g41867.t1	ARIC|g27244.t1	 3e-302
284- 25:	ARIC|g41868.t1	ARIC|g27245.t1	  2e-66
284- 26:	ARIC|g41869.t1	ARIC|g27246.t1	      0
284- 27:	ARIC|g41870.t1	ARIC|g27247.t1	      0
284- 28:	ARIC|g41872.t1	ARIC|g27249.t1	 6e-213
284- 29:	ARIC|g41874.t1	ARIC|g27251.t1	 2e-174
284- 30:	ARIC|g41876.t1	ARIC|g27253.t1	 8e-250
284- 31:	ARIC|g41877.t1	ARIC|g27254.t1	  2e-80
284- 32:	ARIC|g41878.t1	ARIC|g27255.t1	 1e-299
284- 33:	ARIC|g41880.t1	ARIC|g27257.t1	      0
284- 34:	ARIC|g41881.t1	ARIC|g27258.t1	 8e-160
284- 35:	ARIC|g41882.t1	ARIC|g27259.t1	 1e-268
284- 36:	ARIC|g41883.t1	ARIC|g27260.t1	      0
284- 37:	ARIC|g41885.t1	ARIC|g27262.t1	 9e-119
284- 38:	ARIC|g41886.t1	ARIC|g27263.t1	 3e-202
284- 39:	ARIC|g41887.t1	ARIC|g27264.t1	 1e-236
284- 40:	ARIC|g41889.t1	ARIC|g27266.t1	 1e-222
284- 41:	ARIC|g41890.t1	ARIC|g27267.t1	  7e-86
284- 42:	ARIC|g41891.t1	ARIC|g27268.t1	  6e-75
284- 43:	ARIC|g41892.t1	ARIC|g27269.t1	  2e-93
284- 44:	ARIC|g41893.t1	ARIC|g27270.t1	 3e-170
284- 45:	ARIC|g41899.t1	ARIC|g27271.t1	 3e-136
284- 46:	ARIC|g41900.t1	ARIC|g27274.t1	 9e-262
284- 47:	ARIC|g41901.t1	ARIC|g27275.t1	 7e-266
284- 48:	ARIC|g41902.t1	ARIC|g27276.t1	 2e-123
284- 49:	ARIC|g41903.t1	ARIC|g27277.t1	  3e-99
284- 50:	ARIC|g41904.t1	ARIC|g27278.t1	      0
284- 51:	ARIC|g41905.t1	ARIC|g27279.t1	  2e-65
284- 52:	ARIC|g41906.t1	ARIC|g27280.t1	 3e-161
284- 53:	ARIC|g41907.t1	ARIC|g27281.t1	  8e-93
284- 54:	ARIC|g41908.t1	ARIC|g27282.t1	 7e-308
284- 55:	ARIC|g41909.t1	ARIC|g27283.t1	      0
284- 56:	ARIC|g41910.t1	ARIC|g27284.t1	      0
284- 57:	ARIC|g41911.t1	ARIC|g27285.t1	 1e-200
284- 58:	ARIC|g41912.t1	ARIC|g27286.t1	  3e-90
284- 59:	ARIC|g41913.t1	ARIC|g27287.t1	      0
284- 60:	ARIC|g41914.t1	ARIC|g27288.t1	 3e-178
284- 61:	ARIC|g41915.t1	ARIC|g27289.t1	      0
## Alignment 285: score=1704.0 e_value=2.1e-112 N=35 Ar13&Ar245 plus
285-  0:	ARIC|g41701.t1	ARIC|g28185.t1	 5e-171
285-  1:	ARIC|g41702.t1	ARIC|g28186.t1	 3e-248
285-  2:	ARIC|g41703.t1	ARIC|g28188.t1	      0
285-  3:	ARIC|g41704.t1	ARIC|g28189.t1	 6e-120
285-  4:	ARIC|g41706.t1	ARIC|g28190.t1	  6e-11
285-  5:	ARIC|g41710.t1	ARIC|g28192.t1	  2e-68
285-  6:	ARIC|g41711.t1	ARIC|g28197.t1	 2e-164
285-  7:	ARIC|g41712.t1	ARIC|g28199.t1	 3e-105
285-  8:	ARIC|g41714.t1	ARIC|g28200.t1	  2e-51
285-  9:	ARIC|g41718.t1	ARIC|g28203.t1	 3e-147
285- 10:	ARIC|g41719.t1	ARIC|g28207.t1	  8e-37
285- 11:	ARIC|g41722.t1	ARIC|g28210.t1	 2e-306
285- 12:	ARIC|g41723.t1	ARIC|g28215.t1	  2e-32
285- 13:	ARIC|g41724.t1	ARIC|g28216.t1	 1e-145
285- 14:	ARIC|g41725.t1	ARIC|g28217.t1	 1e-117
285- 15:	ARIC|g41729.t1	ARIC|g28218.t1	  1e-35
285- 16:	ARIC|g41730.t1	ARIC|g28220.t1	  5e-78
285- 17:	ARIC|g41731.t1	ARIC|g28221.t1	  2e-87
285- 18:	ARIC|g41732.t1	ARIC|g28222.t1	  8e-71
285- 19:	ARIC|g41733.t1	ARIC|g28223.t1	 3e-274
285- 20:	ARIC|g41734.t1	ARIC|g28225.t1	 3e-229
285- 21:	ARIC|g41735.t1	ARIC|g28226.t1	  2e-63
285- 22:	ARIC|g41736.t1	ARIC|g28227.t1	 9e-116
285- 23:	ARIC|g41737.t1	ARIC|g28228.t1	  4e-26
285- 24:	ARIC|g41739.t1	ARIC|g28234.t1	 6e-138
285- 25:	ARIC|g41740.t1	ARIC|g28236.t1	      0
285- 26:	ARIC|g41741.t1	ARIC|g28237.t1	  9e-72
285- 27:	ARIC|g41742.t1	ARIC|g28240.t1	 3e-126
285- 28:	ARIC|g41744.t1	ARIC|g28242.t1	 1e-155
285- 29:	ARIC|g41749.t1	ARIC|g28243.t1	 2e-119
285- 30:	ARIC|g41751.t1	ARIC|g28244.t1	 1e-112
285- 31:	ARIC|g41753.t1	ARIC|g28250.t1	      0
285- 32:	ARIC|g41755.t1	ARIC|g28252.t1	  2e-28
285- 33:	ARIC|g41757.t1	ARIC|g28254.t1	  1e-29
285- 34:	ARIC|g41758.t1	ARIC|g28256.t1	      0
## Alignment 286: score=693.0 e_value=5e-32 N=14 Ar13&Ar295 plus
286-  0:	ARIC|g41774.t1	ARIC|g31254.t1	  4e-60
286-  1:	ARIC|g41776.t1	ARIC|g31255.t1	  1e-85
286-  2:	ARIC|g41779.t1	ARIC|g31259.t1	  1e-55
286-  3:	ARIC|g41780.t1	ARIC|g31260.t1	 3e-151
286-  4:	ARIC|g41782.t1	ARIC|g31261.t1	  1e-28
286-  5:	ARIC|g41783.t1	ARIC|g31263.t1	 6e-257
286-  6:	ARIC|g41784.t1	ARIC|g31265.t1	  1e-73
286-  7:	ARIC|g41785.t1	ARIC|g31266.t1	 8e-314
286-  8:	ARIC|g41786.t1	ARIC|g31267.t1	  8e-55
286-  9:	ARIC|g41787.t1	ARIC|g31268.t1	 4e-205
286- 10:	ARIC|g41788.t1	ARIC|g31269.t1	  1e-32
286- 11:	ARIC|g41789.t1	ARIC|g31271.t1	 4e-187
286- 12:	ARIC|g41791.t1	ARIC|g31274.t1	  3e-89
286- 13:	ARIC|g41792.t1	ARIC|g31275.t1	  8e-79
## Alignment 287: score=823.0 e_value=2.7e-42 N=17 Ar13&Ar405 minus
287-  0:	ARIC|g41806.t1	ARIC|g37202.t1	  2e-76
287-  1:	ARIC|g41811.t1	ARIC|g37200.t1	  4e-94
287-  2:	ARIC|g41812.t1	ARIC|g37199.t1	  1e-68
287-  3:	ARIC|g41813.t1	ARIC|g37198.t1	 3e-224
287-  4:	ARIC|g41815.t1	ARIC|g37194.t1	  6e-68
287-  5:	ARIC|g41816.t1	ARIC|g37193.t1	 4e-125
287-  6:	ARIC|g41817.t1	ARIC|g37192.t1	 2e-185
287-  7:	ARIC|g41818.t1	ARIC|g37191.t1	 7e-149
287-  8:	ARIC|g41820.t1	ARIC|g37190.t1	  6e-89
287-  9:	ARIC|g41822.t1	ARIC|g37187.t1	 5e-165
287- 10:	ARIC|g41825.t1	ARIC|g37184.t1	 8e-124
287- 11:	ARIC|g41830.t1	ARIC|g37177.t1	  2e-91
287- 12:	ARIC|g41833.t1	ARIC|g37175.t1	 2e-286
287- 13:	ARIC|g41835.t1	ARIC|g37172.t1	      0
287- 14:	ARIC|g41836.t1	ARIC|g37171.t1	  2e-80
287- 15:	ARIC|g41839.t1	ARIC|g37165.t1	 1e-280
287- 16:	ARIC|g41840.t1	ARIC|g37163.t1	      0
## Alignment 288: score=2221.0 e_value=3.8e-160 N=46 Ar13&Ar42 plus
288-  0:	ARIC|g41684.t1	ARIC|g3051.t1	 7e-146
288-  1:	ARIC|g41685.t1	ARIC|g3052.t1	 5e-166
288-  2:	ARIC|g41686.t1	ARIC|g3053.t1	  7e-36
288-  3:	ARIC|g41687.t1	ARIC|g3057.t1	      0
288-  4:	ARIC|g41689.t1	ARIC|g3063.t1	      0
288-  5:	ARIC|g41691.t1	ARIC|g3067.t1	 4e-200
288-  6:	ARIC|g41692.t1	ARIC|g3069.t1	 1e-245
288-  7:	ARIC|g41694.t1	ARIC|g3071.t1	  4e-28
288-  8:	ARIC|g41699.t1	ARIC|g3074.t1	  2e-67
288-  9:	ARIC|g41701.t1	ARIC|g3077.t1	 2e-166
288- 10:	ARIC|g41702.t1	ARIC|g3079.t1	 8e-248
288- 11:	ARIC|g41703.t1	ARIC|g3081.t1	      0
288- 12:	ARIC|g41704.t1	ARIC|g3082.t1	 7e-120
288- 13:	ARIC|g41706.t1	ARIC|g3083.t1	  6e-11
288- 14:	ARIC|g41710.t1	ARIC|g3085.t1	  6e-68
288- 15:	ARIC|g41711.t1	ARIC|g3091.t1	 1e-163
288- 16:	ARIC|g41712.t1	ARIC|g3093.t1	 6e-106
288- 17:	ARIC|g41714.t1	ARIC|g3094.t1	  2e-51
288- 18:	ARIC|g41718.t1	ARIC|g3096.t1	 3e-145
288- 19:	ARIC|g41719.t1	ARIC|g3100.t1	  7e-36
288- 20:	ARIC|g41722.t1	ARIC|g3103.t1	 3e-308
288- 21:	ARIC|g41724.t1	ARIC|g3109.t1	 3e-146
288- 22:	ARIC|g41725.t1	ARIC|g3110.t1	 2e-116
288- 23:	ARIC|g41729.t1	ARIC|g3111.t1	  2e-37
288- 24:	ARIC|g41730.t1	ARIC|g3112.t1	  1e-25
288- 25:	ARIC|g41731.t1	ARIC|g3114.t1	  6e-88
288- 26:	ARIC|g41732.t1	ARIC|g3115.t1	  2e-53
288- 27:	ARIC|g41733.t1	ARIC|g3116.t1	 5e-275
288- 28:	ARIC|g41734.t1	ARIC|g3118.t1	 2e-231
288- 29:	ARIC|g41735.t1	ARIC|g3119.t1	  6e-62
288- 30:	ARIC|g41736.t1	ARIC|g3120.t1	 1e-116
288- 31:	ARIC|g41737.t1	ARIC|g3121.t1	  2e-26
288- 32:	ARIC|g41739.t1	ARIC|g3126.t1	 3e-161
288- 33:	ARIC|g41740.t1	ARIC|g3129.t1	      0
288- 34:	ARIC|g41741.t1	ARIC|g3130.t1	  2e-98
288- 35:	ARIC|g41742.t1	ARIC|g3134.t1	 2e-126
288- 36:	ARIC|g41744.t1	ARIC|g3136.t1	 2e-154
288- 37:	ARIC|g41749.t1	ARIC|g3137.t1	 2e-118
288- 38:	ARIC|g41751.t1	ARIC|g3138.t1	 4e-113
288- 39:	ARIC|g41753.t1	ARIC|g3144.t1	      0
288- 40:	ARIC|g41755.t1	ARIC|g3146.t1	  2e-28
288- 41:	ARIC|g41757.t1	ARIC|g3148.t1	  2e-29
288- 42:	ARIC|g41758.t1	ARIC|g3150.t1	 3e-257
288- 43:	ARIC|g41760.t1	ARIC|g3156.t1	 1e-136
288- 44:	ARIC|g41764.t1	ARIC|g3164.t1	 7e-111
288- 45:	ARIC|g41770.t1	ARIC|g3169.t1	  6e-63
## Alignment 289: score=343.0 e_value=9e-12 N=7 Ar13&Ar42 plus
289-  0:	ARIC|g41660.t1	ARIC|g3040.t1	 5e-234
289-  1:	ARIC|g41664.t1	ARIC|g3041.t1	 7e-124
289-  2:	ARIC|g41665.t1	ARIC|g3042.t1	      0
289-  3:	ARIC|g41668.t1	ARIC|g3045.t1	 3e-136
289-  4:	ARIC|g41669.t1	ARIC|g3048.t1	  1e-88
289-  5:	ARIC|g41670.t1	ARIC|g3049.t1	  2e-90
289-  6:	ARIC|g41671.t1	ARIC|g3050.t1	 7e-163
## Alignment 290: score=292.0 e_value=5.1e-09 N=6 Ar13&Ar42 plus
290-  0:	ARIC|g41796.t1	ARIC|g3198.t1	 2e-137
290-  1:	ARIC|g41797.t1	ARIC|g3200.t1	      0
290-  2:	ARIC|g41801.t1	ARIC|g3201.t1	  2e-29
290-  3:	ARIC|g41802.t1	ARIC|g3202.t1	  2e-36
290-  4:	ARIC|g41803.t1	ARIC|g3203.t1	  1e-87
290-  5:	ARIC|g41806.t1	ARIC|g3208.t1	  2e-79
## Alignment 291: score=693.0 e_value=6e-33 N=14 Ar13&Ar42 minus
291-  0:	ARIC|g41774.t1	ARIC|g3192.t1	  3e-59
291-  1:	ARIC|g41776.t1	ARIC|g3191.t1	  9e-87
291-  2:	ARIC|g41779.t1	ARIC|g3187.t1	  3e-53
291-  3:	ARIC|g41780.t1	ARIC|g3186.t1	 7e-153
291-  4:	ARIC|g41782.t1	ARIC|g3185.t1	  1e-29
291-  5:	ARIC|g41783.t1	ARIC|g3183.t1	 6e-257
291-  6:	ARIC|g41784.t1	ARIC|g3181.t1	  5e-74
291-  7:	ARIC|g41785.t1	ARIC|g3180.t1	 4e-311
291-  8:	ARIC|g41786.t1	ARIC|g3179.t1	  8e-58
291-  9:	ARIC|g41787.t1	ARIC|g3178.t1	 1e-182
291- 10:	ARIC|g41788.t1	ARIC|g3177.t1	  4e-33
291- 11:	ARIC|g41789.t1	ARIC|g3175.t1	 4e-124
291- 12:	ARIC|g41791.t1	ARIC|g3173.t1	  8e-94
291- 13:	ARIC|g41792.t1	ARIC|g3172.t1	  6e-79
## Alignment 292: score=1644.0 e_value=1.4e-112 N=34 Ar13&Ar43 plus
292-  0:	ARIC|g41865.t1	ARIC|g3211.t1	 2e-168
292-  1:	ARIC|g41866.t1	ARIC|g3213.t1	  2e-81
292-  2:	ARIC|g41867.t1	ARIC|g3214.t1	 2e-273
292-  3:	ARIC|g41868.t1	ARIC|g3215.t1	  8e-58
292-  4:	ARIC|g41872.t1	ARIC|g3219.t1	 2e-105
292-  5:	ARIC|g41876.t1	ARIC|g3223.t1	 3e-146
292-  6:	ARIC|g41880.t1	ARIC|g3226.t1	 3e-138
292-  7:	ARIC|g41881.t1	ARIC|g3227.t1	 3e-118
292-  8:	ARIC|g41882.t1	ARIC|g3228.t1	  2e-86
292-  9:	ARIC|g41883.t1	ARIC|g3229.t1	 1e-279
292- 10:	ARIC|g41886.t1	ARIC|g3236.t1	  1e-93
292- 11:	ARIC|g41889.t1	ARIC|g3238.t1	 8e-190
292- 12:	ARIC|g41891.t1	ARIC|g3239.t1	  9e-71
292- 13:	ARIC|g41892.t1	ARIC|g3240.t1	  2e-79
292- 14:	ARIC|g41900.t1	ARIC|g3244.t1	 3e-174
292- 15:	ARIC|g41901.t1	ARIC|g3245.t1	 2e-190
292- 16:	ARIC|g41902.t1	ARIC|g3246.t1	  3e-53
292- 17:	ARIC|g41904.t1	ARIC|g3247.t1	 9e-306
292- 18:	ARIC|g41906.t1	ARIC|g3250.t1	 5e-106
292- 19:	ARIC|g41914.t1	ARIC|g3253.t1	  6e-69
292- 20:	ARIC|g41923.t1	ARIC|g3260.t1	 1e-118
292- 21:	ARIC|g41925.t1	ARIC|g3261.t1	  9e-45
292- 22:	ARIC|g41927.t1	ARIC|g3263.t1	  2e-16
292- 23:	ARIC|g41931.t1	ARIC|g3266.t1	 1e-199
292- 24:	ARIC|g41933.t1	ARIC|g3267.t1	 6e-269
292- 25:	ARIC|g41936.t1	ARIC|g3268.t1	  8e-57
292- 26:	ARIC|g41940.t1	ARIC|g3269.t1	  9e-71
292- 27:	ARIC|g41944.t1	ARIC|g3273.t1	 1e-150
292- 28:	ARIC|g41946.t1	ARIC|g3276.t1	 4e-170
292- 29:	ARIC|g41947.t1	ARIC|g3277.t1	  6e-91
292- 30:	ARIC|g41948.t1	ARIC|g3278.t1	  6e-77
292- 31:	ARIC|g41949.t1	ARIC|g3279.t1	  3e-68
292- 32:	ARIC|g41950.t1	ARIC|g3280.t1	 2e-270
292- 33:	ARIC|g41951.t1	ARIC|g3284.t1	 7e-233
## Alignment 293: score=778.0 e_value=6.6e-39 N=16 Ar13&Ar444 minus
293-  0:	ARIC|g41811.t1	ARIC|g38594.t1	  3e-93
293-  1:	ARIC|g41812.t1	ARIC|g38593.t1	  5e-68
293-  2:	ARIC|g41813.t1	ARIC|g38592.t1	 8e-224
293-  3:	ARIC|g41815.t1	ARIC|g38589.t1	  3e-63
293-  4:	ARIC|g41816.t1	ARIC|g38588.t1	 4e-125
293-  5:	ARIC|g41817.t1	ARIC|g38587.t1	 2e-183
293-  6:	ARIC|g41818.t1	ARIC|g38586.t1	 1e-147
293-  7:	ARIC|g41820.t1	ARIC|g38585.t1	  2e-87
293-  8:	ARIC|g41822.t1	ARIC|g38582.t1	 2e-161
293-  9:	ARIC|g41825.t1	ARIC|g38579.t1	 6e-125
293- 10:	ARIC|g41830.t1	ARIC|g38572.t1	 2e-141
293- 11:	ARIC|g41833.t1	ARIC|g38570.t1	  1e-39
293- 12:	ARIC|g41835.t1	ARIC|g38567.t1	      0
293- 13:	ARIC|g41836.t1	ARIC|g38566.t1	  1e-80
293- 14:	ARIC|g41839.t1	ARIC|g38560.t1	 1e-278
293- 15:	ARIC|g41840.t1	ARIC|g38558.t1	      0
## Alignment 294: score=736.0 e_value=5.4e-36 N=15 Ar13&Ar458 minus
294-  0:	ARIC|g41841.t1	ARIC|g39012.t1	 3e-138
294-  1:	ARIC|g41842.t1	ARIC|g39011.t1	  1e-19
294-  2:	ARIC|g41843.t1	ARIC|g39010.t1	  1e-97
294-  3:	ARIC|g41845.t1	ARIC|g39007.t1	  1e-67
294-  4:	ARIC|g41849.t1	ARIC|g39005.t1	      0
294-  5:	ARIC|g41851.t1	ARIC|g39003.t1	  4e-30
294-  6:	ARIC|g41852.t1	ARIC|g39002.t1	 6e-206
294-  7:	ARIC|g41853.t1	ARIC|g39001.t1	      0
294-  8:	ARIC|g41854.t1	ARIC|g38996.t1	  7e-55
294-  9:	ARIC|g41857.t1	ARIC|g38994.t1	 2e-165
294- 10:	ARIC|g41859.t1	ARIC|g38990.t1	      0
294- 11:	ARIC|g41860.t1	ARIC|g38989.t1	  1e-49
294- 12:	ARIC|g41861.t1	ARIC|g38988.t1	  4e-44
294- 13:	ARIC|g41862.t1	ARIC|g38987.t1	      0
294- 14:	ARIC|g41864.t1	ARIC|g38985.t1	  1e-63
## Alignment 295: score=8039.0 e_value=0 N=161 Ar13&Ar48 plus
295-  0:	ARIC|g41657.t1	ARIC|g4149.t1	 6e-132
295-  1:	ARIC|g41658.t1	ARIC|g4150.t1	 3e-124
295-  2:	ARIC|g41660.t1	ARIC|g4151.t1	      0
295-  3:	ARIC|g41661.t1	ARIC|g4152.t1	      0
295-  4:	ARIC|g41662.t1	ARIC|g4153.t1	 7e-229
295-  5:	ARIC|g41663.t1	ARIC|g4154.t1	 5e-203
295-  6:	ARIC|g41664.t1	ARIC|g4155.t1	 2e-219
295-  7:	ARIC|g41665.t1	ARIC|g4156.t1	      0
295-  8:	ARIC|g41666.t1	ARIC|g4157.t1	 2e-142
295-  9:	ARIC|g41667.t1	ARIC|g4158.t1	 3e-254
295- 10:	ARIC|g41668.t1	ARIC|g4159.t1	 1e-285
295- 11:	ARIC|g41669.t1	ARIC|g4160.t1	 1e-153
295- 12:	ARIC|g41670.t1	ARIC|g4161.t1	      0
295- 13:	ARIC|g41671.t1	ARIC|g4162.t1	 4e-213
295- 14:	ARIC|g41673.t1	ARIC|g4164.t1	 3e-132
295- 15:	ARIC|g41674.t1	ARIC|g4165.t1	  5e-96
295- 16:	ARIC|g41675.t1	ARIC|g4166.t1	 5e-171
295- 17:	ARIC|g41676.t1	ARIC|g4167.t1	 1e-236
295- 18:	ARIC|g41677.t1	ARIC|g4168.t1	 2e-154
295- 19:	ARIC|g41678.t1	ARIC|g4169.t1	      0
295- 20:	ARIC|g41679.t1	ARIC|g4170.t1	      0
295- 21:	ARIC|g41680.t1	ARIC|g4171.t1	 4e-229
295- 22:	ARIC|g41681.t1	ARIC|g4172.t1	 9e-292
295- 23:	ARIC|g41682.t1	ARIC|g4173.t1	 7e-203
295- 24:	ARIC|g41683.t1	ARIC|g4174.t1	  1e-58
295- 25:	ARIC|g41684.t1	ARIC|g4175.t1	 1e-231
295- 26:	ARIC|g41685.t1	ARIC|g4176.t1	 4e-198
295- 27:	ARIC|g41686.t1	ARIC|g4177.t1	  3e-59
295- 28:	ARIC|g41687.t1	ARIC|g4178.t1	      0
295- 29:	ARIC|g41688.t1	ARIC|g4179.t1	 4e-220
295- 30:	ARIC|g41689.t1	ARIC|g4180.t1	      0
295- 31:	ARIC|g41690.t1	ARIC|g4181.t1	  1e-65
295- 32:	ARIC|g41691.t1	ARIC|g4182.t1	 4e-205
295- 33:	ARIC|g41692.t1	ARIC|g4183.t1	      0
295- 34:	ARIC|g41694.t1	ARIC|g4185.t1	  8e-46
295- 35:	ARIC|g41696.t1	ARIC|g4187.t1	 2e-290
295- 36:	ARIC|g41697.t1	ARIC|g4188.t1	 1e-251
295- 37:	ARIC|g41698.t1	ARIC|g4189.t1	 4e-203
295- 38:	ARIC|g41699.t1	ARIC|g4190.t1	  3e-68
295- 39:	ARIC|g41700.t1	ARIC|g4191.t1	 4e-185
295- 40:	ARIC|g41701.t1	ARIC|g4192.t1	      0
295- 41:	ARIC|g41702.t1	ARIC|g4193.t1	      0
295- 42:	ARIC|g41703.t1	ARIC|g4194.t1	      0
295- 43:	ARIC|g41704.t1	ARIC|g4195.t1	 2e-220
295- 44:	ARIC|g41705.t1	ARIC|g4196.t1	      0
295- 45:	ARIC|g41706.t1	ARIC|g4197.t1	  3e-51
295- 46:	ARIC|g41708.t1	ARIC|g4199.t1	  3e-44
295- 47:	ARIC|g41709.t1	ARIC|g4200.t1	  1e-80
295- 48:	ARIC|g41710.t1	ARIC|g4201.t1	 4e-119
295- 49:	ARIC|g41711.t1	ARIC|g4202.t1	 2e-188
295- 50:	ARIC|g41712.t1	ARIC|g4203.t1	 6e-178
295- 51:	ARIC|g41713.t1	ARIC|g4204.t1	 1e-192
295- 52:	ARIC|g41714.t1	ARIC|g4205.t1	 1e-103
295- 53:	ARIC|g41715.t1	ARIC|g4206.t1	  3e-68
295- 54:	ARIC|g41717.t1	ARIC|g4207.t1	  3e-40
295- 55:	ARIC|g41718.t1	ARIC|g4208.t1	 1e-274
295- 56:	ARIC|g41719.t1	ARIC|g4209.t1	 7e-153
295- 57:	ARIC|g41721.t1	ARIC|g4211.t1	      0
295- 58:	ARIC|g41722.t1	ARIC|g4212.t1	      0
295- 59:	ARIC|g41723.t1	ARIC|g4213.t1	 1e-252
295- 60:	ARIC|g41724.t1	ARIC|g4214.t1	 2e-253
295- 61:	ARIC|g41726.t1	ARIC|g4215.t1	      0
295- 62:	ARIC|g41727.t1	ARIC|g4216.t1	      0
295- 63:	ARIC|g41728.t1	ARIC|g4217.t1	 1e-203
295- 64:	ARIC|g41730.t1	ARIC|g4218.t1	 3e-196
295- 65:	ARIC|g41731.t1	ARIC|g4219.t1	 2e-196
295- 66:	ARIC|g41732.t1	ARIC|g4220.t1	 9e-184
295- 67:	ARIC|g41733.t1	ARIC|g4221.t1	      0
295- 68:	ARIC|g41734.t1	ARIC|g4222.t1	 2e-304
295- 69:	ARIC|g41735.t1	ARIC|g4223.t1	 4e-127
295- 70:	ARIC|g41736.t1	ARIC|g4224.t1	 3e-214
295- 71:	ARIC|g41737.t1	ARIC|g4225.t1	  2e-54
295- 72:	ARIC|g41738.t1	ARIC|g4226.t1	      0
295- 73:	ARIC|g41739.t1	ARIC|g4227.t1	      0
295- 74:	ARIC|g41740.t1	ARIC|g4228.t1	      0
295- 75:	ARIC|g41741.t1	ARIC|g4229.t1	 1e-118
295- 76:	ARIC|g41742.t1	ARIC|g4230.t1	 9e-167
295- 77:	ARIC|g41743.t1	ARIC|g4231.t1	      0
295- 78:	ARIC|g41744.t1	ARIC|g4232.t1	 3e-194
295- 79:	ARIC|g41745.t1	ARIC|g4233.t1	 5e-249
[truncated: 1,303,862 more chars]
