# Supplementary material for: Comparative genomics of bdelloid rotifers: Insights from desiccating and nondesiccating species
Source: PLoS Biol. 2018 Apr 24;16(4):e2004830. doi: 10.1371/journal.pbio.2004830 (PMC5916493; doi:10.1371/journal.pbio.2004830)
Supplement: S4 Data — (TGZ) [file pbio.2004830.s004.tgz › mcscanx/Av.collinearity.kaks]

############### Parameters ###############
# MATCH_SCORE: 50
# MATCH_SIZE: 5
# GAP_PENALTY: -1
# OVERLAP_WINDOW: 5
# E_VALUE: 1e-05
# MAX GAPS: 10
############### Statistics ###############
# Number of collinear genes: 38961, Percentage: 67.89
# Number of all genes: 57390
##########################################
## Alignment 0: score=400.0 e_value=6.7e-13 N=8 Av1&Av1000 plus
  0-  0:	AVAG|g193.t1	AVAG|g54111.t1	      0	0.0318936034257033	0.0706071352701463
  0-  1:	AVAG|g194.t1	AVAG|g54112.t1	 1e-263	0.00195408024561447	0.0128827644106691
  0-  2:	AVAG|g195.t1	AVAG|g54113.t1	 3e-268	0.0133664980635191	0.0332378058019508
  0-  3:	AVAG|g196.t1	AVAG|g54114.t1	      0	0.00322676557859719	0.0338875671984364
  0-  4:	AVAG|g197.t1	AVAG|g54115.t1	 1e-111	0.00223547110360334	0.0431773888661084
  0-  5:	AVAG|g198.t1	AVAG|g54116.t1	 2e-138	0.0472198627349767	0.0557359431297551
  0-  6:	AVAG|g199.t1	AVAG|g54117.t1	 6e-270	0.000916240474340565	0.0433092830872832
  0-  7:	AVAG|g200.t1	AVAG|g54118.t1	      0	0.00780007030514061	0.0235954123938773
## Alignment 1: score=1791.0 e_value=1.5e-115 N=36 Av1&Av122 minus
  1-  0:	AVAG|g15.t1	AVAG|g21107.t1	 1e-244	0.00730821860600854	0.0336946049695642
  1-  1:	AVAG|g16.t1	AVAG|g21105.t1	 1e-185	0.00949916577076432	0.0211803697755845
  1-  2:	AVAG|g17.t1	AVAG|g21104.t1	 1e-257	0.002568678928999	0.0454146755440372
  1-  3:	AVAG|g18.t1	AVAG|g21103.t1	      0	0.00468934704699676	0.0398071945827917
  1-  4:	AVAG|g20.t1	AVAG|g21102.t1	 8e-206	0.0144119726793238	0.0319953728570363
  1-  5:	AVAG|g21.t1	AVAG|g21101.t1	      0	0.00704378159644883	0.0326743910803921
  1-  6:	AVAG|g23.t1	AVAG|g21100.t1	      0	0.00542353615616969	0.0391416156643366
  1-  7:	AVAG|g24.t1	AVAG|g21099.t1	 1e-250	0.00500585873044705	0.0271676561771801
  1-  8:	AVAG|g25.t1	AVAG|g21098.t1	 3e-154	0.0123554917797553	0.0383645275775174
  1-  9:	AVAG|g26.t1	AVAG|g21097.t1	 3e-171	0.0142334266509608	0.0277809537602618
  1- 10:	AVAG|g27.t1	AVAG|g21096.t1	      0	0.0102980654322758	0.0504838601647905
  1- 11:	AVAG|g28.t1	AVAG|g21095.t1	 6e-172	0.002856466199856	0.042766928969766
  1- 12:	AVAG|g29.t1	AVAG|g21094.t1	 5e-289	0.0377698054755786	0.104708724073735
  1- 13:	AVAG|g30.t1	AVAG|g21093.t1	 2e-175	0.00143010411582734	0.0342305397589342
  1- 14:	AVAG|g31.t1	AVAG|g21092.t1	 8e-244	0.0104159299308472	0.0170704381788366
  1- 15:	AVAG|g32.t1	AVAG|g21091.t1	 1e-122	0.0248869144042494	0.0333089653590791
  1- 16:	AVAG|g33.t1	AVAG|g21090.t1	 4e-262	0.00842705495019438	0.0312219899849875
  1- 17:	AVAG|g34.t1	AVAG|g21089.t1	  3e-91	0.0213632600748362	0.0512290124811175
  1- 18:	AVAG|g35.t1	AVAG|g21088.t1	 2e-185	0.0202168574913962	0.0316311937880346
  1- 19:	AVAG|g36.t1	AVAG|g21087.t1	  6e-54	0.0519859215731978	0.0591686577496397
  1- 20:	AVAG|g37.t1	AVAG|g21086.t1	      0	0.00621362777395268	0.0392302011490184
  1- 21:	AVAG|g38.t1	AVAG|g21085.t1	  1e-55	0.0418094306199703	0.0297805871963345
  1- 22:	AVAG|g39.t1	AVAG|g21084.t1	  7e-99	0	0.0350428701797713
  1- 23:	AVAG|g40.t1	AVAG|g21083.t1	 7e-265	0.00290674566509734	0.0403510804033607
  1- 24:	AVAG|g41.t1	AVAG|g21082.t1	 3e-210	0.00989807128290352	0.0375518398498863
  1- 25:	AVAG|g42.t1	AVAG|g21081.t1	 5e-171	0	0.0262035385209603
  1- 26:	AVAG|g43.t1	AVAG|g21080.t1	      0	0.00234329423195188	0.0233803025858502
  1- 27:	AVAG|g44.t1	AVAG|g21079.t1	      0	0.0534354803641343	0.042943589780791
  1- 28:	AVAG|g46.t1	AVAG|g21078.t1	 2e-259	0.00543275596654774	0.0779681327899905
  1- 29:	AVAG|g47.t1	AVAG|g21077.t1	 1e-153	0.00465117769746087	0.0466471559024293
  1- 30:	AVAG|g48.t1	AVAG|g21076.t1	  4e-69	0	0
  1- 31:	AVAG|g49.t1	AVAG|g21075.t1	 8e-118	0.00217273373030636	0.0331729029205046
  1- 32:	AVAG|g50.t1	AVAG|g21073.t1	  3e-38	0.631644414414794	0.415027418421353
  1- 33:	AVAG|g53.t1	AVAG|g21072.t1	 7e-188	0.00708626833974392	0.0118755573646022
  1- 34:	AVAG|g54.t1	AVAG|g21070.t1	 5e-169	0.193104339860904	0.350519238954738
  1- 35:	AVAG|g56.t1	AVAG|g21069.t1	 8e-214	0.00798258984891807	0.0325646568516457
## Alignment 2: score=1125.0 e_value=1.9e-64 N=23 Av1&Av18 plus
  2-  0:	AVAG|g81.t1	AVAG|g4785.t1	 7e-224	0.77241076955801	0.297841282230803
  2-  1:	AVAG|g82.t1	AVAG|g4786.t1	 3e-111	0.397035367098816	0.694327106871524
  2-  2:	AVAG|g85.t1	AVAG|g4787.t1	      0	0.205339266237124	0.581872987450909
  2-  3:	AVAG|g88.t1	AVAG|g4790.t1	  3e-37	0.563714211761459	0.53770203189297
  2-  4:	AVAG|g90.t1	AVAG|g4791.t1	 3e-272	0.0852168587383825	0.686341665911384
  2-  5:	AVAG|g93.t1	AVAG|g4792.t1	 6e-146	0.291220767429359	0.703791075713742
  2-  6:	AVAG|g94.t1	AVAG|g4793.t1	      0	0.28805771811793	0.658892520039928
  2-  7:	AVAG|g95.t1	AVAG|g4794.t1	 1e-141	0.35953283782675	0.551898491323099
  2-  8:	AVAG|g100.t1	AVAG|g4795.t1	 7e-112	0.321000561339356	0.961189142667119
  2-  9:	AVAG|g105.t1	AVAG|g4798.t1	 3e-154	0.436734380501938	0.787456350477587
  2- 10:	AVAG|g106.t1	AVAG|g4799.t1	 3e-202	0.30134534564306	0.587181922934027
  2- 11:	AVAG|g108.t1	AVAG|g4800.t1	  4e-70	0.615157354929752	0.958777530228932
  2- 12:	AVAG|g112.t1	AVAG|g4802.t1	  1e-93	0.230904724454972	0.696379739731709
  2- 13:	AVAG|g115.t1	AVAG|g4803.t1	  2e-88	0.426522032820399	0.690104153114784
  2- 14:	AVAG|g117.t1	AVAG|g4804.t1	 2e-154	0.318713040882759	0.457338125846746
  2- 15:	AVAG|g118.t1	AVAG|g4808.t1	 1e-199	0.253773862343125	0.81380374473101
  2- 16:	AVAG|g120.t1	AVAG|g4809.t1	 1e-209	0.44730067746057	0.325139342074653
  2- 17:	AVAG|g122.t1	AVAG|g4810.t1	 3e-144	0.365107080801387	0.625182815374705
  2- 18:	AVAG|g123.t1	AVAG|g4811.t1	  6e-52	0.574442204261205	0.695688278419512
  2- 19:	AVAG|g126.t1	AVAG|g4814.t1	 6e-111	0.0691105979196957	0.638788317814016
  2- 20:	AVAG|g127.t1	AVAG|g4815.t1	 7e-162	0.149222658663418	0.664718406906625
  2- 21:	AVAG|g129.t1	AVAG|g4817.t1	 3e-262	0.0815566460013752	0.565853438414646
  2- 22:	AVAG|g130.t1	AVAG|g4818.t1	  2e-46	0.356000649799756	0.610042920457913
## Alignment 3: score=1456.0 e_value=1.1e-90 N=30 Av1&Av18 minus
  3-  0:	AVAG|g156.t1	AVAG|g4784.t1	  5e-78	0.423140062170934	0.649168497636457
  3-  1:	AVAG|g161.t1	AVAG|g4783.t1	 2e-277	0.370632848113856	0.595474059332274
  3-  2:	AVAG|g162.t1	AVAG|g4780.t1	 1e-126	0.463565935931227	0.758477591198594
  3-  3:	AVAG|g163.t1	AVAG|g4779.t1	 2e-122	0.39414311984394	0.75566424236436
  3-  4:	AVAG|g164.t1	AVAG|g4777.t1	      0	0.329646839725291	0.654095237214543
  3-  5:	AVAG|g167.t1	AVAG|g4776.t1	 2e-267	0.333421921720649	0.731838498925715
  3-  6:	AVAG|g170.t1	AVAG|g4775.t1	 4e-196	0.246675866316093	0.68117735226833
  3-  7:	AVAG|g171.t1	AVAG|g4771.t1	 4e-123	0.027084186709033	0.66387139991967
  3-  8:	AVAG|g174.t1	AVAG|g4770.t1	  6e-94	0.44807213887105	0.389057323211477
  3-  9:	AVAG|g177.t1	AVAG|g4766.t1	      0	0.297178350628635	0.609261890098448
  3- 10:	AVAG|g179.t1	AVAG|g4762.t1	  9e-70	0.396202080150509	0.374923859579216
  3- 11:	AVAG|g181.t1	AVAG|g4759.t1	  2e-32	0.438551032482882	0.366995157146173
  3- 12:	AVAG|g184.t1	AVAG|g4758.t1	 1e-116	0.213976654704984	0.714572283363814
  3- 13:	AVAG|g186.t1	AVAG|g4757.t1	 3e-121	0.075774168923676	0.50113372261743
  3- 14:	AVAG|g188.t1	AVAG|g4752.t1	 2e-265	0.0889680729105893	0.431235476842889
  3- 15:	AVAG|g194.t1	AVAG|g4749.t1	 4e-188	0.200741821702244	0.819502153140772
  3- 16:	AVAG|g195.t1	AVAG|g4748.t1	 2e-183	0.250039523177292	0.751990882764163
  3- 17:	AVAG|g197.t1	AVAG|g4747.t1	  3e-97	0.0823710996881567	0.820454537226538
  3- 18:	AVAG|g199.t1	AVAG|g4745.t1	 8e-221	0.144256464059611	0.370114120644307
  3- 19:	AVAG|g201.t1	AVAG|g4744.t1	 2e-263	0.198533513321146	0.638222424754647
  3- 20:	AVAG|g203.t1	AVAG|g4743.t1	  1e-70	0.733514441827658	0.688254134720138
  3- 21:	AVAG|g206.t1	AVAG|g4741.t1	 2e-148	0.245448578389865	0.633001734735468
  3- 22:	AVAG|g207.t1	AVAG|g4740.t1	 4e-152	0.246781762656621	0.365412643514755
  3- 23:	AVAG|g208.t1	AVAG|g4738.t1	  2e-79	0.116866561892171	0.727510728871157
  3- 24:	AVAG|g213.t1	AVAG|g4735.t1	 5e-110	0.0781734075455061	0.695414851804759
  3- 25:	AVAG|g215.t1	AVAG|g4731.t1	 1e-225	0.129908386924501	0.544734020119723
  3- 26:	AVAG|g216.t1	AVAG|g4730.t1	 8e-297	0.194763891857183	1.09494657761181
  3- 27:	AVAG|g218.t1	AVAG|g4729.t1	 6e-138	0.30635520268881	0.733975396836217
  3- 28:	AVAG|g219.t1	AVAG|g4728.t1	      0	0.171242756310345	0.710951280455036
  3- 29:	AVAG|g220.t1	AVAG|g4727.t1	  3e-11	0.600346581779288	0.88374359990381
## Alignment 4: score=340.0 e_value=2.5e-10 N=7 Av1&Av207 plus
  4-  0:	AVAG|g1.t1	AVAG|g29381.t1	 3e-126	0.172864880684363	0.582884020082666
  4-  1:	AVAG|g3.t1	AVAG|g29383.t1	 1e-109	0.226629090170432	0.480917958536072
  4-  2:	AVAG|g5.t1	AVAG|g29385.t1	  9e-61	1.02421359054697	0.541614944475547
  4-  3:	AVAG|g8.t1	AVAG|g29387.t1	 2e-129	0.232027565185219	0.593860706368458
  4-  4:	AVAG|g9.t1	AVAG|g29388.t1	 5e-169	0.281695010753668	0.70245706404793
  4-  5:	AVAG|g11.t1	AVAG|g29391.t1	 1e-123	0.347197992890266	0.399962003474389
  4-  6:	AVAG|g13.t1	AVAG|g29397.t1	  2e-39	0.425904318175907	0.268965352383167
## Alignment 5: score=1796.0 e_value=2.3e-121 N=36 Av1&Av288 minus
  5-  0:	AVAG|g222.t1	AVAG|g35351.t1	  1e-67	-2	-2
  5-  1:	AVAG|g223.t1	AVAG|g35350.t1	  2e-58	0.0647994692174513	0.153979735779047
  5-  2:	AVAG|g224.t1	AVAG|g35349.t1	      0	0.00277072584803918	0.0397487869425123
  5-  3:	AVAG|g225.t1	AVAG|g35348.t1	      0	0.0134224071095808	0.0464249725378125
  5-  4:	AVAG|g226.t1	AVAG|g35347.t1	 4e-308	0.00481092121337934	0.0425813989949536
  5-  5:	AVAG|g227.t1	AVAG|g35346.t1	 5e-214	0.00631084449279105	0.0288245081610846
  5-  6:	AVAG|g228.t1	AVAG|g35345.t1	 4e-222	0.00988210838068769	0.0256827295100677
  5-  7:	AVAG|g229.t1	AVAG|g35344.t1	  1e-32	0	0.0181277706958598
  5-  8:	AVAG|g230.t1	AVAG|g35343.t1	 2e-276	0.001849854491057	0.0272344597054783
  5-  9:	AVAG|g231.t1	AVAG|g35342.t1	 8e-107	0	0.0282552543190614
  5- 10:	AVAG|g233.t1	AVAG|g35340.t1	 6e-124	0	0.0269691977905829
  5- 11:	AVAG|g234.t1	AVAG|g35339.t1	 2e-267	0.00188412722735053	0.00970363940392447
  5- 12:	AVAG|g235.t1	AVAG|g35338.t1	 3e-229	0.0127493109879138	0.043061152596285
  5- 13:	AVAG|g236.t1	AVAG|g35337.t1	 3e-168	0.00871574994359179	0.0483453679707015
  5- 14:	AVAG|g237.t1	AVAG|g35336.t1	 2e-142	0.00173010457343629	0.00575818567427573
  5- 15:	AVAG|g238.t1	AVAG|g35335.t1	      0	0.0146285722247628	0.0353984079865858
  5- 16:	AVAG|g239.t1	AVAG|g35334.t1	 6e-107	0.014181290768435	0.0272194821437376
  5- 17:	AVAG|g240.t1	AVAG|g35333.t1	 1e-222	0.00873553968688622	0.0210725011630881
  5- 18:	AVAG|g241.t1	AVAG|g35332.t1	  5e-82	0.0574875676293139	0.0656691042071151
  5- 19:	AVAG|g242.t1	AVAG|g35331.t1	 1e-188	0.00942138903072921	0.0151711873316037
  5- 20:	AVAG|g243.t1	AVAG|g35330.t1	 1e-216	0.0101219905595229	0.0327523234959399
  5- 21:	AVAG|g244.t1	AVAG|g35329.t1	 1e-141	0.0017147763971821	0.0356856209606623
  5- 22:	AVAG|g245.t1	AVAG|g35328.t1	      0	0.00253637470041748	0.0437232498136926
  5- 23:	AVAG|g246.t1	AVAG|g35326.t1	      0	0.0251183030423062	0.0280464238816254
  5- 24:	AVAG|g248.t1	AVAG|g35325.t1	 5e-106	0.0304610393656427	0.0485157560185733
  5- 25:	AVAG|g249.t1	AVAG|g35324.t1	 3e-229	0.00108675983514207	0.0151233857654488
  5- 26:	AVAG|g250.t1	AVAG|g35323.t1	 2e-237	0.00863241253637119	0.0363607417946986
  5- 27:	AVAG|g251.t1	AVAG|g35322.t1	 2e-124	0.00396695139714003	0.0631952577133049
  5- 28:	AVAG|g252.t1	AVAG|g35321.t1	 2e-163	0.00941065803720965	0.0620776395773568
  5- 29:	AVAG|g253.t1	AVAG|g35320.t1	      0	0.00178831929570908	0.0362034600747375
  5- 30:	AVAG|g254.t1	AVAG|g35319.t1	 1e-254	0.00397154659645868	0.0326315740971991
  5- 31:	AVAG|g255.t1	AVAG|g35318.t1	      0	0.00240432984912432	0.0314072406882475
  5- 32:	AVAG|g256.t1	AVAG|g35316.t1	 3e-169	0.0319712596858842	0.017073352800815
  5- 33:	AVAG|g258.t1	AVAG|g35313.t1	 6e-209	0.00491603562648388	0.043490443237762
  5- 34:	AVAG|g259.t1	AVAG|g35312.t1	      0	0.00248460292451324	0.0195486179739735
  5- 35:	AVAG|g260.t1	AVAG|g35311.t1	  1e-89	0	0.012048451877855
## Alignment 6: score=542.0 e_value=7.1e-24 N=11 Av1&Av315 plus
  6-  0:	AVAG|g135.t1	AVAG|g36904.t1	 1e-199	0.231912126376626	0.871772967203364
  6-  1:	AVAG|g136.t1	AVAG|g36905.t1	 1e-174	0.345330105870477	0.299702335677696
  6-  2:	AVAG|g137.t1	AVAG|g36906.t1	 2e-162	0.212274198246074	0.686058852384281
  6-  3:	AVAG|g138.t1	AVAG|g36907.t1	  1e-58	0.593636161750069	0.894599627795858
  6-  4:	AVAG|g141.t1	AVAG|g36911.t1	  5e-99	0.147773994612952	0.762424721202435
  6-  5:	AVAG|g143.t1	AVAG|g36913.t1	 9e-161	0.213731050436376	0.767639463476508
  6-  6:	AVAG|g145.t1	AVAG|g36914.t1	  3e-57	0.327726095800601	0.645374529184304
  6-  7:	AVAG|g146.t1	AVAG|g36915.t1	 4e-145	0.425084798970809	0.758955217963714
  6-  8:	AVAG|g147.t1	AVAG|g36916.t1	      0	0.378279329353035	0.722447424200363
  6-  9:	AVAG|g150.t1	AVAG|g36917.t1	 7e-176	0.270223770338028	0.775410835180125
  6- 10:	AVAG|g154.t1	AVAG|g36920.t1	  5e-92	0.418312272640186	1.00183946991649
## Alignment 7: score=548.0 e_value=7.3e-22 N=11 Av1&Av316 plus
  7-  0:	AVAG|g1.t1	AVAG|g36976.t1	 1e-168	0.0125217737948593	0.0319877905127776
  7-  1:	AVAG|g2.t1	AVAG|g36977.t1	 2e-148	0.013355945598892	0.0231232187532434
  7-  2:	AVAG|g3.t1	AVAG|g36978.t1	 2e-159	0.0030456894647363	0.0215842234125325
  7-  3:	AVAG|g4.t1	AVAG|g36979.t1	 4e-196	0.0078620505923871	0.012885069957931
  7-  4:	AVAG|g5.t1	AVAG|g36980.t1	      0	0.0245079177157401	0.0360215799684842
  7-  5:	AVAG|g7.t1	AVAG|g36981.t1	 9e-142	0.00178944313937272	0.0258367851740807
  7-  6:	AVAG|g8.t1	AVAG|g36982.t1	 1e-200	0.0147654427403981	0.0627706977304032
  7-  7:	AVAG|g9.t1	AVAG|g36983.t1	      0	0.00156801311524367	0.0300723654982686
  7-  8:	AVAG|g10.t1	AVAG|g36984.t1	      0	0.0058232855568196	0.0331088240729695
  7-  9:	AVAG|g11.t1	AVAG|g36986.t1	      0	0.00657322349519118	0.0457658297442697
  7- 10:	AVAG|g13.t1	AVAG|g36988.t1	 3e-194	0.00515410597070282	0.0382654718118908
## Alignment 8: score=1547.0 e_value=8.2e-95 N=31 Av1&Av322 plus
  8-  0:	AVAG|g157.t1	AVAG|g37278.t1	      0	0.00689044019711557	0.0352487775785023
  8-  1:	AVAG|g158.t1	AVAG|g37279.t1	 3e-183	0.00419581513899333	0.0348900117261696
  8-  2:	AVAG|g160.t1	AVAG|g37280.t1	      0	0.00521086724162162	0.0451911507740306
  8-  3:	AVAG|g161.t1	AVAG|g37281.t1	      0	0.0135758964827159	0.0296506232518697
  8-  4:	AVAG|g162.t1	AVAG|g37282.t1	      0	0.0048504615301972	0.0487221912586401
  8-  5:	AVAG|g163.t1	AVAG|g37283.t1	 4e-283	0.00438117346617668	0.0274072616748028
  8-  6:	AVAG|g164.t1	AVAG|g37284.t1	      0	0.00578767714478636	0.0391964937355008
  8-  7:	AVAG|g166.t1	AVAG|g37285.t1	 4e-299	0.00527436061346967	0.0313771247418499
  8-  8:	AVAG|g167.t1	AVAG|g37286.t1	      0	0.00883207380302724	0.0308107353052291
  8-  9:	AVAG|g168.t1	AVAG|g37287.t1	 7e-156	0.00785141951749205	0.0216036538418813
  8- 10:	AVAG|g169.t1	AVAG|g37288.t1	 3e-212	0.014002740465399	0.0221418294497413
  8- 11:	AVAG|g170.t1	AVAG|g37289.t1	 1e-293	0.00262257133255781	0.023139941013685
  8- 12:	AVAG|g171.t1	AVAG|g37291.t1	 4e-128	0	0.0195663270632234
  8- 13:	AVAG|g172.t1	AVAG|g37292.t1	  1e-75	0.00921198889188119	0.0194185604495562
  8- 14:	AVAG|g173.t1	AVAG|g37293.t1	 4e-185	0.00408813185725721	0.0298546878003147
  8- 15:	AVAG|g174.t1	AVAG|g37295.t1	      0	0.00481612863370758	0.0233254951126709
  8- 16:	AVAG|g175.t1	AVAG|g37296.t1	 3e-155	0.0362520225118671	0.0699407517449912
  8- 17:	AVAG|g176.t1	AVAG|g37297.t1	 1e-120	0.00807273182359549	0.0277488297186241
  8- 18:	AVAG|g177.t1	AVAG|g37298.t1	      0	0.0036307261307081	0.039618694298167
  8- 19:	AVAG|g178.t1	AVAG|g37299.t1	      0	0.00194910775643979	0.0333511782854716
  8- 20:	AVAG|g179.t1	AVAG|g37300.t1	 1e-305	0.0100084888066735	0.0344322759780585
  8- 21:	AVAG|g180.t1	AVAG|g37301.t1	 1e-200	0.0171278725090172	0.0271786451781062
  8- 22:	AVAG|g181.t1	AVAG|g37302.t1	  9e-51	0	0
  8- 23:	AVAG|g182.t1	AVAG|g37303.t1	      0	0.00516591911480672	0.0315886031611972
  8- 24:	AVAG|g183.t1	AVAG|g37304.t1	  3e-87	0.00281822783462505	0.019576967926978
  8- 25:	AVAG|g184.t1	AVAG|g37305.t1	 1e-143	0.00300338281469141	0.0437548116643347
  8- 26:	AVAG|g185.t1	AVAG|g37306.t1	      0	0	0.0307669715245475
  8- 27:	AVAG|g186.t1	AVAG|g37307.t1	 2e-276	0.0018278759999676	0.0163271753881799
  8- 28:	AVAG|g187.t1	AVAG|g37308.t1	 2e-230	0.00669211615390199	0.0341723136051386
  8- 29:	AVAG|g188.t1	AVAG|g37309.t1	      0	0.0063655742999829	0.0311915110246869
  8- 30:	AVAG|g189.t1	AVAG|g37310.t1	 1e-203	0.0359925118549239	0.0426471464209073
## Alignment 9: score=827.0 e_value=1.4e-42 N=17 Av1&Av343 minus
  9-  0:	AVAG|g15.t1	AVAG|g38454.t1	 4e-110	0.3756667950203	0.748775155257791
  9-  1:	AVAG|g17.t1	AVAG|g38453.t1	 2e-152	0.160897906136479	0.418365870937653
  9-  2:	AVAG|g23.t1	AVAG|g38450.t1	 3e-152	0.351796232417968	0.529977538145111
  9-  3:	AVAG|g29.t1	AVAG|g38447.t1	 4e-210	0.432341439364423	0.573394809331427
  9-  4:	AVAG|g30.t1	AVAG|g38446.t1	  7e-81	0.340910412720646	0.620306284727062
  9-  5:	AVAG|g33.t1	AVAG|g38445.t1	  1e-95	0.505598123020996	0.671422628140394
  9-  6:	AVAG|g35.t1	AVAG|g38443.t1	  1e-96	0.38527813539048	0.849421350618273
  9-  7:	AVAG|g36.t1	AVAG|g38440.t1	  3e-19	0.547511384995116	0.641472164378485
  9-  8:	AVAG|g37.t1	AVAG|g38439.t1	 5e-242	0.282828946475809	0.66366778800273
  9-  9:	AVAG|g39.t1	AVAG|g38437.t1	  9e-19	1.94484715357145	0.436545069258689
  9- 10:	AVAG|g40.t1	AVAG|g38436.t1	 2e-168	0.259280028426948	0.717138932058879
  9- 11:	AVAG|g41.t1	AVAG|g38435.t1	 3e-137	0.274271321473587	0.855743633727726
  9- 12:	AVAG|g43.t1	AVAG|g38434.t1	  1e-40	-2	-2
  9- 13:	AVAG|g44.t1	AVAG|g38433.t1	 4e-130	0.399752621899084	0.495698148560963
  9- 14:	AVAG|g48.t1	AVAG|g38431.t1	  4e-61	0.0530385463431899	0.43885914575886
  9- 15:	AVAG|g49.t1	AVAG|g38430.t1	  3e-82	0.246511936454835	0.899428237393839
  9- 16:	AVAG|g51.t1	AVAG|g38427.t1	  2e-55	1.06841165274675	0.394272407673126
## Alignment 10: score=350.0 e_value=5.8e-11 N=7 Av1&Av44 minus
 10-  0:	AVAG|g283.t1	AVAG|g10033.t1	      0	0.0137155687761479	0.0216119157071192
 10-  1:	AVAG|g286.t1	AVAG|g10030.t1	 1e-129	0.00598705989897285	0.0915017289553954
 10-  2:	AVAG|g287.t1	AVAG|g10029.t1	      0	0.00949755469840096	0.0348744093171572
 10-  3:	AVAG|g288.t1	AVAG|g10028.t1	      0	0.00332979319552654	0.0286248767209412
 10-  4:	AVAG|g289.t1	AVAG|g10027.t1	 4e-286	0.0176357321971747	0.0299453965271449
 10-  5:	AVAG|g290.t1	AVAG|g10026.t1	 8e-257	0.0186525773921644	0.0473818440286969
 10-  6:	AVAG|g291.t1	AVAG|g10025.t1	      0	0.00151186867705859	0.0233068560286617
## Alignment 11: score=897.0 e_value=3e-46 N=18 Av1&Av448 minus
 11-  0:	AVAG|g201.t1	AVAG|g43403.t1	  1e-77	0.0921433686743052	0.0142228316665176
 11-  1:	AVAG|g202.t1	AVAG|g43402.t1	 2e-216	0.00575266482848206	0.0323718487944613
 11-  2:	AVAG|g203.t1	AVAG|g43401.t1	 3e-224	0.00558453808805892	0.036444416427649
 11-  3:	AVAG|g205.t1	AVAG|g43399.t1	 4e-102	0.0119286808797483	0.0502279695796378
 11-  4:	AVAG|g206.t1	AVAG|g43397.t1	 4e-155	0.026329318280896	0.0479989279942792
 11-  5:	AVAG|g207.t1	AVAG|g43396.t1	 5e-175	0.00433527218662457	0.0223897223622609
 11-  6:	AVAG|g208.t1	AVAG|g43395.t1	 5e-100	0.0116893073391829	0.0201467066141574
 11-  7:	AVAG|g209.t1	AVAG|g43394.t1	 5e-129	0.0110397577443499	0.0216426198464864
 11-  8:	AVAG|g210.t1	AVAG|g43393.t1	      0	0.00547539714838739	0.0390265155406621
 11-  9:	AVAG|g211.t1	AVAG|g43392.t1	      0	0.00444330547583271	0.0610905057861803
 11- 10:	AVAG|g212.t1	AVAG|g43391.t1	  4e-58	0.0373095261607897	0.026699148503671
 11- 11:	AVAG|g213.t1	AVAG|g43390.t1	 1e-122	0	0.0197596500234239
 11- 12:	AVAG|g215.t1	AVAG|g43388.t1	 1e-273	0.00849199196574737	0.0205375068535206
 11- 13:	AVAG|g216.t1	AVAG|g43385.t1	 1e-210	0.0123135818011458	0.0590053750541803
 11- 14:	AVAG|g218.t1	AVAG|g43384.t1	 7e-218	0.0306489595260055	0.0686978768215523
 11- 15:	AVAG|g219.t1	AVAG|g43383.t1	      0	0.00322976664679652	0.0317088174685012
 11- 16:	AVAG|g220.t1	AVAG|g43382.t1	  2e-53	0	0.0314182062818701
 11- 17:	AVAG|g221.t1	AVAG|g43381.t1	 1e-119	0.0112081787012075	0.00696060680585464
## Alignment 12: score=1358.0 e_value=7.7e-82 N=28 Av1&Av5 plus
 12-  0:	AVAG|g156.t1	AVAG|g1361.t1	  7e-80	0.420444127257912	0.617566372998145
 12-  1:	AVAG|g161.t1	AVAG|g1362.t1	 1e-276	0.373406626946834	0.600030159691528
 12-  2:	AVAG|g162.t1	AVAG|g1365.t1	 3e-135	0.474576834724146	0.755126411704102
 12-  3:	AVAG|g163.t1	AVAG|g1366.t1	 9e-120	0.401314530581039	0.751438997899229
 12-  4:	AVAG|g164.t1	AVAG|g1368.t1	      0	0.325658423635209	0.648411721542727
 12-  5:	AVAG|g167.t1	AVAG|g1369.t1	 3e-267	0.334305877727917	0.761947605517708
 12-  6:	AVAG|g170.t1	AVAG|g1370.t1	 6e-196	0.246133710757897	0.704493284813838
 12-  7:	AVAG|g171.t1	AVAG|g1375.t1	 4e-123	0.0270796588680937	0.712782896094726
 12-  8:	AVAG|g174.t1	AVAG|g1376.t1	 4e-138	0.465223481236014	0.412842824166367
 12-  9:	AVAG|g177.t1	AVAG|g1378.t1	 2e-135	0.785956600649592	0.578150886585165
 12- 10:	AVAG|g179.t1	AVAG|g1381.t1	 3e-129	0.295183229495079	0.541246763150976
 12- 11:	AVAG|g181.t1	AVAG|g1384.t1	  2e-64	0.0222370276316933	0.479878970329079
 12- 12:	AVAG|g184.t1	AVAG|g1387.t1	  1e-76	0.178429804639855	0.45625149984713
 12- 13:	AVAG|g186.t1	AVAG|g1388.t1	 3e-222	0.0740965690323306	0.556042113261456
 12- 14:	AVAG|g188.t1	AVAG|g1391.t1	 3e-216	0.2955023718023	0.441739107848922
 12- 15:	AVAG|g194.t1	AVAG|g1396.t1	 8e-187	0.202554377226681	0.817874813202072
 12- 16:	AVAG|g195.t1	AVAG|g1397.t1	 1e-184	0.250564954052082	0.748760903611726
 12- 17:	AVAG|g197.t1	AVAG|g1398.t1	  2e-97	0.07864900768156	0.810037703106038
 12- 18:	AVAG|g199.t1	AVAG|g1400.t1	 1e-220	0.145824288362189	0.368603757214329
 12- 19:	AVAG|g201.t1	AVAG|g1401.t1	 4e-263	0.211280372744863	0.664636588987731
 12- 20:	AVAG|g203.t1	AVAG|g1402.t1	  1e-71	0.737407958633094	0.686368190457742
 12- 21:	AVAG|g208.t1	AVAG|g1404.t1	  3e-78	0.11354682344691	0.792566968962119
 12- 22:	AVAG|g213.t1	AVAG|g1407.t1	 6e-110	0.0781454877749397	0.696662466068127
 12- 23:	AVAG|g215.t1	AVAG|g1411.t1	 1e-224	0.131634184691862	0.555041630035672
 12- 24:	AVAG|g216.t1	AVAG|g1412.t1	 8e-299	0.186966600792964	1.1088585505471
 12- 25:	AVAG|g218.t1	AVAG|g1413.t1	 6e-138	0.310225861072047	0.710635051419351
 12- 26:	AVAG|g219.t1	AVAG|g1414.t1	      0	0.170978982828069	0.708833525527595
 12- 27:	AVAG|g220.t1	AVAG|g1415.t1	  5e-11	0.594165802201351	0.862690647988134
## Alignment 13: score=1108.0 e_value=3.3e-65 N=23 Av1&Av5 plus
 13-  0:	AVAG|g15.t1	AVAG|g1263.t1	 4e-110	0.375353969155494	0.705436406666447
 13-  1:	AVAG|g17.t1	AVAG|g1264.t1	 1e-152	0.160385857830546	0.419953659428594
 13-  2:	AVAG|g23.t1	AVAG|g1266.t1	 4e-150	0.350608326391975	0.51443855181002
 13-  3:	AVAG|g29.t1	AVAG|g1269.t1	 1e-202	0.441925397471707	0.580729060124774
 13-  4:	AVAG|g30.t1	AVAG|g1271.t1	  1e-81	0.328485381061149	0.611925809384334
 13-  5:	AVAG|g33.t1	AVAG|g1272.t1	  1e-95	0.505949691720834	0.662575825540536
 13-  6:	AVAG|g35.t1	AVAG|g1274.t1	  1e-78	0.435067712006279	0.747912047450152
 13-  7:	AVAG|g36.t1	AVAG|g1277.t1	  1e-19	0.55162207396989	0.686268080444222
 13-  8:	AVAG|g37.t1	AVAG|g1278.t1	 1e-239	0.28537991574895	0.660720856033077
 13-  9:	AVAG|g39.t1	AVAG|g1279.t1	  2e-94	0.0293435958691742	0.522000187156764
 13- 10:	AVAG|g40.t1	AVAG|g1281.t1	 7e-170	0.254216953959045	0.677894898446514
 13- 11:	AVAG|g41.t1	AVAG|g1282.t1	 5e-136	0.275932255705458	0.927822638813224
 13- 12:	AVAG|g43.t1	AVAG|g1283.t1	  6e-41	-2	-2
 13- 13:	AVAG|g44.t1	AVAG|g1284.t1	 4e-132	0.39940328602095	0.49094790181921
 13- 14:	AVAG|g48.t1	AVAG|g1286.t1	  2e-61	0.0436222267967843	0.447814476037798
 13- 15:	AVAG|g49.t1	AVAG|g1287.t1	  3e-82	0.249405436331917	0.928316899177185
 13- 16:	AVAG|g56.t1	AVAG|g1290.t1	 6e-142	0.230738765827403	0.670687537272112
 13- 17:	AVAG|g60.t1	AVAG|g1291.t1	 1e-156	0.414339270936059	0.368695696378577
 13- 18:	AVAG|g65.t1	AVAG|g1293.t1	  2e-22	0.193150908021911	0.452792442873699
 13- 19:	AVAG|g73.t1	AVAG|g1300.t1	 2e-115	0.286443489112818	0.88959429419296
 13- 20:	AVAG|g75.t1	AVAG|g1302.t1	  3e-51	0.383647068238399	0.547851297789751
 13- 21:	AVAG|g76.t1	AVAG|g1303.t1	  2e-84	0.31470860764461	0.745875850721209
 13- 22:	AVAG|g77.t1	AVAG|g1305.t1	  3e-52	0.660914817060163	0.254644573471371
## Alignment 14: score=1713.0 e_value=1.6e-112 N=35 Av1&Av5 minus
 14-  0:	AVAG|g81.t1	AVAG|g1360.t1	 7e-221	0.795284080185909	0.297241489161805
 14-  1:	AVAG|g82.t1	AVAG|g1359.t1	 1e-105	0.413757681947759	0.599985535784469
 14-  2:	AVAG|g85.t1	AVAG|g1358.t1	      0	0.206280624022324	0.600101081577529
 14-  3:	AVAG|g88.t1	AVAG|g1356.t1	  8e-51	0.554310563546432	0.814233679764187
 14-  4:	AVAG|g90.t1	AVAG|g1355.t1	 1e-272	0.0841478026355683	0.667370968823843
 14-  5:	AVAG|g93.t1	AVAG|g1354.t1	  3e-88	0.41405143672503	0.484425843176162
 14-  6:	AVAG|g94.t1	AVAG|g1353.t1	      0	0.283480328806609	0.645576559161801
 14-  7:	AVAG|g95.t1	AVAG|g1352.t1	 1e-168	0.234444032453328	0.61800867296225
 14-  8:	AVAG|g98.t1	AVAG|g1350.t1	  4e-74	0.536208876794379	1.00852207951454
 14-  9:	AVAG|g105.t1	AVAG|g1347.t1	 3e-153	0.44810738381925	0.694705631893755
 14- 10:	AVAG|g106.t1	AVAG|g1346.t1	 2e-203	0.297152093211076	0.574460421400636
 14- 11:	AVAG|g108.t1	AVAG|g1345.t1	  2e-69	0.616679014872516	0.96280122580633
 14- 12:	AVAG|g112.t1	AVAG|g1343.t1	  2e-93	0.231153596516549	0.707538016897261
 14- 13:	AVAG|g115.t1	AVAG|g1342.t1	  1e-88	0.428295664132573	0.663853667536791
 14- 14:	AVAG|g117.t1	AVAG|g1341.t1	 6e-237	0.231851725830421	0.599501912576557
 14- 15:	AVAG|g118.t1	AVAG|g1338.t1	 8e-200	0.269534132378378	0.833505884778117
 14- 16:	AVAG|g120.t1	AVAG|g1337.t1	 2e-208	0.58438559015525	0.257193586379694
 14- 17:	AVAG|g123.t1	AVAG|g1336.t1	  1e-56	0.574858840234121	0.779939878570471
 14- 18:	AVAG|g124.t1	AVAG|g1335.t1	  2e-49	0.543639082807273	0.774330220142099
 14- 19:	AVAG|g126.t1	AVAG|g1333.t1	 6e-111	0.0691105979196957	0.638788317814016
 14- 20:	AVAG|g127.t1	AVAG|g1332.t1	 3e-161	0.145102725501629	0.645984189754065
 14- 21:	AVAG|g129.t1	AVAG|g1330.t1	 6e-262	0.0824884521881168	0.56004314786997
 14- 22:	AVAG|g130.t1	AVAG|g1329.t1	  1e-46	0.367075104296975	0.686695218629999
 14- 23:	AVAG|g135.t1	AVAG|g1326.t1	 3e-197	0.240683872294079	0.851996629839403
 14- 24:	AVAG|g136.t1	AVAG|g1324.t1	 2e-169	0.246362659818278	0.538566754097022
 14- 25:	AVAG|g137.t1	AVAG|g1323.t1	 2e-162	0.212052993167266	0.635956082911646
 14- 26:	AVAG|g138.t1	AVAG|g1322.t1	  5e-60	0.595458125658846	0.89716751228098
 14- 27:	AVAG|g141.t1	AVAG|g1318.t1	  5e-99	0.146599826075675	0.704223786684771
 14- 28:	AVAG|g143.t1	AVAG|g1316.t1	 1e-160	0.213943335202038	0.73949505791997
 14- 29:	AVAG|g146.t1	AVAG|g1315.t1	 4e-145	0.426754060225524	0.790261457021241
 14- 30:	AVAG|g147.t1	AVAG|g1314.t1	      0	0.381010994370256	0.729065317136888
 14- 31:	AVAG|g150.t1	AVAG|g1313.t1	 4e-161	0.286240123802366	0.6929581090188
 14- 32:	AVAG|g151.t1	AVAG|g1312.t1	 2e-181	0.257662023411993	0.61158602587508
 14- 33:	AVAG|g154.t1	AVAG|g1310.t1	  4e-91	0.419494572341116	0.905549433859342
 14- 34:	AVAG|g155.t1	AVAG|g1309.t1	  9e-89	0.457397039893211	0.733749947344599
## Alignment 15: score=1259.0 e_value=8.5e-80 N=26 Av1&Av64 plus
 15-  0:	AVAG|g223.t1	AVAG|g13369.t1	  3e-27	0.407299988553454	0.811788564034764
 15-  1:	AVAG|g229.t1	AVAG|g13373.t1	  9e-31	0.0388041462833531	0.647021740608213
 15-  2:	AVAG|g230.t1	AVAG|g13374.t1	 4e-201	0.204843848012393	0.898827527515924
 15-  3:	AVAG|g231.t1	AVAG|g13375.t1	  4e-42	0.347774613779092	0.791345382546278
 15-  4:	AVAG|g233.t1	AVAG|g13376.t1	  1e-41	0.44765582371937	0.711726944232263
 15-  5:	AVAG|g234.t1	AVAG|g13377.t1	 6e-152	0.316376125170889	0.693162244943584
 15-  6:	AVAG|g235.t1	AVAG|g13378.t1	  2e-46	0.703228168540914	0.772541060283777
 15-  7:	AVAG|g238.t1	AVAG|g13379.t1	  5e-44	-2	-2
 15-  8:	AVAG|g240.t1	AVAG|g13382.t1	 9e-111	0.339929820456364	0.346640612513842
 15-  9:	AVAG|g242.t1	AVAG|g13385.t1	  2e-72	0.368294622560743	0.651805206903829
 15- 10:	AVAG|g243.t1	AVAG|g13386.t1	 1e-115	0.348708597693604	0.801845701256857
 15- 11:	AVAG|g245.t1	AVAG|g13387.t1	 2e-312	0.264151916796845	0.586116437705438
 15- 12:	AVAG|g246.t1	AVAG|g13389.t1	 2e-108	0.461385525623118	0.280922627526635
 15- 13:	AVAG|g250.t1	AVAG|g13393.t1	  1e-76	0.488217689364227	0.663975757598328
 15- 14:	AVAG|g254.t1	AVAG|g13394.t1	 7e-156	0.308318517234195	0.735317070558001
 15- 15:	AVAG|g258.t1	AVAG|g13398.t1	 4e-156	0.186854219661247	0.780323926749349
 15- 16:	AVAG|g260.t1	AVAG|g13399.t1	 2e-230	0.22956692408026	0.745321580467731
 15- 17:	AVAG|g262.t1	AVAG|g13400.t1	  3e-90	0.212142698938143	0.735710128364928
 15- 18:	AVAG|g263.t1	AVAG|g13401.t1	 1e-277	0.214369877010997	0.682998054107568
 15- 19:	AVAG|g264.t1	AVAG|g13402.t1	 3e-197	0.282860568683061	0.714195818456758
 15- 20:	AVAG|g266.t1	AVAG|g13403.t1	 1e-239	0.182538395171196	0.732201260864054
 15- 21:	AVAG|g271.t1	AVAG|g13407.t1	 1e-223	0.357893799760871	0.501376302501324
 15- 22:	AVAG|g273.t1	AVAG|g13411.t1	 6e-235	0.527113521879792	0.356708038106195
 15- 23:	AVAG|g275.t1	AVAG|g13414.t1	  1e-63	0.297997769665271	0.55041885198597
 15- 24:	AVAG|g277.t1	AVAG|g13417.t1	  3e-72	0.415521138732873	0.558729186318399
 15- 25:	AVAG|g291.t1	AVAG|g13419.t1	      0	0.0904543165173815	0.504746434817087
## Alignment 16: score=547.0 e_value=1.2e-22 N=11 Av1&Av769 minus
 16-  0:	AVAG|g260.t1	AVAG|g51756.t1	 6e-278	-2	-2
 16-  1:	AVAG|g262.t1	AVAG|g51754.t1	 7e-131	0.00181433411734246	0.0265808550345806
 16-  2:	AVAG|g263.t1	AVAG|g51753.t1	      0	0.00418411127027925	0.0326680168763709
 16-  3:	AVAG|g264.t1	AVAG|g51752.t1	      0	0.00784833845947724	0.0245197773757921
 16-  4:	AVAG|g266.t1	AVAG|g51750.t1	      0	0.0061708903760377	0.0276471093608098
 16-  5:	AVAG|g267.t1	AVAG|g51749.t1	  9e-64	0.164995019078367	0.0737200113260504
 16-  6:	AVAG|g268.t1	AVAG|g51748.t1	  1e-34	0.00602110609683198	0.072019307505839
 16-  7:	AVAG|g269.t1	AVAG|g51747.t1	 8e-103	0.00502514442736467	0.0150005000300022
 16-  8:	AVAG|g271.t1	AVAG|g51745.t1	      0	0.00393637118146171	0.0355556301055975
 16-  9:	AVAG|g273.t1	AVAG|g51741.t1	      0	0.0050772353831554	0.0121431780084812
 16- 10:	AVAG|g275.t1	AVAG|g51739.t1	 1e-114	0.0143446995701453	0.0421656696333548
## Alignment 17: score=4186.0 e_value=0 N=84 Av1&Av94 minus
 17-  0:	AVAG|g57.t1	AVAG|g17626.t1	 2e-136	0.0409043564972652	0.0262264483783101
 17-  1:	AVAG|g59.t1	AVAG|g17624.t1	 4e-217	0.0099844314520876	0.00981742951607609
 17-  2:	AVAG|g60.t1	AVAG|g17623.t1	 3e-286	0.000906070783712771	0.0244420815742095
 17-  3:	AVAG|g62.t1	AVAG|g17621.t1	 2e-191	0.0115349918710036	0.0479640339406822
 17-  4:	AVAG|g63.t1	AVAG|g17620.t1	 4e-166	0.0144131267236625	0.0358812817393456
 17-  5:	AVAG|g65.t1	AVAG|g17619.t1	  3e-44	0	0.0146703943908702
 17-  6:	AVAG|g66.t1	AVAG|g17618.t1	      0	0.00582005606786664	0.0309961466196345
 17-  7:	AVAG|g67.t1	AVAG|g17617.t1	 1e-248	0.00336606455621595	0.0230954019675718
 17-  8:	AVAG|g68.t1	AVAG|g17616.t1	 3e-222	0.0776539496071333	0.0903883982478984
 17-  9:	AVAG|g69.t1	AVAG|g17615.t1	 7e-151	0.036499649639079	0.0552562334942835
 17- 10:	AVAG|g70.t1	AVAG|g17614.t1	  2e-70	0	0.0471668164117003
 17- 11:	AVAG|g71.t1	AVAG|g17613.t1	      0	0.00232153406488067	0.0372004519957431
 17- 12:	AVAG|g72.t1	AVAG|g17612.t1	 2e-201	0.00718568370881848	0.0501472089218449
 17- 13:	AVAG|g73.t1	AVAG|g17611.t1	 2e-214	0.023374178892605	0.0625769941743875
 17- 14:	AVAG|g74.t1	AVAG|g17610.t1	 5e-241	0.0122576783566175	0.0266103300115572
 17- 15:	AVAG|g75.t1	AVAG|g17609.t1	 8e-222	0.0058010537687894	0.0342794400811206
 17- 16:	AVAG|g76.t1	AVAG|g17608.t1	 2e-172	0.00717022669648667	0.0388436318463036
 17- 17:	AVAG|g77.t1	AVAG|g17607.t1	      0	0.0123280513160694	0.0258039524416934
 17- 18:	AVAG|g78.t1	AVAG|g17606.t1	 8e-185	0.00426743683325893	0.0519893119112992
 17- 19:	AVAG|g79.t1	AVAG|g17604.t1	 1e-117	0.101160007871862	0.271281095813298
 17- 20:	AVAG|g80.t1	AVAG|g17603.t1	 3e-121	-2	-2
 17- 21:	AVAG|g81.t1	AVAG|g17602.t1	      0	0.0102096652643799	0.0180545577905199
 17- 22:	AVAG|g82.t1	AVAG|g17601.t1	 6e-245	0.00505861457404714	0.0214875932289948
 17- 23:	AVAG|g85.t1	AVAG|g17599.t1	      0	0.00297767140513908	0.0269979421874251
 17- 24:	AVAG|g86.t1	AVAG|g17598.t1	      0	0.00693646562824594	0.0541337913552047
 17- 25:	AVAG|g87.t1	AVAG|g17597.t1	      0	0.0556282048648846	0.0631816687873732
 17- 26:	AVAG|g90.t1	AVAG|g17594.t1	 5e-279	0	0.0287303898696701
 17- 27:	AVAG|g91.t1	AVAG|g17593.t1	 1e-102	0	0.0407709069141655
 17- 28:	AVAG|g93.t1	AVAG|g17591.t1	 4e-250	0.0212394832410349	0.0314615664021343
 17- 29:	AVAG|g94.t1	AVAG|g17590.t1	      0	0.00606501500079496	0.047596482477446
 17- 30:	AVAG|g95.t1	AVAG|g17589.t1	 6e-259	0.00496485056753412	0.0340352287484965
 17- 31:	AVAG|g96.t1	AVAG|g17588.t1	  9e-84	0.00554915826281669	0.0689574788053966
 17- 32:	AVAG|g97.t1	AVAG|g17587.t1	 4e-172	0.0219184978625277	0.0452437649769578
 17- 33:	AVAG|g99.t1	AVAG|g17586.t1	 3e-192	0.00466201967325456	0.0117018463538047
 17- 34:	AVAG|g101.t1	AVAG|g17584.t1	 9e-302	0.00834036951981018	0.0391393148779277
 17- 35:	AVAG|g102.t1	AVAG|g17583.t1	 9e-146	0.00160771765743859	0.0433110013013256
 17- 36:	AVAG|g103.t1	AVAG|g17582.t1	  2e-60	0.0142268640504709	0.0870541284395655
 17- 37:	AVAG|g104.t1	AVAG|g17580.t1	 2e-236	0.0258515201652647	0.0240612862190215
 17- 38:	AVAG|g105.t1	AVAG|g17578.t1	 5e-270	0.0159318759147127	0.0339440441639771
 17- 39:	AVAG|g106.t1	AVAG|g17577.t1	      0	0.00687290033009323	0.0398138163392347
 17- 40:	AVAG|g108.t1	AVAG|g17575.t1	 4e-241	0.00783979263906703	0.0164040561140012
 17- 41:	AVAG|g109.t1	AVAG|g17574.t1	 2e-222	0.0153290007579555	0.0391222974634393
 17- 42:	AVAG|g110.t1	AVAG|g17573.t1	      0	0.0225813718811897	0.019227970780954
 17- 43:	AVAG|g111.t1	AVAG|g17572.t1	 6e-121	0.00771462925435863	0.00708387792863898
 17- 44:	AVAG|g112.t1	AVAG|g17571.t1	 1e-138	0.00724205989120901	0.0221827630077645
 17- 45:	AVAG|g113.t1	AVAG|g17570.t1	 1e-216	0.0166014683339487	0.0376123377641036
 17- 46:	AVAG|g114.t1	AVAG|g17569.t1	 1e-166	0.00288600644713	0.0503920833658506
 17- 47:	AVAG|g115.t1	AVAG|g17568.t1	 7e-196	0.00763527272934771	0.0164955102855523
 17- 48:	AVAG|g116.t1	AVAG|g17567.t1	      0	0.00561997712189898	0.0369381171896846
 17- 49:	AVAG|g117.t1	AVAG|g17566.t1	      0	0.00382783132856705	0.0216083491882453
 17- 50:	AVAG|g118.t1	AVAG|g17565.t1	      0	0.00753476264542849	0.037951792663337
 17- 51:	AVAG|g119.t1	AVAG|g17564.t1	      0	0.0055129210615562	0.0461351282156067
 17- 52:	AVAG|g120.t1	AVAG|g17563.t1	      0	0.00724665198708584	0.0315940098514874
 17- 53:	AVAG|g121.t1	AVAG|g17562.t1	 5e-102	0.00922379035353185	0.0174935044248068
 17- 54:	AVAG|g122.t1	AVAG|g17561.t1	 2e-173	0.00647812276304356	0.0123777951230148
 17- 55:	AVAG|g123.t1	AVAG|g17558.t1	  1e-41	0.721615116354828	0.783685118479657
 17- 56:	AVAG|g124.t1	AVAG|g17556.t1	  2e-41	0.544273424759329	0.769827513199081
 17- 57:	AVAG|g126.t1	AVAG|g17555.t1	 6e-124	0.00198052598998226	0.0268936376062025
 17- 58:	AVAG|g127.t1	AVAG|g17554.t1	 4e-210	0.00353426925377557	0.0120889118265616
 17- 59:	AVAG|g129.t1	AVAG|g17552.t1	 8e-297	0.000835771085234845	0.0406485539479531
 17- 60:	AVAG|g130.t1	AVAG|g17551.t1	 2e-124	0.00991913945598463	0.0414511005811888
 17- 61:	AVAG|g131.t1	AVAG|g17550.t1	      0	0.00161888764373621	0.0203126836683176
 17- 62:	AVAG|g132.t1	AVAG|g17549.t1	 6e-186	0.00899111666997716	0.0184341076986659
 17- 63:	AVAG|g133.t1	AVAG|g17548.t1	 5e-133	0.0104622446315339	0.0467336915350142
 17- 64:	AVAG|g134.t1	AVAG|g17547.t1	  5e-58	0.0079947459214939	0.0507593239355005
 17- 65:	AVAG|g135.t1	AVAG|g17546.t1	 2e-282	0.00821113652870478	0.044059466441937
 17- 66:	AVAG|g136.t1	AVAG|g17545.t1	 9e-269	0.00945937180721041	0.0366725166025158
 17- 67:	AVAG|g137.t1	AVAG|g17544.t1	 3e-233	0.00523060266696278	0.0215261412843743
 17- 68:	AVAG|g138.t1	AVAG|g17543.t1	 5e-227	0.116553698945932	0.149952914962143
 17- 69:	AVAG|g141.t1	AVAG|g17541.t1	 4e-124	0.00974039664510839	0.0446940729016842
 17- 70:	AVAG|g143.t1	AVAG|g17539.t1	 5e-236	0.00318753800148539	0.0411318015331251
 17- 71:	AVAG|g144.t1	AVAG|g17538.t1	 9e-299	0.00665331135684486	0.0365668857512543
 17- 72:	AVAG|g145.t1	AVAG|g17537.t1	 4e-126	0.00195249052672921	0.0386766677741952
 17- 73:	AVAG|g146.t1	AVAG|g17536.t1	 6e-291	0.00434500454875898	0.0262481222837794
 17- 74:	AVAG|g147.t1	AVAG|g17535.t1	      0	0.0207703604909683	0.0420549540368135
 17- 75:	AVAG|g149.t1	AVAG|g17534.t1	  1e-76	0.0524722203658849	0.0132089269978117
 17- 76:	AVAG|g150.t1	AVAG|g17533.t1	  2e-75	0.082103079671343	0.0272485803667174
 17- 77:	AVAG|g151.t1	AVAG|g17531.t1	 4e-311	0.000807754520728462	0.0245699860724943
 17- 78:	AVAG|g152.t1	AVAG|g17530.t1	 3e-184	0.00746696969853184	0.0475201941201047
 17- 79:	AVAG|g153.t1	AVAG|g17529.t1	 1e-184	0.0120599234464223	0.0386010273006217
 17- 80:	AVAG|g154.t1	AVAG|g17528.t1	 5e-182	0.0115198913631413	0.0484704717045692
 17- 81:	AVAG|g155.t1	AVAG|g17527.t1	 1e-180	0.00983505487958803	0.0471752476232021
 17- 82:	AVAG|g156.t1	AVAG|g17526.t1	 2e-161	0.0121537031004927	0.0588274692242051
 17- 83:	AVAG|g157.t1	AVAG|g17525.t1	 2e-281	0.212672409110142	0.151742716754796
## Alignment 18: score=1198.0 e_value=9.7e-68 N=24 Av10&Av179 plus
 18-  0:	AVAG|g2723.t1	AVAG|g26840.t1	 3e-304	0.0167337618823354	0.0250023152006939
 18-  1:	AVAG|g2724.t1	AVAG|g26841.t1	  1e-50	0	0.0298546878003148
 18-  2:	AVAG|g2725.t1	AVAG|g26842.t1	 1e-172	0.0336583705121373	0.0513020451633003
 18-  3:	AVAG|g2726.t1	AVAG|g26843.t1	 9e-147	0	0.0253188599437158
 18-  4:	AVAG|g2727.t1	AVAG|g26844.t1	      0	0.00320956224670755	0.0264552698640819
 18-  5:	AVAG|g2729.t1	AVAG|g26846.t1	      0	0.00942148778981795	0.0416659908826723
 18-  6:	AVAG|g2730.t1	AVAG|g26847.t1	  1e-33	0	0
 18-  7:	AVAG|g2731.t1	AVAG|g26848.t1	 6e-139	0.016940302331145	0.0225580914279585
 18-  8:	AVAG|g2732.t1	AVAG|g26849.t1	  1e-98	0	0.0236550488026518
 18-  9:	AVAG|g2734.t1	AVAG|g26851.t1	 8e-186	0.00925325683245226	0.0316550374824012
 18- 10:	AVAG|g2735.t1	AVAG|g26852.t1	 7e-162	0.0129768038623739	0.0370731839862873
 18- 11:	AVAG|g2736.t1	AVAG|g26853.t1	      0	0.00507735473048663	0.0237447696344407
 18- 12:	AVAG|g2737.t1	AVAG|g26854.t1	 7e-210	0.00478279819327264	0.0167839171966439
 18- 13:	AVAG|g2738.t1	AVAG|g26855.t1	      0	0.00110132178379993	0.0218558511806247
 18- 14:	AVAG|g2739.t1	AVAG|g26856.t1	      0	0.00886477839611423	0.0403255191990761
 18- 15:	AVAG|g2740.t1	AVAG|g26857.t1	  3e-60	0	0.0153066537234053
 18- 16:	AVAG|g2741.t1	AVAG|g26858.t1	 2e-201	0.00727058102125617	0.0188615048315796
 18- 17:	AVAG|g2743.t1	AVAG|g26860.t1	      0	0.00104730336445671	0.026686423860703
 18- 18:	AVAG|g2744.t1	AVAG|g26861.t1	      0	0.00883293739146454	0.0386214941840591
 18- 19:	AVAG|g2746.t1	AVAG|g26863.t1	 2e-282	0.00528986103013271	0.0332188256200635
 18- 20:	AVAG|g2747.t1	AVAG|g26864.t1	      0	0.00556122861379992	0.0322062502083209
 18- 21:	AVAG|g2748.t1	AVAG|g26866.t1	 1e-155	0.00650234362784639	0.0278885732180444
 18- 22:	AVAG|g2750.t1	AVAG|g26868.t1	 2e-187	0	0.0492383501302321
 18- 23:	AVAG|g2751.t1	AVAG|g26869.t1	      0	0.008320342238675	0.0478822323445708
## Alignment 19: score=1243.0 e_value=3.2e-72 N=25 Av10&Av215 plus
 19-  0:	AVAG|g2894.t1	AVAG|g30052.t1	  3e-53	0.114490789705955	0.246191227460593
 19-  1:	AVAG|g2895.t1	AVAG|g30053.t1	      0	0.0133899641477006	0.0531854880901778
 19-  2:	AVAG|g2896.t1	AVAG|g30054.t1	 5e-146	0.00662347343271498	0.030476513931904
 19-  3:	AVAG|g2897.t1	AVAG|g30055.t1	 1e-209	0.0107926315267205	0.0250981941492938
 19-  4:	AVAG|g2898.t1	AVAG|g30056.t1	 1e-227	0.0215613051947218	0.0394936312210059
 19-  5:	AVAG|g2899.t1	AVAG|g30057.t1	      0	0.0115882133667892	0.055623938132401
 19-  6:	AVAG|g2900.t1	AVAG|g30058.t1	      0	0.0374569016992036	0.0575791265279875
 19-  7:	AVAG|g2902.t1	AVAG|g30059.t1	      0	0.00593201088735078	0.0335776754333289
 19-  8:	AVAG|g2903.t1	AVAG|g30060.t1	 9e-101	0.0074565651480499	0
 19-  9:	AVAG|g2905.t1	AVAG|g30062.t1	 2e-197	0.0124950828383967	0.034096780557568
 19- 10:	AVAG|g2906.t1	AVAG|g30063.t1	 2e-223	0.00755792886195157	0.0324694087666051
 19- 11:	AVAG|g2907.t1	AVAG|g30064.t1	 4e-122	0.011516541062396	0.0140190997591144
 19- 12:	AVAG|g2908.t1	AVAG|g30065.t1	 1e-129	0.0424141271286909	0.0517446536152135
 19- 13:	AVAG|g2909.t1	AVAG|g30066.t1	 1e-129	0.193259991499659	0.109611445539492
 19- 14:	AVAG|g2911.t1	AVAG|g30068.t1	  6e-19	0.519860385419959	0.428091816400161
 19- 15:	AVAG|g2913.t1	AVAG|g30071.t1	 9e-213	0.023559944125328	0.0116923446320134
 19- 16:	AVAG|g2914.t1	AVAG|g30072.t1	  3e-66	0.0169930803670593	0.0382654718118908
 19- 17:	AVAG|g2916.t1	AVAG|g30074.t1	  5e-46	0.0328759717307315	0.0172752359082197
 19- 18:	AVAG|g2917.t1	AVAG|g30078.t1	  3e-75	0.0819419691154225	0.0602193200556636
 19- 19:	AVAG|g2918.t1	AVAG|g30080.t1	  8e-22	-2	-2
 19- 20:	AVAG|g2920.t1	AVAG|g30082.t1	      0	0.0234118785656737	0.0588885267243223
 19- 21:	AVAG|g2922.t1	AVAG|g30084.t1	 4e-110	0.0224671177495645	0.0241178337258985
 19- 22:	AVAG|g2923.t1	AVAG|g30085.t1	      0	0.017212267013851	0.0473748197017621
 19- 23:	AVAG|g2926.t1	AVAG|g30088.t1	 8e-106	0.018462470726517	0.0580399977115652
 19- 24:	AVAG|g2927.t1	AVAG|g30089.t1	 4e-113	-2	-2
## Alignment 20: score=1894.0 e_value=1.2e-128 N=39 Av10&Av272 plus
 20-  0:	AVAG|g2732.t1	AVAG|g34346.t1	  3e-57	0.316598448391483	0.6186308571059
 20-  1:	AVAG|g2740.t1	AVAG|g34349.t1	  2e-47	0.126434946706244	0.548165631407094
 20-  2:	AVAG|g2741.t1	AVAG|g34350.t1	  3e-89	0.456590360610266	0.902608725042281
 20-  3:	AVAG|g2744.t1	AVAG|g34352.t1	      0	0.114707441979165	0.677364738714435
 20-  4:	AVAG|g2747.t1	AVAG|g34355.t1	 4e-224	0.597425739504658	0.57107997492502
 20-  5:	AVAG|g2748.t1	AVAG|g34356.t1	  3e-23	0.976668639814172	1.10342698726335
 20-  6:	AVAG|g2751.t1	AVAG|g34359.t1	 4e-132	0.303242666604586	0.621941920649078
 20-  7:	AVAG|g2753.t1	AVAG|g34360.t1	  8e-63	0.46626616243335	0.551735366846835
 20-  8:	AVAG|g2756.t1	AVAG|g34361.t1	 2e-258	0.456282204961897	0.497438173549094
 20-  9:	AVAG|g2759.t1	AVAG|g34363.t1	 2e-192	0.285300246594292	0.573731978594497
 20- 10:	AVAG|g2761.t1	AVAG|g34364.t1	  4e-44	0.472220853663295	0.869231578796401
 20- 11:	AVAG|g2764.t1	AVAG|g34365.t1	 2e-185	0.255016902156285	0.375782565278648
 20- 12:	AVAG|g2769.t1	AVAG|g34370.t1	 2e-213	0.313812848897189	0.692883359726947
 20- 13:	AVAG|g2771.t1	AVAG|g34372.t1	  3e-90	0.258687936715806	0.260971181569382
 20- 14:	AVAG|g2774.t1	AVAG|g34374.t1	  2e-96	0.260743932823094	0.769445433036707
 20- 15:	AVAG|g2777.t1	AVAG|g34375.t1	  5e-78	0.529027290416877	0.68490679900256
 20- 16:	AVAG|g2778.t1	AVAG|g34378.t1	 3e-209	0.43228887660051	0.717270797062948
 20- 17:	AVAG|g2779.t1	AVAG|g34379.t1	 9e-141	0.228642314003521	0.651955866455529
 20- 18:	AVAG|g2780.t1	AVAG|g34380.t1	 6e-248	0.136383636933752	0.682399925216551
 20- 19:	AVAG|g2782.t1	AVAG|g34382.t1	 3e-306	0.450797406008404	0.644573803833063
 20- 20:	AVAG|g2783.t1	AVAG|g34386.t1	 5e-141	0.367458426449891	0.587821332219293
 20- 21:	AVAG|g2784.t1	AVAG|g34388.t1	 6e-154	0.287925354355616	0.627252563556656
 20- 22:	AVAG|g2786.t1	AVAG|g34389.t1	      0	0.523800539140886	0.634188540480299
 20- 23:	AVAG|g2787.t1	AVAG|g34390.t1	  1e-51	0.0722043339947798	0.555391437244536
 20- 24:	AVAG|g2790.t1	AVAG|g34391.t1	 5e-109	0.0339040775760351	0.350215663665564
 20- 25:	AVAG|g2792.t1	AVAG|g34392.t1	 4e-136	0.287105181809482	0.458569896552393
 20- 26:	AVAG|g2794.t1	AVAG|g34393.t1	  1e-82	0.301420256805425	0.307587209462922
 20- 27:	AVAG|g2799.t1	AVAG|g34395.t1	 1e-289	0.101412700088889	0.705505505958991
 20- 28:	AVAG|g2800.t1	AVAG|g34399.t1	  1e-33	0.254259343604679	0.834828971978006
 20- 29:	AVAG|g2801.t1	AVAG|g34402.t1	  4e-40	0.783155574934016	0.259866073973803
 20- 30:	AVAG|g2803.t1	AVAG|g34403.t1	 9e-175	0.240226634865214	0.728467134009235
 20- 31:	AVAG|g2805.t1	AVAG|g34405.t1	 3e-110	0.214575639112726	0.68469421029288
 20- 32:	AVAG|g2806.t1	AVAG|g34406.t1	 5e-252	0.205132988511729	0.655253482973539
 20- 33:	AVAG|g2808.t1	AVAG|g34407.t1	 4e-121	0.26702345899159	0.79883213375392
 20- 34:	AVAG|g2809.t1	AVAG|g34408.t1	  2e-76	0.406340724714381	0.385522817524644
 20- 35:	AVAG|g2820.t1	AVAG|g34410.t1	 5e-249	0.12060348369638	0.698332982402848
 20- 36:	AVAG|g2822.t1	AVAG|g34411.t1	 2e-184	0.429643847507147	0.577009460482273
 20- 37:	AVAG|g2823.t1	AVAG|g34412.t1	 2e-132	0.113080964880639	0.715139047671823
 20- 38:	AVAG|g2824.t1	AVAG|g34413.t1	  6e-39	0.627797041458378	1.16919489193675
## Alignment 21: score=748.0 e_value=2e-36 N=15 Av10&Av329 plus
 21-  0:	AVAG|g2876.t1	AVAG|g37681.t1	      0	0.0371605139410137	0.073885199641397
 21-  1:	AVAG|g2878.t1	AVAG|g37683.t1	 7e-207	0.00718138341345986	0.0417063660339889
 21-  2:	AVAG|g2879.t1	AVAG|g37684.t1	 8e-213	0.00366375652248134	0.0243758760473843
 21-  3:	AVAG|g2882.t1	AVAG|g37686.t1	 4e-137	0.00541681560185834	0.0299740189494768
 21-  4:	AVAG|g2883.t1	AVAG|g37687.t1	 2e-172	0.00585083415762553	0.0593835222841369
 21-  5:	AVAG|g2884.t1	AVAG|g37688.t1	      0	0.0118033011644193	0.0322887646015875
 21-  6:	AVAG|g2885.t1	AVAG|g37689.t1	  1e-53	0.0865607518693612	0.103395983022007
 21-  7:	AVAG|g2886.t1	AVAG|g37690.t1	 3e-226	0.0191804346182849	0.049963885069867
 21-  8:	AVAG|g2887.t1	AVAG|g37691.t1	  2e-80	0.081670566179353	0.0498673059516247
 21-  9:	AVAG|g2888.t1	AVAG|g37693.t1	 6e-193	0.0136086207796521	0.0327921082603737
 21- 10:	AVAG|g2889.t1	AVAG|g37694.t1	 3e-147	0.0064690428017614	0.022946340433652
 21- 11:	AVAG|g2891.t1	AVAG|g37697.t1	      0	0.00862676838905278	0.0399518699496887
 21- 12:	AVAG|g2892.t1	AVAG|g37698.t1	 3e-105	0.0159580488354636	0.0455836471964618
 21- 13:	AVAG|g2893.t1	AVAG|g37699.t1	 1e-110	0.0533204250867151	0.0664867535251377
 21- 14:	AVAG|g2894.t1	AVAG|g37700.t1	  2e-71	0.0437966478547421	0.031611351468334
## Alignment 22: score=1194.0 e_value=9.8e-68 N=24 Av10&Av329 minus
 22-  0:	AVAG|g2927.t1	AVAG|g37730.t1	      0	0.0158697914204598	0.0217269601520407
 22-  1:	AVAG|g2928.t1	AVAG|g37729.t1	  2e-57	0.0159580488354636	0.0645559565784322
 22-  2:	AVAG|g2929.t1	AVAG|g37728.t1	 4e-168	0.00153472364590564	0.032856250982245
 22-  3:	AVAG|g2930.t1	AVAG|g37727.t1	 4e-190	0.00388937777427406	0.030046936614053
 22-  4:	AVAG|g2931.t1	AVAG|g37726.t1	      0	0.00341297517299735	0.0387841507854829
 22-  5:	AVAG|g2932.t1	AVAG|g37725.t1	      0	0.009345915328359	0.0293631806713689
 22-  6:	AVAG|g2933.t1	AVAG|g37724.t1	 5e-166	0.127418005828286	0.0964708184161611
 22-  7:	AVAG|g2934.t1	AVAG|g37723.t1	 5e-215	0.00510260286474967	0.0273735172801505
 22-  8:	AVAG|g2935.t1	AVAG|g37722.t1	 3e-190	0.0129049317827581	0.0274809937509308
 22-  9:	AVAG|g2936.t1	AVAG|g37721.t1	 3e-179	0.0111113143388554	0.0330242026128775
 22- 10:	AVAG|g2937.t1	AVAG|g37720.t1	 6e-113	0.0235171512720161	0.0460691313165324
 22- 11:	AVAG|g2938.t1	AVAG|g37719.t1	  6e-68	0.0108142456353314	0.0409099358622443
 22- 12:	AVAG|g2939.t1	AVAG|g37718.t1	 6e-175	0.0141263740569257	0.0220199302601026
 22- 13:	AVAG|g2940.t1	AVAG|g37717.t1	 3e-184	0.0165695382591702	0.0467407859390666
 22- 14:	AVAG|g2943.t1	AVAG|g37712.t1	 3e-184	0.0156823895472368	0.0638214753951073
 22- 15:	AVAG|g2945.t1	AVAG|g37710.t1	      0	0.0157366947370621	0.0405432034780106
 22- 16:	AVAG|g2946.t1	AVAG|g37709.t1	  2e-87	0.00291900149542101	0.0207446240935499
 22- 17:	AVAG|g2947.t1	AVAG|g37708.t1	  1e-54	0.0189958709806273	0.0740199616830934
 22- 18:	AVAG|g2948.t1	AVAG|g37707.t1	 4e-174	0.00819493698381796	0.0236426196102073
 22- 19:	AVAG|g2951.t1	AVAG|g37706.t1	      0	0.0065367386263536	0.0393707406476346
 22- 20:	AVAG|g2953.t1	AVAG|g37704.t1	  7e-93	0.0216036538418813	0.0549025530174713
 22- 21:	AVAG|g2954.t1	AVAG|g37703.t1	 8e-179	0.0635589528630813	0.0576128749458601
 22- 22:	AVAG|g2956.t1	AVAG|g37701.t1	  3e-70	0.351912191858338	0.0356590407179174
 22- 23:	AVAG|g2957.t1	AVAG|g37700.t1	  2e-52	0.112653722914466	0.238594705366123
## Alignment 23: score=250.0 e_value=4.9e-06 N=5 Av10&Av351 plus
 23-  0:	AVAG|g2852.t1	AVAG|g38884.t1	      0	0.0511684382682171	0.0963691085460112
 23-  1:	AVAG|g2853.t1	AVAG|g38885.t1	 2e-230	0.00585997707180289	0.0251144541136038
 23-  2:	AVAG|g2854.t1	AVAG|g38886.t1	 9e-130	0.0401881846005798	0.0256289173448033
 23-  3:	AVAG|g2855.t1	AVAG|g38887.t1	 3e-196	0.762397093409714	0.32069070362891
 23-  4:	AVAG|g2856.t1	AVAG|g38888.t1	  5e-50	-2	-2
## Alignment 24: score=1748.0 e_value=3.8e-116 N=35 Av10&Av432 plus
 24-  0:	AVAG|g2807.t1	AVAG|g42703.t1	      0	-2	-2
 24-  1:	AVAG|g2809.t1	AVAG|g42704.t1	 9e-191	0.0132864413514427	0.0270299523623976
 24-  2:	AVAG|g2810.t1	AVAG|g42705.t1	 7e-270	0.00555643844130675	0.0670640500431101
 24-  3:	AVAG|g2811.t1	AVAG|g42706.t1	 2e-172	0.0245546227222779	0.0543399567575242
 24-  4:	AVAG|g2814.t1	AVAG|g42709.t1	 4e-198	0.00127659605289781	0.0269087157486763
 24-  5:	AVAG|g2815.t1	AVAG|g42710.t1	 2e-127	0.00547447686120871	0.0273378783823658
 24-  6:	AVAG|g2816.t1	AVAG|g42711.t1	 6e-187	0.0065331423556863	0.0268685448886087
 24-  7:	AVAG|g2817.t1	AVAG|g42712.t1	 4e-129	0.00376530442562436	0.0337514766840651
 24-  8:	AVAG|g2818.t1	AVAG|g42713.t1	 1e-238	0.0167853845730154	0.0449432413458294
 24-  9:	AVAG|g2819.t1	AVAG|g42714.t1	 9e-102	0.004851442022486	0.0354466439209365
 24- 10:	AVAG|g2820.t1	AVAG|g42715.t1	 9e-296	0.000836703475427011	0.017691237941353
 24- 11:	AVAG|g2821.t1	AVAG|g42716.t1	 2e-242	0.0085061446524858	0.0447178730889143
 24- 12:	AVAG|g2822.t1	AVAG|g42717.t1	      0	0.0101700782879507	0.0383576709248565
 24- 13:	AVAG|g2823.t1	AVAG|g42718.t1	 4e-160	0.00152516575182296	0.0228589122430615
 24- 14:	AVAG|g2824.t1	AVAG|g42719.t1	 2e-112	0.0121288270921644	0.0410058194277653
 24- 15:	AVAG|g2825.t1	AVAG|g42720.t1	      0	0.00611780093687648	0.0336662409361007
 24- 16:	AVAG|g2826.t1	AVAG|g42721.t1	 3e-171	0.00294768249737381	0.0227462467654297
 24- 17:	AVAG|g2828.t1	AVAG|g42723.t1	  2e-86	0.00257510982591864	0.0617996488253001
 24- 18:	AVAG|g2829.t1	AVAG|g42724.t1	  4e-61	0.00722461938060814	0.0186056052782008
 24- 19:	AVAG|g2830.t1	AVAG|g42725.t1	      0	0.0109542252510832	0.0342413556555112
 24- 20:	AVAG|g2831.t1	AVAG|g42726.t1	      0	0.00902311750490832	0.0322226037312817
 24- 21:	AVAG|g2832.t1	AVAG|g42727.t1	      0	0.00430898089199242	0.0283386721709849
 24- 22:	AVAG|g2833.t1	AVAG|g42728.t1	      0	0.00466020916852505	0.021909362587042
 24- 23:	AVAG|g2834.t1	AVAG|g42729.t1	      0	0.0101083896124433	0.0407647497842087
 24- 24:	AVAG|g2835.t1	AVAG|g42730.t1	 4e-222	0.00664149714053602	0.0394002853792092
 24- 25:	AVAG|g2836.t1	AVAG|g42731.t1	 3e-245	0.0138480689820784	0.0553884822155736
 24- 26:	AVAG|g2837.t1	AVAG|g42732.t1	 7e-176	0	0.0133633824875953
 24- 27:	AVAG|g2838.t1	AVAG|g42733.t1	 8e-261	0	0.0356727599032204
 24- 28:	AVAG|g2839.t1	AVAG|g42734.t1	 4e-138	0.00177305047116038	0.0437282302354473
 24- 29:	AVAG|g2840.t1	AVAG|g42735.t1	  2e-53	0.0148048515334472	0.0226432292093593
 24- 30:	AVAG|g2841.t1	AVAG|g42736.t1	 1e-285	0.00798292701840896	0.0273316511151346
 24- 31:	AVAG|g2842.t1	AVAG|g42737.t1	 8e-140	0.0961358787580154	0.0877127560531942
 24- 32:	AVAG|g2843.t1	AVAG|g42738.t1	  1e-33	0.0250894475024786	0.0193924081121884
 24- 33:	AVAG|g2844.t1	AVAG|g42740.t1	      0	0.00506616055236945	0.0431773888661085
 24- 34:	AVAG|g2845.t1	AVAG|g42741.t1	 1e-185	0.0117561872545908	0.019735662401035
## Alignment 25: score=3026.0 e_value=5.6e-234 N=62 Av10&Av45 minus
 25-  0:	AVAG|g2723.t1	AVAG|g10200.t1	 3e-200	0.24430343464074	0.776113960414241
 25-  1:	AVAG|g2724.t1	AVAG|g10198.t1	  2e-39	0.183117782056981	0.439390372711882
 25-  2:	AVAG|g2725.t1	AVAG|g10196.t1	  5e-69	0.47070200699161	0.729847371786785
 25-  3:	AVAG|g2727.t1	AVAG|g10194.t1	 2e-310	0.208541150032158	0.629002439479114
 25-  4:	AVAG|g2729.t1	AVAG|g10192.t1	      0	0.130495995067108	0.535708434965905
 25-  5:	AVAG|g2730.t1	AVAG|g10191.t1	  2e-33	0.00653598907683283	0.413528788620255
 25-  6:	AVAG|g2731.t1	AVAG|g10190.t1	  4e-19	0.756875421237137	0.61976601490647
 25-  7:	AVAG|g2732.t1	AVAG|g10186.t1	  3e-57	0.316598448391483	0.635077381816744
 25-  8:	AVAG|g2740.t1	AVAG|g10183.t1	  1e-46	0.136741167595466	0.542250107782219
 25-  9:	AVAG|g2741.t1	AVAG|g10182.t1	  5e-87	0.471807700379801	0.881825289875908
 25- 10:	AVAG|g2744.t1	AVAG|g10180.t1	      0	0.115457764588433	0.618639561014174
 25- 11:	AVAG|g2747.t1	AVAG|g10178.t1	 3e-280	0.546639830991815	0.533004591964054
 25- 12:	AVAG|g2751.t1	AVAG|g10175.t1	 4e-209	0.296274945680226	0.648641488609436
 25- 13:	AVAG|g2753.t1	AVAG|g10174.t1	  4e-63	0.519993730606549	0.569688952702635
 25- 14:	AVAG|g2756.t1	AVAG|g10173.t1	 2e-259	0.448702294563954	0.496506172256222
 25- 15:	AVAG|g2759.t1	AVAG|g10171.t1	 3e-169	0.299474723984969	0.491317945775808
 25- 16:	AVAG|g2761.t1	AVAG|g10170.t1	  3e-44	0.480429864947225	0.819798318172795
 25- 17:	AVAG|g2764.t1	AVAG|g10169.t1	 3e-294	0.214231409581389	0.555481554219016
 25- 18:	AVAG|g2769.t1	AVAG|g10165.t1	 2e-201	0.321083460466933	0.662480389265644
 25- 19:	AVAG|g2771.t1	AVAG|g10163.t1	  2e-95	0.170433539293818	0.487104087792962
 25- 20:	AVAG|g2772.t1	AVAG|g10162.t1	 6e-249	0.105063289435269	0.678387642316548
 25- 21:	AVAG|g2774.t1	AVAG|g10160.t1	  1e-96	0.261678558802666	0.723452781195856
 25- 22:	AVAG|g2777.t1	AVAG|g10159.t1	  2e-78	0.527586805166507	0.707693748999233
 25- 23:	AVAG|g2778.t1	AVAG|g10156.t1	 1e-206	0.435207133396023	0.735848902992487
 25- 24:	AVAG|g2779.t1	AVAG|g10155.t1	 5e-141	0.226292762201931	0.672953640232847
 25- 25:	AVAG|g2780.t1	AVAG|g10154.t1	 2e-248	0.133529510867776	0.675728272623629
 25- 26:	AVAG|g2782.t1	AVAG|g10151.t1	  1e-61	-2	-2
 25- 27:	AVAG|g2783.t1	AVAG|g10149.t1	 6e-142	0.448745091847079	0.658398471704076
 25- 28:	AVAG|g2784.t1	AVAG|g10147.t1	 1e-151	0.290233321492775	0.614146701852174
 25- 29:	AVAG|g2786.t1	AVAG|g10146.t1	      0	0.515659570587807	0.659192053711455
 25- 30:	AVAG|g2787.t1	AVAG|g10145.t1	  1e-51	0.0722043339947798	0.555391437244536
 25- 31:	AVAG|g2790.t1	AVAG|g10144.t1	 6e-109	0.033881099517526	0.350769189711311
 25- 32:	AVAG|g2792.t1	AVAG|g10143.t1	 1e-134	0.286154108777459	0.481101819077145
 25- 33:	AVAG|g2794.t1	AVAG|g10142.t1	  5e-83	0.302252159750845	0.306488405875902
 25- 34:	AVAG|g2799.t1	AVAG|g10140.t1	 3e-291	0.0986319918042153	0.695725154670153
 25- 35:	AVAG|g2800.t1	AVAG|g10136.t1	  1e-33	0.254579698386761	0.921424394958561
 25- 36:	AVAG|g2801.t1	AVAG|g10133.t1	  2e-39	0.783480574317518	0.258419593293999
 25- 37:	AVAG|g2803.t1	AVAG|g10132.t1	 5e-175	0.238296653384935	0.698903928670293
 25- 38:	AVAG|g2805.t1	AVAG|g10130.t1	 1e-110	0.214251612537507	0.647555207020994
 25- 39:	AVAG|g2806.t1	AVAG|g10129.t1	 8e-254	0.203437679428162	0.66719429894628
 25- 40:	AVAG|g2808.t1	AVAG|g10128.t1	 2e-122	0.257472819368555	0.833232061895224
 25- 41:	AVAG|g2809.t1	AVAG|g10127.t1	  1e-87	0.290222263099942	0.640666977501229
 25- 42:	AVAG|g2814.t1	AVAG|g10126.t1	 4e-151	0.158049326819842	0.552373216075169
 25- 43:	AVAG|g2817.t1	AVAG|g10124.t1	 8e-102	0.136110160859865	0.86202967261863
 25- 44:	AVAG|g2820.t1	AVAG|g10122.t1	 2e-248	0.120676685384908	0.703487136632774
 25- 45:	AVAG|g2822.t1	AVAG|g10121.t1	 3e-186	0.428109365221183	0.586072635164605
 25- 46:	AVAG|g2823.t1	AVAG|g10120.t1	 3e-132	0.113080964880639	0.686575500480472
 25- 47:	AVAG|g2824.t1	AVAG|g10119.t1	  2e-38	0.644514006203892	1.20975223394895
 25- 48:	AVAG|g2826.t1	AVAG|g10118.t1	 2e-107	0.229863681329789	0.881500981046924
 25- 49:	AVAG|g2829.t1	AVAG|g10116.t1	  3e-56	0.125889413736792	0.764068255999332
 25- 50:	AVAG|g2830.t1	AVAG|g10115.t1	      0	0.13729591433324	0.66898600414112
 25- 51:	AVAG|g2834.t1	AVAG|g10112.t1	 3e-174	0.374317506391847	0.205217284308672
 25- 52:	AVAG|g2835.t1	AVAG|g10111.t1	 4e-105	0.324333379546585	0.640539377612373
 25- 53:	AVAG|g2837.t1	AVAG|g10108.t1	 5e-144	0.0504094209321194	0.506611758285105
 25- 54:	AVAG|g2839.t1	AVAG|g10103.t1	 5e-103	0.12536836432732	0.680757666695395
 25- 55:	AVAG|g2841.t1	AVAG|g10100.t1	 2e-107	0.440328954423098	0.742980969238828
 25- 56:	AVAG|g2842.t1	AVAG|g10099.t1	  8e-50	0.509709486078378	0.564578540876643
 25- 57:	AVAG|g2843.t1	AVAG|g10098.t1	  9e-45	-2	-2
 25- 58:	AVAG|g2846.t1	AVAG|g10094.t1	  5e-99	0.296687573580735	0.883555472186906
 25- 59:	AVAG|g2847.t1	AVAG|g10093.t1	  1e-47	0.294448236961016	0.60426730070356
 25- 60:	AVAG|g2848.t1	AVAG|g10092.t1	 1e-261	0.0856438393472392	0.517118152017627
 25- 61:	AVAG|g2849.t1	AVAG|g10091.t1	      0	0.195149197328755	0.587579467249533
## Alignment 26: score=346.0 e_value=1.4e-11 N=7 Av10&Av629 minus
 26-  0:	AVAG|g2723.t1	AVAG|g49076.t1	 5e-200	0.25109705347061	0.719542519088644
 26-  1:	AVAG|g2724.t1	AVAG|g49074.t1	  4e-40	0.177391652762861	0.439390372711882
 26-  2:	AVAG|g2725.t1	AVAG|g49072.t1	  2e-70	0.465163880874772	0.763790068856664
 26-  3:	AVAG|g2727.t1	AVAG|g49070.t1	 2e-310	0.209278318046137	0.611892469327421
 26-  4:	AVAG|g2729.t1	AVAG|g49068.t1	      0	0.133037748722157	0.541986119801103
 26-  5:	AVAG|g2730.t1	AVAG|g49067.t1	  2e-33	0.00653598907683283	0.413528788620255
 26-  6:	AVAG|g2731.t1	AVAG|g49066.t1	  1e-19	0.76356159958222	0.592022829973043
## Alignment 27: score=2442.0 e_value=2.7e-170 N=49 Av10&Av69 plus
 27-  0:	AVAG|g2752.t1	AVAG|g14125.t1	 9e-103	0.0715863764676286	0.0797645146649917
 27-  1:	AVAG|g2753.t1	AVAG|g14126.t1	 1e-164	0.0126162529649694	0.0338158706031722
 27-  2:	AVAG|g2754.t1	AVAG|g14127.t1	  1e-35	0.0657472003259455	0.041467847259765
 27-  3:	AVAG|g2755.t1	AVAG|g14128.t1	 2e-276	0.00183936327631503	0.0504641342670965
 27-  4:	AVAG|g2756.t1	AVAG|g14129.t1	      0	0.00375987753222943	0.0349320461944445
 27-  5:	AVAG|g2758.t1	AVAG|g14131.t1	 1e-146	0.0265661420211037	0.0438080716173109
 27-  6:	AVAG|g2759.t1	AVAG|g14132.t1	      0	0.00226386789924863	0.0350310642921749
 27-  7:	AVAG|g2761.t1	AVAG|g14134.t1	 4e-113	0.00219098202191843	0.0411343657069163
 27-  8:	AVAG|g2762.t1	AVAG|g14135.t1	  4e-12	-2	-2
 27-  9:	AVAG|g2763.t1	AVAG|g14137.t1	      0	0.0037355824008571	0.0336761877877927
 27- 10:	AVAG|g2764.t1	AVAG|g14138.t1	      0	0.00468193232627565	0.0406232731116339
 27- 11:	AVAG|g2765.t1	AVAG|g14139.t1	 2e-150	0.00941927608237043	0.0236240002945282
 27- 12:	AVAG|g2767.t1	AVAG|g14141.t1	      0	0.0136943756487838	0.0348488768421324
 27- 13:	AVAG|g2769.t1	AVAG|g14143.t1	      0	0.00276036886445844	0.0302659883409688
 27- 14:	AVAG|g2770.t1	AVAG|g14144.t1	  3e-32	0	0.0204094226436635
 27- 15:	AVAG|g2771.t1	AVAG|g14145.t1	 3e-123	0.0395060862541578	0.0203073029592358
 27- 16:	AVAG|g2773.t1	AVAG|g14146.t1	 4e-185	0.00664014961539452	0.0429370014969789
 27- 17:	AVAG|g2774.t1	AVAG|g14147.t1	 6e-110	0.0349658420684819	0.0488662410572935
 27- 18:	AVAG|g2775.t1	AVAG|g14148.t1	 1e-172	0.00140845111815016	0.0410436747669349
 27- 19:	AVAG|g2776.t1	AVAG|g14149.t1	  7e-30	0.15672721971821	0.151177308824153
 27- 20:	AVAG|g2777.t1	AVAG|g14150.t1	 9e-269	0.01350171476211	0.0575361881856464
 27- 21:	AVAG|g2778.t1	AVAG|g14151.t1	      0	0.0143498835479465	0.0430576400565917
 27- 22:	AVAG|g2779.t1	AVAG|g14152.t1	 3e-207	0.0084661249704743	0.0337768146824079
 27- 23:	AVAG|g2780.t1	AVAG|g14153.t1	 1e-308	0.000787918654213595	0.0422448586499118
 27- 24:	AVAG|g2781.t1	AVAG|g14154.t1	 2e-143	0.0103449915992519	0.0186344989398981
 27- 25:	AVAG|g2782.t1	AVAG|g14155.t1	      0	0.00933431809708519	0.0331221534064455
 27- 26:	AVAG|g2783.t1	AVAG|g14156.t1	 9e-313	0.00634378988658808	0.0389108218955024
 27- 27:	AVAG|g2784.t1	AVAG|g14157.t1	 5e-263	0.000987654463716319	0.0206316734611844
 27- 28:	AVAG|g2785.t1	AVAG|g14158.t1	 5e-249	0.0180569194497674	0.0508275349570966
 27- 29:	AVAG|g2786.t1	AVAG|g14159.t1	      0	0.0155299394620644	0.0549819317148687
 27- 30:	AVAG|g2787.t1	AVAG|g14160.t1	  3e-91	0.00743500512648845	0.051968835353544
 27- 31:	AVAG|g2788.t1	AVAG|g14161.t1	  4e-32	0.437911737270065	0.327085307134957
 27- 32:	AVAG|g2789.t1	AVAG|g14163.t1	      0	0.00600392347371098	0.0385119573648494
 27- 33:	AVAG|g2790.t1	AVAG|g14164.t1	 1e-111	0.0109514977892606	0.0198429978137908
 27- 34:	AVAG|g2791.t1	AVAG|g14165.t1	      0	0.011676091816457	0.0364930359256406
 27- 35:	AVAG|g2792.t1	AVAG|g14166.t1	 2e-226	0.00305343933208447	0.0255654697039776
 27- 36:	AVAG|g2794.t1	AVAG|g14168.t1	 2e-117	0.0476999959164801	0.0227290121214968
 27- 37:	AVAG|g2795.t1	AVAG|g14170.t1	 2e-245	0.0270344635931065	0.0831965554682575
 27- 38:	AVAG|g2797.t1	AVAG|g14172.t1	  5e-79	0.0542814063913717	0.0625769941743875
 27- 39:	AVAG|g2798.t1	AVAG|g14173.t1	 9e-264	0.00164102629572605	0.0258256632061781
 27- 40:	AVAG|g2799.t1	AVAG|g14174.t1	      0	0.001506213635397	0.0229122612254523
 27- 41:	AVAG|g2800.t1	AVAG|g14175.t1	  2e-53	0.00418411127027925	0.0758220876535266
 27- 42:	AVAG|g2801.t1	AVAG|g14176.t1	      0	0.00754818297196852	0.0416412228728035
 27- 43:	AVAG|g2802.t1	AVAG|g14177.t1	  5e-73	0.00637284769045976	0.0511925740908369
 27- 44:	AVAG|g2803.t1	AVAG|g14178.t1	 4e-283	0.00358423621226302	0.02439239377917
 27- 45:	AVAG|g2804.t1	AVAG|g14179.t1	 2e-170	0.00272479863741082	0.0153262038107302
 27- 46:	AVAG|g2805.t1	AVAG|g14180.t1	 5e-157	0.0043881158820413	0.0504863452604292
 27- 47:	AVAG|g2806.t1	AVAG|g14181.t1	      0	0.00134250749053368	0.00882525351136587
 27- 48:	AVAG|g2807.t1	AVAG|g14182.t1	      0	0.0128625097283057	0.0287017948199451
## Alignment 28: score=539.0 e_value=1.9e-21 N=11 Av10&Av92 plus
 28-  0:	AVAG|g2834.t1	AVAG|g17240.t1	 1e-108	0.637193899485918	0.482127145692893
 28-  1:	AVAG|g2835.t1	AVAG|g17242.t1	 4e-105	0.318349846633671	0.639582994613871
 28-  2:	AVAG|g2837.t1	AVAG|g17245.t1	 1e-143	0.0522026688966235	0.517483204349
 28-  3:	AVAG|g2839.t1	AVAG|g17250.t1	 5e-103	0.12536836432732	0.640851690120114
 28-  4:	AVAG|g2841.t1	AVAG|g17253.t1	 7e-115	0.425159131294151	0.819184469718164
 28-  5:	AVAG|g2842.t1	AVAG|g17254.t1	  4e-51	0.53438551681929	0.586970122003011
 28-  6:	AVAG|g2843.t1	AVAG|g17255.t1	  3e-44	-2	-2
 28-  7:	AVAG|g2846.t1	AVAG|g17259.t1	 4e-102	0.282308142567133	0.847618896534281
 28-  8:	AVAG|g2847.t1	AVAG|g17260.t1	  1e-47	0.294448236961016	0.568705083754688
 28-  9:	AVAG|g2848.t1	AVAG|g17261.t1	 1e-261	0.0856438393472392	0.517118152017627
 28- 10:	AVAG|g2849.t1	AVAG|g17262.t1	      0	0.194320042368655	0.578248615929133
## Alignment 29: score=581.0 e_value=5.5e-25 N=12 Av100&Av124 minus
 29-  0:	AVAG|g18287.t1	AVAG|g21339.t1	 1e-193	0.563394294630379	0.632063018884871
 29-  1:	AVAG|g18288.t1	AVAG|g21338.t1	      0	0.303818587062494	0.673723360282659
 29-  2:	AVAG|g18289.t1	AVAG|g21337.t1	 2e-154	0.432544539094472	0.674515330120205
 29-  3:	AVAG|g18298.t1	AVAG|g21335.t1	 3e-148	0.276662054057564	0.455427907287814
 29-  4:	AVAG|g18302.t1	AVAG|g21334.t1	 1e-100	0.395499766245074	0.362464669602858
 29-  5:	AVAG|g18303.t1	AVAG|g21332.t1	  8e-73	0.423634293925621	0.699823387642901
 29-  6:	AVAG|g18311.t1	AVAG|g21330.t1	 2e-197	0.280400025393895	0.499121736922078
 29-  7:	AVAG|g18312.t1	AVAG|g21329.t1	  6e-57	0.374849718898164	0.660666603617429
 29-  8:	AVAG|g18314.t1	AVAG|g21327.t1	  7e-46	0.401192381508788	0.934352998628299
 29-  9:	AVAG|g18315.t1	AVAG|g21326.t1	      0	0.243734917114139	0.617182076694804
 29- 10:	AVAG|g18316.t1	AVAG|g21325.t1	 1e-266	0.138645457408046	0.504992499659599
 29- 11:	AVAG|g18317.t1	AVAG|g21323.t1	 4e-129	0.266976992527852	0.644266220452623
## Alignment 30: score=345.0 e_value=1.9e-10 N=7 Av100&Av124 minus
 30-  0:	AVAG|g18248.t1	AVAG|g21347.t1	 6e-153	0.256564155902526	0.648332450506645
 30-  1:	AVAG|g18249.t1	AVAG|g21346.t1	  6e-52	0.506422175969653	0.498482223904685
 30-  2:	AVAG|g18253.t1	AVAG|g21344.t1	      0	0.11068919881028	0.556181318632813
 30-  3:	AVAG|g18254.t1	AVAG|g21343.t1	  6e-23	0.545852242774643	0.96676882470668
 30-  4:	AVAG|g18256.t1	AVAG|g21339.t1	 4e-198	0.418937447490925	0.417839180802626
 30-  5:	AVAG|g18257.t1	AVAG|g21338.t1	      0	0.297181600503642	0.639918118257725
 30-  6:	AVAG|g18258.t1	AVAG|g21337.t1	 2e-156	0.430152777453337	0.674274630650227
## Alignment 31: score=1228.0 e_value=1.4e-72 N=25 Av100&Av136 plus
 31-  0:	AVAG|g18344.t1	AVAG|g22537.t1	  4e-12	-2	-2
 31-  1:	AVAG|g18345.t1	AVAG|g22538.t1	 2e-153	0.453521130136919	0.778552136775216
 31-  2:	AVAG|g18347.t1	AVAG|g22539.t1	 2e-272	0.29351658252182	0.421275583350988
 31-  3:	AVAG|g18349.t1	AVAG|g22541.t1	  4e-91	0.459660599615653	0.311215315377829
 31-  4:	AVAG|g18351.t1	AVAG|g22543.t1	 1e-287	0.265815358702545	0.578038333459878
 31-  5:	AVAG|g18352.t1	AVAG|g22546.t1	      0	0.369861849781887	0.451594206819001
 31-  6:	AVAG|g18353.t1	AVAG|g22547.t1	 4e-115	0.214434200819454	0.59065368198938
 31-  7:	AVAG|g18354.t1	AVAG|g22548.t1	 6e-187	0.243063899030606	0.816602610191269
 31-  8:	AVAG|g18355.t1	AVAG|g22549.t1	  4e-67	0.442168608412876	0.519534510985112
 31-  9:	AVAG|g18357.t1	AVAG|g22550.t1	  1e-87	0.260383827391834	0.727278242923205
 31- 10:	AVAG|g18358.t1	AVAG|g22551.t1	 2e-170	0.273122277574799	0.637479638127381
 31- 11:	AVAG|g18359.t1	AVAG|g22552.t1	 2e-226	0.328278398908468	0.617083426098033
 31- 12:	AVAG|g18363.t1	AVAG|g22553.t1	 8e-286	0.1668594469381	0.680271585865773
 31- 13:	AVAG|g18364.t1	AVAG|g22554.t1	  9e-71	0.20254475028691	0.884691970013371
 31- 14:	AVAG|g18365.t1	AVAG|g22555.t1	  1e-74	0.0732463946989446	0.57313311800514
 31- 15:	AVAG|g18366.t1	AVAG|g22556.t1	  5e-91	0.329025157047433	0.682321404743767
 31- 16:	AVAG|g18367.t1	AVAG|g22557.t1	 6e-169	0.27304067587249	0.449455625309891
 31- 17:	AVAG|g18369.t1	AVAG|g22559.t1	 5e-183	0.4492552759335	0.713729116256302
 31- 18:	AVAG|g18373.t1	AVAG|g22563.t1	  5e-47	0.092622894329793	0.405179631729213
 31- 19:	AVAG|g18374.t1	AVAG|g22567.t1	  3e-70	0.423288565182219	0.750766854463652
 31- 20:	AVAG|g18375.t1	AVAG|g22571.t1	 6e-269	0.000968132445847208	0.432589176012144
 31- 21:	AVAG|g18376.t1	AVAG|g22572.t1	  4e-69	0.388166872573665	0.640163108866836
 31- 22:	AVAG|g18377.t1	AVAG|g22573.t1	 1e-209	0.182700811812185	0.836167014000188
 31- 23:	AVAG|g18379.t1	AVAG|g22577.t1	  1e-17	0.485881673927415	0.655005079856739
 31- 24:	AVAG|g18381.t1	AVAG|g22578.t1	 1e-134	0.600834598259913	0.424071137687999
## Alignment 32: score=299.0 e_value=8.4e-08 N=6 Av100&Av301 minus
 32-  0:	AVAG|g18247.t1	AVAG|g36081.t1	 6e-176	0.0549932841013553	0.0388832965131714
 32-  1:	AVAG|g18248.t1	AVAG|g36080.t1	 6e-234	0.0161876787503809	0.0297723764988905
 32-  2:	AVAG|g18249.t1	AVAG|g36079.t1	 2e-105	0.0591040479092816	0.0228518253088203
 32-  3:	AVAG|g18251.t1	AVAG|g36078.t1	 8e-237	0.0128824878004425	0.0446658980674428
 32-  4:	AVAG|g18253.t1	AVAG|g36076.t1	      0	0.00459204631957224	0.0321722022075238
 32-  5:	AVAG|g18254.t1	AVAG|g36075.t1	 2e-123	0.00432433630422362	0.0209559616503363
## Alignment 33: score=2241.0 e_value=8.3e-156 N=45 Av100&Av318 plus
 33-  0:	AVAG|g18329.t1	AVAG|g37077.t1	  3e-92	0	0.0422647024133488
 33-  1:	AVAG|g18330.t1	AVAG|g37078.t1	  5e-85	0.00736382940696712	0.121034945486754
 33-  2:	AVAG|g18331.t1	AVAG|g37079.t1	 1e-242	0.0162814839468534	0.0429278092865455
 33-  3:	AVAG|g18332.t1	AVAG|g37080.t1	      0	0.00539590082434671	0.0306130240617644
 33-  4:	AVAG|g18334.t1	AVAG|g37082.t1	 8e-207	0.000874253341016281	0.022653916642897
 33-  5:	AVAG|g18338.t1	AVAG|g37084.t1	      0	0.00555069835502649	0.0377001167620305
 33-  6:	AVAG|g18339.t1	AVAG|g37085.t1	      0	0.00192441437704112	0.0279698366538668
 33-  7:	AVAG|g18340.t1	AVAG|g37086.t1	 2e-149	0	0.0331240584732615
 33-  8:	AVAG|g18341.t1	AVAG|g37088.t1	 8e-286	0.00688078220703095	0.0363707624539579
 33-  9:	AVAG|g18342.t1	AVAG|g37089.t1	  1e-75	0.0196840166387839	0.0204441959794759
 33- 10:	AVAG|g18343.t1	AVAG|g37090.t1	 3e-258	0.00299950408132974	0.0330996901583639
 33- 11:	AVAG|g18344.t1	AVAG|g37091.t1	      0	0.00264482513368786	0.0293687344531021
 33- 12:	AVAG|g18345.t1	AVAG|g37092.t1	      0	0.00796115391992067	0.0422978168236418
 33- 13:	AVAG|g18346.t1	AVAG|g37093.t1	  5e-96	0.00744269080675958	0.016866487329734
 33- 14:	AVAG|g18347.t1	AVAG|g37094.t1	      0	0.00580460814226983	0.0225376367696035
 33- 15:	AVAG|g18349.t1	AVAG|g37097.t1	      0	0.004344689919588	0.0316134871371714
 33- 16:	AVAG|g18350.t1	AVAG|g37098.t1	  6e-85	0.00736021608624347	0.0802652003071432
 33- 17:	AVAG|g18351.t1	AVAG|g37099.t1	      0	0.00378603987698638	0.0345583734275976
 33- 18:	AVAG|g18352.t1	AVAG|g37100.t1	      0	0.00878214593985885	0.0270756982490941
 33- 19:	AVAG|g18353.t1	AVAG|g37101.t1	 5e-207	0	0.0297911504650326
 33- 20:	AVAG|g18354.t1	AVAG|g37102.t1	 7e-285	0.00529647632986175	0.0237526036237211
 33- 21:	AVAG|g18355.t1	AVAG|g37103.t1	 3e-153	0.00175284917648067	0.0240180630909312
 33- 22:	AVAG|g18357.t1	AVAG|g37104.t1	 3e-129	0.0257114614207604	0.0475663698281221
 33- 23:	AVAG|g18358.t1	AVAG|g37105.t1	 2e-302	0.00593139654097791	0.0400986359257938
 33- 24:	AVAG|g18359.t1	AVAG|g37106.t1	      0	0.00430417250176362	0.0371298837530448
 33- 25:	AVAG|g18360.t1	AVAG|g37107.t1	 8e-147	0.0153550448342055	0.0325077969123541
 33- 26:	AVAG|g18361.t1	AVAG|g37108.t1	  8e-83	0.019031379077287	0.0460797489251287
 33- 27:	AVAG|g18362.t1	AVAG|g37109.t1	      0	0.00304676017605861	0.0463373672076304
 33- 28:	AVAG|g18363.t1	AVAG|g37110.t1	      0	0.00690374222282501	0.0231947360295621
 33- 29:	AVAG|g18364.t1	AVAG|g37111.t1	 1e-116	0	0.0239064063978367
 33- 30:	AVAG|g18365.t1	AVAG|g37112.t1	  3e-78	0.0502279695796378	0.02658674480459
 33- 31:	AVAG|g18367.t1	AVAG|g37113.t1	      0	0.00788284164240197	0.0290640176341823
 33- 32:	AVAG|g18368.t1	AVAG|g37114.t1	  6e-75	0.00314795845150494	0.0508669472540709
 33- 33:	AVAG|g18369.t1	AVAG|g37115.t1	      0	0.010485368149121	0.0469601945459902
 33- 34:	AVAG|g18370.t1	AVAG|g37116.t1	 2e-192	0	0.0211878497143888
 33- 35:	AVAG|g18371.t1	AVAG|g37117.t1	  5e-64	0.0106259156390483	0.0248985520571968
 33- 36:	AVAG|g18372.t1	AVAG|g37118.t1	      0	0.00390557425645074	0.0341408826391988
 33- 37:	AVAG|g18373.t1	AVAG|g37119.t1	  2e-54	0	0.0480548642432961
 33- 38:	AVAG|g18374.t1	AVAG|g37120.t1	 3e-139	0.0161320633104345	0.0265955843556883
 33- 39:	AVAG|g18375.t1	AVAG|g37121.t1	 1e-268	0	0.0226955749737755
 33- 40:	AVAG|g18377.t1	AVAG|g37122.t1	 2e-286	0.0074193214874798	0.0292945768774397
 33- 41:	AVAG|g18378.t1	AVAG|g37124.t1	 1e-135	0.00521438948616131	0.0358920158832263
 33- 42:	AVAG|g18379.t1	AVAG|g37125.t1	 4e-104	0.0133188849757348	0.0336662409361007
 33- 43:	AVAG|g18380.t1	AVAG|g37126.t1	 2e-146	0.106149249452138	0.0833041099003939
 33- 44:	AVAG|g18381.t1	AVAG|g37127.t1	      0	0.00729677555231872	0.030942754822764
## Alignment 34: score=479.0 e_value=2.3e-19 N=10 Av100&Av39 plus
 34-  0:	AVAG|g18287.t1	AVAG|g9159.t1	  1e-95	0.563747997959421	0.641685615749122
 34-  1:	AVAG|g18288.t1	AVAG|g9160.t1	      0	0.343841076232493	0.469489405152839
 34-  2:	AVAG|g18298.t1	AVAG|g9163.t1	 3e-149	0.276387203725027	0.473509124943442
 34-  3:	AVAG|g18302.t1	AVAG|g9164.t1	 3e-100	0.398587787519361	0.358317164472739
 34-  4:	AVAG|g18303.t1	AVAG|g9166.t1	  4e-74	0.563319991743875	0.562152628536634
 34-  5:	AVAG|g18312.t1	AVAG|g9170.t1	  4e-48	1.63003539784578	0.207823018684274
 34-  6:	AVAG|g18314.t1	AVAG|g9172.t1	  7e-46	0.400969614173547	0.966809110467015
 34-  7:	AVAG|g18315.t1	AVAG|g9173.t1	      0	0.255123946671625	0.622116963419141
 34-  8:	AVAG|g18316.t1	AVAG|g9174.t1	 5e-268	0.135800313742096	0.507864145059382
 34-  9:	AVAG|g18317.t1	AVAG|g9176.t1	 2e-101	0.274903666101975	0.493249604902077
## Alignment 35: score=689.0 e_value=1.1e-32 N=14 Av100&Av595 plus
 35-  0:	AVAG|g18321.t1	AVAG|g48248.t1	      0	0.240596510927501	0.539709403744575
 35-  1:	AVAG|g18322.t1	AVAG|g48249.t1	  2e-51	0.778860828238866	0.833252173108038
 35-  2:	AVAG|g18325.t1	AVAG|g48251.t1	 6e-124	0.467570235158369	0.673077634058548
 35-  3:	AVAG|g18326.t1	AVAG|g48252.t1	  1e-72	0.693650043474981	0.474226670195065
 35-  4:	AVAG|g18327.t1	AVAG|g48253.t1	 2e-228	0.480535214543135	0.712915849517053
 35-  5:	AVAG|g18332.t1	AVAG|g48256.t1	      0	0.247798012773798	0.632392559674327
 35-  6:	AVAG|g18334.t1	AVAG|g48257.t1	 4e-185	0.241891714905387	0.534509416918248
 35-  7:	AVAG|g18339.t1	AVAG|g48258.t1	 3e-307	0.145629568022286	0.495133130817122
 35-  8:	AVAG|g18340.t1	AVAG|g48259.t1	 3e-142	0.0890022936732568	0.648707086668491
 35-  9:	AVAG|g18341.t1	AVAG|g48260.t1	 2e-196	0.214326249787037	0.617841011249168
 35- 10:	AVAG|g18342.t1	AVAG|g48261.t1	  3e-39	0.304723744323776	0.790790546197691
 35- 11:	AVAG|g18343.t1	AVAG|g48262.t1	 4e-134	0.259119830832485	0.481836718954821
 35- 12:	AVAG|g18344.t1	AVAG|g48263.t1	      0	0.185610354970289	0.648533015540511
 35- 13:	AVAG|g18347.t1	AVAG|g48264.t1	  1e-83	0.824867206926763	0.176228379097972
## Alignment 36: score=598.0 e_value=7.2e-25 N=12 Av100&Av834 minus
 36-  0:	AVAG|g18304.t1	AVAG|g52641.t1	  5e-58	0.105362042847394	0.100002547699326
 36-  1:	AVAG|g18306.t1	AVAG|g52640.t1	 3e-121	0.0138480689820784	0.0321592672944252
 36-  2:	AVAG|g18307.t1	AVAG|g52639.t1	 3e-120	0.0955960411932516	0.106317116218163
 36-  3:	AVAG|g18308.t1	AVAG|g52638.t1	 5e-177	0.092724349993983	0.0645173681433777
 36-  4:	AVAG|g18310.t1	AVAG|g52636.t1	 8e-233	0	0.0539385123793604
 36-  5:	AVAG|g18311.t1	AVAG|g52635.t1	      0	0.000541614033286883	0.0171110083246286
 36-  6:	AVAG|g18312.t1	AVAG|g52634.t1	 1e-122	0.00414652058273771	0.0349713698647752
 36-  7:	AVAG|g18314.t1	AVAG|g52632.t1	  2e-98	0.00483385359104797	0.0327250274316572
 36-  8:	AVAG|g18315.t1	AVAG|g52631.t1	      0	0.00173862726367866	0.0328410673360437
 36-  9:	AVAG|g18316.t1	AVAG|g52630.t1	      0	0.00213814957428934	0.0277863150006385
 36- 10:	AVAG|g18317.t1	AVAG|g52629.t1	 8e-205	0.00876379298714413	0.0421492092849616
 36- 11:	AVAG|g18318.t1	AVAG|g52628.t1	      0	0.003781388214077	0.0197310263612703
## Alignment 37: score=498.0 e_value=2.3e-18 N=10 Av1008&Av109 minus
 37-  0:	AVAG|g54173.t1	AVAG|g19574.t1	 7e-314	0.00475751562235304	0.0575822255219405
 37-  1:	AVAG|g54174.t1	AVAG|g19573.t1	 3e-275	0.00503934094113622	0.0291882327984203
 37-  2:	AVAG|g54175.t1	AVAG|g19572.t1	 2e-166	0.00148258017143976	0.0586140298763826
 37-  3:	AVAG|g54176.t1	AVAG|g19571.t1	 1e-116	0.0233043053023865	0.0242190885590234
 37-  4:	AVAG|g54178.t1	AVAG|g19570.t1	      0	0.0110571108372054	0.0489494069856297
 37-  5:	AVAG|g54179.t1	AVAG|g19569.t1	      0	0.0073617212055153	0.0354623596176964
 37-  6:	AVAG|g54180.t1	AVAG|g19568.t1	 6e-175	0	0.0440583427466875
 37-  7:	AVAG|g54181.t1	AVAG|g19567.t1	 3e-182	0.00140712986867089	0.038043020020787
 37-  8:	AVAG|g54182.t1	AVAG|g19566.t1	      0	0.00235179026609316	0.0256654641315196
 37-  9:	AVAG|g54184.t1	AVAG|g19565.t1	  3e-74	0.00688472992866918	0.0081384318407811
## Alignment 38: score=344.0 e_value=1.5e-10 N=7 Av1008&Av2 minus
 38-  0:	AVAG|g54174.t1	AVAG|g520.t1	 4e-123	0.378531609140422	0.77735520831054
 38-  1:	AVAG|g54175.t1	AVAG|g519.t1	  1e-70	0.425632602413	0.699966231182043
 38-  2:	AVAG|g54178.t1	AVAG|g517.t1	 2e-133	0.207547361728141	0.555514628693622
 38-  3:	AVAG|g54179.t1	AVAG|g516.t1	 1e-143	0.375877051330416	0.658795530530386
 38-  4:	AVAG|g54180.t1	AVAG|g513.t1	 1e-110	0.316372251698535	1.07224120255116
 38-  5:	AVAG|g54182.t1	AVAG|g512.t1	      0	0.212086912189331	0.368864244000951
 38-  6:	AVAG|g54184.t1	AVAG|g511.t1	  4e-66	0.121246358307941	0.184995123419991
## Alignment 39: score=346.0 e_value=1.9e-10 N=7 Av1008&Av423 plus
 39-  0:	AVAG|g54174.t1	AVAG|g42375.t1	 4e-123	0.378531609140422	0.748855737280237
 39-  1:	AVAG|g54175.t1	AVAG|g42376.t1	  5e-70	0.435242522644179	0.706269984948531
 39-  2:	AVAG|g54179.t1	AVAG|g42379.t1	 1e-146	0.373815461641649	0.650403170628006
 39-  3:	AVAG|g54180.t1	AVAG|g42380.t1	  4e-87	0.41215038619085	0.852117475716554
 39-  4:	AVAG|g54181.t1	AVAG|g42381.t1	 1e-140	0.182288177584485	0.466170433755644
 39-  5:	AVAG|g54182.t1	AVAG|g42382.t1	      0	0.172840693812606	0.657937676772877
 39-  6:	AVAG|g54184.t1	AVAG|g42384.t1	  4e-66	0.12163124355243	0.189770068099814
## Alignment 40: score=289.0 e_value=5.1e-08 N=6 Av101&Av111 plus
 40-  0:	AVAG|g18396.t1	AVAG|g19806.t1	 2e-137	0.369523302522071	0.598560611914159
 40-  1:	AVAG|g18398.t1	AVAG|g19811.t1	  2e-95	0.185527425721924	0.527429313915164
 40-  2:	AVAG|g18399.t1	AVAG|g19814.t1	  1e-95	0.202824801083187	0.759942989582911
 40-  3:	AVAG|g18401.t1	AVAG|g19815.t1	  2e-64	0.578717036534869	0.230768221903757
 40-  4:	AVAG|g18402.t1	AVAG|g19817.t1	 3e-107	0.570468352258925	0.114195245975337
 40-  5:	AVAG|g18406.t1	AVAG|g19821.t1	 2e-142	0.272290621929137	0.591993570924943
## Alignment 41: score=441.0 e_value=1.5e-15 N=9 Av101&Av144 plus
 41-  0:	AVAG|g18506.t1	AVAG|g23337.t1	  6e-69	0.251970970440627	0.605577245221554
 41-  1:	AVAG|g18507.t1	AVAG|g23339.t1	 1e-135	0.17418419609689	0.43776844535917
 41-  2:	AVAG|g18508.t1	AVAG|g23340.t1	  1e-46	0.336831298380053	0.670832094261214
 41-  3:	AVAG|g18509.t1	AVAG|g23342.t1	  5e-52	0.329116488825016	0.746939073396962
 41-  4:	AVAG|g18513.t1	AVAG|g23345.t1	 4e-160	0.351079011078501	0.757179046301959
 41-  5:	AVAG|g18514.t1	AVAG|g23346.t1	 8e-148	0.262530724370461	0.932983604204727
 41-  6:	AVAG|g18517.t1	AVAG|g23348.t1	  3e-82	0.237789612513437	0.341257212786683
 41-  7:	AVAG|g18519.t1	AVAG|g23350.t1	  1e-59	0.312415537748078	0.631484024182203
 41-  8:	AVAG|g18522.t1	AVAG|g23352.t1	  8e-69	0.327016722479296	0.235279821554239
## Alignment 42: score=289.0 e_value=5.1e-08 N=6 Av101&Av257 plus
 42-  0:	AVAG|g18396.t1	AVAG|g33344.t1	 4e-137	0.371247009569758	0.545301861392806
 42-  1:	AVAG|g18398.t1	AVAG|g33349.t1	  3e-96	0.191134422014606	0.511128631468109
 42-  2:	AVAG|g18399.t1	AVAG|g33352.t1	  8e-95	0.208068904777433	0.774978083997777
 42-  3:	AVAG|g18401.t1	AVAG|g33353.t1	  4e-65	0.573250453105257	0.221791531754753
 42-  4:	AVAG|g18402.t1	AVAG|g33355.t1	 4e-107	0.587702236424618	0.112101612746049
 42-  5:	AVAG|g18406.t1	AVAG|g33359.t1	 9e-142	0.269395252500145	0.561259217752732
## Alignment 43: score=1645.0 e_value=6.2e-102 N=33 Av101&Av291 plus
 43-  0:	AVAG|g18461.t1	AVAG|g35508.t1	      0	0.00763565378034522	0.0277702374843818
 43-  1:	AVAG|g18462.t1	AVAG|g35509.t1	 5e-235	0.00114678921425847	0.0340537685715494
 43-  2:	AVAG|g18463.t1	AVAG|g35510.t1	 1e-125	0.0101011627881499	0.00621121562379149
 43-  3:	AVAG|g18464.t1	AVAG|g35511.t1	      0	0.000445823207079225	0.0249693634143547
 43-  4:	AVAG|g18465.t1	AVAG|g35512.t1	 4e-253	0.00938633765858139	0.0118814365992435
 43-  5:	AVAG|g18466.t1	AVAG|g35514.t1	 3e-139	0.00691448285541064	0.0370827329793859
 43-  6:	AVAG|g18467.t1	AVAG|g35515.t1	 1e-291	0.000855188234048734	0.029415534864961
 43-  7:	AVAG|g18468.t1	AVAG|g35516.t1	 9e-177	0.0132085443767413	0.01658180451042
 43-  8:	AVAG|g18469.t1	AVAG|g35517.t1	 7e-184	0.00555686728203197	0.0467683957825311
 43-  9:	AVAG|g18470.t1	AVAG|g35518.t1	  2e-93	0.00255536874121073	0
 43- 10:	AVAG|g18471.t1	AVAG|g35519.t1	 1e-294	0.00476867913654373	0.0172283855534431
 43- 11:	AVAG|g18472.t1	AVAG|g35520.t1	 2e-306	0.0104500964941087	0.0307879048727681
 43- 12:	AVAG|g18473.t1	AVAG|g35521.t1	 3e-285	0.00441502378704851	0.0395830058700342
 43- 13:	AVAG|g18475.t1	AVAG|g35523.t1	 1e-201	0.00251388105893763	0.0130390824905289
 43- 14:	AVAG|g18476.t1	AVAG|g35524.t1	      0	0.00665151862303822	0.0324447975108113
 43- 15:	AVAG|g18477.t1	AVAG|g35525.t1	 2e-196	0.0127216025789295	0.0280500137233142
 43- 16:	AVAG|g18478.t1	AVAG|g35526.t1	      0	0.00651116406362011	0.0502144044713567
 43- 17:	AVAG|g18479.t1	AVAG|g35527.t1	 7e-254	0.022354532258844	0.044706462735413
 43- 18:	AVAG|g18480.t1	AVAG|g35528.t1	      0	0.00274077198805411	0.0456042766562944
 43- 19:	AVAG|g18481.t1	AVAG|g35529.t1	      0	0.00834549323703801	0.0213158219321818
 43- 20:	AVAG|g18482.t1	AVAG|g35530.t1	  3e-80	0	0.010619646452726
 43- 21:	AVAG|g18483.t1	AVAG|g35531.t1	      0	0.00445932194428535	0.023320961639203
 43- 22:	AVAG|g18484.t1	AVAG|g35532.t1	 1e-127	0.0113049714586624	0.0484318087373782
 43- 23:	AVAG|g18485.t1	AVAG|g35533.t1	      0	0.00193376950252774	0.0276290234451132
 43- 24:	AVAG|g18486.t1	AVAG|g35534.t1	  2e-85	0.00880420968638484	0.0178712848642021
 43- 25:	AVAG|g18487.t1	AVAG|g35535.t1	 2e-209	0.0242432113516576	0.0299649058810329
 43- 26:	AVAG|g18488.t1	AVAG|g35537.t1	 7e-309	0.013355945598892	0.0356301092817367
 43- 27:	AVAG|g18490.t1	AVAG|g35540.t1	 8e-135	0.0173618864002242	0.0242936218434266
 43- 28:	AVAG|g18491.t1	AVAG|g35541.t1	      0	0.00125608445123628	0.0313579901057658
 43- 29:	AVAG|g18492.t1	AVAG|g35542.t1	 1e-155	0	0.0207805501129014
 43- 30:	AVAG|g18493.t1	AVAG|g35543.t1	  6e-50	0.116430448643462	0.0151799110108097
 43- 31:	AVAG|g18494.t1	AVAG|g35545.t1	 9e-240	0.00110142286890129	0.0272668782943022
 43- 32:	AVAG|g18495.t1	AVAG|g35546.t1	 2e-143	-2	-2
## Alignment 44: score=1372.0 e_value=1.9e-81 N=28 Av101&Av306 minus
 44-  0:	AVAG|g18471.t1	AVAG|g36459.t1	  4e-93	0.105860788514843	0.176297681405597
 44-  1:	AVAG|g18473.t1	AVAG|g36457.t1	 5e-115	0.214364344934496	0.417238126029083
 44-  2:	AVAG|g18475.t1	AVAG|g36456.t1	  2e-89	0.51901142262512	0.573696147036256
 44-  3:	AVAG|g18476.t1	AVAG|g36455.t1	 6e-194	0.303229810393588	0.896619050415497
 44-  4:	AVAG|g18479.t1	AVAG|g36453.t1	  3e-16	-2	-2
 44-  5:	AVAG|g18483.t1	AVAG|g36449.t1	 2e-182	0.220973340296224	0.459295562257781
 44-  6:	AVAG|g18485.t1	AVAG|g36448.t1	 2e-255	0.228411356605941	0.730901134573074
 44-  7:	AVAG|g18487.t1	AVAG|g36446.t1	  6e-73	0.858957261512229	0.349244560512243
 44-  8:	AVAG|g18488.t1	AVAG|g36444.t1	  3e-37	3.16288726782944	0.232684827267459
 44-  9:	AVAG|g18490.t1	AVAG|g36443.t1	  1e-42	0.492082812192785	0.641794793030414
 44- 10:	AVAG|g18491.t1	AVAG|g36441.t1	      0	0.129127285405782	0.83866051251297
 44- 11:	AVAG|g18492.t1	AVAG|g36440.t1	 5e-144	0.0485189097050752	0.534686638373317
 44- 12:	AVAG|g18493.t1	AVAG|g36439.t1	 6e-221	0.26009718997881	0.76649063860596
 44- 13:	AVAG|g18494.t1	AVAG|g36436.t1	  1e-91	0.341334427205439	0.469396897483186
 44- 14:	AVAG|g18495.t1	AVAG|g36435.t1	 8e-167	0.180178904401121	0.74873965313949
 44- 15:	AVAG|g18496.t1	AVAG|g36434.t1	      0	0.132164715360873	0.550006111304912
 44- 16:	AVAG|g18497.t1	AVAG|g36433.t1	  8e-14	-2	-2
 44- 17:	AVAG|g18499.t1	AVAG|g36431.t1	  1e-20	0.501310387896189	0.787712667363076
 44- 18:	AVAG|g18502.t1	AVAG|g36430.t1	 5e-250	0.101191701475925	0.78526569210061
 44- 19:	AVAG|g18503.t1	AVAG|g36429.t1	 1e-143	0.275824858223078	0.618470881577398
 44- 20:	AVAG|g18504.t1	AVAG|g36428.t1	 7e-250	0.197951730001307	0.634082896630231
 44- 21:	AVAG|g18506.t1	AVAG|g36426.t1	  6e-69	0.250375116051984	0.638474900046792
 44- 22:	AVAG|g18507.t1	AVAG|g36423.t1	  1e-24	0.993095034926352	0.399343837383393
 44- 23:	AVAG|g18509.t1	AVAG|g36421.t1	  9e-53	0.322661456642211	0.737987339331562
 44- 24:	AVAG|g18513.t1	AVAG|g36418.t1	 4e-160	0.349218831595923	0.746751465597149
 44- 25:	AVAG|g18514.t1	AVAG|g36417.t1	 3e-147	0.264505963933878	0.89679142914588
 44- 26:	AVAG|g18517.t1	AVAG|g36414.t1	  5e-64	0.105920722529692	0.195113771322495
 44- 27:	AVAG|g18522.t1	AVAG|g36412.t1	  1e-68	0.327833716024138	0.22863841193194
## Alignment 45: score=1473.0 e_value=1.2e-91 N=30 Av101&Av418 minus
 45-  0:	AVAG|g18449.t1	AVAG|g42184.t1	 1e-145	0.298970144549034	0.506789298218736
 45-  1:	AVAG|g18450.t1	AVAG|g42183.t1	 1e-166	0.305047975170339	0.762681028846046
 45-  2:	AVAG|g18454.t1	AVAG|g42180.t1	 6e-173	0.201372089705953	0.691056175547619
 45-  3:	AVAG|g18455.t1	AVAG|g42178.t1	 3e-184	0.252270943340842	0.793787123486785
 45-  4:	AVAG|g18458.t1	AVAG|g42177.t1	  1e-16	0.536145705587797	0.698009601994691
 45-  5:	AVAG|g18460.t1	AVAG|g42176.t1	 4e-150	0.234079241269532	0.84599262478863
 45-  6:	AVAG|g18462.t1	AVAG|g42175.t1	 2e-191	0.135158433195135	0.489337821523127
 45-  7:	AVAG|g18464.t1	AVAG|g42174.t1	      0	0.0726825655920554	0.434151494335558
 45-  8:	AVAG|g18471.t1	AVAG|g42169.t1	 1e-195	0.03106891826626	0.283716134872731
 45-  9:	AVAG|g18473.t1	AVAG|g42168.t1	 8e-198	0.274705312965889	0.52202744179687
 45- 10:	AVAG|g18475.t1	AVAG|g42166.t1	  7e-89	0.521236398297399	0.575435833704557
 45- 11:	AVAG|g18476.t1	AVAG|g42165.t1	 2e-194	0.301749940968278	0.931691243172718
 45- 12:	AVAG|g18479.t1	AVAG|g42163.t1	  2e-36	0.739913530023142	0.364651683134491
 45- 13:	AVAG|g18483.t1	AVAG|g42159.t1	 1e-180	0.223286070144677	0.474757615711955
 45- 14:	AVAG|g18485.t1	AVAG|g42158.t1	 6e-282	0.217734981488122	0.74948173158957
 45- 15:	AVAG|g18487.t1	AVAG|g42156.t1	  1e-70	0.895744920211201	0.3317377937877
 45- 16:	AVAG|g18488.t1	AVAG|g42154.t1	  4e-43	2.08369084483156	0.22402984046555
 45- 17:	AVAG|g18490.t1	AVAG|g42153.t1	  6e-43	0.490890814593707	0.634153553330783
 45- 18:	AVAG|g18491.t1	AVAG|g42151.t1	      0	0.132154571791405	0.824980667118625
 45- 19:	AVAG|g18492.t1	AVAG|g42150.t1	 5e-144	0.0485189097050752	0.545253293931623
 45- 20:	AVAG|g18493.t1	AVAG|g42149.t1	 3e-219	0.266059200966527	0.77635744925783
 45- 21:	AVAG|g18494.t1	AVAG|g42147.t1	 5e-144	0.251187469852412	0.6493570244992
 45- 22:	AVAG|g18495.t1	AVAG|g42146.t1	 3e-167	0.17812892475504	0.71542841223085
 45- 23:	AVAG|g18496.t1	AVAG|g42145.t1	      0	0.133334101861398	0.535703671181167
 45- 24:	AVAG|g18497.t1	AVAG|g42144.t1	  3e-12	-2	-2
 45- 25:	AVAG|g18499.t1	AVAG|g42143.t1	  8e-40	0.233855012751792	0.347057774858622
 45- 26:	AVAG|g18500.t1	AVAG|g42142.t1	  3e-26	0.22796295728179	0.347078081749902
 45- 27:	AVAG|g18502.t1	AVAG|g42141.t1	 7e-250	0.0993088306584595	0.778416960810743
 45- 28:	AVAG|g18503.t1	AVAG|g42140.t1	 2e-136	0.277705829275861	0.62653930625034
 45- 29:	AVAG|g18504.t1	AVAG|g42139.t1	 2e-251	0.19710866455527	0.619045032897168
## Alignment 46: score=2242.0 e_value=1.3e-156 N=45 Av101&Av50 plus
 46-  0:	AVAG|g18410.t1	AVAG|g11108.t1	 2e-148	0.0123905760810917	0.0343604318375271
 46-  1:	AVAG|g18411.t1	AVAG|g11111.t1	 2e-161	0.00619518236011319	0.00531917123211885
 46-  2:	AVAG|g18412.t1	AVAG|g11112.t1	 2e-111	0.0720090835928498	0.0566456266388143
 46-  3:	AVAG|g18413.t1	AVAG|g11113.t1	 5e-106	0.0136652100703396	0.0338849270304031
 46-  4:	AVAG|g18414.t1	AVAG|g11114.t1	      0	0.00279525131389215	0.00905671382657073
 46-  5:	AVAG|g18415.t1	AVAG|g11115.t1	 6e-161	0.00717194085760595	0.0376760825052009
 46-  6:	AVAG|g18416.t1	AVAG|g11116.t1	  1e-80	0	0.0105821861372399
 46-  7:	AVAG|g18417.t1	AVAG|g11117.t1	      0	0.0037824145729983	0.037766915645226
 46-  8:	AVAG|g18419.t1	AVAG|g11119.t1	 9e-154	0.00646729957271716	0.0374075748534611
 46-  9:	AVAG|g18420.t1	AVAG|g11120.t1	 4e-105	0.00269723824084019	0.0404917603393347
 46- 10:	AVAG|g18422.t1	AVAG|g11121.t1	  6e-88	0.0912438722657899	0.140106105579513
 46- 11:	AVAG|g18423.t1	AVAG|g11122.t1	      0	0.00230569880893536	0.0331330264370048
 46- 12:	AVAG|g18424.t1	AVAG|g11123.t1	  2e-89	0	0.0683399283071423
 46- 13:	AVAG|g18425.t1	AVAG|g11124.t1	  1e-94	0.0674611774972076	0.0166963416809071
 46- 14:	AVAG|g18427.t1	AVAG|g11125.t1	      0	0.11423020386721	0.153991028966282
 46- 15:	AVAG|g18429.t1	AVAG|g11127.t1	  1e-65	0.289040006853282	0.172007482952796
 46- 16:	AVAG|g18430.t1	AVAG|g11129.t1	 6e-293	0.0469930074621885	0.0600749873117665
 46- 17:	AVAG|g18431.t1	AVAG|g11130.t1	 1e-207	0.0042054781262093	0.0337693583809942
 46- 18:	AVAG|g18432.t1	AVAG|g11131.t1	 5e-263	0.00965109022684823	0.0259906895358856
 46- 19:	AVAG|g18433.t1	AVAG|g11132.t1	 2e-194	0	0.0240662359136254
 46- 20:	AVAG|g18434.t1	AVAG|g11133.t1	  4e-60	0.00759500161344687	0
 46- 21:	AVAG|g18436.t1	AVAG|g11135.t1	 2e-153	0.00158562426925164	0.0388976055071804
 46- 22:	AVAG|g18437.t1	AVAG|g11136.t1	 2e-206	0.00376688036797144	0.0459034254883604
 46- 23:	AVAG|g18438.t1	AVAG|g11137.t1	 8e-138	0.00534602798138082	0.00555044161362855
 46- 24:	AVAG|g18439.t1	AVAG|g11138.t1	 6e-306	0.010619646452726	0.0301981840976326
 46- 25:	AVAG|g18440.t1	AVAG|g11139.t1	 6e-264	0.00928229670078673	0.0275260251378209
 46- 26:	AVAG|g18441.t1	AVAG|g11140.t1	 7e-145	0.00342857739943566	0.0449572769752752
 46- 27:	AVAG|g18442.t1	AVAG|g11141.t1	 1e-126	0.0228536877343105	0.0253036047238876
 46- 28:	AVAG|g18443.t1	AVAG|g11142.t1	 2e-227	0.00323479699950678	0.0179059534337943
 46- 29:	AVAG|g18444.t1	AVAG|g11143.t1	 3e-210	0.0148874054961191	0.0418757660784267
 46- 30:	AVAG|g18445.t1	AVAG|g11144.t1	 8e-167	0.00461717502854382	0.0138093659583391
 46- 31:	AVAG|g18446.t1	AVAG|g11146.t1	      0	0.00135654570105079	0.0243384188235262
 46- 32:	AVAG|g18447.t1	AVAG|g11147.t1	      0	0.0217330922599841	0.0419909153165732
 46- 33:	AVAG|g18448.t1	AVAG|g11148.t1	 2e-255	0.0072538799155782	0.0322563667046266
 46- 34:	AVAG|g18449.t1	AVAG|g11149.t1	 5e-290	0.00356480433470159	0.0116762270698825
 46- 35:	AVAG|g18450.t1	AVAG|g11150.t1	 4e-300	0.00830630764662333	0.0441202312461517
 46- 36:	AVAG|g18452.t1	AVAG|g11152.t1	  1e-74	0.0705294134035331	0.0696130286571799
 46- 37:	AVAG|g18454.t1	AVAG|g11153.t1	 4e-252	0.00196495936861233	0.0268035224558286
 46- 38:	AVAG|g18455.t1	AVAG|g11154.t1	 2e-283	0.00816890308551026	0.0312952831700013
 46- 39:	AVAG|g18456.t1	AVAG|g11155.t1	 7e-156	0.00808996607931	0.0248667980029271
 46- 40:	AVAG|g18457.t1	AVAG|g11157.t1	  2e-29	0.103073105764966	0.129581841533024
 46- 41:	AVAG|g18458.t1	AVAG|g11158.t1	  1e-53	0.0132210548079519	0
 46- 42:	AVAG|g18459.t1	AVAG|g11159.t1	  1e-57	0	0.0139701361553758
 46- 43:	AVAG|g18460.t1	AVAG|g11160.t1	 2e-213	0.0381944906030806	0.0466295442740574
 46- 44:	AVAG|g18461.t1	AVAG|g11161.t1	 2e-100	0.101049445477618	0.0197055670276351
## Alignment 47: score=391.0 e_value=1.1e-13 N=8 Av101&Av595 minus
 47-  0:	AVAG|g18429.t1	AVAG|g48248.t1	 2e-113	0.563320204867223	0.315972429993633
 47-  1:	AVAG|g18431.t1	AVAG|g48247.t1	 4e-148	0.195043444800849	0.495182331763027
 47-  2:	AVAG|g18432.t1	AVAG|g48245.t1	 5e-219	0.122711363566775	0.661519603425045
 47-  3:	AVAG|g18433.t1	AVAG|g48244.t1	 1e-164	0.0981099581507537	0.571325070761658
 47-  4:	AVAG|g18434.t1	AVAG|g48243.t1	  2e-38	0.148815959521208	0.67184415774436
 47-  5:	AVAG|g18439.t1	AVAG|g48240.t1	 1e-158	0.252937239542795	0.64520368226241
 47-  6:	AVAG|g18443.t1	AVAG|g48239.t1	 2e-179	0.161390133947703	0.785888760383535
 47-  7:	AVAG|g18445.t1	AVAG|g48238.t1	 5e-138	0.303693033969774	0.274611832732184
## Alignment 48: score=337.0 e_value=3.3e-11 N=7 Av101&Av625 plus
 48-  0:	AVAG|g18410.t1	AVAG|g48974.t1	  1e-63	0.820741861710153	0.536645598935892
 48-  1:	AVAG|g18414.t1	AVAG|g48978.t1	 3e-117	0.391378386282128	0.543886697455103
 48-  2:	AVAG|g18415.t1	AVAG|g48980.t1	  6e-77	0.390472418708546	0.739975172034068
 48-  3:	AVAG|g18416.t1	AVAG|g48982.t1	  3e-46	0.176428185029745	0.732056955387073
 48-  4:	AVAG|g18417.t1	AVAG|g48983.t1	 3e-269	0.270139108784458	0.685126259580167
 48-  5:	AVAG|g18426.t1	AVAG|g48985.t1	      0	0.300012767479176	0.546900990903288
 48-  6:	AVAG|g18427.t1	AVAG|g48987.t1	  4e-80	0.781243625113378	0.558293975817223
## Alignment 49: score=1145.0 e_value=1.1e-63 N=23 Av101&Av632 minus
 49-  0:	AVAG|g18496.t1	AVAG|g49160.t1	      0	-2	-2
 49-  1:	AVAG|g18497.t1	AVAG|g49159.t1	  8e-78	0.0401123866548692	0.0631121172196424
 49-  2:	AVAG|g18498.t1	AVAG|g49158.t1	      0	0.00295494103003606	0.0251288555018982
 49-  3:	AVAG|g18499.t1	AVAG|g49157.t1	  3e-60	0	0.0242936218434266
 49-  4:	AVAG|g18500.t1	AVAG|g49156.t1	  1e-42	0.00525856667835298	0.0150380977841708
 49-  5:	AVAG|g18501.t1	AVAG|g49155.t1	  1e-97	0.0447807781753517	0.0521259374745878
 49-  6:	AVAG|g18502.t1	AVAG|g49154.t1	 8e-300	0.00253950581229815	0.0502651116232007
 49-  7:	AVAG|g18503.t1	AVAG|g49153.t1	      0	0.00222277268155685	0.0221509127343783
 49-  8:	AVAG|g18504.t1	AVAG|g49152.t1	      0	0.000703647289797854	0.0139161317512934
 49-  9:	AVAG|g18505.t1	AVAG|g49151.t1	 6e-242	0.00100874258649952	0.024883799022989
 49- 10:	AVAG|g18506.t1	AVAG|g49149.t1	  1e-78	0.00753775189012609	0.0393963647100293
 49- 11:	AVAG|g18507.t1	AVAG|g49147.t1	  4e-22	1.07906619573609	0.534820083556742
 49- 12:	AVAG|g18509.t1	AVAG|g49146.t1	  4e-93	0	0.0288960297908222
 49- 13:	AVAG|g18511.t1	AVAG|g49144.t1	 4e-189	0.00951261265978876	0.0238885583383661
 49- 14:	AVAG|g18513.t1	AVAG|g49143.t1	 5e-219	0.00758266072520434	0.03481321074305
 49- 15:	AVAG|g18514.t1	AVAG|g49142.t1	 1e-233	0.00322754667003972	0.0499887536079504
 49- 16:	AVAG|g18515.t1	AVAG|g49141.t1	 7e-283	0.00809178449311366	0.0211195760474758
 49- 17:	AVAG|g18517.t1	AVAG|g49139.t1	  9e-69	0	0.0234508601079222
 49- 18:	AVAG|g18518.t1	AVAG|g49138.t1	 5e-222	0.00344432293065761	0.0384699707906628
 49- 19:	AVAG|g18519.t1	AVAG|g49137.t1	  5e-94	0.00264201065814132	0.0422052269865815
 49- 20:	AVAG|g18520.t1	AVAG|g49136.t1	      0	0.00620880534572306	0.0412002891133781
 49- 21:	AVAG|g18521.t1	AVAG|g49135.t1	      0	0.00417524405836571	0.0355290635701227
 49- 22:	AVAG|g18522.t1	AVAG|g49134.t1	 2e-100	0.0224196036736958	0.0169918772141972
## Alignment 50: score=341.0 e_value=7e-11 N=7 Av101&Av824 plus
 50-  0:	AVAG|g18429.t1	AVAG|g52508.t1	 2e-114	0.562757825578712	0.320060829249281
 50-  1:	AVAG|g18431.t1	AVAG|g52509.t1	 2e-147	0.196981534708414	0.523114186618908
 50-  2:	AVAG|g18432.t1	AVAG|g52510.t1	 1e-220	0.123836496988542	0.658892630511643
 50-  3:	AVAG|g18433.t1	AVAG|g52511.t1	 1e-164	0.0968317748095827	0.563234805680868
 50-  4:	AVAG|g18434.t1	AVAG|g52512.t1	  2e-38	0.148815959521208	0.707459157443851
 50-  5:	AVAG|g18439.t1	AVAG|g52515.t1	 2e-146	0.305590295322662	0.384849355111807
 50-  6:	AVAG|g18445.t1	AVAG|g52516.t1	 5e-138	0.296132928442463	0.273779423727199
## Alignment 51: score=792.0 e_value=6.8e-39 N=16 Av101&Av86 plus
 51-  0:	AVAG|g18382.t1	AVAG|g16472.t1	  2e-64	0.153412257207186	0.100670808406862
 51-  1:	AVAG|g18383.t1	AVAG|g16473.t1	      0	0.0141971474883221	0.0484999747741367
 51-  2:	AVAG|g18388.t1	AVAG|g16475.t1	 8e-187	0.0077637096111903	0.0584565417743963
 51-  3:	AVAG|g18390.t1	AVAG|g16477.t1	      0	0.00501171260143632	0.0388163111339221
 51-  4:	AVAG|g18392.t1	AVAG|g16478.t1	  2e-71	0.0292244764000378	0.0375078154309961
 51-  5:	AVAG|g18395.t1	AVAG|g16481.t1	 1e-131	0.107341081358667	0.0987835066631295
 51-  6:	AVAG|g18396.t1	AVAG|g16483.t1	 2e-265	0.00498672049893838	0.039341557175796
 51-  7:	AVAG|g18397.t1	AVAG|g16484.t1	 6e-222	0.00679057737055858	0.0235853040983557
 51-  8:	AVAG|g18398.t1	AVAG|g16485.t1	 3e-139	0.0035211332281558	0.0183308513693591
 51-  9:	AVAG|g18399.t1	AVAG|g16486.t1	 2e-126	0.0117113635315174	0.0532374199351599
 51- 10:	AVAG|g18400.t1	AVAG|g16487.t1	 1e-205	0.00716067100295715	0.0475406642088711
 51- 11:	AVAG|g18401.t1	AVAG|g16488.t1	      0	0.00423025747566044	0.0509553428736792
 51- 12:	AVAG|g18402.t1	AVAG|g16489.t1	      0	0.0106967112219546	0.0312595332911991
 51- 13:	AVAG|g18405.t1	AVAG|g16490.t1	 8e-112	0.00682728021917021	0.0248813418836889
 51- 14:	AVAG|g18406.t1	AVAG|g16492.t1	 9e-229	0.00665807960541596	0.0173317937952438
 51- 15:	AVAG|g18407.t1	AVAG|g16493.t1	 1e-249	0.0564432853957282	0.120641152105412
## Alignment 52: score=294.0 e_value=2.9e-08 N=6 Av101&Av894 minus
 52-  0:	AVAG|g18449.t1	AVAG|g53293.t1	 3e-145	0.302339696309826	0.512259411747784
 52-  1:	AVAG|g18450.t1	AVAG|g53292.t1	 1e-166	0.307831050364492	0.806508912186882
 52-  2:	AVAG|g18454.t1	AVAG|g53289.t1	 1e-174	0.199887528432791	0.692974675476803
 52-  3:	AVAG|g18455.t1	AVAG|g53286.t1	 3e-153	0.248568287570202	0.575007119714319
 52-  4:	AVAG|g18458.t1	AVAG|g53285.t1	  1e-16	0.714536062948179	0.436920129126432
 52-  5:	AVAG|g18460.t1	AVAG|g53284.t1	 6e-150	0.220940417617852	0.825795202730061
## Alignment 53: score=499.0 e_value=4.9e-19 N=10 Av1010&Av450 plus
 53-  0:	AVAG|g54192.t1	AVAG|g43445.t1	      0	0.0164108980167153	0.0541635241690861
 53-  1:	AVAG|g54193.t1	AVAG|g43446.t1	 2e-182	0.00735863637324876	0.0330982853880918
 53-  2:	AVAG|g54194.t1	AVAG|g43447.t1	      0	0.00649214181428039	0.0440224147463934
 53-  3:	AVAG|g54195.t1	AVAG|g43448.t1	  3e-32	0.236570511187809	0.0884922514303067
 53-  4:	AVAG|g54197.t1	AVAG|g43449.t1	  9e-50	0	0.0343243882936424
 53-  5:	AVAG|g54198.t1	AVAG|g43450.t1	 3e-100	0.00500001851864201	0.0339040775760351
 53-  6:	AVAG|g54199.t1	AVAG|g43451.t1	 1e-223	0.004606540393398	0.0300040009602743
 53-  7:	AVAG|g54200.t1	AVAG|g43452.t1	 2e-292	0.00271145885446313	0.0502775045188155
 53-  8:	AVAG|g54201.t1	AVAG|g43453.t1	  2e-88	0.0130893374634196	0.0457458845271315
 53-  9:	AVAG|g54202.t1	AVAG|g43454.t1	 5e-157	-2	-2
## Alignment 54: score=291.0 e_value=2.3e-09 N=6 Av1018&Av185 plus
 54-  0:	AVAG|g54246.t1	AVAG|g27390.t1	 1e-229	0.294746496010245	0.544211037045753
 54-  1:	AVAG|g54247.t1	AVAG|g27398.t1	      0	0.196403986273733	0.648181377299671
 54-  2:	AVAG|g54248.t1	AVAG|g27400.t1	  1e-90	0.339395953687149	0.707148697195325
 54-  3:	AVAG|g54249.t1	AVAG|g27401.t1	  2e-91	0.161874089705878	0.599817686713653
 54-  4:	AVAG|g54250.t1	AVAG|g27404.t1	  1e-65	0.238859044823936	0.805601656681167
 54-  5:	AVAG|g54251.t1	AVAG|g27405.t1	 2e-195	0.155412857979214	0.460121742871996
## Alignment 55: score=298.0 e_value=3.6e-08 N=6 Av1018&Av233 minus
 55-  0:	AVAG|g54246.t1	AVAG|g31487.t1	      0	0.0146150039312859	0.0386213316630153
 55-  1:	AVAG|g54247.t1	AVAG|g31486.t1	      0	0.00405020775038359	0.0480008156062552
 55-  2:	AVAG|g54248.t1	AVAG|g31485.t1	 4e-167	0	0.0275470903346064
 55-  3:	AVAG|g54249.t1	AVAG|g31483.t1	  6e-45	0.462291411065699	0.891504834439719
 55-  4:	AVAG|g54251.t1	AVAG|g31482.t1	      0	0.0011606540666289	0.0460355411559689
 55-  5:	AVAG|g54252.t1	AVAG|g31481.t1	 2e-134	0.00348028466737667	0.0411061773712463
## Alignment 56: score=348.0 e_value=5.1e-11 N=7 Av102&Av146 minus
 56-  0:	AVAG|g18572.t1	AVAG|g23641.t1	      0	0.0243664935855635	0.0279217072391406
 56-  1:	AVAG|g18575.t1	AVAG|g23639.t1	 2e-270	0.164681270048358	0.238483585359898
 56-  2:	AVAG|g18576.t1	AVAG|g23638.t1	 4e-257	0.0213209867612454	0.0744747242730651
 56-  3:	AVAG|g18577.t1	AVAG|g23637.t1	 2e-233	0.00538408629525431	0.0521042796110755
 56-  4:	AVAG|g18578.t1	AVAG|g23636.t1	 4e-231	0.00598506916798217	0.0528853382457437
 56-  5:	AVAG|g18580.t1	AVAG|g23635.t1	 2e-265	0.0794835348490575	0.0657127648461541
 56-  6:	AVAG|g18581.t1	AVAG|g23633.t1	 1e-151	0.108685514910872	0.199689097753932
## Alignment 57: score=1428.0 e_value=3.1e-88 N=29 Av102&Av149 plus
 57-  0:	AVAG|g18593.t1	AVAG|g23865.t1	 3e-231	0.165842946597963	0.0706575280100267
 57-  1:	AVAG|g18595.t1	AVAG|g23866.t1	 9e-274	0.00283308749566187	0.09905359528251
 57-  2:	AVAG|g18596.t1	AVAG|g23867.t1	 4e-114	0.00541030299276874	0.0165068561188425
 57-  3:	AVAG|g18597.t1	AVAG|g23868.t1	  4e-89	0.0210033414819805	0.043928382018403
 57-  4:	AVAG|g18598.t1	AVAG|g23869.t1	 2e-274	0.00575082689838351	0.0383879094086674
 57-  5:	AVAG|g18599.t1	AVAG|g23870.t1	 2e-109	0.1251988476243	0.104831480906096
 57-  6:	AVAG|g18600.t1	AVAG|g23873.t1	  5e-37	1.11268415642094	0.070561980332252
 57-  7:	AVAG|g18603.t1	AVAG|g23874.t1	 3e-300	0.0111065677687797	0.0454469347467358
 57-  8:	AVAG|g18604.t1	AVAG|g23876.t1	  8e-86	0.0192759577417548	0.0690141740401891
 57-  9:	AVAG|g18608.t1	AVAG|g23878.t1	  2e-71	-2	-2
 57- 10:	AVAG|g18609.t1	AVAG|g23880.t1	      0	0.0375396757341914	0.0806380826981944
 57- 11:	AVAG|g18610.t1	AVAG|g23881.t1	 6e-258	0.0147582034995817	0.0583605129315768
 57- 12:	AVAG|g18611.t1	AVAG|g23882.t1	      0	0.00541693204094384	0.045922950295239
 57- 13:	AVAG|g18614.t1	AVAG|g23886.t1	  5e-37	0.0489082252239303	0.0300415629375447
 57- 14:	AVAG|g18617.t1	AVAG|g23890.t1	 3e-104	0.00945639005071479	0.0152677028015581
 57- 15:	AVAG|g18618.t1	AVAG|g23892.t1	      0	0.0254381101877988	0.0530021800130176
 57- 16:	AVAG|g18619.t1	AVAG|g23893.t1	      0	0.0117839276201543	0.0353887372238774
 57- 17:	AVAG|g18620.t1	AVAG|g23894.t1	 4e-268	0.000921588319630669	0.0408157204897047
 57- 18:	AVAG|g18621.t1	AVAG|g23895.t1	 2e-238	0.00809178449311366	0.0203402296643954
 57- 19:	AVAG|g18622.t1	AVAG|g23897.t1	      0	0.0159661674150204	0.0607670888582294
 57- 20:	AVAG|g18625.t1	AVAG|g23898.t1	 1e-197	0.0115807576468621	0.042899469552168
 57- 21:	AVAG|g18626.t1	AVAG|g23899.t1	  4e-43	0.197467964495716	0.0590553007771542
 57- 22:	AVAG|g18627.t1	AVAG|g23900.t1	 8e-147	0.0154480699883948	0.0646074797316694
 57- 23:	AVAG|g18628.t1	AVAG|g23902.t1	  2e-37	0.102614417606715	0.017621956026698
 57- 24:	AVAG|g18629.t1	AVAG|g23905.t1	 1e-247	0.00415369701361647	0.050743986355361
 57- 25:	AVAG|g18630.t1	AVAG|g23906.t1	      0	0.00708580208296521	0.0479415541878148
 57- 26:	AVAG|g18632.t1	AVAG|g23908.t1	 2e-135	0.0426259533567151	0.0844786945353104
 57- 27:	AVAG|g18635.t1	AVAG|g23911.t1	      0	0.0155733203928813	0.0263184898584525
 57- 28:	AVAG|g18636.t1	AVAG|g23912.t1	  3e-56	0.0766624238758939	0.0532543027487377
## Alignment 58: score=1337.0 e_value=2.7e-79 N=27 Av102&Av372 plus
 58-  0:	AVAG|g18523.t1	AVAG|g39984.t1	  6e-25	0	0
 58-  1:	AVAG|g18524.t1	AVAG|g39986.t1	 9e-151	0.0182379807380298	0.063512315422529
 58-  2:	AVAG|g18525.t1	AVAG|g39987.t1	 1e-266	0.0102901520640086	0.0372569433495247
 58-  3:	AVAG|g18526.t1	AVAG|g39988.t1	      0	0.0142951648873362	0.0393263551498893
 58-  4:	AVAG|g18527.t1	AVAG|g39989.t1	 2e-136	0.0341580901300701	0.0545695157118211
 58-  5:	AVAG|g18528.t1	AVAG|g39990.t1	 5e-214	0.0155014608215331	0.0435656504336495
 58-  6:	AVAG|g18529.t1	AVAG|g39991.t1	  1e-21	0.0526300916692884	0.0118229049247981
 58-  7:	AVAG|g18532.t1	AVAG|g39992.t1	 2e-128	0.021543098921306	0.0100001481520989
 58-  8:	AVAG|g18533.t1	AVAG|g39993.t1	  1e-74	0.00977743342087053	0
 58-  9:	AVAG|g18534.t1	AVAG|g39994.t1	 4e-137	0.0125638594605734	0.0523658652014988
 58- 10:	AVAG|g18535.t1	AVAG|g39995.t1	 6e-120	0.00225479313009852	0.030972142779018
 58- 11:	AVAG|g18537.t1	AVAG|g39997.t1	      0	0.015584756353592	0.0941698533614643
 58- 12:	AVAG|g18538.t1	AVAG|g39998.t1	  1e-86	-2	-2
 58- 13:	AVAG|g18540.t1	AVAG|g39999.t1	 3e-175	0.0128605199183845	0.0288266066839343
 58- 14:	AVAG|g18542.t1	AVAG|g40001.t1	 9e-103	0.0417627320166325	0.0561009098120238
 58- 15:	AVAG|g18544.t1	AVAG|g40003.t1	  7e-69	0.107650120765564	0.101020130853525
 58- 16:	AVAG|g18546.t1	AVAG|g40005.t1	 6e-126	0	0.0262608883838265
 58- 17:	AVAG|g18548.t1	AVAG|g40006.t1	 2e-172	0.0113638537654517	0.0280844044319929
 58- 18:	AVAG|g18550.t1	AVAG|g40009.t1	 2e-185	0.00795914234683778	0.0392246245521368
 58- 19:	AVAG|g18551.t1	AVAG|g40010.t1	 6e-173	0.0277919848483195	0.0340323032535393
 58- 20:	AVAG|g18552.t1	AVAG|g40012.t1	 8e-233	0.0131007697802931	0.0181387317221043
 58- 21:	AVAG|g18554.t1	AVAG|g40013.t1	  8e-18	0.945477034562604	0.297092821044114
 58- 22:	AVAG|g18556.t1	AVAG|g40014.t1	      0	0.0184042633409145	0.0402202633003279
 58- 23:	AVAG|g18557.t1	AVAG|g40015.t1	      0	0.00870145460096844	0.0523185534536362
 58- 24:	AVAG|g18559.t1	AVAG|g40016.t1	 2e-116	0.075880300060665	0.0954768976781052
 58- 25:	AVAG|g18560.t1	AVAG|g40017.t1	  4e-42	0.0102873451699024	0.0201692826743167
 58- 26:	AVAG|g18563.t1	AVAG|g40020.t1	 2e-304	0.043320489239351	0.0507833791084473
## Alignment 59: score=495.0 e_value=2.4e-18 N=10 Av102&Av497 plus
 59-  0:	AVAG|g18581.t1	AVAG|g45235.t1	 3e-184	0.0198293109994678	0.0665625029345024
 59-  1:	AVAG|g18582.t1	AVAG|g45236.t1	 2e-190	0.0485919777384753	0.0845670269302142
 59-  2:	AVAG|g18583.t1	AVAG|g45237.t1	 3e-226	0.0379594320342446	0.152602111872922
 59-  3:	AVAG|g18584.t1	AVAG|g45238.t1	 9e-191	0.00774533561688722	0.0542404961847195
 59-  4:	AVAG|g18586.t1	AVAG|g45240.t1	  7e-70	0.0653231628426545	0.0647026065437645
 59-  5:	AVAG|g18587.t1	AVAG|g45241.t1	 5e-267	0.0139075297705856	0.0742683075388027
 59-  6:	AVAG|g18589.t1	AVAG|g45243.t1	  9e-43	0	0.0356149996994909
 59-  7:	AVAG|g18591.t1	AVAG|g45244.t1	 9e-154	0.00927488310977703	0.0530960259669612
 59-  8:	AVAG|g18592.t1	AVAG|g45245.t1	      0	0.011926103602894	0.0533954105583425
 59-  9:	AVAG|g18593.t1	AVAG|g45248.t1	 1e-256	0.0640485580821422	0.112262296925657
## Alignment 60: score=298.0 e_value=1.2e-07 N=6 Av1020&Av147 minus
 60-  0:	AVAG|g54258.t1	AVAG|g23704.t1	 3e-114	0.00848665349443199	0.0491979618643599
 60-  1:	AVAG|g54259.t1	AVAG|g23703.t1	 6e-187	0.00666005042484765	0.0430688822018014
 60-  2:	AVAG|g54260.t1	AVAG|g23702.t1	 1e-189	0.00902751361311346	0.0350045301129552
 60-  3:	AVAG|g54262.t1	AVAG|g23701.t1	 6e-102	0.0391267353618194	0.0612296546226228
 60-  4:	AVAG|g54263.t1	AVAG|g23700.t1	  3e-79	0.115508398738382	0.164098460583202
 60-  5:	AVAG|g54265.t1	AVAG|g23698.t1	 2e-257	0.00542399760519443	0.0358872443596788
## Alignment 61: score=450.0 e_value=1.6e-15 N=9 Av1021&Av35 minus
 61-  0:	AVAG|g54266.t1	AVAG|g8269.t1	 1e-110	0.0109376938493192	0.0293835184725632
 61-  1:	AVAG|g54267.t1	AVAG|g8268.t1	      0	0.00340438188704858	0.0478905954769561
 61-  2:	AVAG|g54268.t1	AVAG|g8267.t1	 6e-302	0.014796506116853	0.0603414275830662
 61-  3:	AVAG|g54269.t1	AVAG|g8266.t1	      0	0.00429749295670567	0.0474667626753266
 61-  4:	AVAG|g54270.t1	AVAG|g8265.t1	 1e-296	0.00418294447357962	0.0339680693851224
 61-  5:	AVAG|g54271.t1	AVAG|g8264.t1	      0	0.00840671991629703	0.0284077400084768
 61-  6:	AVAG|g54272.t1	AVAG|g8263.t1	 4e-122	0.0505730624372716	0.0632285753133325
 61-  7:	AVAG|g54273.t1	AVAG|g8262.t1	 1e-299	0.00416032130434333	0.02349678216911
 61-  8:	AVAG|g54274.t1	AVAG|g8261.t1	      0	0.0115064445258339	0.036214938350478
## Alignment 62: score=400.0 e_value=2.9e-08 N=8 Av1026&Av524 plus
 62-  0:	AVAG|g54299.t1	AVAG|g46175.t1	 4e-186	0.0339196209463565	0.0420189134098344
 62-  1:	AVAG|g54300.t1	AVAG|g46176.t1	 5e-280	0.00539166617346237	0.0332548174926034
 62-  2:	AVAG|g54301.t1	AVAG|g46177.t1	 9e-258	0.01140326998781	0.0625633924372187
 62-  3:	AVAG|g54302.t1	AVAG|g46178.t1	 1e-263	0.0231929427060339	0.0486986442466362
 62-  4:	AVAG|g54303.t1	AVAG|g46179.t1	 2e-206	0.00240770672268616	0.0419689902360334
 62-  5:	AVAG|g54304.t1	AVAG|g46180.t1	 1e-168	0.00978407678997999	0.0269173394244033
 62-  6:	AVAG|g54306.t1	AVAG|g46181.t1	      0	0.00943664491089223	0.0468099392818003
 62-  7:	AVAG|g54307.t1	AVAG|g46182.t1	 5e-191	0.0273408447452934	0.0339894537113631
## Alignment 63: score=3134.0 e_value=7.8e-238 N=63 Av103&Av128 plus
 63-  0:	AVAG|g18673.t1	AVAG|g21672.t1	 2e-108	0.00933319452396769	0.0534237219401347
 63-  1:	AVAG|g18674.t1	AVAG|g21673.t1	  1e-68	0.0207531216560477	0.0303742869425026
 63-  2:	AVAG|g18675.t1	AVAG|g21674.t1	  3e-55	0.00461007982435484	0
 63-  3:	AVAG|g18676.t1	AVAG|g21675.t1	 2e-119	0	0.0142861462280209
 63-  4:	AVAG|g18677.t1	AVAG|g21676.t1	  1e-73	0.0191499765038736	0.0461684197495751
 63-  5:	AVAG|g18678.t1	AVAG|g21677.t1	 1e-267	0.0114569814825499	0.0356920549682528
 63-  6:	AVAG|g18679.t1	AVAG|g21678.t1	      0	0.00373199567519873	0.0312935087473281
 63-  7:	AVAG|g18680.t1	AVAG|g21679.t1	 5e-129	0	0.0128482799476378
 63-  8:	AVAG|g18681.t1	AVAG|g21680.t1	      0	0.00337743323366236	0.0298411875438095
 63-  9:	AVAG|g18682.t1	AVAG|g21681.t1	 9e-216	0.00361192631470873	0.018045983370088
 63- 10:	AVAG|g18683.t1	AVAG|g21682.t1	  7e-49	0.351102161303205	0.147938209389393
 63- 11:	AVAG|g18686.t1	AVAG|g21684.t1	      0	0.002800077921073	0.0408477905636434
 63- 12:	AVAG|g18688.t1	AVAG|g21686.t1	 1e-235	0.00312148200521268	0.0289279606035291
 63- 13:	AVAG|g18690.t1	AVAG|g21688.t1	 4e-312	0.000797024517091509	0.0345219135592714
 63- 14:	AVAG|g18691.t1	AVAG|g21689.t1	  7e-87	0	0.0259766224970673
 63- 15:	AVAG|g18692.t1	AVAG|g21690.t1	 7e-134	0.0111872801404977	0.0140519332931024
 63- 16:	AVAG|g18693.t1	AVAG|g21691.t1	 2e-120	0.071605770713419	0.0488067196158836
 63- 17:	AVAG|g18694.t1	AVAG|g21692.t1	  3e-81	0.00310238291383521	0.0223064768990531
 63- 18:	AVAG|g18695.t1	AVAG|g21693.t1	 7e-214	0.0114266159961878	0.0325941452980944
 63- 19:	AVAG|g18697.t1	AVAG|g21695.t1	 1e-173	0.0156684115938225	0.0367158043381102
 63- 20:	AVAG|g18698.t1	AVAG|g21696.t1	      0	0.0183185249785228	0.0651403759873502
 63- 21:	AVAG|g18700.t1	AVAG|g21698.t1	 6e-152	0	0.0308791469172146
 63- 22:	AVAG|g18701.t1	AVAG|g21699.t1	 3e-260	0.0111994614859276	0.0372169373634343
 63- 23:	AVAG|g18702.t1	AVAG|g21700.t1	 3e-175	0.0209437692791027	0.0275576350296145
 63- 24:	AVAG|g18703.t1	AVAG|g21701.t1	      0	0.00676569143596423	0.0300792190929219
 63- 25:	AVAG|g18706.t1	AVAG|g21703.t1	  4e-61	0.659107448199707	0.411128880664487
 63- 26:	AVAG|g18708.t1	AVAG|g21704.t1	  1e-32	0.0888085302921937	0.10785268826871
 63- 27:	AVAG|g18709.t1	AVAG|g21705.t1	  3e-60	0.0340101262149781	0.0290515071283977
 63- 28:	AVAG|g18710.t1	AVAG|g21706.t1	 3e-143	0.00517094837781168	0.0233709269852258
 63- 29:	AVAG|g18712.t1	AVAG|g21707.t1	  5e-59	0.0401189528288488	0.032328236833687
 63- 30:	AVAG|g18715.t1	AVAG|g21710.t1	  1e-29	-2	-2
 63- 31:	AVAG|g18716.t1	AVAG|g21711.t1	 1e-278	0.00798410733596459	0.0513149549133895
 63- 32:	AVAG|g18717.t1	AVAG|g21712.t1	 9e-191	0.0131326827697634	0.0519945799213084
 63- 33:	AVAG|g18718.t1	AVAG|g21713.t1	 1e-149	0.378998328336272	0.00630918547098898
 63- 34:	AVAG|g18720.t1	AVAG|g21714.t1	      0	0.016281904175071	0.0752575510282708
 63- 35:	AVAG|g18721.t1	AVAG|g21715.t1	 2e-198	0.0402954045906531	0.0342579235994942
 63- 36:	AVAG|g18722.t1	AVAG|g21717.t1	      0	0.00718113061519376	0.0372840183386976
 63- 37:	AVAG|g18723.t1	AVAG|g21718.t1	 4e-269	0.0145679845688671	0.0188689197271162
 63- 38:	AVAG|g18724.t1	AVAG|g21719.t1	      0	0.0082816576467621	0.0516859796468676
 63- 39:	AVAG|g18725.t1	AVAG|g21720.t1	      0	0.0146188388750112	0.0395581708008712
 63- 40:	AVAG|g18726.t1	AVAG|g21721.t1	  2e-28	0.126467034326845	0.168707798863768
 63- 41:	AVAG|g18727.t1	AVAG|g21722.t1	  2e-33	0.0259485340559256	0.0664641269577749
 63- 42:	AVAG|g18728.t1	AVAG|g21724.t1	 9e-239	0.00292683298269878	0.0400094855289696
 63- 43:	AVAG|g18729.t1	AVAG|g21725.t1	  6e-68	0.00357782431634372	0.0345550557114913
 63- 44:	AVAG|g18730.t1	AVAG|g21726.t1	 5e-313	0.0408563119118735	0.0623683557552299
 63- 45:	AVAG|g18731.t1	AVAG|g21727.t1	      0	0.00254970650785731	0.0409733760858886
 63- 46:	AVAG|g18734.t1	AVAG|g21731.t1	 2e-169	0.00986508644615119	0.0249503257372043
 63- 47:	AVAG|g18735.t1	AVAG|g21732.t1	  1e-70	0.150516360384029	0.142743046347399
 63- 48:	AVAG|g18736.t1	AVAG|g21733.t1	      0	0.00560319020127892	0.0273482634700722
 63- 49:	AVAG|g18738.t1	AVAG|g21734.t1	 4e-108	0.0757862435600222	0.0824554521505198
 63- 50:	AVAG|g18739.t1	AVAG|g21735.t1	      0	0.0377454175965981	0.0502166037206888
 63- 51:	AVAG|g18741.t1	AVAG|g21736.t1	  2e-95	0.00934834227130886	0.0293915160341956
 63- 52:	AVAG|g18742.t1	AVAG|g21737.t1	      0	0.0183663906973732	0.0274441778228564
 63- 53:	AVAG|g18743.t1	AVAG|g21738.t1	 4e-170	0.0486657166544061	0.0523817976678358
 63- 54:	AVAG|g18745.t1	AVAG|g21739.t1	 3e-231	0.00225861266121436	0.0473745798397402
 63- 55:	AVAG|g18746.t1	AVAG|g21740.t1	 1e-128	0.00393443525232708	0.0142861462280209
 63- 56:	AVAG|g18747.t1	AVAG|g21741.t1	  5e-59	0.0783605896154617	0.0727074105832624
 63- 57:	AVAG|g18748.t1	AVAG|g21743.t1	 2e-209	0.0102468387056953	0.0112925596343308
 63- 58:	AVAG|g18749.t1	AVAG|g21744.t1	  4e-80	0.0145212667868594	0.0274420855742191
 63- 59:	AVAG|g18750.t1	AVAG|g21745.t1	 2e-196	0.00524592302683549	0.036175799800393
 63- 60:	AVAG|g18752.t1	AVAG|g21747.t1	  5e-93	0.133201959644503	0.0778197057125916
 63- 61:	AVAG|g18753.t1	AVAG|g21748.t1	      0	0.00672165817778805	0.0314528848047446
 63- 62:	AVAG|g18754.t1	AVAG|g21749.t1	 1e-112	0.0479868435373523	0.0376018593182666
## Alignment 64: score=1166.0 e_value=1.4e-69 N=24 Av103&Av167 minus
 64-  0:	AVAG|g18643.t1	AVAG|g25683.t1	 1e-220	0.124399116929945	0.660488346645663
 64-  1:	AVAG|g18645.t1	AVAG|g25680.t1	 1e-118	0.219150624723831	0.608780186463375
 64-  2:	AVAG|g18646.t1	AVAG|g25679.t1	 2e-133	0.190593647254482	0.654316549170661
 64-  3:	AVAG|g18648.t1	AVAG|g25678.t1	  6e-95	0.456370539816162	0.685476762395704
 64-  4:	AVAG|g18650.t1	AVAG|g25675.t1	 3e-158	0.264919889734419	0.74257759312116
 64-  5:	AVAG|g18651.t1	AVAG|g25674.t1	 2e-185	0.229696453398848	0.572623984017926
 64-  6:	AVAG|g18652.t1	AVAG|g25673.t1	      0	0.252923193942219	0.749698694128381
 64-  7:	AVAG|g18654.t1	AVAG|g25671.t1	  2e-81	0.246930777507422	0.73401385538552
 64-  8:	AVAG|g18657.t1	AVAG|g25665.t1	  2e-33	1.6597797364204	0.216880547588311
 64-  9:	AVAG|g18661.t1	AVAG|g25659.t1	 9e-115	0.634524557356149	0.698318021861273
 64- 10:	AVAG|g18664.t1	AVAG|g25657.t1	 5e-223	0.0660511205843285	0.543955033730052
 64- 11:	AVAG|g18667.t1	AVAG|g25654.t1	 1e-306	0.299525771036834	0.631912029346453
 64- 12:	AVAG|g18668.t1	AVAG|g25653.t1	 5e-110	0.309243918957125	0.757258698511467
 64- 13:	AVAG|g18669.t1	AVAG|g25652.t1	 2e-108	0.372073773891711	0.428162365098055
 64- 14:	AVAG|g18670.t1	AVAG|g25651.t1	  1e-68	0.510374418987531	0.67778396225047
 64- 15:	AVAG|g18672.t1	AVAG|g25649.t1	  1e-93	0.280815364819653	0.901718038607212
 64- 16:	AVAG|g18673.t1	AVAG|g25648.t1	  2e-72	0.335512590929182	0.592826613961536
 64- 17:	AVAG|g18675.t1	AVAG|g25646.t1	  6e-30	0.296102518270053	0.505779353373443
 64- 18:	AVAG|g18676.t1	AVAG|g25644.t1	 1e-101	0.110567712707008	0.874703202856443
 64- 19:	AVAG|g18677.t1	AVAG|g25642.t1	  1e-42	0.247242652256426	0.532814688306729
 64- 20:	AVAG|g18681.t1	AVAG|g25641.t1	 1e-158	0.395499059795187	0.858412750300717
 64- 21:	AVAG|g18685.t1	AVAG|g25637.t1	  7e-97	0.564927198591476	0.816886869528156
 64- 22:	AVAG|g18686.t1	AVAG|g25632.t1	      0	0.107142261391405	0.597744065147715
 64- 23:	AVAG|g18691.t1	AVAG|g25628.t1	  1e-67	0.185328021032601	0.556185771772426
## Alignment 65: score=284.0 e_value=3.2e-09 N=6 Av103&Av178 plus
 65-  0:	AVAG|g18694.t1	AVAG|g26679.t1	  3e-30	0.46913331253368	0.72449280031982
 65-  1:	AVAG|g18695.t1	AVAG|g26681.t1	  4e-99	0.28505474570831	0.501198187297286
 65-  2:	AVAG|g18699.t1	AVAG|g26690.t1	  8e-46	-2	-2
 65-  3:	AVAG|g18701.t1	AVAG|g26693.t1	 1e-198	0.164385516156127	0.603107967398978
 65-  4:	AVAG|g18703.t1	AVAG|g26695.t1	 1e-192	0.297494385468039	0.377799226358629
 65-  5:	AVAG|g18714.t1	AVAG|g26700.t1	 2e-244	0.167787742996986	0.715111320150179
## Alignment 66: score=279.0 e_value=1.5e-09 N=6 Av103&Av178 plus
 66-  0:	AVAG|g18730.t1	AVAG|g26734.t1	  3e-21	-2	-2
 66-  1:	AVAG|g18731.t1	AVAG|g26741.t1	  7e-28	-2	-2
 66-  2:	AVAG|g18734.t1	AVAG|g26749.t1	  3e-49	0.611970674589137	1.1331494938298
 66-  3:	AVAG|g18743.t1	AVAG|g26753.t1	  9e-97	0.360001210076344	0.631479337765936
 66-  4:	AVAG|g18746.t1	AVAG|g26754.t1	 3e-108	0.125864316353715	0.481173054824847
 66-  5:	AVAG|g18747.t1	AVAG|g26755.t1	  2e-30	0.486904361356476	0.51006242336739
## Alignment 67: score=449.0 e_value=1.7e-15 N=9 Av103&Av192 plus
 67-  0:	AVAG|g18653.t1	AVAG|g27972.t1	 1e-128	0	0.0268364944626002
 67-  1:	AVAG|g18654.t1	AVAG|g27973.t1	 9e-160	0.00154599384811402	0.0184482783104706
 67-  2:	AVAG|g18655.t1	AVAG|g27974.t1	  7e-41	-2	-2
 67-  3:	AVAG|g18657.t1	AVAG|g27975.t1	 2e-123	0.0187188003670065	0.00717279824555354
 67-  4:	AVAG|g18658.t1	AVAG|g27976.t1	 3e-238	0.0474791826285752	0.0357479818171027
 67-  5:	AVAG|g18659.t1	AVAG|g27977.t1	 3e-229	0.00914994192736679	0.0331545693783718
 67-  6:	AVAG|g18660.t1	AVAG|g27978.t1	 7e-210	0.00120530359408183	0.0154445612075733
 67-  7:	AVAG|g18661.t1	AVAG|g27979.t1	      0	0.0105546858440766	0.0488731062587474
 67-  8:	AVAG|g18662.t1	AVAG|g27980.t1	 7e-215	0.017899609713853	0.0359469797584431
## Alignment 68: score=2432.0 e_value=7.3e-174 N=49 Av103&Av251 plus
 68-  0:	AVAG|g18758.t1	AVAG|g32863.t1	 5e-179	0.00287839163567551	0.0535507195063181
 68-  1:	AVAG|g18759.t1	AVAG|g32864.t1	 6e-162	0.00896871674165522	0.025426163756761
 68-  2:	AVAG|g18760.t1	AVAG|g32865.t1	 4e-242	0.0610761601376777	0.0414022324413329
 68-  3:	AVAG|g18762.t1	AVAG|g32866.t1	      0	0.0174471090495704	0.0289350156025635
 68-  4:	AVAG|g18763.t1	AVAG|g32867.t1	 7e-157	0.00477581873772297	0.00577481197597725
 68-  5:	AVAG|g18764.t1	AVAG|g32868.t1	  4e-65	0.378274133636327	0.0966464519161774
 68-  6:	AVAG|g18765.t1	AVAG|g32869.t1	 8e-132	0.00353253523242105	0.0421163271222965
 68-  7:	AVAG|g18768.t1	AVAG|g32872.t1	 2e-174	0.00870626463377491	0.00932412941609654
 68-  8:	AVAG|g18771.t1	AVAG|g32873.t1	 2e-265	0.00283286455780916	0.0393532888030902
 68-  9:	AVAG|g18773.t1	AVAG|g32874.t1	  3e-40	0.0558808101236277	0.035259136497791
 68- 10:	AVAG|g18774.t1	AVAG|g32875.t1	 1e-226	0.0149338267255937	0.0287977787554337
 68- 11:	AVAG|g18775.t1	AVAG|g32876.t1	  6e-96	0.0155683245566154	0.0270078281422748
 68- 12:	AVAG|g18776.t1	AVAG|g32877.t1	 3e-169	0.140173667866025	0.0465193262644565
 68- 13:	AVAG|g18782.t1	AVAG|g32879.t1	 6e-152	0.112496261465755	0.18149138849498
 68- 14:	AVAG|g18783.t1	AVAG|g32881.t1	      0	0.0184909211729554	0.0323165152252366
 68- 15:	AVAG|g18784.t1	AVAG|g32882.t1	  2e-99	0.00697139024034279	0.0325254218363474
 68- 16:	AVAG|g18785.t1	AVAG|g32883.t1	 8e-289	0.0231831093429882	0.0529186689866916
 68- 17:	AVAG|g18788.t1	AVAG|g32885.t1	 4e-134	0.00370943569151714	0.0222444479314899
 68- 18:	AVAG|g18789.t1	AVAG|g32886.t1	      0	0.0553329269133979	0.07877745181359
 68- 19:	AVAG|g18790.t1	AVAG|g32887.t1	  4e-52	0.19014450231431	0.188485821210679
 68- 20:	AVAG|g18791.t1	AVAG|g32889.t1	  9e-40	0.0060060381025071	0
 68- 21:	AVAG|g18792.t1	AVAG|g32890.t1	 3e-134	0.00169971744136964	0.0125263872134486
 68- 22:	AVAG|g18793.t1	AVAG|g32891.t1	 6e-113	0.00604435776514106	0.0160864075556127
 68- 23:	AVAG|g18794.t1	AVAG|g32892.t1	 5e-263	0.000772797595422308	0.0176924800698811
 68- 24:	AVAG|g18795.t1	AVAG|g32893.t1	  1e-64	0.0180840587502833	0.0253723983888037
 68- 25:	AVAG|g18796.t1	AVAG|g32897.t1	 5e-151	0.169245003827219	0.0825649794437416
 68- 26:	AVAG|g18797.t1	AVAG|g32898.t1	 1e-310	0.0198845156985167	0.0327233110195535
 68- 27:	AVAG|g18798.t1	AVAG|g32899.t1	      0	0.0120580539819684	0.0416026325683187
 68- 28:	AVAG|g18799.t1	AVAG|g32900.t1	  2e-99	0.0206787419520621	0.00998683198182913
 68- 29:	AVAG|g18800.t1	AVAG|g32901.t1	 9e-293	0.00771325181448215	0.0246302277396799
 68- 30:	AVAG|g18801.t1	AVAG|g32902.t1	  3e-88	0.0129313548258796	0.0115832418206052
 68- 31:	AVAG|g18802.t1	AVAG|g32903.t1	  3e-84	0.0111319297784466	0
 68- 32:	AVAG|g18806.t1	AVAG|g32907.t1	 5e-148	0.0551733618891789	0.0695692603086399
 68- 33:	AVAG|g18807.t1	AVAG|g32908.t1	 2e-179	0.00695173555432793	0.0340277070633213
 68- 34:	AVAG|g18808.t1	AVAG|g32909.t1	 4e-207	0.00474732076583829	0.0278824010754442
 68- 35:	AVAG|g18810.t1	AVAG|g32911.t1	 1e-110	0.00655861348428352	0.0591804101161438
 68- 36:	AVAG|g18811.t1	AVAG|g32912.t1	 1e-240	0.00732478790327134	0.0313361505112162
 68- 37:	AVAG|g18814.t1	AVAG|g32915.t1	      0	0.0146031010414909	0.0399673946407006
 68- 38:	AVAG|g18815.t1	AVAG|g32916.t1	 5e-177	0.00956841774043365	0.0215145623522411
 68- 39:	AVAG|g18816.t1	AVAG|g32917.t1	 5e-207	0.00362100884420305	0.0216309152928295
 68- 40:	AVAG|g18817.t1	AVAG|g32918.t1	      0	0.0279833148778601	0.0587354698356283
 68- 41:	AVAG|g18818.t1	AVAG|g32919.t1	      0	0.00600478583982492	0.0480948244210855
 68- 42:	AVAG|g18819.t1	AVAG|g32920.t1	 2e-117	0.0077445025015524	0.0149817715677328
 68- 43:	AVAG|g18820.t1	AVAG|g32921.t1	 3e-228	0.01295462218333	0.0372490341158897
 68- 44:	AVAG|g18821.t1	AVAG|g32922.t1	 2e-101	0.015730029989728	0.0362921771980516
 68- 45:	AVAG|g18823.t1	AVAG|g32924.t1	 1e-278	0.0121337327973565	0.0418469948797209
 68- 46:	AVAG|g18824.t1	AVAG|g32925.t1	 2e-153	0.00656818647791131	0.0217801149158728
 68- 47:	AVAG|g18825.t1	AVAG|g32926.t1	 2e-222	0.00113015655214475	0.0410294961350779
 68- 48:	AVAG|g18826.t1	AVAG|g32927.t1	 6e-185	0.0305450484516363	0.092153749680722
## Alignment 69: score=439.0 e_value=1.9e-16 N=9 Av103&Av361 minus
 69-  0:	AVAG|g18643.t1	AVAG|g39397.t1	 3e-220	0.125508115602629	0.668253002578479
 69-  1:	AVAG|g18645.t1	AVAG|g39394.t1	 1e-118	0.218245374161304	0.614043365957359
 69-  2:	AVAG|g18646.t1	AVAG|g39393.t1	 3e-133	0.192580814385764	0.652510963290006
 69-  3:	AVAG|g18648.t1	AVAG|g39392.t1	  2e-95	0.460435615992612	0.645065448626539
 69-  4:	AVAG|g18650.t1	AVAG|g39387.t1	  4e-63	0.365699466485894	0.400992680667299
 69-  5:	AVAG|g18651.t1	AVAG|g39386.t1	 5e-186	0.232189347427541	0.587048864034322
 69-  6:	AVAG|g18652.t1	AVAG|g39385.t1	      0	0.253380619809669	0.743024121614141
 69-  7:	AVAG|g18654.t1	AVAG|g39383.t1	  1e-80	0.247477977097728	0.740475440723498
 69-  8:	AVAG|g18657.t1	AVAG|g39377.t1	  2e-33	1.60389601825576	0.223678652527783
## Alignment 70: score=285.0 e_value=1.8e-08 N=6 Av103&Av381 minus
 70-  0:	AVAG|g18694.t1	AVAG|g40469.t1	  4e-28	0.767563231754104	0.29910521468218
 70-  1:	AVAG|g18695.t1	AVAG|g40466.t1	 8e-118	0.360678035720883	0.760166356634672
 70-  2:	AVAG|g18698.t1	AVAG|g40457.t1	  3e-12	2.46533579171123	0.270326983736812
 70-  3:	AVAG|g18701.t1	AVAG|g40455.t1	  2e-76	0.234932525205724	0.365733665329204
 70-  4:	AVAG|g18703.t1	AVAG|g40454.t1	 5e-223	0.283381497860554	0.424685527991345
 70-  5:	AVAG|g18708.t1	AVAG|g40448.t1	  2e-12	-2	-2
## Alignment 71: score=680.0 e_value=4.3e-33 N=14 Av103&Av510 plus
 71-  0:	AVAG|g18661.t1	AVAG|g45684.t1	  9e-97	0.693656853516829	0.562593294228523
 71-  1:	AVAG|g18664.t1	AVAG|g45686.t1	 5e-223	0.0660511205843285	0.550150216090165
 71-  2:	AVAG|g18667.t1	AVAG|g45689.t1	 5e-304	0.304290363524112	0.632346021539869
 71-  3:	AVAG|g18668.t1	AVAG|g45690.t1	 1e-109	0.310484483320307	0.782821364157282
 71-  4:	AVAG|g18669.t1	AVAG|g45692.t1	 1e-177	0.310534292719878	0.668913047659172
 71-  5:	AVAG|g18670.t1	AVAG|g45693.t1	  1e-68	0.512391129808249	0.706188662203398
 71-  6:	AVAG|g18672.t1	AVAG|g45695.t1	  2e-93	0.273651463616499	0.955061259786026
 71-  7:	AVAG|g18673.t1	AVAG|g45696.t1	  5e-79	0.24031197361337	0.85098077265185
 71-  8:	AVAG|g18676.t1	AVAG|g45699.t1	 2e-101	0.0981663788385004	0.972300853316529
 71-  9:	AVAG|g18677.t1	AVAG|g45701.t1	  3e-36	0.129670408153797	0.369517808791334
 71- 10:	AVAG|g18681.t1	AVAG|g45702.t1	 5e-158	0.398408427963357	0.874989924322262
 71- 11:	AVAG|g18685.t1	AVAG|g45707.t1	  3e-97	0.168711376005119	0.384449477130313
 71- 12:	AVAG|g18686.t1	AVAG|g45713.t1	      0	0.106790509142908	0.604954351623111
 71- 13:	AVAG|g18691.t1	AVAG|g45717.t1	  8e-67	0.186078796301526	0.550876774681395
## Alignment 72: score=400.0 e_value=1.9e-13 N=8 Av1030&Av200 minus
 72-  0:	AVAG|g54321.t1	AVAG|g28769.t1	 1e-206	-2	-2
 72-  1:	AVAG|g54322.t1	AVAG|g28768.t1	 3e-229	0.0116455802474441	0.0499384420287023
 72-  2:	AVAG|g54323.t1	AVAG|g28767.t1	  1e-75	0.00318810256889595	0.0231678652645038
 72-  3:	AVAG|g54325.t1	AVAG|g28765.t1	 2e-144	0	0.0319877905127776
 72-  4:	AVAG|g54326.t1	AVAG|g28764.t1	 1e-255	0.00502514442736467	0.0449961906776633
 72-  5:	AVAG|g54327.t1	AVAG|g28763.t1	      0	0.00473753464625649	0.0399732785699848
 72-  6:	AVAG|g54328.t1	AVAG|g28762.t1	      0	0.00830573272432025	0.0277901457252588
 72-  7:	AVAG|g54329.t1	AVAG|g28761.t1	  2e-45	0.00972460949795057	0
## Alignment 73: score=299.0 e_value=2.3e-08 N=6 Av1038&Av78 plus
 73-  0:	AVAG|g54369.t1	AVAG|g15399.t1	 5e-199	0.00617478017025561	0.0211356008225417
 73-  1:	AVAG|g54370.t1	AVAG|g15400.t1	 1e-188	0	0.0309778546059267
 73-  2:	AVAG|g54371.t1	AVAG|g15401.t1	      0	0.00250029997012831	0.0364296617729646
 73-  3:	AVAG|g54373.t1	AVAG|g15403.t1	      0	0.00430868996998108	0.0403986954415994
 73-  4:	AVAG|g54374.t1	AVAG|g15405.t1	 2e-103	0.0192904034887331	0.0437141707889829
 73-  5:	AVAG|g54375.t1	AVAG|g15406.t1	  6e-39	-2	-2
## Alignment 74: score=1355.0 e_value=7e-83 N=28 Av104&Av107 minus
 74-  0:	AVAG|g18909.t1	AVAG|g19318.t1	 3e-156	-2	-2
 74-  1:	AVAG|g18913.t1	AVAG|g19316.t1	  1e-40	0.540393677638608	0.32261337444143
 74-  2:	AVAG|g18914.t1	AVAG|g19313.t1	 8e-176	0.25025195158425	0.534781340439605
 74-  3:	AVAG|g18915.t1	AVAG|g19311.t1	  5e-93	0.391488837336405	0.649963185113091
 74-  4:	AVAG|g18919.t1	AVAG|g19309.t1	 9e-128	0.246479134801261	0.463762494988735
 74-  5:	AVAG|g18920.t1	AVAG|g19308.t1	  4e-78	0.0479050547855704	0.617537757965712
 74-  6:	AVAG|g18922.t1	AVAG|g19307.t1	  2e-47	0.441248342512177	0.971994350026483
 74-  7:	AVAG|g18923.t1	AVAG|g19306.t1	 2e-245	0.0802419645533102	0.598472593568085
 74-  8:	AVAG|g18925.t1	AVAG|g19305.t1	  8e-89	0.032061872044312	0.627494596636611
 74-  9:	AVAG|g18929.t1	AVAG|g19301.t1	 2e-175	0.53211633457738	0.577849597458328
 74- 10:	AVAG|g18930.t1	AVAG|g19299.t1	 2e-184	0.34339329820772	0.517789514338964
 74- 11:	AVAG|g18939.t1	AVAG|g19298.t1	 8e-217	0.164248093941603	0.592529537809922
 74- 12:	AVAG|g18940.t1	AVAG|g19296.t1	      0	0.100801554291092	0.5980634953476
 74- 13:	AVAG|g18941.t1	AVAG|g19295.t1	  2e-78	0.283102410687699	0.236499481488316
 74- 14:	AVAG|g18942.t1	AVAG|g19293.t1	  3e-42	0.550720316244981	0.592122392948389
 74- 15:	AVAG|g18946.t1	AVAG|g19292.t1	 7e-149	0.377143972291721	0.598674018199235
 74- 16:	AVAG|g18947.t1	AVAG|g19291.t1	  1e-81	0.352779015914218	0.673752696193169
 74- 17:	AVAG|g18948.t1	AVAG|g19290.t1	 3e-202	0.284147381262994	0.716633583770577
 74- 18:	AVAG|g18951.t1	AVAG|g19289.t1	  2e-25	-2	-2
 74- 19:	AVAG|g18952.t1	AVAG|g19288.t1	  1e-87	0.243808743985652	0.564498787687645
 74- 20:	AVAG|g18955.t1	AVAG|g19287.t1	 1e-107	0.379455461302012	0.589782957308206
 74- 21:	AVAG|g18960.t1	AVAG|g19281.t1	 5e-168	0.218209689487793	0.628414519653643
 74- 22:	AVAG|g18961.t1	AVAG|g19278.t1	 9e-101	0.463814834212315	0.604118346903308
 74- 23:	AVAG|g18962.t1	AVAG|g19277.t1	  1e-15	0.684570536135444	0.689172392049653
 74- 24:	AVAG|g18963.t1	AVAG|g19275.t1	  3e-49	0.119531548782125	0.388246768693272
 74- 25:	AVAG|g18967.t1	AVAG|g19273.t1	  2e-69	0.269504012719699	0.748896622583345
 74- 26:	AVAG|g18968.t1	AVAG|g19270.t1	 3e-158	0.410719907630176	0.60177639006114
 74- 27:	AVAG|g18971.t1	AVAG|g19266.t1	  3e-92	0.42141631877835	0.774220129072121
## Alignment 75: score=2594.0 e_value=2.7e-181 N=52 Av104&Av143 plus
 75-  0:	AVAG|g18917.t1	AVAG|g23211.t1	 5e-207	0.00521352645546214	0.0180152776811022
 75-  1:	AVAG|g18918.t1	AVAG|g23212.t1	      0	0.0046985275044958	0.0404927879224047
 75-  2:	AVAG|g18919.t1	AVAG|g23213.t1	      0	0.00432433630422362	0.0199166803096403
 75-  3:	AVAG|g18920.t1	AVAG|g23214.t1	  2e-83	0.00300300701503667	0.020001185311621
 75-  4:	AVAG|g18921.t1	AVAG|g23215.t1	      0	0.0141417415525759	0.0209637278263102
 75-  5:	AVAG|g18922.t1	AVAG|g23216.t1	 7e-125	0.00573799419789205	0.0276848040229394
 75-  6:	AVAG|g18923.t1	AVAG|g23217.t1	 1e-275	0	0.0276954544441638
 75-  7:	AVAG|g18924.t1	AVAG|g23218.t1	 2e-236	0.011507504976788	0.0252655469877565
 75-  8:	AVAG|g18925.t1	AVAG|g23219.t1	  1e-96	0.00258732468755605	0.0242282171244347
 75-  9:	AVAG|g18926.t1	AVAG|g23220.t1	 1e-184	0.0148670258256517	0.0214223774430252
 75- 10:	AVAG|g18927.t1	AVAG|g23221.t1	 2e-309	0.00425653809944936	0.0337135408966998
 75- 11:	AVAG|g18928.t1	AVAG|g23222.t1	 2e-213	0.0146428529467315	0.0576019783807564
 75- 12:	AVAG|g18929.t1	AVAG|g23223.t1	      0	0.0149491651427928	0.0382575798532095
 75- 13:	AVAG|g18930.t1	AVAG|g23224.t1	      0	0.00376743225950015	0.0248985520571969
 75- 14:	AVAG|g18931.t1	AVAG|g23225.t1	 7e-201	0.012036366652848	0.0406419966354019
 75- 15:	AVAG|g18933.t1	AVAG|g23227.t1	 2e-179	0.00895430220603708	0.0347686819515784
 75- 16:	AVAG|g18934.t1	AVAG|g23228.t1	      0	0.00980268032140657	0.0192857511224528
 75- 17:	AVAG|g18935.t1	AVAG|g23230.t1	      0	0.00756547341813984	0.0614211941626126
 75- 18:	AVAG|g18936.t1	AVAG|g23231.t1	 2e-152	0.00871527039199938	0.0546405401205961
 75- 19:	AVAG|g18938.t1	AVAG|g23233.t1	 8e-166	0	0.0153327316093607
 75- 20:	AVAG|g18939.t1	AVAG|g23234.t1	 8e-297	0.00513773951484449	0.0316290279607463
 75- 21:	AVAG|g18940.t1	AVAG|g23235.t1	      0	0.00148828028497321	0.0249918999805854
 75- 22:	AVAG|g18941.t1	AVAG|g23236.t1	 3e-202	0.00271554947040096	0.0125591631733797
 75- 23:	AVAG|g18942.t1	AVAG|g23238.t1	 8e-141	0.00693245836976502	0.0360791003408359
 75- 24:	AVAG|g18943.t1	AVAG|g23239.t1	 8e-175	0.00657250344834776	0.0294606761572193
 75- 25:	AVAG|g18944.t1	AVAG|g23240.t1	 6e-292	0.0385979193490914	0.0471103247078838
 75- 26:	AVAG|g18945.t1	AVAG|g23242.t1	 2e-262	0.00191969389721803	0.0356631201932237
 75- 27:	AVAG|g18946.t1	AVAG|g23243.t1	 4e-298	0.00788270886736407	0.011849172652781
 75- 28:	AVAG|g18947.t1	AVAG|g23244.t1	 1e-128	0.0177615822941266	0.0229651621325623
 75- 29:	AVAG|g18948.t1	AVAG|g23245.t1	 1e-299	0.0131079251252166	0.0164325822268083
 75- 30:	AVAG|g18949.t1	AVAG|g23246.t1	      0	0.00412473418721356	0.0421237211337636
 75- 31:	AVAG|g18950.t1	AVAG|g23247.t1	      0	0.00437991101851283	0.0377484700135196
 75- 32:	AVAG|g18951.t1	AVAG|g23248.t1	 1e-293	0.0295582584632426	0.0334393918243539
 75- 33:	AVAG|g18952.t1	AVAG|g23250.t1	 5e-122	0.00460124142563696	0.0461684197495751
 75- 34:	AVAG|g18953.t1	AVAG|g23251.t1	  2e-96	0.0177890302877461	0.0535009365036998
 75- 35:	AVAG|g18954.t1	AVAG|g23252.t1	  4e-70	0.0107336357949419	0.0488971496674065
 75- 36:	AVAG|g18955.t1	AVAG|g23253.t1	 8e-234	0.00775630181524969	0.00316289345932976
 75- 37:	AVAG|g18957.t1	AVAG|g23254.t1	      0	0.00567602236106613	0.0247207217907925
 75- 38:	AVAG|g18958.t1	AVAG|g23255.t1	 3e-285	0.00912003941823511	0.0399889686401493
 75- 39:	AVAG|g18959.t1	AVAG|g23256.t1	  7e-50	0.0270807906863792	0.013559691378237
 75- 40:	AVAG|g18960.t1	AVAG|g23257.t1	 2e-272	0.00186945103802165	0.0150380977841709
 75- 41:	AVAG|g18961.t1	AVAG|g23258.t1	 1e-279	0.0107709303833494	0.0378936805897918
 75- 42:	AVAG|g18962.t1	AVAG|g23259.t1	 1e-100	0.013709444930863	0.0284844360489123
 75- 43:	AVAG|g18963.t1	AVAG|g23260.t1	  6e-54	0.116764199659007	0.0597132209735186
 75- 44:	AVAG|g18964.t1	AVAG|g23262.t1	 5e-189	0.0106267809353452	0.0376075741101483
 75- 45:	AVAG|g18965.t1	AVAG|g23263.t1	 9e-103	0.00463143115923733	0.0374609697095567
 75- 46:	AVAG|g18966.t1	AVAG|g23264.t1	 3e-123	0.0247956466956661	0.0322183239260512
 75- 47:	AVAG|g18967.t1	AVAG|g23265.t1	 1e-131	0.0161489492501119	0.0378231402201689
 75- 48:	AVAG|g18968.t1	AVAG|g23266.t1	      0	0.0085272236402239	0.0210355594163671
 75- 49:	AVAG|g18969.t1	AVAG|g23267.t1	      0	0.0140921829321063	0.0355719797232184
 75- 50:	AVAG|g18970.t1	AVAG|g23268.t1	 1e-150	0.00332779248127155	0.0173752944611508
 75- 51:	AVAG|g18971.t1	AVAG|g23269.t1	 2e-186	0.0102774330613944	0.0220361058733443
## Alignment 76: score=2344.0 e_value=1.2e-160 N=47 Av104&Av173 minus
 76-  0:	AVAG|g18861.t1	AVAG|g26258.t1	 4e-255	0.000987329416900796	0.0617844884282993
 76-  1:	AVAG|g18862.t1	AVAG|g26257.t1	  6e-28	0.021453017838791	0.0269389228181416
 76-  2:	AVAG|g18863.t1	AVAG|g26256.t1	      0	0.00758680332223619	0.0438343845792979
 76-  3:	AVAG|g18864.t1	AVAG|g26255.t1	 3e-257	0.00285623956758804	0.0249133225968636
 76-  4:	AVAG|g18865.t1	AVAG|g26253.t1	  3e-50	0.397942889079569	0.880910667884516
 76-  5:	AVAG|g18867.t1	AVAG|g26252.t1	  2e-83	0.0028763218379569	0.0680077251621275
 76-  6:	AVAG|g18868.t1	AVAG|g26251.t1	  7e-90	0.0205272595082233	0.0675086492317586
 76-  7:	AVAG|g18869.t1	AVAG|g26250.t1	  4e-48	0	0.0157693062793128
 76-  8:	AVAG|g18870.t1	AVAG|g26249.t1	      0	0.0205783186644315	0.0376828446033191
 76-  9:	AVAG|g18872.t1	AVAG|g26247.t1	 2e-154	0.0142918179273754	0.0111785953908312
 76- 10:	AVAG|g18874.t1	AVAG|g26245.t1	 1e-205	0.00498806785099776	0.0390685064979393
 76- 11:	AVAG|g18876.t1	AVAG|g26243.t1	  5e-37	0.0116507197216382	0.0419689902360335
 76- 12:	AVAG|g18877.t1	AVAG|g26242.t1	 1e-254	0.00437040297051322	0.0174825813722503
 76- 13:	AVAG|g18879.t1	AVAG|g26241.t1	 5e-105	0.00234192227759529	0.0320904564039067
 76- 14:	AVAG|g18880.t1	AVAG|g26240.t1	 4e-230	0.0105967225905118	0.0361515763634083
 76- 15:	AVAG|g18881.t1	AVAG|g26239.t1	 3e-287	0.00467837774291815	0.0230850870580113
 76- 16:	AVAG|g18882.t1	AVAG|g26238.t1	      0	0.00155844211918996	0.0274253590638145
 76- 17:	AVAG|g18883.t1	AVAG|g26237.t1	 1e-264	0.00582150400161689	0.0241677987503999
 76- 18:	AVAG|g18884.t1	AVAG|g26236.t1	 2e-263	0.00573570866848028	0.0372221857728382
 76- 19:	AVAG|g18885.t1	AVAG|g26235.t1	      0	0.0105774431572192	0.0254482873242616
 76- 20:	AVAG|g18887.t1	AVAG|g26233.t1	 7e-146	0.0436731257486417	0.0363707624539578
 76- 21:	AVAG|g18888.t1	AVAG|g26232.t1	 3e-162	0.00598134011338271	0.0279508328502205
 76- 22:	AVAG|g18889.t1	AVAG|g26231.t1	      0	0.00663496878292449	0.0272841908367936
 76- 23:	AVAG|g18890.t1	AVAG|g26230.t1	 2e-219	0.00759426214003577	0.0335913897028644
 76- 24:	AVAG|g18891.t1	AVAG|g26229.t1	      0	0.00547177257003944	0.0479460252235909
 76- 25:	AVAG|g18892.t1	AVAG|g26228.t1	  1e-89	0.173359878132758	0.182266168751844
 76- 26:	AVAG|g18893.t1	AVAG|g26227.t1	      0	0.010027007003466	0.0269581808387071
 76- 27:	AVAG|g18895.t1	AVAG|g26225.t1	  1e-54	0	0.0132162010123647
 76- 28:	AVAG|g18897.t1	AVAG|g26223.t1	      0	0.0126954551429306	0.0346180717452245
 76- 29:	AVAG|g18898.t1	AVAG|g26222.t1	      0	0.00517625914665598	0.0196249953987082
 76- 30:	AVAG|g18899.t1	AVAG|g26221.t1	      0	0.00503327432832756	0.0429182823491615
 76- 31:	AVAG|g18900.t1	AVAG|g26220.t1	 1e-307	0.00162129361251822	0.0368955922283461
 76- 32:	AVAG|g18901.t1	AVAG|g26219.t1	 1e-109	0	0.0301548153585304
 76- 33:	AVAG|g18902.t1	AVAG|g26217.t1	 2e-108	0.0126009264405089	0.0179157560819799
 76- 34:	AVAG|g18903.t1	AVAG|g26216.t1	 2e-148	0.00691846935347392	0.0296188538058495
 76- 35:	AVAG|g18904.t1	AVAG|g26215.t1	      0	0.00397351922816637	0.0303646782812553
 76- 36:	AVAG|g18905.t1	AVAG|g26214.t1	      0	0.00336700902194583	0.0314331717117276
 76- 37:	AVAG|g18906.t1	AVAG|g26213.t1	      0	0.00181017405196664	0.034204787470197
 76- 38:	AVAG|g18907.t1	AVAG|g26212.t1	      0	0.00263504882388366	0.0425113781661717
 76- 39:	AVAG|g18908.t1	AVAG|g26211.t1	 3e-171	0.00830841637620308	0.0517943044046792
 76- 40:	AVAG|g18909.t1	AVAG|g26210.t1	 7e-304	0.00249861419325252	0.00539085878912526
 76- 41:	AVAG|g18910.t1	AVAG|g26209.t1	 2e-163	0.0110615647451256	0.0451263910998395
 76- 42:	AVAG|g18911.t1	AVAG|g26208.t1	  9e-66	0.00353461626235051	0.0359709296472944
 76- 43:	AVAG|g18912.t1	AVAG|g26207.t1	 2e-174	0.0325517803956524	0.0882430236663717
 76- 44:	AVAG|g18913.t1	AVAG|g26206.t1	 1e-242	0.0041794479847537	0.0105635549113043
 76- 45:	AVAG|g18915.t1	AVAG|g26204.t1	 2e-211	0.0126065426272953	0.0162994530422563
 76- 46:	AVAG|g18917.t1	AVAG|g26202.t1	 6e-221	0.449024643126826	0.456304464078641
## Alignment 77: score=490.0 e_value=2e-19 N=10 Av104&Av193 minus
 77-  0:	AVAG|g18861.t1	AVAG|g28084.t1	 1e-220	0.103195507674608	0.963835357311401
 77-  1:	AVAG|g18864.t1	AVAG|g28082.t1	  8e-72	0.534730987735157	0.633445573783978
 77-  2:	AVAG|g18867.t1	AVAG|g28081.t1	  5e-62	0.15082268063182	0.499373527434737
 77-  3:	AVAG|g18870.t1	AVAG|g28078.t1	 2e-138	0.683063160696059	0.540698363843115
 77-  4:	AVAG|g18876.t1	AVAG|g28074.t1	  2e-25	0.258397467160797	0.416310474577524
 77-  5:	AVAG|g18878.t1	AVAG|g28072.t1	 1e-121	0.124555061008547	0.502988242860054
 77-  6:	AVAG|g18879.t1	AVAG|g28071.t1	  1e-74	0.177657112440893	0.823959216501083
 77-  7:	AVAG|g18880.t1	AVAG|g28069.t1	  1e-97	0.333735800845833	0.544336007391618
 77-  8:	AVAG|g18881.t1	AVAG|g28068.t1	  1e-96	0.421240021112702	0.503164490488858
 77-  9:	AVAG|g18882.t1	AVAG|g28067.t1	 3e-236	0.127205312222526	0.527723008391103
## Alignment 78: score=1797.0 e_value=1.9e-120 N=37 Av104&Av204 minus
 78-  0:	AVAG|g18889.t1	AVAG|g29128.t1	 3e-156	0.621972417058718	0.533610295937667
 78-  1:	AVAG|g18890.t1	AVAG|g29127.t1	  5e-69	0.493893279296106	0.648409039335471
 78-  2:	AVAG|g18891.t1	AVAG|g29126.t1	      0	0.278094545923322	0.677001014728071
 78-  3:	AVAG|g18892.t1	AVAG|g29125.t1	  4e-68	0.288029282951616	0.631970966416429
 78-  4:	AVAG|g18893.t1	AVAG|g29124.t1	 4e-208	0.29901151098505	0.699083157604516
 78-  5:	AVAG|g18895.t1	AVAG|g29123.t1	  3e-46	0.0859868277727285	0.569685652191056
 78-  6:	AVAG|g18902.t1	AVAG|g29121.t1	 6e-197	0.322432585820133	0.561550178989638
 78-  7:	AVAG|g18904.t1	AVAG|g29120.t1	 9e-284	0.190511276770126	0.594357417664679
 78-  8:	AVAG|g18905.t1	AVAG|g29119.t1	      0	0.112008739178473	0.543106926159332
 78-  9:	AVAG|g18909.t1	AVAG|g29117.t1	 5e-166	0.268073992979914	0.723790437036941
 78- 10:	AVAG|g18913.t1	AVAG|g29115.t1	  4e-40	0.49029520969257	0.385296652216415
 78- 11:	AVAG|g18914.t1	AVAG|g29112.t1	 2e-177	0.299563669869954	0.34947018701797
 78- 12:	AVAG|g18915.t1	AVAG|g29111.t1	  3e-93	0.391526618532952	0.679005574392324
 78- 13:	AVAG|g18919.t1	AVAG|g29109.t1	 1e-280	0.236376848324548	0.470353589503174
 78- 14:	AVAG|g18920.t1	AVAG|g29108.t1	  4e-77	0.051050629292635	0.555460288349152
 78- 15:	AVAG|g18922.t1	AVAG|g29107.t1	  1e-46	0.443084058696275	0.990133150635625
 78- 16:	AVAG|g18923.t1	AVAG|g29106.t1	 4e-169	0.0941499936075511	0.449953763431459
 78- 17:	AVAG|g18925.t1	AVAG|g29105.t1	  3e-88	0.0347966061590771	0.685215377488707
 78- 18:	AVAG|g18929.t1	AVAG|g29102.t1	 3e-175	0.519300508417595	0.566071159762191
 78- 19:	AVAG|g18930.t1	AVAG|g29100.t1	 2e-184	0.345839644480925	0.534339262804587
 78- 20:	AVAG|g18939.t1	AVAG|g29099.t1	 2e-216	0.167016110305156	0.583715431885395
 78- 21:	AVAG|g18940.t1	AVAG|g29097.t1	      0	0.100676557588578	0.616541634984254
 78- 22:	AVAG|g18941.t1	AVAG|g29096.t1	  2e-78	0.287802848435787	0.236156622595001
 78- 23:	AVAG|g18942.t1	AVAG|g29094.t1	  9e-41	0.563985968701944	0.600605406438659
 78- 24:	AVAG|g18946.t1	AVAG|g29093.t1	 5e-148	0.378223831774635	0.627730753356658
 78- 25:	AVAG|g18947.t1	AVAG|g29092.t1	  5e-81	0.366651945353616	0.686270651865446
 78- 26:	AVAG|g18948.t1	AVAG|g29091.t1	 3e-200	0.291073827199705	0.71601151587768
 78- 27:	AVAG|g18951.t1	AVAG|g29090.t1	  2e-25	-2	-2
 78- 28:	AVAG|g18952.t1	AVAG|g29089.t1	  3e-81	0.274060747976897	0.537441300170265
 78- 29:	AVAG|g18955.t1	AVAG|g29088.t1	 3e-107	0.370903799211992	0.604986915869289
 78- 30:	AVAG|g18960.t1	AVAG|g29082.t1	 5e-168	0.217672167849135	0.617639057298641
 78- 31:	AVAG|g18961.t1	AVAG|g29079.t1	 7e-101	0.4706268078817	0.603887967224336
 78- 32:	AVAG|g18962.t1	AVAG|g29078.t1	  2e-16	0.669852939672264	0.743036645511543
 78- 33:	AVAG|g18963.t1	AVAG|g29076.t1	  5e-49	0.122496934919652	0.442299498042548
 78- 34:	AVAG|g18967.t1	AVAG|g29074.t1	  7e-70	0.264735369205374	0.7610652422594
 78- 35:	AVAG|g18968.t1	AVAG|g29071.t1	 2e-168	0.393108145404727	0.593345691690113
 78- 36:	AVAG|g18971.t1	AVAG|g29067.t1	  4e-93	0.415341792270525	0.772051714117449
## Alignment 79: score=1027.0 e_value=7.5e-57 N=21 Av104&Av259 plus
 79-  0:	AVAG|g18861.t1	AVAG|g33521.t1	 6e-198	0.160787213471483	0.870955400545723
 79-  1:	AVAG|g18864.t1	AVAG|g33524.t1	  5e-72	0.530729574242243	0.666233513994124
 79-  2:	AVAG|g18867.t1	AVAG|g33525.t1	  5e-62	0.149749252688945	0.496085685054597
 79-  3:	AVAG|g18870.t1	AVAG|g33528.t1	 3e-136	0.689303158539745	0.539468681387327
 79-  4:	AVAG|g18876.t1	AVAG|g33532.t1	  2e-25	0.262367246089635	0.399673370341118
 79-  5:	AVAG|g18878.t1	AVAG|g33535.t1	 5e-146	0.12051391192238	0.576131709756577
 79-  6:	AVAG|g18879.t1	AVAG|g33536.t1	  1e-74	0.177500271942966	0.827845235557581
 79-  7:	AVAG|g18880.t1	AVAG|g33538.t1	  8e-98	0.332159120412248	0.55328006770233
 79-  8:	AVAG|g18881.t1	AVAG|g33539.t1	 1e-123	0.357249055287088	0.539391498638473
 79-  9:	AVAG|g18882.t1	AVAG|g33540.t1	 2e-255	0.125496052741745	0.574126294278264
 79- 10:	AVAG|g18884.t1	AVAG|g33541.t1	 6e-173	0.225371977345939	0.593496374226698
 79- 11:	AVAG|g18889.t1	AVAG|g33544.t1	  4e-79	1.17293220675049	0.249057831098161
 79- 12:	AVAG|g18890.t1	AVAG|g33546.t1	  9e-69	0.4927916116463	0.662306888945784
 79- 13:	AVAG|g18891.t1	AVAG|g33547.t1	      0	0.276559561714642	0.653126613673915
 79- 14:	AVAG|g18892.t1	AVAG|g33549.t1	  2e-72	0.157252210990641	0.594344556976894
 79- 15:	AVAG|g18893.t1	AVAG|g33551.t1	 5e-208	0.295358678288147	0.694536158160129
 79- 16:	AVAG|g18895.t1	AVAG|g33552.t1	  3e-46	0.0859868277727285	0.541469158348868
 79- 17:	AVAG|g18898.t1	AVAG|g33554.t1	 1e-136	0.360014139092425	0.518621739391105
 79- 18:	AVAG|g18902.t1	AVAG|g33555.t1	 6e-197	0.322008589880624	0.554384472382924
 79- 19:	AVAG|g18904.t1	AVAG|g33556.t1	 3e-282	0.193481114416978	0.609085131204387
 79- 20:	AVAG|g18905.t1	AVAG|g33557.t1	      0	0.1117933141324	0.561437223340911
## Alignment 80: score=584.0 e_value=2.7e-27 N=12 Av104&Av98 minus
 80-  0:	AVAG|g18828.t1	AVAG|g18087.t1	 2e-123	0.00687421272202597	0.0272035865262054
 80-  1:	AVAG|g18829.t1	AVAG|g18086.t1	 1e-118	0.0143667810111747	0.0265955843556883
 80-  2:	AVAG|g18830.t1	AVAG|g18085.t1	 3e-252	0.0474724865978052	0.0761843889986714
 80-  3:	AVAG|g18842.t1	AVAG|g18082.t1	  7e-33	0.0466298872306772	0.0194185604495562
 80-  4:	AVAG|g18843.t1	AVAG|g18077.t1	 5e-243	0.00836362165848561	0.0271089834887602
 80-  5:	AVAG|g18844.t1	AVAG|g18076.t1	 5e-295	0.0249753970748625	0.0546451785725902
 80-  6:	AVAG|g18845.t1	AVAG|g18074.t1	      0	0.0134762183238027	0.0513658242138105
 80-  7:	AVAG|g18846.t1	AVAG|g18073.t1	 2e-174	0.0130360777445327	0.0343790292871613
 80-  8:	AVAG|g18847.t1	AVAG|g18070.t1	      0	0.01839180958826	0.0433077524296316
 80-  9:	AVAG|g18848.t1	AVAG|g18068.t1	 3e-165	0.0451749434311776	0.0562859061367527
 80- 10:	AVAG|g18849.t1	AVAG|g18067.t1	 1e-180	0.00793868221758572	0.0246555329908646
 80- 11:	AVAG|g18850.t1	AVAG|g18066.t1	 2e-231	0.0155604358833816	0.0424266269073409
## Alignment 81: score=296.0 e_value=4.7e-08 N=6 Av1043&Av23 minus
 81-  0:	AVAG|g54399.t1	AVAG|g5936.t1	 1e-178	0.00848565327821857	0.0362295531264031
 81-  1:	AVAG|g54400.t1	AVAG|g5935.t1	      0	0.00379138512158811	0.0385269883901229
 81-  2:	AVAG|g54401.t1	AVAG|g5934.t1	      0	0.00308705930801147	0.0320659524056688
 81-  3:	AVAG|g54403.t1	AVAG|g5933.t1	  5e-93	0.0829717581233172	0.0473263142599111
 81-  4:	AVAG|g54405.t1	AVAG|g5932.t1	 1e-177	0.00430520196747434	0.0192781697991636
 81-  5:	AVAG|g54406.t1	AVAG|g5929.t1	  2e-65	0.0211201887932309	0.0439174174016779
## Alignment 82: score=400.0 e_value=1.2e-12 N=8 Av1047&Av334 minus
 82-  0:	AVAG|g54426.t1	AVAG|g38002.t1	 2e-175	0.00569668060417326	0.0600782942101218
 82-  1:	AVAG|g54427.t1	AVAG|g38001.t1	      0	0.00887401996374392	0.0431321113635155
 82-  2:	AVAG|g54428.t1	AVAG|g38000.t1	 4e-218	0.00714078586742915	0.0284490591455211
 82-  3:	AVAG|g54429.t1	AVAG|g37999.t1	      0	0.00694771063827291	0.0568641274180136
 82-  4:	AVAG|g54430.t1	AVAG|g37998.t1	 6e-173	0.011286363937036	0.0214875932289948
 82-  5:	AVAG|g54433.t1	AVAG|g37995.t1	 8e-175	0.00420169166150242	0.0224567674613088
 82-  6:	AVAG|g54434.t1	AVAG|g37994.t1	  5e-92	0.0464344022529308	0.0383168939455555
 82-  7:	AVAG|g54435.t1	AVAG|g37993.t1	 2e-133	0.0621889513769076	0.0430328344374769
## Alignment 83: score=499.0 e_value=3e-18 N=10 Av1048&Av262 minus
 83-  0:	AVAG|g54437.t1	AVAG|g33684.t1	 4e-177	0.0040918492040443	0.0385627103163668
 83-  1:	AVAG|g54438.t1	AVAG|g33683.t1	 5e-264	0.00194963554142531	0.0259345126042727
 83-  2:	AVAG|g54439.t1	AVAG|g33682.t1	 9e-177	0.0176818798136603	0.0428517964398724
 83-  3:	AVAG|g54441.t1	AVAG|g33680.t1	 4e-183	0.00544528767470141	0.0256709551422775
 83-  4:	AVAG|g54442.t1	AVAG|g33679.t1	 8e-286	0.00995314579643607	0.0197813664407957
 83-  5:	AVAG|g54443.t1	AVAG|g33678.t1	 8e-170	0.0526659488087146	0.0385841752930788
 83-  6:	AVAG|g54444.t1	AVAG|g33677.t1	 2e-146	0.0254969608325217	0.0421076316087466
 83-  7:	AVAG|g54445.t1	AVAG|g33676.t1	 1e-207	0.0135750312327135	0.0551875468028543
 83-  8:	AVAG|g54446.t1	AVAG|g33675.t1	 6e-149	0.00979805729300384	0.019696325371022
 83-  9:	AVAG|g54447.t1	AVAG|g33674.t1	  3e-72	0.0132636780925157	0
## Alignment 84: score=2643.0 e_value=1.1e-190 N=53 Av105&Av142 plus
 84-  0:	AVAG|g19030.t1	AVAG|g23111.t1	 1e-156	0.0371853089758976	0.0132506960013102
 84-  1:	AVAG|g19031.t1	AVAG|g23112.t1	 2e-205	0.0205391808611759	0.023249484036902
 84-  2:	AVAG|g19032.t1	AVAG|g23113.t1	 2e-223	0.0137858857939465	0.0191481244530977
 84-  3:	AVAG|g19034.t1	AVAG|g23115.t1	  9e-41	0.0105080528021987	0.0322630388127681
 84-  4:	AVAG|g19035.t1	AVAG|g23116.t1	      0	0.00695843342850594	0.0377925902805176
 84-  5:	AVAG|g19036.t1	AVAG|g23117.t1	 4e-187	0.00661234170695879	0.0272138698048233
 84-  6:	AVAG|g19037.t1	AVAG|g23118.t1	 9e-290	0.0098807522129555	0.0273645988462359
 84-  7:	AVAG|g19038.t1	AVAG|g23119.t1	  7e-54	0.110165271453773	0.0782201240171373
 84-  8:	AVAG|g19039.t1	AVAG|g23120.t1	 5e-180	0.00544837810350694	0.0489170892836032
 84-  9:	AVAG|g19040.t1	AVAG|g23121.t1	      0	0.01156092255089	0.0362974056463877
 84- 10:	AVAG|g19041.t1	AVAG|g23122.t1	      0	0.0119716907583916	0.0425023781369212
 84- 11:	AVAG|g19042.t1	AVAG|g23124.t1	 2e-199	0.0101804320258322	0.0247105398297202
 84- 12:	AVAG|g19043.t1	AVAG|g23125.t1	 1e-215	0.0135113430770587	0.0478567627151116
 84- 13:	AVAG|g19044.t1	AVAG|g23126.t1	 7e-257	0.00208786563717396	0.0257299352001673
 84- 14:	AVAG|g19045.t1	AVAG|g23127.t1	 2e-135	0.0289439994140747	0.053771252930781
 84- 15:	AVAG|g19046.t1	AVAG|g23128.t1	      0	0.00347842221795767	0.0282022310841508
 84- 16:	AVAG|g19047.t1	AVAG|g23129.t1	  5e-86	0.00498340703900146	0.02784542552167
 84- 17:	AVAG|g19048.t1	AVAG|g23130.t1	      0	0.0091412291406769	0.0300603792208438
 84- 18:	AVAG|g19049.t1	AVAG|g23131.t1	 3e-268	0.00661838521143838	0.0270570423553572
 84- 19:	AVAG|g19050.t1	AVAG|g23132.t1	 5e-193	0.00920357774893352	0.0619153457416807
 84- 20:	AVAG|g19051.t1	AVAG|g23133.t1	 2e-152	0.107778257970556	0.0224285105907906
 84- 21:	AVAG|g19052.t1	AVAG|g23134.t1	 5e-211	0	0.0440714220223575
 84- 22:	AVAG|g19053.t1	AVAG|g23135.t1	 7e-182	0.0119934023447192	0.0204094226436636
 84- 23:	AVAG|g19055.t1	AVAG|g23136.t1	  2e-74	0.0233709269852258	0.0629740350880007
 84- 24:	AVAG|g19056.t1	AVAG|g23137.t1	      0	0.00153426579246991	0.0319953728570363
 84- 25:	AVAG|g19058.t1	AVAG|g23139.t1	  3e-80	0.00574853113661986	0.0303839016876759
 84- 26:	AVAG|g19059.t1	AVAG|g23140.t1	 2e-244	0.00309172543628235	0.0388322021427899
 84- 27:	AVAG|g19060.t1	AVAG|g23141.t1	 2e-255	0.00196463766566277	0.0360331303745329
 84- 28:	AVAG|g19061.t1	AVAG|g23142.t1	 2e-137	0.00364631529524155	0.0289331923662583
 84- 29:	AVAG|g19062.t1	AVAG|g23143.t1	 7e-252	0	0.0168074260496881
 84- 30:	AVAG|g19063.t1	AVAG|g23144.t1	      0	0.00290276124324923	0.0270235442557154
 84- 31:	AVAG|g19064.t1	AVAG|g23145.t1	      0	0.0038006838092293	0.0310925352587595
 84- 32:	AVAG|g19066.t1	AVAG|g23148.t1	 4e-181	0	0.0303326932758209
 84- 33:	AVAG|g19071.t1	AVAG|g23151.t1	 2e-141	0.00834036951981018	0.0327921082603738
 84- 34:	AVAG|g19073.t1	AVAG|g23154.t1	      0	0.00563156306442711	0.0313908066444557
 84- 35:	AVAG|g19074.t1	AVAG|g23155.t1	 7e-232	0.00442928296665039	0.0147833551296964
 84- 36:	AVAG|g19075.t1	AVAG|g23156.t1	      0	0.00561373300968761	0.0399179635178124
 84- 37:	AVAG|g19076.t1	AVAG|g23157.t1	 3e-284	0.00727664314855448	0.0307183964667396
 84- 38:	AVAG|g19077.t1	AVAG|g23158.t1	 4e-112	0	0.0269995408952429
 84- 39:	AVAG|g19078.t1	AVAG|g23159.t1	      0	0.00661059323558177	0.0118290750833747
 84- 40:	AVAG|g19080.t1	AVAG|g23160.t1	      0	0.0138725306043143	0.0245768682073326
 84- 41:	AVAG|g19081.t1	AVAG|g23161.t1	  8e-74	0.014030027208138	0.016260799545993
 84- 42:	AVAG|g19082.t1	AVAG|g23162.t1	 5e-196	0.00246356205903855	0.0185051793045464
 84- 43:	AVAG|g19083.t1	AVAG|g23163.t1	 7e-142	0.00525396194130652	0.016854641889044
 84- 44:	AVAG|g19084.t1	AVAG|g23164.t1	 2e-310	0.00402460440316474	0.0303839016876759
 84- 45:	AVAG|g19085.t1	AVAG|g23165.t1	 3e-212	0.00365817207314573	0.0260990451474127
 84- 46:	AVAG|g19086.t1	AVAG|g23166.t1	 2e-218	0.00228007015811656	0.0393963647100292
 84- 47:	AVAG|g19087.t1	AVAG|g23167.t1	 4e-246	0.00103662767021374	0.0542171466104582
 84- 48:	AVAG|g19088.t1	AVAG|g23168.t1	      0	0.00541494162142084	0.044695107165464
 84- 49:	AVAG|g19089.t1	AVAG|g23169.t1	 5e-136	0.0159392067447443	0.0485017445945919
 84- 50:	AVAG|g19090.t1	AVAG|g23170.t1	  2e-76	0.0205817664847454	0.0572201132767611
 84- 51:	AVAG|g19091.t1	AVAG|g23171.t1	  3e-92	0.024163163663098	0.0420760418127726
 84- 52:	AVAG|g19092.t1	AVAG|g23172.t1	      0	0.0287151044595462	0.0329251341564302
## Alignment 85: score=1855.0 e_value=2.3e-123 N=38 Av105&Av24 plus
 85-  0:	AVAG|g19012.t1	AVAG|g6005.t1	 1e-133	0.0403006846007907	0.450074436228975
 85-  1:	AVAG|g19013.t1	AVAG|g6006.t1	  6e-65	0.653795036774896	0.743012141611887
 85-  2:	AVAG|g19016.t1	AVAG|g6008.t1	  1e-18	0.611518958814777	0.575403584014879
 85-  3:	AVAG|g19017.t1	AVAG|g6010.t1	 3e-197	0.285150131528221	0.425328763929866
 85-  4:	AVAG|g19018.t1	AVAG|g6012.t1	 3e-234	0.160047036014549	0.665670139751027
 85-  5:	AVAG|g19023.t1	AVAG|g6015.t1	  3e-47	0.494360641755359	0.747944845805867
 85-  6:	AVAG|g19024.t1	AVAG|g6016.t1	 4e-137	0.63247845965651	0.30968444248372
 85-  7:	AVAG|g19027.t1	AVAG|g6017.t1	 4e-186	0.189787141614998	0.636651856885376
 85-  8:	AVAG|g19028.t1	AVAG|g6018.t1	 1e-142	0.240311885861057	0.558864682318812
 85-  9:	AVAG|g19029.t1	AVAG|g6019.t1	  1e-63	0.497038049773128	0.664641896721272
 85- 10:	AVAG|g19034.t1	AVAG|g6022.t1	  3e-24	0.388095110624011	0.960344174163469
 85- 11:	AVAG|g19035.t1	AVAG|g6023.t1	 6e-226	0.436698815196056	0.381427584559343
 85- 12:	AVAG|g19039.t1	AVAG|g6025.t1	  7e-92	0.834535184931542	0.271262332416783
 85- 13:	AVAG|g19041.t1	AVAG|g6026.t1	      0	0.164351068704253	0.501319194785523
 85- 14:	AVAG|g19042.t1	AVAG|g6029.t1	 6e-114	0.183506767284589	0.602612199855782
 85- 15:	AVAG|g19044.t1	AVAG|g6030.t1	 1e-184	0.190621614020941	0.543311928479451
 85- 16:	AVAG|g19046.t1	AVAG|g6031.t1	  2e-50	-2	-2
 85- 17:	AVAG|g19047.t1	AVAG|g6032.t1	  1e-36	0.379662990509847	0.537774499161977
 85- 18:	AVAG|g19049.t1	AVAG|g6033.t1	 3e-159	0.297340632167959	0.743948294724893
 85- 19:	AVAG|g19054.t1	AVAG|g6035.t1	 1e-132	0.22744119856902	0.67966831628051
 85- 20:	AVAG|g19059.t1	AVAG|g6040.t1	 2e-188	0.190785859256281	0.499031616944852
 85- 21:	AVAG|g19060.t1	AVAG|g6041.t1	 7e-214	0.119049834111957	0.657553531141969
 85- 22:	AVAG|g19064.t1	AVAG|g6042.t1	  2e-88	0.973662566092486	0.181976406007059
 85- 23:	AVAG|g19066.t1	AVAG|g6044.t1	  5e-29	2.36578506267314	0.354435033578187
 85- 24:	AVAG|g19073.t1	AVAG|g6045.t1	 2e-232	0.190900475222068	0.671020421725999
 85- 25:	AVAG|g19074.t1	AVAG|g6046.t1	 5e-171	0.163365964392666	0.585401703089469
 85- 26:	AVAG|g19077.t1	AVAG|g6051.t1	 2e-102	0.0493958379950507	0.479735846582731
 85- 27:	AVAG|g19078.t1	AVAG|g6052.t1	 4e-267	0.161856955235616	0.513300500336716
 85- 28:	AVAG|g19079.t1	AVAG|g6053.t1	  7e-45	0.484898694815111	0.524267608456978
 85- 29:	AVAG|g19080.t1	AVAG|g6054.t1	 2e-202	0.43045632281952	0.767030619509276
 85- 30:	AVAG|g19081.t1	AVAG|g6055.t1	  5e-15	0.466975047174215	0.515773181844285
 85- 31:	AVAG|g19082.t1	AVAG|g6056.t1	 7e-175	0.0600449574435936	0.942166885888053
 85- 32:	AVAG|g19083.t1	AVAG|g6057.t1	  9e-89	0.299424564193884	0.833754131837039
 85- 33:	AVAG|g19084.t1	AVAG|g6058.t1	 1e-224	0.318457762754564	0.586967737258949
 85- 34:	AVAG|g19086.t1	AVAG|g6062.t1	 9e-158	0.121414112647986	0.503030958276499
 85- 35:	AVAG|g19087.t1	AVAG|g6063.t1	 1e-170	0.212120288414302	0.666577103192571
 85- 36:	AVAG|g19090.t1	AVAG|g6065.t1	  3e-31	0.44278584053344	0.664578331170584
 85- 37:	AVAG|g19092.t1	AVAG|g6068.t1	 2e-161	0.283251504541468	0.547308942173703
## Alignment 86: score=1442.0 e_value=3.2e-88 N=29 Av105&Av59 minus
 86-  0:	AVAG|g18992.t1	AVAG|g12598.t1	 3e-168	0.0127723048836018	0.030089995342069
 86-  1:	AVAG|g18993.t1	AVAG|g12597.t1	 7e-159	0.0231470087883431	0.058050942382605
 86-  2:	AVAG|g18994.t1	AVAG|g12596.t1	 4e-222	0.00907812501975876	0.0737039907709146
 86-  3:	AVAG|g18995.t1	AVAG|g12595.t1	 2e-238	0.0209660443220534	0.0305930763207973
 86-  4:	AVAG|g18996.t1	AVAG|g12594.t1	  1e-42	0.00503780231695725	0.0367045717801664
 86-  5:	AVAG|g18997.t1	AVAG|g12593.t1	      0	0.000816104541896616	0.0193202955689862
 86-  6:	AVAG|g18998.t1	AVAG|g12592.t1	 4e-169	0.0235449225410267	0.0681393668761857
 86-  7:	AVAG|g18999.t1	AVAG|g12591.t1	      0	0.0287937299349834	0.0577847787066833
 86-  8:	AVAG|g19002.t1	AVAG|g12589.t1	 9e-185	0.0189971546226695	0.0260684960616576
 86-  9:	AVAG|g19007.t1	AVAG|g12588.t1	  2e-90	-2	-2
 86- 10:	AVAG|g19010.t1	AVAG|g12587.t1	  2e-97	0.0271592441974768	0.0102985510404205
 86- 11:	AVAG|g19012.t1	AVAG|g12586.t1	 4e-144	0	0.0237173913228841
 86- 12:	AVAG|g19013.t1	AVAG|g12585.t1	      0	0.00972885484719572	0.0232351592608029
 86- 13:	AVAG|g19014.t1	AVAG|g12582.t1	 1e-279	0.0100609838157661	0.0370132555713346
 86- 14:	AVAG|g19015.t1	AVAG|g12581.t1	  2e-88	0.014273787223662	0.0494190703565274
 86- 15:	AVAG|g19016.t1	AVAG|g12580.t1	  6e-91	0.0132483020860045	0.0282386296527663
 86- 16:	AVAG|g19017.t1	AVAG|g12579.t1	      0	0.00706629832868137	0.0429768799542026
 86- 17:	AVAG|g19018.t1	AVAG|g12578.t1	 5e-304	0.00427900176538217	0.0210540140840148
 86- 18:	AVAG|g19019.t1	AVAG|g12577.t1	      0	0.00488501625229533	0.0431288808905718
 86- 19:	AVAG|g19020.t1	AVAG|g12576.t1	      0	0.00311085854899289	0.0437026823619235
 86- 20:	AVAG|g19022.t1	AVAG|g12574.t1	 1e-308	0.0112897770514447	0.0609767342432022
 86- 21:	AVAG|g19023.t1	AVAG|g12573.t1	 4e-115	0.0237296272311967	0.0429506657688558
 86- 22:	AVAG|g19024.t1	AVAG|g12572.t1	      0	0.00846527177035942	0.0285457493145556
 86- 23:	AVAG|g19025.t1	AVAG|g12571.t1	      0	0.00787737742317394	0.0324155786007553
 86- 24:	AVAG|g19026.t1	AVAG|g12570.t1	      0	0.00886962799742259	0.0369354802759019
 86- 25:	AVAG|g19027.t1	AVAG|g12569.t1	 5e-262	0.00829246777012485	0.0293515717077008
 86- 26:	AVAG|g19028.t1	AVAG|g12568.t1	 2e-207	0.00247831700107544	0.011378220755855
 86- 27:	AVAG|g19029.t1	AVAG|g12567.t1	 5e-224	0.00457972990628998	0.00705265261614718
 86- 28:	AVAG|g19030.t1	AVAG|g12566.t1	      0	0.0227539983790574	0.0305220909558355
## Alignment 87: score=900.0 e_value=6.8e-45 N=18 Av105&Av59 minus
 87-  0:	AVAG|g18972.t1	AVAG|g12531.t1	  2e-88	0	0.020619855435149
 87-  1:	AVAG|g18973.t1	AVAG|g12530.t1	 5e-143	0.00170818579179714	0.0284799286477595
 87-  2:	AVAG|g18974.t1	AVAG|g12529.t1	      0	0.0121869458902829	0.0374523529975258
 87-  3:	AVAG|g18975.t1	AVAG|g12528.t1	 1e-164	0.00321673191135465	0.0174489876700651
 87-  4:	AVAG|g18976.t1	AVAG|g12527.t1	 2e-125	0	0.0671777441715206
 87-  5:	AVAG|g18977.t1	AVAG|g12526.t1	 2e-265	0.000963623355881426	0.0429278092865455
 87-  6:	AVAG|g18978.t1	AVAG|g12525.t1	 2e-194	0.0186718598888665	0.0319436120224379
 87-  7:	AVAG|g18979.t1	AVAG|g12524.t1	 3e-169	0.00347356854016418	0.0284731702204231
 87-  8:	AVAG|g18981.t1	AVAG|g12523.t1	 1e-132	0.0106403628964044	0.00835372367659661
 87-  9:	AVAG|g18982.t1	AVAG|g12522.t1	      0	0.01368579074543	0.0271599691629333
 87- 10:	AVAG|g18983.t1	AVAG|g12521.t1	      0	0.00227100854823083	0.0468902677360005
 87- 11:	AVAG|g18984.t1	AVAG|g12520.t1	 3e-168	0.00153413502737466	0.024734310799821
 87- 12:	AVAG|g18985.t1	AVAG|g12519.t1	 5e-132	0	0.0119168346205007
 87- 13:	AVAG|g18986.t1	AVAG|g12518.t1	  4e-82	0.00848865463441468	0.0295362203588251
 87- 14:	AVAG|g18987.t1	AVAG|g12517.t1	      0	0.0036030695328923	0.057958795809367
 87- 15:	AVAG|g18988.t1	AVAG|g12516.t1	  7e-55	0.0124055205995673	0.0332771772480266
 87- 16:	AVAG|g18989.t1	AVAG|g12515.t1	 2e-245	0.021396930592875	0.0445848606061309
 87- 17:	AVAG|g18990.t1	AVAG|g12514.t1	      0	0.00468193232627565	0.0599053351452762
## Alignment 88: score=586.0 e_value=2.9e-25 N=12 Av105&Av9 plus
 88-  0:	AVAG|g18972.t1	AVAG|g2522.t1	  5e-84	0.0380229253413546	0.662915480864623
 88-  1:	AVAG|g18973.t1	AVAG|g2524.t1	  3e-86	0.277780341222671	0.597431096163177
 88-  2:	AVAG|g18975.t1	AVAG|g2526.t1	  3e-87	0.169246506734818	0.483712351228469
 88-  3:	AVAG|g18977.t1	AVAG|g2529.t1	 1e-105	0.375640461437629	0.548502596480718
 88-  4:	AVAG|g18979.t1	AVAG|g2531.t1	 9e-124	0.369047835096274	0.628712477293403
 88-  5:	AVAG|g18981.t1	AVAG|g2533.t1	 8e-109	0.167611726657764	0.505643967489462
 88-  6:	AVAG|g18982.t1	AVAG|g2534.t1	 2e-200	0.447115344359511	0.787191175293452
 88-  7:	AVAG|g18984.t1	AVAG|g2535.t1	 2e-103	0.291128009321947	0.803541622543087
 88-  8:	AVAG|g18985.t1	AVAG|g2536.t1	 1e-102	0.147103985424629	0.568043828517668
 88-  9:	AVAG|g18986.t1	AVAG|g2537.t1	  3e-23	-2	-2
 88- 10:	AVAG|g18988.t1	AVAG|g2538.t1	  3e-28	0.387980555314882	0.747036733223508
 88- 11:	AVAG|g18996.t1	AVAG|g2539.t1	  3e-23	0.212532676801322	0.458787016536014
## Alignment 89: score=299.0 e_value=1.8e-08 N=6 Av1055&Av340 minus
 89-  0:	AVAG|g54477.t1	AVAG|g38311.t1	 2e-204	0.0416924366711678	0.0781437063396333
 89-  1:	AVAG|g54478.t1	AVAG|g38310.t1	 3e-178	0.023374178892605	0.087707456369813
 89-  2:	AVAG|g54479.t1	AVAG|g38309.t1	  6e-90	0.0235544383031504	0.0217485336622371
 89-  3:	AVAG|g54480.t1	AVAG|g38307.t1	 3e-132	0.357637097698755	0.0724135845413327
 89-  4:	AVAG|g54481.t1	AVAG|g38306.t1	 7e-165	0.0116253235770527	0.0140519332931024
 89-  5:	AVAG|g54482.t1	AVAG|g38305.t1	      0	0.0215233361258969	0.0487525080114192
## Alignment 90: score=2587.0 e_value=1.3e-189 N=52 Av106&Av140 minus
 90-  0:	AVAG|g19151.t1	AVAG|g23024.t1	 9e-110	-2	-2
 90-  1:	AVAG|g19152.t1	AVAG|g23022.t1	      0	0.287625197266142	0.556091499676832
 90-  2:	AVAG|g19154.t1	AVAG|g23020.t1	 4e-122	0.451472914494479	0.637458094141742
 90-  3:	AVAG|g19157.t1	AVAG|g23018.t1	  1e-35	0.857241127551605	0.106219111432123
 90-  4:	AVAG|g19159.t1	AVAG|g23017.t1	  1e-50	0.637994852146441	0.248517851965832
 90-  5:	AVAG|g19162.t1	AVAG|g23014.t1	      0	0.0971863830216041	0.713788862706508
 90-  6:	AVAG|g19163.t1	AVAG|g23013.t1	 3e-170	0.20161270974424	0.535124246702668
 90-  7:	AVAG|g19166.t1	AVAG|g23012.t1	 1e-310	0.469260359833934	0.307881449788374
 90-  8:	AVAG|g19167.t1	AVAG|g23011.t1	 6e-181	0.36654239292536	0.672646450907327
 90-  9:	AVAG|g19168.t1	AVAG|g23010.t1	 1e-244	0.00117988323827618	0.0516846272035605
 90- 10:	AVAG|g19169.t1	AVAG|g23009.t1	 5e-165	-2	-2
 90- 11:	AVAG|g19171.t1	AVAG|g23008.t1	 5e-210	0.0022792040332663	0.0454998215327982
 90- 12:	AVAG|g19172.t1	AVAG|g23007.t1	 3e-100	0	0.0412948328872706
 90- 13:	AVAG|g19173.t1	AVAG|g23006.t1	  4e-98	0.00981207780735349	0.0246597555893672
 90- 14:	AVAG|g19174.t1	AVAG|g23005.t1	 5e-106	0.0451051822670663	0.0507008121105968
 90- 15:	AVAG|g19175.t1	AVAG|g23004.t1	      0	0	0.0207506031340235
 90- 16:	AVAG|g19176.t1	AVAG|g23003.t1	 9e-113	0.0110053331978873	0.0292720079293014
 90- 17:	AVAG|g19177.t1	AVAG|g23002.t1	      0	0.00236320353070364	0.02581269967426
 90- 18:	AVAG|g19178.t1	AVAG|g23001.t1	 1e-177	0.0061100134258636	0.0532138019792133
 90- 19:	AVAG|g19179.t1	AVAG|g23000.t1	 2e-190	0.00396651431363506	0.0278239017073616
 90- 20:	AVAG|g19180.t1	AVAG|g22999.t1	 5e-207	0.00829654477939391	0.030764264583409
 90- 21:	AVAG|g19181.t1	AVAG|g22998.t1	      0	0.00205043628261098	0.0311811080482141
 90- 22:	AVAG|g19183.t1	AVAG|g22996.t1	      0	0.00120078076382971	0.0346470161216719
 90- 23:	AVAG|g19184.t1	AVAG|g22995.t1	 8e-241	0.00321773822134955	0.0548356206042901
 90- 24:	AVAG|g19185.t1	AVAG|g22994.t1	 4e-130	0.0296742001546434	0.0370445664971823
 90- 25:	AVAG|g19186.t1	AVAG|g22993.t1	 7e-301	0.00338338488778085	0.0223636414837151
 90- 26:	AVAG|g19187.t1	AVAG|g22991.t1	      0	0.000749250811563597	0.027429217217508
 90- 27:	AVAG|g19188.t1	AVAG|g22990.t1	  8e-87	0.0902411971462528	0.134586666644668
 90- 28:	AVAG|g19189.t1	AVAG|g22989.t1	 2e-250	0.0117056513680683	0.0317134737026168
 90- 29:	AVAG|g19190.t1	AVAG|g22988.t1	 4e-285	0.00788040814385198	0.0368266251881904
 90- 30:	AVAG|g19191.t1	AVAG|g22987.t1	 2e-227	0.0119394706631185	0.0594763281629128
 90- 31:	AVAG|g19192.t1	AVAG|g22986.t1	      0	0.00493368734513995	0.0386010273006216
 90- 32:	AVAG|g19193.t1	AVAG|g22985.t1	 1e-148	0.00485307705749297	0.0217209751043996
 90- 33:	AVAG|g19194.t1	AVAG|g22983.t1	 6e-124	0.31173248476794	0.552668797142101
 90- 34:	AVAG|g19196.t1	AVAG|g22982.t1	      0	0.0102833824837426	0.0290933122399766
 90- 35:	AVAG|g19197.t1	AVAG|g22981.t1	  1e-64	0.00406505060200436	0.0297805871963345
 90- 36:	AVAG|g19198.t1	AVAG|g22980.t1	 3e-275	0.00460335954914896	0.0215509953015452
 90- 37:	AVAG|g19199.t1	AVAG|g22979.t1	 7e-215	0.00939163123025341	0.0315628428485085
 90- 38:	AVAG|g19200.t1	AVAG|g22978.t1	 5e-214	0.00342010852980595	0.0388940025960282
 90- 39:	AVAG|g19201.t1	AVAG|g22977.t1	 4e-115	0	0.0528853382457436
 90- 40:	AVAG|g19202.t1	AVAG|g22976.t1	 9e-268	0.00585654513233427	0.0371488425090014
 90- 41:	AVAG|g19203.t1	AVAG|g22975.t1	 2e-258	0.00380983436912304	0.0312093568140704
 90- 42:	AVAG|g19205.t1	AVAG|g22973.t1	 8e-284	0.0183782968784979	0.0555114567800328
 90- 43:	AVAG|g19206.t1	AVAG|g22972.t1	  8e-64	0.0178941281651085	0.0514883747813515
 90- 44:	AVAG|g19207.t1	AVAG|g22971.t1	 6e-303	0.00251467125773324	0.0261578386850848
 90- 45:	AVAG|g19208.t1	AVAG|g22970.t1	 4e-233	0.00105587346959864	0.0276074546787287
 90- 46:	AVAG|g19209.t1	AVAG|g22969.t1	      0	0.00358487866608253	0.0242005266485708
 90- 47:	AVAG|g19210.t1	AVAG|g22968.t1	      0	0.00555696625467696	0.0268718878782294
 90- 48:	AVAG|g19211.t1	AVAG|g22967.t1	      0	0.00756865458151717	0.0225835654571881
 90- 49:	AVAG|g19213.t1	AVAG|g22965.t1	 1e-312	0.00647689897615805	0.0394271910089769
 90- 50:	AVAG|g19214.t1	AVAG|g22964.t1	 1e-202	0.00823618434786398	0.0292898721434108
 90- 51:	AVAG|g19215.t1	AVAG|g22963.t1	 2e-154	0.0412619258824608	0.0331404804395971
## Alignment 91: score=834.0 e_value=2.7e-43 N=17 Av106&Av245 plus
 91-  0:	AVAG|g19105.t1	AVAG|g32483.t1	 8e-230	0.242530006334226	0.651764082117202
 91-  1:	AVAG|g19106.t1	AVAG|g32484.t1	 5e-143	0.091262267490881	0.697083196330422
 91-  2:	AVAG|g19107.t1	AVAG|g32487.t1	  2e-63	0.249035500049737	0.761642688091709
 91-  3:	AVAG|g19108.t1	AVAG|g32488.t1	      0	0.157312250578139	0.736454071209963
 91-  4:	AVAG|g19111.t1	AVAG|g32490.t1	 5e-170	0.213512677091643	0.753358415964596
 91-  5:	AVAG|g19113.t1	AVAG|g32492.t1	  5e-61	0.241573818490224	0.407476659332924
 91-  6:	AVAG|g19116.t1	AVAG|g32495.t1	 9e-157	0.302567376846028	0.709615242466408
 91-  7:	AVAG|g19117.t1	AVAG|g32496.t1	 3e-101	0.576663132391702	0.611215135793157
 91-  8:	AVAG|g19119.t1	AVAG|g32501.t1	      0	0.203021159872926	0.701185530352415
 91-  9:	AVAG|g19120.t1	AVAG|g32502.t1	  2e-60	0.0771057636641523	0.813309950365086
 91- 10:	AVAG|g19121.t1	AVAG|g32503.t1	 4e-275	0.231283365738907	0.655513269127497
 91- 11:	AVAG|g19122.t1	AVAG|g32504.t1	 2e-124	0.327123759560769	0.798592367070739
 91- 12:	AVAG|g19123.t1	AVAG|g32505.t1	 8e-111	0.356502480449394	1.07203256042721
 91- 13:	AVAG|g19124.t1	AVAG|g32506.t1	 2e-126	0.230733079204631	0.478948271631082
 91- 14:	AVAG|g19128.t1	AVAG|g32508.t1	  4e-40	0.450854752110515	0.773108543522808
 91- 15:	AVAG|g19129.t1	AVAG|g32513.t1	 8e-268	0.245029614182597	0.708366177606157
 91- 16:	AVAG|g19130.t1	AVAG|g32516.t1	 1e-191	0.293434422273345	0.728161312656645
## Alignment 92: score=3027.0 e_value=2.2e-231 N=61 Av106&Av264 plus
 92-  0:	AVAG|g19116.t1	AVAG|g33818.t1	 1e-277	0.0118814365992435	0.0308209777135483
 92-  1:	AVAG|g19117.t1	AVAG|g33819.t1	      0	0.00491862636531216	0.0326518721959241
 92-  2:	AVAG|g19119.t1	AVAG|g33821.t1	      0	0.00411738829010261	0.0388046409030247
 92-  3:	AVAG|g19120.t1	AVAG|g33822.t1	  4e-68	0	0.012605338737286
 92-  4:	AVAG|g19121.t1	AVAG|g33823.t1	      0	0.00310029894273102	0.0189517014582656
 92-  5:	AVAG|g19122.t1	AVAG|g33825.t1	 4e-220	0.00333611892858167	0.0248176261668416
 92-  6:	AVAG|g19123.t1	AVAG|g33826.t1	 1e-223	0.0106744374361697	0.0374015168878168
 92-  7:	AVAG|g19124.t1	AVAG|g33827.t1	      0	0.00434364148469162	0.0302366528838449
 92-  8:	AVAG|g19125.t1	AVAG|g33828.t1	 7e-268	0.00186654319392558	0.0410845203179034
 92-  9:	AVAG|g19126.t1	AVAG|g33829.t1	      0	0.00596335696496661	0.0256866567001506
 92- 10:	AVAG|g19127.t1	AVAG|g33830.t1	  6e-90	0.0100001481520989	0.0510400974337618
 92- 11:	AVAG|g19128.t1	AVAG|g33831.t1	 8e-109	0.0107567279499613	0.0715774575349554
 92- 12:	AVAG|g19129.t1	AVAG|g33832.t1	      0	0.00439102142927636	0.0340838655555013
 92- 13:	AVAG|g19130.t1	AVAG|g33833.t1	      0	0.0055376347559828	0.0254082166647873
 92- 14:	AVAG|g19132.t1	AVAG|g33835.t1	      0	0.00846309826352766	0.0383061974523115
 92- 15:	AVAG|g19133.t1	AVAG|g33836.t1	 5e-126	0.0130885216328252	0.0443635114816201
 92- 16:	AVAG|g19134.t1	AVAG|g33837.t1	 2e-115	0.00849867450716248	0.0133932130500048
 92- 17:	AVAG|g19135.t1	AVAG|g33838.t1	 3e-115	0.0101627571233308	0.0221146242408477
 92- 18:	AVAG|g19136.t1	AVAG|g33839.t1	      0	0.00190315179304611	0.0168681808949203
 92- 19:	AVAG|g19137.t1	AVAG|g33840.t1	  1e-67	0.00723114971920085	0.020889078728846
 92- 20:	AVAG|g19138.t1	AVAG|g33841.t1	      0	0.00913369146989882	0.0260104090076209
 92- 21:	AVAG|g19139.t1	AVAG|g33842.t1	 1e-259	0.00476494614195717	0.0347686819515784
 92- 22:	AVAG|g19140.t1	AVAG|g33843.t1	 1e-170	0.00144334901414081	0.047761492526966
 92- 23:	AVAG|g19142.t1	AVAG|g33845.t1	 1e-106	0.00226201867981242	0.0544633247803494
 92- 24:	AVAG|g19143.t1	AVAG|g33846.t1	 8e-223	0.00662560672235315	0.040373015819057
 92- 25:	AVAG|g19144.t1	AVAG|g33847.t1	  1e-98	0.0288972507252074	0.0657001731335327
 92- 26:	AVAG|g19145.t1	AVAG|g33848.t1	  3e-98	0.00452746140000036	0.00773701252096177
 92- 27:	AVAG|g19146.t1	AVAG|g33849.t1	 1e-145	0.01337269025353	0.0503069621609908
 92- 28:	AVAG|g19147.t1	AVAG|g33850.t1	      0	0.00724345877040658	0.0321468810937653
 92- 29:	AVAG|g19148.t1	AVAG|g33851.t1	      0	0.00909204085532083	0.0320490748919735
 92- 30:	AVAG|g19149.t1	AVAG|g33852.t1	 3e-112	0.0188788153285215	0.0524230797130337
 92- 31:	AVAG|g19150.t1	AVAG|g33853.t1	 9e-111	0.00445849353109356	0.00837412747257844
 92- 32:	AVAG|g19151.t1	AVAG|g33854.t1	      0	0.0106897638604808	0.0561219095390288
 92- 33:	AVAG|g19152.t1	AVAG|g33855.t1	      0	0.00908202283706861	0.048115159343363
 92- 34:	AVAG|g19153.t1	AVAG|g33856.t1	      0	0.00595655910689811	0.0399404199857199
 92- 35:	AVAG|g19154.t1	AVAG|g33857.t1	 2e-241	0.019176822679585	0.0591439311842398
 92- 36:	AVAG|g19155.t1	AVAG|g33858.t1	 2e-267	0.000991981627625195	0.0245134163489553
 92- 37:	AVAG|g19156.t1	AVAG|g33859.t1	 3e-258	0.00875851329025148	0.0284647266961663
 92- 38:	AVAG|g19157.t1	AVAG|g33860.t1	  1e-45	0	0.0944643067332107
 92- 39:	AVAG|g19158.t1	AVAG|g33861.t1	 1e-305	0.00329083209997898	0.0288081501642256
 92- 40:	AVAG|g19159.t1	AVAG|g33862.t1	      0	0.00148258017143976	0.0394179380540071
 92- 41:	AVAG|g19160.t1	AVAG|g33863.t1	  9e-42	0.0569304751941425	0.0116932941097492
 92- 42:	AVAG|g19162.t1	AVAG|g33864.t1	      0	0.00121743391718664	0.0349793275669358
 92- 43:	AVAG|g19163.t1	AVAG|g33865.t1	      0	0.00152652387008154	0.018626234454321
 92- 44:	AVAG|g19164.t1	AVAG|g33866.t1	 3e-175	0.00971673509984977	0.0308074113119475
 92- 45:	AVAG|g19165.t1	AVAG|g33867.t1	 2e-225	0.00451256414450884	0.0223966875410106
 92- 46:	AVAG|g19166.t1	AVAG|g33868.t1	      0	0.00810868516434854	0.0224970001497227
 92- 47:	AVAG|g19167.t1	AVAG|g33869.t1	      0	0.0038486293561066	0.0295969352770196
 92- 48:	AVAG|g19168.t1	AVAG|g33870.t1	      0	0	0.0698856338332262
 92- 49:	AVAG|g19169.t1	AVAG|g33872.t1	  2e-64	1.18993789184622	0.303596799027953
 92- 50:	AVAG|g19170.t1	AVAG|g33873.t1	      0	0.205636982564194	0.515475394291576
 92- 51:	AVAG|g19171.t1	AVAG|g33874.t1	 2e-134	0.167895857801267	0.520031053300999
 92- 52:	AVAG|g19172.t1	AVAG|g33876.t1	  3e-66	0.233672084367011	0.802819147302134
 92- 53:	AVAG|g19175.t1	AVAG|g33877.t1	  2e-90	0.587957965161542	0.620227279849221
 92- 54:	AVAG|g19180.t1	AVAG|g33879.t1	  8e-53	0.415153587461008	0.292285147121797
 92- 55:	AVAG|g19181.t1	AVAG|g33881.t1	 2e-306	0.35245070953261	0.635779532444101
 92- 56:	AVAG|g19184.t1	AVAG|g33882.t1	 1e-156	0.21484496150542	0.581268690772372
 92- 57:	AVAG|g19186.t1	AVAG|g33883.t1	  6e-95	0.29854119171895	0.608005181730034
 92- 58:	AVAG|g19190.t1	AVAG|g33885.t1	 4e-234	0.129939510357869	0.694172012004613
 92- 59:	AVAG|g19194.t1	AVAG|g33886.t1	 4e-124	0.288344342786873	0.612895281945117
 92- 60:	AVAG|g19201.t1	AVAG|g33887.t1	  3e-89	0.257822126599507	0.235910305921182
## Alignment 93: score=297.0 e_value=1e-07 N=6 Av106&Av29 plus
 93-  0:	AVAG|g19096.t1	AVAG|g7191.t1	 2e-215	0.179484386649308	0.640302672544922
 93-  1:	AVAG|g19098.t1	AVAG|g7192.t1	 2e-294	0.352796659899864	0.565857372338155
 93-  2:	AVAG|g19099.t1	AVAG|g7193.t1	      0	0.0859164394176759	0.613320719457745
 93-  3:	AVAG|g19100.t1	AVAG|g7194.t1	  8e-56	0.399117314984945	1.15330400951205
 93-  4:	AVAG|g19102.t1	AVAG|g7196.t1	 9e-151	0.188346506637975	0.423242319702753
 93-  5:	AVAG|g19103.t1	AVAG|g7199.t1	      0	0.18791327478276	0.571196208280976
## Alignment 94: score=1367.0 e_value=4e-85 N=28 Av106&Av36 plus
 94-  0:	AVAG|g19105.t1	AVAG|g8435.t1	 1e-229	0.274656862426119	0.493434426601277
 94-  1:	AVAG|g19107.t1	AVAG|g8438.t1	  2e-63	0.249035500049737	0.78213343327225
 94-  2:	AVAG|g19108.t1	AVAG|g8439.t1	      0	0.158066838256385	0.747347559482583
 94-  3:	AVAG|g19111.t1	AVAG|g8441.t1	 4e-169	0.216622378053546	0.808315543910773
 94-  4:	AVAG|g19113.t1	AVAG|g8443.t1	  8e-70	0.239380068127693	0.395354712965283
 94-  5:	AVAG|g19116.t1	AVAG|g8446.t1	 7e-157	0.302538079001298	0.709906751003503
 94-  6:	AVAG|g19117.t1	AVAG|g8447.t1	 3e-101	0.386818319827581	0.489974324370111
 94-  7:	AVAG|g19119.t1	AVAG|g8450.t1	      0	0.203297502145767	0.702327874888969
 94-  8:	AVAG|g19120.t1	AVAG|g8452.t1	  2e-60	0.0771057636641523	0.680734408222041
 94-  9:	AVAG|g19121.t1	AVAG|g8453.t1	 2e-275	0.219234089568415	0.63973628420911
 94- 10:	AVAG|g19122.t1	AVAG|g8454.t1	 1e-124	0.328586043046548	0.771442071433825
 94- 11:	AVAG|g19123.t1	AVAG|g8455.t1	 5e-110	0.359788038428297	1.04910220750612
 94- 12:	AVAG|g19124.t1	AVAG|g8456.t1	 9e-120	0.395572891706886	0.551254575947494
 94- 13:	AVAG|g19128.t1	AVAG|g8458.t1	  4e-40	0.459828354664806	0.777432673311494
 94- 14:	AVAG|g19129.t1	AVAG|g8459.t1	  1e-28	1.02512684268927	0.97512973547177
 94- 15:	AVAG|g19130.t1	AVAG|g8461.t1	  4e-73	0.885742413344023	0.746354673097419
 94- 16:	AVAG|g19133.t1	AVAG|g8467.t1	  7e-83	0.278875897818497	0.752845948806252
 94- 17:	AVAG|g19134.t1	AVAG|g8468.t1	  6e-32	0.503853468111751	0.757676792814855
 94- 18:	AVAG|g19136.t1	AVAG|g8471.t1	 3e-256	0.227407815904483	0.76407923845806
 94- 19:	AVAG|g19138.t1	AVAG|g8473.t1	 2e-241	0.167373656491383	0.662605587748266
 94- 20:	AVAG|g19140.t1	AVAG|g8479.t1	 2e-159	0.0805347063014369	0.254274153265463
 94- 21:	AVAG|g19143.t1	AVAG|g8483.t1	 5e-171	0.156852502880322	0.689379716850383
 94- 22:	AVAG|g19145.t1	AVAG|g8490.t1	  5e-93	0.103844954119254	0.893172560666925
 94- 23:	AVAG|g19147.t1	AVAG|g8493.t1	      0	0.322374062564096	0.680045655335181
 94- 24:	AVAG|g19148.t1	AVAG|g8494.t1	 1e-187	0.344176828504469	0.701316960840155
 94- 25:	AVAG|g19150.t1	AVAG|g8497.t1	 2e-100	0.0657764842017022	0.639416195248358
 94- 26:	AVAG|g19151.t1	AVAG|g8498.t1	 3e-125	0.479395457913252	0.738572154053128
 94- 27:	AVAG|g19152.t1	AVAG|g8500.t1	  2e-25	-2	-2
## Alignment 95: score=739.0 e_value=2.3e-35 N=15 Av106&Av419 minus
 95-  0:	AVAG|g19162.t1	AVAG|g42222.t1	      0	0.0967769253574434	0.713999394866542
 95-  1:	AVAG|g19163.t1	AVAG|g42221.t1	 7e-222	0.207425219987482	0.565652447886544
 95-  2:	AVAG|g19166.t1	AVAG|g42220.t1	      0	0.494307985087409	0.31858579249042
 95-  3:	AVAG|g19167.t1	AVAG|g42219.t1	 3e-182	0.367509572725537	0.69080869213031
 95-  4:	AVAG|g19168.t1	AVAG|g42218.t1	 6e-251	0	0.0592357354298834
 95-  5:	AVAG|g19169.t1	AVAG|g42216.t1	  7e-65	1.08625156032603	0.319214932564968
 95-  6:	AVAG|g19170.t1	AVAG|g42215.t1	      0	0.204931839137097	0.518914183618336
 95-  7:	AVAG|g19171.t1	AVAG|g42213.t1	 8e-134	0.168205379091275	0.526183767984221
 95-  8:	AVAG|g19172.t1	AVAG|g42211.t1	  4e-66	0.237186662215048	0.742886844893556
 95-  9:	AVAG|g19175.t1	AVAG|g42210.t1	  2e-90	0.582480499645338	0.598187023174451
 95- 10:	AVAG|g19178.t1	AVAG|g42208.t1	 6e-117	0.325763684049303	0.923434209060709
 95- 11:	AVAG|g19180.t1	AVAG|g42206.t1	 4e-141	0.256941404523743	0.755344808460996
 95- 12:	AVAG|g19181.t1	AVAG|g42204.t1	 3e-306	0.342840866869501	0.632699985002441
 95- 13:	AVAG|g19184.t1	AVAG|g42203.t1	 7e-157	0.211886152473763	0.596105615147819
 95- 14:	AVAG|g19186.t1	AVAG|g42202.t1	  6e-95	0.296845356067285	0.600971112298806
## Alignment 96: score=325.0 e_value=2.3e-11 N=7 Av106&Av428 minus
 96-  0:	AVAG|g19184.t1	AVAG|g42603.t1	  3e-54	-2	-2
 96-  1:	AVAG|g19190.t1	AVAG|g42599.t1	 5e-235	0.1302033536079	0.693932676694503
 96-  2:	AVAG|g19194.t1	AVAG|g42598.t1	 3e-124	0.289526876790954	0.574259538150463
 96-  3:	AVAG|g19201.t1	AVAG|g42597.t1	 2e-106	0.0656887090033703	0.495869067972788
 96-  4:	AVAG|g19206.t1	AVAG|g42596.t1	  8e-40	0.596446988520227	0.227791765814878
 96-  5:	AVAG|g19213.t1	AVAG|g42594.t1	 8e-241	0.179570921115732	0.770721796565924
 96-  6:	AVAG|g19215.t1	AVAG|g42590.t1	  7e-29	0.258073828484677	0.530278902171556
## Alignment 97: score=540.0 e_value=7.8e-23 N=11 Av106&Av449 minus
 97-  0:	AVAG|g19143.t1	AVAG|g43444.t1	 3e-170	0.15838288979837	0.640709749731499
 97-  1:	AVAG|g19145.t1	AVAG|g43439.t1	  5e-93	0.103844954119254	0.866463506825267
 97-  2:	AVAG|g19146.t1	AVAG|g43438.t1	  2e-68	0.36556819458742	0.682349338978235
 97-  3:	AVAG|g19147.t1	AVAG|g43436.t1	 1e-312	0.325907758075357	0.666808760942675
 97-  4:	AVAG|g19148.t1	AVAG|g43435.t1	 6e-119	0.356222342952961	0.637824494394433
 97-  5:	AVAG|g19150.t1	AVAG|g43432.t1	  1e-81	0.0961528209229359	0.637667983542445
 97-  6:	AVAG|g19151.t1	AVAG|g43431.t1	  3e-57	0.658098304467426	0.589982681327109
 97-  7:	AVAG|g19152.t1	AVAG|g43430.t1	      0	0.271483522590086	0.611910789436098
 97-  8:	AVAG|g19154.t1	AVAG|g43428.t1	 7e-122	0.451171819699314	0.624591221058011
 97-  9:	AVAG|g19157.t1	AVAG|g43426.t1	  1e-35	0.831385019738107	0.106658966019943
 97- 10:	AVAG|g19159.t1	AVAG|g43425.t1	  2e-50	0.583445241388313	0.233485257738794
## Alignment 98: score=447.0 e_value=3.4e-17 N=9 Av106&Av461 minus
 98-  0:	AVAG|g19094.t1	AVAG|g43893.t1	 1e-202	0.0192549684888033	0.02716985326633
 98-  1:	AVAG|g19095.t1	AVAG|g43892.t1	 2e-148	0.00169683330297713	0.0259541468831067
 98-  2:	AVAG|g19096.t1	AVAG|g43891.t1	 1e-293	0	0.0131516770390352
 98-  3:	AVAG|g19099.t1	AVAG|g43890.t1	      0	0.00457478306310567	0.0442579806661844
 98-  4:	AVAG|g19100.t1	AVAG|g43889.t1	 1e-109	0.00219780377056275	0.0142861462280209
 98-  5:	AVAG|g19101.t1	AVAG|g43888.t1	 4e-118	0.00217155417722987	0.0533897518839246
 98-  6:	AVAG|g19102.t1	AVAG|g43887.t1	 7e-262	0.00490919769465251	0.0332833314539648
 98-  7:	AVAG|g19103.t1	AVAG|g43885.t1	      0	0.00590505797942972	0.0399173249783478
 98-  8:	AVAG|g19104.t1	AVAG|g43884.t1	 5e-143	0.00354715411425628	0.0257812709329177
## Alignment 99: score=549.0 e_value=2.8e-21 N=11 Av106&Av885 plus
 99-  0:	AVAG|g19104.t1	AVAG|g53187.t1	  6e-45	-2	-2
 99-  1:	AVAG|g19105.t1	AVAG|g53188.t1	      0	0.0115491412536555	0.0254457713435911
 99-  2:	AVAG|g19106.t1	AVAG|g53189.t1	 4e-160	0.00157874022246674	0.0337293371045573
 99-  3:	AVAG|g19107.t1	AVAG|g53190.t1	 1e-105	0.0116507197216382	0.0226432292093593
 99-  4:	AVAG|g19108.t1	AVAG|g53191.t1	      0	0.00659551989192992	0.0398459376292305
 99-  5:	AVAG|g19109.t1	AVAG|g53192.t1	 6e-242	0.00597612723688263	0.0330296710581256
 99-  6:	AVAG|g19110.t1	AVAG|g53193.t1	      0	0.00525692120312191	0.0405032084347365
 99-  7:	AVAG|g19111.t1	AVAG|g53194.t1	 3e-244	0.00634029841431123	0.0550369094505179
 99-  8:	AVAG|g19112.t1	AVAG|g53196.t1	      0	0.0276405153074477	0.0488561486770272
 99-  9:	AVAG|g19113.t1	AVAG|g53197.t1	 2e-107	0.0159398789103229	0.0320904564039067
 99- 10:	AVAG|g19114.t1	AVAG|g53198.t1	  3e-81	0	0.0211654257316885
## Alignment 100: score=299.0 e_value=7.1e-08 N=6 Av1064&Av37 minus
100-  0:	AVAG|g54526.t1	AVAG|g8698.t1	 2e-215	-2	-2
100-  1:	AVAG|g54527.t1	AVAG|g8697.t1	 2e-167	0.0108988533594343	0.0300990760697381
100-  2:	AVAG|g54528.t1	AVAG|g8696.t1	      0	0.0387592576780444	0.0424731562855002
100-  3:	AVAG|g54530.t1	AVAG|g8694.t1	 5e-210	0.00599703345160477	0.0162442898286479
100-  4:	AVAG|g54532.t1	AVAG|g8692.t1	      0	0.0032204728106953	0.0154271870220134
100-  5:	AVAG|g54533.t1	AVAG|g8691.t1	      0	0.00616178048666024	0.0242267347465722
## Alignment 101: score=930.0 e_value=3.8e-49 N=19 Av107&Av143 plus
101-  0:	AVAG|g19227.t1	AVAG|g23287.t1	  3e-18	0.495367586839205	0.629325819887269
101-  1:	AVAG|g19228.t1	AVAG|g23289.t1	  6e-65	0.553326648916431	0.368552950967561
101-  2:	AVAG|g19229.t1	AVAG|g23293.t1	  1e-74	0.0423420501948251	0.502300165024132
101-  3:	AVAG|g19230.t1	AVAG|g23294.t1	      0	0.174323314984768	0.590515739704819
101-  4:	AVAG|g19231.t1	AVAG|g23297.t1	  9e-12	0.674620113663767	0.708965785352368
101-  5:	AVAG|g19232.t1	AVAG|g23298.t1	 9e-256	0.202368214380714	0.621662667026427
101-  6:	AVAG|g19233.t1	AVAG|g23299.t1	  8e-18	0.739763096636937	0.740966469827349
101-  7:	AVAG|g19234.t1	AVAG|g23300.t1	 4e-222	0.26096983080836	0.729167772810483
101-  8:	AVAG|g19235.t1	AVAG|g23301.t1	 3e-141	0.341460443344345	0.863936052404067
101-  9:	AVAG|g19236.t1	AVAG|g23302.t1	 5e-139	0.119915229612736	0.682815647842912
101- 10:	AVAG|g19237.t1	AVAG|g23305.t1	  1e-87	1.49375977170888	0.338974732198937
101- 11:	AVAG|g19238.t1	AVAG|g23309.t1	 4e-103	0.0760025315653125	0.672968469314203
101- 12:	AVAG|g19239.t1	AVAG|g23312.t1	 8e-264	0.126177209086329	0.71206898291103
101- 13:	AVAG|g19240.t1	AVAG|g23313.t1	 1e-118	0.395587219010175	0.864531574147397
101- 14:	AVAG|g19241.t1	AVAG|g23314.t1	 5e-146	0.208054056097532	0.876238438920109
101- 15:	AVAG|g19242.t1	AVAG|g23316.t1	      0	0.109946770334997	0.444538086474558
101- 16:	AVAG|g19245.t1	AVAG|g23321.t1	      0	0.411250392046074	0.599767363223916
101- 17:	AVAG|g19246.t1	AVAG|g23324.t1	  2e-17	0.392224033737451	0.762700693240382
101- 18:	AVAG|g19247.t1	AVAG|g23327.t1	  3e-90	0.309839931483853	0.842186936338614
## Alignment 102: score=1492.0 e_value=4.5e-98 N=31 Av107&Av143 minus
102-  0:	AVAG|g19248.t1	AVAG|g23282.t1	 3e-245	0.178696637775735	0.60156343897397
102-  1:	AVAG|g19249.t1	AVAG|g23281.t1	  1e-78	0.311400574956771	0.721151183747714
102-  2:	AVAG|g19252.t1	AVAG|g23280.t1	  1e-52	0.380301611198492	0.493659428205862
102-  3:	AVAG|g19254.t1	AVAG|g23276.t1	 8e-127	0.217152057537728	0.713011719611527
102-  4:	AVAG|g19262.t1	AVAG|g23272.t1	 2e-297	0.154330887461612	0.637455980801919
102-  5:	AVAG|g19266.t1	AVAG|g23269.t1	  9e-92	0.420125508906792	0.78275167016596
102-  6:	AVAG|g19270.t1	AVAG|g23266.t1	 7e-156	0.415111882288761	0.584063488389071
102-  7:	AVAG|g19273.t1	AVAG|g23265.t1	  6e-69	0.278194722226937	0.779234428930477
102-  8:	AVAG|g19275.t1	AVAG|g23261.t1	  5e-50	0.0949346803392896	0.611714846709848
102-  9:	AVAG|g19276.t1	AVAG|g23260.t1	  3e-39	0.148477503509457	0.522195623424919
102- 10:	AVAG|g19277.t1	AVAG|g23259.t1	  2e-15	0.698531384643681	0.682396513098679
102- 11:	AVAG|g19278.t1	AVAG|g23258.t1	 7e-162	0.450796880527158	0.703953653687248
102- 12:	AVAG|g19281.t1	AVAG|g23257.t1	 8e-168	0.218252512506479	0.635046494860515
102- 13:	AVAG|g19287.t1	AVAG|g23253.t1	 2e-149	0.302473042639907	0.669273070966063
102- 14:	AVAG|g19288.t1	AVAG|g23250.t1	  4e-88	0.234930467247949	0.518571299361878
102- 15:	AVAG|g19289.t1	AVAG|g23249.t1	  5e-27	0.569376935460799	0.363296635410417
102- 16:	AVAG|g19290.t1	AVAG|g23245.t1	 8e-218	0.256650198081194	0.787210975570773
102- 17:	AVAG|g19291.t1	AVAG|g23244.t1	  1e-78	0.336341133499229	0.672564001490705
102- 18:	AVAG|g19292.t1	AVAG|g23243.t1	 4e-149	0.375245355440057	0.593701122497121
102- 19:	AVAG|g19293.t1	AVAG|g23238.t1	  3e-42	0.554017749562713	0.607285364275764
102- 20:	AVAG|g19295.t1	AVAG|g23237.t1	  1e-79	0.180272482644102	0.479459425022511
102- 21:	AVAG|g19296.t1	AVAG|g23235.t1	      0	0.101144736541739	0.59172489400854
102- 22:	AVAG|g19298.t1	AVAG|g23234.t1	 5e-218	0.161875387844379	0.608873886173435
102- 23:	AVAG|g19299.t1	AVAG|g23224.t1	 2e-183	0.348909513626618	0.504487494679548
102- 24:	AVAG|g19301.t1	AVAG|g23223.t1	 2e-184	0.505689509883742	0.671702734322212
102- 25:	AVAG|g19305.t1	AVAG|g23219.t1	  3e-88	0.0347966061590771	0.646245573290674
102- 26:	AVAG|g19306.t1	AVAG|g23217.t1	 2e-245	0.0802677267442014	0.624998364679122
102- 27:	AVAG|g19307.t1	AVAG|g23216.t1	  1e-46	0.44576157893342	0.963003747108144
102- 28:	AVAG|g19308.t1	AVAG|g23214.t1	  2e-78	0.0446514601034105	0.578029061179365
102- 29:	AVAG|g19309.t1	AVAG|g23213.t1	 2e-188	0.237900720979029	0.470607626026046
102- 30:	AVAG|g19315.t1	AVAG|g23212.t1	 7e-297	0.205427326270282	0.671310704409791
## Alignment 103: score=587.0 e_value=7.9e-25 N=12 Av107&Av18 plus
103-  0:	AVAG|g19318.t1	AVAG|g4701.t1	 5e-166	0.531177313211626	0.437750339637566
103-  1:	AVAG|g19319.t1	AVAG|g4702.t1	 5e-304	0.1252317215077	0.479723196543606
103-  2:	AVAG|g19321.t1	AVAG|g4704.t1	  5e-96	0.479850291315182	0.307259460319673
103-  3:	AVAG|g19323.t1	AVAG|g4706.t1	 9e-240	0.204891275927812	0.360063767760038
103-  4:	AVAG|g19327.t1	AVAG|g4714.t1	  4e-40	0.411651186908881	0.693357237345447
103-  5:	AVAG|g19328.t1	AVAG|g4715.t1	  5e-63	0.503741914101138	0.208200115495481
103-  6:	AVAG|g19329.t1	AVAG|g4717.t1	 1e-189	0.573450372322242	0.265772917824116
103-  7:	AVAG|g19331.t1	AVAG|g4718.t1	 2e-202	0.237629414368193	0.945657452452155
103-  8:	AVAG|g19333.t1	AVAG|g4719.t1	 2e-104	0.171191972233245	0.72041320643334
103-  9:	AVAG|g19336.t1	AVAG|g4722.t1	  8e-53	0.626457996804951	0.660831682672623
103- 10:	AVAG|g19338.t1	AVAG|g4724.t1	  1e-59	0.96337146298191	0.292506132661893
103- 11:	AVAG|g19340.t1	AVAG|g4725.t1	 2e-149	0.457991141854334	0.490117544804003
## Alignment 104: score=3647.0 e_value=2.1e-280 N=73 Av107&Av204 plus
104-  0:	AVAG|g19239.t1	AVAG|g29040.t1	  1e-91	-2	-2
104-  1:	AVAG|g19240.t1	AVAG|g29041.t1	 7e-241	0.00822912421613362	0.0333573599000721
104-  2:	AVAG|g19241.t1	AVAG|g29042.t1	 2e-206	0.00596839914829254	0.0390331983193228
104-  3:	AVAG|g19242.t1	AVAG|g29043.t1	      0	0.0035930743654763	0.0318390404974689
104-  4:	AVAG|g19243.t1	AVAG|g29044.t1	  3e-79	0.0059583232939019	0.0433333505001086
104-  5:	AVAG|g19245.t1	AVAG|g29046.t1	      0	0.0077782906991154	0.0334550235303904
104-  6:	AVAG|g19246.t1	AVAG|g29047.t1	  2e-33	0	0.0405504159527069
104-  7:	AVAG|g19247.t1	AVAG|g29048.t1	 2e-155	0.00501813971319202	0
104-  8:	AVAG|g19248.t1	AVAG|g29049.t1	      0	0.00233948721018959	0.0392075328723657
104-  9:	AVAG|g19249.t1	AVAG|g29050.t1	 2e-145	0.00515465946582155	0.0325430658853045
104- 10:	AVAG|g19250.t1	AVAG|g29051.t1	 6e-220	0.0126161820323948	0.0725770239711927
104- 11:	AVAG|g19252.t1	AVAG|g29052.t1	 5e-129	0	0.00657178355923951
104- 12:	AVAG|g19254.t1	AVAG|g29054.t1	 5e-180	0.0103771977184195	0.0457055224918966
104- 13:	AVAG|g19255.t1	AVAG|g29055.t1	 2e-236	0.00329973034559945	0.037862929073994
104- 14:	AVAG|g19256.t1	AVAG|g29056.t1	  5e-96	0.140182193346317	0.072111157979357
104- 15:	AVAG|g19257.t1	AVAG|g29057.t1	 1e-244	0.00923562209201283	0.0206553502026354
104- 16:	AVAG|g19259.t1	AVAG|g29059.t1	      0	0	0.0299495327515283
104- 17:	AVAG|g19260.t1	AVAG|g29060.t1	 9e-143	0	0.0121583209710618
104- 18:	AVAG|g19261.t1	AVAG|g29061.t1	  3e-52	0.0172634008883957	0.0314593955534482
104- 19:	AVAG|g19262.t1	AVAG|g29062.t1	      0	0.00421328288662206	0.0281959702160727
104- 20:	AVAG|g19263.t1	AVAG|g29063.t1	 6e-247	0.00513305109129608	0.0337221551751535
104- 21:	AVAG|g19264.t1	AVAG|g29065.t1	 1e-138	0.0409616381262992	0.0538538437318431
104- 22:	AVAG|g19265.t1	AVAG|g29066.t1	      0	0.0113480316422086	0.029089062122973
104- 23:	AVAG|g19266.t1	AVAG|g29067.t1	 3e-187	0.00255591301675641	0.0401582906245441
104- 24:	AVAG|g19267.t1	AVAG|g29068.t1	 2e-147	0.00589807842357376	0.0232877699405419
104- 25:	AVAG|g19268.t1	AVAG|g29069.t1	 2e-127	0.00711749113863613	0.0450135072946898
104- 26:	AVAG|g19269.t1	AVAG|g29070.t1	      0	0.00466305487914021	0.0187436541515244
104- 27:	AVAG|g19270.t1	AVAG|g29071.t1	      0	0.00456043969097027	0.0364655152545556
104- 28:	AVAG|g19271.t1	AVAG|g29072.t1	 1e-214	0.00461539918078367	0.0198162121758291
104- 29:	AVAG|g19272.t1	AVAG|g29073.t1	 2e-184	0.00532389103325797	0.0255343810572878
104- 30:	AVAG|g19273.t1	AVAG|g29074.t1	 1e-141	0.00176315097363796	0.0415536532140457
104- 31:	AVAG|g19274.t1	AVAG|g29075.t1	 4e-158	0.00944522518629484	0.0598821656332629
104- 32:	AVAG|g19275.t1	AVAG|g29076.t1	  8e-62	0.00392157756209938	0.0393532888030902
104- 33:	AVAG|g19276.t1	AVAG|g29077.t1	  7e-50	0	0.0418713371647064
104- 34:	AVAG|g19277.t1	AVAG|g29078.t1	 4e-128	0.0166314175590591	0.0451830456487547
104- 35:	AVAG|g19278.t1	AVAG|g29079.t1	      0	0.0102994122981599	0.0462527391515583
104- 36:	AVAG|g19279.t1	AVAG|g29080.t1	 5e-257	0.00196078543055312	0.00659344905837799
104- 37:	AVAG|g19281.t1	AVAG|g29082.t1	 4e-253	0	0.0226188386184341
104- 38:	AVAG|g19282.t1	AVAG|g29083.t1	 7e-100	0.0108402971179483	0.0638198023522887
104- 39:	AVAG|g19283.t1	AVAG|g29084.t1	  2e-79	0.0030410583986185	0.055478147826997
104- 40:	AVAG|g19284.t1	AVAG|g29085.t1	      0	0.00915674024581804	0.0390755758020586
104- 41:	AVAG|g19285.t1	AVAG|g29086.t1	 1e-269	0.00292945282521133	0.031929148990893
104- 42:	AVAG|g19286.t1	AVAG|g29087.t1	  5e-52	0	0
104- 43:	AVAG|g19287.t1	AVAG|g29088.t1	 3e-287	0.00264745090316999	0.0374537730617552
104- 44:	AVAG|g19288.t1	AVAG|g29089.t1	 2e-261	0.0103376791275876	0.0333789299524136
104- 45:	AVAG|g19289.t1	AVAG|g29090.t1	  2e-71	0.00329218635622013	0.022924420743741
104- 46:	AVAG|g19290.t1	AVAG|g29091.t1	 2e-311	0.0236877377005992	0.0254639353072372
104- 47:	AVAG|g19291.t1	AVAG|g29092.t1	 4e-133	0.00820521004409508	0.0132893842388272
104- 48:	AVAG|g19292.t1	AVAG|g29093.t1	 6e-299	0.00596848396372726	0.0307893413461684
104- 49:	AVAG|g19293.t1	AVAG|g29094.t1	 2e-140	0.00354715411425628	0.0355446574551114
104- 50:	AVAG|g19294.t1	AVAG|g29095.t1	      0	0.000650406544826618	0.0187144212458049
104- 51:	AVAG|g19295.t1	AVAG|g29096.t1	 1e-111	0.00210305079964859	0.0229317226520948
104- 52:	AVAG|g19296.t1	AVAG|g29097.t1	      0	0.00311203766010861	0.0173920836891827
104- 53:	AVAG|g19297.t1	AVAG|g29098.t1	 9e-260	0.00392382158794158	0.0382580764538953
104- 54:	AVAG|g19298.t1	AVAG|g29099.t1	 2e-289	0.00263023576362534	0.0362152322096297
104- 55:	AVAG|g19299.t1	AVAG|g29100.t1	      0	0.0052242266086366	0.028595314842753
104- 56:	AVAG|g19300.t1	AVAG|g29101.t1	      0	0.0101854315428542	0.0438155135516186
104- 57:	AVAG|g19301.t1	AVAG|g29102.t1	      0	0.00943948387233992	0.0242813315717908
104- 58:	AVAG|g19302.t1	AVAG|g29103.t1	 3e-112	0	0.0323500281131817
104- 59:	AVAG|g19303.t1	AVAG|g29104.t1	 2e-247	0.00208297304519697	0.0398403857029896
104- 60:	AVAG|g19305.t1	AVAG|g29105.t1	  1e-94	0.00261210538309605	0.0502279695796378
104- 61:	AVAG|g19306.t1	AVAG|g29106.t1	 4e-188	0.0053257401927944	0.0410306385274303
104- 62:	AVAG|g19307.t1	AVAG|g29107.t1	 2e-116	0.0158736083940325	0.0353839202063179
104- 63:	AVAG|g19308.t1	AVAG|g29108.t1	  1e-82	0.00298954058012537	0.0736142086361355
104- 64:	AVAG|g19309.t1	AVAG|g29109.t1	      0	0.0023180212264371	0.0262064000637801
104- 65:	AVAG|g19310.t1	AVAG|g29110.t1	 5e-103	0	0.0523468214516565
104- 66:	AVAG|g19311.t1	AVAG|g29111.t1	 2e-197	0.00252951335897942	0.0451943936386475
104- 67:	AVAG|g19312.t1	AVAG|g29112.t1	 4e-187	0.00556502785139927	0.0113746256035583
104- 68:	AVAG|g19314.t1	AVAG|g29113.t1	 2e-221	0.00427884918827466	0.0468058272945692
104- 69:	AVAG|g19315.t1	AVAG|g29114.t1	      0	0.00529595688492011	0.0269785268631217
104- 70:	AVAG|g19316.t1	AVAG|g29115.t1	 6e-178	0.069995512211055	0.0603713205143881
104- 71:	AVAG|g19317.t1	AVAG|g29116.t1	 5e-149	0.0258207793086325	0.053518709494801
104- 72:	AVAG|g19318.t1	AVAG|g29117.t1	 8e-303	0.14065334969344	0.0158962543227815
## Alignment 105: score=394.0 e_value=1.3e-13 N=8 Av107&Av23 plus
105-  0:	AVAG|g19216.t1	AVAG|g5837.t1	 6e-152	0.325682669131756	0.42850167994385
105-  1:	AVAG|g19217.t1	AVAG|g5838.t1	  3e-34	1.05810616133027	0.267080055787737
105-  2:	AVAG|g19219.t1	AVAG|g5839.t1	 3e-164	0.205243379558658	0.600133990753612
105-  3:	AVAG|g19220.t1	AVAG|g5840.t1	 5e-126	0.309193464935985	0.559810879168419
105-  4:	AVAG|g19222.t1	AVAG|g5843.t1	  5e-12	-2	-2
105-  5:	AVAG|g19223.t1	AVAG|g5847.t1	  3e-49	0.170181068826072	0.718814970818669
105-  6:	AVAG|g19224.t1	AVAG|g5848.t1	 2e-140	0.193398653612698	0.633043357929031
105-  7:	AVAG|g19225.t1	AVAG|g5849.t1	 5e-170	0.333039939760013	0.652002218140826
## Alignment 106: score=881.0 e_value=2.2e-45 N=18 Av107&Av23 minus
106-  0:	AVAG|g19227.t1	AVAG|g5887.t1	  1e-18	0.473634743162837	0.825824889104934
106-  1:	AVAG|g19228.t1	AVAG|g5885.t1	 1e-128	0.367217367641927	0.616864045513725
106-  2:	AVAG|g19229.t1	AVAG|g5883.t1	  1e-74	0.0439571248431795	0.493931877371143
106-  3:	AVAG|g19230.t1	AVAG|g5882.t1	      0	0.17417003387716	0.582306766386073
106-  4:	AVAG|g19231.t1	AVAG|g5879.t1	  9e-12	0.651482792286453	0.719467212832852
106-  5:	AVAG|g19232.t1	AVAG|g5878.t1	 2e-256	0.200228034899024	0.652514349439754
106-  6:	AVAG|g19233.t1	AVAG|g5877.t1	  3e-17	0.727080263885749	0.732630312337869
106-  7:	AVAG|g19234.t1	AVAG|g5876.t1	 1e-223	0.266333310455382	0.747990053972099
106-  8:	AVAG|g19235.t1	AVAG|g5875.t1	 7e-143	0.33727689067553	0.857963961225919
106-  9:	AVAG|g19236.t1	AVAG|g5874.t1	 7e-139	0.119004947959168	0.689812943119269
106- 10:	AVAG|g19237.t1	AVAG|g5868.t1	      0	0.11912425045001	0.342157354481015
106- 11:	AVAG|g19238.t1	AVAG|g5867.t1	 4e-103	0.0759457550821977	0.675578414310359
106- 12:	AVAG|g19239.t1	AVAG|g5865.t1	 1e-218	0.126615652181289	0.648386196322652
106- 13:	AVAG|g19241.t1	AVAG|g5864.t1	 7e-146	0.271787564226268	0.414923191956846
106- 14:	AVAG|g19242.t1	AVAG|g5862.t1	      0	0.111007674623748	0.431000125890603
106- 15:	AVAG|g19245.t1	AVAG|g5857.t1	 5e-280	0.418728234253209	0.578539129432679
106- 16:	AVAG|g19246.t1	AVAG|g5853.t1	  7e-13	0.49806742070613	0.656802922327951
106- 17:	AVAG|g19247.t1	AVAG|g5851.t1	  2e-91	0.303051491153906	0.856811183494875
## Alignment 107: score=599.0 e_value=3.8e-24 N=12 Av107&Av448 plus
107-  0:	AVAG|g19331.t1	AVAG|g43368.t1	 3e-144	0.00208080591249143	0.0349611793496989
107-  1:	AVAG|g19332.t1	AVAG|g43371.t1	      0	0.00369436126582223	0.0271021071066278
107-  2:	AVAG|g19333.t1	AVAG|g43372.t1	 1e-132	0.00746506940623518	0.0540774704260079
107-  3:	AVAG|g19334.t1	AVAG|g43373.t1	 3e-209	0.00239186967724479	0.0480163940736982
107-  4:	AVAG|g19335.t1	AVAG|g43374.t1	 6e-197	0.00775701808084144	0.0279752710599065
107-  5:	AVAG|g19336.t1	AVAG|g43375.t1	 1e-293	0.0124398152467982	0.039024129388648
107-  6:	AVAG|g19337.t1	AVAG|g43376.t1	      0	0.00651717564138853	0.0408483536464695
107-  7:	AVAG|g19338.t1	AVAG|g43377.t1	  2e-56	0.690712231598546	0.294824611693545
107-  8:	AVAG|g19339.t1	AVAG|g43378.t1	  2e-56	-2	-2
107-  9:	AVAG|g19340.t1	AVAG|g43379.t1	      0	0.0125931825836262	0.0293015881125546
107- 10:	AVAG|g19341.t1	AVAG|g43380.t1	 2e-163	0.0034097425655568	0.0126785903544291
107- 11:	AVAG|g19342.t1	AVAG|g43381.t1	 3e-165	0.0115896345925112	0.025071972486896
## Alignment 108: score=586.0 e_value=1.1e-24 N=12 Av107&Av5 minus
108-  0:	AVAG|g19318.t1	AVAG|g1440.t1	 9e-158	0.525090064983413	0.432594344554462
108-  1:	AVAG|g19319.t1	AVAG|g1439.t1	 7e-308	0.085629847555193	0.507102232435258
108-  2:	AVAG|g19321.t1	AVAG|g1437.t1	 4e-149	0.365898017471692	0.458920189932391
108-  3:	AVAG|g19323.t1	AVAG|g1435.t1	 3e-239	0.20861397765569	0.360203595907878
108-  4:	AVAG|g19327.t1	AVAG|g1427.t1	  3e-40	0.417901987111072	0.688406235190115
108-  5:	AVAG|g19328.t1	AVAG|g1426.t1	  2e-63	0.491718057535625	0.199445545887222
108-  6:	AVAG|g19329.t1	AVAG|g1424.t1	 5e-191	0.575971291024861	0.26741715018514
108-  7:	AVAG|g19331.t1	AVAG|g1423.t1	 3e-202	0.239981742485791	0.901178016983019
108-  8:	AVAG|g19333.t1	AVAG|g1422.t1	 7e-105	0.170857160519212	0.751131065297221
108-  9:	AVAG|g19336.t1	AVAG|g1419.t1	  8e-51	0.618244716210425	0.640056149985854
108- 10:	AVAG|g19338.t1	AVAG|g1417.t1	  8e-71	1.01449897994657	0.755308109314997
108- 11:	AVAG|g19341.t1	AVAG|g1416.t1	 2e-166	0.153756822795562	0.467847826818864
## Alignment 109: score=998.0 e_value=4.3e-52 N=20 Av107&Av670 minus
109-  0:	AVAG|g19216.t1	AVAG|g49982.t1	      0	0.0205810657051398	0.0520816565415759
109-  1:	AVAG|g19217.t1	AVAG|g49981.t1	      0	0.00766485976264455	0.0208002766685345
109-  2:	AVAG|g19219.t1	AVAG|g49980.t1	 1e-234	0.00858608786985084	0.0150239765597347
109-  3:	AVAG|g19220.t1	AVAG|g49979.t1	 7e-207	0.0121055790612248	0.0339360433087744
109-  4:	AVAG|g19222.t1	AVAG|g49977.t1	  9e-40	0.00578594962149774	0.0376254440385144
109-  5:	AVAG|g19223.t1	AVAG|g49976.t1	  4e-75	0	0.0344228675192266
109-  6:	AVAG|g19224.t1	AVAG|g49975.t1	 5e-196	0.0137377289130559	0.0427869031425565
109-  7:	AVAG|g19225.t1	AVAG|g49974.t1	      0	0.0156372846138175	0.0383973933227997
109-  8:	AVAG|g19227.t1	AVAG|g49972.t1	  2e-50	0.00904306358777647	0.0154247081861077
109-  9:	AVAG|g19228.t1	AVAG|g49971.t1	      0	0.00424504405503726	0.0466975960205008
109- 10:	AVAG|g19229.t1	AVAG|g49970.t1	  2e-79	0	0.0429917108308715
109- 11:	AVAG|g19230.t1	AVAG|g49969.t1	      0	0.00353617864456151	0.0139284387706598
109- 12:	AVAG|g19231.t1	AVAG|g49968.t1	  9e-60	0.00400267794614079	0
109- 13:	AVAG|g19232.t1	AVAG|g49967.t1	      0	0.00402550446438014	0.0211505027621912
109- 14:	AVAG|g19233.t1	AVAG|g49966.t1	 4e-121	0.00758420114254616	0.0307577698679424
109- 15:	AVAG|g19234.t1	AVAG|g49965.t1	      0	0.0214560318913314	0.0291830127735
109- 16:	AVAG|g19235.t1	AVAG|g49964.t1	 3e-271	0.00187925867644233	0.0251529991754142
109- 17:	AVAG|g19236.t1	AVAG|g49963.t1	 4e-172	0.00296077364527931	0.0298299466545501
109- 18:	AVAG|g19237.t1	AVAG|g49961.t1	      0	0.00217519525291322	0.0123171565555535
109- 19:	AVAG|g19238.t1	AVAG|g49960.t1	 5e-117	0	0.0147063535412822
## Alignment 110: score=499.0 e_value=5.5e-19 N=10 Av107&Av71 plus
110-  0:	AVAG|g19318.t1	AVAG|g14461.t1	      0	0.0295276271669383	0.053330329811099
110-  1:	AVAG|g19319.t1	AVAG|g14462.t1	      0	0.00206256575506726	0.045162156372363
110-  2:	AVAG|g19320.t1	AVAG|g14463.t1	 9e-213	0.00830951224277016	0.0212253288010662
110-  3:	AVAG|g19321.t1	AVAG|g14464.t1	 4e-264	0.000993048804464406	0.024679077331803
110-  4:	AVAG|g19322.t1	AVAG|g14465.t1	 2e-106	0.0552496604616834	0.0139755596586697
110-  5:	AVAG|g19323.t1	AVAG|g14466.t1	      0	0.0107924297381246	0.0276803174561821
110-  6:	AVAG|g19325.t1	AVAG|g14468.t1	 3e-180	0.00530975669104627	0.0331284137348531
110-  7:	AVAG|g19327.t1	AVAG|g14470.t1	  2e-97	0.00511075231479762	0.0396918010907569
110-  8:	AVAG|g19328.t1	AVAG|g14471.t1	      0	0.0142788791835139	0.049885404625596
110-  9:	AVAG|g19329.t1	AVAG|g14473.t1	      0	0.00452534382375607	0.0393605719474667
## Alignment 111: score=300.0 e_value=1.1e-07 N=6 Av1073&Av44 minus
111-  0:	AVAG|g54572.t1	AVAG|g9964.t1	  6e-92	0.143464777355105	0.121410251760943
111-  1:	AVAG|g54573.t1	AVAG|g9963.t1	 4e-259	0.00694736586232387	0.0530725333234849
111-  2:	AVAG|g54574.t1	AVAG|g9962.t1	 7e-201	0.00641783785654315	0.0544250795968438
111-  3:	AVAG|g54576.t1	AVAG|g9960.t1	 3e-190	0.00513096603022361	0.0389539878365339
111-  4:	AVAG|g54577.t1	AVAG|g9959.t1	  1e-51	0	0.0151903926783733
111-  5:	AVAG|g54578.t1	AVAG|g9958.t1	 7e-136	0.0133988211136526	0.00777460800566839
## Alignment 112: score=289.0 e_value=9.9e-09 N=6 Av108&Av121 minus
112-  0:	AVAG|g19343.t1	AVAG|g21037.t1	 3e-142	0.375711266652413	0.668809801791484
112-  1:	AVAG|g19353.t1	AVAG|g21033.t1	 1e-124	0.18567252285033	0.786009333568316
112-  2:	AVAG|g19357.t1	AVAG|g21029.t1	 2e-140	0.28294264697393	0.574606543791564
112-  3:	AVAG|g19358.t1	AVAG|g21028.t1	      0	0.33123273903022	0.666923012471341
112-  4:	AVAG|g19359.t1	AVAG|g21027.t1	  1e-31	0.281235306993136	0.707190047930897
112-  5:	AVAG|g19360.t1	AVAG|g21026.t1	 9e-259	0.26714042977719	0.70101076773938
## Alignment 113: score=295.0 e_value=1.2e-07 N=6 Av108&Av135 minus
113-  0:	AVAG|g19416.t1	AVAG|g22520.t1	  2e-85	0.540721592865248	0.600763230067191
113-  1:	AVAG|g19418.t1	AVAG|g22519.t1	      0	0.123612778329924	0.611554269080861
113-  2:	AVAG|g19419.t1	AVAG|g22518.t1	 2e-160	0.261231731016989	0.666977684477378
113-  3:	AVAG|g19422.t1	AVAG|g22516.t1	  1e-53	0.770450634393812	0.459714571762367
113-  4:	AVAG|g19424.t1	AVAG|g22515.t1	 7e-120	0.384365295275612	0.923297738210098
113-  5:	AVAG|g19425.t1	AVAG|g22512.t1	  1e-50	0.228601122366676	0.510000389757483
## Alignment 114: score=2095.0 e_value=1.2e-139 N=42 Av108&Av247 plus
114-  0:	AVAG|g19343.t1	AVAG|g32600.t1	      0	0.00551843729192765	0.0253623426886042
114-  1:	AVAG|g19344.t1	AVAG|g32601.t1	 6e-225	0.00788073673640935	0.0537704071586059
114-  2:	AVAG|g19345.t1	AVAG|g32602.t1	  3e-97	0.0460163749188665	0.015740346873501
114-  3:	AVAG|g19348.t1	AVAG|g32603.t1	 4e-176	0.0179773529728053	0.0349662738646257
114-  4:	AVAG|g19349.t1	AVAG|g32604.t1	      0	0.00575442031254115	0.0297371702068927
114-  5:	AVAG|g19350.t1	AVAG|g32605.t1	 4e-151	0	0.045641456790956
114-  6:	AVAG|g19351.t1	AVAG|g32606.t1	  5e-54	0.0356442107575029	0.0778846767834751
114-  7:	AVAG|g19352.t1	AVAG|g32607.t1	 2e-206	0.00488899673779924	0.0174299783462547
114-  8:	AVAG|g19353.t1	AVAG|g32608.t1	 1e-182	0.00401607385324494	0.0339520487933211
114-  9:	AVAG|g19356.t1	AVAG|g32610.t1	 2e-122	0.00590166979643317	0.0348900117261696
114- 10:	AVAG|g19357.t1	AVAG|g32611.t1	 2e-195	0.0111640353276886	0.0314593955534482
114- 11:	AVAG|g19358.t1	AVAG|g32612.t1	      0	0.00985811113260867	0.035712104653298
114- 12:	AVAG|g19359.t1	AVAG|g32613.t1	  1e-57	0	0.0289891158257093
114- 13:	AVAG|g19360.t1	AVAG|g32614.t1	      0	0.00809640414008022	0.0434589336115666
114- 14:	AVAG|g19362.t1	AVAG|g32616.t1	      0	0.00530506190679505	0.0334102348567759
114- 15:	AVAG|g19363.t1	AVAG|g32617.t1	      0	0.00667080672628585	0.0392347516528772
114- 16:	AVAG|g19364.t1	AVAG|g32618.t1	 6e-305	0.00664502166540275	0.0421268907908476
114- 17:	AVAG|g19365.t1	AVAG|g32619.t1	      0	0.00416803949486951	0.0466874992693172
114- 18:	AVAG|g19366.t1	AVAG|g32620.t1	 9e-207	0.00122661787537858	0.061997413577668
114- 19:	AVAG|g19367.t1	AVAG|g32621.t1	 3e-291	0.00179506443208002	0.0065538374442435
114- 20:	AVAG|g19368.t1	AVAG|g32622.t1	 4e-195	0.00390287090627025	0.0363707624539578
114- 21:	AVAG|g19369.t1	AVAG|g32623.t1	 5e-264	0.00187705400652283	0.0389487185692936
114- 22:	AVAG|g19370.t1	AVAG|g32624.t1	      0	0.00237518136064281	0.0473700011216006
114- 23:	AVAG|g19371.t1	AVAG|g32625.t1	      0	0.00469001350677397	0.0335123649435817
114- 24:	AVAG|g19372.t1	AVAG|g32626.t1	      0	0.00376333635107367	0.0451263910998397
114- 25:	AVAG|g19373.t1	AVAG|g32627.t1	      0	0.0033073523948541	0.0251771892921409
114- 26:	AVAG|g19374.t1	AVAG|g32628.t1	      0	0.00377339509865219	0.0297351694022914
114- 27:	AVAG|g19375.t1	AVAG|g32629.t1	  9e-94	0.00760623464154515	0.06827739305865
114- 28:	AVAG|g19376.t1	AVAG|g32630.t1	      0	0.0043146617338792	0.0341515294427059
114- 29:	AVAG|g19377.t1	AVAG|g32631.t1	 8e-170	0.0213082513745849	0.0411061773712463
114- 30:	AVAG|g19379.t1	AVAG|g32633.t1	  7e-82	0	0
114- 31:	AVAG|g19380.t1	AVAG|g32634.t1	      0	0.00245821262347799	0.0286069450331769
114- 32:	AVAG|g19381.t1	AVAG|g32635.t1	 5e-297	0.00436618901573164	0.0417353840357937
114- 33:	AVAG|g19382.t1	AVAG|g32636.t1	      0	0.00442823870386594	0.0331591508635212
114- 34:	AVAG|g19383.t1	AVAG|g32637.t1	 8e-124	0.00384492992045545	0.0202032417988564
114- 35:	AVAG|g19384.t1	AVAG|g32638.t1	  4e-93	0.0075710422102576	0.0186200408995405
114- 36:	AVAG|g19386.t1	AVAG|g32640.t1	 3e-104	0.00212389522467815	0.0419689902360335
114- 37:	AVAG|g19387.t1	AVAG|g32641.t1	      0	0.0803012531036241	0.107995474989976
114- 38:	AVAG|g19388.t1	AVAG|g32643.t1	      0	0.00495357837893522	0.0271715013164395
114- 39:	AVAG|g19389.t1	AVAG|g32644.t1	 2e-113	0.0138709369771233	0.029415534864961
114- 40:	AVAG|g19390.t1	AVAG|g32645.t1	 4e-265	0	0.0516610834998004
114- 41:	AVAG|g19391.t1	AVAG|g32646.t1	      0	-2	-2
## Alignment 115: score=250.0 e_value=9.7e-06 N=5 Av108&Av248 plus
115-  0:	AVAG|g19426.t1	AVAG|g32654.t1	 1e-169	0.0274567380182472	0.0417136167498461
115-  1:	AVAG|g19427.t1	AVAG|g32655.t1	 2e-173	0.0151886447286455	0.00892535635624717
115-  2:	AVAG|g19428.t1	AVAG|g32656.t1	      0	0.00845887824688906	0.0413343543439177
115-  3:	AVAG|g19429.t1	AVAG|g32657.t1	 2e-190	0.00534821207817125	0.0449198681009471
115-  4:	AVAG|g19430.t1	AVAG|g32658.t1	  2e-97	0.0178905285883129	0.0474049817124998
## Alignment 116: score=1511.0 e_value=9.1e-99 N=31 Av108&Av4 minus
116-  0:	AVAG|g19343.t1	AVAG|g936.t1	 5e-281	0.363344812404211	0.714801415950666
116-  1:	AVAG|g19353.t1	AVAG|g932.t1	 1e-125	0.183916510146279	0.810745344044887
116-  2:	AVAG|g19357.t1	AVAG|g928.t1	 1e-148	0.271422175163724	0.604595216662364
116-  3:	AVAG|g19358.t1	AVAG|g927.t1	      0	0.33080602696834	0.681533142482052
116-  4:	AVAG|g19359.t1	AVAG|g926.t1	  3e-32	0.268989382088064	0.703955950192043
116-  5:	AVAG|g19360.t1	AVAG|g925.t1	 1e-258	0.261673927355622	0.701181666711474
116-  6:	AVAG|g19361.t1	AVAG|g924.t1	  2e-31	0.277212360641225	0.786107147234218
116-  7:	AVAG|g19362.t1	AVAG|g923.t1	 2e-198	0.311950275967155	0.793688764185563
116-  8:	AVAG|g19363.t1	AVAG|g922.t1	 3e-250	0.361836052548454	0.579954262851807
116-  9:	AVAG|g19364.t1	AVAG|g921.t1	 1e-270	0.0930277883765237	0.669604242755383
116- 10:	AVAG|g19365.t1	AVAG|g920.t1	 2e-214	0.345000506193558	0.240857381146574
116- 11:	AVAG|g19367.t1	AVAG|g916.t1	 2e-113	0.312001553835025	0.577758370916262
116- 12:	AVAG|g19368.t1	AVAG|g912.t1	 2e-150	0.164188692168759	0.603355811905091
116- 13:	AVAG|g19369.t1	AVAG|g911.t1	 1e-210	0.147853012415349	0.721662274863713
116- 14:	AVAG|g19370.t1	AVAG|g910.t1	      0	0.151629974113754	0.511076709479827
116- 15:	AVAG|g19375.t1	AVAG|g908.t1	  1e-51	0.493316359666913	0.370565093552924
116- 16:	AVAG|g19379.t1	AVAG|g904.t1	  7e-82	0.00582385843116218	0.527403969324735
116- 17:	AVAG|g19380.t1	AVAG|g903.t1	      0	0.102528376559925	0.618920066054073
116- 18:	AVAG|g19381.t1	AVAG|g902.t1	 2e-219	0.236842129772913	0.405477085613494
116- 19:	AVAG|g19382.t1	AVAG|g899.t1	 9e-174	0.0986869746816072	0.280007453114898
116- 20:	AVAG|g19383.t1	AVAG|g898.t1	  6e-66	0.327281697560242	0.812859648166628
116- 21:	AVAG|g19384.t1	AVAG|g897.t1	  4e-16	0.502535398117928	0.403339079670487
116- 22:	AVAG|g19386.t1	AVAG|g895.t1	  3e-90	0.0853735331648385	0.742252380766388
116- 23:	AVAG|g19387.t1	AVAG|g894.t1	 6e-115	0.694080963121366	0.783569410438276
116- 24:	AVAG|g19388.t1	AVAG|g891.t1	  1e-98	0.48712928230097	0.510203533440879
116- 25:	AVAG|g19389.t1	AVAG|g889.t1	  1e-51	0.412620739756354	1.00252753783074
116- 26:	AVAG|g19390.t1	AVAG|g886.t1	 4e-242	0.0870789903652379	0.368377841925524
116- 27:	AVAG|g19391.t1	AVAG|g883.t1	 2e-245	0.267860103083485	0.763481943311028
116- 28:	AVAG|g19392.t1	AVAG|g881.t1	  9e-60	0.237252996159118	0.234986334483215
116- 29:	AVAG|g19395.t1	AVAG|g878.t1	  2e-78	0.448533646553475	0.743298289548361
116- 30:	AVAG|g19396.t1	AVAG|g875.t1	      0	0.13786483982963	0.616696336669388
## Alignment 117: score=340.0 e_value=5.1e-11 N=7 Av108&Av585 plus
117-  0:	AVAG|g19388.t1	AVAG|g47987.t1	 5e-139	0.432228139351069	0.683429292283527
117-  1:	AVAG|g19389.t1	AVAG|g47989.t1	  2e-51	0.415116740449889	1.00865565568671
117-  2:	AVAG|g19390.t1	AVAG|g47992.t1	 1e-241	0.0883751259007827	0.372096689401758
117-  3:	AVAG|g19391.t1	AVAG|g47995.t1	 8e-246	0.259049851278197	0.732050951932515
117-  4:	AVAG|g19392.t1	AVAG|g47997.t1	  9e-60	0.221026731071306	0.281777110641097
117-  5:	AVAG|g19395.t1	AVAG|g48000.t1	  4e-78	0.453487016815926	0.733736501523956
117-  6:	AVAG|g19396.t1	AVAG|g48003.t1	      0	0.136547433840324	0.633563177105957
## Alignment 118: score=400.0 e_value=4.8e-17 N=8 Av108&Av756 plus
118-  0:	AVAG|g19392.t1	AVAG|g51538.t1	  7e-89	0.0030000040000096	0.0312545223004261
118-  1:	AVAG|g19393.t1	AVAG|g51539.t1	 3e-211	0.00348567629741022	0.031500692980973
118-  2:	AVAG|g19394.t1	AVAG|g51540.t1	 6e-200	0.00381195229759933	0.0519893119112992
118-  3:	AVAG|g19395.t1	AVAG|g51541.t1	 2e-161	0.0123079685204042	0.0293196943434581
118-  4:	AVAG|g19396.t1	AVAG|g51542.t1	      0	0.00227805022321066	0.0341195460026588
118-  5:	AVAG|g19398.t1	AVAG|g51543.t1	  2e-93	0.00261324306195819	0.00854710104815219
118-  6:	AVAG|g19399.t1	AVAG|g51544.t1	      0	0.0514627005522161	0.109380040362477
118-  7:	AVAG|g19400.t1	AVAG|g51545.t1	      0	0.00393250122646208	0.035155820537447
## Alignment 119: score=492.0 e_value=6e-19 N=10 Av108&Av761 minus
119-  0:	AVAG|g19398.t1	AVAG|g51616.t1	  2e-76	0.12034331600746	0.394938946694206
119-  1:	AVAG|g19400.t1	AVAG|g51615.t1	      0	0.133881015532965	0.53929777330884
119-  2:	AVAG|g19401.t1	AVAG|g51614.t1	  1e-87	0.433340389788588	0.49964152774988
119-  3:	AVAG|g19403.t1	AVAG|g51611.t1	 5e-136	0.21517732331424	0.601230306531235
119-  4:	AVAG|g19405.t1	AVAG|g51610.t1	 5e-135	0.265253836230057	0.685310459916243
119-  5:	AVAG|g19406.t1	AVAG|g51609.t1	  9e-60	0.368376429028849	0.691314181424759
119-  6:	AVAG|g19408.t1	AVAG|g51607.t1	 4e-264	0.14858640712617	0.762844764700272
119-  7:	AVAG|g19409.t1	AVAG|g51606.t1	 1e-103	0.211334129892804	0.826964028212661
119-  8:	AVAG|g19410.t1	AVAG|g51602.t1	 2e-119	0.308681689053885	0.68410816193423
119-  9:	AVAG|g19412.t1	AVAG|g51601.t1	      0	0.212846614103648	0.738002721652741
## Alignment 120: score=296.0 e_value=2.5e-08 N=6 Av108&Av884 minus
120-  0:	AVAG|g19398.t1	AVAG|g53184.t1	  5e-76	0.123457776750829	0.409520207905145
120-  1:	AVAG|g19400.t1	AVAG|g53182.t1	      0	0.132417821113482	0.537354922417763
120-  2:	AVAG|g19401.t1	AVAG|g53181.t1	  1e-86	0.442852440425559	0.497250547422039
120-  3:	AVAG|g19403.t1	AVAG|g53178.t1	 4e-136	0.216014571645292	0.635956817939374
120-  4:	AVAG|g19405.t1	AVAG|g53177.t1	 1e-135	0.267360388485569	0.654411621740969
120-  5:	AVAG|g19406.t1	AVAG|g53176.t1	  1e-59	0.3685521027072	0.670435937358489
## Alignment 121: score=438.0 e_value=1.3e-17 N=9 Av108&Av94 plus
121-  0:	AVAG|g19362.t1	AVAG|g17507.t1	 5e-199	0.309180315272147	0.747194377629475
121-  1:	AVAG|g19363.t1	AVAG|g17508.t1	 1e-262	0.394931547943362	0.564541252672265
121-  2:	AVAG|g19364.t1	AVAG|g17509.t1	 2e-267	0.0984560987526159	0.679886671701498
121-  3:	AVAG|g19365.t1	AVAG|g17510.t1	 3e-214	0.345600275539948	0.244091895268506
121-  4:	AVAG|g19367.t1	AVAG|g17514.t1	 1e-113	0.324561314081578	0.583132385962992
121-  5:	AVAG|g19368.t1	AVAG|g17518.t1	 1e-149	0.164149015928422	0.644915295707143
121-  6:	AVAG|g19369.t1	AVAG|g17519.t1	 3e-211	0.151033227274222	0.750776205046941
121-  7:	AVAG|g19370.t1	AVAG|g17520.t1	      0	0.140234175386638	0.640545314017314
121-  8:	AVAG|g19377.t1	AVAG|g17521.t1	  7e-92	0.387775577775728	0.806384716235084
## Alignment 122: score=1149.0 e_value=6.9e-62 N=23 Av108&Av95 minus
122-  0:	AVAG|g19401.t1	AVAG|g17743.t1	 6e-218	0.00448306182104344	0.0470588828446243
122-  1:	AVAG|g19402.t1	AVAG|g17742.t1	 5e-203	0.00426956251596997	0.0381109966859551
122-  2:	AVAG|g19403.t1	AVAG|g17741.t1	 3e-199	0.013914175821409	0.0349790166512132
122-  3:	AVAG|g19404.t1	AVAG|g17740.t1	  2e-49	0.00431655867796549	0
122-  4:	AVAG|g19405.t1	AVAG|g17739.t1	 7e-218	0.00953528934304211	0.0274540455799601
122-  5:	AVAG|g19406.t1	AVAG|g17738.t1	 3e-110	0.0132551314631231	0.0318350176854428
122-  6:	AVAG|g19408.t1	AVAG|g17736.t1	      0	0.000744971504012602	0.0340139259397198
122-  7:	AVAG|g19409.t1	AVAG|g17735.t1	 2e-144	0.00336984560184998	0.0250231717079255
122-  8:	AVAG|g19410.t1	AVAG|g17734.t1	 1e-184	0.0026607566709533	0.0247956466956661
122-  9:	AVAG|g19411.t1	AVAG|g17733.t1	 1e-257	0.00794577867273558	0.0248102953477464
122- 10:	AVAG|g19412.t1	AVAG|g17731.t1	      0	0.000490095994568617	0.0335293927664484
122- 11:	AVAG|g19413.t1	AVAG|g17730.t1	 5e-149	0.00331400704907255	0.0240260784965409
122- 12:	AVAG|g19414.t1	AVAG|g17729.t1	  2e-44	0.00515909171010323	0.0159157166121641
122- 13:	AVAG|g19416.t1	AVAG|g17727.t1	      0	0.00403335201692254	0.0305032797981959
122- 14:	AVAG|g19417.t1	AVAG|g17726.t1	 3e-153	0.0154578249724602	0.0351675974156568
122- 15:	AVAG|g19418.t1	AVAG|g17725.t1	      0	0.00234640995420635	0.0296212912023363
122- 16:	AVAG|g19419.t1	AVAG|g17724.t1	 2e-248	0.0109146956884811	0.0174527945117633
122- 17:	AVAG|g19420.t1	AVAG|g17723.t1	 1e-203	0.00378430320386542	0.0454841385421179
122- 18:	AVAG|g19421.t1	AVAG|g17722.t1	      0	0.00430149278340682	0.0367743246618827
122- 19:	AVAG|g19422.t1	AVAG|g17721.t1	 2e-199	0.00775117244691409	0.0465415856469258
122- 20:	AVAG|g19423.t1	AVAG|g17720.t1	      0	0.00096184687758177	0.0321175833853096
122- 21:	AVAG|g19424.t1	AVAG|g17719.t1	 8e-231	0.00219519044486653	0.0149864492974902
122- 22:	AVAG|g19425.t1	AVAG|g17718.t1	  2e-68	0.00362319545224919	0.0253188599437158
## Alignment 123: score=300.0 e_value=9.3e-08 N=6 Av1082&Av671 plus
123-  0:	AVAG|g54610.t1	AVAG|g49989.t1	 3e-166	0.00297030091207268	0.0330762260779583
123-  1:	AVAG|g54611.t1	AVAG|g49990.t1	 5e-102	0.0575500546961121	0.0341481574585334
123-  2:	AVAG|g54612.t1	AVAG|g49991.t1	      0	0.0198260346702583	0.00714291113344161
123-  3:	AVAG|g54613.t1	AVAG|g49992.t1	 8e-125	0.173856996865669	0.111130375671207
123-  4:	AVAG|g54615.t1	AVAG|g49993.t1	 3e-233	0.024687237777037	0.0566841908856724
123-  5:	AVAG|g54616.t1	AVAG|g49994.t1	      0	0.0225289730015498	0.0525378847838153
## Alignment 124: score=899.0 e_value=9.2e-46 N=18 Av109&Av12 plus
124-  0:	AVAG|g19575.t1	AVAG|g3297.t1	  3e-68	0	0.021353755560984
124-  1:	AVAG|g19576.t1	AVAG|g3298.t1	 2e-286	0.0102989837117097	0.034234609455541
124-  2:	AVAG|g19577.t1	AVAG|g3299.t1	 3e-177	0.00981322411083047	0.0149258657379712
124-  3:	AVAG|g19578.t1	AVAG|g3300.t1	      0	0.00296896474083039	0.037118908876943
124-  4:	AVAG|g19579.t1	AVAG|g3301.t1	 1e-266	0.00469632091798217	0.0312219899849876
124-  5:	AVAG|g19580.t1	AVAG|g3302.t1	      0	0.00550037661012404	0.0559778847193613
124-  6:	AVAG|g19581.t1	AVAG|g3303.t1	 7e-198	0.00380953200001567	0.0424141271286908
124-  7:	AVAG|g19582.t1	AVAG|g3304.t1	 9e-207	0.00242448943328437	0.0288002474609905
124-  8:	AVAG|g19583.t1	AVAG|g3305.t1	 3e-195	0.00578483392404368	0.0142016077516528
124-  9:	AVAG|g19584.t1	AVAG|g3306.t1	 5e-188	0.00400401351402759	0.0343056942079439
124- 10:	AVAG|g19585.t1	AVAG|g3307.t1	  7e-38	0.00565506920496585	0
124- 11:	AVAG|g19586.t1	AVAG|g3309.t1	  1e-93	0.0175173397026089	0.020298938631421
124- 12:	AVAG|g19587.t1	AVAG|g3310.t1	 5e-313	0.0166297102319763	0.0412191632105681
124- 13:	AVAG|g19588.t1	AVAG|g3311.t1	      0	0.00209814800550943	0.0387878171788811
124- 14:	AVAG|g19589.t1	AVAG|g3312.t1	  9e-93	0.00523562335600515	0.0377438129156368
124- 15:	AVAG|g19590.t1	AVAG|g3313.t1	 4e-234	0.0161744959494808	0.0323694228205287
124- 16:	AVAG|g19591.t1	AVAG|g3314.t1	 1e-291	0.0137737013129925	0.0476855491412888
124- 17:	AVAG|g19592.t1	AVAG|g3315.t1	      0	0.00778553704092064	0.0343407623424131
## Alignment 125: score=2444.0 e_value=4.6e-170 N=49 Av109&Av188 plus
125-  0:	AVAG|g19479.t1	AVAG|g27585.t1	  4e-78	-2	-2
125-  1:	AVAG|g19480.t1	AVAG|g27586.t1	 1e-299	0.0162145106010088	0.0369143044530434
125-  2:	AVAG|g19481.t1	AVAG|g27587.t1	 1e-163	0.0060829125743002	0.0391446358571298
125-  3:	AVAG|g19483.t1	AVAG|g27589.t1	 3e-190	0.0129522916803278	0.038759969965707
125-  4:	AVAG|g19484.t1	AVAG|g27590.t1	 4e-290	0.0157062690624934	0.0681463381089713
125-  5:	AVAG|g19485.t1	AVAG|g27591.t1	 2e-259	0.00591864970467448	0.0362011590425437
125-  6:	AVAG|g19486.t1	AVAG|g27592.t1	  7e-79	0.00917676501018731	0.0472969922578988
125-  7:	AVAG|g19487.t1	AVAG|g27593.t1	      0	0.00793411257349258	0.0465888510736496
125-  8:	AVAG|g19489.t1	AVAG|g27595.t1	  1e-75	0.0122171192124056	0.0443342347629511
125-  9:	AVAG|g19490.t1	AVAG|g27596.t1	 3e-244	0.031297834255217	0.0449212030598155
125- 10:	AVAG|g19491.t1	AVAG|g27597.t1	 2e-202	0.00382653891292163	0.0485463545253704
125- 11:	AVAG|g19493.t1	AVAG|g27599.t1	  2e-54	0.012178887369681	0.0128208250194751
125- 12:	AVAG|g19494.t1	AVAG|g27600.t1	  9e-63	0.0146524806812088	0.0914173632067777
125- 13:	AVAG|g19495.t1	AVAG|g27601.t1	 2e-166	0.0255219667611911	0.0556033842296338
125- 14:	AVAG|g19496.t1	AVAG|g27602.t1	 4e-304	0.00929458452235317	0.0523398998868292
125- 15:	AVAG|g19497.t1	AVAG|g27603.t1	 5e-173	0.00886273237858841	0.0402781342288957
125- 16:	AVAG|g19498.t1	AVAG|g27604.t1	 2e-116	0.00667907939150778	0.0431773888661084
125- 17:	AVAG|g19499.t1	AVAG|g27605.t1	      0	0.109380951001748	0.0677836376169268
125- 18:	AVAG|g19500.t1	AVAG|g27607.t1	 6e-144	0.00344630129656698	0.0457284467219691
125- 19:	AVAG|g19501.t1	AVAG|g27608.t1	      0	0.0126067327362134	0.0655491740944355
125- 20:	AVAG|g19502.t1	AVAG|g27609.t1	      0	0.00248584677233641	0.0479261186206134
125- 21:	AVAG|g19503.t1	AVAG|g27610.t1	 3e-114	0.0296447481991342	0.0196009522412385
125- 22:	AVAG|g19504.t1	AVAG|g27611.t1	 4e-158	0.0109648213231574	0.0619779960862288
125- 23:	AVAG|g19505.t1	AVAG|g27612.t1	      0	0.00780909202417927	0.0450416752508261
125- 24:	AVAG|g19506.t1	AVAG|g27613.t1	      0	0.01543284683753	0.0405409656455716
125- 25:	AVAG|g19507.t1	AVAG|g27614.t1	 7e-165	0	0.0574443341110378
125- 26:	AVAG|g19508.t1	AVAG|g27615.t1	 2e-113	0.00208732088112955	0.0622118122355633
125- 27:	AVAG|g19509.t1	AVAG|g27616.t1	 6e-212	0.00959629245344004	0.0346882632380667
125- 28:	AVAG|g19510.t1	AVAG|g27617.t1	      0	0.0218231714968246	0.0394828001140666
125- 29:	AVAG|g19511.t1	AVAG|g27618.t1	 5e-184	0.00880851818261374	0.0602474303947614
125- 30:	AVAG|g19512.t1	AVAG|g27619.t1	 2e-112	0.0378440712899712	0.0399650588551816
125- 31:	AVAG|g19513.t1	AVAG|g27620.t1	 3e-145	0.0307856951754377	0.0137998373391312
125- 32:	AVAG|g19514.t1	AVAG|g27622.t1	  3e-93	0.116691309342558	0.108433383670388
125- 33:	AVAG|g19515.t1	AVAG|g27623.t1	 1e-109	0.193835630284108	0.129240219140968
125- 34:	AVAG|g19516.t1	AVAG|g27624.t1	      0	0.0327813372731048	0.0472000382672572
125- 35:	AVAG|g19518.t1	AVAG|g27626.t1	      0	0.00321285631887795	0.039198992618162
125- 36:	AVAG|g19519.t1	AVAG|g27627.t1	 5e-163	0.0191507915197256	0.0298546878003147
125- 37:	AVAG|g19520.t1	AVAG|g27628.t1	      0	0.0402070572190963	0.0365417177832273
125- 38:	AVAG|g19521.t1	AVAG|g27630.t1	 2e-141	0	0.0250231717079255
125- 39:	AVAG|g19522.t1	AVAG|g27631.t1	 2e-261	0.0128102966497298	0.0297559686807468
125- 40:	AVAG|g19523.t1	AVAG|g27632.t1	 2e-155	0.0609805166677313	0.0594940933377569
125- 41:	AVAG|g19524.t1	AVAG|g27634.t1	 3e-101	0.0166396176116419	0.0333619976152864
125- 42:	AVAG|g19525.t1	AVAG|g27635.t1	 7e-187	0.00544343509968772	0.0340139259397197
125- 43:	AVAG|g19526.t1	AVAG|g27636.t1	 9e-190	0.00933138009252429	0.0240598017076707
125- 44:	AVAG|g19527.t1	AVAG|g27637.t1	 1e-232	0.0547630946285672	0.0472998613383165
125- 45:	AVAG|g19530.t1	AVAG|g27638.t1	  2e-99	0.0050462763965134	0.0458858673563109
125- 46:	AVAG|g19531.t1	AVAG|g27639.t1	      0	0.0300257558025412	0.040185846008272
125- 47:	AVAG|g19532.t1	AVAG|g27642.t1	 4e-125	0.00995699987691163	0.0433333505001086
125- 48:	AVAG|g19533.t1	AVAG|g27643.t1	  6e-65	0.0179649307668697	0.0259766224970673
## Alignment 126: score=735.0 e_value=3.1e-38 N=15 Av109&Av2 plus
126-  0:	AVAG|g19565.t1	AVAG|g511.t1	 3e-274	0.135075939330267	0.694189036178942
126-  1:	AVAG|g19566.t1	AVAG|g512.t1	      0	0.220142734302022	0.446439089759193
126-  2:	AVAG|g19567.t1	AVAG|g513.t1	 5e-143	0.132527423653762	0.787521827590062
126-  3:	AVAG|g19569.t1	AVAG|g516.t1	 4e-147	0.371823291962087	0.665959300158323
126-  4:	AVAG|g19570.t1	AVAG|g517.t1	 2e-133	0.207719649167134	0.558504993411191
126-  5:	AVAG|g19572.t1	AVAG|g519.t1	  1e-70	0.442517851725357	0.66593651552124
126-  6:	AVAG|g19573.t1	AVAG|g520.t1	 7e-121	0.366608358162743	0.766776927262145
126-  7:	AVAG|g19576.t1	AVAG|g521.t1	  2e-56	0.720713627026181	0.659202926504567
126-  8:	AVAG|g19577.t1	AVAG|g522.t1	  3e-97	0.320221761188481	0.604042526880533
126-  9:	AVAG|g19578.t1	AVAG|g523.t1	      0	0.079577397757087	0.493718598816776
126- 10:	AVAG|g19579.t1	AVAG|g524.t1	 3e-129	0.390160490021194	0.808154033908187
126- 11:	AVAG|g19580.t1	AVAG|g526.t1	 4e-267	0.501555330822574	0.385712717409748
126- 12:	AVAG|g19588.t1	AVAG|g528.t1	 1e-287	0.134314009678555	0.612232099002051
126- 13:	AVAG|g19590.t1	AVAG|g529.t1	  2e-69	0.625606635045306	0.819441130548544
126- 14:	AVAG|g19592.t1	AVAG|g530.t1	 1e-231	0.286846264532206	0.589703041979349
## Alignment 127: score=535.0 e_value=7.7e-23 N=11 Av109&Av42 plus
127-  0:	AVAG|g19535.t1	AVAG|g9694.t1	 5e-157	0.328209006728974	0.783892465585195
127-  1:	AVAG|g19539.t1	AVAG|g9702.t1	 5e-209	0.325578359156915	0.574042084233908
127-  2:	AVAG|g19540.t1	AVAG|g9703.t1	 3e-122	0.206921216247102	0.669570175847969
127-  3:	AVAG|g19542.t1	AVAG|g9704.t1	  1e-48	0.163954337157398	0.555406714460533
127-  4:	AVAG|g19544.t1	AVAG|g9706.t1	      0	0.227941136460871	0.90364769208583
127-  5:	AVAG|g19545.t1	AVAG|g9708.t1	  5e-61	0.613341932635127	0.624326132202356
127-  6:	AVAG|g19546.t1	AVAG|g9710.t1	 2e-132	0.0948717423572295	0.631149370629322
127-  7:	AVAG|g19547.t1	AVAG|g9711.t1	 9e-148	0.200598699074949	0.701256954305377
127-  8:	AVAG|g19548.t1	AVAG|g9712.t1	 2e-127	0.208116643326161	0.659316742298869
127-  9:	AVAG|g19552.t1	AVAG|g9715.t1	  3e-30	0.249634754629433	0.578392415675111
127- 10:	AVAG|g19553.t1	AVAG|g9717.t1	 1e-105	0.103287937917901	0.468312548423253
## Alignment 128: score=683.0 e_value=1.1e-34 N=14 Av109&Av423 minus
128-  0:	AVAG|g19565.t1	AVAG|g42384.t1	 6e-274	0.13600963638412	0.69300797951791
128-  1:	AVAG|g19566.t1	AVAG|g42382.t1	      0	0.179207237798363	0.77800780493357
128-  2:	AVAG|g19567.t1	AVAG|g42380.t1	  2e-87	0.44091500242684	0.996851960459954
128-  3:	AVAG|g19569.t1	AVAG|g42379.t1	 4e-147	0.36844804919372	0.65967224172198
128-  4:	AVAG|g19572.t1	AVAG|g42376.t1	  4e-70	0.452591372614313	0.671600231222169
128-  5:	AVAG|g19573.t1	AVAG|g42375.t1	 7e-121	0.366608358162743	0.738787154122096
128-  6:	AVAG|g19576.t1	AVAG|g42374.t1	  3e-55	0.721312569572773	0.676146328372038
128-  7:	AVAG|g19577.t1	AVAG|g42373.t1	  2e-97	0.328842880398658	0.612611354896379
128-  8:	AVAG|g19578.t1	AVAG|g42372.t1	      0	0.0806215951683462	0.50965171935974
128-  9:	AVAG|g19579.t1	AVAG|g42371.t1	 1e-131	0.37910632334168	0.80601577693715
128- 10:	AVAG|g19580.t1	AVAG|g42369.t1	 2e-267	0.496364694725551	0.373307588497779
128- 11:	AVAG|g19588.t1	AVAG|g42367.t1	 2e-286	0.135978693093376	0.623657551728982
128- 12:	AVAG|g19590.t1	AVAG|g42366.t1	  1e-68	0.619768877798287	0.800422649174709
128- 13:	AVAG|g19592.t1	AVAG|g42365.t1	 1e-231	0.286020808766767	0.58912845173504
## Alignment 129: score=1448.0 e_value=7.8e-88 N=29 Av109&Av48 plus
129-  0:	AVAG|g19535.t1	AVAG|g10732.t1	 1e-192	0.0172818706103658	0.0149532760150008
129-  1:	AVAG|g19536.t1	AVAG|g10733.t1	      0	0.01198564787857	0.0243754734553627
129-  2:	AVAG|g19537.t1	AVAG|g10734.t1	 3e-114	0.014647370511268	0.0401657599474128
129-  3:	AVAG|g19538.t1	AVAG|g10735.t1	  2e-68	0.0334299608847666	0.0183021752045059
129-  4:	AVAG|g19539.t1	AVAG|g10736.t1	      0	0.00756286231946247	0.0404332742109616
129-  5:	AVAG|g19540.t1	AVAG|g10737.t1	 2e-185	0.00278940349430038	0.0324124511248367
129-  6:	AVAG|g19541.t1	AVAG|g10738.t1	      0	0.00378501938843507	0.0192848090188045
129-  7:	AVAG|g19542.t1	AVAG|g10739.t1	  3e-84	0.0212917524470145	0.0307592035302376
129-  8:	AVAG|g19543.t1	AVAG|g10740.t1	  2e-60	-2	-2
129-  9:	AVAG|g19545.t1	AVAG|g10741.t1	 6e-151	0.0294345248509094	0.0479524138648707
129- 10:	AVAG|g19546.t1	AVAG|g10742.t1	 4e-161	0.00143695409781119	0.0101999022149456
129- 11:	AVAG|g19547.t1	AVAG|g10743.t1	 4e-204	0.00377517575612188	0.0167604740189974
129- 12:	AVAG|g19548.t1	AVAG|g10744.t1	 1e-257	0.00579573036289209	0.0474064685187669
129- 13:	AVAG|g19549.t1	AVAG|g10745.t1	 9e-193	0.00574837815100619	0.0331667894869681
129- 14:	AVAG|g19550.t1	AVAG|g10746.t1	 3e-228	0.00387169001391659	0.0460144282904269
129- 15:	AVAG|g19551.t1	AVAG|g10747.t1	      0	0.00590166979643317	0.0388017557993916
129- 16:	AVAG|g19552.t1	AVAG|g10750.t1	  4e-58	0	0.0518005174564371
129- 17:	AVAG|g19553.t1	AVAG|g10751.t1	 6e-194	0	0.0319439916953332
129- 18:	AVAG|g19554.t1	AVAG|g10752.t1	 6e-118	0.00750944946932236	0.0401800272840106
129- 19:	AVAG|g19556.t1	AVAG|g10754.t1	      0	0.00709295011708944	0.0437935333173709
129- 20:	AVAG|g19557.t1	AVAG|g10755.t1	      0	0.00463957052283167	0.0415331021017153
129- 21:	AVAG|g19558.t1	AVAG|g10756.t1	 1e-129	0.0037582289726995	0.0139701361553758
129- 22:	AVAG|g19559.t1	AVAG|g10757.t1	 3e-302	0.00833747209004087	0.0360930154558518
129- 23:	AVAG|g19560.t1	AVAG|g10758.t1	  2e-58	0.00731713120902351	0.0137618540011474
129- 24:	AVAG|g19561.t1	AVAG|g10759.t1	 4e-107	0.00233055149659072	0.0516491669513886
129- 25:	AVAG|g19562.t1	AVAG|g10760.t1	 2e-134	0.00536514955573188	0.018770531328935
129- 26:	AVAG|g19563.t1	AVAG|g10761.t1	 7e-209	0.00598865343751931	0.0338443038792194
129- 27:	AVAG|g19564.t1	AVAG|g10762.t1	 8e-218	0.00918144595594907	0.0415200347044357
129- 28:	AVAG|g19565.t1	AVAG|g10763.t1	      0	-2	-2
## Alignment 130: score=745.0 e_value=4.4e-37 N=15 Av109&Av68 minus
130-  0:	AVAG|g19458.t1	AVAG|g14099.t1	 3e-215	0.0212090715953979	0.0620981225796831
130-  1:	AVAG|g19459.t1	AVAG|g14098.t1	 5e-199	0.0123346772838334	0.0481448682292948
130-  2:	AVAG|g19464.t1	AVAG|g14096.t1	  1e-63	0.00752829407513345	0.0251069468972921
130-  3:	AVAG|g19465.t1	AVAG|g14095.t1	  9e-93	0.00763948545583237	0.0192582795418156
130-  4:	AVAG|g19466.t1	AVAG|g14093.t1	 7e-182	0.00819866966437459	0.0217564203857531
130-  5:	AVAG|g19467.t1	AVAG|g14092.t1	 2e-130	0.0269449723730709	0.0122015909225135
130-  6:	AVAG|g19468.t1	AVAG|g14091.t1	 1e-117	0.492595109407173	0.0916138360302213
130-  7:	AVAG|g19469.t1	AVAG|g14090.t1	      0	0.0162650382140904	0.0444821842503254
130-  8:	AVAG|g19472.t1	AVAG|g14088.t1	 8e-183	0.00819866966437459	0.0131486201808172
130-  9:	AVAG|g19473.t1	AVAG|g14087.t1	      0	0.0134011316816653	0.0414166032504138
130- 10:	AVAG|g19474.t1	AVAG|g14086.t1	 8e-151	0.0147370577144051	0.0473904159465923
130- 11:	AVAG|g19475.t1	AVAG|g14085.t1	 7e-314	0.00500001851864201	0.0238746949299082
130- 12:	AVAG|g19476.t1	AVAG|g14084.t1	 2e-200	0.00362830782213934	0.0268886153135007
130- 13:	AVAG|g19477.t1	AVAG|g14083.t1	 2e-220	0.0618397080644269	0.0249123373489801
130- 14:	AVAG|g19478.t1	AVAG|g14082.t1	 1e-213	0.0236054102847985	0.0582817382454872
## Alignment 131: score=445.0 e_value=5.1e-16 N=9 Av109&Av859 minus
131-  0:	AVAG|g19539.t1	AVAG|g52918.t1	 3e-101	0.273957788752246	0.197984243341671
131-  1:	AVAG|g19540.t1	AVAG|g52917.t1	 5e-123	0.211782871232753	0.682008050057442
131-  2:	AVAG|g19542.t1	AVAG|g52916.t1	  1e-48	0.163954337157398	0.613035051087194
131-  3:	AVAG|g19543.t1	AVAG|g52915.t1	  7e-36	0.253445158880183	0.60477857450849
131-  4:	AVAG|g19544.t1	AVAG|g52912.t1	      0	0.230335536572562	0.797468235222583
131-  5:	AVAG|g19545.t1	AVAG|g52911.t1	  6e-64	0.606103824072287	0.603158568274105
131-  6:	AVAG|g19546.t1	AVAG|g52909.t1	 9e-136	0.118743285704674	0.692387209251157
131-  7:	AVAG|g19547.t1	AVAG|g52908.t1	 1e-149	0.192444720050745	0.707077991278966
131-  8:	AVAG|g19548.t1	AVAG|g52906.t1	 8e-148	0.213221458276026	0.692802586993675
## Alignment 132: score=590.0 e_value=1.7e-24 N=12 Av11&Av118 minus
132-  0:	AVAG|g3136.t1	AVAG|g20657.t1	 6e-144	0.190507567425511	0.597928218284035
132-  1:	AVAG|g3137.t1	AVAG|g20656.t1	  4e-72	0.197677011691057	1.08348543568313
132-  2:	AVAG|g3140.t1	AVAG|g20654.t1	  1e-70	0.551408543525812	0.624406332188032
132-  3:	AVAG|g3141.t1	AVAG|g20651.t1	 3e-134	0.175077559800112	0.684006707471627
132-  4:	AVAG|g3144.t1	AVAG|g20649.t1	 2e-190	0.216277980329124	1.31271939108342
132-  5:	AVAG|g3146.t1	AVAG|g20648.t1	 2e-197	0.231917022238306	0.658243382415721
132-  6:	AVAG|g3149.t1	AVAG|g20646.t1	  3e-92	0.162325834316342	0.550509383314445
132-  7:	AVAG|g3150.t1	AVAG|g20645.t1	 1e-146	0.190455532576568	0.719638199518692
132-  8:	AVAG|g3151.t1	AVAG|g20644.t1	 3e-264	0.24970729796208	0.536605610137608
132-  9:	AVAG|g3153.t1	AVAG|g20643.t1	  7e-55	0.36743102057357	0.868089591518283
132- 10:	AVAG|g3154.t1	AVAG|g20642.t1	 4e-201	0.153714926508035	0.592640094679716
132- 11:	AVAG|g3155.t1	AVAG|g20641.t1	      0	0.117781114028052	0.67871442437717
## Alignment 133: score=346.0 e_value=2.3e-11 N=7 Av11&Av201 plus
133-  0:	AVAG|g3174.t1	AVAG|g28853.t1	  6e-68	0.190314747271761	0.701179509562336
133-  1:	AVAG|g3175.t1	AVAG|g28854.t1	 1e-100	0.16584259200132	0.627679276964692
133-  2:	AVAG|g3176.t1	AVAG|g28855.t1	  1e-80	0.48851689193018	0.242161833195386
133-  3:	AVAG|g3177.t1	AVAG|g28858.t1	 5e-148	0.139655790077156	0.864365868915614
133-  4:	AVAG|g3179.t1	AVAG|g28860.t1	  2e-15	0.955743232087775	0.493461694524162
133-  5:	AVAG|g3180.t1	AVAG|g28861.t1	      0	0.147966442773452	0.608795133944962
133-  6:	AVAG|g3182.t1	AVAG|g28863.t1	      0	0.240758252386676	0.687150247838024
## Alignment 134: score=282.0 e_value=1.9e-09 N=6 Av11&Av201 plus
134-  0:	AVAG|g3204.t1	AVAG|g28836.t1	 2e-101	0.511912970715159	0.637610196433092
134-  1:	AVAG|g3205.t1	AVAG|g28844.t1	 6e-133	0.526663315530143	0.179507262266374
134-  2:	AVAG|g3207.t1	AVAG|g28845.t1	  1e-62	0.597514211749082	0.379308476059984
134-  3:	AVAG|g3212.t1	AVAG|g28846.t1	  5e-25	0.573629331762046	0.518572831455668
134-  4:	AVAG|g3218.t1	AVAG|g28847.t1	 5e-143	0.253845057283318	0.576238070105618
134-  5:	AVAG|g3220.t1	AVAG|g28850.t1	  2e-52	0.282594415435102	0.647911930210529
## Alignment 135: score=291.0 e_value=1.6e-10 N=6 Av11&Av201 minus
135-  0:	AVAG|g3229.t1	AVAG|g28832.t1	 8e-191	0.196601985018063	0.729200596257781
135-  1:	AVAG|g3237.t1	AVAG|g28823.t1	      0	0.133307984169915	0.397950838552354
135-  2:	AVAG|g3239.t1	AVAG|g28822.t1	  4e-92	0.219001751699688	0.730289261121916
135-  3:	AVAG|g3240.t1	AVAG|g28821.t1	 9e-106	0.204551325034626	0.602131392343205
135-  4:	AVAG|g3241.t1	AVAG|g28820.t1	  1e-59	0.236969133254752	0.520784827790174
135-  5:	AVAG|g3242.t1	AVAG|g28818.t1	 7e-285	0.228580420763802	0.6460755204116
## Alignment 136: score=1545.0 e_value=3e-94 N=31 Av11&Av220 plus
136-  0:	AVAG|g3205.t1	AVAG|g30409.t1	 2e-176	0.00668714377172981	0.00814008804582921
136-  1:	AVAG|g3206.t1	AVAG|g30410.t1	 1e-235	0.00521559820927424	0.0441303750172
136-  2:	AVAG|g3207.t1	AVAG|g30411.t1	 3e-155	0.00830688264852491	0.0325506334828698
136-  3:	AVAG|g3208.t1	AVAG|g30412.t1	      0	0.0294523394608435	0.0430609777504365
136-  4:	AVAG|g3210.t1	AVAG|g30413.t1	      0	0.00153211101499235	0.038758072748403
136-  5:	AVAG|g3211.t1	AVAG|g30414.t1	      0	0.00323137078929288	0.0409740435193129
136-  6:	AVAG|g3212.t1	AVAG|g30415.t1	 1e-127	0	0.0198906685349743
136-  7:	AVAG|g3213.t1	AVAG|g30416.t1	      0	0.00335158640654809	0.0519982197984022
136-  8:	AVAG|g3214.t1	AVAG|g30417.t1	 2e-170	0.00542988797076534	0.0147304244059098
136-  9:	AVAG|g3215.t1	AVAG|g30418.t1	      0	0.00292235270934243	0.0252209373223158
136- 10:	AVAG|g3217.t1	AVAG|g30419.t1	      0	0.00241254731551039	0.0369431723271928
136- 11:	AVAG|g3218.t1	AVAG|g30420.t1	 2e-253	0.00878058809567633	0.0386502375863871
136- 12:	AVAG|g3219.t1	AVAG|g30421.t1	      0	0.00396520364083124	0.0409247121209563
136- 13:	AVAG|g3220.t1	AVAG|g30422.t1	 3e-108	0.00458833957199213	0.0178979410609099
136- 14:	AVAG|g3222.t1	AVAG|g30423.t1	      0	0.00735512096024096	0.0553173226861949
136- 15:	AVAG|g3223.t1	AVAG|g30424.t1	 5e-242	0.011514531817189	0.0249429163173619
136- 16:	AVAG|g3224.t1	AVAG|g30425.t1	      0	0.00464840582172514	0.0369122109604557
136- 17:	AVAG|g3225.t1	AVAG|g30426.t1	 7e-267	0.0058732660044861	0.0225228060278742
136- 18:	AVAG|g3226.t1	AVAG|g30427.t1	      0	0.00536764941378164	0.0444090532527536
136- 19:	AVAG|g3227.t1	AVAG|g30428.t1	  2e-70	0.0164660839852267	0.02206041390472
136- 20:	AVAG|g3228.t1	AVAG|g30429.t1	 2e-198	0.00127320985484246	0.0423392828981833
136- 21:	AVAG|g3229.t1	AVAG|g30430.t1	 5e-253	0.00801075706525054	0.0336379246240138
136- 22:	AVAG|g3230.t1	AVAG|g30431.t1	  3e-91	0.0230344400156474	0.0157589514092878
136- 23:	AVAG|g3231.t1	AVAG|g30432.t1	      0	0.00382253387190997	0.0436270339811214
136- 24:	AVAG|g3235.t1	AVAG|g30433.t1	  4e-54	-2	-2
136- 25:	AVAG|g3237.t1	AVAG|g30435.t1	      0	0.00246720893571786	0.0382937935163652
136- 26:	AVAG|g3239.t1	AVAG|g30437.t1	 8e-118	0.0104896814810549	0.0603340239140544
136- 27:	AVAG|g3240.t1	AVAG|g30438.t1	 2e-159	0.00625492288444325	0.021146775307468
136- 28:	AVAG|g3241.t1	AVAG|g30439.t1	  4e-87	0.00525396194130652	0.0550706014161129
136- 29:	AVAG|g3242.t1	AVAG|g30440.t1	      0	0.00878211811636526	0.0344269830871167
136- 30:	AVAG|g3243.t1	AVAG|g30441.t1	 6e-237	0.0173939511620998	0.0158624171411155
## Alignment 137: score=1596.0 e_value=1.6e-107 N=33 Av11&Av231 minus
137-  0:	AVAG|g2998.t1	AVAG|g31404.t1	      0	0.183577564723866	0.570817505850629
137-  1:	AVAG|g3000.t1	AVAG|g31403.t1	 3e-228	0.361530204250678	0.666916057429455
137-  2:	AVAG|g3004.t1	AVAG|g31401.t1	  1e-74	0.28691483466336	0.774467076996727
137-  3:	AVAG|g3006.t1	AVAG|g31400.t1	  2e-42	1.1621282952067	0.281285066686163
137-  4:	AVAG|g3009.t1	AVAG|g31399.t1	 7e-181	0.0828512498998532	0.635366804421507
137-  5:	AVAG|g3011.t1	AVAG|g31397.t1	  1e-87	0.117524698438259	0.612738061563555
137-  6:	AVAG|g3012.t1	AVAG|g31396.t1	  2e-88	0.157859780360545	0.873646255656985
137-  7:	AVAG|g3013.t1	AVAG|g31395.t1	  7e-79	0.395824810702098	0.715974894519763
137-  8:	AVAG|g3015.t1	AVAG|g31393.t1	 4e-158	0.224670713172759	0.848199984088837
137-  9:	AVAG|g3022.t1	AVAG|g31389.t1	  9e-94	0.349580673604278	0.575501735616193
137- 10:	AVAG|g3025.t1	AVAG|g31387.t1	 1e-132	0.510088031847321	0.592497166155072
137- 11:	AVAG|g3029.t1	AVAG|g31384.t1	  5e-42	0.647262351880274	0.527890440715777
137- 12:	AVAG|g3032.t1	AVAG|g31383.t1	  1e-44	2.27598436067069	0.281786755873911
137- 13:	AVAG|g3033.t1	AVAG|g31382.t1	 1e-222	0.191566455096251	0.83592954541332
137- 14:	AVAG|g3036.t1	AVAG|g31379.t1	  3e-76	0.725313432835756	0.825534185580493
137- 15:	AVAG|g3037.t1	AVAG|g31378.t1	  1e-96	0.0582817382454872	0.665780549043811
137- 16:	AVAG|g3038.t1	AVAG|g31376.t1	  3e-57	0.440327791041861	0.522102539556234
137- 17:	AVAG|g3039.t1	AVAG|g31374.t1	  2e-43	-2	-2
137- 18:	AVAG|g3042.t1	AVAG|g31370.t1	  3e-97	0.303062580325428	0.626168731036533
137- 19:	AVAG|g3043.t1	AVAG|g31369.t1	  2e-90	0.629696263439203	0.681685402110613
137- 20:	AVAG|g3045.t1	AVAG|g31368.t1	 2e-163	0.273883322730558	0.606325985877282
137- 21:	AVAG|g3047.t1	AVAG|g31367.t1	      0	0.302721356180097	0.419039851934123
137- 22:	AVAG|g3055.t1	AVAG|g31362.t1	 4e-102	0.253535693551325	0.670240325043702
137- 23:	AVAG|g3056.t1	AVAG|g31361.t1	 3e-176	0.221831066444958	0.879112262679288
137- 24:	AVAG|g3057.t1	AVAG|g31360.t1	  4e-19	0.532644480662842	0.466855463793082
137- 25:	AVAG|g3062.t1	AVAG|g31352.t1	 3e-126	0.465909925902194	0.564011770714504
137- 26:	AVAG|g3065.t1	AVAG|g31350.t1	 4e-182	0.141804263137697	0.595286992222807
137- 27:	AVAG|g3066.t1	AVAG|g31349.t1	  1e-73	0.290485975286645	1.11753439947901
137- 28:	AVAG|g3067.t1	AVAG|g31347.t1	  4e-49	0.725980026761839	0.72356593390032
137- 29:	AVAG|g3069.t1	AVAG|g31346.t1	  2e-47	0.291881804232687	0.448500232398849
137- 30:	AVAG|g3070.t1	AVAG|g31345.t1	 9e-169	0.220186345934227	0.63148112842372
137- 31:	AVAG|g3082.t1	AVAG|g31336.t1	 2e-137	0.101190935185183	0.742659687565327
137- 32:	AVAG|g3089.t1	AVAG|g31334.t1	 2e-187	0.290904407683185	0.45895754800024
## Alignment 138: score=1770.0 e_value=4.6e-115 N=36 Av11&Av307 plus
138-  0:	AVAG|g3101.t1	AVAG|g36463.t1	      0	0.129479472051695	0.724480502698342
138-  1:	AVAG|g3102.t1	AVAG|g36464.t1	  1e-70	0.340346223253274	0.588554912973103
138-  2:	AVAG|g3103.t1	AVAG|g36465.t1	 1e-235	0.19176586853936	0.804161442147201
138-  3:	AVAG|g3104.t1	AVAG|g36466.t1	 9e-185	0.437268086806428	0.663438694235159
138-  4:	AVAG|g3105.t1	AVAG|g36467.t1	 2e-233	0.449455354010545	0.501905178542542
138-  5:	AVAG|g3106.t1	AVAG|g36468.t1	      0	0.13848106884599	0.606093873966539
138-  6:	AVAG|g3107.t1	AVAG|g36469.t1	 2e-165	0.276866163038679	0.693027232922739
138-  7:	AVAG|g3110.t1	AVAG|g36471.t1	 3e-103	0.0506789049525225	0.219234931370512
138-  8:	AVAG|g3111.t1	AVAG|g36472.t1	  2e-41	0.221390344176606	0.383875456860081
138-  9:	AVAG|g3113.t1	AVAG|g36473.t1	  1e-23	0.227163701694424	1.21939061232657
138- 10:	AVAG|g3114.t1	AVAG|g36474.t1	  2e-23	0.440498390836477	0.423985356787545
138- 11:	AVAG|g3115.t1	AVAG|g36479.t1	  7e-83	-2	-2
138- 12:	AVAG|g3116.t1	AVAG|g36480.t1	  3e-82	0.256789608253399	0.548577622314417
138- 13:	AVAG|g3119.t1	AVAG|g36481.t1	 1e-159	0.0495566333520307	0.886495423205369
138- 14:	AVAG|g3120.t1	AVAG|g36482.t1	 5e-101	0.280475192036433	0.743780093071913
138- 15:	AVAG|g3121.t1	AVAG|g36483.t1	 4e-284	0.23496697850172	0.435883440158236
138- 16:	AVAG|g3122.t1	AVAG|g36484.t1	 5e-136	0.178034713449426	0.582082838292825
138- 17:	AVAG|g3123.t1	AVAG|g36487.t1	  1e-50	1.06387610684274	0.380024834889325
138- 18:	AVAG|g3125.t1	AVAG|g36489.t1	 3e-246	0.275640555099578	0.632009185898184
138- 19:	AVAG|g3126.t1	AVAG|g36491.t1	  3e-57	0.020863654107398	0.440839998676589
138- 20:	AVAG|g3127.t1	AVAG|g36492.t1	 5e-168	0.336219102160698	0.54453016789648
138- 21:	AVAG|g3128.t1	AVAG|g36494.t1	 3e-141	0.359001384098594	0.721637340756051
138- 22:	AVAG|g3132.t1	AVAG|g36495.t1	 1e-179	0.341846006342038	0.758020035814263
138- 23:	AVAG|g3135.t1	AVAG|g36497.t1	  5e-97	0.618190239955432	0.574010369825103
138- 24:	AVAG|g3136.t1	AVAG|g36500.t1	 5e-174	0.193065933057124	0.780575601570629
138- 25:	AVAG|g3137.t1	AVAG|g36501.t1	  2e-72	0.196014270140603	1.07253346156443
138- 26:	AVAG|g3140.t1	AVAG|g36503.t1	  7e-70	0.55295471141503	0.619317479420437
138- 27:	AVAG|g3141.t1	AVAG|g36505.t1	 3e-135	0.174216663102301	0.70207001937775
138- 28:	AVAG|g3144.t1	AVAG|g36507.t1	 2e-191	0.219922736508113	1.3964249025503
138- 29:	AVAG|g3146.t1	AVAG|g36510.t1	 2e-198	0.208421947923099	0.623782949151351
138- 30:	AVAG|g3149.t1	AVAG|g36513.t1	 1e-101	0.0770279466219473	0.703555658688223
138- 31:	AVAG|g3150.t1	AVAG|g36515.t1	 7e-146	0.196066970405238	0.71295054841061
138- 32:	AVAG|g3151.t1	AVAG|g36517.t1	 3e-190	0.258856234318456	0.625634164291531
138- 33:	AVAG|g3153.t1	AVAG|g36518.t1	  4e-56	0.356530612550171	0.799763569837417
138- 34:	AVAG|g3154.t1	AVAG|g36519.t1	 5e-204	0.135156778857118	0.604320143085915
138- 35:	AVAG|g3155.t1	AVAG|g36520.t1	      0	0.193893990664536	0.294789599731119
## Alignment 139: score=1697.0 e_value=3.4e-106 N=34 Av11&Av309 minus
139-  0:	AVAG|g3033.t1	AVAG|g36627.t1	 2e-232	0.027600762001841	0.0530818273905294
139-  1:	AVAG|g3035.t1	AVAG|g36625.t1	 3e-142	0.00889294545301587	0.0318350176854427
139-  2:	AVAG|g3036.t1	AVAG|g36624.t1	      0	0.00272820580474871	0.026392167347583
139-  3:	AVAG|g3037.t1	AVAG|g36623.t1	 2e-102	0.0048899928729609	0.0347888449357013
139-  4:	AVAG|g3038.t1	AVAG|g36622.t1	 2e-157	0.00467169950671312	0.0173585376178414
139-  5:	AVAG|g3039.t1	AVAG|g36621.t1	 2e-211	0.0147257892756394	0.0298122995022996
139-  6:	AVAG|g3040.t1	AVAG|g36620.t1	      0	0.00809145381162089	0.0361260995021861
139-  7:	AVAG|g3041.t1	AVAG|g36619.t1	      0	0.0175484329080715	0.0512003779512116
139-  8:	AVAG|g3042.t1	AVAG|g36618.t1	 3e-156	0.00337126568484514	0.00908757805056701
139-  9:	AVAG|g3043.t1	AVAG|g36617.t1	      0	0.0132420553833138	0.048562159246814
139- 10:	AVAG|g3044.t1	AVAG|g36616.t1	 7e-269	0.00366301094431901	0.0285446713682588
139- 11:	AVAG|g3045.t1	AVAG|g36615.t1	 5e-267	0.00649304511498634	0.0360823883994292
139- 12:	AVAG|g3046.t1	AVAG|g36614.t1	 5e-183	0.0480651695385729	0.027507093990403
139- 13:	AVAG|g3048.t1	AVAG|g36612.t1	 1e-282	0.163111170211932	0.499476644629501
139- 14:	AVAG|g3049.t1	AVAG|g36611.t1	      0	0.171514779340026	0.689903817218897
139- 15:	AVAG|g3053.t1	AVAG|g36608.t1	  1e-87	0.00831417290263833	0
139- 16:	AVAG|g3054.t1	AVAG|g36607.t1	      0	0.00395047635234926	0.0247807106964222
139- 17:	AVAG|g3055.t1	AVAG|g36606.t1	 3e-149	0.00175747004848033	0.0237173913228841
139- 18:	AVAG|g3056.t1	AVAG|g36605.t1	 6e-236	0.00423468262198451	0.02340674781271
139- 19:	AVAG|g3057.t1	AVAG|g36604.t1	 6e-135	0.00373367292556607	0.0194816148024455
139- 20:	AVAG|g3058.t1	AVAG|g36603.t1	      0	0.00353948154710451	0.0159846210232433
139- 21:	AVAG|g3059.t1	AVAG|g36602.t1	 7e-190	0.00270148873802182	0.0412317555544233
139- 22:	AVAG|g3060.t1	AVAG|g36601.t1	 4e-208	0.0170151109600963	0.063913739974591
139- 23:	AVAG|g3061.t1	AVAG|g36600.t1	      0	0.00384951122363151	0.0280975576891173
139- 24:	AVAG|g3062.t1	AVAG|g36599.t1	 2e-218	0.00216469889609914	0.0434783187434542
139- 25:	AVAG|g3063.t1	AVAG|g36598.t1	 5e-103	0.0305385697640887	0.0591022960330589
139- 26:	AVAG|g3065.t1	AVAG|g36596.t1	 2e-243	0.0308393453941337	0.0789201126607282
139- 27:	AVAG|g3066.t1	AVAG|g36595.t1	 1e-128	0.0131171363477608	0.0442388662657619
139- 28:	AVAG|g3067.t1	AVAG|g36594.t1	 1e-146	0.047448890652951	0.0305054868630594
139- 29:	AVAG|g3069.t1	AVAG|g36593.t1	 5e-239	0.0010729615563895	0.0191581297855695
139- 30:	AVAG|g3070.t1	AVAG|g36592.t1	      0	0.00502803957232061	0.0350236896518422
139- 31:	AVAG|g3071.t1	AVAG|g36591.t1	 2e-169	0	0.043420483814177
139- 32:	AVAG|g3072.t1	AVAG|g36590.t1	  7e-66	0.00347222842405658	0
139- 33:	AVAG|g3073.t1	AVAG|g36589.t1	      0	0.0109923865317136	0.0261508220870298
## Alignment 140: score=1380.0 e_value=7.2e-84 N=28 Av11&Av326 minus
140-  0:	AVAG|g3091.t1	AVAG|g37553.t1	 2e-242	0.0441893785653105	0.507624389036918
140-  1:	AVAG|g3092.t1	AVAG|g37552.t1	 3e-116	0.278462404046874	0.944346911621406
140-  2:	AVAG|g3097.t1	AVAG|g37548.t1	      0	0.229247209911427	0.642622653722642
140-  3:	AVAG|g3101.t1	AVAG|g37546.t1	      0	0.128323880280824	0.713083045665962
140-  4:	AVAG|g3102.t1	AVAG|g37545.t1	  2e-69	0.344708603608591	0.585430315301801
140-  5:	AVAG|g3103.t1	AVAG|g37544.t1	 1e-236	0.185293112961992	0.759454074078364
140-  6:	AVAG|g3104.t1	AVAG|g37543.t1	 3e-186	0.412616960236188	0.644443818635136
140-  7:	AVAG|g3105.t1	AVAG|g37542.t1	 9e-222	0.458114135954325	0.500146666574102
140-  8:	AVAG|g3106.t1	AVAG|g37541.t1	      0	0.138540724313127	0.623141545079979
140-  9:	AVAG|g3107.t1	AVAG|g37540.t1	 2e-165	0.276639311360137	0.702003617055523
140- 10:	AVAG|g3110.t1	AVAG|g37537.t1	 1e-283	0.0378123172787489	0.492381983419714
140- 11:	AVAG|g3111.t1	AVAG|g37536.t1	  8e-44	0.152899189769003	0.351205517805784
140- 12:	AVAG|g3113.t1	AVAG|g37535.t1	  1e-23	0.222898336994877	1.28009743024867
140- 13:	AVAG|g3114.t1	AVAG|g37534.t1	  6e-23	0.418854207925008	0.420316923679022
140- 14:	AVAG|g3115.t1	AVAG|g37529.t1	  2e-82	-2	-2
140- 15:	AVAG|g3116.t1	AVAG|g37528.t1	  1e-80	0.263186192523515	0.555802448514406
140- 16:	AVAG|g3119.t1	AVAG|g37527.t1	 3e-160	0.0510587192073335	0.871051208306668
140- 17:	AVAG|g3120.t1	AVAG|g37526.t1	 2e-101	0.274828382796882	0.740209324201811
140- 18:	AVAG|g3121.t1	AVAG|g37525.t1	 3e-285	0.239839484335256	0.46289289444111
140- 19:	AVAG|g3122.t1	AVAG|g37524.t1	 4e-152	0.187373589425398	0.650373475066892
140- 20:	AVAG|g3123.t1	AVAG|g37522.t1	  1e-51	0.570098223615425	0.756441536153595
140- 21:	AVAG|g3124.t1	AVAG|g37521.t1	 1e-197	0.178495919415147	0.737694024462463
140- 22:	AVAG|g3125.t1	AVAG|g37519.t1	 8e-246	0.277119892293985	0.638167363704144
140- 23:	AVAG|g3126.t1	AVAG|g37517.t1	  3e-57	0.020863654107398	0.399162610310481
140- 24:	AVAG|g3127.t1	AVAG|g37516.t1	 4e-168	0.316927778653679	0.545565779519592
140- 25:	AVAG|g3128.t1	AVAG|g37514.t1	 1e-141	0.355752878104794	0.730162699212839
140- 26:	AVAG|g3132.t1	AVAG|g37513.t1	 8e-159	0.410383645470998	0.650283065770988
140- 27:	AVAG|g3135.t1	AVAG|g37511.t1	  1e-23	-2	-2
## Alignment 141: score=1495.0 e_value=1.2e-97 N=31 Av11&Av33 plus
141-  0:	AVAG|g2998.t1	AVAG|g7947.t1	      0	0.199354664160581	0.586056213488985
141-  1:	AVAG|g3000.t1	AVAG|g7948.t1	 2e-137	0.376329733894818	0.606676119811341
141-  2:	AVAG|g3004.t1	AVAG|g7950.t1	  3e-75	0.279379474461376	0.764867946459962
141-  3:	AVAG|g3006.t1	AVAG|g7951.t1	  3e-43	1.14928020574748	0.279660123173019
141-  4:	AVAG|g3009.t1	AVAG|g7952.t1	 3e-180	0.0842399236163743	0.668603351490876
141-  5:	AVAG|g3011.t1	AVAG|g7954.t1	  1e-57	0.131684258424844	0.489072480547191
141-  6:	AVAG|g3012.t1	AVAG|g7955.t1	  1e-82	0.272104291624555	0.36280710384678
141-  7:	AVAG|g3015.t1	AVAG|g7957.t1	 2e-141	0.20796026494045	0.71188037675162
141-  8:	AVAG|g3022.t1	AVAG|g7961.t1	  3e-94	0.346051497072902	0.554182138313697
141-  9:	AVAG|g3025.t1	AVAG|g7963.t1	  5e-75	0.499373188093096	0.58252654258222
141- 10:	AVAG|g3029.t1	AVAG|g7966.t1	  9e-42	0.652525639604513	0.535312355924093
141- 11:	AVAG|g3032.t1	AVAG|g7967.t1	  8e-45	2.31428656569965	0.274448567411315
141- 12:	AVAG|g3033.t1	AVAG|g7968.t1	 1e-220	0.194671698560837	0.811790807985076
141- 13:	AVAG|g3036.t1	AVAG|g7970.t1	 1e-291	0.133292102556467	0.673563007786286
141- 14:	AVAG|g3037.t1	AVAG|g7972.t1	  8e-97	0.0569894302334415	0.634062294215625
141- 15:	AVAG|g3038.t1	AVAG|g7974.t1	  6e-57	0.457570579769198	0.58163384175959
141- 16:	AVAG|g3039.t1	AVAG|g7976.t1	  1e-42	-2	-2
141- 17:	AVAG|g3043.t1	AVAG|g7982.t1	  9e-84	0.640316027126877	0.704537254245442
141- 18:	AVAG|g3045.t1	AVAG|g7983.t1	 3e-163	0.437652107843909	0.251968073644273
141- 19:	AVAG|g3050.t1	AVAG|g7984.t1	      0	0.187764493912952	1.0884104304144
141- 20:	AVAG|g3055.t1	AVAG|g7988.t1	 5e-113	0.287402542683558	0.245521201055514
141- 21:	AVAG|g3056.t1	AVAG|g7990.t1	 1e-175	0.223965278923878	0.918877983050675
141- 22:	AVAG|g3057.t1	AVAG|g7991.t1	  7e-17	0.515908696010612	0.564641622376945
141- 23:	AVAG|g3062.t1	AVAG|g7997.t1	 4e-130	0.343974123434078	0.280718496401603
141- 24:	AVAG|g3065.t1	AVAG|g8000.t1	 3e-176	0.147358362901586	0.546566706020485
141- 25:	AVAG|g3066.t1	AVAG|g8001.t1	  3e-73	0.292489247956704	1.09274340478139
141- 26:	AVAG|g3067.t1	AVAG|g8003.t1	  5e-49	0.719167944247799	0.683296352124346
141- 27:	AVAG|g3069.t1	AVAG|g8004.t1	  5e-59	0.285938644415096	0.50210322742844
141- 28:	AVAG|g3070.t1	AVAG|g8005.t1	 6e-233	0.207144267030652	0.678787970913802
141- 29:	AVAG|g3082.t1	AVAG|g8015.t1	 1e-140	0.117972141920261	0.747866614868066
141- 30:	AVAG|g3089.t1	AVAG|g8017.t1	 3e-186	0.289155694238092	0.467140585189236
## Alignment 142: score=292.0 e_value=4.6e-08 N=6 Av11&Av33 plus
142-  0:	AVAG|g2972.t1	AVAG|g7922.t1	  6e-59	0.31493309487636	0.76616426634513
142-  1:	AVAG|g2973.t1	AVAG|g7923.t1	  4e-29	0.3980448592065	0.780314828865217
142-  2:	AVAG|g2975.t1	AVAG|g7924.t1	 4e-227	0.204692040307785	0.6495185178316
142-  3:	AVAG|g2979.t1	AVAG|g7925.t1	  2e-26	0.851454964298461	0.225719322544167
142-  4:	AVAG|g2985.t1	AVAG|g7927.t1	 1e-266	0.195719862614863	0.593699257698156
142-  5:	AVAG|g2986.t1	AVAG|g7928.t1	 4e-146	0.516412566318456	0.781376103848105
## Alignment 143: score=294.0 e_value=9.6e-10 N=6 Av11&Av339 minus
143-  0:	AVAG|g3158.t1	AVAG|g38252.t1	 8e-163	0.289682787297131	0.80360620874277
143-  1:	AVAG|g3160.t1	AVAG|g38251.t1	      0	0.312572092582472	0.434155224688579
143-  2:	AVAG|g3163.t1	AVAG|g38250.t1	      0	0.279447741759027	0.668821582234309
143-  3:	AVAG|g3164.t1	AVAG|g38249.t1	 1e-149	0.344438128102105	0.718406634241737
143-  4:	AVAG|g3168.t1	AVAG|g38248.t1	 2e-125	0.197172665736893	0.839517250613878
143-  5:	AVAG|g3170.t1	AVAG|g38247.t1	 8e-170	0.244241117584164	0.486222460795946
## Alignment 144: score=543.0 e_value=1.3e-23 N=11 Av11&Av52 plus
144-  0:	AVAG|g3174.t1	AVAG|g11484.t1	  8e-68	0.229765215741249	0.625232311860944
144-  1:	AVAG|g3175.t1	AVAG|g11485.t1	 2e-101	0.16416318380401	0.581298227270874
144-  2:	AVAG|g3176.t1	AVAG|g11486.t1	  3e-81	0.478641222209391	0.230854942972299
144-  3:	AVAG|g3177.t1	AVAG|g11489.t1	 5e-148	0.137666184271663	0.865400351838243
144-  4:	AVAG|g3179.t1	AVAG|g11491.t1	  6e-16	0.821986108084492	0.502263102771139
144-  5:	AVAG|g3180.t1	AVAG|g11492.t1	      0	0.147815959814083	0.614737161481763
144-  6:	AVAG|g3182.t1	AVAG|g11494.t1	      0	0.237650945084543	0.667639863952882
144-  7:	AVAG|g3184.t1	AVAG|g11495.t1	  1e-30	0.179088798725976	0.535603092338836
144-  8:	AVAG|g3185.t1	AVAG|g11496.t1	      0	0.207246538868925	0.710550734845884
144-  9:	AVAG|g3187.t1	AVAG|g11497.t1	 3e-106	0.353415846314403	0.54975076123282
144- 10:	AVAG|g3189.t1	AVAG|g11499.t1	  6e-60	0.429500241767931	0.438755940371377
## Alignment 145: score=283.0 e_value=1.7e-09 N=6 Av11&Av52 plus
145-  0:	AVAG|g3204.t1	AVAG|g11466.t1	 1e-101	0.514245176432644	0.613569720492646
145-  1:	AVAG|g3205.t1	AVAG|g11475.t1	 1e-132	0.52622817945594	0.179561557010628
145-  2:	AVAG|g3207.t1	AVAG|g11476.t1	  3e-62	0.615164087875931	0.410795477435905
145-  3:	AVAG|g3212.t1	AVAG|g11477.t1	  8e-25	0.576627498496734	0.496450640233302
145-  4:	AVAG|g3218.t1	AVAG|g11478.t1	 3e-143	0.913483105236971	0.149805816088896
145-  5:	AVAG|g3220.t1	AVAG|g11481.t1	  2e-52	0.284040220709178	0.641529778591415
## Alignment 146: score=335.0 e_value=3.5e-13 N=7 Av11&Av52 minus
146-  0:	AVAG|g3158.t1	AVAG|g11508.t1	 6e-105	0.297024035556148	0.630721086280812
146-  1:	AVAG|g3160.t1	AVAG|g11507.t1	      0	0.313554363346352	0.433338449404322
146-  2:	AVAG|g3163.t1	AVAG|g11506.t1	      0	0.28163651619791	0.637076006278175
146-  3:	AVAG|g3164.t1	AVAG|g11505.t1	 2e-130	0.311168238395694	0.611159726430037
146-  4:	AVAG|g3168.t1	AVAG|g11504.t1	 4e-126	0.19987501745153	0.895794046711819
146-  5:	AVAG|g3170.t1	AVAG|g11503.t1	 3e-169	0.247566350550673	0.481374028529079
146-  6:	AVAG|g3180.t1	AVAG|g11492.t1	      0	0.147815959814083	0.614737161481763
## Alignment 147: score=1094.0 e_value=2.3e-59 N=22 Av11&Av593 plus
147-  0:	AVAG|g3178.t1	AVAG|g48186.t1	 5e-103	0.0112509141531254	0.0520816565415758
147-  1:	AVAG|g3179.t1	AVAG|g48187.t1	 2e-194	0.0194663573215568	0.021762159778578
147-  2:	AVAG|g3180.t1	AVAG|g48188.t1	      0	0.000573504138057865	0.0144037348770375
147-  3:	AVAG|g3181.t1	AVAG|g48189.t1	  2e-82	0	0.0327921082603738
147-  4:	AVAG|g3182.t1	AVAG|g48190.t1	      0	0.00242434248833774	0.0314045004859175
147-  5:	AVAG|g3183.t1	AVAG|g48191.t1	      0	0.00616732243054916	0.045262601499878
147-  6:	AVAG|g3184.t1	AVAG|g48192.t1	  6e-47	-2	-2
147-  7:	AVAG|g3186.t1	AVAG|g48193.t1	      0	0.00938583935650416	0.0529436946379865
147-  8:	AVAG|g3187.t1	AVAG|g48194.t1	 2e-274	0.00539934840379991	0.0120818117305919
147-  9:	AVAG|g3188.t1	AVAG|g48196.t1	 3e-164	0	0.0321190917848323
147- 10:	AVAG|g3189.t1	AVAG|g48197.t1	 1e-262	0.00516205077659664	0.0284762418351197
147- 11:	AVAG|g3191.t1	AVAG|g48199.t1	 4e-125	0	0.0128758527167741
147- 12:	AVAG|g3193.t1	AVAG|g48201.t1	 2e-142	0.0415966344360055	0.0762605108390726
147- 13:	AVAG|g3196.t1	AVAG|g48203.t1	      0	0.0141375901487131	0.032084326893481
147- 14:	AVAG|g3197.t1	AVAG|g48204.t1	 1e-286	0.0127076813448971	0.0449678094534885
147- 15:	AVAG|g3198.t1	AVAG|g48205.t1	  8e-82	0.00297324472643183	0.0638683562552301
147- 16:	AVAG|g3199.t1	AVAG|g48206.t1	 6e-192	0.0055768817435576	0.056202014209207
147- 17:	AVAG|g3200.t1	AVAG|g48207.t1	 2e-262	0.0216117601835738	0.0541492725394384
147- 18:	AVAG|g3201.t1	AVAG|g48208.t1	 2e-244	0.0069785333590323	0.0322341462641528
147- 19:	AVAG|g3202.t1	AVAG|g48209.t1	 4e-273	0.0181031567586259	0.0269624641390471
147- 20:	AVAG|g3203.t1	AVAG|g48210.t1	 4e-112	0.127188829835763	0.0279436259222703
147- 21:	AVAG|g3205.t1	AVAG|g48211.t1	      0	-2	-2
## Alignment 148: score=292.0 e_value=1.9e-08 N=6 Av11&Av608 minus
148-  0:	AVAG|g2972.t1	AVAG|g48601.t1	  2e-45	0.289678391115715	0.553692368859804
148-  1:	AVAG|g2973.t1	AVAG|g48600.t1	  2e-28	0.415752736883252	0.830027210766199
148-  2:	AVAG|g2975.t1	AVAG|g48599.t1	 1e-226	0.206830707620005	0.634309226926272
148-  3:	AVAG|g2983.t1	AVAG|g48598.t1	  9e-23	0.718242810618339	0.440066204437199
148-  4:	AVAG|g2985.t1	AVAG|g48596.t1	 2e-266	0.196597668835783	0.595401805353539
148-  5:	AVAG|g2986.t1	AVAG|g48595.t1	 5e-146	0.528510102584302	0.829111566513492
## Alignment 149: score=4438.0 e_value=0 N=89 Av11&Av82 minus
149-  0:	AVAG|g3076.t1	AVAG|g16053.t1	 4e-148	0.101894106275905	0.0919672918952884
149-  1:	AVAG|g3077.t1	AVAG|g16052.t1	 1e-119	0	0.0137303605832671
149-  2:	AVAG|g3079.t1	AVAG|g16050.t1	 1e-172	0.0126318775458731	0.0388122163422242
149-  3:	AVAG|g3080.t1	AVAG|g16049.t1	 6e-164	0.00313561993188023	0.0283275213402012
149-  4:	AVAG|g3081.t1	AVAG|g16048.t1	 1e-129	0.00370142639004826	0.0508669472540709
149-  5:	AVAG|g3082.t1	AVAG|g16047.t1	 6e-181	0.00270697338755425	0.0213233978715036
149-  6:	AVAG|g3083.t1	AVAG|g16045.t1	  5e-31	-2	-2
149-  7:	AVAG|g3086.t1	AVAG|g16044.t1	      0	0.00286898660337141	0.0409023280146647
149-  8:	AVAG|g3087.t1	AVAG|g16042.t1	 7e-193	0.0405821989805747	0.0387780028001777
149-  9:	AVAG|g3088.t1	AVAG|g16041.t1	      0	0.00223250045244847	0.0300764265105791
149- 10:	AVAG|g3089.t1	AVAG|g16040.t1	      0	0.00498837888179839	0.0236372968112844
149- 11:	AVAG|g3090.t1	AVAG|g16039.t1	 1e-292	0	0.0354333203117227
149- 12:	AVAG|g3091.t1	AVAG|g16038.t1	 2e-271	0.00314961092798886	0.0170417866414026
149- 13:	AVAG|g3092.t1	AVAG|g16036.t1	  2e-92	0.433235937714215	0.555563827610736
149- 14:	AVAG|g3095.t1	AVAG|g16034.t1	 4e-272	0.0119910317458347	0.0384494225639737
149- 15:	AVAG|g3096.t1	AVAG|g16033.t1	 1e-159	0.00309278788789653	0.0157900568983742
149- 16:	AVAG|g3097.t1	AVAG|g16032.t1	      0	0.0036712758304647	0.0203131749067928
149- 17:	AVAG|g3100.t1	AVAG|g16031.t1	 2e-146	0.0874891629437833	0.0449342591065423
149- 18:	AVAG|g3101.t1	AVAG|g16030.t1	      0	0.00488924573353976	0.0351970741664876
149- 19:	AVAG|g3102.t1	AVAG|g16029.t1	 1e-125	0.00196592510990564	0.0163494212569383
149- 20:	AVAG|g3103.t1	AVAG|g16028.t1	      0	0.000737825932599545	0.0367849554784294
149- 21:	AVAG|g3104.t1	AVAG|g16027.t1	      0	0.0094285272354496	0.0249849613203655
149- 22:	AVAG|g3105.t1	AVAG|g16025.t1	      0	0.00242436697792519	0.0323192724858585
149- 23:	AVAG|g3106.t1	AVAG|g16024.t1	      0	0.00282419726517122	0.0338707861806068
149- 24:	AVAG|g3107.t1	AVAG|g16023.t1	 2e-277	0.00181186861485868	0.0402365690217346
149- 25:	AVAG|g3108.t1	AVAG|g16022.t1	 2e-142	0.0126394806005271	0.012036366652848
149- 26:	AVAG|g3110.t1	AVAG|g16020.t1	 2e-297	0.0017102551414453	0.0307377126212162
149- 27:	AVAG|g3112.t1	AVAG|g16019.t1	 2e-202	0.00721593058817282	0.0338801427744326
149- 28:	AVAG|g3113.t1	AVAG|g16018.t1	  9e-38	0	0.0337135408966998
149- 29:	AVAG|g3114.t1	AVAG|g16017.t1	  1e-44	0	0.0332464403304228
149- 30:	AVAG|g3115.t1	AVAG|g16016.t1	      0	0.0066387178803698	0.025551297714557
149- 31:	AVAG|g3116.t1	AVAG|g16015.t1	 7e-144	0.00176056418872876	0.0248985520571968
149- 32:	AVAG|g3117.t1	AVAG|g16014.t1	 8e-297	0.00601291695995186	0.0431108913985101
149- 33:	AVAG|g3119.t1	AVAG|g16012.t1	 3e-173	0	0.0404478798940332
149- 34:	AVAG|g3120.t1	AVAG|g16011.t1	 3e-168	0.00146198876703724	0.0430225461599401
149- 35:	AVAG|g3121.t1	AVAG|g16010.t1	      0	0.00425231472221172	0.0194374338540992
149- 36:	AVAG|g3122.t1	AVAG|g16009.t1	 6e-203	0.0062035093130079	0.0238430674871227
149- 37:	AVAG|g3123.t1	AVAG|g16008.t1	 3e-205	0.00379347489452515	0.0445776022218652
149- 38:	AVAG|g3124.t1	AVAG|g16007.t1	 4e-268	0.00571295311723814	0.0153654541938392
149- 39:	AVAG|g3125.t1	AVAG|g16006.t1	      0	0.00681893322089275	0.0153234078840226
149- 40:	AVAG|g3126.t1	AVAG|g16005.t1	  4e-43	0.172436806662219	0.166176724974633
149- 41:	AVAG|g3127.t1	AVAG|g16004.t1	 4e-297	0.0607970372035768	0.0531077800929782
149- 42:	AVAG|g3128.t1	AVAG|g16003.t1	      0	0.001137656645896	0.0243507078617044
149- 43:	AVAG|g3129.t1	AVAG|g16002.t1	  3e-88	0.0463202117785406	0.0356235738350394
149- 44:	AVAG|g3131.t1	AVAG|g16001.t1	 3e-112	0.00238663685884721	0.0129035440872231
149- 45:	AVAG|g3132.t1	AVAG|g16000.t1	      0	0.00461007982435484	0.027070607726883
149- 46:	AVAG|g3133.t1	AVAG|g15999.t1	 2e-168	0.00149868914612355	0.0475406642088711
149- 47:	AVAG|g3134.t1	AVAG|g15998.t1	 3e-240	0.00211864547666605	0.0231083748002982
149- 48:	AVAG|g3135.t1	AVAG|g15997.t1	 2e-295	0.0135996473242547	0.0420090706641017
149- 49:	AVAG|g3136.t1	AVAG|g15996.t1	 6e-240	0.0125326669210445	0.0455836471964618
149- 50:	AVAG|g3137.t1	AVAG|g15995.t1	 4e-101	0.00228441067530728	0.0625828253020159
149- 51:	AVAG|g3138.t1	AVAG|g15994.t1	 6e-306	0.00665238925877759	0.0409844731372322
149- 52:	AVAG|g3139.t1	AVAG|g15993.t1	 1e-113	0.00463143115923733	0.0522707848188314
149- 53:	AVAG|g3140.t1	AVAG|g15992.t1	 2e-192	0.00514140830928973	0.0302199152869613
149- 54:	AVAG|g3141.t1	AVAG|g15991.t1	 5e-182	0	0.0240598017076707
149- 55:	AVAG|g3142.t1	AVAG|g15990.t1	  3e-91	0.0204378647434524	0.0225157621911433
149- 56:	AVAG|g3143.t1	AVAG|g15989.t1	 8e-106	0.00921670585076351	0.0570927716046006
149- 57:	AVAG|g3144.t1	AVAG|g15988.t1	 1e-259	0.00880779980709065	0.0378430241861818
149- 58:	AVAG|g3145.t1	AVAG|g15987.t1	      0	0.00170575766490949	0.0430998284011936
149- 59:	AVAG|g3146.t1	AVAG|g15986.t1	 1e-311	0.00305986272579887	0.0306099868578241
149- 60:	AVAG|g3147.t1	AVAG|g15985.t1	 4e-194	0.00513920640412792	0.00874645481088223
149- 61:	AVAG|g3148.t1	AVAG|g15984.t1	 5e-310	0.00165631537296353	0.0359196474864151
149- 62:	AVAG|g3149.t1	AVAG|g15983.t1	  1e-93	0	0.0267487488079043
149- 63:	AVAG|g3150.t1	AVAG|g15982.t1	 2e-205	0.00728013805225678	0.0336898743115493
149- 64:	AVAG|g3151.t1	AVAG|g15981.t1	      0	0.00117953530971925	0.0126261812550129
149- 65:	AVAG|g3152.t1	AVAG|g15980.t1	      0	0.00534591457054793	0.0451358236531534
149- 66:	AVAG|g3153.t1	AVAG|g15979.t1	 8e-109	0.0132065041053546	0.0758220876535266
149- 67:	AVAG|g3154.t1	AVAG|g15978.t1	 1e-287	0.00181323751058189	0.0182564795016967
149- 68:	AVAG|g3155.t1	AVAG|g15977.t1	      0	0.0139343114967946	0.037868904625027
149- 69:	AVAG|g3156.t1	AVAG|g15976.t1	 1e-238	0.00847466644045005	0.0366332526132564
149- 70:	AVAG|g3157.t1	AVAG|g15975.t1	      0	0.00159394361648691	0.0436634576527157
149- 71:	AVAG|g3158.t1	AVAG|g15974.t1	 1e-272	0.0117569669567901	0.027145461110715
149- 72:	AVAG|g3159.t1	AVAG|g15973.t1	 5e-266	0.0130241392876933	0.0402725394268399
149- 73:	AVAG|g3160.t1	AVAG|g15972.t1	      0	0.00653997302897367	0.0366623154338573
149- 74:	AVAG|g3161.t1	AVAG|g15971.t1	 2e-104	0.00673153359609444	0.0262417438875491
149- 75:	AVAG|g3162.t1	AVAG|g15970.t1	      0	0.00340941964157633	0.0279796201056172
149- 76:	AVAG|g3163.t1	AVAG|g15969.t1	      0	0.0118248200839653	0.0282185806433793
149- 77:	AVAG|g3164.t1	AVAG|g15968.t1	 7e-259	0.00201816468901244	0.0254569892638449
149- 78:	AVAG|g3165.t1	AVAG|g15966.t1	 1e-109	0.11754940338831	0.038122960332097
149- 79:	AVAG|g3167.t1	AVAG|g15964.t1	 7e-260	0.00829276741372875	0.0524309811869221
149- 80:	AVAG|g3168.t1	AVAG|g15963.t1	 3e-172	0.00588382522458227	0.0364972093491958
149- 81:	AVAG|g3169.t1	AVAG|g15962.t1	 2e-166	0.012036366652848	0.0280406490537152
149- 82:	AVAG|g3170.t1	AVAG|g15961.t1	 2e-237	0.00217273373030636	0.0320143444558511
149- 83:	AVAG|g3172.t1	AVAG|g15959.t1	  1e-63	0	0.0383879094086674
149- 84:	AVAG|g3173.t1	AVAG|g15958.t1	  1e-94	0.00270819522428139	0.020822621402713
149- 85:	AVAG|g3174.t1	AVAG|g15956.t1	  7e-96	0.00504097675945016	0.0763910624526882
149- 86:	AVAG|g3175.t1	AVAG|g15955.t1	 5e-135	0.00566040422653722	0.0534747581886499
149- 87:	AVAG|g3176.t1	AVAG|g15954.t1	 1e-150	0.00331813067145341	0.016957858543611
149- 88:	AVAG|g3177.t1	AVAG|g15953.t1	 7e-210	0.00123469520631471	0.0160810180613538
## Alignment 150: score=2744.0 e_value=5.8e-200 N=55 Av11&Av89 plus
150-  0:	AVAG|g2971.t1	AVAG|g16893.t1	  8e-77	0.00902492714847626	0.0304352833183348
150-  1:	AVAG|g2972.t1	AVAG|g16894.t1	 3e-110	0.00229709214790933	0.0161731334368804
150-  2:	AVAG|g2973.t1	AVAG|g16895.t1	  2e-83	0.00558401834960518	0.0197705022683014
150-  3:	AVAG|g2974.t1	AVAG|g16896.t1	 6e-251	0.00196979758666435	0.0200457366793611
150-  4:	AVAG|g2975.t1	AVAG|g16897.t1	      0	0.006907186195092	0.0257536031856687
150-  5:	AVAG|g2976.t1	AVAG|g16898.t1	  5e-73	0.0684906562670616	0.08160641785523
150-  6:	AVAG|g2977.t1	AVAG|g16899.t1	 1e-167	0.00839952782942328	0.033292567032801
150-  7:	AVAG|g2979.t1	AVAG|g16901.t1	  7e-54	0	0.0410124947055404
150-  8:	AVAG|g2980.t1	AVAG|g16902.t1	 4e-295	0.007750338075503	0.0425344299914052
150-  9:	AVAG|g2981.t1	AVAG|g16903.t1	 8e-172	0.0074888290702476	0.0307735475083969
150- 10:	AVAG|g2982.t1	AVAG|g16904.t1	  3e-38	0	0.0203402296643954
150- 11:	AVAG|g2983.t1	AVAG|g16905.t1	 9e-106	0.0151794122445911	0.046109267985836
150- 12:	AVAG|g2984.t1	AVAG|g16906.t1	 3e-210	0.00239664673684917	0.033085998733417
150- 13:	AVAG|g2985.t1	AVAG|g16907.t1	      0	0.0159199752226753	0.0409524374644649
150- 14:	AVAG|g2986.t1	AVAG|g16909.t1	      0	0.0118632298914411	0.042258229572311
150- 15:	AVAG|g2987.t1	AVAG|g16910.t1	  1e-78	0.027855632641136	0.0240598017076707
150- 16:	AVAG|g2988.t1	AVAG|g16911.t1	  1e-96	0.00867688636707847	0.0102565700997566
150- 17:	AVAG|g2989.t1	AVAG|g16912.t1	  2e-90	0.00266785519191732	0.0262035385209603
150- 18:	AVAG|g2990.t1	AVAG|g16913.t1	 2e-155	0.0294717317789739	0.0339040775760351
150- 19:	AVAG|g2991.t1	AVAG|g16914.t1	 2e-242	0.0314820291097386	0.0613629982739287
150- 20:	AVAG|g2992.t1	AVAG|g16915.t1	 9e-156	0.00886035274680867	0.0191006230343068
150- 21:	AVAG|g2993.t1	AVAG|g16916.t1	 5e-150	0.00155702663940876	0.0652262656567956
150- 22:	AVAG|g2994.t1	AVAG|g16917.t1	      0	0.00636401287739065	0.0346860264118551
150- 23:	AVAG|g2995.t1	AVAG|g16918.t1	 3e-248	0	0.0142268640504709
150- 24:	AVAG|g2996.t1	AVAG|g16919.t1	      0	0.00755012394248487	0.0429565245488237
150- 25:	AVAG|g2997.t1	AVAG|g16920.t1	 4e-141	0.00981475293217036	0.0229903058182518
150- 26:	AVAG|g2998.t1	AVAG|g16922.t1	      0	0.00552635477713997	0.0320997884154128
150- 27:	AVAG|g2999.t1	AVAG|g16923.t1	 5e-283	0.00651733204108484	0.0239307530701052
150- 28:	AVAG|g3000.t1	AVAG|g16924.t1	      0	0.0132065041053546	0.037319999557866
150- 29:	AVAG|g3001.t1	AVAG|g16925.t1	 9e-146	0	0.0291298749871979
150- 30:	AVAG|g3002.t1	AVAG|g16926.t1	      0	0.00418119549818765	0.0437516827597225
150- 31:	AVAG|g3004.t1	AVAG|g16928.t1	 2e-125	0.00395192747072016	0
150- 32:	AVAG|g3005.t1	AVAG|g16929.t1	      0	0.0416283655541421	0.0695435262082997
150- 33:	AVAG|g3007.t1	AVAG|g16931.t1	 2e-175	0.0202738663989477	0.0257737192891135
150- 34:	AVAG|g3008.t1	AVAG|g16932.t1	 1e-214	0.00115196336365035	0.0307834167572978
150- 35:	AVAG|g3009.t1	AVAG|g16933.t1	 2e-208	0.00350093021181002	0.0350144620707678
150- 36:	AVAG|g3010.t1	AVAG|g16934.t1	 1e-298	0.0249742305104812	0.0337331522006565
150- 37:	AVAG|g3011.t1	AVAG|g16935.t1	 1e-120	0.00200669016032851	0.0297805871963345
150- 38:	AVAG|g3012.t1	AVAG|g16936.t1	 1e-110	0.00448431829204355	0.0310121698640216
150- 39:	AVAG|g3013.t1	AVAG|g16937.t1	 6e-156	0.0115641057503875	0.0284394261467203
150- 40:	AVAG|g3015.t1	AVAG|g16939.t1	 2e-223	0.0114571637979195	0.0410294961350779
150- 41:	AVAG|g3016.t1	AVAG|g16940.t1	 4e-154	0.00960013107522134	0.018928449442397
150- 42:	AVAG|g3018.t1	AVAG|g16942.t1	 2e-109	0.00449607940699748	0
150- 43:	AVAG|g3019.t1	AVAG|g16943.t1	 5e-247	0.00316511811404711	0.0489816209095174
150- 44:	AVAG|g3020.t1	AVAG|g16944.t1	 3e-112	0.00412939790589186	0.0502981729354094
150- 45:	AVAG|g3021.t1	AVAG|g16945.t1	 9e-129	0.0205045389498965	0.0342590479749037
150- 46:	AVAG|g3022.t1	AVAG|g16946.t1	 4e-187	0.00534761623844339	0.016282864778176
150- 47:	AVAG|g3023.t1	AVAG|g16947.t1	 2e-119	0.0040201101276919	0.0471977456019012
150- 48:	AVAG|g3025.t1	AVAG|g16949.t1	      0	0.0118793455378773	0.0516642752033166
150- 49:	AVAG|g3026.t1	AVAG|g16950.t1	 4e-135	0.00600303354910637	0.0460134690749884
150- 50:	AVAG|g3027.t1	AVAG|g16952.t1	 8e-105	0.0151855867844249	0.0156500201039862
150- 51:	AVAG|g3029.t1	AVAG|g16953.t1	 5e-194	0.00769977888880706	0.0257812709329176
150- 52:	AVAG|g3030.t1	AVAG|g16954.t1	 1e-292	0.05049952035453	0.154630373691127
150- 53:	AVAG|g3032.t1	AVAG|g16956.t1	 8e-313	0.00606227199344532	0.0207865498849102
150- 54:	AVAG|g3033.t1	AVAG|g16957.t1	  2e-50	0.160777154865235	0.0311173469483759
## Alignment 151: score=1387.0 e_value=3.8e-90 N=29 Av110&Av198 plus
151-  0:	AVAG|g19652.t1	AVAG|g28559.t1	  3e-70	0.416789841829093	0.366813042195002
151-  1:	AVAG|g19653.t1	AVAG|g28560.t1	  7e-80	0.269704645918833	0.668162890666861
151-  2:	AVAG|g19656.t1	AVAG|g28561.t1	  2e-86	0.197891425202999	0.540884020811873
151-  3:	AVAG|g19659.t1	AVAG|g28562.t1	  3e-83	0.176134605108488	0.663778641277538
151-  4:	AVAG|g19663.t1	AVAG|g28564.t1	  3e-16	0.509382427909735	1.64320884138853
151-  5:	AVAG|g19664.t1	AVAG|g28566.t1	  5e-40	0.4718569980664	0.45358957016477
151-  6:	AVAG|g19667.t1	AVAG|g28567.t1	 2e-273	0.272933810189112	0.483835728999316
151-  7:	AVAG|g19679.t1	AVAG|g28572.t1	  1e-63	0.547036075596192	0.516511590572421
151-  8:	AVAG|g19680.t1	AVAG|g28574.t1	 5e-107	0.427657958642146	0.677872258535905
151-  9:	AVAG|g19681.t1	AVAG|g28576.t1	      0	0.297436467071807	0.504964809029034
151- 10:	AVAG|g19684.t1	AVAG|g28578.t1	 3e-168	0.135046622215147	0.626000481448361
151- 11:	AVAG|g19685.t1	AVAG|g28579.t1	  4e-60	0.275337452838069	0.630849164631876
151- 12:	AVAG|g19686.t1	AVAG|g28581.t1	 5e-308	0.255995752849725	0.600447575505919
151- 13:	AVAG|g19691.t1	AVAG|g28585.t1	 2e-142	0.205756159756932	0.50331006489845
151- 14:	AVAG|g19694.t1	AVAG|g28586.t1	 3e-247	0.31889645937629	0.328488184142377
151- 15:	AVAG|g19696.t1	AVAG|g28587.t1	  8e-73	0.327467098087854	0.828080105989312
151- 16:	AVAG|g19699.t1	AVAG|g28588.t1	 8e-295	0.0364097674719207	0.652452853422489
151- 17:	AVAG|g19700.t1	AVAG|g28589.t1	  1e-97	0.0664049027942854	0.766238435648987
151- 18:	AVAG|g19703.t1	AVAG|g28592.t1	      0	0.178282196456941	0.647645610489341
151- 19:	AVAG|g19711.t1	AVAG|g28594.t1	  1e-78	0.233109201730318	0.388678969286274
151- 20:	AVAG|g19712.t1	AVAG|g28596.t1	 3e-290	0.188120935382337	0.777542254346868
151- 21:	AVAG|g19714.t1	AVAG|g28597.t1	 2e-209	0.384934483490978	0.498726418897318
151- 22:	AVAG|g19721.t1	AVAG|g28599.t1	 1e-219	0.278260071653936	0.560323739250395
151- 23:	AVAG|g19729.t1	AVAG|g28603.t1	 4e-225	0.0422264313596314	0.548875090919457
151- 24:	AVAG|g19731.t1	AVAG|g28604.t1	      0	0.197862349799772	0.436441159087292
151- 25:	AVAG|g19734.t1	AVAG|g28606.t1	 3e-128	0.363555787815247	0.832670115816602
151- 26:	AVAG|g19737.t1	AVAG|g28608.t1	  2e-68	0.422354104540715	1.11369372342114
151- 27:	AVAG|g19740.t1	AVAG|g28609.t1	  1e-23	0.415765174789014	0.43252966434416
151- 28:	AVAG|g19742.t1	AVAG|g28612.t1	 2e-158	0.132790954968333	0.404124091255656
## Alignment 152: score=941.0 e_value=1.5e-53 N=19 Av110&Av353 plus
152-  0:	AVAG|g19721.t1	AVAG|g38965.t1	      0	0.00733818803719273	0.0220215467526371
152-  1:	AVAG|g19727.t1	AVAG|g38966.t1	  2e-41	0.163308289977329	0.0506083854069642
152-  2:	AVAG|g19728.t1	AVAG|g38970.t1	 2e-246	0.00829936164553641	0.0323768885179821
152-  3:	AVAG|g19729.t1	AVAG|g38971.t1	 2e-235	0.00307482494228257	0.0285748846742028
152-  4:	AVAG|g19730.t1	AVAG|g38972.t1	      0	0.00929379922137262	0.0357210367419409
152-  5:	AVAG|g19731.t1	AVAG|g38973.t1	      0	0.00691050094886217	0.0247631715907813
152-  6:	AVAG|g19732.t1	AVAG|g38975.t1	      0	0.0143594129809292	0.0369732157320106
152-  7:	AVAG|g19733.t1	AVAG|g38976.t1	 1e-287	0.00997989848332442	0.0383911851400836
152-  8:	AVAG|g19734.t1	AVAG|g38977.t1	 3e-233	0.00979250469544042	0.0349408161292373
152-  9:	AVAG|g19735.t1	AVAG|g38978.t1	 3e-101	0.00240529370319119	0.0415906965266033
152- 10:	AVAG|g19736.t1	AVAG|g38979.t1	 1e-273	0.0079882411974873	0.048968437360828
152- 11:	AVAG|g19737.t1	AVAG|g38980.t1	 2e-137	0.0108305131160958	0.0115832418206052
152- 12:	AVAG|g19738.t1	AVAG|g38981.t1	  1e-84	0.0119792913562355	0.0564087216407159
152- 13:	AVAG|g19739.t1	AVAG|g38982.t1	  3e-74	0.00961038242989529	0.0316391376934704
152- 14:	AVAG|g19740.t1	AVAG|g38983.t1	  1e-52	0	0.0325254218363474
152- 15:	AVAG|g19741.t1	AVAG|g38984.t1	 2e-287	0.00342100229656687	0.0386389214202491
152- 16:	AVAG|g19742.t1	AVAG|g38985.t1	 8e-294	0.000873235435571743	0.00859197940741275
152- 17:	AVAG|g19743.t1	AVAG|g38986.t1	  2e-99	0	0
152- 18:	AVAG|g19744.t1	AVAG|g38987.t1	 4e-285	0.00793366686896658	0.0401433603117785
## Alignment 153: score=2041.0 e_value=1.3e-136 N=41 Av110&Av444 minus
153-  0:	AVAG|g19595.t1	AVAG|g43237.t1	 5e-173	0.00581821099661813	0.0386470037196095
153-  1:	AVAG|g19596.t1	AVAG|g43236.t1	 9e-131	0.00551051001842408	0.0610402802195545
153-  2:	AVAG|g19597.t1	AVAG|g43235.t1	      0	0.00401607385324494	0.0282341997122752
153-  3:	AVAG|g19598.t1	AVAG|g43234.t1	  5e-34	0.0181643590735689	0.0221418294497413
153-  4:	AVAG|g19599.t1	AVAG|g43233.t1	 4e-257	0.00706481254170892	0.0333573599000721
153-  5:	AVAG|g19600.t1	AVAG|g43232.t1	  1e-88	0.132289553844375	0.0324713142931402
153-  6:	AVAG|g19602.t1	AVAG|g43231.t1	 1e-132	0	0.075870067079965
153-  7:	AVAG|g19603.t1	AVAG|g43230.t1	 9e-180	0.0262899124422286	0.0129843789695617
153-  8:	AVAG|g19604.t1	AVAG|g43229.t1	 9e-182	0	0.03480326139353
153-  9:	AVAG|g19607.t1	AVAG|g43227.t1	 2e-153	0.0192769786282416	0.0296627884135919
153- 10:	AVAG|g19608.t1	AVAG|g43226.t1	 4e-213	0.00247627133743058	0.0240984586370949
153- 11:	AVAG|g19609.t1	AVAG|g43225.t1	 7e-179	0.00290205924361496	0.038073201904367
153- 12:	AVAG|g19610.t1	AVAG|g43224.t1	      0	0.00529647632986175	0.029415534864961
153- 13:	AVAG|g19611.t1	AVAG|g43222.t1	      0	0.00589569087935351	0.0292678686151651
153- 14:	AVAG|g19612.t1	AVAG|g43221.t1	 4e-111	0	0.0313771247418499
153- 15:	AVAG|g19613.t1	AVAG|g43220.t1	      0	0.000500667575335104	0.0201692826743167
153- 16:	AVAG|g19614.t1	AVAG|g43219.t1	  5e-77	0.00299850474364077	0.0213918244529971
153- 17:	AVAG|g19615.t1	AVAG|g43218.t1	  2e-59	0.104081453943331	0.0586291711855629
153- 18:	AVAG|g19616.t1	AVAG|g43216.t1	 2e-100	0	0.00807544813846166
153- 19:	AVAG|g19617.t1	AVAG|g43215.t1	      0	0.00842933171907682	0.0288657273636829
153- 20:	AVAG|g19618.t1	AVAG|g43214.t1	 7e-123	0.0506204373974586	0.0694598078253495
153- 21:	AVAG|g19619.t1	AVAG|g43213.t1	      0	0.00291333214102755	0.0188245176017215
153- 22:	AVAG|g19620.t1	AVAG|g43212.t1	 2e-123	0.00797084885412666	0.0278131522748419
153- 23:	AVAG|g19621.t1	AVAG|g43211.t1	 5e-122	0.00198052598998226	0.0144844574225498
153- 24:	AVAG|g19622.t1	AVAG|g43210.t1	 5e-132	0	0.0541860451120095
153- 25:	AVAG|g19623.t1	AVAG|g43208.t1	 2e-122	0.242774916317092	0.584444154284007
153- 26:	AVAG|g19625.t1	AVAG|g43207.t1	 7e-107	0.00226201867981242	0.0446893159049349
153- 27:	AVAG|g19626.t1	AVAG|g43206.t1	 2e-157	0.00918144595594907	0.0467532063321102
153- 28:	AVAG|g19627.t1	AVAG|g43205.t1	      0	0.00250006742086165	0.0289112048778524
153- 29:	AVAG|g19628.t1	AVAG|g43203.t1	 7e-254	0.0253787781628683	0.04312281175061
153- 30:	AVAG|g19629.t1	AVAG|g43202.t1	      0	0.00714503766489865	0.0185768010843067
153- 31:	AVAG|g19631.t1	AVAG|g43200.t1	 1e-192	0.00659779931178029	0.0765604375215108
153- 32:	AVAG|g19632.t1	AVAG|g43199.t1	      0	0.010878450194942	0.0285992096165143
153- 33:	AVAG|g19633.t1	AVAG|g43198.t1	 1e-108	0.00660191315870271	0.0226289949755521
153- 34:	AVAG|g19635.t1	AVAG|g43196.t1	 8e-158	0.00148698933468533	0.0164090410318553
153- 35:	AVAG|g19636.t1	AVAG|g43195.t1	 2e-145	0.00174469401155554	0.0381842798232055
153- 36:	AVAG|g19637.t1	AVAG|g43194.t1	 3e-138	0.0121801552671098	0.012605338737286
153- 37:	AVAG|g19640.t1	AVAG|g43193.t1	      0	0.0209917574234535	0.049737459269316
153- 38:	AVAG|g19641.t1	AVAG|g43192.t1	 3e-169	0.00727278426215007	0.0652078416536963
153- 39:	AVAG|g19642.t1	AVAG|g43191.t1	  4e-89	0.00788789041040077	0.063100257871511
153- 40:	AVAG|g19643.t1	AVAG|g43190.t1	      0	0.00506437881253019	0.0133041182530362
## Alignment 154: score=1539.0 e_value=6.4e-102 N=32 Av110&Av49 plus
154-  0:	AVAG|g19652.t1	AVAG|g10806.t1	  1e-71	0.362472069564625	0.433628404652007
154-  1:	AVAG|g19655.t1	AVAG|g10807.t1	  8e-92	0.171272780843982	0.65675509995014
154-  2:	AVAG|g19656.t1	AVAG|g10808.t1	  1e-86	0.192846522973108	0.564905987797966
154-  3:	AVAG|g19659.t1	AVAG|g10809.t1	  8e-83	0.181625583806157	0.66629196132446
154-  4:	AVAG|g19663.t1	AVAG|g10811.t1	  9e-16	0.516071435458614	1.42481108046911
154-  5:	AVAG|g19664.t1	AVAG|g10812.t1	  2e-40	0.488525014331565	0.520673393629653
154-  6:	AVAG|g19667.t1	AVAG|g10813.t1	 3e-271	0.28436398455719	0.487817037030282
154-  7:	AVAG|g19670.t1	AVAG|g10815.t1	 5e-218	0.194959987100294	1.09547566299947
154-  8:	AVAG|g19679.t1	AVAG|g10818.t1	  2e-60	0.616767442830276	0.55211828745273
154-  9:	AVAG|g19680.t1	AVAG|g10820.t1	 3e-105	0.422806173063689	0.683146310682398
154- 10:	AVAG|g19681.t1	AVAG|g10822.t1	      0	0.294926411724777	0.5215278156497
154- 11:	AVAG|g19684.t1	AVAG|g10824.t1	 3e-168	0.135019635861158	0.635580584085781
154- 12:	AVAG|g19685.t1	AVAG|g10825.t1	  4e-60	0.275337452838069	0.630849164631876
154- 13:	AVAG|g19686.t1	AVAG|g10828.t1	      0	0.272047613905153	0.640669802014954
154- 14:	AVAG|g19691.t1	AVAG|g10831.t1	 2e-174	0.249433304173562	0.662368632568074
154- 15:	AVAG|g19694.t1	AVAG|g10832.t1	 1e-253	0.320771160894245	0.327926061678164
154- 16:	AVAG|g19696.t1	AVAG|g10833.t1	  5e-73	0.325923843445954	0.799685253124558
154- 17:	AVAG|g19699.t1	AVAG|g10834.t1	 3e-295	0.0363898395668287	0.65430456282698
154- 18:	AVAG|g19700.t1	AVAG|g10835.t1	  1e-97	0.0664049027942854	0.742799028020909
154- 19:	AVAG|g19703.t1	AVAG|g10838.t1	      0	0.182010540642324	0.663173968047845
154- 20:	AVAG|g19711.t1	AVAG|g10840.t1	  1e-78	0.233109201730318	0.388678969286274
154- 21:	AVAG|g19712.t1	AVAG|g10842.t1	 2e-290	0.188258182880708	0.770401114592338
154- 22:	AVAG|g19714.t1	AVAG|g10843.t1	 1e-208	0.387262285331612	0.504015382028977
154- 23:	AVAG|g19721.t1	AVAG|g10845.t1	 2e-222	0.271980695081154	0.578671617111295
154- 24:	AVAG|g19729.t1	AVAG|g10849.t1	 9e-225	0.0433923653518928	0.5365465247345
154- 25:	AVAG|g19731.t1	AVAG|g10850.t1	      0	0.211012127933182	0.627875411057849
154- 26:	AVAG|g19734.t1	AVAG|g10851.t1	 9e-129	0.361847196110938	0.813602320045441
154- 27:	AVAG|g19737.t1	AVAG|g10853.t1	  2e-67	0.427027286223664	1.1799261478276
154- 28:	AVAG|g19740.t1	AVAG|g10854.t1	  5e-32	0.226160408004384	0.477841042444014
154- 29:	AVAG|g19742.t1	AVAG|g10856.t1	 7e-170	0.127639785415655	0.411594595218615
154- 30:	AVAG|g19743.t1	AVAG|g10857.t1	  1e-97	0.0100168433861668	0.53186064142979
154- 31:	AVAG|g19744.t1	AVAG|g10858.t1	 4e-160	0.346267634161002	0.66196875942744
## Alignment 155: score=1945.0 e_value=1e-129 N=39 Av110&Av509 plus
155-  0:	AVAG|g19674.t1	AVAG|g45634.t1	  1e-81	0.00291403960568765	0.019641056968058
155-  1:	AVAG|g19675.t1	AVAG|g45635.t1	  3e-66	0	0.022924420743741
155-  2:	AVAG|g19676.t1	AVAG|g45636.t1	  2e-33	0.0028024320322273	0.0178314491202437
155-  3:	AVAG|g19677.t1	AVAG|g45637.t1	 1e-117	0.0120950042685376	0.0488829170374414
155-  4:	AVAG|g19678.t1	AVAG|g45638.t1	      0	0.00542102561244784	0.0490198209421775
155-  5:	AVAG|g19679.t1	AVAG|g45639.t1	      0	0.00807508585753369	0.0460762091783445
155-  6:	AVAG|g19680.t1	AVAG|g45640.t1	 1e-215	0.00718927122440774	0.0234929484619103
155-  7:	AVAG|g19681.t1	AVAG|g45641.t1	  5e-58	-2	-2
155-  8:	AVAG|g19683.t1	AVAG|g45644.t1	 1e-126	0.00361577173746882	0.0517611932939034
155-  9:	AVAG|g19684.t1	AVAG|g45645.t1	 1e-255	0.000977835862112536	0.0255499159227046
155- 10:	AVAG|g19685.t1	AVAG|g45646.t1	 3e-164	0	0.0153851548748272
155- 11:	AVAG|g19686.t1	AVAG|g45647.t1	      0	0.00697505650078348	0.0246618674310973
155- 12:	AVAG|g19689.t1	AVAG|g45649.t1	      0	0.00193963012701219	0.0303839016876759
155- 13:	AVAG|g19691.t1	AVAG|g45651.t1	 2e-313	0.00161453140049156	0.0305450484516363
155- 14:	AVAG|g19692.t1	AVAG|g45652.t1	 6e-291	0.00431842275563542	0.03729406270906
155- 15:	AVAG|g19693.t1	AVAG|g45653.t1	 2e-104	0.00689660031982521	0.0345683304002002
155- 16:	AVAG|g19694.t1	AVAG|g45654.t1	      0	0.000274687545990496	0.026942051559051
155- 17:	AVAG|g19695.t1	AVAG|g45655.t1	  4e-72	0	0.0455115908771872
155- 18:	AVAG|g19696.t1	AVAG|g45656.t1	 6e-111	0.0648229569881976	0.11710504519197
155- 19:	AVAG|g19697.t1	AVAG|g45657.t1	  7e-82	0.0303559484092481	0.0455029594292258
155- 20:	AVAG|g19698.t1	AVAG|g45658.t1	 3e-210	0.00753696283132068	0.0244006610432844
155- 21:	AVAG|g19699.t1	AVAG|g45659.t1	 8e-311	0	0.0296934866721818
155- 22:	AVAG|g19700.t1	AVAG|g45660.t1	 4e-114	0.00204429428101872	0
155- 23:	AVAG|g19702.t1	AVAG|g45662.t1	 2e-257	0.00294599396786828	0.0514277298834747
155- 24:	AVAG|g19703.t1	AVAG|g45663.t1	      0	0.00733956219922113	0.0447749940680883
155- 25:	AVAG|g19704.t1	AVAG|g45664.t1	 4e-102	0.013796375646225	0.036920205573863
155- 26:	AVAG|g19705.t1	AVAG|g45666.t1	  2e-94	0.0171997709734096	0.0297068535712844
155- 27:	AVAG|g19706.t1	AVAG|g45667.t1	 3e-109	0.0198870056736814	0.0808560830527949
155- 28:	AVAG|g19707.t1	AVAG|g45668.t1	 9e-111	0.00217391456550848	0.0475092839480967
155- 29:	AVAG|g19708.t1	AVAG|g45669.t1	 6e-118	0.0105598365360855	0.0225298542735073
155- 30:	AVAG|g19709.t1	AVAG|g45670.t1	      0	0.0107801475459805	0.0455013157151993
155- 31:	AVAG|g19710.t1	AVAG|g45671.t1	 6e-256	0.00810887196244594	0.0490113098736385
155- 32:	AVAG|g19711.t1	AVAG|g45672.t1	 3e-104	0.0268747172116379	0.0323047352074306
155- 33:	AVAG|g19712.t1	AVAG|g45674.t1	 3e-313	0.00582160577540509	0.0294400010934126
155- 34:	AVAG|g19713.t1	AVAG|g45675.t1	 2e-310	0.00577084462988047	0.0388976055071806
155- 35:	AVAG|g19714.t1	AVAG|g45676.t1	      0	0.00827586021412571	0.0293973911424864
155- 36:	AVAG|g19715.t1	AVAG|g45677.t1	 7e-137	0.0152555712616974	0.0583100726098799
155- 37:	AVAG|g19716.t1	AVAG|g45678.t1	  6e-46	0	0.0496048518784087
155- 38:	AVAG|g19717.t1	AVAG|g45679.t1	 1e-296	0.024647772631312	0.108090158790591
## Alignment 156: score=1147.0 e_value=5.3e-64 N=23 Av110&Av601 plus
156-  0:	AVAG|g19645.t1	AVAG|g48407.t1	  3e-39	0.00575266482848206	0.021353755560984
156-  1:	AVAG|g19646.t1	AVAG|g48408.t1	      0	0.00215002536155708	0.0308791469172147
156-  2:	AVAG|g19647.t1	AVAG|g48409.t1	 3e-167	0.0045169521725434	0.0598522824019852
156-  3:	AVAG|g19648.t1	AVAG|g48410.t1	      0	0.00195712558732653	0.0261927167156409
156-  4:	AVAG|g19649.t1	AVAG|g48411.t1	 2e-240	0.00102023481129501	0.0151233857654488
156-  5:	AVAG|g19650.t1	AVAG|g48412.t1	 8e-225	0.00114678921425847	0.0233179403025233
156-  6:	AVAG|g19651.t1	AVAG|g48413.t1	      0	0.00144939251163292	0.0182480663226198
156-  7:	AVAG|g19652.t1	AVAG|g48414.t1	 4e-198	0.00642884039185984	0.0394957981556952
156-  8:	AVAG|g19653.t1	AVAG|g48415.t1	 3e-113	0.0307840749323364	0.0451749434311776
156-  9:	AVAG|g19654.t1	AVAG|g48416.t1	 1e-234	0.00540007732942124	0.0319515870493058
156- 10:	AVAG|g19656.t1	AVAG|g48418.t1	 4e-112	0.0509653937480301	0.0506780226434373
156- 11:	AVAG|g19658.t1	AVAG|g48420.t1	 8e-234	0.0051948259634018	0.0295422806373858
156- 12:	AVAG|g19659.t1	AVAG|g48421.t1	 1e-116	0	0.00709225143152655
156- 13:	AVAG|g19660.t1	AVAG|g48422.t1	  5e-30	0.0503708471340062	0.042937001496979
156- 14:	AVAG|g19661.t1	AVAG|g48423.t1	 2e-170	0.00719085086636513	0.0503685728853988
156- 15:	AVAG|g19662.t1	AVAG|g48424.t1	 2e-113	0	0.013333684515963
156- 16:	AVAG|g19664.t1	AVAG|g48425.t1	 2e-145	0.00354925240905084	0.0423072876192598
156- 17:	AVAG|g19665.t1	AVAG|g48426.t1	 6e-123	0.0119962570868741	0.0699082686518663
156- 18:	AVAG|g19666.t1	AVAG|g48427.t1	      0	0.00364705409164803	0.0179350957544843
156- 19:	AVAG|g19667.t1	AVAG|g48428.t1	      0	0.00320932380827581	0.0380953657468803
156- 20:	AVAG|g19668.t1	AVAG|g48429.t1	 5e-203	0.00121212147595753	0.0385799334035715
156- 21:	AVAG|g19670.t1	AVAG|g48431.t1	 5e-250	0.10636179125198	0.288480340007586
156- 22:	AVAG|g19671.t1	AVAG|g48433.t1	      0	0.00685420643863909	0.0364012038156547
## Alignment 157: score=300.0 e_value=1e-07 N=6 Av1103&Av36 minus
157-  0:	AVAG|g54692.t1	AVAG|g8587.t1	      0	0.0156644182348758	0.0478461583674468
157-  1:	AVAG|g54693.t1	AVAG|g8586.t1	 1e-171	0.026888480512708	0.0460403306675771
157-  2:	AVAG|g54694.t1	AVAG|g8585.t1	      0	0.0130145485468471	0.0426971660263113
157-  3:	AVAG|g54695.t1	AVAG|g8584.t1	      0	0.0120294716891449	0.0391127316707142
157-  4:	AVAG|g54696.t1	AVAG|g8583.t1	 4e-235	0.00500743699881802	0.0232993646811678
157-  5:	AVAG|g54697.t1	AVAG|g8582.t1	 3e-282	0.0161695011919896	0.0351034555980591
## Alignment 158: score=299.0 e_value=2.4e-08 N=6 Av1109&Av3 plus
158-  0:	AVAG|g54724.t1	AVAG|g791.t1	 6e-255	-2	-2
158-  1:	AVAG|g54725.t1	AVAG|g792.t1	      0	0.00470428356650213	0.0322594244115478
158-  2:	AVAG|g54726.t1	AVAG|g794.t1	      0	0.0037762647632484	0.0292119937509198
158-  3:	AVAG|g54727.t1	AVAG|g795.t1	 2e-189	0.0392345464479182	0.0629391320384859
158-  4:	AVAG|g54728.t1	AVAG|g796.t1	  5e-73	0	0.0107528723598054
158-  5:	AVAG|g54729.t1	AVAG|g797.t1	 6e-173	0.0296156923757186	0.0206672089647785
## Alignment 159: score=431.0 e_value=3e-16 N=9 Av111&Av137 plus
159-  0:	AVAG|g19866.t1	AVAG|g22610.t1	 6e-112	0.607031336911295	0.270428320678712
159-  1:	AVAG|g19868.t1	AVAG|g22612.t1	  2e-13	1.23711002267658	0.444355532023894
159-  2:	AVAG|g19869.t1	AVAG|g22615.t1	 3e-223	0.133381427984876	0.507346493369368
159-  3:	AVAG|g19875.t1	AVAG|g22621.t1	 2e-198	0.165050570287609	0.497327997267732
159-  4:	AVAG|g19876.t1	AVAG|g22623.t1	 2e-121	0.28498383639771	0.632274037664204
159-  5:	AVAG|g19877.t1	AVAG|g22624.t1	 1e-135	0.336015464738595	0.633178060675572
159-  6:	AVAG|g19879.t1	AVAG|g22628.t1	  7e-80	0.410148361022402	0.552859013431721
159-  7:	AVAG|g19881.t1	AVAG|g22631.t1	      0	0.117209289727797	0.578648574126198
159-  8:	AVAG|g19887.t1	AVAG|g22632.t1	  4e-16	-2	-2
## Alignment 160: score=287.0 e_value=2.2e-08 N=6 Av111&Av209 minus
160-  0:	AVAG|g19787.t1	AVAG|g29552.t1	  5e-26	1.00072604928445	0.269347413090911
160-  1:	AVAG|g19788.t1	AVAG|g29551.t1	 1e-109	0.157082364359767	0.528685988117601
160-  2:	AVAG|g19790.t1	AVAG|g29549.t1	 5e-153	0.435299362405008	0.958908016616659
160-  3:	AVAG|g19792.t1	AVAG|g29547.t1	  3e-41	0.366142949988314	0.595086788446134
160-  4:	AVAG|g19799.t1	AVAG|g29539.t1	  2e-28	0.818772473837583	0.61388077382118
160-  5:	AVAG|g19802.t1	AVAG|g29531.t1	  6e-22	-2	-2
## Alignment 161: score=2741.0 e_value=5.3e-197 N=55 Av111&Av257 plus
161-  0:	AVAG|g19798.t1	AVAG|g33335.t1	 4e-267	0.0141948878766425	0.0401098076746754
161-  1:	AVAG|g19799.t1	AVAG|g33336.t1	 3e-218	0.0168799323073499	0.044076328753575
161-  2:	AVAG|g19800.t1	AVAG|g33337.t1	  1e-37	0.00518584607162432	0.0182379807380298
161-  3:	AVAG|g19801.t1	AVAG|g33338.t1	 6e-163	0.116872678674849	0.119383879192354
161-  4:	AVAG|g19802.t1	AVAG|g33340.t1	      0	0.0355423558570591	0.0433333505001087
161-  5:	AVAG|g19803.t1	AVAG|g33341.t1	      0	0.0121193155679018	0.0453976156817696
161-  6:	AVAG|g19804.t1	AVAG|g33342.t1	 2e-262	0.00683487236349823	0.0175549266566178
161-  7:	AVAG|g19805.t1	AVAG|g33343.t1	 5e-266	0.00474010109973034	0.024126146876749
161-  8:	AVAG|g19806.t1	AVAG|g33344.t1	 8e-253	0.0121163762608287	0.0524067199509586
161-  9:	AVAG|g19807.t1	AVAG|g33345.t1	  2e-40	0.00520158131786471	0
161- 10:	AVAG|g19808.t1	AVAG|g33346.t1	 6e-144	0.0180533880715798	0.0231678652645037
161- 11:	AVAG|g19809.t1	AVAG|g33347.t1	 6e-134	0.00741754098962891	0.0256106829585427
161- 12:	AVAG|g19810.t1	AVAG|g33348.t1	 7e-116	0.00210452610905475	0.0306556082992638
161- 13:	AVAG|g19811.t1	AVAG|g33349.t1	 4e-136	0.0125263872134486	0.0176999365056551
161- 14:	AVAG|g19812.t1	AVAG|g33350.t1	 3e-223	0.00336889954431608	0.0155748620943648
161- 15:	AVAG|g19813.t1	AVAG|g33351.t1	 4e-303	0.00660388114796955	0.0512375937628392
161- 16:	AVAG|g19814.t1	AVAG|g33352.t1	 5e-134	0.0055453117687037	0.0740511305142666
161- 17:	AVAG|g19815.t1	AVAG|g33353.t1	 1e-147	0.00321802585414608	0.043355722782344
161- 18:	AVAG|g19816.t1	AVAG|g33354.t1	      0	0.0128511024878322	0.0295908525535002
161- 19:	AVAG|g19817.t1	AVAG|g33355.t1	 3e-122	0.00185988935983687	0.0213284514904001
161- 20:	AVAG|g19819.t1	AVAG|g33357.t1	      0	0.0129685045569939	0.0535673304706138
161- 21:	AVAG|g19820.t1	AVAG|g33358.t1	 3e-232	0.00972198328086303	0.0771209404018158
161- 22:	AVAG|g19821.t1	AVAG|g33359.t1	 2e-242	0.00942996793721958	0.0274708819888072
161- 23:	AVAG|g19822.t1	AVAG|g33360.t1	  2e-83	0.00290416626188217	0.00986856343313332
161- 24:	AVAG|g19823.t1	AVAG|g33361.t1	 9e-182	0	0.0337677610304663
161- 25:	AVAG|g19824.t1	AVAG|g33362.t1	 4e-272	0.00469044680722459	0.0335626468489609
161- 26:	AVAG|g19825.t1	AVAG|g33363.t1	 2e-184	0.013507794205849	0.0225580914279584
161- 27:	AVAG|g19826.t1	AVAG|g33364.t1	      0	0.012467819582447	0.0245974084731663
161- 28:	AVAG|g19827.t1	AVAG|g33365.t1	 5e-238	0.00516353158312286	0.0271215992572094
161- 29:	AVAG|g19828.t1	AVAG|g33366.t1	      0	0.00109061184354718	0.0231753231183076
161- 30:	AVAG|g19829.t1	AVAG|g33367.t1	 2e-272	0.00357462696346768	0.0571100316326777
161- 31:	AVAG|g19830.t1	AVAG|g33368.t1	 8e-202	0.00249376788357886	0.031254522300426
161- 32:	AVAG|g19832.t1	AVAG|g33370.t1	 1e-131	0.00576648684058969	0.0315669948950696
161- 33:	AVAG|g19833.t1	AVAG|g33371.t1	      0	0.00657437589835892	0.0238344563598878
161- 34:	AVAG|g19834.t1	AVAG|g33373.t1	      0	0.0105460902677085	0.0223633117354671
161- 35:	AVAG|g19836.t1	AVAG|g33374.t1	      0	0.00315582319665349	0.0202812937522582
161- 36:	AVAG|g19839.t1	AVAG|g33377.t1	 1e-108	0	0.0334317184415283
161- 37:	AVAG|g19840.t1	AVAG|g33378.t1	 2e-198	0.00637149419691521	0.0210466283323606
161- 38:	AVAG|g19842.t1	AVAG|g33380.t1	 4e-202	0.00643090756843776	0.0456607592639256
161- 39:	AVAG|g19843.t1	AVAG|g33381.t1	  4e-70	0.00639662726064033	0.0239064063978367
161- 40:	AVAG|g19844.t1	AVAG|g33382.t1	 7e-314	0.0080198585464989	0.0294089803819131
161- 41:	AVAG|g19845.t1	AVAG|g33383.t1	 2e-115	0.0201253061228269	0.0301358806863043
161- 42:	AVAG|g19846.t1	AVAG|g33384.t1	 2e-184	0.00768416540311022	0.0565861361576234
161- 43:	AVAG|g19847.t1	AVAG|g33385.t1	 4e-238	0.0278256792734116	0.0554567255775468
161- 44:	AVAG|g19849.t1	AVAG|g33391.t1	 4e-114	0.00616230786168709	0.0379347604140626
161- 45:	AVAG|g19850.t1	AVAG|g33392.t1	  1e-85	0.0199063818075572	0.030721018223299
161- 46:	AVAG|g19851.t1	AVAG|g33393.t1	 1e-109	0.00480963572127714	0.0154445612075733
161- 47:	AVAG|g19853.t1	AVAG|g33395.t1	      0	0.00389063879077108	0.0257938668455444
161- 48:	AVAG|g19854.t1	AVAG|g33396.t1	 4e-194	0.00885059264653698	0.0138625432812466
161- 49:	AVAG|g19855.t1	AVAG|g33397.t1	      0	0.00404873661423665	0.0265346689227299
161- 50:	AVAG|g19856.t1	AVAG|g33398.t1	 3e-178	0.0797020867767153	0.0872801660028227
161- 51:	AVAG|g19857.t1	AVAG|g33399.t1	  2e-53	0	0.0140684078029177
161- 52:	AVAG|g19859.t1	AVAG|g33401.t1	      0	0.0238664782201493	0.0355294311928538
161- 53:	AVAG|g19860.t1	AVAG|g33402.t1	 3e-171	0.0109391182641696	0.0713691789873589
161- 54:	AVAG|g19861.t1	AVAG|g33403.t1	      0	0.0355689903268364	0.068136910624397
## Alignment 162: score=548.0 e_value=8.6e-23 N=11 Av111&Av316 minus
162-  0:	AVAG|g19783.t1	AVAG|g37014.t1	 3e-254	0.109839549549027	0.222053537550065
162-  1:	AVAG|g19785.t1	AVAG|g37012.t1	  2e-33	0	0.0596340471958002
162-  2:	AVAG|g19786.t1	AVAG|g37011.t1	      0	0.0117663742763955	0.0394589179961981
162-  3:	AVAG|g19787.t1	AVAG|g37010.t1	 3e-170	0.0157580107317821	0.0175510751328587
162-  4:	AVAG|g19788.t1	AVAG|g37009.t1	 2e-156	0.00156903822916805	0.0203747674055182
162-  5:	AVAG|g19790.t1	AVAG|g37007.t1	 7e-291	0.0712840320809905	0.0463166703924771
162-  6:	AVAG|g19792.t1	AVAG|g37006.t1	  1e-64	0	0.0344228675192266
162-  7:	AVAG|g19793.t1	AVAG|g37005.t1	      0	0.0213424292243062	0.0383345259188314
162-  8:	AVAG|g19794.t1	AVAG|g37004.t1	 7e-165	0.0176360831444663	0.0267971087653074
162-  9:	AVAG|g19796.t1	AVAG|g37003.t1	 9e-282	0.00643189240555717	0.0390422714670399
162- 10:	AVAG|g19797.t1	AVAG|g37002.t1	 6e-291	0.0222096091929443	0.0294235498690487
## Alignment 163: score=1143.0 e_value=5.9e-67 N=23 Av111&Av374 plus
163-  0:	AVAG|g19752.t1	AVAG|g40072.t1	 2e-205	0.0618765127136554	0.0468260871555787
163-  1:	AVAG|g19753.t1	AVAG|g40073.t1	 9e-218	0.00583774109030003	0.0237957831409401
163-  2:	AVAG|g19754.t1	AVAG|g40074.t1	      0	0.00375869984217317	0.0241038374826334
163-  3:	AVAG|g19755.t1	AVAG|g40075.t1	      0	0.00767091763744232	0.0410358753066575
163-  4:	AVAG|g19756.t1	AVAG|g40076.t1	      0	0.00759644400088657	0.0469004524182386
163-  5:	AVAG|g19757.t1	AVAG|g40077.t1	 3e-132	0.0193797309498805	0.0813363947598022
163-  6:	AVAG|g19758.t1	AVAG|g40078.t1	 2e-197	0.00643435581853704	0.0602407796547695
163-  7:	AVAG|g19760.t1	AVAG|g40080.t1	 3e-195	0.00270514269824485	0.0130817269975068
163-  8:	AVAG|g19761.t1	AVAG|g40081.t1	 2e-212	0.0417487905867711	0.0359443784315583
163-  9:	AVAG|g19763.t1	AVAG|g40082.t1	 4e-290	0.0026410415377102	0.0319977430769611
163- 10:	AVAG|g19764.t1	AVAG|g40083.t1	 1e-308	0.00420286894187488	0.0364813554167595
163- 11:	AVAG|g19765.t1	AVAG|g40084.t1	 6e-192	0.00970438677839796	0.0247081167895155
163- 12:	AVAG|g19767.t1	AVAG|g40085.t1	 7e-223	0.00699577555725317	0.0370445664971823
163- 13:	AVAG|g19769.t1	AVAG|g40087.t1	  2e-66	0.042521507757409	0.0169818575623198
163- 14:	AVAG|g19770.t1	AVAG|g40089.t1	 9e-163	0.0148079834922682	0.0337135408966997
163- 15:	AVAG|g19772.t1	AVAG|g40091.t1	 2e-200	0.00616589640734488	0.0351841720089238
163- 16:	AVAG|g19773.t1	AVAG|g40092.t1	 4e-108	0.0195168222683125	0.0214555751622621
163- 17:	AVAG|g19774.t1	AVAG|g40093.t1	 1e-166	0.0153359975944526	0.0195695999428338
163- 18:	AVAG|g19775.t1	AVAG|g40094.t1	  1e-48	-2	-2
163- 19:	AVAG|g19777.t1	AVAG|g40096.t1	 7e-142	0.0171215881707272	0.0507951477183195
163- 20:	AVAG|g19778.t1	AVAG|g40097.t1	 1e-190	0.00536854993306046	0.0183005648354469
163- 21:	AVAG|g19782.t1	AVAG|g40098.t1	 3e-298	0.125782955268293	0.1589441137147
163- 22:	AVAG|g19783.t1	AVAG|g40101.t1	 4e-149	0.0265079947349044	0.00939861923393531
## Alignment 164: score=1297.0 e_value=3.1e-73 N=26 Av111&Av50 plus
164-  0:	AVAG|g19861.t1	AVAG|g11017.t1	      0	0.0239290245209865	0.0501368274042178
164-  1:	AVAG|g19863.t1	AVAG|g11018.t1	 2e-308	0.00516226226838354	0.0219885455674588
164-  2:	AVAG|g19864.t1	AVAG|g11019.t1	 7e-209	0.0120897237975034	0.0260706914497327
164-  3:	AVAG|g19866.t1	AVAG|g11021.t1	      0	0.00305363358412139	0.0217357299253842
164-  4:	AVAG|g19867.t1	AVAG|g11022.t1	 3e-222	0.00224006140016158	0.0168641169097312
164-  5:	AVAG|g19868.t1	AVAG|g11023.t1	 9e-149	0.0595116922880566	0.0675135639169196
164-  6:	AVAG|g19869.t1	AVAG|g11024.t1	 2e-277	0.000924072194521892	0.032857419536679
164-  7:	AVAG|g19870.t1	AVAG|g11025.t1	 7e-107	0.0276069505492996	0.0223646835521028
164-  8:	AVAG|g19872.t1	AVAG|g11027.t1	  6e-84	0	0.0290828036112862
164-  9:	AVAG|g19873.t1	AVAG|g11028.t1	 3e-114	0.0173574913882698	0.0570007149621945
164- 10:	AVAG|g19874.t1	AVAG|g11029.t1	 4e-184	0.00137457083150207	0.0227807945891244
164- 11:	AVAG|g19875.t1	AVAG|g11030.t1	      0	0.004521490710117	0.02323365959148
164- 12:	AVAG|g19876.t1	AVAG|g11031.t1	 5e-207	0.0062028679835302	0.0448655662257694
164- 13:	AVAG|g19877.t1	AVAG|g11032.t1	 9e-237	0.0161116468822719	0.0571944905118224
164- 14:	AVAG|g19879.t1	AVAG|g11034.t1	 5e-216	0.0128805577448415	0.0359676618739659
164- 15:	AVAG|g19881.t1	AVAG|g11036.t1	      0	0.00254076042269266	0.0233579283997694
164- 16:	AVAG|g19882.t1	AVAG|g11037.t1	 2e-188	0.0315945812498021	0.0408739009695828
164- 17:	AVAG|g19884.t1	AVAG|g11040.t1	 1e-102	0.00514361210209055	0.033292567032801
164- 18:	AVAG|g19885.t1	AVAG|g11041.t1	      0	0.00651007718036954	0.0355747700721207
164- 19:	AVAG|g19886.t1	AVAG|g11042.t1	 8e-277	0.0138640686520722	0.0325156278527913
164- 20:	AVAG|g19887.t1	AVAG|g11043.t1	  3e-68	0.00660433546597258	0.0213918244529971
164- 21:	AVAG|g19888.t1	AVAG|g11044.t1	 2e-114	0.00875922364810961	0.00632915148439845
164- 22:	AVAG|g19889.t1	AVAG|g11045.t1	 8e-109	0.00910136311074996	0.0244254964969086
164- 23:	AVAG|g19890.t1	AVAG|g11046.t1	 2e-258	0.00198906133491414	0.0218424173299384
164- 24:	AVAG|g19891.t1	AVAG|g11047.t1	 8e-256	0.0186971552304479	0.0522707848188314
164- 25:	AVAG|g19892.t1	AVAG|g11048.t1	  7e-38	0	0.0190486429542078
## Alignment 165: score=336.0 e_value=1.8e-11 N=7 Av111&Av639 plus
165-  0:	AVAG|g19860.t1	AVAG|g49269.t1	  2e-24	0.664636240487753	0.522410540886085
165-  1:	AVAG|g19866.t1	AVAG|g49272.t1	 3e-152	0.401506973437487	0.503699760174508
165-  2:	AVAG|g19867.t1	AVAG|g49273.t1	 6e-172	0.186821049849307	0.716798165733055
165-  3:	AVAG|g19868.t1	AVAG|g49275.t1	  3e-34	0.618250678679907	0.58676557769967
165-  4:	AVAG|g19869.t1	AVAG|g49276.t1	 4e-223	0.13454497276115	0.506463939465017
165-  5:	AVAG|g19875.t1	AVAG|g49282.t1	 2e-116	0.388416918963556	0.246767559456167
165-  6:	AVAG|g19881.t1	AVAG|g49287.t1	      0	0.116741321624568	0.578377758792726
## Alignment 166: score=514.0 e_value=4.7e-23 N=11 Av111&Av86 plus
166-  0:	AVAG|g19787.t1	AVAG|g16446.t1	  3e-25	1.03863503004361	0.283612470550426
166-  1:	AVAG|g19788.t1	AVAG|g16448.t1	 2e-110	0.156015444613723	0.545045315898233
166-  2:	AVAG|g19792.t1	AVAG|g16453.t1	  5e-43	0.35877745866592	0.58859576445415
166-  3:	AVAG|g19799.t1	AVAG|g16460.t1	  7e-28	0.804239132141241	0.611081001511232
166-  4:	AVAG|g19802.t1	AVAG|g16468.t1	  2e-21	-2	-2
166-  5:	AVAG|g19806.t1	AVAG|g16483.t1	 1e-138	0.362221314119066	0.570972261102677
166-  6:	AVAG|g19811.t1	AVAG|g16485.t1	  3e-95	0.18400506554176	0.511634060825944
166-  7:	AVAG|g19814.t1	AVAG|g16486.t1	  6e-95	0.199398527680197	0.816785941840305
166-  8:	AVAG|g19815.t1	AVAG|g16488.t1	  2e-64	0.585955971820496	0.237006307478007
166-  9:	AVAG|g19817.t1	AVAG|g16489.t1	 3e-107	-2	-2
166- 10:	AVAG|g19821.t1	AVAG|g16492.t1	 2e-143	0.266300725226313	0.6069745612424
## Alignment 167: score=348.0 e_value=3.5e-10 N=7 Av1113&Av845 minus
167-  0:	AVAG|g54748.t1	AVAG|g52753.t1	 6e-167	0.115203285741161	0.0297621194925002
167-  1:	AVAG|g54749.t1	AVAG|g52751.t1	 4e-198	0.0201291042043632	0.0355212717583862
167-  2:	AVAG|g54750.t1	AVAG|g52749.t1	 3e-123	0.0512002991124394	0.0610152857675631
167-  3:	AVAG|g54751.t1	AVAG|g52748.t1	 3e-160	0.0217209751043996	0.0534855966032428
167-  4:	AVAG|g54752.t1	AVAG|g52747.t1	      0	0.00404340894438705	0.0598465937409799
167-  5:	AVAG|g54754.t1	AVAG|g52745.t1	 4e-132	0.0335412007683379	0.0510492432733194
167-  6:	AVAG|g54755.t1	AVAG|g52744.t1	  2e-80	0.153773255279872	0.0930832085082679
## Alignment 168: score=292.0 e_value=6.7e-09 N=6 Av112&Av238 plus
168-  0:	AVAG|g19914.t1	AVAG|g31940.t1	      0	0.216364206038599	0.533973186796722
168-  1:	AVAG|g19916.t1	AVAG|g31946.t1	 1e-244	0.417471340471996	0.655077809097404
168-  2:	AVAG|g19917.t1	AVAG|g31947.t1	 9e-137	0.273190806187067	0.238853357374448
168-  3:	AVAG|g19919.t1	AVAG|g31948.t1	  6e-52	0.50035867603903	0.720871692104271
168-  4:	AVAG|g19920.t1	AVAG|g31949.t1	 4e-193	0.215545577270181	0.799300469424914
168-  5:	AVAG|g19922.t1	AVAG|g31953.t1	  1e-54	0.378500232349093	0.383046977408332
## Alignment 169: score=1333.0 e_value=2.9e-79 N=27 Av112&Av402 minus
169-  0:	AVAG|g19896.t1	AVAG|g41479.t1	 4e-245	0.0010500526741509	0.039912681669588
169-  1:	AVAG|g19897.t1	AVAG|g41478.t1	 8e-266	0.00192802162732565	0.0468379591852749
169-  2:	AVAG|g19899.t1	AVAG|g41475.t1	 1e-144	0	0.00587374514676398
169-  3:	AVAG|g19901.t1	AVAG|g41473.t1	 2e-305	0.00473125501187832	0.0539059201348158
169-  4:	AVAG|g19902.t1	AVAG|g41472.t1	      0	0.0109148808239983	0.0600616008066082
169-  5:	AVAG|g19903.t1	AVAG|g41470.t1	 9e-145	0.108933924983687	0.208472033802595
169-  6:	AVAG|g19907.t1	AVAG|g41467.t1	  3e-84	0.0138668151656879	0.0664465904306496
169-  7:	AVAG|g19908.t1	AVAG|g41465.t1	 5e-267	0.0244768323532123	0.0416678962572146
169-  8:	AVAG|g19910.t1	AVAG|g41463.t1	      0	0.0185735148545131	0.0297849358700978
169-  9:	AVAG|g19911.t1	AVAG|g41462.t1	 6e-190	0.00508099752134158	0.029865303718176
169- 10:	AVAG|g19912.t1	AVAG|g41461.t1	 3e-249	0.009856404688564	0.0259205062991005
169- 11:	AVAG|g19914.t1	AVAG|g41459.t1	      0	0.00325547837582565	0.0324531554498227
169- 12:	AVAG|g19915.t1	AVAG|g41458.t1	      0	0.0122550883174119	0.0397005575048303
169- 13:	AVAG|g19916.t1	AVAG|g41457.t1	      0	0.00550847645519036	0.0217329693701812
169- 14:	AVAG|g19918.t1	AVAG|g41454.t1	 2e-214	0.00579321215819572	0.0232953052087368
169- 15:	AVAG|g19919.t1	AVAG|g41453.t1	 1e-118	0.0839704199124661	0.0371757513150607
169- 16:	AVAG|g19924.t1	AVAG|g41449.t1	  3e-40	0.0113638537654517	0.0549025530174712
169- 17:	AVAG|g19925.t1	AVAG|g41448.t1	 1e-176	0.0119050118672176	0.0204094226436635
169- 18:	AVAG|g19927.t1	AVAG|g41443.t1	 1e-139	0.0454377131547623	0.0866694659724409
169- 19:	AVAG|g19928.t1	AVAG|g41442.t1	 6e-118	0.0389092323531916	0.0335965331048071
169- 20:	AVAG|g19930.t1	AVAG|g41441.t1	  5e-30	0.0160577052582294	0.124999865819317
169- 21:	AVAG|g19931.t1	AVAG|g41440.t1	      0	0.00553856417067404	0.0361243637512667
169- 22:	AVAG|g19932.t1	AVAG|g41438.t1	  2e-74	0.229533177181765	0.498778993088562
169- 23:	AVAG|g19934.t1	AVAG|g41437.t1	 1e-253	0.00774137991464523	0.0205316499751294
169- 24:	AVAG|g19935.t1	AVAG|g41436.t1	 3e-273	0.0423039504492764	0.0905189171023915
169- 25:	AVAG|g19936.t1	AVAG|g41435.t1	      0	0.00545953275217594	0.0320219393973671
169- 26:	AVAG|g19937.t1	AVAG|g41434.t1	      0	0.010929155144318	0.0490027293643197
## Alignment 170: score=479.0 e_value=5e-20 N=10 Av112&Av55 plus
170-  0:	AVAG|g19914.t1	AVAG|g11983.t1	      0	0.218143107668074	0.529456493204319
170-  1:	AVAG|g19916.t1	AVAG|g11990.t1	 2e-249	0.422356987135386	0.65604198829221
170-  2:	AVAG|g19917.t1	AVAG|g11991.t1	 2e-135	0.27323657626574	0.235355873177031
170-  3:	AVAG|g19919.t1	AVAG|g11992.t1	  4e-51	0.48794413587541	0.781636041850323
170-  4:	AVAG|g19920.t1	AVAG|g11993.t1	 3e-193	0.215912215282349	0.80369766995611
170-  5:	AVAG|g19926.t1	AVAG|g11996.t1	 7e-156	0.203978316835544	0.689071593071513
170-  6:	AVAG|g19927.t1	AVAG|g12000.t1	  8e-47	0.744096606199245	0.978975226517435
170-  7:	AVAG|g19931.t1	AVAG|g12007.t1	      0	0.319189916115192	0.683659695502578
170-  8:	AVAG|g19932.t1	AVAG|g12008.t1	  3e-73	0.26833723296982	0.903866652431242
170-  9:	AVAG|g19934.t1	AVAG|g12009.t1	 3e-153	0.276801669687655	0.780726910742513
## Alignment 171: score=1787.0 e_value=2e-115 N=36 Av112&Av96 minus
171-  0:	AVAG|g19974.t1	AVAG|g17879.t1	      0	0.019238675091016	0.0425143321315749
171-  1:	AVAG|g19975.t1	AVAG|g17874.t1	  3e-29	1.12711878634486	0.157926038239718
171-  2:	AVAG|g19976.t1	AVAG|g17873.t1	 1e-189	0.104857647579262	0.0757153354732995
171-  3:	AVAG|g19977.t1	AVAG|g17872.t1	      0	0.0491202570906272	0.0861119759306422
171-  4:	AVAG|g19978.t1	AVAG|g17871.t1	      0	0.00758365647904025	0.042171845579896
171-  5:	AVAG|g19979.t1	AVAG|g17870.t1	 1e-146	0.00739491432271743	0.0270177795572555
171-  6:	AVAG|g19980.t1	AVAG|g17869.t1	 2e-251	0.0274601393144428	0.0366986626682172
171-  7:	AVAG|g19981.t1	AVAG|g17868.t1	      0	0.0138674862830452	0.0403647603673141
171-  8:	AVAG|g19982.t1	AVAG|g17867.t1	  2e-53	0.00462607480548583	0.0758540671866302
171-  9:	AVAG|g19983.t1	AVAG|g17866.t1	      0	0.0107189718585242	0.0331316809328388
171- 10:	AVAG|g19984.t1	AVAG|g17865.t1	      0	0.026905376837241	0.0507813462367525
171- 11:	AVAG|g19985.t1	AVAG|g17862.t1	      0	0.00897135818833092	0.0293412039629065
171- 12:	AVAG|g19986.t1	AVAG|g17861.t1	 2e-221	0.0749778912241012	0.0793361097537153
171- 13:	AVAG|g19988.t1	AVAG|g17860.t1	 2e-162	0.00380912891585753	0.0168961739062844
171- 14:	AVAG|g19989.t1	AVAG|g17859.t1	      0	0.00711032166759336	0.0198728248198389
171- 15:	AVAG|g19990.t1	AVAG|g17858.t1	 1e-208	0.0277613911431179	0.0826609902562336
171- 16:	AVAG|g19991.t1	AVAG|g17857.t1	  2e-99	0.164498636179689	0.101493696209133
171- 17:	AVAG|g19992.t1	AVAG|g17856.t1	 4e-252	0.00677041754127185	0.0401433603117785
171- 18:	AVAG|g19993.t1	AVAG|g17851.t1	 2e-198	0.00616336288261074	0.0648585390071526
171- 19:	AVAG|g19994.t1	AVAG|g17850.t1	 1e-106	0.00285578641092138	0.0093096618147822
171- 20:	AVAG|g19996.t1	AVAG|g17847.t1	  4e-57	0.090654896659794	0.117383632535218
171- 21:	AVAG|g19997.t1	AVAG|g17846.t1	  2e-48	0	0.0139864193085547
171- 22:	AVAG|g19998.t1	AVAG|g17844.t1	 1e-221	0.00755741887161631	0.0231604122094343
171- 23:	AVAG|g19999.t1	AVAG|g17843.t1	      0	0.00841024501033998	0.0336693901365582
171- 24:	AVAG|g20000.t1	AVAG|g17842.t1	 1e-296	0.0101238882531715	0.0379028017472668
171- 25:	AVAG|g20002.t1	AVAG|g17840.t1	 1e-119	0.087617133810612	0.0889423594697427
171- 26:	AVAG|g20003.t1	AVAG|g17839.t1	  4e-78	0.161703630248184	0.0753946251731599
171- 27:	AVAG|g20004.t1	AVAG|g17837.t1	  4e-54	0.0126230188683555	0.0270299523623977
171- 28:	AVAG|g20005.t1	AVAG|g17835.t1	      0	0.0134896040909543	0.0495813653497828
171- 29:	AVAG|g20006.t1	AVAG|g17834.t1	      0	0.0125638594605734	0.0296188538058495
171- 30:	AVAG|g20007.t1	AVAG|g17832.t1	 2e-130	0.0217618837769347	0.00906697858022958
171- 31:	AVAG|g20008.t1	AVAG|g17831.t1	 3e-285	0.0610307082629507	0.0818767626871284
171- 32:	AVAG|g20009.t1	AVAG|g17830.t1	 2e-214	0.00959533327760236	0.0308229571455998
171- 33:	AVAG|g20010.t1	AVAG|g17829.t1	 1e-175	0.00970775138872161	0.023158922173861
171- 34:	AVAG|g20011.t1	AVAG|g17828.t1	 4e-133	0.101411734245422	0.198836303956373
171- 35:	AVAG|g20012.t1	AVAG|g17827.t1	      0	0.0326430368505371	0.0292999030830446
## Alignment 172: score=250.0 e_value=4.4e-06 N=5 Av1125&Av30 plus
172-  0:	AVAG|g54795.t1	AVAG|g7279.t1	 2e-155	0.252171317535711	0.0647800638264729
172-  1:	AVAG|g54796.t1	AVAG|g7280.t1	 1e-263	0.00191601573150698	0.0224255895103512
172-  2:	AVAG|g54797.t1	AVAG|g7281.t1	  2e-91	0.00524248530353271	0.00947879915379209
172-  3:	AVAG|g54798.t1	AVAG|g7282.t1	  1e-76	0.00303413814569095	0.0177917905802636
172-  4:	AVAG|g54799.t1	AVAG|g7283.t1	 2e-128	0.0147719808326217	0.0629373152319352
## Alignment 173: score=250.0 e_value=4.2e-06 N=5 Av1128&Av186 minus
173-  0:	AVAG|g54811.t1	AVAG|g27509.t1	  7e-57	0.0261559379846449	0.0186489794515433
173-  1:	AVAG|g54813.t1	AVAG|g27508.t1	      0	0.0169712964396519	0.0533619112795019
173-  2:	AVAG|g54814.t1	AVAG|g27507.t1	  1e-69	0.0304868390483091	0.0585663277285774
173-  3:	AVAG|g54815.t1	AVAG|g27506.t1	      0	0.0196291915295958	0.0432127783710777
173-  4:	AVAG|g54816.t1	AVAG|g27505.t1	      0	0.0226554442428084	0.0504282962396146
## Alignment 174: score=290.0 e_value=5.7e-09 N=6 Av113&Av131 minus
174-  0:	AVAG|g20066.t1	AVAG|g22072.t1	  8e-62	0.551221147995284	0.527061235305469
174-  1:	AVAG|g20067.t1	AVAG|g22071.t1	  1e-79	0.275103988066829	0.49066260478459
174-  2:	AVAG|g20070.t1	AVAG|g22068.t1	 7e-119	0.155985977680899	0.614924164649316
174-  3:	AVAG|g20072.t1	AVAG|g22064.t1	  1e-39	2.01829136908627	0.240495696278288
174-  4:	AVAG|g20074.t1	AVAG|g22062.t1	 9e-127	0.237411796168876	0.843037280042781
174-  5:	AVAG|g20076.t1	AVAG|g22056.t1	 3e-111	0.0884292843483651	0.672585367520712
## Alignment 175: score=1273.0 e_value=2.9e-75 N=26 Av113&Av158 plus
175-  0:	AVAG|g20017.t1	AVAG|g24847.t1	  9e-25	0.372611165022295	0.387668132451811
175-  1:	AVAG|g20018.t1	AVAG|g24848.t1	  8e-21	0.544039457607875	0.684799879010933
175-  2:	AVAG|g20019.t1	AVAG|g24849.t1	      0	0.171734507117617	0.801626739492436
175-  3:	AVAG|g20020.t1	AVAG|g24850.t1	 4e-260	0.248646633837353	0.632818675217822
175-  4:	AVAG|g20022.t1	AVAG|g24855.t1	 2e-311	0.378331276014382	0.394700198724286
175-  5:	AVAG|g20023.t1	AVAG|g24856.t1	 3e-233	0.106710172331615	0.237410291443457
175-  6:	AVAG|g20027.t1	AVAG|g24857.t1	      0	0.118986964584355	0.700278919378545
175-  7:	AVAG|g20030.t1	AVAG|g24858.t1	 2e-119	0.435110175874198	0.576139514758309
175-  8:	AVAG|g20032.t1	AVAG|g24859.t1	 3e-276	0.0659490234027447	0.639971159894684
175-  9:	AVAG|g20034.t1	AVAG|g24860.t1	 1e-111	0.22569661869791	0.553935445419741
175- 10:	AVAG|g20037.t1	AVAG|g24862.t1	 8e-176	0.312516877766234	0.727293830158697
175- 11:	AVAG|g20038.t1	AVAG|g24865.t1	 2e-123	0.118963465623154	0.543564389981457
175- 12:	AVAG|g20039.t1	AVAG|g24866.t1	      0	0.047347860921915	0.611356307336353
175- 13:	AVAG|g20040.t1	AVAG|g24867.t1	 2e-101	0.00236779991457529	0.666668818264531
175- 14:	AVAG|g20045.t1	AVAG|g24869.t1	 1e-157	0.0263558962574483	0.513597869454633
175- 15:	AVAG|g20047.t1	AVAG|g24870.t1	  3e-82	0.442566320074061	0.666569489415781
175- 16:	AVAG|g20048.t1	AVAG|g24871.t1	 5e-144	0.228439161624506	0.561173111941959
175- 17:	AVAG|g20049.t1	AVAG|g24872.t1	  2e-31	0.440153813816281	0.652558416539268
175- 18:	AVAG|g20051.t1	AVAG|g24873.t1	  1e-75	0.300413741110071	0.469731652380683
175- 19:	AVAG|g20052.t1	AVAG|g24874.t1	 1e-166	0.232260450934835	0.672575880824752
175- 20:	AVAG|g20056.t1	AVAG|g24879.t1	      0	0.246587378199158	0.709477257968502
175- 21:	AVAG|g20058.t1	AVAG|g24881.t1	 1e-156	0.390048673787579	0.421639367070346
175- 22:	AVAG|g20060.t1	AVAG|g24882.t1	 9e-203	0.206533754032582	0.635619801029974
175- 23:	AVAG|g20062.t1	AVAG|g24883.t1	 2e-190	0.403824959317566	0.658022456503261
175- 24:	AVAG|g20063.t1	AVAG|g24884.t1	 8e-204	0.335358509834047	0.692415086554356
175- 25:	AVAG|g20066.t1	AVAG|g24885.t1	  1e-71	0.491482856293138	0.537538512612341
## Alignment 176: score=1068.0 e_value=2e-62 N=22 Av113&Av23 plus
176-  0:	AVAG|g20076.t1	AVAG|g5901.t1	 2e-110	0.119503407990348	0.303083258820327
176-  1:	AVAG|g20077.t1	AVAG|g5903.t1	 5e-200	0.249288727047283	0.702400808597772
176-  2:	AVAG|g20080.t1	AVAG|g5904.t1	  1e-98	0.266548850131289	0.63147764795956
176-  3:	AVAG|g20082.t1	AVAG|g5906.t1	  3e-77	0.294462211533858	0.663591108458317
176-  4:	AVAG|g20084.t1	AVAG|g5910.t1	 3e-190	0.0408188555566623	0.660311105038594
176-  5:	AVAG|g20085.t1	AVAG|g5911.t1	 1e-146	0.424532367246557	0.371123908544971
176-  6:	AVAG|g20087.t1	AVAG|g5915.t1	  1e-36	-2	-2
176-  7:	AVAG|g20088.t1	AVAG|g5917.t1	  8e-55	0.0812351828556589	0.540512503776413
176-  8:	AVAG|g20089.t1	AVAG|g5918.t1	  7e-61	1.21927736721825	0.244111489734594
176-  9:	AVAG|g20093.t1	AVAG|g5920.t1	 2e-151	0.10650114994388	0.630482335151129
176- 10:	AVAG|g20094.t1	AVAG|g5921.t1	 3e-176	0.291548304338719	0.424407124192894
176- 11:	AVAG|g20097.t1	AVAG|g5922.t1	  2e-49	0.179853761497808	0.506329691845977
176- 12:	AVAG|g20098.t1	AVAG|g5923.t1	  2e-61	0.201601440417785	0.573605707110508
176- 13:	AVAG|g20100.t1	AVAG|g5927.t1	 5e-130	0.325607995412072	0.667878863368892
176- 14:	AVAG|g20101.t1	AVAG|g5928.t1	  5e-77	0.344475612171384	0.776973126610868
176- 15:	AVAG|g20105.t1	AVAG|g5929.t1	  3e-64	0.0752338658983854	0.22768872161889
176- 16:	AVAG|g20106.t1	AVAG|g5932.t1	 2e-106	0.269443965931578	0.496510706810352
176- 17:	AVAG|g20110.t1	AVAG|g5933.t1	  4e-81	0.363236384889356	0.449580083019263
176- 18:	AVAG|g20111.t1	AVAG|g5934.t1	      0	0.170818322461695	0.614725240684107
176- 19:	AVAG|g20113.t1	AVAG|g5937.t1	 1e-233	0.156072878336012	0.446853561337374
176- 20:	AVAG|g20121.t1	AVAG|g5943.t1	  4e-29	0.525175459274345	1.08399591952806
176- 21:	AVAG|g20123.t1	AVAG|g5944.t1	      0	0.334191878663428	0.527756530718349
## Alignment 177: score=1945.0 e_value=6.3e-130 N=39 Av113&Av400 minus
177-  0:	AVAG|g20020.t1	AVAG|g41409.t1	      0	0.00712700240570082	0.0262343880509135
177-  1:	AVAG|g20021.t1	AVAG|g41408.t1	 6e-195	0	0.0311848930375178
177-  2:	AVAG|g20022.t1	AVAG|g41407.t1	      0	0.0126229256852031	0.0425062335294744
177-  3:	AVAG|g20023.t1	AVAG|g41406.t1	 2e-248	0.00502262047859638	0.017371940504712
177-  4:	AVAG|g20024.t1	AVAG|g41405.t1	      0	0.00256782826306275	0.0371120928171459
177-  5:	AVAG|g20025.t1	AVAG|g41404.t1	      0	0.0185817326100714	0.0508337837913578
177-  6:	AVAG|g20026.t1	AVAG|g41403.t1	 5e-108	0.00452831564319002	0.069213344165841
177-  7:	AVAG|g20027.t1	AVAG|g41402.t1	      0	0.00683570667610604	0.0412333301385364
177-  8:	AVAG|g20028.t1	AVAG|g41401.t1	 6e-175	0.0181313050630151	0.0278833586426108
177-  9:	AVAG|g20030.t1	AVAG|g41400.t1	 4e-293	0.00429093639872232	0.0351541037351458
177- 10:	AVAG|g20031.t1	AVAG|g41399.t1	 7e-267	0.00196947429766863	0.041509151487879
177- 11:	AVAG|g20032.t1	AVAG|g41398.t1	 9e-304	0.00260097074490668	0.0194992026419796
177- 12:	AVAG|g20034.t1	AVAG|g41397.t1	 4e-260	0.00319744688926237	0.0128730901153982
177- 13:	AVAG|g20035.t1	AVAG|g41396.t1	      0	0.00449131153181859	0.0529808976532985
177- 14:	AVAG|g20036.t1	AVAG|g41395.t1	 5e-141	0.00530349882308096	0.0528594433617069
177- 15:	AVAG|g20037.t1	AVAG|g41394.t1	      0	0.0031176973967422	0.0244719915452008
177- 16:	AVAG|g20038.t1	AVAG|g41393.t1	 2e-176	0	0.0526994596003121
177- 17:	AVAG|g20039.t1	AVAG|g41392.t1	      0	0	0.02653466892273
177- 18:	AVAG|g20040.t1	AVAG|g41391.t1	 2e-101	0	0
177- 19:	AVAG|g20041.t1	AVAG|g41390.t1	  3e-80	0.0581777046047612	0.0631413037899322
177- 20:	AVAG|g20042.t1	AVAG|g41389.t1	  9e-47	0.0147364544394971	0.0149817715677328
177- 21:	AVAG|g20043.t1	AVAG|g41388.t1	      0	0.00938624830397096	0.0325284625484416
177- 22:	AVAG|g20044.t1	AVAG|g41387.t1	 6e-200	0.00612748506357248	0.0375600038660599
177- 23:	AVAG|g20045.t1	AVAG|g41386.t1	 8e-166	0	0.0187999399381457
177- 24:	AVAG|g20047.t1	AVAG|g41385.t1	 2e-225	0.00118753117338707	0.0217998998209806
177- 25:	AVAG|g20048.t1	AVAG|g41384.t1	 1e-243	0.00206932360969503	0.0278939760850758
177- 26:	AVAG|g20049.t1	AVAG|g41383.t1	  4e-72	0.00671520994240808	0.0337768146824079
177- 27:	AVAG|g20050.t1	AVAG|g41382.t1	 6e-265	0.00280417837188123	0.0425646124443372
177- 28:	AVAG|g20051.t1	AVAG|g41381.t1	 4e-298	0.00527956694851041	0.027526025137821
177- 29:	AVAG|g20052.t1	AVAG|g41380.t1	      0	0.00654097681293985	0.033565329537838
177- 30:	AVAG|g20053.t1	AVAG|g41379.t1	  6e-88	0.00292113319615581	0.00967755362693088
177- 31:	AVAG|g20054.t1	AVAG|g41378.t1	 2e-215	0.0440868639653807	0.0653771191919912
177- 32:	AVAG|g20056.t1	AVAG|g41376.t1	      0	0.00260580293980898	0.0182249453431302
177- 33:	AVAG|g20057.t1	AVAG|g41375.t1	 2e-252	0.0658672600017655	0.0274811169232889
177- 34:	AVAG|g20059.t1	AVAG|g41374.t1	 7e-194	0.00249792071037346	0.0252124580992386
177- 35:	AVAG|g20060.t1	AVAG|g41373.t1	 1e-299	0.00677062218524735	0.0161260411728561
177- 36:	AVAG|g20062.t1	AVAG|g41371.t1	      0	0.0093223185072724	0.0234669123955744
177- 37:	AVAG|g20063.t1	AVAG|g41370.t1	      0	0.00773241049887795	0.0467822129437222
177- 38:	AVAG|g20064.t1	AVAG|g41369.t1	  6e-55	0	0.0131871529184001
## Alignment 178: score=1319.0 e_value=8e-79 N=27 Av113&Av403 plus
178-  0:	AVAG|g20023.t1	AVAG|g41483.t1	  2e-62	0.0553396275444234	0.199335920023995
178-  1:	AVAG|g20025.t1	AVAG|g41484.t1	 9e-159	0.511118827951126	0.682330362253821
178-  2:	AVAG|g20027.t1	AVAG|g41485.t1	      0	0.117221057245664	0.692099836812971
178-  3:	AVAG|g20030.t1	AVAG|g41487.t1	 1e-121	0.3836424549392	0.670426652789685
178-  4:	AVAG|g20032.t1	AVAG|g41488.t1	 3e-276	0.0659673917138902	0.645395368016776
178-  5:	AVAG|g20034.t1	AVAG|g41489.t1	 1e-122	0.248103948131525	0.560276296350784
178-  6:	AVAG|g20037.t1	AVAG|g41491.t1	 1e-174	0.325473530145129	0.732709048568946
178-  7:	AVAG|g20038.t1	AVAG|g41494.t1	 2e-145	0.111416374270553	0.634208106082669
178-  8:	AVAG|g20039.t1	AVAG|g41495.t1	      0	0.0473454418820263	0.620076276002528
178-  9:	AVAG|g20040.t1	AVAG|g41496.t1	 2e-101	0.00236593256138657	0.649531913755017
178- 10:	AVAG|g20042.t1	AVAG|g41497.t1	  2e-13	0.629556747626475	0.652268785332734
178- 11:	AVAG|g20045.t1	AVAG|g41498.t1	 3e-157	0.0279354677245586	0.504970887204091
178- 12:	AVAG|g20047.t1	AVAG|g41499.t1	  5e-79	0.453277460900218	0.648197500133804
178- 13:	AVAG|g20048.t1	AVAG|g41500.t1	 5e-144	0.22853985540359	0.590323602640527
178- 14:	AVAG|g20049.t1	AVAG|g41501.t1	  2e-31	0.4370929714663	0.668792725814236
178- 15:	AVAG|g20051.t1	AVAG|g41502.t1	  9e-76	0.297426036979029	0.466020482306675
178- 16:	AVAG|g20052.t1	AVAG|g41503.t1	 5e-166	0.232163887826004	0.634394112826867
178- 17:	AVAG|g20056.t1	AVAG|g41509.t1	      0	0.240515762547727	0.758706331200374
178- 18:	AVAG|g20058.t1	AVAG|g41511.t1	 1e-189	0.366485051409629	0.411580132246835
178- 19:	AVAG|g20060.t1	AVAG|g41512.t1	 3e-202	0.20844460919227	0.650017247443697
178- 20:	AVAG|g20062.t1	AVAG|g41513.t1	 4e-196	0.385549134206564	0.742285404755713
178- 21:	AVAG|g20063.t1	AVAG|g41514.t1	 1e-203	0.335888665990737	0.71193500134944
178- 22:	AVAG|g20066.t1	AVAG|g41515.t1	  6e-72	0.480312723098215	0.527756454524624
178- 23:	AVAG|g20067.t1	AVAG|g41519.t1	  1e-57	0.270717223828352	0.469173387780861
178- 24:	AVAG|g20070.t1	AVAG|g41522.t1	 1e-119	0.156034157225839	0.669950570544432
178- 25:	AVAG|g20072.t1	AVAG|g41525.t1	  7e-40	1.99214493046161	0.233129154551694
178- 26:	AVAG|g20074.t1	AVAG|g41527.t1	 1e-125	0.238872167259909	0.779154229340353
## Alignment 179: score=1445.0 e_value=4.7e-90 N=29 Av113&Av467 plus
179-  0:	AVAG|g20065.t1	AVAG|g44100.t1	 3e-184	0.00800363309088016	0.0430054099614336
179-  1:	AVAG|g20066.t1	AVAG|g44101.t1	 9e-285	0.00921603170376173	0.0447678591184786
179-  2:	AVAG|g20067.t1	AVAG|g44102.t1	      0	0.00766583906419232	0.0273877988736019
179-  3:	AVAG|g20068.t1	AVAG|g44103.t1	 2e-188	0.00135884987913242	0.041405683977508
179-  4:	AVAG|g20069.t1	AVAG|g44104.t1	  9e-67	0	0.0272138698048234
179-  5:	AVAG|g20070.t1	AVAG|g44105.t1	 9e-151	0	0.0427814537902639
179-  6:	AVAG|g20071.t1	AVAG|g44106.t1	 2e-116	0.0186602576409752	0.0460671094698046
179-  7:	AVAG|g20072.t1	AVAG|g44107.t1	 2e-202	0.00252898026769325	0.037209723217215
179-  8:	AVAG|g20074.t1	AVAG|g44109.t1	 1e-215	0.00112275470069492	0.0168783494327863
179-  9:	AVAG|g20076.t1	AVAG|g44111.t1	 5e-126	0	0.0460671094698046
179- 10:	AVAG|g20077.t1	AVAG|g44112.t1	 5e-294	0.00666819240298471	0.0215997649576735
179- 11:	AVAG|g20078.t1	AVAG|g44113.t1	 1e-150	0.0778056631138872	0.0662514406886591
179- 12:	AVAG|g20080.t1	AVAG|g44114.t1	 2e-239	0.00610017766070905	0.0493068508340985
179- 13:	AVAG|g20081.t1	AVAG|g44115.t1	 9e-187	0.00537275635468891	0.0417095882630733
179- 14:	AVAG|g20082.t1	AVAG|g44116.t1	 4e-144	0.00343741650126513	0.0316113514683339
179- 15:	AVAG|g20083.t1	AVAG|g44117.t1	 5e-113	0.0420231521259458	0.018396425617665
179- 16:	AVAG|g20084.t1	AVAG|g44118.t1	 2e-205	0.00126395648200471	0.0213841998188206
179- 17:	AVAG|g20085.t1	AVAG|g44119.t1	      0	0.013799141699741	0.0384783356782109
179- 18:	AVAG|g20087.t1	AVAG|g44121.t1	 2e-104	-2	-2
179- 19:	AVAG|g20088.t1	AVAG|g44123.t1	  3e-66	0.00338983627921464	0.0305126824773327
179- 20:	AVAG|g20089.t1	AVAG|g44124.t1	 5e-163	0.0244283178989831	0.0154366138692859
179- 21:	AVAG|g20090.t1	AVAG|g44125.t1	  1e-79	0.034524923854481	0.0194128484703935
179- 22:	AVAG|g20092.t1	AVAG|g44126.t1	      0	0.0444724401047295	0.0302920661049463
179- 23:	AVAG|g20093.t1	AVAG|g44128.t1	 3e-162	0.00736111908394299	0.0293555612533181
179- 24:	AVAG|g20094.t1	AVAG|g44129.t1	 9e-284	0.00380922967890003	0.0255683881466383
179- 25:	AVAG|g20096.t1	AVAG|g44131.t1	  4e-70	0.0141597126109895	0.0341615026839458
179- 26:	AVAG|g20097.t1	AVAG|g44132.t1	  3e-71	0.00341686240189552	0.025864632053377
179- 27:	AVAG|g20098.t1	AVAG|g44133.t1	  2e-95	0.00510640270474015	0.0177523080644286
179- 28:	AVAG|g20100.t1	AVAG|g44135.t1	 4e-226	0.0181251628800619	0.0283486249165554
## Alignment 180: score=1096.0 e_value=2e-62 N=22 Av113&Av622 minus
180-  0:	AVAG|g20101.t1	AVAG|g48908.t1	 2e-208	0.00601205624117705	0.0394828001140664
180-  1:	AVAG|g20102.t1	AVAG|g48907.t1	      0	0.00467992158671357	0.0361024479252774
180-  2:	AVAG|g20103.t1	AVAG|g48906.t1	  2e-59	0.00768006710991953	0.0154844209676602
180-  3:	AVAG|g20104.t1	AVAG|g48905.t1	 1e-180	0.0426602901142398	0.0667272974912854
180-  4:	AVAG|g20105.t1	AVAG|g48904.t1	 2e-220	0.00111358595068442	0.028849710620847
180-  5:	AVAG|g20106.t1	AVAG|g48903.t1	 3e-186	0.0109503485094664	0.00922733669071224
180-  6:	AVAG|g20107.t1	AVAG|g48902.t1	      0	0.000713818387118166	0.0578135222890886
180-  7:	AVAG|g20108.t1	AVAG|g48901.t1	      0	0.00309544721434944	0.0411306867746897
180-  8:	AVAG|g20109.t1	AVAG|g48900.t1	 5e-188	0.00253485665887322	0.0173920836891827
180-  9:	AVAG|g20110.t1	AVAG|g48899.t1	 2e-167	0.00290346358258942	0.0406682385906053
180- 10:	AVAG|g20111.t1	AVAG|g48898.t1	      0	0.00579077665744213	0.0544463976589207
180- 11:	AVAG|g20112.t1	AVAG|g48897.t1	  2e-38	0.0115054988831112	0.0216621556115895
180- 12:	AVAG|g20113.t1	AVAG|g48896.t1	 1e-304	0.00266430120327583	0.0241956466636661
180- 13:	AVAG|g20114.t1	AVAG|g48894.t1	 1e-193	0.00261837490470027	0.0219795949391245
180- 14:	AVAG|g20116.t1	AVAG|g48892.t1	      0	0.00127496843283646	0.0364576892443124
180- 15:	AVAG|g20117.t1	AVAG|g48891.t1	 2e-228	0.0131438194165355	0.0407709069141654
180- 16:	AVAG|g20118.t1	AVAG|g48890.t1	 6e-223	0.00762949358579131	0.0460208240825074
180- 17:	AVAG|g20119.t1	AVAG|g48889.t1	 7e-111	0.00894198371767961	0.0211281577250223
180- 18:	AVAG|g20121.t1	AVAG|g48887.t1	  3e-71	0.0169164205440783	0.0437681145046024
180- 19:	AVAG|g20122.t1	AVAG|g48885.t1	  3e-66	0	0.00246863008311352
180- 20:	AVAG|g20123.t1	AVAG|g48884.t1	      0	0.00434355413795704	0.030739181128414
180- 21:	AVAG|g20124.t1	AVAG|g48881.t1	      0	0.232815567622777	0.447190377500225
## Alignment 181: score=686.0 e_value=8.9e-32 N=14 Av113&Av732 plus
181-  0:	AVAG|g20077.t1	AVAG|g51151.t1	 2e-199	0.231387702971729	0.83086668171071
181-  1:	AVAG|g20078.t1	AVAG|g51152.t1	  3e-36	0.63440181934221	0.698539814695467
181-  2:	AVAG|g20080.t1	AVAG|g51153.t1	 3e-131	0.272015108994522	0.513069841062023
181-  3:	AVAG|g20082.t1	AVAG|g51155.t1	  5e-76	0.288701599098608	0.734218152724535
181-  4:	AVAG|g20084.t1	AVAG|g51159.t1	 1e-105	0.0636299582875523	0.43368104482674
181-  5:	AVAG|g20085.t1	AVAG|g51160.t1	 6e-145	0.424099136237679	0.380706200385928
181-  6:	AVAG|g20087.t1	AVAG|g51164.t1	  1e-36	-2	-2
181-  7:	AVAG|g20088.t1	AVAG|g51166.t1	  4e-54	0.0852505716041183	0.537918542951732
181-  8:	AVAG|g20089.t1	AVAG|g51167.t1	  9e-61	1.23941532445268	0.257022081589391
181-  9:	AVAG|g20093.t1	AVAG|g51169.t1	 8e-151	0.108097744479771	0.652222987806068
181- 10:	AVAG|g20094.t1	AVAG|g51170.t1	 5e-183	0.238081717143385	0.558378555175968
181- 11:	AVAG|g20097.t1	AVAG|g51172.t1	  1e-49	0.162536880509741	0.573840510138776
181- 12:	AVAG|g20098.t1	AVAG|g51173.t1	  6e-62	0.197691363135313	0.614782427901281
181- 13:	AVAG|g20100.t1	AVAG|g51177.t1	 3e-129	0.339223048827831	0.69314868851512
## Alignment 182: score=443.0 e_value=1.2e-17 N=9 Av114&Av164 plus
182-  0:	AVAG|g20216.t1	AVAG|g25431.t1	  3e-87	0.201055744887521	0.76871036522353
182-  1:	AVAG|g20217.t1	AVAG|g25434.t1	 1e-159	0.112114288364465	0.566880133909685
182-  2:	AVAG|g20218.t1	AVAG|g25435.t1	 2e-109	0.667477905502306	1.02564547389337
182-  3:	AVAG|g20219.t1	AVAG|g25436.t1	 1e-225	0.195829932117704	0.699347978900117
182-  4:	AVAG|g20220.t1	AVAG|g25438.t1	 3e-266	0.118438206460314	0.67207131280296
182-  5:	AVAG|g20224.t1	AVAG|g25442.t1	      0	0.269030407021893	0.743189220476913
182-  6:	AVAG|g20226.t1	AVAG|g25443.t1	  3e-93	0.192854691836234	0.673754153889368
182-  7:	AVAG|g20227.t1	AVAG|g25444.t1	 3e-198	0.105393772178488	0.520211492584276
182-  8:	AVAG|g20228.t1	AVAG|g25446.t1	 1e-149	0.318131601722853	0.321601251894112
## Alignment 183: score=1680.0 e_value=6.2e-116 N=35 Av114&Av2 minus
183-  0:	AVAG|g20128.t1	AVAG|g394.t1	 7e-241	0.20009859097785	0.682147221000613
183-  1:	AVAG|g20129.t1	AVAG|g393.t1	  5e-46	0.59835975790132	0.92540871532863
183-  2:	AVAG|g20130.t1	AVAG|g392.t1	 2e-100	0.156740841893308	0.352993399086249
183-  3:	AVAG|g20132.t1	AVAG|g389.t1	  3e-39	0.248135077814682	0.618015984197407
183-  4:	AVAG|g20139.t1	AVAG|g387.t1	  5e-32	0.356694848104214	0.569609029873037
183-  5:	AVAG|g20142.t1	AVAG|g385.t1	 4e-281	0.20991779681117	0.706014296473781
183-  6:	AVAG|g20146.t1	AVAG|g379.t1	      0	0.273448448591624	0.731110845543251
183-  7:	AVAG|g20147.t1	AVAG|g378.t1	  3e-80	0.268334378089117	0.91451731704279
183-  8:	AVAG|g20148.t1	AVAG|g368.t1	  8e-47	0.392881069692877	0.742375021820612
183-  9:	AVAG|g20149.t1	AVAG|g367.t1	  2e-79	0.323863665646283	0.977318194425516
183- 10:	AVAG|g20151.t1	AVAG|g366.t1	      0	0.312438752118539	0.732530021885422
183- 11:	AVAG|g20152.t1	AVAG|g364.t1	  1e-85	0.579453645105182	0.535811956760401
183- 12:	AVAG|g20154.t1	AVAG|g363.t1	 2e-290	0.0898749248454529	0.505004594255465
183- 13:	AVAG|g20156.t1	AVAG|g362.t1	  5e-91	0.635422067614499	0.669013727201204
183- 14:	AVAG|g20158.t1	AVAG|g360.t1	 2e-158	0.489304207895883	0.335794025827716
183- 15:	AVAG|g20160.t1	AVAG|g359.t1	  4e-66	0.990619601903364	0.221163291336321
183- 16:	AVAG|g20162.t1	AVAG|g357.t1	  3e-96	0.260470422749383	0.266777698911826
183- 17:	AVAG|g20163.t1	AVAG|g354.t1	 2e-140	0.282450723175544	0.6042000216641
183- 18:	AVAG|g20165.t1	AVAG|g347.t1	  1e-26	0.43395526874792	0.570425329786828
183- 19:	AVAG|g20166.t1	AVAG|g346.t1	  2e-44	0.435838312917009	0.516270973502358
183- 20:	AVAG|g20168.t1	AVAG|g339.t1	 8e-172	0.190593441248792	0.297454682716864
183- 21:	AVAG|g20169.t1	AVAG|g337.t1	  3e-37	0.174882620140972	0.581721011189754
183- 22:	AVAG|g20170.t1	AVAG|g332.t1	  4e-66	0.222550746983588	0.680746653282436
183- 23:	AVAG|g20174.t1	AVAG|g326.t1	 2e-122	0.58206873139037	0.800889813813909
183- 24:	AVAG|g20176.t1	AVAG|g318.t1	  2e-18	0.497718555970217	0.634275311968535
183- 25:	AVAG|g20177.t1	AVAG|g316.t1	 6e-107	0.437946527310466	0.809442634286364
183- 26:	AVAG|g20178.t1	AVAG|g315.t1	  1e-91	0.157881605404648	0.710975691395794
183- 27:	AVAG|g20183.t1	AVAG|g310.t1	 4e-178	0.195128587280202	0.699045513761589
183- 28:	AVAG|g20184.t1	AVAG|g309.t1	 6e-127	0.2990398522482	0.640575966247684
183- 29:	AVAG|g20185.t1	AVAG|g307.t1	 2e-113	0.454027417510875	0.475924528799188
183- 30:	AVAG|g20186.t1	AVAG|g306.t1	 3e-100	0.329328482733926	0.509681327260801
183- 31:	AVAG|g20187.t1	AVAG|g305.t1	  6e-62	0.30897931230081	0.630105445737099
183- 32:	AVAG|g20188.t1	AVAG|g304.t1	  1e-83	0.263199006205514	0.479855540333997
183- 33:	AVAG|g20189.t1	AVAG|g298.t1	  1e-97	0.365224750220855	0.871277810919196
183- 34:	AVAG|g20190.t1	AVAG|g296.t1	 3e-213	0.252100378164897	0.684516192766161
## Alignment 184: score=3441.0 e_value=1.6e-268 N=69 Av114&Av26 plus
184-  0:	AVAG|g20128.t1	AVAG|g6477.t1	      0	0.00150028180302591	0.0407063496906028
184-  1:	AVAG|g20129.t1	AVAG|g6478.t1	 1e-151	0.0209100797176439	0.0296212912023363
184-  2:	AVAG|g20130.t1	AVAG|g6480.t1	 2e-143	0.00183122325065796	0.00569532874480902
184-  3:	AVAG|g20131.t1	AVAG|g6481.t1	 2e-122	0.00399268951607214	0.0570007149621945
184-  4:	AVAG|g20132.t1	AVAG|g6482.t1	  2e-75	0	0.0227290121214967
184-  5:	AVAG|g20133.t1	AVAG|g6483.t1	 2e-212	0.00117554883000958	0.0509389501342412
184-  6:	AVAG|g20134.t1	AVAG|g6484.t1	      0	0.00306279139274621	0.0411061773712464
184-  7:	AVAG|g20135.t1	AVAG|g6485.t1	 2e-100	0.00480770877068929	0.0325254218363474
184-  8:	AVAG|g20136.t1	AVAG|g6486.t1	 8e-180	0.0042684487990801	0.0379560961559655
184-  9:	AVAG|g20137.t1	AVAG|g6487.t1	      0	0.00798765038377406	0.0304803850307638
184- 10:	AVAG|g20139.t1	AVAG|g6488.t1	  9e-91	0.00891540958803494	0.0537251587411312
184- 11:	AVAG|g20140.t1	AVAG|g6489.t1	 2e-131	0.0234127286297829	0.0295750491686781
184- 12:	AVAG|g20142.t1	AVAG|g6491.t1	      0	0.00545126567031798	0.0365926231270741
184- 13:	AVAG|g20143.t1	AVAG|g6492.t1	  1e-82	0.00550713809885702	0.0110093719972868
184- 14:	AVAG|g20145.t1	AVAG|g6494.t1	 8e-275	0.00562151288892576	0.0136058153029875
184- 15:	AVAG|g20146.t1	AVAG|g6495.t1	      0	0.00163621553851494	0.0289573146382482
184- 16:	AVAG|g20147.t1	AVAG|g6497.t1	 8e-127	0.00196592510990564	0.0400986359257938
184- 17:	AVAG|g20148.t1	AVAG|g6498.t1	 4e-121	0.0136700285559779	0.0430998284011936
184- 18:	AVAG|g20149.t1	AVAG|g6499.t1	 4e-137	0.0118471479149845	0.0440307006200835
184- 19:	AVAG|g20150.t1	AVAG|g6500.t1	  2e-79	0.0113800191843881	0.0416051201062719
184- 20:	AVAG|g20151.t1	AVAG|g6501.t1	      0	0.0105770983790644	0.0464750428118996
184- 21:	AVAG|g20152.t1	AVAG|g6502.t1	 4e-306	0.0216336152197966	0.0513598498566849
184- 22:	AVAG|g20153.t1	AVAG|g6503.t1	 6e-134	0.00565151810748439	0.035259136497791
184- 23:	AVAG|g20154.t1	AVAG|g6504.t1	      0	0.00305732907448369	0.0267747670722183
184- 24:	AVAG|g20155.t1	AVAG|g6505.t1	 9e-233	0.0065011693750131	0.0449212030598155
184- 25:	AVAG|g20156.t1	AVAG|g6506.t1	 1e-288	0.0188608310391462	0.0536699499656715
184- 26:	AVAG|g20158.t1	AVAG|g6508.t1	 2e-310	0.00822207617817522	0.0665657157532208
184- 27:	AVAG|g20159.t1	AVAG|g6509.t1	      0	0.00599104533651614	0.0323812095303089
184- 28:	AVAG|g20160.t1	AVAG|g6510.t1	 5e-193	0.00450536365152918	0.00971988332828253
184- 29:	AVAG|g20162.t1	AVAG|g6511.t1	      0	0.00914138740687291	0.030356624091011
184- 30:	AVAG|g20163.t1	AVAG|g6512.t1	 1e-250	0.00689773296845989	0.0220952328462305
184- 31:	AVAG|g20165.t1	AVAG|g6514.t1	  3e-54	0.00872419869813324	0.0408727688266098
184- 32:	AVAG|g20166.t1	AVAG|g6515.t1	  2e-81	0.0102216232917043	0.0336662409361007
184- 33:	AVAG|g20167.t1	AVAG|g6516.t1	  1e-88	0.0136429409909805	0.0431773888661085
184- 34:	AVAG|g20168.t1	AVAG|g6517.t1	      0	0.00574623720709528	0.0366704279925414
184- 35:	AVAG|g20169.t1	AVAG|g6518.t1	  1e-53	0.0041152366621944	0
184- 36:	AVAG|g20170.t1	AVAG|g6523.t1	 3e-110	0.00218420249022845	0.0282054389472648
184- 37:	AVAG|g20171.t1	AVAG|g6524.t1	 3e-301	0.00252101077702866	0.0272262200071611
184- 38:	AVAG|g20172.t1	AVAG|g6525.t1	      0	0.0022074258972496	0.0223702428908398
184- 39:	AVAG|g20173.t1	AVAG|g6526.t1	      0	0.00145554567983137	0.0357998187414079
184- 40:	AVAG|g20174.t1	AVAG|g6527.t1	      0	0.0109804926017805	0.0299353807667592
184- 41:	AVAG|g20175.t1	AVAG|g6528.t1	 5e-211	0.00894198371767961	0.0374216113653532
184- 42:	AVAG|g20176.t1	AVAG|g6529.t1	  3e-93	0.00499793602987352	0.0266694765273652
184- 43:	AVAG|g20177.t1	AVAG|g6530.t1	 5e-185	0.00851828145325107	0.0367761692388519
184- 44:	AVAG|g20178.t1	AVAG|g6531.t1	 8e-126	0.00627728163135705	0.0131799108361083
184- 45:	AVAG|g20179.t1	AVAG|g6532.t1	      0	0.00242555123147747	0.0567582750837011
184- 46:	AVAG|g20180.t1	AVAG|g6533.t1	 1e-133	0.0203422000948031	0.0309778546059268
184- 47:	AVAG|g20183.t1	AVAG|g6536.t1	 3e-258	0.00373106093994769	0.0334970546859956
184- 48:	AVAG|g20184.t1	AVAG|g6537.t1	 2e-245	0.0111923392983904	0.0388093629074734
184- 49:	AVAG|g20185.t1	AVAG|g6538.t1	      0	0.00298272898205442	0.0195364013176823
184- 50:	AVAG|g20186.t1	AVAG|g6539.t1	 5e-196	0.00816731454597579	0.0264126331785042
184- 51:	AVAG|g20187.t1	AVAG|g6540.t1	 3e-119	0.00220345365983837	0
184- 52:	AVAG|g20188.t1	AVAG|g6541.t1	 9e-131	0.0414701899464048	0.069255176612957
184- 53:	AVAG|g20189.t1	AVAG|g6542.t1	 2e-186	0.011032145593581	0.0523606700769499
184- 54:	AVAG|g20190.t1	AVAG|g6543.t1	      0	0.00491915007847233	0.0372144277778631
184- 55:	AVAG|g20191.t1	AVAG|g6544.t1	  7e-48	0	0
184- 56:	AVAG|g20193.t1	AVAG|g6546.t1	      0	0.0117913714520121	0.0374200756087155
184- 57:	AVAG|g20194.t1	AVAG|g6547.t1	  5e-39	0.025426163756761	0.034096780557568
184- 58:	AVAG|g20195.t1	AVAG|g6548.t1	 2e-310	0.00322711268367021	0.046022555014346
184- 59:	AVAG|g20196.t1	AVAG|g6549.t1	 3e-104	0.0152510701701827	0.0193143720768111
184- 60:	AVAG|g20197.t1	AVAG|g6550.t1	      0	0.00299282120997451	0.0206056916641863
184- 61:	AVAG|g20198.t1	AVAG|g6551.t1	 1e-174	0.00696464668212672	0.0457575171232169
184- 62:	AVAG|g20199.t1	AVAG|g6552.t1	      0	0.00473753788497568	0.0248762845952878
184- 63:	AVAG|g20200.t1	AVAG|g6553.t1	  2e-86	0	0.0181551981388481
184- 64:	AVAG|g20201.t1	AVAG|g6554.t1	 1e-209	0.0242862461877614	0.0252351831338961
184- 65:	AVAG|g20202.t1	AVAG|g6555.t1	      0	0.00619475593943634	0.0394514607595928
184- 66:	AVAG|g20203.t1	AVAG|g6556.t1	 3e-175	0.00971785923300261	0.0186634824869081
184- 67:	AVAG|g20204.t1	AVAG|g6557.t1	 3e-176	0.0236833456307223	0.0594370287406054
184- 68:	AVAG|g20205.t1	AVAG|g6558.t1	 1e-313	0.391137028499948	0.249888317885006
## Alignment 185: score=898.0 e_value=6.8e-46 N=18 Av114&Av26 minus
185-  0:	AVAG|g20209.t1	AVAG|g6601.t1	  2e-72	0.566446997755842	0.44289825481776
185-  1:	AVAG|g20212.t1	AVAG|g6600.t1	      0	0.00231615702316844	0.0148980690000696
185-  2:	AVAG|g20213.t1	AVAG|g6599.t1	      0	0.00490064362740061	0.0310389121221408
185-  3:	AVAG|g20214.t1	AVAG|g6598.t1	      0	0.00366189314587517	0.0259205062991005
185-  4:	AVAG|g20215.t1	AVAG|g6597.t1	      0	0.00900686331200634	0.0316745727174548
185-  5:	AVAG|g20216.t1	AVAG|g6596.t1	 7e-123	0.00598109167495796	0.0320390412004109
185-  6:	AVAG|g20217.t1	AVAG|g6595.t1	 9e-121	0.00274725581905286	0.0153262038107302
185-  7:	AVAG|g20218.t1	AVAG|g6594.t1	      0	0.00624905974247312	0.0407263098257786
185-  8:	AVAG|g20219.t1	AVAG|g6593.t1	 6e-292	0.00888570186253702	0.0265808550345806
185-  9:	AVAG|g20220.t1	AVAG|g6592.t1	      0	0.00222236103097318	0.0308460693226855
185- 10:	AVAG|g20222.t1	AVAG|g6590.t1	  5e-51	0.00852887655889265	0
185- 11:	AVAG|g20223.t1	AVAG|g6589.t1	 4e-106	0	0.0790782995652974
185- 12:	AVAG|g20224.t1	AVAG|g6588.t1	      0	0.0199550790106755	0.0443632037789923
185- 13:	AVAG|g20225.t1	AVAG|g6587.t1	  5e-46	0.0187363373661175	0.0160864075556126
185- 14:	AVAG|g20226.t1	AVAG|g6586.t1	 3e-129	0.00830745773004158	0.0323674823032063
185- 15:	AVAG|g20227.t1	AVAG|g6585.t1	 4e-228	0.0190297621931359	0.0271062816367757
185- 16:	AVAG|g20228.t1	AVAG|g6584.t1	      0	0.00618742460410638	0.0257731271904336
185- 17:	AVAG|g20229.t1	AVAG|g6583.t1	 7e-193	0.0223804421939803	0.0206340386922872
## Alignment 186: score=680.0 e_value=6.9e-33 N=14 Av114&Av364 minus
186-  0:	AVAG|g20142.t1	AVAG|g39590.t1	 5e-281	0.220498330450367	0.705117430511863
186-  1:	AVAG|g20146.t1	AVAG|g39585.t1	      0	0.27727591981998	0.722402842987938
186-  2:	AVAG|g20147.t1	AVAG|g39584.t1	  3e-80	0.390333049424378	0.372603698844082
186-  3:	AVAG|g20148.t1	AVAG|g39575.t1	  8e-49	0.385312035303949	0.785171695779771
186-  4:	AVAG|g20149.t1	AVAG|g39574.t1	  1e-79	0.321913842385623	0.947501697241463
186-  5:	AVAG|g20151.t1	AVAG|g39573.t1	      0	0.316177569840841	0.735931573805239
186-  6:	AVAG|g20152.t1	AVAG|g39571.t1	  1e-94	0.526892680014559	0.621047206115473
186-  7:	AVAG|g20154.t1	AVAG|g39570.t1	 2e-290	0.0898749248454529	0.495890558048948
186-  8:	AVAG|g20156.t1	AVAG|g39569.t1	  2e-91	0.627982472889688	0.656687386650862
186-  9:	AVAG|g20158.t1	AVAG|g39567.t1	 2e-148	0.361721654442789	0.563030595275036
186- 10:	AVAG|g20159.t1	AVAG|g39566.t1	 2e-140	0.433407206140446	0.503418930077189
186- 11:	AVAG|g20160.t1	AVAG|g39565.t1	  1e-49	-2	-2
186- 12:	AVAG|g20162.t1	AVAG|g39563.t1	  2e-96	0.260617093293221	0.270840152770437
186- 13:	AVAG|g20163.t1	AVAG|g39560.t1	 1e-141	0.278699861435934	0.622947008076955
## Alignment 187: score=682.0 e_value=1.3e-33 N=14 Av114&Av452 plus
187-  0:	AVAG|g20205.t1	AVAG|g43513.t1	 8e-178	0.3983839483758	0.574072520319719
187-  1:	AVAG|g20206.t1	AVAG|g43514.t1	 2e-105	0.486098950273746	0.824735212431664
187-  2:	AVAG|g20212.t1	AVAG|g43515.t1	 1e-251	0.22168266360786	0.579475865206338
187-  3:	AVAG|g20213.t1	AVAG|g43516.t1	 7e-177	0.289090318855491	0.615582190613762
187-  4:	AVAG|g20214.t1	AVAG|g43517.t1	 6e-218	0.216994401400113	0.888085167912935
187-  5:	AVAG|g20216.t1	AVAG|g43522.t1	  1e-87	0.196302915717751	0.784635694327619
187-  6:	AVAG|g20217.t1	AVAG|g43525.t1	 2e-158	0.116632637474822	0.5779137391038
187-  7:	AVAG|g20218.t1	AVAG|g43526.t1	 2e-107	0.676753158101819	0.918276232268915
187-  8:	AVAG|g20219.t1	AVAG|g43527.t1	 1e-222	0.196291471826253	0.699204271666001
187-  9:	AVAG|g20220.t1	AVAG|g43529.t1	 3e-266	0.118497943854224	0.664285099142814
187- 10:	AVAG|g20224.t1	AVAG|g43533.t1	      0	0.267740092755584	0.747649187940893
187- 11:	AVAG|g20226.t1	AVAG|g43534.t1	  3e-92	0.195602996308606	0.690022301864818
187- 12:	AVAG|g20228.t1	AVAG|g43537.t1	 4e-155	0.293781546220321	0.323831584034832
187- 13:	AVAG|g20229.t1	AVAG|g43540.t1	  2e-47	1.19121245804341	0.32784333967159
## Alignment 188: score=444.0 e_value=4.3e-16 N=9 Av114&Av54 plus
188-  0:	AVAG|g20193.t1	AVAG|g11783.t1	  4e-83	0.595219922922294	0.78872161971966
188-  1:	AVAG|g20196.t1	AVAG|g11787.t1	  1e-56	0.341882876222051	0.545333658249943
188-  2:	AVAG|g20197.t1	AVAG|g11788.t1	 4e-305	0.180943594490073	0.615040803582075
188-  3:	AVAG|g20198.t1	AVAG|g11789.t1	  7e-91	0.378034452585459	0.806667384276137
188-  4:	AVAG|g20199.t1	AVAG|g11790.t1	 1e-265	0.237180395924122	0.683682334897323
188-  5:	AVAG|g20200.t1	AVAG|g11791.t1	  2e-55	0.526558238548678	0.23695480336047
188-  6:	AVAG|g20202.t1	AVAG|g11793.t1	      0	0.165975637799346	0.72374994246815
188-  7:	AVAG|g20203.t1	AVAG|g11794.t1	  4e-84	0.374052313174508	0.555431905598292
188-  8:	AVAG|g20205.t1	AVAG|g11797.t1	 9e-155	0.470093734104099	0.533101979765911
## Alignment 189: score=831.0 e_value=1.8e-46 N=17 Av114&Av54 minus
189-  0:	AVAG|g20177.t1	AVAG|g11832.t1	 1e-107	0.444893635751281	0.852402992226328
189-  1:	AVAG|g20178.t1	AVAG|g11831.t1	  2e-91	0.156431906226948	0.705005443868603
189-  2:	AVAG|g20183.t1	AVAG|g11825.t1	 3e-168	0.18577967172647	0.64316357944173
189-  3:	AVAG|g20184.t1	AVAG|g11824.t1	 2e-144	0.284249379240625	0.727298573271695
189-  4:	AVAG|g20185.t1	AVAG|g11822.t1	 7e-182	0.408796826717199	0.543077416504404
189-  5:	AVAG|g20186.t1	AVAG|g11821.t1	  2e-99	0.33117912446876	0.533276716812058
189-  6:	AVAG|g20187.t1	AVAG|g11820.t1	  3e-62	0.305155913708548	0.634122347863583
189-  7:	AVAG|g20188.t1	AVAG|g11819.t1	  1e-83	0.263099346931481	0.49143593097672
189-  8:	AVAG|g20189.t1	AVAG|g11813.t1	  9e-99	0.359937441328422	0.844148037441607
189-  9:	AVAG|g20190.t1	AVAG|g11810.t1	 1e-124	0.282940104157621	0.26773703045337
189- 10:	AVAG|g20193.t1	AVAG|g11807.t1	  4e-84	0.578009165944355	0.753904666873491
189- 11:	AVAG|g20196.t1	AVAG|g11805.t1	  3e-57	0.336706389961777	0.564352924513806
189- 12:	AVAG|g20197.t1	AVAG|g11804.t1	 5e-271	0.159208427846747	0.584126012424966
189- 13:	AVAG|g20198.t1	AVAG|g11803.t1	  2e-90	0.38040166970039	0.793998028647338
189- 14:	AVAG|g20199.t1	AVAG|g11802.t1	 2e-270	0.24060220771242	0.702437812063219
189- 15:	AVAG|g20200.t1	AVAG|g11801.t1	  3e-55	0.281673290849964	0.630953517999633
189- 16:	AVAG|g20206.t1	AVAG|g11796.t1	  1e-37	0.720094557884614	0.808597233661627
## Alignment 190: score=1021.0 e_value=2.2e-55 N=21 Av115&Av176 plus
190-  0:	AVAG|g20257.t1	AVAG|g26467.t1	 2e-250	-2	-2
190-  1:	AVAG|g20258.t1	AVAG|g26468.t1	 2e-109	0.498175843048063	0.565845471493305
190-  2:	AVAG|g20261.t1	AVAG|g26469.t1	 2e-189	0.373522113072229	0.310551745350497
190-  3:	AVAG|g20262.t1	AVAG|g26471.t1	      0	0.296400197606272	0.68949815751648
190-  4:	AVAG|g20263.t1	AVAG|g26472.t1	 1e-308	0.195165267645974	0.709216348437039
190-  5:	AVAG|g20265.t1	AVAG|g26473.t1	  1e-62	0.276088871068203	0.869676492135615
190-  6:	AVAG|g20266.t1	AVAG|g26474.t1	 1e-126	0.566298987955045	0.718852438242035
190-  7:	AVAG|g20267.t1	AVAG|g26475.t1	  2e-68	0.563516939665462	0.635588904300332
190-  8:	AVAG|g20268.t1	AVAG|g26476.t1	 9e-273	0.124841772228431	0.320758188488085
190-  9:	AVAG|g20270.t1	AVAG|g26477.t1	  3e-58	0.286294065446777	1.06245818684065
190- 10:	AVAG|g20274.t1	AVAG|g26481.t1	  3e-19	0.682900379381771	1.13047091829604
190- 11:	AVAG|g20278.t1	AVAG|g26484.t1	 6e-137	0.585095153527125	0.667058732492182
190- 12:	AVAG|g20280.t1	AVAG|g26486.t1	 3e-150	0.371504332758782	0.554198654468663
190- 13:	AVAG|g20284.t1	AVAG|g26488.t1	 3e-219	0.257350519718883	0.750360751891667
190- 14:	AVAG|g20286.t1	AVAG|g26489.t1	  1e-84	0.677544277894287	0.308677999252988
190- 15:	AVAG|g20289.t1	AVAG|g26493.t1	 2e-208	0.246304283804762	0.346564721905627
190- 16:	AVAG|g20290.t1	AVAG|g26494.t1	 9e-216	0.228032051406611	0.725097814021457
190- 17:	AVAG|g20293.t1	AVAG|g26495.t1	      0	0.280555769168189	0.458403648753371
190- 18:	AVAG|g20294.t1	AVAG|g26497.t1	      0	0.326160430406888	0.715604399740058
190- 19:	AVAG|g20302.t1	AVAG|g26499.t1	 7e-277	0.284486736936787	0.396584752314425
190- 20:	AVAG|g20306.t1	AVAG|g26503.t1	  3e-28	2.44004313760846	0.392330821156358
## Alignment 191: score=1265.0 e_value=1.5e-74 N=26 Av115&Av246 plus
191-  0:	AVAG|g20250.t1	AVAG|g32533.t1	 1e-167	0.241091275451284	0.178755534238674
191-  1:	AVAG|g20251.t1	AVAG|g32535.t1	 4e-225	0.113775674311676	0.488511109793898
191-  2:	AVAG|g20254.t1	AVAG|g32536.t1	 1e-138	0.170367514630604	0.421133901126869
191-  3:	AVAG|g20255.t1	AVAG|g32537.t1	 5e-171	0.314822372766906	0.707632424846295
191-  4:	AVAG|g20256.t1	AVAG|g32538.t1	 1e-173	0.219818743318836	0.755826793169254
191-  5:	AVAG|g20257.t1	AVAG|g32539.t1	 2e-236	0.161988169827307	0.503155908713118
191-  6:	AVAG|g20258.t1	AVAG|g32540.t1	 4e-127	0.425672884984734	0.561720453213423
191-  7:	AVAG|g20261.t1	AVAG|g32541.t1	 4e-189	0.373925034240268	0.321768710280413
191-  8:	AVAG|g20262.t1	AVAG|g32543.t1	 5e-213	0.29957604340701	0.665407531322818
191-  9:	AVAG|g20263.t1	AVAG|g32544.t1	 1e-306	0.197461544070889	0.698974724705254
191- 10:	AVAG|g20265.t1	AVAG|g32545.t1	  1e-62	0.276741871982237	0.868713465115883
191- 11:	AVAG|g20266.t1	AVAG|g32546.t1	 2e-126	0.56700567217555	0.732786815245722
191- 12:	AVAG|g20267.t1	AVAG|g32547.t1	  8e-68	0.581699522725288	0.606120098506884
191- 13:	AVAG|g20268.t1	AVAG|g32548.t1	 2e-259	0.105507174497631	0.547246795151283
191- 14:	AVAG|g20277.t1	AVAG|g32553.t1	  4e-57	0.29564236565265	0.435410369323437
191- 15:	AVAG|g20278.t1	AVAG|g32555.t1	 5e-138	0.578414669674271	0.683989151308974
191- 16:	AVAG|g20280.t1	AVAG|g32557.t1	 5e-151	0.37346132129978	0.570188830903908
191- 17:	AVAG|g20284.t1	AVAG|g32559.t1	 2e-131	0.256246069014935	0.681445015853193
191- 18:	AVAG|g20286.t1	AVAG|g32560.t1	  1e-84	0.704204505952486	0.313643904034708
191- 19:	AVAG|g20289.t1	AVAG|g32563.t1	 3e-208	0.246897403192378	0.35750281944401
191- 20:	AVAG|g20290.t1	AVAG|g32564.t1	 2e-216	0.224487041521305	0.733048241819382
191- 21:	AVAG|g20293.t1	AVAG|g32565.t1	      0	0.279682054534298	0.44856950417912
191- 22:	AVAG|g20294.t1	AVAG|g32567.t1	      0	0.332185598143048	0.744546123784026
191- 23:	AVAG|g20295.t1	AVAG|g32568.t1	  2e-21	0.966002388657732	0.353721960222285
191- 24:	AVAG|g20302.t1	AVAG|g32569.t1	      0	0.249855650299013	0.70040527994913
191- 25:	AVAG|g20308.t1	AVAG|g32572.t1	  2e-62	0.37450768421999	0.575322518765118
## Alignment 192: score=345.0 e_value=9.5e-11 N=7 Av115&Av266 minus
192-  0:	AVAG|g20232.t1	AVAG|g34024.t1	 3e-264	0.257598341670396	0.594191874555354
192-  1:	AVAG|g20235.t1	AVAG|g34022.t1	 8e-107	0.38117185062561	0.719841548120252
192-  2:	AVAG|g20237.t1	AVAG|g34021.t1	 5e-213	0.285412197851723	0.667163787493736
192-  3:	AVAG|g20238.t1	AVAG|g34020.t1	  4e-55	-2	-2
192-  4:	AVAG|g20240.t1	AVAG|g34018.t1	  1e-85	-2	-2
192-  5:	AVAG|g20241.t1	AVAG|g34017.t1	  7e-79	0.211789577786665	1.06097194997094
192-  6:	AVAG|g20243.t1	AVAG|g34016.t1	 1e-149	0.180287285651708	0.784250372344388
## Alignment 193: score=750.0 e_value=6.2e-36 N=15 Av115&Av31 minus
193-  0:	AVAG|g20231.t1	AVAG|g7440.t1	 1e-134	0.00801476987682029	0.0561725644367871
193-  1:	AVAG|g20232.t1	AVAG|g7439.t1	      0	0.00208804728571535	0.0422647024133489
193-  2:	AVAG|g20233.t1	AVAG|g7438.t1	 1e-210	0.00118413286883243	0.0250196932070897
193-  3:	AVAG|g20234.t1	AVAG|g7437.t1	 2e-139	0.00951638461373953	0.0253456008907938
193-  4:	AVAG|g20235.t1	AVAG|g7436.t1	 1e-211	0.00576870452876891	0.0214070900456874
193-  5:	AVAG|g20236.t1	AVAG|g7435.t1	 1e-123	0.0132662966114849	0.0440378052812149
193-  6:	AVAG|g20237.t1	AVAG|g7434.t1	      0	0.00294551188612358	0.0337135408966998
193-  7:	AVAG|g20238.t1	AVAG|g7433.t1	 1e-114	0	0.0335017313356205
193-  8:	AVAG|g20239.t1	AVAG|g7432.t1	      0	0.00938402456056358	0.0468079345977447
193-  9:	AVAG|g20240.t1	AVAG|g7431.t1	      0	0.00620460365177713	0.02543290045515
193- 10:	AVAG|g20241.t1	AVAG|g7430.t1	 2e-113	0.00208514469669361	0.0503484385051885
193- 11:	AVAG|g20242.t1	AVAG|g7429.t1	  3e-80	0.00284765410921558	0.0220199302601026
193- 12:	AVAG|g20243.t1	AVAG|g7428.t1	 1e-201	0	0.059527798239139
193- 13:	AVAG|g20244.t1	AVAG|g7427.t1	 2e-252	0.00203804473237494	0.021481181972538
193- 14:	AVAG|g20245.t1	AVAG|g7426.t1	 5e-215	0.0108088339959775	0.0161513644134735
## Alignment 194: score=3484.0 e_value=1.8e-267 N=70 Av115&Av43 minus
194-  0:	AVAG|g20264.t1	AVAG|g9894.t1	  2e-81	0.0234394076280782	0.0150005000300022
194-  1:	AVAG|g20265.t1	AVAG|g9893.t1	 8e-109	0	0.00903625388713086
194-  2:	AVAG|g20266.t1	AVAG|g9892.t1	      0	0.0071595092444277	0.0465655924062546
194-  3:	AVAG|g20267.t1	AVAG|g9891.t1	 8e-174	0.00963481736662705	0.0229609768647051
194-  4:	AVAG|g20268.t1	AVAG|g9889.t1	  6e-59	0.0804941541659128	0.030650014694246
194-  5:	AVAG|g20269.t1	AVAG|g9888.t1	 4e-206	0.00629660535412822	0.0349026989687246
194-  6:	AVAG|g20271.t1	AVAG|g9886.t1	  4e-31	0.169802789917269	0.119870040559539
194-  7:	AVAG|g20276.t1	AVAG|g9883.t1	 4e-175	0.00406046559132132	0.0361827267470816
194-  8:	AVAG|g20278.t1	AVAG|g9881.t1	      0	0.0109564307715191	0.0288002474609906
194-  9:	AVAG|g20280.t1	AVAG|g9879.t1	 4e-305	0.0244122446330888	0.0325254218363475
194- 10:	AVAG|g20281.t1	AVAG|g9878.t1	 3e-182	0.0176798757885502	0.0332464403304228
194- 11:	AVAG|g20282.t1	AVAG|g9877.t1	      0	0.0105274120748074	0.0508813315349291
194- 12:	AVAG|g20283.t1	AVAG|g9876.t1	 3e-253	0.0123145365681152	0.0295262441425995
194- 13:	AVAG|g20284.t1	AVAG|g9875.t1	      0	0.00489473006379422	0.0446702980428031
194- 14:	AVAG|g20285.t1	AVAG|g9874.t1	 2e-164	0.00718912765500687	0.0566841908856724
194- 15:	AVAG|g20286.t1	AVAG|g9873.t1	      0	0.0053688501733033	0.0287698928182091
194- 16:	AVAG|g20287.t1	AVAG|g9872.t1	 7e-299	0.00586677108010428	0.0232014634636459
194- 17:	AVAG|g20289.t1	AVAG|g9869.t1	 4e-282	0.0125793298293722	0.019593277398106
194- 18:	AVAG|g20290.t1	AVAG|g9868.t1	 2e-300	0.00598464275499526	0.0371504513417075
194- 19:	AVAG|g20291.t1	AVAG|g9867.t1	 6e-295	0.0236063711194179	0.039714036459549
194- 20:	AVAG|g20292.t1	AVAG|g9866.t1	 1e-103	0.0183075451489271	0.0623735874495315
194- 21:	AVAG|g20293.t1	AVAG|g9865.t1	      0	0.00126196264919544	0.0298687483403136
194- 22:	AVAG|g20294.t1	AVAG|g9864.t1	      0	0.00554184511700294	0.0355328867530513
194- 23:	AVAG|g20295.t1	AVAG|g9863.t1	  2e-61	0.00802683246961452	0.0564972895530332
194- 24:	AVAG|g20297.t1	AVAG|g9861.t1	      0	0.0031810036022012	0.0235291957282695
194- 25:	AVAG|g20298.t1	AVAG|g9860.t1	 8e-141	0.0135520344445964	0.0362974056463876
194- 26:	AVAG|g20299.t1	AVAG|g9859.t1	  5e-72	0.0918599744276446	0.111032077601431
194- 27:	AVAG|g20301.t1	AVAG|g9858.t1	  3e-74	0.00843001498966163	0.00632248212034453
194- 28:	AVAG|g20302.t1	AVAG|g9857.t1	      0	0.00214822918085311	0.031277801212837
194- 29:	AVAG|g20303.t1	AVAG|g9856.t1	 1e-257	0.00984346834162294	0.0299623754565951
194- 30:	AVAG|g20304.t1	AVAG|g9855.t1	 6e-130	0.00892602026334711	0.0260047718198447
194- 31:	AVAG|g20305.t1	AVAG|g9854.t1	 1e-211	0.00944429597086741	0.0341574503521326
194- 32:	AVAG|g20306.t1	AVAG|g9853.t1	      0	0.00214683024194109	0.0270817383279485
194- 33:	AVAG|g20307.t1	AVAG|g9852.t1	 2e-277	0.00365520065549072	0.0178579865202889
194- 34:	AVAG|g20308.t1	AVAG|g9851.t1	 4e-179	0.00542988797076534	0.0128391152488355
194- 35:	AVAG|g20309.t1	AVAG|g9850.t1	 2e-164	0.00149068372055494	0.0184482783104706
194- 36:	AVAG|g20310.t1	AVAG|g9849.t1	 1e-120	0	0.0151711873316037
194- 37:	AVAG|g20312.t1	AVAG|g9847.t1	 1e-128	0.00753538520920674	0.0452236003834623
194- 38:	AVAG|g20313.t1	AVAG|g9846.t1	 7e-314	0.00334239115955095	0.0486616038370852
194- 39:	AVAG|g20314.t1	AVAG|g9845.t1	 2e-187	0.00935007657384754	0.0337135408966997
194- 40:	AVAG|g20315.t1	AVAG|g9844.t1	 3e-103	0.00466564490632679	0.0612585232607004
194- 41:	AVAG|g20316.t1	AVAG|g9843.t1	 1e-281	0.00696010215083265	0.0285522187026242
194- 42:	AVAG|g20318.t1	AVAG|g9841.t1	 2e-122	0	0.0203632417994631
194- 43:	AVAG|g20319.t1	AVAG|g9840.t1	 2e-204	0.0036095723154398	0.00648535837129238
194- 44:	AVAG|g20321.t1	AVAG|g9838.t1	      0	0.0473033007857245	0.0556985645688006
194- 45:	AVAG|g20322.t1	AVAG|g9833.t1	 9e-224	0.208421083262644	0.187206665373731
194- 46:	AVAG|g20324.t1	AVAG|g9832.t1	 2e-295	0.00508656135496924	0.0240924103048722
194- 47:	AVAG|g20325.t1	AVAG|g9831.t1	 4e-296	0.00264278646672297	0.0373461542721578
194- 48:	AVAG|g20326.t1	AVAG|g9830.t1	 2e-225	0.0111505491904259	0.0510334160085691
194- 49:	AVAG|g20327.t1	AVAG|g9829.t1	 7e-117	0.0287903751777781	0.0513020451633004
194- 50:	AVAG|g20328.t1	AVAG|g9827.t1	 1e-292	0.00664180347252933	0.0289269919662291
194- 51:	AVAG|g20329.t1	AVAG|g9826.t1	 6e-211	0.0110454031507298	0.0382790373981091
194- 52:	AVAG|g20330.t1	AVAG|g9825.t1	 6e-145	0.0285220532893194	0.0289891158257093
194- 53:	AVAG|g20331.t1	AVAG|g9824.t1	 1e-204	0.00475720128158491	0.0370159931637185
194- 54:	AVAG|g20332.t1	AVAG|g9823.t1	 4e-272	0.00835663241493139	0.0237643643056056
194- 55:	AVAG|g20333.t1	AVAG|g9822.t1	 5e-160	0.00947505693059968	0.0321334286510089
194- 56:	AVAG|g20334.t1	AVAG|g9821.t1	      0	0.0077491911080757	0.0321583599718329
194- 57:	AVAG|g20335.t1	AVAG|g9820.t1	 6e-305	0.00847466644045005	0.024318239752958
194- 58:	AVAG|g20336.t1	AVAG|g9819.t1	  9e-81	0.00329038092878929	0.059989135619449
194- 59:	AVAG|g20337.t1	AVAG|g9817.t1	      0	0.0110878471381777	0.0545695157118212
194- 60:	AVAG|g20338.t1	AVAG|g9816.t1	      0	0.00317696122610734	0.0359857381782781
194- 61:	AVAG|g20339.t1	AVAG|g9815.t1	      0	0.00375352675853456	0.0276812557028028
194- 62:	AVAG|g20340.t1	AVAG|g9814.t1	 4e-146	0.0178483274220622	0.0735282234971393
194- 63:	AVAG|g20341.t1	AVAG|g9813.t1	 7e-313	0.00401446161196271	0.026353172206685
194- 64:	AVAG|g20342.t1	AVAG|g9812.t1	      0	0.00323311202261262	0.0352039591877795
194- 65:	AVAG|g20343.t1	AVAG|g9811.t1	 2e-176	0.0167176645225422	0.0354309421499069
194- 66:	AVAG|g20344.t1	AVAG|g9810.t1	 9e-246	0.00916586134302643	0.0316855567950487
194- 67:	AVAG|g20345.t1	AVAG|g9809.t1	 2e-249	0.00993803360732162	0.0458831672977196
194- 68:	AVAG|g20346.t1	AVAG|g9808.t1	 2e-243	0.00104611646286531	0.0533241988403567
194- 69:	AVAG|g20348.t1	AVAG|g9806.t1	 2e-169	0.00425986235722327	0.0616521517369466
## Alignment 195: score=773.0 e_value=1.1e-38 N=16 Av115&Av66 plus
195-  0:	AVAG|g20312.t1	AVAG|g13619.t1	  3e-89	0.236697838954894	0.674575337103268
195-  1:	AVAG|g20318.t1	AVAG|g13621.t1	 3e-104	0.0898464245319461	0.534243228899763
195-  2:	AVAG|g20320.t1	AVAG|g13622.t1	 3e-306	0.160064412331199	0.689619148601072
195-  3:	AVAG|g20322.t1	AVAG|g13623.t1	  5e-72	0.778428934404555	0.493273041509475
195-  4:	AVAG|g20323.t1	AVAG|g13627.t1	 6e-181	0.31373758265671	0.806241857178507
195-  5:	AVAG|g20324.t1	AVAG|g13628.t1	  9e-40	0.720351803988198	0.642791240446866
195-  6:	AVAG|g20325.t1	AVAG|g13631.t1	 7e-184	0.23247394197168	0.344762098933717
195-  7:	AVAG|g20326.t1	AVAG|g13633.t1	  8e-60	0.653251082281735	1.074932178107
195-  8:	AVAG|g20333.t1	AVAG|g13634.t1	 3e-105	0.263034343247898	0.838704999800448
195-  9:	AVAG|g20334.t1	AVAG|g13635.t1	      0	0.257748895941778	0.618049597091318
195- 10:	AVAG|g20335.t1	AVAG|g13636.t1	 2e-187	0.276047378783292	0.685589927701826
195- 11:	AVAG|g20336.t1	AVAG|g13638.t1	  4e-45	0.371098148327904	0.619057820132988
195- 12:	AVAG|g20337.t1	AVAG|g13640.t1	  1e-91	0.378905723596326	0.632044817890967
195- 13:	AVAG|g20339.t1	AVAG|g13641.t1	      0	0.281039180524371	0.782614584926414
195- 14:	AVAG|g20344.t1	AVAG|g13646.t1	  3e-78	0.681337220572205	0.817448052437463
195- 15:	AVAG|g20348.t1	AVAG|g13648.t1	 9e-100	0.183829228836195	0.634141245739459
## Alignment 196: score=899.0 e_value=8.1e-47 N=18 Av115&Av88 plus
196-  0:	AVAG|g20247.t1	AVAG|g16770.t1	 1e-131	0.00533493654338975	0.0395696157178213
196-  1:	AVAG|g20248.t1	AVAG|g16771.t1	 3e-144	0.0017401399917729	0.0180008640746573
196-  2:	AVAG|g20249.t1	AVAG|g16772.t1	 1e-246	0	0.0245923671172431
196-  3:	AVAG|g20250.t1	AVAG|g16773.t1	 1e-207	0.00768826807259651	0.0243346794321793
196-  4:	AVAG|g20251.t1	AVAG|g16774.t1	 4e-274	0.000917852340346781	0.0176565290178514
196-  5:	AVAG|g20252.t1	AVAG|g16775.t1	      0	0.00634771762256358	0.0202407291681767
196-  6:	AVAG|g20253.t1	AVAG|g16776.t1	 1e-104	0.0024281688550755	0.0364259749761829
196-  7:	AVAG|g20254.t1	AVAG|g16777.t1	 6e-243	0.0467900743467067	0.0428770183592117
196-  8:	AVAG|g20255.t1	AVAG|g16779.t1	 5e-301	0.00265330465409753	0.054051819095984
196-  9:	AVAG|g20256.t1	AVAG|g16780.t1	 5e-274	0.00726672856015151	0.0343362951433805
196- 10:	AVAG|g20257.t1	AVAG|g16781.t1	      0	0.00594978880559691	0.0315614590757352
196- 11:	AVAG|g20258.t1	AVAG|g16782.t1	 5e-214	0.0154854726873797	0.0333673504281003
196- 12:	AVAG|g20259.t1	AVAG|g16783.t1	  9e-41	0	0.0176478730576456
196- 13:	AVAG|g20260.t1	AVAG|g16784.t1	  6e-80	0	0.0196089600782418
196- 14:	AVAG|g20261.t1	AVAG|g16785.t1	      0	0.0297930103759767	0.0433904769517337
196- 15:	AVAG|g20262.t1	AVAG|g16786.t1	  9e-14	0.0090970507889769	0.0405641267284628
196- 16:	AVAG|g20263.t1	AVAG|g16787.t1	      0	0.0033500893222134	0.0352274695496358
196- 17:	AVAG|g20264.t1	AVAG|g16788.t1	      0	0.0867181785446672	0.138127062661826
## Alignment 197: score=341.0 e_value=2.4e-10 N=7 Av115&Av902 plus
197-  0:	AVAG|g20326.t1	AVAG|g53350.t1	  4e-58	0.65113804903845	1.09023490736203
197-  1:	AVAG|g20333.t1	AVAG|g53351.t1	 3e-106	0.257464684848889	0.784510468986936
197-  2:	AVAG|g20334.t1	AVAG|g53352.t1	      0	0.258946483876643	0.62062924297829
197-  3:	AVAG|g20335.t1	AVAG|g53353.t1	 1e-192	0.245018537198552	0.669526735361426
197-  4:	AVAG|g20336.t1	AVAG|g53355.t1	  5e-44	0.369338831348271	0.586404673580417
197-  5:	AVAG|g20337.t1	AVAG|g53357.t1	  3e-91	0.357686525521883	0.62101453226357
197-  6:	AVAG|g20339.t1	AVAG|g53358.t1	      0	0.281758106385532	0.772912800473718
## Alignment 198: score=339.0 e_value=1.1e-10 N=7 Av115&Av932 plus
198-  0:	AVAG|g20312.t1	AVAG|g53594.t1	  3e-89	0.236566737825033	0.691594241174091
198-  1:	AVAG|g20318.t1	AVAG|g53596.t1	  6e-98	0.128356565744301	0.414809471962392
198-  2:	AVAG|g20320.t1	AVAG|g53597.t1	 2e-306	0.159188110364944	0.689502546559842
198-  3:	AVAG|g20322.t1	AVAG|g53598.t1	  5e-72	0.739096420168941	0.498077197487995
198-  4:	AVAG|g20323.t1	AVAG|g53602.t1	 1e-181	0.317920506488214	0.786673837491975
198-  5:	AVAG|g20324.t1	AVAG|g53603.t1	  2e-39	0.708646656107067	0.658659167474738
198-  6:	AVAG|g20325.t1	AVAG|g53606.t1	 3e-208	0.192774090080866	0.339111022493154
## Alignment 199: score=300.0 e_value=1.1e-07 N=6 Av1154&Av898 minus
199-  0:	AVAG|g54908.t1	AVAG|g53325.t1	 1e-174	0.0119123983371745	0.0200596997145529
199-  1:	AVAG|g54909.t1	AVAG|g53324.t1	 4e-182	0.00399556993833319	0.0410749022860171
199-  2:	AVAG|g54910.t1	AVAG|g53323.t1	 3e-194	0.00834694448886435	0.0148397256741329
199-  3:	AVAG|g54911.t1	AVAG|g53322.t1	 9e-124	0.0042283410093858	0.00780748755208764
199-  4:	AVAG|g54912.t1	AVAG|g53321.t1	 1e-234	0.00436166608656371	0.0186634824869081
199-  5:	AVAG|g54913.t1	AVAG|g53320.t1	      0	0.0307892627297287	0.0687562313067949
## Alignment 200: score=299.0 e_value=1.4e-08 N=6 Av1154&Av970 plus
200-  0:	AVAG|g54906.t1	AVAG|g53888.t1	  9e-61	0.004597715548046	0
200-  1:	AVAG|g54908.t1	AVAG|g53891.t1	 4e-161	0.0174012551332803	0.0257536031856686
200-  2:	AVAG|g54909.t1	AVAG|g53892.t1	 2e-180	0.00800719349350632	0.0748283653087126
200-  3:	AVAG|g54910.t1	AVAG|g53893.t1	 4e-194	0.00695334682681172	0.0453348224656801
200-  4:	AVAG|g54911.t1	AVAG|g53894.t1	 2e-113	0.0387467653451458	0.0224093999128005
200-  5:	AVAG|g54912.t1	AVAG|g53895.t1	 2e-232	0.00874725177243976	0.0186751011676169
## Alignment 201: score=250.0 e_value=9.2e-06 N=5 Av1159&Av557 minus
201-  0:	AVAG|g54929.t1	AVAG|g47152.t1	  1e-76	0.040641996635402	0.0473129815699327
201-  1:	AVAG|g54930.t1	AVAG|g47151.t1	  2e-81	0.00598506916798217	0.0317507728699206
201-  2:	AVAG|g54931.t1	AVAG|g47150.t1	 4e-226	0.00773273903317546	0.0248899439951728
201-  3:	AVAG|g54932.t1	AVAG|g47149.t1	      0	0.0105042897986697	0.0415906965266033
201-  4:	AVAG|g54933.t1	AVAG|g47148.t1	      0	0.0055048414277879	0.0257572887867012
## Alignment 202: score=1987.0 e_value=2e-133 N=40 Av116&Av185 minus
202-  0:	AVAG|g20406.t1	AVAG|g27418.t1	  1e-94	0.236975089717772	0.60900979001637
202-  1:	AVAG|g20410.t1	AVAG|g27417.t1	 3e-165	0.0030456894647363	0.0142861462280209
202-  2:	AVAG|g20411.t1	AVAG|g27416.t1	 1e-210	0.00714078586742915	0.0350599371862617
202-  3:	AVAG|g20412.t1	AVAG|g27415.t1	  9e-95	-2	-2
202-  4:	AVAG|g20414.t1	AVAG|g27414.t1	 3e-291	0.00425986235722327	0.0467645974944196
202-  5:	AVAG|g20415.t1	AVAG|g27413.t1	  1e-67	0.0032751143747553	0.0379827996140662
202-  6:	AVAG|g20416.t1	AVAG|g27412.t1	  7e-86	0.0123746040024142	0.0251948113518276
202-  7:	AVAG|g20418.t1	AVAG|g27411.t1	      0	0.00162498935104934	0.0267965388080399
202-  8:	AVAG|g20419.t1	AVAG|g27410.t1	  2e-54	0.00439561697773713	0.0493328478860354
202-  9:	AVAG|g20423.t1	AVAG|g27407.t1	 7e-207	0.00120433586697439	0.0370445664971823
202- 10:	AVAG|g20424.t1	AVAG|g27405.t1	  4e-98	0.517288446621182	1.06586951503323
202- 11:	AVAG|g20426.t1	AVAG|g27403.t1	  2e-18	0.832613158668452	0.529277549501519
202- 12:	AVAG|g20427.t1	AVAG|g27402.t1	 3e-110	0.00220426315904164	0.0222788658104369
202- 13:	AVAG|g20428.t1	AVAG|g27401.t1	 3e-121	0	0.0206909673891218
202- 14:	AVAG|g20429.t1	AVAG|g27400.t1	 6e-167	0.0015380677013078	0.0134432277209935
202- 15:	AVAG|g20430.t1	AVAG|g27399.t1	 2e-196	0.00372286183230307	0.0459914181557391
202- 16:	AVAG|g20431.t1	AVAG|g27398.t1	      0	0.00496177124969545	0.0295210805362547
202- 17:	AVAG|g20432.t1	AVAG|g27397.t1	 1e-306	0.00552706804569893	0.0335385219355182
202- 18:	AVAG|g20434.t1	AVAG|g27394.t1	      0	0.00484336479628941	0.0318730739008237
202- 19:	AVAG|g20435.t1	AVAG|g27393.t1	      0	0.0066302437434356	0.0488450038471298
202- 20:	AVAG|g20437.t1	AVAG|g27391.t1	 5e-103	0	0.0458858673563109
202- 21:	AVAG|g20438.t1	AVAG|g27390.t1	      0	0.00269348466904414	0.0220469028256348
202- 22:	AVAG|g20439.t1	AVAG|g27389.t1	  2e-82	0.0111113143388554	0.0378629290739941
202- 23:	AVAG|g20440.t1	AVAG|g27388.t1	 2e-270	0.00190839797624607	0.0255343810572879
202- 24:	AVAG|g20442.t1	AVAG|g27386.t1	      0	0.0020590973502122	0.0187908274303933
202- 25:	AVAG|g20443.t1	AVAG|g27385.t1	      0	0.00230891519120513	0.018333963349827
202- 26:	AVAG|g20444.t1	AVAG|g27384.t1	 6e-220	0.00521363431867608	0.0500430799886017
202- 27:	AVAG|g20445.t1	AVAG|g27383.t1	 3e-251	0.0149210761180355	0.0322630388127681
202- 28:	AVAG|g20446.t1	AVAG|g27382.t1	 8e-236	0.0103058990209098	0.0500781919988467
202- 29:	AVAG|g20447.t1	AVAG|g27381.t1	      0	0.00172479953364841	0.01812168695931
202- 30:	AVAG|g20448.t1	AVAG|g27380.t1	 2e-301	0.00921670585076351	0.0501908824062292
202- 31:	AVAG|g20449.t1	AVAG|g27379.t1	  2e-92	0	0.0542814063913718
202- 32:	AVAG|g20450.t1	AVAG|g27378.t1	 3e-142	0.0017523372457647	0.0285205466919294
202- 33:	AVAG|g20451.t1	AVAG|g27377.t1	 2e-101	0	0.0256435235612095
202- 34:	AVAG|g20452.t1	AVAG|g27376.t1	  6e-41	0	0
202- 35:	AVAG|g20453.t1	AVAG|g27375.t1	 3e-159	0.0174703505239128	0.0107144679356074
202- 36:	AVAG|g20455.t1	AVAG|g27373.t1	 3e-223	0.00967479981243887	0.0276020110551626
202- 37:	AVAG|g20456.t1	AVAG|g27371.t1	 2e-180	0.344595045115547	0.884259535579613
202- 38:	AVAG|g20458.t1	AVAG|g27370.t1	      0	0.00317488788777853	0.0381155371039042
202- 39:	AVAG|g20459.t1	AVAG|g27369.t1	 5e-114	0.00521287936989239	0.0328177352678252
## Alignment 203: score=299.0 e_value=5.9e-08 N=6 Av116&Av19 minus
203-  0:	AVAG|g20461.t1	AVAG|g4951.t1	      0	0.00503568824218734	0.0253188599437159
203-  1:	AVAG|g20462.t1	AVAG|g4950.t1	      0	0.000768245905841729	0.0301962100848528
203-  2:	AVAG|g20463.t1	AVAG|g4949.t1	 2e-186	0.0128985650737648	0.0589847779520086
203-  3:	AVAG|g20464.t1	AVAG|g4947.t1	      0	0.00939924576647566	0.0418509036985188
203-  4:	AVAG|g20465.t1	AVAG|g4946.t1	 5e-253	0.0411545239193194	0.0663502359917478
203-  5:	AVAG|g20466.t1	AVAG|g4945.t1	 3e-145	0.00321802585414608	0.0117075548033089
## Alignment 204: score=731.0 e_value=2.2e-36 N=15 Av116&Av233 plus
204-  0:	AVAG|g20424.t1	AVAG|g31482.t1	 7e-158	0.253538222437584	0.533403027925809
204-  1:	AVAG|g20427.t1	AVAG|g31484.t1	  2e-49	0.448338619111103	0.731421059630587
204-  2:	AVAG|g20429.t1	AVAG|g31485.t1	  1e-90	0.339395953687149	0.707148697195325
204-  3:	AVAG|g20431.t1	AVAG|g31486.t1	      0	0.195755547938727	0.711501148815935
204-  4:	AVAG|g20434.t1	AVAG|g31488.t1	      0	0.146162646559919	0.559474651467156
204-  5:	AVAG|g20442.t1	AVAG|g31493.t1	      0	0.155313895143862	0.569326286231658
204-  6:	AVAG|g20443.t1	AVAG|g31494.t1	  7e-78	0.284082393341822	0.188257162672324
204-  7:	AVAG|g20444.t1	AVAG|g31497.t1	 6e-188	0.266402708178517	0.591741159178382
204-  8:	AVAG|g20447.t1	AVAG|g31498.t1	      0	0.151541630153897	0.592261013043872
204-  9:	AVAG|g20451.t1	AVAG|g31499.t1	  3e-97	0.0452136109244226	0.331593548706733
204- 10:	AVAG|g20452.t1	AVAG|g31500.t1	  3e-36	0.1021849199635	0.802183493354448
204- 11:	AVAG|g20455.t1	AVAG|g31502.t1	 3e-119	0.362467811304503	0.670853225994681
204- 12:	AVAG|g20456.t1	AVAG|g31503.t1	 2e-259	0.118471218469779	0.662647756518696
204- 13:	AVAG|g20457.t1	AVAG|g31504.t1	 8e-263	0.0814203116077279	0.755730382846789
204- 14:	AVAG|g20459.t1	AVAG|g31505.t1	  1e-66	-2	-2
## Alignment 205: score=2437.0 e_value=2.6e-175 N=49 Av116&Av35 plus
205-  0:	AVAG|g20349.t1	AVAG|g8341.t1	  1e-84	0.621482413981126	0.652683424801597
205-  1:	AVAG|g20350.t1	AVAG|g8347.t1	 3e-225	0.00541127888561306	0.0117342680443021
205-  2:	AVAG|g20351.t1	AVAG|g8348.t1	 1e-208	0.136787709529764	0.0392925870744436
205-  3:	AVAG|g20353.t1	AVAG|g8349.t1	 9e-238	0.00215169593522439	0.0493425109199384
205-  4:	AVAG|g20354.t1	AVAG|g8350.t1	 1e-219	0.00549654347295562	0.0237173913228841
205-  5:	AVAG|g20355.t1	AVAG|g8351.t1	  5e-48	0.00460830942925582	0.0132162010123647
205-  6:	AVAG|g20356.t1	AVAG|g8352.t1	 2e-154	0.00990385780631182	0.0369467839870754
205-  7:	AVAG|g20357.t1	AVAG|g8353.t1	      0	0.00346921694026499	0.0317983346285751
205-  8:	AVAG|g20358.t1	AVAG|g8354.t1	      0	0.00668962903882045	0.0330257303784898
205-  9:	AVAG|g20360.t1	AVAG|g8356.t1	 8e-229	0.0397713614021987	0.0546129358694003
205- 10:	AVAG|g20361.t1	AVAG|g8357.t1	  2e-54	0.0157641271438055	0.0386766677741952
205- 11:	AVAG|g20364.t1	AVAG|g8360.t1	 1e-167	0	0.0531902049782328
205- 12:	AVAG|g20365.t1	AVAG|g8361.t1	  2e-94	0.00259067615106567	0.0235621471750342
205- 13:	AVAG|g20366.t1	AVAG|g8362.t1	 1e-205	0.0581547322113389	0.0220786801535639
205- 14:	AVAG|g20368.t1	AVAG|g8363.t1	  4e-43	0.195155226518323	0.103740920648638
205- 15:	AVAG|g20369.t1	AVAG|g8365.t1	      0	0.00678196110602094	0.033403390823176
205- 16:	AVAG|g20371.t1	AVAG|g8367.t1	 4e-130	0.00564974423065886	0.0142184353084606
205- 17:	AVAG|g20372.t1	AVAG|g8368.t1	      0	0.0077675889344656	0.0318158318982727
205- 18:	AVAG|g20373.t1	AVAG|g8369.t1	 3e-124	0.183730542789949	0.0857075947659873
205- 19:	AVAG|g20374.t1	AVAG|g8370.t1	 6e-175	0.00835857269944177	0.0632978858489683
205- 20:	AVAG|g20375.t1	AVAG|g8371.t1	      0	0.00547954791645386	0.0212262674772718
205- 21:	AVAG|g20376.t1	AVAG|g8372.t1	 1e-105	0.00220183644381916	0.0365369045430434
205- 22:	AVAG|g20377.t1	AVAG|g8373.t1	 5e-239	0.00828610545883566	0.038951729404537
205- 23:	AVAG|g20379.t1	AVAG|g8375.t1	 1e-150	0.00366189314587517	0.0571705240409132
205- 24:	AVAG|g20381.t1	AVAG|g8376.t1	  3e-72	0.039540634784052	0.0160148433529267
205- 25:	AVAG|g20382.t1	AVAG|g8377.t1	 9e-272	0.0156546868669698	0.0537451670737693
205- 26:	AVAG|g20383.t1	AVAG|g8378.t1	 6e-244	0.00727152510387221	0.0324180114993835
205- 27:	AVAG|g20384.t1	AVAG|g8379.t1	 3e-168	0.0373865458015403	0.0520158523164148
205- 28:	AVAG|g20386.t1	AVAG|g8380.t1	 2e-130	0.00589201066296036	0.0397883346582443
205- 29:	AVAG|g20387.t1	AVAG|g8381.t1	      0	0.0100431116275768	0.0275629104053257
205- 30:	AVAG|g20388.t1	AVAG|g8382.t1	      0	0.0122694743268809	0.0478413122312609
205- 31:	AVAG|g20389.t1	AVAG|g8383.t1	      0	0.0207730592416254	0.0336185352430166
205- 32:	AVAG|g20390.t1	AVAG|g8384.t1	      0	0.00744330634767503	0.0178960344099075
205- 33:	AVAG|g20391.t1	AVAG|g8385.t1	 1e-183	0.00309039839782967	0.0417741375922484
205- 34:	AVAG|g20393.t1	AVAG|g8387.t1	      0	0.013279371229999	0.0708978088461978
205- 35:	AVAG|g20394.t1	AVAG|g8388.t1	      0	0.00550382289351378	0.0349720275213998
205- 36:	AVAG|g20395.t1	AVAG|g8389.t1	 3e-182	0	0.0495862108700535
205- 37:	AVAG|g20396.t1	AVAG|g8390.t1	 6e-123	0.00614757540313389	0.0262608883838265
205- 38:	AVAG|g20397.t1	AVAG|g8391.t1	 8e-236	0.00320171243968192	0.0225580914279585
205- 39:	AVAG|g20398.t1	AVAG|g8392.t1	      0	0.00215488363728878	0.0271024549350235
205- 40:	AVAG|g20399.t1	AVAG|g8393.t1	 2e-295	0.00163889712852797	0.036667179516618
205- 41:	AVAG|g20400.t1	AVAG|g8394.t1	  2e-33	0.0128139796116029	0
205- 42:	AVAG|g20401.t1	AVAG|g8395.t1	      0	0.00622948727596893	0.0471050795214298
205- 43:	AVAG|g20402.t1	AVAG|g8396.t1	      0	0.00869249846154553	0.0315055586322323
205- 44:	AVAG|g20403.t1	AVAG|g8397.t1	  7e-58	0.0575652558249701	0.0684999588267009
205- 45:	AVAG|g20404.t1	AVAG|g8398.t1	  3e-97	0.014194408128913	0.0113746256035583
205- 46:	AVAG|g20405.t1	AVAG|g8399.t1	 3e-304	0.00366861018849573	0.0331088240729695
205- 47:	AVAG|g20406.t1	AVAG|g8401.t1	 3e-144	0.0102668079768306	0.0266843042661108
205- 48:	AVAG|g20407.t1	AVAG|g8402.t1	  9e-50	0.096081414227302	0.0904640758178808
## Alignment 206: score=537.0 e_value=9.4e-23 N=11 Av116&Av58 plus
206-  0:	AVAG|g20438.t1	AVAG|g12357.t1	 3e-111	0.428865766516677	0.363476591048105
206-  1:	AVAG|g20442.t1	AVAG|g12363.t1	      0	0.153006729898788	0.563634591265843
206-  2:	AVAG|g20443.t1	AVAG|g12364.t1	  7e-78	0.284082393341822	0.192383720537811
206-  3:	AVAG|g20444.t1	AVAG|g12367.t1	 4e-189	0.265025012628297	0.588655264202557
206-  4:	AVAG|g20447.t1	AVAG|g12368.t1	      0	0.179756171663206	0.616726494474097
206-  5:	AVAG|g20451.t1	AVAG|g12369.t1	  3e-97	0.0452136109244226	0.341470234648963
206-  6:	AVAG|g20452.t1	AVAG|g12370.t1	  3e-36	0.1021849199635	0.802183493354448
206-  7:	AVAG|g20455.t1	AVAG|g12372.t1	 2e-119	0.369586241963221	0.66629196132446
206-  8:	AVAG|g20456.t1	AVAG|g12373.t1	 4e-260	0.117440941557647	0.670782284436007
206-  9:	AVAG|g20457.t1	AVAG|g12374.t1	 8e-263	0.0809496482573532	0.722367139178342
206- 10:	AVAG|g20459.t1	AVAG|g12375.t1	  4e-66	-2	-2
## Alignment 207: score=680.0 e_value=3.1e-31 N=14 Av116&Av592 minus
207-  0:	AVAG|g20387.t1	AVAG|g48178.t1	 2e-197	0.394661882770536	0.799100667756453
207-  1:	AVAG|g20389.t1	AVAG|g48177.t1	 7e-170	0.394032341607192	0.726111287333589
207-  2:	AVAG|g20390.t1	AVAG|g48176.t1	 2e-235	0.149213937069386	0.569569634097529
207-  3:	AVAG|g20393.t1	AVAG|g48175.t1	 1e-221	0.601609039995448	0.487275408162797
207-  4:	AVAG|g20395.t1	AVAG|g48174.t1	  1e-97	0.385414238877098	0.802544485485225
207-  5:	AVAG|g20396.t1	AVAG|g48173.t1	  4e-93	0.183013221023229	0.843676440371975
207-  6:	AVAG|g20398.t1	AVAG|g48172.t1	      0	0.144082856761269	0.613476376199881
207-  7:	AVAG|g20402.t1	AVAG|g48170.t1	      0	0.32409127101231	0.574827918137181
207-  8:	AVAG|g20405.t1	AVAG|g48168.t1	 3e-139	0.317640051371167	0.534253193240472
207-  9:	AVAG|g20406.t1	AVAG|g48167.t1	  4e-62	0.497944821442387	0.508160684840578
207- 10:	AVAG|g20410.t1	AVAG|g48165.t1	 5e-119	0.137425275607573	0.646183449592
207- 11:	AVAG|g20412.t1	AVAG|g48164.t1	  2e-61	-2	-2
207- 12:	AVAG|g20415.t1	AVAG|g48163.t1	  2e-44	0.227350885011449	0.666649271489096
207- 13:	AVAG|g20421.t1	AVAG|g48159.t1	 1e-126	0.429944791069405	0.497434553718613
## Alignment 208: score=780.0 e_value=7.5e-40 N=16 Av116&Av6 plus
208-  0:	AVAG|g20349.t1	AVAG|g1786.t1	  3e-43	0.743337215671779	0.900481842513925
208-  1:	AVAG|g20350.t1	AVAG|g1787.t1	  6e-48	0.857434962208683	0.29566786517896
208-  2:	AVAG|g20351.t1	AVAG|g1788.t1	 1e-187	0.0802229046123239	0.693967916838168
208-  3:	AVAG|g20354.t1	AVAG|g1790.t1	 2e-121	0.238867472744237	0.672515047836558
208-  4:	AVAG|g20356.t1	AVAG|g1794.t1	  2e-79	0.28341228488425	0.672166593073602
208-  5:	AVAG|g20357.t1	AVAG|g1796.t1	 7e-191	0.383322516476669	0.53600128282851
208-  6:	AVAG|g20358.t1	AVAG|g1797.t1	      0	0.167107420964351	0.607450307734861
208-  7:	AVAG|g20364.t1	AVAG|g1800.t1	 5e-150	0.0670903034631915	0.542839529148965
208-  8:	AVAG|g20369.t1	AVAG|g1802.t1	      0	0.254569497878776	0.657175923883375
208-  9:	AVAG|g20371.t1	AVAG|g1804.t1	  1e-58	0.2920383556536	0.292905919328035
208- 10:	AVAG|g20372.t1	AVAG|g1806.t1	      0	0.342066506736901	0.615392665090973
208- 11:	AVAG|g20373.t1	AVAG|g1807.t1	  1e-46	0.758452070627859	0.501543685588703
208- 12:	AVAG|g20374.t1	AVAG|g1808.t1	 3e-130	0.202407972562876	0.884753529907385
208- 13:	AVAG|g20375.t1	AVAG|g1809.t1	      0	0.377019610349279	0.590514636036032
208- 14:	AVAG|g20377.t1	AVAG|g1810.t1	  2e-91	0.377300271120694	0.664424216153717
208- 15:	AVAG|g20383.t1	AVAG|g1813.t1	 3e-167	0.210424598288908	0.71324114634
## Alignment 209: score=350.0 e_value=1.2e-10 N=7 Av1160&Av77 plus
209-  0:	AVAG|g54934.t1	AVAG|g15303.t1	      0	0.00409355524826516	0.0309162781575912
209-  1:	AVAG|g54935.t1	AVAG|g15304.t1	 4e-109	0.00689924374549342	0
209-  2:	AVAG|g54936.t1	AVAG|g15305.t1	 6e-116	0	0.043281238215485
209-  3:	AVAG|g54937.t1	AVAG|g15306.t1	      0	0.000984979210766805	0.0289233459134837
209-  4:	AVAG|g54938.t1	AVAG|g15307.t1	 2e-132	0.028262231780965	0.0443993850631257
209-  5:	AVAG|g54939.t1	AVAG|g15308.t1	      0	0.0160730687385431	0.0455008020789266
209-  6:	AVAG|g54940.t1	AVAG|g15309.t1	 6e-193	0.015609198830001	0.0296829260102642
## Alignment 210: score=648.0 e_value=9.3e-29 N=13 Av117&Av299 plus
210-  0:	AVAG|g20512.t1	AVAG|g35959.t1	 8e-135	0.00927082261768048	0.0482093635534236
210-  1:	AVAG|g20513.t1	AVAG|g35960.t1	 3e-141	0.0159410889512424	0.0745534289287312
210-  2:	AVAG|g20514.t1	AVAG|g35961.t1	 3e-291	0.0140900893123859	0.06269967662647
210-  3:	AVAG|g20515.t1	AVAG|g35962.t1	 5e-211	0.00595654873241823	0.0533923634307045
210-  4:	AVAG|g20516.t1	AVAG|g35963.t1	      0	0.000789837498127754	0.0312619254670072
210-  5:	AVAG|g20517.t1	AVAG|g35964.t1	 2e-201	0.00262152096505694	0.029282213382075
210-  6:	AVAG|g20518.t1	AVAG|g35965.t1	  6e-68	0.0482177887329151	0.0557532147343742
210-  7:	AVAG|g20519.t1	AVAG|g35966.t1	 4e-248	0.0160294155293303	0.0344294529003392
210-  8:	AVAG|g20520.t1	AVAG|g35967.t1	  6e-63	0.0107017273508992	0.0252124580992387
210-  9:	AVAG|g20522.t1	AVAG|g35968.t1	      0	0.0451981644748746	0.0616226994320052
210- 10:	AVAG|g20524.t1	AVAG|g35970.t1	  6e-50	0.0300792190929219	0.0741853404807175
210- 11:	AVAG|g20525.t1	AVAG|g35971.t1	 2e-182	0.0100638880040819	0.0412400441889924
210- 12:	AVAG|g20526.t1	AVAG|g35972.t1	      0	0.0660698935892683	0.0456778308619087
## Alignment 211: score=1193.0 e_value=1.3e-68 N=24 Av117&Av441 minus
211-  0:	AVAG|g20482.t1	AVAG|g43095.t1	 2e-131	0.014102979643208	0.0320994936373084
211-  1:	AVAG|g20483.t1	AVAG|g43094.t1	 7e-102	0.135310844317657	0.0406200890357225
211-  2:	AVAG|g20484.t1	AVAG|g43092.t1	  3e-75	0.541503125502097	0.273250624165126
211-  3:	AVAG|g20486.t1	AVAG|g43091.t1	 4e-131	0.00384554599909138	0.0139620087887035
211-  4:	AVAG|g20488.t1	AVAG|g43089.t1	 1e-313	0.0143268931667986	0.0253334389151698
211-  5:	AVAG|g20490.t1	AVAG|g43087.t1	      0	0.00580429618085284	0.0264397496957012
211-  6:	AVAG|g20491.t1	AVAG|g43086.t1	 1e-156	0.0343362951433805	0.0102216232917043
211-  7:	AVAG|g20492.t1	AVAG|g43085.t1	 3e-126	0.0340269411523344	0.0811994539540524
211-  8:	AVAG|g20493.t1	AVAG|g43084.t1	 4e-143	0.0206523876383385	0.0702609940944861
211-  9:	AVAG|g20494.t1	AVAG|g43083.t1	 5e-205	0.0156255651771315	0.0839109490186971
211- 10:	AVAG|g20495.t1	AVAG|g43082.t1	      0	0.0685900988924011	0.0612398178808237
211- 11:	AVAG|g20497.t1	AVAG|g43081.t1	      0	0.00802832419712774	0.0360689768852955
211- 12:	AVAG|g20499.t1	AVAG|g43080.t1	  3e-50	0.066200709108508	0.0724544872676842
211- 13:	AVAG|g20500.t1	AVAG|g43079.t1	 2e-175	0.00711580290383198	0.0464065527885656
211- 14:	AVAG|g20501.t1	AVAG|g43077.t1	 3e-188	0.00790868488246125	0.0459561806254136
211- 15:	AVAG|g20502.t1	AVAG|g43076.t1	      0	0.00762032273958828	0.0468634609592443
211- 16:	AVAG|g20503.t1	AVAG|g43075.t1	 1e-232	0.0106886996592162	0.045578399041844
211- 17:	AVAG|g20504.t1	AVAG|g43073.t1	 2e-194	0.0467946051484458	0.0471344127783951
211- 18:	AVAG|g20505.t1	AVAG|g43072.t1	 7e-304	0.00498651327860848	0.0170583046248071
211- 19:	AVAG|g20506.t1	AVAG|g43071.t1	 3e-186	0.00266430120327583	0.0259766224970672
211- 20:	AVAG|g20507.t1	AVAG|g43070.t1	      0	0.00552209019860219	0.0260685936266087
211- 21:	AVAG|g20508.t1	AVAG|g43069.t1	      0	0.00865721247818071	0.0555611742591397
211- 22:	AVAG|g20509.t1	AVAG|g43068.t1	  6e-86	0.0218594708106019	0.0204267945116613
211- 23:	AVAG|g20510.t1	AVAG|g43067.t1	 8e-155	0.00636102408347397	0.0521949688493964
## Alignment 212: score=1124.0 e_value=6.1e-69 N=23 Av117&Av477 plus
212-  0:	AVAG|g20527.t1	AVAG|g44479.t1	 3e-192	0.0247623853716723	0.0869038541885555
212-  1:	AVAG|g20528.t1	AVAG|g44480.t1	 5e-294	0.00956257521086525	0.0416773883661081
212-  2:	AVAG|g20529.t1	AVAG|g44481.t1	      0	0.0909268347745359	0.0603003190785284
212-  3:	AVAG|g20539.t1	AVAG|g44486.t1	  5e-59	0.0144713564066203	0.0598522824019852
212-  4:	AVAG|g20540.t1	AVAG|g44487.t1	 7e-151	0.0129087494849893	0.0202800695525227
212-  5:	AVAG|g20543.t1	AVAG|g44489.t1	  4e-97	0.0959925348157175	0.0896276789286234
212-  6:	AVAG|g20544.t1	AVAG|g44490.t1	  8e-71	0.153191214594625	0.0908126734497683
212-  7:	AVAG|g20546.t1	AVAG|g44491.t1	  8e-80	0.143815448771359	0.0967831507378715
212-  8:	AVAG|g20551.t1	AVAG|g44495.t1	 2e-213	0.00979925748115335	0.0528335738341874
212-  9:	AVAG|g20552.t1	AVAG|g44496.t1	 5e-168	0.0059171904563722	0.0151265631627156
212- 10:	AVAG|g20553.t1	AVAG|g44497.t1	 5e-275	0.00177200318697771	0.0296091082303406
212- 11:	AVAG|g20554.t1	AVAG|g44498.t1	 2e-184	0.0118485876574434	0.0349269457128317
212- 12:	AVAG|g20555.t1	AVAG|g44499.t1	 1e-114	0.116265445023363	0.123432155466863
212- 13:	AVAG|g20558.t1	AVAG|g44501.t1	 8e-103	0.0139484841722105	0.0330177111858888
212- 14:	AVAG|g20562.t1	AVAG|g44502.t1	 3e-152	0.00518435244046759	0.0152032232802143
212- 15:	AVAG|g20563.t1	AVAG|g44503.t1	 9e-111	0.0166739697879574	0.0209072771461912
212- 16:	AVAG|g20564.t1	AVAG|g44504.t1	 2e-123	0.024318239752958	0.0328100429601327
212- 17:	AVAG|g20565.t1	AVAG|g44506.t1	      0	0.0197290492639446	0.0431459383485788
212- 18:	AVAG|g20570.t1	AVAG|g44507.t1	 1e-159	0.0360513022807668	0.0493361470328761
212- 19:	AVAG|g20571.t1	AVAG|g44508.t1	      0	0.0230137336470839	0.0446751496780829
212- 20:	AVAG|g20573.t1	AVAG|g44509.t1	 2e-101	0.024098458637095	0.070733009603431
212- 21:	AVAG|g20575.t1	AVAG|g44511.t1	      0	0.018643407361326	0.0381761795745278
212- 22:	AVAG|g20578.t1	AVAG|g44513.t1	  1e-33	0.297748664482653	0.169228486636512
## Alignment 213: score=350.0 e_value=3.8e-11 N=7 Av117&Av786 minus
213-  0:	AVAG|g20580.t1	AVAG|g52023.t1	 2e-231	0.00979961314892608	0.0464215177207416
213-  1:	AVAG|g20581.t1	AVAG|g52022.t1	      0	0.00600971442134889	0.0429284657424419
213-  2:	AVAG|g20582.t1	AVAG|g52021.t1	 8e-194	0.0177654494171997	0.028227557407287
213-  3:	AVAG|g20583.t1	AVAG|g52020.t1	 8e-244	0.0114436550439237	0.0367864202599548
213-  4:	AVAG|g20584.t1	AVAG|g52019.t1	 8e-190	0.0725373390068087	0.0969772425373646
213-  5:	AVAG|g20585.t1	AVAG|g52018.t1	      0	0.106932649592113	0.181427900006022
213-  6:	AVAG|g20586.t1	AVAG|g52017.t1	 1e-284	0.132504516701411	0.143639151469318
## Alignment 214: score=300.0 e_value=8.9e-08 N=6 Av1173&Av557 plus
214-  0:	AVAG|g54978.t1	AVAG|g47170.t1	      0	0.004349987478585	0.0325465969928316
214-  1:	AVAG|g54979.t1	AVAG|g47171.t1	 3e-250	0.0226023539697625	0.0373274657639507
214-  2:	AVAG|g54980.t1	AVAG|g47172.t1	      0	0.00522346858936125	0.0510334160085693
214-  3:	AVAG|g54981.t1	AVAG|g47173.t1	 1e-227	0.00639492283623866	0.0363597400325154
214-  4:	AVAG|g54982.t1	AVAG|g47174.t1	      0	0.00509799636923753	0.0565811929013991
214-  5:	AVAG|g54983.t1	AVAG|g47175.t1	  5e-32	0	0.010929155144318
## Alignment 215: score=300.0 e_value=2.8e-08 N=6 Av1177&Av325 minus
215-  0:	AVAG|g54995.t1	AVAG|g37482.t1	      0	0.00269143069076894	0.0385008343531455
215-  1:	AVAG|g54997.t1	AVAG|g37480.t1	 5e-172	0.00988017111215492	0.0197868030060462
215-  2:	AVAG|g54998.t1	AVAG|g37479.t1	  1e-67	0.00317460791446553	0.0116733874058337
215-  3:	AVAG|g54999.t1	AVAG|g37478.t1	 2e-224	0.00111183194641305	0.0239143474330036
215-  4:	AVAG|g55000.t1	AVAG|g37477.t1	      0	0.00440813097440716	0.0392631353811765
215-  5:	AVAG|g55001.t1	AVAG|g37476.t1	  4e-55	0	0
## Alignment 216: score=250.0 e_value=4.2e-06 N=5 Av1178&Av95 minus
216-  0:	AVAG|g55002.t1	AVAG|g17717.t1	      0	0.00557571567167582	0.0439609600627866
216-  1:	AVAG|g55004.t1	AVAG|g17715.t1	 2e-113	0.0289856996695682	0.0566793206569746
216-  2:	AVAG|g55005.t1	AVAG|g17714.t1	  6e-61	0	0.0130155110198637
216-  3:	AVAG|g55006.t1	AVAG|g17713.t1	 4e-279	0.00187808220839881	0.0124970347771111
216-  4:	AVAG|g55007.t1	AVAG|g17712.t1	      0	0.00194568410703018	0.016582895722868
## Alignment 217: score=679.0 e_value=4.1e-32 N=14 Av118&Av138 minus
217-  0:	AVAG|g20601.t1	AVAG|g22831.t1	      0	0.11195740707776	0.422258194575879
217-  1:	AVAG|g20602.t1	AVAG|g22830.t1	 3e-163	0.16977339654398	0.780436241230105
217-  2:	AVAG|g20603.t1	AVAG|g22826.t1	  2e-55	0.334387248496443	0.629090378039471
217-  3:	AVAG|g20605.t1	AVAG|g22820.t1	  2e-54	0.421124004803155	0.488928166519421
217-  4:	AVAG|g20606.t1	AVAG|g22817.t1	  4e-63	-2	-2
217-  5:	AVAG|g20607.t1	AVAG|g22816.t1	 1e-183	0.0843509847917829	0.514068850849528
217-  6:	AVAG|g20608.t1	AVAG|g22815.t1	  6e-40	0.237511279153735	0.988964200486369
217-  7:	AVAG|g20609.t1	AVAG|g22814.t1	  3e-72	0.344822610674468	0.628189574763453
217-  8:	AVAG|g20612.t1	AVAG|g22811.t1	  2e-74	0.391062406267644	0.533816645511591
217-  9:	AVAG|g20613.t1	AVAG|g22810.t1	  2e-99	0.1543803365365	0.599573064689571
217- 10:	AVAG|g20616.t1	AVAG|g22807.t1	  1e-27	-2	-2
217- 11:	AVAG|g20619.t1	AVAG|g22800.t1	 5e-125	0.845233538755023	0.839909638453814
217- 12:	AVAG|g20622.t1	AVAG|g22793.t1	  8e-57	0.255378284111778	0.720126553534658
217- 13:	AVAG|g20623.t1	AVAG|g22792.t1	      0	0.329264956262892	0.486484860599986
## Alignment 218: score=539.0 e_value=6.8e-22 N=11 Av118&Av138 minus
218-  0:	AVAG|g20601.t1	AVAG|g22751.t1	      0	0.114150144227313	0.430145112910667
218-  1:	AVAG|g20602.t1	AVAG|g22750.t1	 2e-163	0.167397039913062	0.786631369126618
218-  2:	AVAG|g20603.t1	AVAG|g22746.t1	  4e-55	0.329692270201704	0.613869741448522
218-  3:	AVAG|g20605.t1	AVAG|g22741.t1	  2e-51	0.309065498303114	0.561596859389734
218-  4:	AVAG|g20606.t1	AVAG|g22739.t1	  2e-99	0.345204360153872	0.874836083077993
218-  5:	AVAG|g20607.t1	AVAG|g22737.t1	 1e-264	0.080042194618523	0.604727772221362
218-  6:	AVAG|g20608.t1	AVAG|g22736.t1	  6e-40	0.242256105702249	1.03837063546181
218-  7:	AVAG|g20609.t1	AVAG|g22735.t1	  5e-72	0.343494156708483	0.608540519311074
218-  8:	AVAG|g20612.t1	AVAG|g22732.t1	  3e-74	0.390691014335775	0.544775532755757
218-  9:	AVAG|g20613.t1	AVAG|g22731.t1	  2e-99	0.157622790502074	0.651268874378546
218- 10:	AVAG|g20616.t1	AVAG|g22728.t1	  5e-27	-2	-2
## Alignment 219: score=534.0 e_value=4.3e-23 N=11 Av118&Av212 plus
219-  0:	AVAG|g20660.t1	AVAG|g29826.t1	  6e-82	0.19639914198504	0.422176516189681
219-  1:	AVAG|g20661.t1	AVAG|g29827.t1	  8e-79	0.108416830595106	0.537833595749006
219-  2:	AVAG|g20662.t1	AVAG|g29828.t1	 8e-187	0.15320922775737	0.516366027202167
219-  3:	AVAG|g20663.t1	AVAG|g29829.t1	 1e-145	0.223522338994409	0.709322396710331
219-  4:	AVAG|g20664.t1	AVAG|g29834.t1	 2e-176	0.306009984752662	0.442884862999475
219-  5:	AVAG|g20665.t1	AVAG|g29836.t1	      0	0.24539676220197	0.581463960641707
219-  6:	AVAG|g20666.t1	AVAG|g29837.t1	 1e-197	0.165508514335181	0.375300704891615
219-  7:	AVAG|g20668.t1	AVAG|g29846.t1	  2e-38	0.203035714315943	0.662956795439313
219-  8:	AVAG|g20670.t1	AVAG|g29848.t1	 4e-303	0.314688421767644	0.355865315262042
219-  9:	AVAG|g20673.t1	AVAG|g29849.t1	 2e-236	0.191434227956232	0.712936025239014
219- 10:	AVAG|g20674.t1	AVAG|g29850.t1	  3e-78	0.101923357166569	0.722785661623044
## Alignment 220: score=942.0 e_value=2.7e-49 N=19 Av118&Av307 minus
220-  0:	AVAG|g20632.t1	AVAG|g36525.t1	 3e-262	0.0103756595471616	0.0116563783853825
220-  1:	AVAG|g20635.t1	AVAG|g36524.t1	 5e-126	0.0112854793923753	0.0280406490537152
220-  2:	AVAG|g20636.t1	AVAG|g36523.t1	 1e-137	0.00868190855205748	0.0274128275575187
220-  3:	AVAG|g20637.t1	AVAG|g36522.t1	 8e-267	0.0134169666405858	0.0268237897580478
220-  4:	AVAG|g20639.t1	AVAG|g36520.t1	      0	0.0136171378075463	0.0136022561710757
220-  5:	AVAG|g20642.t1	AVAG|g36519.t1	 1e-254	0.0205197296247431	0.0444251762651424
220-  6:	AVAG|g20643.t1	AVAG|g36518.t1	 2e-111	0.0088988808172293	0.0377438129156368
220-  7:	AVAG|g20644.t1	AVAG|g36516.t1	 1e-116	0.00489597821883912	0.00528054986661494
220-  8:	AVAG|g20645.t1	AVAG|g36515.t1	 1e-204	0.00611936082183493	0.0619135895242686
220-  9:	AVAG|g20646.t1	AVAG|g36512.t1	  3e-64	0.00417828378709152	0.0295604764056575
220- 10:	AVAG|g20647.t1	AVAG|g36511.t1	      0	0.00268688513069129	0.0371637295315885
220- 11:	AVAG|g20648.t1	AVAG|g36510.t1	      0	0.00761282943046366	0.0297990778362195
220- 12:	AVAG|g20649.t1	AVAG|g36507.t1	 5e-253	0.0286974321537681	0.0877827480663787
220- 13:	AVAG|g20650.t1	AVAG|g36506.t1	 6e-143	0.0212780228469117	0.0286294301287723
220- 14:	AVAG|g20651.t1	AVAG|g36505.t1	 2e-176	0.0111798972435575	0.0310791121096437
220- 15:	AVAG|g20652.t1	AVAG|g36504.t1	      0	0.0327414898571301	0.0738813792523202
220- 16:	AVAG|g20654.t1	AVAG|g36503.t1	 1e-160	0.0150005000300022	0.0353600838192765
220- 17:	AVAG|g20656.t1	AVAG|g36501.t1	 2e-103	0.00224551065945358	0.0252124580992387
220- 18:	AVAG|g20657.t1	AVAG|g36500.t1	 1e-197	0.00985407983546238	0.0629286147454265
## Alignment 221: score=250.0 e_value=8.5e-06 N=5 Av118&Av354 plus
221-  0:	AVAG|g20588.t1	AVAG|g39052.t1	 4e-238	0.0199055493060317	0.0364611975978341
221-  1:	AVAG|g20589.t1	AVAG|g39053.t1	 1e-102	0.0143734187064866	0.0275787486592115
221-  2:	AVAG|g20590.t1	AVAG|g39054.t1	      0	0.0131508542895737	0.0366117657909682
221-  3:	AVAG|g20591.t1	AVAG|g39055.t1	 6e-175	0.00277906756140798	0.0342427517530463
221-  4:	AVAG|g20592.t1	AVAG|g39056.t1	  2e-94	0.0347133540878544	0.0398765009105086
## Alignment 222: score=296.0 e_value=6.7e-09 N=6 Av118&Av398 plus
222-  0:	AVAG|g20682.t1	AVAG|g41317.t1	  3e-89	0.350791076922673	0.628399750931826
222-  1:	AVAG|g20683.t1	AVAG|g41319.t1	 2e-100	0.269517284647231	0.740281190994002
222-  2:	AVAG|g20684.t1	AVAG|g41320.t1	 5e-112	0.283063977796	0.658758847667599
222-  3:	AVAG|g20685.t1	AVAG|g41321.t1	 1e-239	0.306726894974827	0.505979474350542
222-  4:	AVAG|g20686.t1	AVAG|g41323.t1	      0	0.318981717276998	0.676019673962637
222-  5:	AVAG|g20688.t1	AVAG|g41326.t1	  2e-71	0.374791543168446	0.555012760803438
## Alignment 223: score=737.0 e_value=1.2e-36 N=15 Av118&Av47 plus
223-  0:	AVAG|g20689.t1	AVAG|g10426.t1	  5e-41	0.869077408585677	0.507381100749833
223-  1:	AVAG|g20692.t1	AVAG|g10429.t1	 6e-228	0.233739834027475	0.332984850684819
223-  2:	AVAG|g20696.t1	AVAG|g10430.t1	 1e-127	0.163991349099926	0.546597413376238
223-  3:	AVAG|g20697.t1	AVAG|g10431.t1	 9e-133	0.143475832432771	0.759652496062337
223-  4:	AVAG|g20698.t1	AVAG|g10432.t1	 7e-128	0.198041669224683	0.470466268907058
223-  5:	AVAG|g20699.t1	AVAG|g10433.t1	  2e-88	0.142418080918516	0.857341690031235
223-  6:	AVAG|g20700.t1	AVAG|g10434.t1	  8e-37	0.375766217752027	0.256802248663433
223-  7:	AVAG|g20702.t1	AVAG|g10435.t1	 7e-253	0.131645002790966	0.578402162496024
223-  8:	AVAG|g20703.t1	AVAG|g10436.t1	 8e-279	0.060733985593873	0.679875634951223
223-  9:	AVAG|g20704.t1	AVAG|g10437.t1	 4e-159	0.280628363571217	0.488224767670572
223- 10:	AVAG|g20705.t1	AVAG|g10439.t1	 5e-131	0.312468962007537	0.57605405961058
223- 11:	AVAG|g20706.t1	AVAG|g10440.t1	  6e-99	0.365762536000426	0.490341639841562
223- 12:	AVAG|g20713.t1	AVAG|g10441.t1	  7e-82	0.231530419708169	0.496725645302265
223- 13:	AVAG|g20714.t1	AVAG|g10442.t1	      0	0.210691990224089	0.724618848684183
223- 14:	AVAG|g20715.t1	AVAG|g10443.t1	  8e-62	0.154760793630874	0.292320298007927
## Alignment 224: score=599.0 e_value=5.9e-26 N=12 Av118&Av505 plus
224-  0:	AVAG|g20611.t1	AVAG|g45481.t1	 3e-188	0.0114557483250684	0.0263605408242341
224-  1:	AVAG|g20612.t1	AVAG|g45482.t1	 3e-200	0.00354855270167722	0.023477626136036
224-  2:	AVAG|g20613.t1	AVAG|g45483.t1	 2e-137	0	0.0127934871784325
224-  3:	AVAG|g20614.t1	AVAG|g45484.t1	  2e-70	0.00640687291733587	0.0359350167719231
224-  4:	AVAG|g20616.t1	AVAG|g45486.t1	      0	0.00887674886227506	0.0342335094420987
224-  5:	AVAG|g20617.t1	AVAG|g45487.t1	  2e-66	0.0102976446089265	0.0572797340884306
224-  6:	AVAG|g20618.t1	AVAG|g45488.t1	 9e-169	0.0187127375139705	0.0371736944058683
224-  7:	AVAG|g20619.t1	AVAG|g45489.t1	      0	0.00863163636274129	0.0453595825926933
224-  8:	AVAG|g20621.t1	AVAG|g45491.t1	 4e-104	0.0313573830392483	0.0110771244344445
224-  9:	AVAG|g20622.t1	AVAG|g45492.t1	  4e-87	0.00523790867503952	0.0316391376934704
224- 10:	AVAG|g20623.t1	AVAG|g45493.t1	      0	0.00876528506644117	0.0338883788081783
224- 11:	AVAG|g20624.t1	AVAG|g45494.t1	      0	0.0603712000314378	0.0649317251800158
## Alignment 225: score=2134.0 e_value=1e-145 N=43 Av118&Av60 minus
225-  0:	AVAG|g20658.t1	AVAG|g12723.t1	 3e-268	0.00372093786480502	0.0338518997307272
225-  1:	AVAG|g20659.t1	AVAG|g12722.t1	 1e-177	0.00432485580930152	0.0350648165282661
225-  2:	AVAG|g20660.t1	AVAG|g12721.t1	 7e-197	0.0198586966161917	0.0889447117799464
225-  3:	AVAG|g20661.t1	AVAG|g12720.t1	  5e-95	0	0.0353526415341972
225-  4:	AVAG|g20662.t1	AVAG|g12718.t1	  2e-64	0.670466167858002	0.785543391470828
225-  5:	AVAG|g20664.t1	AVAG|g12717.t1	      0	0.012413923633735	0.0275759687016123
225-  6:	AVAG|g20665.t1	AVAG|g12716.t1	      0	0.00247088116179775	0.0335921800366605
225-  7:	AVAG|g20666.t1	AVAG|g12715.t1	      0	0.00790372387925371	0.0322630388127681
225-  8:	AVAG|g20667.t1	AVAG|g12714.t1	  5e-32	0.0138732279313668	0.0531195394264593
225-  9:	AVAG|g20668.t1	AVAG|g12713.t1	  3e-61	0.00350775266715996	0.0141680718521655
225- 10:	AVAG|g20670.t1	AVAG|g12711.t1	      0	0.00626362927232689	0.0348225019372047
225- 11:	AVAG|g20672.t1	AVAG|g12709.t1	  7e-95	0	0.0174935044248067
225- 12:	AVAG|g20675.t1	AVAG|g12707.t1	  2e-89	0.0156663659605166	0.0379827996140662
225- 13:	AVAG|g20676.t1	AVAG|g12706.t1	 1e-150	0.00669647305822607	0.0626550091756281
225- 14:	AVAG|g20677.t1	AVAG|g12705.t1	 6e-263	0.0160304029988128	0.0297241697884998
225- 15:	AVAG|g20678.t1	AVAG|g12704.t1	 2e-307	0.00243276331696584	0.0306022979328037
225- 16:	AVAG|g20679.t1	AVAG|g12703.t1	      0	0.00718153161382214	0.0343108216549111
225- 17:	AVAG|g20680.t1	AVAG|g12702.t1	 1e-213	0.0129753004505059	0.0478325916603716
225- 18:	AVAG|g20681.t1	AVAG|g12701.t1	  2e-88	0.0104213574245629	0.0400763110920192
225- 19:	AVAG|g20682.t1	AVAG|g12700.t1	 2e-213	0.00582866737761304	0.0333594209476133
225- 20:	AVAG|g20683.t1	AVAG|g12699.t1	 3e-166	0.00147130993727921	0.0148031121287411
225- 21:	AVAG|g20684.t1	AVAG|g12698.t1	 3e-181	0.00290065626247887	0.0521949688493964
225- 22:	AVAG|g20685.t1	AVAG|g12696.t1	  4e-82	0.048452768301141	0.020088244713018
225- 23:	AVAG|g20686.t1	AVAG|g12695.t1	      0	0.00461551013124674	0.0301794283341421
225- 24:	AVAG|g20687.t1	AVAG|g12694.t1	 8e-192	0	0.0223064768990531
225- 25:	AVAG|g20688.t1	AVAG|g12693.t1	      0	0.00620840381456771	0.0200638924192992
225- 26:	AVAG|g20689.t1	AVAG|g12692.t1	 5e-222	0.0237723593380255	0.0387239979449288
225- 27:	AVAG|g20691.t1	AVAG|g12688.t1	  6e-65	-2	-2
225- 28:	AVAG|g20693.t1	AVAG|g12687.t1	 2e-104	0.0127490031376869	0.0319385927516365
225- 29:	AVAG|g20694.t1	AVAG|g12686.t1	      0	0.00378928230929844	0.0563253288854165
225- 30:	AVAG|g20695.t1	AVAG|g12684.t1	      0	0.00648275312784166	0.0292409915857517
225- 31:	AVAG|g20696.t1	AVAG|g12683.t1	 2e-167	0.00364166775201034	0.0443019212210587
225- 32:	AVAG|g20697.t1	AVAG|g12681.t1	 1e-101	0	0.0268936376062025
225- 33:	AVAG|g20698.t1	AVAG|g12680.t1	 2e-182	0.00876348821622971	0.0143316462735349
225- 34:	AVAG|g20699.t1	AVAG|g12679.t1	 8e-118	0.00197498468307049	0.0236240002945283
225- 35:	AVAG|g20700.t1	AVAG|g12678.t1	  4e-39	0.10859107688855	0.0289675812348741
225- 36:	AVAG|g20701.t1	AVAG|g12677.t1	  4e-35	0.0401050190199561	0.0305774831720364
225- 37:	AVAG|g20702.t1	AVAG|g12676.t1	      0	0.00165975171471349	0.0248184409697462
225- 38:	AVAG|g20703.t1	AVAG|g12675.t1	 3e-300	0.00478597742129879	0.0341565153351871
225- 39:	AVAG|g20704.t1	AVAG|g12674.t1	      0	0.0190740777940868	0.034369238646572
225- 40:	AVAG|g20706.t1	AVAG|g12673.t1	 1e-223	0.002331457094123	0.0300227701987448
225- 41:	AVAG|g20707.t1	AVAG|g12672.t1	 1e-155	0.108124361880614	0.100024690120823
225- 42:	AVAG|g20712.t1	AVAG|g12671.t1	 3e-147	0.00861088678046719	0.0167604740189974
## Alignment 226: score=349.0 e_value=1.3e-11 N=7 Av118&Av69 plus
226-  0:	AVAG|g20624.t1	AVAG|g14227.t1	      0	0.157731946855728	0.0336374125505158
226-  1:	AVAG|g20626.t1	AVAG|g14230.t1	 1e-107	0.00877523721907784	0.0502279695796378
226-  2:	AVAG|g20627.t1	AVAG|g14231.t1	 2e-221	0.0101524392881499	0.0143975627030085
226-  3:	AVAG|g20628.t1	AVAG|g14232.t1	 1e-132	0.021066335196858	0.0362974056463876
226-  4:	AVAG|g20629.t1	AVAG|g14233.t1	  5e-99	0.0418624821478965	0.019728709158117
226-  5:	AVAG|g20630.t1	AVAG|g14234.t1	  3e-82	0.0463378382287986	0.0269187772411648
226-  6:	AVAG|g20631.t1	AVAG|g14235.t1	 5e-244	0.00775630181524969	0.0313361505112163
## Alignment 227: score=886.0 e_value=2.3e-46 N=18 Av118&Av79 plus
227-  0:	AVAG|g20678.t1	AVAG|g15579.t1	 3e-225	0.181907852934212	0.571223505261207
227-  1:	AVAG|g20679.t1	AVAG|g15580.t1	      0	0.260221528870059	0.927654345974601
227-  2:	AVAG|g20680.t1	AVAG|g15581.t1	 7e-135	0.343505262993601	0.740036142586254
227-  3:	AVAG|g20682.t1	AVAG|g15583.t1	  9e-94	0.363329017195373	0.640778457197198
227-  4:	AVAG|g20683.t1	AVAG|g15585.t1	 2e-100	0.269550305798567	0.769259864382808
227-  5:	AVAG|g20684.t1	AVAG|g15586.t1	 2e-113	0.280824875178812	0.670983750098137
227-  6:	AVAG|g20685.t1	AVAG|g15587.t1	 1e-238	0.306004408834876	0.49444482731672
227-  7:	AVAG|g20686.t1	AVAG|g15589.t1	      0	0.313765192814597	0.658435384434232
227-  8:	AVAG|g20688.t1	AVAG|g15592.t1	  3e-72	0.354967996459637	0.555398403264291
227-  9:	AVAG|g20689.t1	AVAG|g15597.t1	  6e-41	0.861885033893573	0.527311726802472
227- 10:	AVAG|g20692.t1	AVAG|g15600.t1	 9e-206	0.247442811301848	0.315044530712719
227- 11:	AVAG|g20696.t1	AVAG|g15601.t1	 2e-126	0.16705506110108	0.558608671478744
227- 12:	AVAG|g20697.t1	AVAG|g15602.t1	 9e-133	0.143475832432771	0.789832594698931
227- 13:	AVAG|g20698.t1	AVAG|g15603.t1	 4e-128	0.196048864288059	0.478166871316097
227- 14:	AVAG|g20699.t1	AVAG|g15604.t1	  2e-85	0.149279815360887	0.865636604867192
227- 15:	AVAG|g20700.t1	AVAG|g15605.t1	  6e-37	0.370670422208405	0.252972009070457
227- 16:	AVAG|g20702.t1	AVAG|g15606.t1	 9e-253	0.132719320175391	0.571129527844732
227- 17:	AVAG|g20703.t1	AVAG|g15607.t1	 3e-279	0.0594083392753735	0.685047280385844
## Alignment 228: score=584.0 e_value=1.6e-25 N=12 Av118&Av79 plus
228-  0:	AVAG|g20660.t1	AVAG|g15541.t1	  6e-82	0.19639914198504	0.431450204667893
228-  1:	AVAG|g20661.t1	AVAG|g15542.t1	  8e-79	0.108316713152227	0.506958301742489
228-  2:	AVAG|g20662.t1	AVAG|g15543.t1	 6e-187	0.154474445829595	0.549051145718903
228-  3:	AVAG|g20663.t1	AVAG|g15544.t1	 2e-147	0.214766919193963	0.657213279372391
228-  4:	AVAG|g20664.t1	AVAG|g15549.t1	 9e-177	0.299984338208657	0.447937769795922
228-  5:	AVAG|g20665.t1	AVAG|g15551.t1	      0	0.235305514777328	0.574747934503785
228-  6:	AVAG|g20666.t1	AVAG|g15552.t1	 3e-197	0.162948272626706	0.366883368453759
228-  7:	AVAG|g20668.t1	AVAG|g15559.t1	  2e-38	0.203035714315943	0.696828967455799
228-  8:	AVAG|g20670.t1	AVAG|g15561.t1	 1e-313	0.29435917271982	0.400760580553566
228-  9:	AVAG|g20672.t1	AVAG|g15562.t1	  3e-78	0.130614837584337	0.578322755154001
228- 10:	AVAG|g20674.t1	AVAG|g15564.t1	  6e-79	0.098943535151915	0.768183173793961
228- 11:	AVAG|g20677.t1	AVAG|g15566.t1	 2e-159	0.349113607159092	0.76213226019353
## Alignment 229: score=590.0 e_value=1.2e-24 N=12 Av118&Av82 plus
229-  0:	AVAG|g20641.t1	AVAG|g15977.t1	      0	0.114550725000556	0.636395479316186
229-  1:	AVAG|g20642.t1	AVAG|g15978.t1	 2e-200	0.153343197708671	0.588357179238259
229-  2:	AVAG|g20643.t1	AVAG|g15979.t1	  3e-53	0.365752985131982	0.877755854980452
229-  3:	AVAG|g20644.t1	AVAG|g15981.t1	 2e-216	0.261440650728029	0.46996190723961
229-  4:	AVAG|g20645.t1	AVAG|g15982.t1	 1e-146	0.183040281488363	0.694659020358159
229-  5:	AVAG|g20646.t1	AVAG|g15983.t1	  2e-74	0.164980903532226	0.431818840800086
229-  6:	AVAG|g20648.t1	AVAG|g15986.t1	 2e-188	0.239028188765135	0.602904450011696
229-  7:	AVAG|g20649.t1	AVAG|g15988.t1	 1e-190	0.215924651001433	1.33257501348144
229-  8:	AVAG|g20651.t1	AVAG|g15991.t1	 3e-134	0.175612204216581	0.667140368107161
229-  9:	AVAG|g20654.t1	AVAG|g15992.t1	  2e-71	0.545435672662504	0.644125257637025
229- 10:	AVAG|g20656.t1	AVAG|g15995.t1	  1e-71	0.201286175959809	1.04499876588035
229- 11:	AVAG|g20657.t1	AVAG|g15996.t1	 2e-144	0.190496243473461	0.581489432329528
## Alignment 230: score=394.0 e_value=7.6e-14 N=8 Av119&Av12 minus
230-  0:	AVAG|g20803.t1	AVAG|g3483.t1	 6e-159	0.774921102301628	0.403574509580497
230-  1:	AVAG|g20807.t1	AVAG|g3480.t1	  1e-94	0.850909627024398	0.950831433411841
230-  2:	AVAG|g20808.t1	AVAG|g3479.t1	      0	0.181240030308811	0.629799767165635
230-  3:	AVAG|g20810.t1	AVAG|g3477.t1	  3e-41	0.903283801180071	0.204861033537033
230-  4:	AVAG|g20811.t1	AVAG|g3475.t1	  2e-71	0.285338404509618	0.638340097299419
230-  5:	AVAG|g20812.t1	AVAG|g3474.t1	 2e-113	0.188572406295052	0.729869829695696
230-  6:	AVAG|g20815.t1	AVAG|g3471.t1	 8e-140	0.486066793343136	0.889781042165766
230-  7:	AVAG|g20816.t1	AVAG|g3469.t1	      0	0.622050020621427	1.10308413282688
## Alignment 231: score=4440.0 e_value=0 N=89 Av119&Av2 plus
231-  0:	AVAG|g20716.t1	AVAG|g387.t1	 8e-121	0.00200736151949735	0.0212528978500499
231-  1:	AVAG|g20717.t1	AVAG|g388.t1	      0	0.0169437631534825	0.0608441586092764
231-  2:	AVAG|g20718.t1	AVAG|g389.t1	  1e-69	0	0.00629924962892903
231-  3:	AVAG|g20719.t1	AVAG|g391.t1	 4e-224	0.00550663266681029	0.0328919943903333
231-  4:	AVAG|g20720.t1	AVAG|g392.t1	      0	0.000854579212243315	0.0177961883706671
231-  5:	AVAG|g20721.t1	AVAG|g393.t1	 2e-129	0.0333542688063118	0.0225263295993193
231-  6:	AVAG|g20722.t1	AVAG|g394.t1	      0	0.00298898209918107	0.032695301757821
231-  7:	AVAG|g20723.t1	AVAG|g395.t1	 1e-246	0.00497431768736953	0.0302880273213148
231-  8:	AVAG|g20724.t1	AVAG|g396.t1	      0	0.00759941062959095	0.0296673018988987
231-  9:	AVAG|g20726.t1	AVAG|g398.t1	      0	0.0248046262984983	0.0375385976060688
231- 10:	AVAG|g20727.t1	AVAG|g399.t1	 3e-149	0.00328228094984917	0.010929155144318
231- 11:	AVAG|g20728.t1	AVAG|g400.t1	 1e-295	0.00774033961184083	0.038862989760425
231- 12:	AVAG|g20729.t1	AVAG|g401.t1	 2e-100	0.00753775189012609	0.0217406526549392
231- 13:	AVAG|g20730.t1	AVAG|g402.t1	 7e-108	0	0.00766290190999121
231- 14:	AVAG|g20731.t1	AVAG|g403.t1	      0	0.00152410035302816	0.0512411701457655
231- 15:	AVAG|g20734.t1	AVAG|g406.t1	      0	0.00214717212188297	0.0326922448278501
231- 16:	AVAG|g20735.t1	AVAG|g407.t1	  4e-99	0.087137398164167	0.0932394046980619
231- 17:	AVAG|g20736.t1	AVAG|g408.t1	  4e-84	0.00570344953891448	0.0508669472540709
231- 18:	AVAG|g20737.t1	AVAG|g409.t1	      0	0.00536614921947837	0.0357352227488643
231- 19:	AVAG|g20738.t1	AVAG|g410.t1	 3e-226	0.0142029007648131	0.0577207808520961
231- 20:	AVAG|g20739.t1	AVAG|g411.t1	 4e-246	0.00104329698618108	0.0339894537113631
231- 21:	AVAG|g20740.t1	AVAG|g412.t1	 1e-179	0.00420120132264882	0.0357876311906714
231- 22:	AVAG|g20741.t1	AVAG|g413.t1	 3e-202	0	0.0314888826548109
231- 23:	AVAG|g20742.t1	AVAG|g414.t1	 3e-153	0.0113977770207742	0.0275007893939109
231- 24:	AVAG|g20743.t1	AVAG|g415.t1	 1e-183	0.00498873439307041	0.0339296453402005
231- 25:	AVAG|g20744.t1	AVAG|g416.t1	 5e-246	0.0141062092770651	0.0612237773114927
231- 26:	AVAG|g20745.t1	AVAG|g417.t1	 3e-132	0.00182204766200555	0.026699148503671
231- 27:	AVAG|g20746.t1	AVAG|g418.t1	  8e-64	0.0116507197216382	0.0362608381183453
231- 28:	AVAG|g20747.t1	AVAG|g419.t1	 4e-280	0.00891673454264972	0.0350941211300692
231- 29:	AVAG|g20748.t1	AVAG|g420.t1	 1e-260	0.000968679501788827	0.0527690107059348
231- 30:	AVAG|g20749.t1	AVAG|g421.t1	 1e-246	0.00297177209022162	0.0199016652194741
231- 31:	AVAG|g20751.t1	AVAG|g422.t1	 4e-148	0.0375694899299557	0.0603140916836366
231- 32:	AVAG|g20752.t1	AVAG|g423.t1	 2e-159	0.0109576694763376	0.0243725751853642
231- 33:	AVAG|g20753.t1	AVAG|g424.t1	      0	0.00565926362655733	0.0314024793316815
231- 34:	AVAG|g20754.t1	AVAG|g425.t1	      0	0.00645223085101447	0.0274672136342608
231- 35:	AVAG|g20755.t1	AVAG|g426.t1	 4e-198	0	0.0299042934355329
231- 36:	AVAG|g20756.t1	AVAG|g427.t1	 1e-294	0.00629405761936878	0.0357033200670057
231- 37:	AVAG|g20757.t1	AVAG|g428.t1	 1e-167	0.00288878546839114	0.0470537554750674
231- 38:	AVAG|g20758.t1	AVAG|g429.t1	 1e-280	0.00907452086674468	0.0228589122430616
231- 39:	AVAG|g20759.t1	AVAG|g430.t1	 2e-132	0.0285791385512572	0.0310255352296817
231- 40:	AVAG|g20760.t1	AVAG|g431.t1	  4e-40	0.185205334843345	0.128997272929837
231- 41:	AVAG|g20761.t1	AVAG|g432.t1	  2e-83	0.00287081690232333	0.00940451193955144
231- 42:	AVAG|g20762.t1	AVAG|g433.t1	      0	0.0053208865548683	0.0323738339527561
231- 43:	AVAG|g20763.t1	AVAG|g434.t1	  2e-90	0.0644607042276122	0.0828126264937126
231- 44:	AVAG|g20764.t1	AVAG|g435.t1	      0	0.0140116589802732	0.0450906824467336
231- 45:	AVAG|g20765.t1	AVAG|g436.t1	  2e-76	0	0.0447059698267259
231- 46:	AVAG|g20768.t1	AVAG|g439.t1	      0	0.00451459195754842	0.0311626649881842
231- 47:	AVAG|g20769.t1	AVAG|g440.t1	 3e-100	0.00570209446538366	0.0239732754761863
231- 48:	AVAG|g20770.t1	AVAG|g442.t1	      0	0.0040273701581468	0.0232679861799117
231- 49:	AVAG|g20771.t1	AVAG|g443.t1	 2e-138	0.0107947890487848	0.022040153490866
231- 50:	AVAG|g20772.t1	AVAG|g444.t1	  2e-38	0	0.0210540140840148
231- 51:	AVAG|g20773.t1	AVAG|g445.t1	 1e-145	0	0.0274630224286674
231- 52:	AVAG|g20774.t1	AVAG|g446.t1	 8e-247	0.00841007498261803	0.044117891038306
231- 53:	AVAG|g20775.t1	AVAG|g447.t1	  9e-93	0.00264201065814132	0.0335720381369762
231- 54:	AVAG|g20776.t1	AVAG|g448.t1	      0	0.0242603511250984	0.051668717491491
231- 55:	AVAG|g20777.t1	AVAG|g449.t1	 7e-262	0.00199767056676465	0.0438080716173109
231- 56:	AVAG|g20778.t1	AVAG|g450.t1	      0	0.00791999439879114	0.0336073023319232
231- 57:	AVAG|g20779.t1	AVAG|g451.t1	 3e-100	0.00435651978249987	0.0312057492144815
231- 58:	AVAG|g20780.t1	AVAG|g452.t1	 2e-216	0.0240593422531887	0.0184681538094
231- 59:	AVAG|g20783.t1	AVAG|g453.t1	 3e-165	0.0820042484975169	0.0892618418396979
231- 60:	AVAG|g20785.t1	AVAG|g454.t1	 1e-300	0.00337339805489475	0.0476016973614661
231- 61:	AVAG|g20786.t1	AVAG|g455.t1	 3e-113	0.00637849344212572	0.0244586891915707
231- 62:	AVAG|g20787.t1	AVAG|g456.t1	 4e-100	0.00252844740105634	0.0355938678047686
231- 63:	AVAG|g20788.t1	AVAG|g457.t1	 2e-307	0.0096256535058099	0.0375371535627476
231- 64:	AVAG|g20789.t1	AVAG|g458.t1	 4e-271	0.00834178677409514	0.035291193511509
231- 65:	AVAG|g20791.t1	AVAG|g460.t1	 2e-157	0.00456333008761141	0.0308394623069707
231- 66:	AVAG|g20792.t1	AVAG|g461.t1	      0	0.0322695877156086	0.0488011475085241
231- 67:	AVAG|g20793.t1	AVAG|g462.t1	      0	0.0103119719246004	0.0290492742429067
231- 68:	AVAG|g20794.t1	AVAG|g463.t1	      0	0.00612784266807999	0.0426750536512202
231- 69:	AVAG|g20795.t1	AVAG|g464.t1	  6e-52	0.0147364544394971	0.0618110240091991
231- 70:	AVAG|g20796.t1	AVAG|g465.t1	  6e-82	0.00290276124324923	0.0330328618210797
231- 71:	AVAG|g20797.t1	AVAG|g466.t1	      0	0.0368556695927578	0.0354244927048386
231- 72:	AVAG|g20798.t1	AVAG|g468.t1	 2e-248	0.00296077364527931	0.0484429849134964
231- 73:	AVAG|g20799.t1	AVAG|g469.t1	      0	0.00156917501230583	0.028296345653076
231- 74:	AVAG|g20800.t1	AVAG|g470.t1	 4e-196	0.00781111765654395	0.0444300154526679
231- 75:	AVAG|g20801.t1	AVAG|g471.t1	 1e-208	0.00628407530564279	0.0515022881259498
231- 76:	AVAG|g20802.t1	AVAG|g472.t1	  4e-42	0.00500836585695412	0.0422647024133488
231- 77:	AVAG|g20803.t1	AVAG|g473.t1	      0	0.0104656917405297	0.0396584946941066
231- 78:	AVAG|g20804.t1	AVAG|g474.t1	      0	0.00110011020824553	0.0300431982007974
231- 79:	AVAG|g20805.t1	AVAG|g475.t1	  1e-61	0.0101840320063203	0.0574443341110379
231- 80:	AVAG|g20806.t1	AVAG|g476.t1	 4e-195	0.0123663147843701	0.0511033538754134
231- 81:	AVAG|g20807.t1	AVAG|g477.t1	 6e-186	0.00938612172118505	0.0187379628247
231- 82:	AVAG|g20808.t1	AVAG|g479.t1	      0	0.00280221389269644	0.0319278003381633
231- 83:	AVAG|g20810.t1	AVAG|g481.t1	 1e-262	0.0040688410382055	0.0241045100071756
231- 84:	AVAG|g20811.t1	AVAG|g483.t1	 8e-131	0	0.0148888264145487
231- 85:	AVAG|g20812.t1	AVAG|g484.t1	 3e-153	0.00160342124139424	0.0357210367419409
231- 86:	AVAG|g20813.t1	AVAG|g485.t1	 1e-165	0.00291262501979822	0.0430998284011935
231- 87:	AVAG|g20815.t1	AVAG|g487.t1	      0	0.0111203999654347	0.03636427786728
231- 88:	AVAG|g20816.t1	AVAG|g488.t1	      0	0.00381655934588211	0.0315312869310238
## Alignment 232: score=2291.0 e_value=1.6e-168 N=47 Av119&Av26 minus
232-  0:	AVAG|g20716.t1	AVAG|g6488.t1	  1e-31	0.357869061653293	0.550337073312729
232-  1:	AVAG|g20718.t1	AVAG|g6482.t1	  4e-39	0.35550214539919	0.271128559528964
232-  2:	AVAG|g20720.t1	AVAG|g6479.t1	  8e-53	0.316796962889977	0.142775187500026
232-  3:	AVAG|g20721.t1	AVAG|g6478.t1	  6e-47	0.576482494944475	0.818835370782304
232-  4:	AVAG|g20722.t1	AVAG|g6477.t1	 1e-241	0.194744121469668	0.646895788521665
232-  5:	AVAG|g20723.t1	AVAG|g6476.t1	 3e-167	0.176289969358534	0.530644342764675
232-  6:	AVAG|g20724.t1	AVAG|g6475.t1	  7e-91	0.360685284595696	0.314794754829394
232-  7:	AVAG|g20727.t1	AVAG|g6469.t1	 9e-109	0.19117696403735	0.531103931126268
232-  8:	AVAG|g20728.t1	AVAG|g6468.t1	 5e-157	0.341242025930671	0.658626839627257
232-  9:	AVAG|g20729.t1	AVAG|g6467.t1	  1e-61	0.338338591336007	0.691216587653271
232- 10:	AVAG|g20730.t1	AVAG|g6466.t1	 7e-108	0.00459859651075032	0.532584536038682
232- 11:	AVAG|g20736.t1	AVAG|g6461.t1	  2e-35	0.511049467284791	0.401738234989778
232- 12:	AVAG|g20738.t1	AVAG|g6460.t1	  2e-95	0.435306465107039	0.792517486711383
232- 13:	AVAG|g20743.t1	AVAG|g6458.t1	 1e-101	0.219412695013918	0.622022938428873
232- 14:	AVAG|g20747.t1	AVAG|g6457.t1	 1e-119	0.364678579013596	0.562183297754217
232- 15:	AVAG|g20748.t1	AVAG|g6456.t1	 1e-183	0.19123025965353	0.513840935632233
232- 16:	AVAG|g20749.t1	AVAG|g6455.t1	 3e-218	0.0891106799910568	0.823143555735532
232- 17:	AVAG|g20752.t1	AVAG|g6454.t1	  7e-68	0.295931781231672	0.647473651300233
232- 18:	AVAG|g20754.t1	AVAG|g6452.t1	 7e-143	0.299584027618753	0.581210623752618
232- 19:	AVAG|g20761.t1	AVAG|g6450.t1	  8e-56	0.212188417518497	0.526902690682338
232- 20:	AVAG|g20763.t1	AVAG|g6449.t1	  4e-25	0.458537187343191	0.703471743386645
232- 21:	AVAG|g20764.t1	AVAG|g6445.t1	 2e-217	0.310363368662919	0.910324270548714
232- 22:	AVAG|g20765.t1	AVAG|g6444.t1	  3e-52	0.19238372053781	0.540409616061045
232- 23:	AVAG|g20768.t1	AVAG|g6442.t1	      0	0.271341396683148	0.646915597133325
232- 24:	AVAG|g20769.t1	AVAG|g6438.t1	  5e-65	0.346318363306094	0.396867190911012
232- 25:	AVAG|g20770.t1	AVAG|g6437.t1	 1e-156	0.335292681133002	0.7644965635986
232- 26:	AVAG|g20771.t1	AVAG|g6436.t1	  1e-92	0.197473464299557	0.505758912433159
232- 27:	AVAG|g20772.t1	AVAG|g6435.t1	  4e-34	0.0774497055410336	0.601759854393702
232- 28:	AVAG|g20773.t1	AVAG|g6434.t1	 5e-115	0.137698934760196	0.570011307112
232- 29:	AVAG|g20774.t1	AVAG|g6433.t1	 2e-151	0.308570175203297	0.640797775057052
232- 30:	AVAG|g20776.t1	AVAG|g6432.t1	 3e-310	0.263475956610861	0.550581297167267
232- 31:	AVAG|g20778.t1	AVAG|g6430.t1	 4e-248	0.117438223712772	0.492626506138183
232- 32:	AVAG|g20779.t1	AVAG|g6429.t1	  3e-56	0.264384856158897	0.537883815345624
232- 33:	AVAG|g20784.t1	AVAG|g6428.t1	  1e-69	0.196728601064102	0.625036629204344
232- 34:	AVAG|g20786.t1	AVAG|g6427.t1	  7e-89	0.131333790170404	0.80804349988892
232- 35:	AVAG|g20788.t1	AVAG|g6426.t1	 3e-246	0.106228485118133	0.503745800066195
232- 36:	AVAG|g20793.t1	AVAG|g6420.t1	 2e-193	0.432767654748809	0.689262891660846
232- 37:	AVAG|g20794.t1	AVAG|g6419.t1	      0	0.206497699032868	0.583535094918118
232- 38:	AVAG|g20797.t1	AVAG|g6417.t1	 2e-128	2.18104351037159	0.291836977579978
232- 39:	AVAG|g20800.t1	AVAG|g6416.t1	  2e-52	0.618598350904092	0.756709894862594
232- 40:	AVAG|g20802.t1	AVAG|g6415.t1	  2e-28	0.246987204987814	0.782145110274685
232- 41:	AVAG|g20803.t1	AVAG|g6414.t1	 4e-197	0.6807500801922	0.50537499896018
232- 42:	AVAG|g20807.t1	AVAG|g6411.t1	  7e-94	0.832463488124869	0.874461107025602
232- 43:	AVAG|g20808.t1	AVAG|g6410.t1	      0	0.182915336220085	0.63505401428582
232- 44:	AVAG|g20810.t1	AVAG|g6408.t1	  1e-41	0.9123833842821	0.205024528858932
232- 45:	AVAG|g20811.t1	AVAG|g6406.t1	  3e-78	0.254960435100633	0.708587015751346
232- 46:	AVAG|g20812.t1	AVAG|g6405.t1	 2e-113	0.189554115200971	0.737436470577925
## Alignment 233: score=1650.0 e_value=3.8e-112 N=34 Av119&Av333 plus
233-  0:	AVAG|g20723.t1	AVAG|g37898.t1	 5e-166	0.195754378464918	0.394775862188329
233-  1:	AVAG|g20727.t1	AVAG|g37903.t1	 9e-109	0.19138717879412	0.551241797235709
233-  2:	AVAG|g20728.t1	AVAG|g37904.t1	 1e-157	0.339041672544117	0.683949404341282
233-  3:	AVAG|g20729.t1	AVAG|g37905.t1	  4e-64	0.359101664089543	0.747648637271211
233-  4:	AVAG|g20730.t1	AVAG|g37906.t1	 7e-108	0.00459859651075032	0.532584536038682
233-  5:	AVAG|g20736.t1	AVAG|g37911.t1	  1e-35	0.509638200359748	0.411424463811628
233-  6:	AVAG|g20738.t1	AVAG|g37912.t1	  1e-93	0.440271601529263	0.731135743824975
233-  7:	AVAG|g20743.t1	AVAG|g37914.t1	 5e-118	0.202037722439007	0.645935639921935
233-  8:	AVAG|g20747.t1	AVAG|g37915.t1	 8e-120	0.360945681838369	0.577723359845333
233-  9:	AVAG|g20748.t1	AVAG|g37916.t1	 9e-183	0.19386438615726	0.537786386493846
233- 10:	AVAG|g20749.t1	AVAG|g37917.t1	 3e-218	0.0891106799910568	0.823143555735532
233- 11:	AVAG|g20752.t1	AVAG|g37918.t1	  8e-44	0.290517261718472	0.522685247516567
233- 12:	AVAG|g20754.t1	AVAG|g37920.t1	 7e-144	0.286603964018018	0.630704162346598
233- 13:	AVAG|g20761.t1	AVAG|g37922.t1	  5e-56	0.208395741926767	0.526902690682338
233- 14:	AVAG|g20763.t1	AVAG|g37923.t1	  9e-19	1.90254244335699	0.240125645697202
233- 15:	AVAG|g20764.t1	AVAG|g37926.t1	 2e-217	0.310157154602816	0.943991350210786
233- 16:	AVAG|g20765.t1	AVAG|g37927.t1	  3e-52	0.188200085151143	0.562244543117466
233- 17:	AVAG|g20768.t1	AVAG|g37929.t1	      0	0.265818731447761	0.650478650007169
233- 18:	AVAG|g20769.t1	AVAG|g37934.t1	  3e-65	0.346527537500095	0.396458451520404
233- 19:	AVAG|g20770.t1	AVAG|g37935.t1	 7e-159	0.325500793293366	0.739058543042335
233- 20:	AVAG|g20771.t1	AVAG|g37936.t1	  6e-93	0.196879718391782	0.497941817926088
233- 21:	AVAG|g20772.t1	AVAG|g37937.t1	  4e-34	0.0774497055410336	0.601759854393702
233- 22:	AVAG|g20773.t1	AVAG|g37938.t1	 3e-111	0.0993043289936671	0.457176495602612
233- 23:	AVAG|g20774.t1	AVAG|g37939.t1	 4e-151	0.307518090028159	0.701454171525986
233- 24:	AVAG|g20776.t1	AVAG|g37940.t1	 2e-310	0.272593092543874	0.488990468341344
233- 25:	AVAG|g20778.t1	AVAG|g37941.t1	 5e-248	0.125921091160029	0.4106700184379
233- 26:	AVAG|g20784.t1	AVAG|g37942.t1	  1e-85	0.180694406547727	0.760106143599225
233- 27:	AVAG|g20786.t1	AVAG|g37943.t1	  7e-89	0.133492065041115	0.811990877422125
233- 28:	AVAG|g20788.t1	AVAG|g37944.t1	 6e-260	0.0953875654116264	0.534240063685052
233- 29:	AVAG|g20793.t1	AVAG|g37950.t1	 3e-196	0.423474087180849	0.678522626653522
233- 30:	AVAG|g20794.t1	AVAG|g37951.t1	      0	0.207607730265174	0.578027767182958
233- 31:	AVAG|g20798.t1	AVAG|g37953.t1	 9e-107	0.441503935867231	0.472068973361637
233- 32:	AVAG|g20800.t1	AVAG|g37954.t1	  1e-51	0.615450394294125	0.746717745765537
233- 33:	AVAG|g20802.t1	AVAG|g37955.t1	  2e-28	0.599968617802846	0.187167929497771
## Alignment 234: score=2449.0 e_value=3.9e-176 N=50 Av12&Av133 plus
234-  0:	AVAG|g3321.t1	AVAG|g22245.t1	      0	0.141222347492437	0.427916172081575
234-  1:	AVAG|g3322.t1	AVAG|g22246.t1	 6e-134	0.1721586458225	0.458350521674332
234-  2:	AVAG|g3324.t1	AVAG|g22247.t1	 4e-111	0.511575293217862	0.777315670035165
234-  3:	AVAG|g3325.t1	AVAG|g22248.t1	 6e-243	0.112056609255434	0.74081113634498
234-  4:	AVAG|g3326.t1	AVAG|g22249.t1	 2e-244	0.211455629056822	0.645229867210668
234-  5:	AVAG|g3334.t1	AVAG|g22252.t1	 6e-198	0.0871447520175921	0.753872796757862
234-  6:	AVAG|g3338.t1	AVAG|g22254.t1	  2e-81	0.222569632749073	0.796292144986797
234-  7:	AVAG|g3340.t1	AVAG|g22255.t1	  2e-93	0.467665416570562	0.463268351959048
234-  8:	AVAG|g3343.t1	AVAG|g22260.t1	 9e-235	0.178303135717921	0.822236661770519
234-  9:	AVAG|g3344.t1	AVAG|g22261.t1	  6e-80	0.386300865480647	0.391886586525918
234- 10:	AVAG|g3346.t1	AVAG|g22262.t1	  1e-63	0.561381143864707	0.547981038740645
234- 11:	AVAG|g3347.t1	AVAG|g22263.t1	 6e-307	0.112471910148076	0.717861804209554
234- 12:	AVAG|g3349.t1	AVAG|g22264.t1	 4e-295	0.518578484722546	0.492437399129161
234- 13:	AVAG|g3351.t1	AVAG|g22265.t1	      0	0.46248380664935	0.601431895929879
234- 14:	AVAG|g3352.t1	AVAG|g22266.t1	 1e-208	0.266223897448637	0.678915590932413
234- 15:	AVAG|g3353.t1	AVAG|g22267.t1	 9e-245	0.283305627525577	0.398012259592495
234- 16:	AVAG|g3354.t1	AVAG|g22271.t1	 2e-106	0.314957531080796	0.595899249946442
234- 17:	AVAG|g3355.t1	AVAG|g22272.t1	 3e-125	0.572571637815727	0.770621335306025
234- 18:	AVAG|g3357.t1	AVAG|g22276.t1	  5e-89	0.274618178502756	0.771629549375462
234- 19:	AVAG|g3358.t1	AVAG|g22277.t1	      0	0.0963734413364601	0.601538126950548
234- 20:	AVAG|g3359.t1	AVAG|g22278.t1	 1e-290	0.226505282827444	0.654901697989555
234- 21:	AVAG|g3360.t1	AVAG|g22279.t1	  1e-28	0.36865026515103	0.458078720729886
234- 22:	AVAG|g3361.t1	AVAG|g22280.t1	 5e-250	0.31776231991612	0.487662002635027
234- 23:	AVAG|g3362.t1	AVAG|g22281.t1	      0	0.338468042575984	0.525777051913789
234- 24:	AVAG|g3363.t1	AVAG|g22282.t1	  9e-35	0.652596815916694	0.56233387934937
234- 25:	AVAG|g3367.t1	AVAG|g22284.t1	 2e-186	0.114717656177981	0.871365103214979
234- 26:	AVAG|g3369.t1	AVAG|g22285.t1	 2e-200	0.144400849130065	0.755533258236615
234- 27:	AVAG|g3370.t1	AVAG|g22287.t1	 7e-267	0.146380121450556	0.590620078878753
[truncated: 2,393,227 more chars]
