# Supplementary material for: Comparative genomics of bdelloid rotifers: Insights from desiccating and nondesiccating species
Source: PLoS Biol. 2018 Apr 24;16(4):e2004830. doi: 10.1371/journal.pbio.2004830 (PMC5916493; doi:10.1371/journal.pbio.2004830)
Supplement: S4 Data — (TGZ) [file pbio.2004830.s004.tgz › mcscanx/Rc.collinearity]

############### Parameters ###############
# MATCH_SCORE: 50
# MATCH_SIZE: 5
# GAP_PENALTY: -1
# OVERLAP_WINDOW: 5
# E_VALUE: 1e-05
# MAX GAPS: 10
############### Statistics ###############
# Number of collinear genes: 2881, Percentage: 11.72
# Number of all genes: 24573
##########################################
## Alignment 0: score=492.0 e_value=4.4e-19 N=10 Rc1&Rc275 minus
  0-  0:	RMAC|g28.t1	RMAC|g7880.t1	 5e-286
  0-  1:	RMAC|g29.t1	RMAC|g7879.t1	 3e-213
  0-  2:	RMAC|g31.t1	RMAC|g7878.t1	  2e-86
  0-  3:	RMAC|g32.t1	RMAC|g7877.t1	 9e-247
  0-  4:	RMAC|g33.t1	RMAC|g7876.t1	 2e-244
  0-  5:	RMAC|g34.t1	RMAC|g7874.t1	  2e-54
  0-  6:	RMAC|g37.t1	RMAC|g7873.t1	      0
  0-  7:	RMAC|g40.t1	RMAC|g7871.t1	 6e-220
  0-  8:	RMAC|g43.t1	RMAC|g7870.t1	 3e-146
  0-  9:	RMAC|g44.t1	RMAC|g7869.t1	 2e-164
## Alignment 1: score=590.0 e_value=3.1e-25 N=12 Rc1&Rc373 minus
  1-  0:	RMAC|g47.t1	RMAC|g9527.t1	 7e-211
  1-  1:	RMAC|g48.t1	RMAC|g9526.t1	      0
  1-  2:	RMAC|g49.t1	RMAC|g9525.t1	  2e-80
  1-  3:	RMAC|g50.t1	RMAC|g9524.t1	  1e-49
  1-  4:	RMAC|g51.t1	RMAC|g9523.t1	 7e-186
  1-  5:	RMAC|g53.t1	RMAC|g9522.t1	 2e-147
  1-  6:	RMAC|g54.t1	RMAC|g9521.t1	 7e-312
  1-  7:	RMAC|g56.t1	RMAC|g9520.t1	      0
  1-  8:	RMAC|g60.t1	RMAC|g9518.t1	 2e-123
  1-  9:	RMAC|g62.t1	RMAC|g9516.t1	 5e-270
  1- 10:	RMAC|g64.t1	RMAC|g9513.t1	  6e-54
  1- 11:	RMAC|g65.t1	RMAC|g9510.t1	 3e-254
## Alignment 2: score=294.0 e_value=7.8e-09 N=6 Rc1&Rc614 plus
  2-  0:	RMAC|g10.t1	RMAC|g12696.t1	 7e-153
  2-  1:	RMAC|g11.t1	RMAC|g12697.t1	      0
  2-  2:	RMAC|g12.t1	RMAC|g12698.t1	 6e-224
  2-  3:	RMAC|g13.t1	RMAC|g12702.t1	 6e-212
  2-  4:	RMAC|g14.t1	RMAC|g12703.t1	 1e-154
  2-  5:	RMAC|g18.t1	RMAC|g12707.t1	 1e-173
## Alignment 3: score=298.0 e_value=2e-08 N=6 Rc1&Rc824 minus
  3-  0:	RMAC|g68.t1	RMAC|g14806.t1	  8e-75
  3-  1:	RMAC|g69.t1	RMAC|g14805.t1	      0
  3-  2:	RMAC|g71.t1	RMAC|g14803.t1	 4e-167
  3-  3:	RMAC|g72.t1	RMAC|g14802.t1	 1e-125
  3-  4:	RMAC|g73.t1	RMAC|g14800.t1	 6e-166
  3-  5:	RMAC|g74.t1	RMAC|g14799.t1	      0
## Alignment 4: score=295.0 e_value=4.7e-09 N=6 Rc102&Rc54 plus
  4-  0:	RMAC|g4079.t1	RMAC|g2619.t1	  6e-27
  4-  1:	RMAC|g4081.t1	RMAC|g2620.t1	  3e-27
  4-  2:	RMAC|g4082.t1	RMAC|g2621.t1	 2e-179
  4-  3:	RMAC|g4083.t1	RMAC|g2623.t1	 2e-112
  4-  4:	RMAC|g4084.t1	RMAC|g2624.t1	 5e-179
  4-  5:	RMAC|g4088.t1	RMAC|g2626.t1	 2e-207
## Alignment 5: score=296.0 e_value=6.6e-08 N=6 Rc1024&Rc49 minus
  5-  0:	RMAC|g16296.t1	RMAC|g2450.t1	 2e-181
  5-  1:	RMAC|g16297.t1	RMAC|g2449.t1	 3e-236
  5-  2:	RMAC|g16298.t1	RMAC|g2447.t1	 6e-241
  5-  3:	RMAC|g16299.t1	RMAC|g2446.t1	 4e-231
  5-  4:	RMAC|g16300.t1	RMAC|g2445.t1	  6e-21
  5-  5:	RMAC|g16304.t1	RMAC|g2443.t1	 1e-119
## Alignment 6: score=347.0 e_value=1.1e-10 N=7 Rc103&Rc556 minus
  6-  0:	RMAC|g4124.t1	RMAC|g12038.t1	  7e-82
  6-  1:	RMAC|g4126.t1	RMAC|g12036.t1	 1e-121
  6-  2:	RMAC|g4127.t1	RMAC|g12035.t1	      0
  6-  3:	RMAC|g4129.t1	RMAC|g12034.t1	 5e-286
  6-  4:	RMAC|g4130.t1	RMAC|g12033.t1	  1e-74
  6-  5:	RMAC|g4132.t1	RMAC|g12032.t1	 7e-203
  6-  6:	RMAC|g4133.t1	RMAC|g12031.t1	  6e-39
## Alignment 7: score=296.0 e_value=3.3e-09 N=6 Rc104&Rc106 plus
  7-  0:	RMAC|g4156.t1	RMAC|g4194.t1	 3e-156
  7-  1:	RMAC|g4157.t1	RMAC|g4195.t1	 5e-286
  7-  2:	RMAC|g4159.t1	RMAC|g4196.t1	  9e-76
  7-  3:	RMAC|g4160.t1	RMAC|g4197.t1	 2e-224
  7-  4:	RMAC|g4161.t1	RMAC|g4198.t1	  3e-50
  7-  5:	RMAC|g4162.t1	RMAC|g4202.t1	 7e-300
## Alignment 8: score=594.0 e_value=5.9e-25 N=12 Rc104&Rc267 plus
  8-  0:	RMAC|g4141.t1	RMAC|g7719.t1	  1e-31
  8-  1:	RMAC|g4142.t1	RMAC|g7721.t1	  2e-83
  8-  2:	RMAC|g4143.t1	RMAC|g7722.t1	      0
  8-  3:	RMAC|g4144.t1	RMAC|g7723.t1	      0
  8-  4:	RMAC|g4145.t1	RMAC|g7724.t1	  1e-47
  8-  5:	RMAC|g4146.t1	RMAC|g7727.t1	 1e-232
  8-  6:	RMAC|g4147.t1	RMAC|g7728.t1	      0
  8-  7:	RMAC|g4148.t1	RMAC|g7729.t1	  4e-33
  8-  8:	RMAC|g4151.t1	RMAC|g7731.t1	 2e-167
  8-  9:	RMAC|g4153.t1	RMAC|g7732.t1	 1e-186
  8- 10:	RMAC|g4154.t1	RMAC|g7734.t1	 9e-255
  8- 11:	RMAC|g4155.t1	RMAC|g7735.t1	 9e-121
## Alignment 9: score=449.0 e_value=2.5e-15 N=9 Rc106&Rc338 plus
  9-  0:	RMAC|g4203.t1	RMAC|g8964.t1	      0
  9-  1:	RMAC|g4205.t1	RMAC|g8965.t1	 2e-234
  9-  2:	RMAC|g4206.t1	RMAC|g8966.t1	 2e-134
  9-  3:	RMAC|g4208.t1	RMAC|g8968.t1	 5e-238
  9-  4:	RMAC|g4209.t1	RMAC|g8969.t1	 1e-212
  9-  5:	RMAC|g4210.t1	RMAC|g8970.t1	      0
  9-  6:	RMAC|g4211.t1	RMAC|g8971.t1	 2e-155
  9-  7:	RMAC|g4212.t1	RMAC|g8972.t1	  1e-73
  9-  8:	RMAC|g4213.t1	RMAC|g8973.t1	 2e-188
## Alignment 10: score=348.0 e_value=3.6e-11 N=7 Rc1083&Rc146 plus
 10-  0:	RMAC|g16725.t1	RMAC|g5201.t1	      0
 10-  1:	RMAC|g16726.t1	RMAC|g5204.t1	 5e-212
 10-  2:	RMAC|g16727.t1	RMAC|g5205.t1	 2e-278
 10-  3:	RMAC|g16728.t1	RMAC|g5206.t1	 5e-121
 10-  4:	RMAC|g16729.t1	RMAC|g5207.t1	  1e-85
 10-  5:	RMAC|g16730.t1	RMAC|g5208.t1	  9e-79
 10-  6:	RMAC|g16731.t1	RMAC|g5209.t1	 2e-109
## Alignment 11: score=449.0 e_value=6.5e-16 N=9 Rc1091&Rc788 plus
 11-  0:	RMAC|g16787.t1	RMAC|g14463.t1	 7e-231
 11-  1:	RMAC|g16788.t1	RMAC|g14464.t1	 4e-239
 11-  2:	RMAC|g16790.t1	RMAC|g14465.t1	  4e-69
 11-  3:	RMAC|g16791.t1	RMAC|g14466.t1	  7e-56
 11-  4:	RMAC|g16792.t1	RMAC|g14467.t1	 3e-150
 11-  5:	RMAC|g16793.t1	RMAC|g14468.t1	 7e-225
 11-  6:	RMAC|g16794.t1	RMAC|g14469.t1	 1e-146
 11-  7:	RMAC|g16795.t1	RMAC|g14470.t1	  2e-78
 11-  8:	RMAC|g16796.t1	RMAC|g14472.t1	 3e-209
## Alignment 12: score=396.0 e_value=2.1e-14 N=8 Rc1097&Rc363 minus
 12-  0:	RMAC|g16828.t1	RMAC|g9366.t1	  3e-53
 12-  1:	RMAC|g16829.t1	RMAC|g9365.t1	  1e-71
 12-  2:	RMAC|g16830.t1	RMAC|g9364.t1	  1e-66
 12-  3:	RMAC|g16832.t1	RMAC|g9362.t1	 1e-268
 12-  4:	RMAC|g16833.t1	RMAC|g9360.t1	      0
 12-  5:	RMAC|g16835.t1	RMAC|g9359.t1	 3e-164
 12-  6:	RMAC|g16837.t1	RMAC|g9358.t1	 3e-131
 12-  7:	RMAC|g16838.t1	RMAC|g9357.t1	 9e-156
## Alignment 13: score=493.0 e_value=1.7e-20 N=10 Rc11&Rc252 plus
 13-  0:	RMAC|g727.t1	RMAC|g7431.t1	      0
 13-  1:	RMAC|g728.t1	RMAC|g7432.t1	 3e-143
 13-  2:	RMAC|g729.t1	RMAC|g7433.t1	  2e-20
 13-  3:	RMAC|g730.t1	RMAC|g7434.t1	  9e-28
 13-  4:	RMAC|g731.t1	RMAC|g7438.t1	  3e-60
 13-  5:	RMAC|g732.t1	RMAC|g7439.t1	 2e-126
 13-  6:	RMAC|g737.t1	RMAC|g7441.t1	 2e-183
 13-  7:	RMAC|g738.t1	RMAC|g7442.t1	  3e-75
 13-  8:	RMAC|g739.t1	RMAC|g7443.t1	      0
 13-  9:	RMAC|g740.t1	RMAC|g7444.t1	  2e-48
## Alignment 14: score=833.0 e_value=1.9e-41 N=17 Rc11&Rc26 plus
 14-  0:	RMAC|g698.t1	RMAC|g1519.t1	 2e-113
 14-  1:	RMAC|g699.t1	RMAC|g1524.t1	 4e-125
 14-  2:	RMAC|g700.t1	RMAC|g1527.t1	 4e-231
 14-  3:	RMAC|g701.t1	RMAC|g1528.t1	  9e-37
 14-  4:	RMAC|g702.t1	RMAC|g1529.t1	  1e-66
 14-  5:	RMAC|g704.t1	RMAC|g1530.t1	  9e-72
 14-  6:	RMAC|g705.t1	RMAC|g1531.t1	      0
 14-  7:	RMAC|g706.t1	RMAC|g1532.t1	  7e-51
 14-  8:	RMAC|g707.t1	RMAC|g1535.t1	  8e-96
 14-  9:	RMAC|g709.t1	RMAC|g1536.t1	 5e-210
 14- 10:	RMAC|g710.t1	RMAC|g1538.t1	 1e-191
 14- 11:	RMAC|g712.t1	RMAC|g1539.t1	 3e-196
 14- 12:	RMAC|g714.t1	RMAC|g1542.t1	  2e-24
 14- 13:	RMAC|g717.t1	RMAC|g1545.t1	 1e-176
 14- 14:	RMAC|g719.t1	RMAC|g1548.t1	      0
 14- 15:	RMAC|g720.t1	RMAC|g1549.t1	 8e-185
 14- 16:	RMAC|g721.t1	RMAC|g1550.t1	 7e-135
## Alignment 15: score=346.0 e_value=1.2e-10 N=7 Rc11&Rc624 minus
 15-  0:	RMAC|g741.t1	RMAC|g12810.t1	 6e-101
 15-  1:	RMAC|g743.t1	RMAC|g12809.t1	 2e-215
 15-  2:	RMAC|g745.t1	RMAC|g12807.t1	 2e-202
 15-  3:	RMAC|g746.t1	RMAC|g12806.t1	  4e-59
 15-  4:	RMAC|g747.t1	RMAC|g12805.t1	 2e-149
 15-  5:	RMAC|g749.t1	RMAC|g12802.t1	      0
 15-  6:	RMAC|g750.t1	RMAC|g12801.t1	 9e-109
## Alignment 16: score=298.0 e_value=2.7e-09 N=6 Rc111&Rc257 minus
 16-  0:	RMAC|g4324.t1	RMAC|g7521.t1	  3e-17
 16-  1:	RMAC|g4325.t1	RMAC|g7520.t1	  4e-38
 16-  2:	RMAC|g4327.t1	RMAC|g7519.t1	  1e-71
 16-  3:	RMAC|g4328.t1	RMAC|g7518.t1	 5e-195
 16-  4:	RMAC|g4329.t1	RMAC|g7517.t1	  3e-53
 16-  5:	RMAC|g4331.t1	RMAC|g7516.t1	 6e-127
## Alignment 17: score=292.0 e_value=1.4e-08 N=6 Rc111&Rc64 plus
 17-  0:	RMAC|g4310.t1	RMAC|g2933.t1	  6e-46
 17-  1:	RMAC|g4313.t1	RMAC|g2934.t1	 5e-173
 17-  2:	RMAC|g4314.t1	RMAC|g2935.t1	 2e-113
 17-  3:	RMAC|g4319.t1	RMAC|g2936.t1	 3e-241
 17-  4:	RMAC|g4322.t1	RMAC|g2939.t1	 3e-136
 17-  5:	RMAC|g4324.t1	RMAC|g2941.t1	  1e-36
## Alignment 18: score=347.0 e_value=4.2e-11 N=7 Rc1129&Rc74 minus
 18-  0:	RMAC|g17047.t1	RMAC|g3261.t1	  5e-38
 18-  1:	RMAC|g17048.t1	RMAC|g3260.t1	 2e-147
 18-  2:	RMAC|g17049.t1	RMAC|g3259.t1	 5e-164
 18-  3:	RMAC|g17050.t1	RMAC|g3258.t1	 5e-310
 18-  4:	RMAC|g17052.t1	RMAC|g3257.t1	 1e-190
 18-  5:	RMAC|g17054.t1	RMAC|g3256.t1	  8e-88
 18-  6:	RMAC|g17055.t1	RMAC|g3254.t1	  5e-29
## Alignment 19: score=491.0 e_value=6.1e-20 N=10 Rc113&Rc162 plus
 19-  0:	RMAC|g4362.t1	RMAC|g5589.t1	      0
 19-  1:	RMAC|g4363.t1	RMAC|g5592.t1	  5e-90
 19-  2:	RMAC|g4365.t1	RMAC|g5594.t1	      0
 19-  3:	RMAC|g4366.t1	RMAC|g5595.t1	  1e-96
 19-  4:	RMAC|g4367.t1	RMAC|g5598.t1	 2e-155
 19-  5:	RMAC|g4369.t1	RMAC|g5599.t1	 7e-119
 19-  6:	RMAC|g4370.t1	RMAC|g5600.t1	 7e-153
 19-  7:	RMAC|g4374.t1	RMAC|g5601.t1	 1e-202
 19-  8:	RMAC|g4375.t1	RMAC|g5602.t1	  1e-61
 19-  9:	RMAC|g4376.t1	RMAC|g5603.t1	 2e-227
## Alignment 20: score=297.0 e_value=4.6e-08 N=6 Rc1139&Rc65 minus
 20-  0:	RMAC|g17122.t1	RMAC|g2973.t1	  1e-24
 20-  1:	RMAC|g17123.t1	RMAC|g2972.t1	 2e-137
 20-  2:	RMAC|g17125.t1	RMAC|g2970.t1	 4e-130
 20-  3:	RMAC|g17126.t1	RMAC|g2969.t1	  1e-55
 20-  4:	RMAC|g17127.t1	RMAC|g2967.t1	  1e-56
 20-  5:	RMAC|g17128.t1	RMAC|g2965.t1	  3e-76
## Alignment 21: score=443.0 e_value=8.6e-18 N=9 Rc114&Rc352 minus
 21-  0:	RMAC|g4392.t1	RMAC|g9200.t1	 2e-143
 21-  1:	RMAC|g4393.t1	RMAC|g9198.t1	  2e-58
 21-  2:	RMAC|g4394.t1	RMAC|g9197.t1	 1e-121
 21-  3:	RMAC|g4397.t1	RMAC|g9194.t1	  9e-70
 21-  4:	RMAC|g4398.t1	RMAC|g9193.t1	  1e-55
 21-  5:	RMAC|g4399.t1	RMAC|g9192.t1	  6e-90
 21-  6:	RMAC|g4404.t1	RMAC|g9190.t1	  1e-31
 21-  7:	RMAC|g4405.t1	RMAC|g9188.t1	  2e-36
 21-  8:	RMAC|g4407.t1	RMAC|g9187.t1	      0
## Alignment 22: score=344.0 e_value=7.8e-11 N=7 Rc118&Rc506 minus
 22-  0:	RMAC|g4479.t1	RMAC|g11425.t1	 2e-222
 22-  1:	RMAC|g4480.t1	RMAC|g11424.t1	 2e-161
 22-  2:	RMAC|g4483.t1	RMAC|g11421.t1	 4e-106
 22-  3:	RMAC|g4484.t1	RMAC|g11419.t1	  4e-42
 22-  4:	RMAC|g4486.t1	RMAC|g11418.t1	 2e-161
 22-  5:	RMAC|g4488.t1	RMAC|g11416.t1	 1e-212
 22-  6:	RMAC|g4489.t1	RMAC|g11414.t1	  2e-76
## Alignment 23: score=492.0 e_value=1.2e-19 N=10 Rc119&Rc199 minus
 23-  0:	RMAC|g4505.t1	RMAC|g6396.t1	  1e-30
 23-  1:	RMAC|g4507.t1	RMAC|g6394.t1	  5e-75
 23-  2:	RMAC|g4509.t1	RMAC|g6392.t1	  6e-51
 23-  3:	RMAC|g4510.t1	RMAC|g6391.t1	 3e-158
 23-  4:	RMAC|g4511.t1	RMAC|g6389.t1	  3e-38
 23-  5:	RMAC|g4512.t1	RMAC|g6387.t1	 8e-233
 23-  6:	RMAC|g4513.t1	RMAC|g6386.t1	 1e-185
 23-  7:	RMAC|g4517.t1	RMAC|g6384.t1	  5e-22
 23-  8:	RMAC|g4519.t1	RMAC|g6383.t1	 4e-115
 23-  9:	RMAC|g4520.t1	RMAC|g6382.t1	      0
## Alignment 24: score=445.0 e_value=1.5e-16 N=9 Rc12&Rc405 minus
 24-  0:	RMAC|g768.t1	RMAC|g10062.t1	  4e-37
 24-  1:	RMAC|g771.t1	RMAC|g10061.t1	 3e-207
 24-  2:	RMAC|g773.t1	RMAC|g10060.t1	 6e-284
 24-  3:	RMAC|g774.t1	RMAC|g10058.t1	  2e-41
 24-  4:	RMAC|g775.t1	RMAC|g10057.t1	 2e-179
 24-  5:	RMAC|g777.t1	RMAC|g10056.t1	  3e-67
 24-  6:	RMAC|g778.t1	RMAC|g10055.t1	 3e-182
 24-  7:	RMAC|g779.t1	RMAC|g10054.t1	 6e-116
 24-  8:	RMAC|g780.t1	RMAC|g10053.t1	 1e-113
## Alignment 25: score=339.0 e_value=1.5e-11 N=7 Rc120&Rc316 plus
 25-  0:	RMAC|g4535.t1	RMAC|g8594.t1	  8e-47
 25-  1:	RMAC|g4536.t1	RMAC|g8604.t1	 2e-167
 25-  2:	RMAC|g4537.t1	RMAC|g8605.t1	 8e-119
 25-  3:	RMAC|g4539.t1	RMAC|g8606.t1	 4e-134
 25-  4:	RMAC|g4540.t1	RMAC|g8607.t1	      0
 25-  5:	RMAC|g4541.t1	RMAC|g8608.t1	      0
 25-  6:	RMAC|g4542.t1	RMAC|g8610.t1	 3e-211
## Alignment 26: score=397.0 e_value=5.3e-13 N=8 Rc121&Rc497 plus
 26-  0:	RMAC|g4571.t1	RMAC|g11299.t1	  3e-39
 26-  1:	RMAC|g4572.t1	RMAC|g11300.t1	 5e-141
 26-  2:	RMAC|g4573.t1	RMAC|g11301.t1	      0
 26-  3:	RMAC|g4574.t1	RMAC|g11302.t1	  2e-49
 26-  4:	RMAC|g4575.t1	RMAC|g11305.t1	 1e-153
 26-  5:	RMAC|g4576.t1	RMAC|g11307.t1	  5e-48
 26-  6:	RMAC|g4577.t1	RMAC|g11308.t1	 6e-195
 26-  7:	RMAC|g4578.t1	RMAC|g11309.t1	 1e-202
## Alignment 27: score=395.0 e_value=5.5e-14 N=8 Rc1216&Rc261 plus
 27-  0:	RMAC|g17573.t1	RMAC|g7606.t1	  1e-87
 27-  1:	RMAC|g17574.t1	RMAC|g7607.t1	 9e-140
 27-  2:	RMAC|g17575.t1	RMAC|g7608.t1	  9e-77
 27-  3:	RMAC|g17576.t1	RMAC|g7610.t1	 1e-134
 27-  4:	RMAC|g17577.t1	RMAC|g7613.t1	 1e-249
 27-  5:	RMAC|g17578.t1	RMAC|g7616.t1	 1e-231
 27-  6:	RMAC|g17579.t1	RMAC|g7617.t1	 2e-104
 27-  7:	RMAC|g17580.t1	RMAC|g7618.t1	 8e-188
## Alignment 28: score=448.0 e_value=2.8e-16 N=9 Rc1226&Rc149 plus
 28-  0:	RMAC|g17627.t1	RMAC|g5275.t1	  1e-82
 28-  1:	RMAC|g17628.t1	RMAC|g5276.t1	 9e-170
 28-  2:	RMAC|g17629.t1	RMAC|g5277.t1	 5e-112
 28-  3:	RMAC|g17630.t1	RMAC|g5278.t1	  9e-59
 28-  4:	RMAC|g17631.t1	RMAC|g5279.t1	  7e-81
 28-  5:	RMAC|g17632.t1	RMAC|g5280.t1	 2e-232
 28-  6:	RMAC|g17633.t1	RMAC|g5281.t1	 2e-131
 28-  7:	RMAC|g17634.t1	RMAC|g5283.t1	  4e-80
 28-  8:	RMAC|g17635.t1	RMAC|g5285.t1	  9e-50
## Alignment 29: score=283.0 e_value=4.7e-09 N=6 Rc124&Rc46 minus
 29-  0:	RMAC|g4639.t1	RMAC|g2346.t1	  1e-69
 29-  1:	RMAC|g4645.t1	RMAC|g2344.t1	      0
 29-  2:	RMAC|g4652.t1	RMAC|g2338.t1	  5e-97
 29-  3:	RMAC|g4653.t1	RMAC|g2337.t1	 1e-278
 29-  4:	RMAC|g4661.t1	RMAC|g2334.t1	  9e-44
 29-  5:	RMAC|g4663.t1	RMAC|g2333.t1	      0
## Alignment 30: score=395.0 e_value=1e-13 N=8 Rc125&Rc132 plus
 30-  0:	RMAC|g4669.t1	RMAC|g4860.t1	  2e-82
 30-  1:	RMAC|g4671.t1	RMAC|g4861.t1	  2e-78
 30-  2:	RMAC|g4672.t1	RMAC|g4862.t1	 9e-145
 30-  3:	RMAC|g4674.t1	RMAC|g4864.t1	 1e-153
 30-  4:	RMAC|g4675.t1	RMAC|g4865.t1	 2e-148
 30-  5:	RMAC|g4678.t1	RMAC|g4866.t1	  3e-13
 30-  6:	RMAC|g4679.t1	RMAC|g4868.t1	  2e-76
 30-  7:	RMAC|g4681.t1	RMAC|g4869.t1	 1e-151
## Alignment 31: score=487.0 e_value=5.8e-20 N=10 Rc126&Rc61 plus
 31-  0:	RMAC|g4699.t1	RMAC|g2834.t1	  8e-19
 31-  1:	RMAC|g4702.t1	RMAC|g2835.t1	 1e-242
 31-  2:	RMAC|g4705.t1	RMAC|g2837.t1	  6e-67
 31-  3:	RMAC|g4712.t1	RMAC|g2842.t1	 7e-280
 31-  4:	RMAC|g4714.t1	RMAC|g2843.t1	 1e-226
 31-  5:	RMAC|g4715.t1	RMAC|g2844.t1	 7e-173
 31-  6:	RMAC|g4718.t1	RMAC|g2846.t1	  1e-76
 31-  7:	RMAC|g4720.t1	RMAC|g2847.t1	  7e-51
 31-  8:	RMAC|g4721.t1	RMAC|g2848.t1	 6e-191
 31-  9:	RMAC|g4722.t1	RMAC|g2849.t1	 2e-241
## Alignment 32: score=297.0 e_value=1e-08 N=6 Rc127&Rc147 plus
 32-  0:	RMAC|g4724.t1	RMAC|g5239.t1	 2e-119
 32-  1:	RMAC|g4725.t1	RMAC|g5242.t1	 3e-222
 32-  2:	RMAC|g4726.t1	RMAC|g5244.t1	  9e-34
 32-  3:	RMAC|g4727.t1	RMAC|g5245.t1	 1e-283
 32-  4:	RMAC|g4728.t1	RMAC|g5246.t1	 2e-129
 32-  5:	RMAC|g4729.t1	RMAC|g5248.t1	      0
## Alignment 33: score=636.0 e_value=1.4e-29 N=13 Rc127&Rc167 plus
 33-  0:	RMAC|g4731.t1	RMAC|g5699.t1	 2e-307
 33-  1:	RMAC|g4732.t1	RMAC|g5701.t1	  9e-94
 33-  2:	RMAC|g4734.t1	RMAC|g5702.t1	  8e-49
 33-  3:	RMAC|g4735.t1	RMAC|g5704.t1	 7e-109
 33-  4:	RMAC|g4736.t1	RMAC|g5705.t1	 3e-208
 33-  5:	RMAC|g4737.t1	RMAC|g5707.t1	 2e-137
 33-  6:	RMAC|g4738.t1	RMAC|g5709.t1	  6e-34
 33-  7:	RMAC|g4739.t1	RMAC|g5710.t1	 2e-296
 33-  8:	RMAC|g4740.t1	RMAC|g5712.t1	 1e-139
 33-  9:	RMAC|g4742.t1	RMAC|g5716.t1	  5e-60
 33- 10:	RMAC|g4744.t1	RMAC|g5718.t1	      0
 33- 11:	RMAC|g4746.t1	RMAC|g5719.t1	 3e-109
 33- 12:	RMAC|g4747.t1	RMAC|g5723.t1	 1e-292
## Alignment 34: score=543.0 e_value=2.2e-23 N=11 Rc13&Rc293 minus
 34-  0:	RMAC|g813.t1	RMAC|g8228.t1	  4e-64
 34-  1:	RMAC|g816.t1	RMAC|g8227.t1	  9e-88
 34-  2:	RMAC|g818.t1	RMAC|g8223.t1	 1e-103
 34-  3:	RMAC|g820.t1	RMAC|g8222.t1	 2e-153
 34-  4:	RMAC|g821.t1	RMAC|g8220.t1	 7e-262
 34-  5:	RMAC|g822.t1	RMAC|g8219.t1	  2e-33
 34-  6:	RMAC|g824.t1	RMAC|g8217.t1	  1e-39
 34-  7:	RMAC|g825.t1	RMAC|g8216.t1	  6e-85
 34-  8:	RMAC|g826.t1	RMAC|g8215.t1	 1e-219
 34-  9:	RMAC|g827.t1	RMAC|g8214.t1	  1e-97
 34- 10:	RMAC|g828.t1	RMAC|g8213.t1	 3e-247
## Alignment 35: score=288.0 e_value=2.7e-08 N=6 Rc13&Rc350 minus
 35-  0:	RMAC|g869.t1	RMAC|g9168.t1	 3e-140
 35-  1:	RMAC|g870.t1	RMAC|g9163.t1	 1e-303
 35-  2:	RMAC|g871.t1	RMAC|g9157.t1	  5e-48
 35-  3:	RMAC|g872.t1	RMAC|g9155.t1	  2e-29
 35-  4:	RMAC|g873.t1	RMAC|g9152.t1	 1e-228
 35-  5:	RMAC|g874.t1	RMAC|g9151.t1	 8e-228
## Alignment 36: score=347.0 e_value=3.1e-11 N=7 Rc13&Rc502 plus
 36-  0:	RMAC|g856.t1	RMAC|g11364.t1	  4e-72
 36-  1:	RMAC|g857.t1	RMAC|g11365.t1	  6e-78
 36-  2:	RMAC|g858.t1	RMAC|g11366.t1	 2e-137
 36-  3:	RMAC|g859.t1	RMAC|g11367.t1	 8e-153
 36-  4:	RMAC|g863.t1	RMAC|g11369.t1	  2e-67
 36-  5:	RMAC|g864.t1	RMAC|g11370.t1	 7e-313
 36-  6:	RMAC|g865.t1	RMAC|g11371.t1	 3e-101
## Alignment 37: score=343.0 e_value=1.2e-11 N=7 Rc13&Rc543 plus
 37-  0:	RMAC|g837.t1	RMAC|g11870.t1	 5e-135
 37-  1:	RMAC|g838.t1	RMAC|g11871.t1	 7e-182
 37-  2:	RMAC|g839.t1	RMAC|g11874.t1	  1e-77
 37-  3:	RMAC|g841.t1	RMAC|g11875.t1	 2e-100
 37-  4:	RMAC|g842.t1	RMAC|g11876.t1	 1e-150
 37-  5:	RMAC|g844.t1	RMAC|g11877.t1	      0
 37-  6:	RMAC|g848.t1	RMAC|g11878.t1	 1e-105
## Alignment 38: score=298.0 e_value=7.7e-08 N=6 Rc13&Rc887 plus
 38-  0:	RMAC|g829.t1	RMAC|g15311.t1	 6e-224
 38-  1:	RMAC|g830.t1	RMAC|g15313.t1	 6e-309
 38-  2:	RMAC|g831.t1	RMAC|g15314.t1	 1e-201
 38-  3:	RMAC|g832.t1	RMAC|g15315.t1	  2e-63
 38-  4:	RMAC|g833.t1	RMAC|g15316.t1	  5e-79
 38-  5:	RMAC|g835.t1	RMAC|g15317.t1	      0
## Alignment 39: score=298.0 e_value=1.8e-08 N=6 Rc130&Rc192 minus
 39-  0:	RMAC|g4816.t1	RMAC|g6242.t1	  8e-44
 39-  1:	RMAC|g4817.t1	RMAC|g6241.t1	 8e-193
 39-  2:	RMAC|g4818.t1	RMAC|g6240.t1	  4e-89
 39-  3:	RMAC|g4820.t1	RMAC|g6239.t1	 6e-178
 39-  4:	RMAC|g4821.t1	RMAC|g6238.t1	  2e-49
 39-  5:	RMAC|g4822.t1	RMAC|g6236.t1	  2e-45
## Alignment 40: score=296.0 e_value=3.8e-08 N=6 Rc133&Rc657 minus
 40-  0:	RMAC|g4886.t1	RMAC|g13171.t1	  3e-59
 40-  1:	RMAC|g4890.t1	RMAC|g13168.t1	      0
 40-  2:	RMAC|g4891.t1	RMAC|g13167.t1	  1e-42
 40-  3:	RMAC|g4892.t1	RMAC|g13166.t1	 2e-123
 40-  4:	RMAC|g4893.t1	RMAC|g13164.t1	  9e-88
 40-  5:	RMAC|g4895.t1	RMAC|g13163.t1	 4e-167
## Alignment 41: score=391.0 e_value=4.2e-15 N=8 Rc134&Rc476 minus
 41-  0:	RMAC|g4904.t1	RMAC|g11048.t1	 7e-154
 41-  1:	RMAC|g4908.t1	RMAC|g11044.t1	 1e-151
 41-  2:	RMAC|g4913.t1	RMAC|g11042.t1	  2e-95
 41-  3:	RMAC|g4914.t1	RMAC|g11041.t1	  3e-62
 41-  4:	RMAC|g4915.t1	RMAC|g11040.t1	  7e-61
 41-  5:	RMAC|g4917.t1	RMAC|g11038.t1	 5e-128
 41-  6:	RMAC|g4918.t1	RMAC|g11037.t1	 4e-144
 41-  7:	RMAC|g4920.t1	RMAC|g11036.t1	  1e-81
## Alignment 42: score=295.0 e_value=4.4e-09 N=6 Rc136&Rc483 minus
 42-  0:	RMAC|g4950.t1	RMAC|g11141.t1	  5e-44
 42-  1:	RMAC|g4951.t1	RMAC|g11138.t1	  3e-73
 42-  2:	RMAC|g4952.t1	RMAC|g11137.t1	 4e-221
 42-  3:	RMAC|g4953.t1	RMAC|g11136.t1	  1e-89
 42-  4:	RMAC|g4956.t1	RMAC|g11133.t1	 5e-263
 42-  5:	RMAC|g4957.t1	RMAC|g11131.t1	  3e-92
## Alignment 43: score=297.0 e_value=6.3e-08 N=6 Rc1373&Rc199 minus
 43-  0:	RMAC|g18436.t1	RMAC|g6406.t1	 9e-127
 43-  1:	RMAC|g18437.t1	RMAC|g6404.t1	  2e-64
 43-  2:	RMAC|g18438.t1	RMAC|g6402.t1	 4e-242
 43-  3:	RMAC|g18440.t1	RMAC|g6401.t1	 9e-218
 43-  4:	RMAC|g18441.t1	RMAC|g6400.t1	  8e-98
 43-  5:	RMAC|g18442.t1	RMAC|g6399.t1	  3e-71
## Alignment 44: score=394.0 e_value=1.6e-13 N=8 Rc138&Rc583 minus
 44-  0:	RMAC|g4987.t1	RMAC|g12360.t1	      0
 44-  1:	RMAC|g4988.t1	RMAC|g12359.t1	  1e-38
 44-  2:	RMAC|g4989.t1	RMAC|g12357.t1	  1e-13
 44-  3:	RMAC|g4991.t1	RMAC|g12355.t1	      0
 44-  4:	RMAC|g4994.t1	RMAC|g12351.t1	 4e-103
 44-  5:	RMAC|g4996.t1	RMAC|g12349.t1	  2e-95
 44-  6:	RMAC|g4997.t1	RMAC|g12348.t1	  7e-79
 44-  7:	RMAC|g4999.t1	RMAC|g12347.t1	      0
## Alignment 45: score=250.0 e_value=7.5e-06 N=5 Rc1389&Rc912 plus
 45-  0:	RMAC|g18510.t1	RMAC|g15494.t1	 2e-151
 45-  1:	RMAC|g18511.t1	RMAC|g15495.t1	  2e-99
 45-  2:	RMAC|g18512.t1	RMAC|g15496.t1	 3e-227
 45-  3:	RMAC|g18513.t1	RMAC|g15497.t1	 2e-145
 45-  4:	RMAC|g18514.t1	RMAC|g15498.t1	  4e-64
## Alignment 46: score=445.0 e_value=1.6e-15 N=9 Rc14&Rc471 plus
 46-  0:	RMAC|g880.t1	RMAC|g10969.t1	  1e-97
 46-  1:	RMAC|g883.t1	RMAC|g10971.t1	  6e-83
 46-  2:	RMAC|g884.t1	RMAC|g10973.t1	 3e-273
 46-  3:	RMAC|g885.t1	RMAC|g10974.t1	 8e-148
 46-  4:	RMAC|g886.t1	RMAC|g10975.t1	 2e-235
 46-  5:	RMAC|g887.t1	RMAC|g10977.t1	 5e-232
 46-  6:	RMAC|g889.t1	RMAC|g10978.t1	      0
 46-  7:	RMAC|g890.t1	RMAC|g10979.t1	 2e-206
 46-  8:	RMAC|g891.t1	RMAC|g10980.t1	 4e-120
## Alignment 47: score=397.0 e_value=5e-13 N=8 Rc14&Rc905 plus
 47-  0:	RMAC|g892.t1	RMAC|g15430.t1	 6e-183
 47-  1:	RMAC|g893.t1	RMAC|g15431.t1	 3e-139
 47-  2:	RMAC|g894.t1	RMAC|g15432.t1	 8e-311
 47-  3:	RMAC|g895.t1	RMAC|g15433.t1	  6e-80
 47-  4:	RMAC|g897.t1	RMAC|g15434.t1	 5e-230
 47-  5:	RMAC|g898.t1	RMAC|g15435.t1	  9e-76
 47-  6:	RMAC|g900.t1	RMAC|g15436.t1	 2e-236
 47-  7:	RMAC|g902.t1	RMAC|g15437.t1	 2e-235
## Alignment 48: score=296.0 e_value=1.4e-08 N=6 Rc140&Rc822 minus
 48-  0:	RMAC|g5052.t1	RMAC|g14783.t1	 4e-115
 48-  1:	RMAC|g5053.t1	RMAC|g14782.t1	  7e-41
 48-  2:	RMAC|g5054.t1	RMAC|g14780.t1	 2e-138
 48-  3:	RMAC|g5056.t1	RMAC|g14779.t1	 1e-149
 48-  4:	RMAC|g5058.t1	RMAC|g14776.t1	 1e-169
 48-  5:	RMAC|g5059.t1	RMAC|g14775.t1	      0
## Alignment 49: score=346.0 e_value=1.8e-11 N=7 Rc141&Rc448 plus
 49-  0:	RMAC|g5066.t1	RMAC|g10652.t1	 4e-252
 49-  1:	RMAC|g5067.t1	RMAC|g10653.t1	 9e-120
 49-  2:	RMAC|g5068.t1	RMAC|g10654.t1	 9e-149
 49-  3:	RMAC|g5069.t1	RMAC|g10655.t1	 4e-243
 49-  4:	RMAC|g5073.t1	RMAC|g10658.t1	 3e-140
 49-  5:	RMAC|g5075.t1	RMAC|g10659.t1	 9e-241
 49-  6:	RMAC|g5076.t1	RMAC|g10660.t1	  2e-57
## Alignment 50: score=584.0 e_value=1.7e-26 N=12 Rc143&Rc144 plus
 50-  0:	RMAC|g5121.t1	RMAC|g5143.t1	 1e-160
 50-  1:	RMAC|g5122.t1	RMAC|g5144.t1	  2e-85
 50-  2:	RMAC|g5123.t1	RMAC|g5145.t1	 9e-283
 50-  3:	RMAC|g5126.t1	RMAC|g5155.t1	  2e-42
 50-  4:	RMAC|g5127.t1	RMAC|g5156.t1	 6e-133
 50-  5:	RMAC|g5130.t1	RMAC|g5159.t1	 4e-148
 50-  6:	RMAC|g5133.t1	RMAC|g5162.t1	 2e-181
 50-  7:	RMAC|g5135.t1	RMAC|g5164.t1	 3e-103
 50-  8:	RMAC|g5137.t1	RMAC|g5165.t1	      0
 50-  9:	RMAC|g5138.t1	RMAC|g5166.t1	      0
 50- 10:	RMAC|g5139.t1	RMAC|g5167.t1	 3e-283
 50- 11:	RMAC|g5140.t1	RMAC|g5169.t1	 3e-150
## Alignment 51: score=336.0 e_value=1.4e-10 N=7 Rc147&Rc470 minus
 51-  0:	RMAC|g5216.t1	RMAC|g10961.t1	 8e-117
 51-  1:	RMAC|g5220.t1	RMAC|g10959.t1	 1e-278
 51-  2:	RMAC|g5222.t1	RMAC|g10958.t1	 1e-193
 51-  3:	RMAC|g5223.t1	RMAC|g10955.t1	  4e-79
 51-  4:	RMAC|g5224.t1	RMAC|g10954.t1	 3e-268
 51-  5:	RMAC|g5227.t1	RMAC|g10953.t1	 3e-271
 51-  6:	RMAC|g5230.t1	RMAC|g10946.t1	      0
## Alignment 52: score=296.0 e_value=1.5e-08 N=6 Rc1484&Rc283 plus
 52-  0:	RMAC|g18952.t1	RMAC|g8027.t1	 1e-188
 52-  1:	RMAC|g18954.t1	RMAC|g8028.t1	 7e-251
 52-  2:	RMAC|g18955.t1	RMAC|g8029.t1	 5e-224
 52-  3:	RMAC|g18957.t1	RMAC|g8030.t1	  3e-85
 52-  4:	RMAC|g18960.t1	RMAC|g8034.t1	 1e-144
 52-  5:	RMAC|g18961.t1	RMAC|g8035.t1	 3e-102
## Alignment 53: score=288.0 e_value=4.5e-09 N=6 Rc15&Rc279 plus
 53-  0:	RMAC|g959.t1	RMAC|g7947.t1	      0
 53-  1:	RMAC|g961.t1	RMAC|g7948.t1	 7e-219
 53-  2:	RMAC|g964.t1	RMAC|g7950.t1	 3e-142
 53-  3:	RMAC|g967.t1	RMAC|g7951.t1	 3e-196
 53-  4:	RMAC|g968.t1	RMAC|g7952.t1	 1e-156
 53-  5:	RMAC|g977.t1	RMAC|g7960.t1	  1e-37
## Alignment 54: score=295.0 e_value=4.7e-09 N=6 Rc15&Rc279 minus
 54-  0:	RMAC|g975.t1	RMAC|g7962.t1	  2e-59
 54-  1:	RMAC|g976.t1	RMAC|g7961.t1	 2e-133
 54-  2:	RMAC|g979.t1	RMAC|g7957.t1	  3e-37
 54-  3:	RMAC|g980.t1	RMAC|g7956.t1	 7e-313
 54-  4:	RMAC|g983.t1	RMAC|g7955.t1	  4e-29
 54-  5:	RMAC|g984.t1	RMAC|g7954.t1	 1e-184
## Alignment 55: score=397.0 e_value=7.2e-14 N=8 Rc151&Rc456 minus
 55-  0:	RMAC|g5320.t1	RMAC|g10757.t1	 4e-230
 55-  1:	RMAC|g5321.t1	RMAC|g10756.t1	  4e-91
 55-  2:	RMAC|g5322.t1	RMAC|g10755.t1	  7e-28
 55-  3:	RMAC|g5323.t1	RMAC|g10753.t1	 1e-102
 55-  4:	RMAC|g5324.t1	RMAC|g10751.t1	 7e-161
 55-  5:	RMAC|g5325.t1	RMAC|g10750.t1	 5e-258
 55-  6:	RMAC|g5326.t1	RMAC|g10748.t1	  2e-29
 55-  7:	RMAC|g5327.t1	RMAC|g10747.t1	 2e-162
## Alignment 56: score=637.0 e_value=5.4e-31 N=13 Rc152&Rc95 plus
 56-  0:	RMAC|g5334.t1	RMAC|g3867.t1	  3e-69
 56-  1:	RMAC|g5339.t1	RMAC|g3873.t1	  9e-19
 56-  2:	RMAC|g5340.t1	RMAC|g3874.t1	 4e-160
 56-  3:	RMAC|g5341.t1	RMAC|g3875.t1	      0
 56-  4:	RMAC|g5342.t1	RMAC|g3878.t1	 3e-122
 56-  5:	RMAC|g5343.t1	RMAC|g3879.t1	 4e-105
 56-  6:	RMAC|g5347.t1	RMAC|g3882.t1	  5e-76
 56-  7:	RMAC|g5348.t1	RMAC|g3883.t1	  6e-50
 56-  8:	RMAC|g5349.t1	RMAC|g3884.t1	 4e-141
 56-  9:	RMAC|g5350.t1	RMAC|g3885.t1	  9e-42
 56- 10:	RMAC|g5353.t1	RMAC|g3887.t1	  2e-64
 56- 11:	RMAC|g5354.t1	RMAC|g3888.t1	 1e-179
 56- 12:	RMAC|g5356.t1	RMAC|g3889.t1	 7e-260
## Alignment 57: score=496.0 e_value=1e-18 N=10 Rc154&Rc68 minus
 57-  0:	RMAC|g5403.t1	RMAC|g3082.t1	  5e-68
 57-  1:	RMAC|g5404.t1	RMAC|g3081.t1	 4e-241
 57-  2:	RMAC|g5405.t1	RMAC|g3080.t1	 8e-282
 57-  3:	RMAC|g5406.t1	RMAC|g3079.t1	      0
 57-  4:	RMAC|g5407.t1	RMAC|g3078.t1	 3e-292
 57-  5:	RMAC|g5408.t1	RMAC|g3077.t1	 4e-161
 57-  6:	RMAC|g5410.t1	RMAC|g3073.t1	 2e-142
 57-  7:	RMAC|g5412.t1	RMAC|g3071.t1	  2e-78
 57-  8:	RMAC|g5413.t1	RMAC|g3070.t1	 4e-106
 57-  9:	RMAC|g5414.t1	RMAC|g3069.t1	 1e-183
## Alignment 58: score=494.0 e_value=8.5e-20 N=10 Rc155&Rc304 minus
 58-  0:	RMAC|g5419.t1	RMAC|g8422.t1	      0
 58-  1:	RMAC|g5421.t1	RMAC|g8420.t1	  7e-31
 58-  2:	RMAC|g5422.t1	RMAC|g8419.t1	 5e-219
 58-  3:	RMAC|g5423.t1	RMAC|g8418.t1	 8e-219
 58-  4:	RMAC|g5424.t1	RMAC|g8415.t1	 1e-135
 58-  5:	RMAC|g5427.t1	RMAC|g8410.t1	  2e-36
 58-  6:	RMAC|g5428.t1	RMAC|g8409.t1	  5e-18
 58-  7:	RMAC|g5430.t1	RMAC|g8408.t1	 3e-237
 58-  8:	RMAC|g5431.t1	RMAC|g8407.t1	      0
 58-  9:	RMAC|g5432.t1	RMAC|g8406.t1	  3e-34
## Alignment 59: score=293.0 e_value=2e-09 N=6 Rc156&Rc395 plus
 59-  0:	RMAC|g5440.t1	RMAC|g9872.t1	 8e-104
 59-  1:	RMAC|g5447.t1	RMAC|g9876.t1	  5e-60
 59-  2:	RMAC|g5448.t1	RMAC|g9877.t1	  1e-91
 59-  3:	RMAC|g5449.t1	RMAC|g9878.t1	  5e-27
 59-  4:	RMAC|g5450.t1	RMAC|g9880.t1	  1e-61
 59-  5:	RMAC|g5452.t1	RMAC|g9883.t1	 1e-258
## Alignment 60: score=441.0 e_value=4.8e-17 N=9 Rc157&Rc31 plus
 60-  0:	RMAC|g5465.t1	RMAC|g1725.t1	  1e-71
 60-  1:	RMAC|g5466.t1	RMAC|g1729.t1	  4e-66
 60-  2:	RMAC|g5467.t1	RMAC|g1731.t1	  6e-33
 60-  3:	RMAC|g5469.t1	RMAC|g1735.t1	 2e-151
 60-  4:	RMAC|g5470.t1	RMAC|g1736.t1	      0
 60-  5:	RMAC|g5473.t1	RMAC|g1739.t1	  6e-85
 60-  6:	RMAC|g5474.t1	RMAC|g1740.t1	 1e-118
 60-  7:	RMAC|g5476.t1	RMAC|g1741.t1	 2e-182
 60-  8:	RMAC|g5477.t1	RMAC|g1742.t1	      0
## Alignment 61: score=587.0 e_value=2.7e-26 N=12 Rc159&Rc70 minus
 61-  0:	RMAC|g5504.t1	RMAC|g3125.t1	  1e-94
 61-  1:	RMAC|g5508.t1	RMAC|g3124.t1	 1e-174
 61-  2:	RMAC|g5510.t1	RMAC|g3123.t1	  3e-75
 61-  3:	RMAC|g5511.t1	RMAC|g3122.t1	      0
 61-  4:	RMAC|g5514.t1	RMAC|g3120.t1	 3e-208
 61-  5:	RMAC|g5515.t1	RMAC|g3119.t1	 2e-105
 61-  6:	RMAC|g5516.t1	RMAC|g3118.t1	 1e-292
 61-  7:	RMAC|g5517.t1	RMAC|g3117.t1	  5e-76
 61-  8:	RMAC|g5520.t1	RMAC|g3115.t1	  2e-95
 61-  9:	RMAC|g5522.t1	RMAC|g3113.t1	  2e-40
 61- 10:	RMAC|g5525.t1	RMAC|g3112.t1	 4e-127
 61- 11:	RMAC|g5529.t1	RMAC|g3110.t1	 3e-129
## Alignment 62: score=397.0 e_value=2.9e-13 N=8 Rc165&Rc637 plus
 62-  0:	RMAC|g5660.t1	RMAC|g12949.t1	 1e-222
 62-  1:	RMAC|g5662.t1	RMAC|g12950.t1	  1e-88
 62-  2:	RMAC|g5663.t1	RMAC|g12951.t1	  5e-67
 62-  3:	RMAC|g5664.t1	RMAC|g12952.t1	      0
 62-  4:	RMAC|g5666.t1	RMAC|g12953.t1	 2e-184
 62-  5:	RMAC|g5667.t1	RMAC|g12954.t1	  5e-40
 62-  6:	RMAC|g5669.t1	RMAC|g12955.t1	 7e-173
 62-  7:	RMAC|g5670.t1	RMAC|g12957.t1	  3e-71
## Alignment 63: score=442.0 e_value=6.2e-16 N=9 Rc166&Rc474 minus
 63-  0:	RMAC|g5674.t1	RMAC|g11023.t1	  2e-32
 63-  1:	RMAC|g5675.t1	RMAC|g11022.t1	  2e-92
 63-  2:	RMAC|g5677.t1	RMAC|g11021.t1	 5e-309
 63-  3:	RMAC|g5680.t1	RMAC|g11018.t1	  2e-77
 63-  4:	RMAC|g5682.t1	RMAC|g11016.t1	  5e-47
 63-  5:	RMAC|g5683.t1	RMAC|g11015.t1	  2e-60
 63-  6:	RMAC|g5685.t1	RMAC|g11014.t1	  2e-70
 63-  7:	RMAC|g5686.t1	RMAC|g11012.t1	  3e-48
 63-  8:	RMAC|g5687.t1	RMAC|g11009.t1	 2e-171
## Alignment 64: score=340.0 e_value=5.6e-11 N=7 Rc168&Rc238 minus
 64-  0:	RMAC|g5728.t1	RMAC|g7184.t1	      0
 64-  1:	RMAC|g5729.t1	RMAC|g7180.t1	 4e-134
 64-  2:	RMAC|g5731.t1	RMAC|g7177.t1	  9e-52
 64-  3:	RMAC|g5732.t1	RMAC|g7176.t1	      0
 64-  4:	RMAC|g5733.t1	RMAC|g7174.t1	      0
 64-  5:	RMAC|g5737.t1	RMAC|g7170.t1	  1e-55
 64-  6:	RMAC|g5739.t1	RMAC|g7169.t1	 3e-190
## Alignment 65: score=387.0 e_value=2.3e-13 N=8 Rc17&Rc309 plus
 65-  0:	RMAC|g1063.t1	RMAC|g8487.t1	  2e-83
 65-  1:	RMAC|g1066.t1	RMAC|g8489.t1	  2e-99
 65-  2:	RMAC|g1068.t1	RMAC|g8490.t1	 2e-277
 65-  3:	RMAC|g1069.t1	RMAC|g8491.t1	      0
 65-  4:	RMAC|g1075.t1	RMAC|g8493.t1	 9e-169
 65-  5:	RMAC|g1077.t1	RMAC|g8495.t1	 3e-183
 65-  6:	RMAC|g1079.t1	RMAC|g8498.t1	 1e-183
 65-  7:	RMAC|g1081.t1	RMAC|g8501.t1	 4e-287
## Alignment 66: score=299.0 e_value=5.5e-08 N=6 Rc172&Rc286 minus
 66-  0:	RMAC|g5811.t1	RMAC|g8087.t1	 6e-169
 66-  1:	RMAC|g5812.t1	RMAC|g8086.t1	  2e-97
 66-  2:	RMAC|g5813.t1	RMAC|g8085.t1	 7e-209
 66-  3:	RMAC|g5814.t1	RMAC|g8084.t1	 5e-157
 66-  4:	RMAC|g5816.t1	RMAC|g8083.t1	 1e-112
 66-  5:	RMAC|g5817.t1	RMAC|g8082.t1	 5e-297
## Alignment 67: score=392.0 e_value=6.1e-13 N=8 Rc174&Rc536 plus
 67-  0:	RMAC|g5867.t1	RMAC|g11792.t1	 4e-307
 67-  1:	RMAC|g5870.t1	RMAC|g11794.t1	  8e-48
 67-  2:	RMAC|g5871.t1	RMAC|g11795.t1	  1e-26
 67-  3:	RMAC|g5873.t1	RMAC|g11796.t1	      0
 67-  4:	RMAC|g5875.t1	RMAC|g11797.t1	  5e-42
 67-  5:	RMAC|g5878.t1	RMAC|g11798.t1	  2e-29
 67-  6:	RMAC|g5880.t1	RMAC|g11800.t1	 1e-161
 67-  7:	RMAC|g5882.t1	RMAC|g11801.t1	 7e-127
## Alignment 68: score=293.0 e_value=3.6e-08 N=6 Rc174&Rc781 minus
 68-  0:	RMAC|g5851.t1	RMAC|g14405.t1	 2e-130
 68-  1:	RMAC|g5853.t1	RMAC|g14404.t1	  1e-79
 68-  2:	RMAC|g5854.t1	RMAC|g14402.t1	  6e-97
 68-  3:	RMAC|g5856.t1	RMAC|g14399.t1	  2e-44
 68-  4:	RMAC|g5857.t1	RMAC|g14398.t1	      0
 68-  5:	RMAC|g5861.t1	RMAC|g14397.t1	 2e-203
## Alignment 69: score=492.0 e_value=3.7e-19 N=10 Rc179&Rc77 plus
 69-  0:	RMAC|g5968.t1	RMAC|g3337.t1	  1e-91
 69-  1:	RMAC|g5969.t1	RMAC|g3338.t1	 7e-121
 69-  2:	RMAC|g5971.t1	RMAC|g3340.t1	  4e-63
 69-  3:	RMAC|g5974.t1	RMAC|g3346.t1	      0
 69-  4:	RMAC|g5976.t1	RMAC|g3348.t1	 9e-209
 69-  5:	RMAC|g5978.t1	RMAC|g3349.t1	  6e-30
 69-  6:	RMAC|g5979.t1	RMAC|g3350.t1	  4e-41
 69-  7:	RMAC|g5980.t1	RMAC|g3351.t1	      0
 69-  8:	RMAC|g5981.t1	RMAC|g3352.t1	 1e-101
 69-  9:	RMAC|g5982.t1	RMAC|g3354.t1	      0
## Alignment 70: score=540.0 e_value=1.8e-24 N=11 Rc18&Rc233 plus
 70-  0:	RMAC|g1135.t1	RMAC|g7069.t1	 9e-259
 70-  1:	RMAC|g1138.t1	RMAC|g7073.t1	 1e-156
 70-  2:	RMAC|g1139.t1	RMAC|g7074.t1	 3e-120
 70-  3:	RMAC|g1140.t1	RMAC|g7075.t1	      0
 70-  4:	RMAC|g1141.t1	RMAC|g7077.t1	 2e-195
 70-  5:	RMAC|g1146.t1	RMAC|g7079.t1	  3e-31
 70-  6:	RMAC|g1147.t1	RMAC|g7080.t1	 4e-126
 70-  7:	RMAC|g1148.t1	RMAC|g7081.t1	  7e-33
 70-  8:	RMAC|g1149.t1	RMAC|g7082.t1	 7e-232
 70-  9:	RMAC|g1150.t1	RMAC|g7083.t1	      0
 70- 10:	RMAC|g1153.t1	RMAC|g7084.t1	  1e-68
## Alignment 71: score=393.0 e_value=8.3e-13 N=8 Rc18&Rc413 plus
 71-  0:	RMAC|g1114.t1	RMAC|g10171.t1	 1e-130
 71-  1:	RMAC|g1116.t1	RMAC|g10172.t1	 1e-168
 71-  2:	RMAC|g1117.t1	RMAC|g10173.t1	 2e-264
 71-  3:	RMAC|g1119.t1	RMAC|g10175.t1	 2e-221
 71-  4:	RMAC|g1121.t1	RMAC|g10177.t1	 2e-140
 71-  5:	RMAC|g1122.t1	RMAC|g10180.t1	  1e-52
 71-  6:	RMAC|g1123.t1	RMAC|g10182.t1	 4e-126
 71-  7:	RMAC|g1125.t1	RMAC|g10183.t1	      0
## Alignment 72: score=341.0 e_value=3.5e-11 N=7 Rc183&Rc258 minus
 72-  0:	RMAC|g6042.t1	RMAC|g7552.t1	      0
 72-  1:	RMAC|g6044.t1	RMAC|g7546.t1	 3e-180
 72-  2:	RMAC|g6046.t1	RMAC|g7545.t1	 3e-131
 72-  3:	RMAC|g6047.t1	RMAC|g7544.t1	 1e-144
 72-  4:	RMAC|g6048.t1	RMAC|g7543.t1	 1e-148
 72-  5:	RMAC|g6051.t1	RMAC|g7542.t1	  2e-56
 72-  6:	RMAC|g6054.t1	RMAC|g7541.t1	 4e-102
## Alignment 73: score=295.0 e_value=8.1e-09 N=6 Rc184&Rc417 minus
 73-  0:	RMAC|g6071.t1	RMAC|g10233.t1	  1e-93
 73-  1:	RMAC|g6073.t1	RMAC|g10230.t1	 2e-192
 73-  2:	RMAC|g6074.t1	RMAC|g10229.t1	  2e-91
 73-  3:	RMAC|g6076.t1	RMAC|g10228.t1	 4e-144
 73-  4:	RMAC|g6079.t1	RMAC|g10226.t1	  3e-40
 73-  5:	RMAC|g6080.t1	RMAC|g10225.t1	  8e-44
## Alignment 74: score=297.0 e_value=2.2e-08 N=6 Rc184&Rc620 minus
 74-  0:	RMAC|g6061.t1	RMAC|g12768.t1	 1e-240
 74-  1:	RMAC|g6062.t1	RMAC|g12767.t1	 7e-155
 74-  2:	RMAC|g6065.t1	RMAC|g12764.t1	  1e-65
 74-  3:	RMAC|g6066.t1	RMAC|g12763.t1	  8e-91
 74-  4:	RMAC|g6068.t1	RMAC|g12761.t1	  7e-38
 74-  5:	RMAC|g6069.t1	RMAC|g12760.t1	 2e-130
## Alignment 75: score=440.0 e_value=3.4e-16 N=9 Rc185&Rc198 plus
 75-  0:	RMAC|g6082.t1	RMAC|g6362.t1	 1e-147
 75-  1:	RMAC|g6084.t1	RMAC|g6364.t1	      0
 75-  2:	RMAC|g6085.t1	RMAC|g6366.t1	 3e-151
 75-  3:	RMAC|g6086.t1	RMAC|g6367.t1	  2e-62
 75-  4:	RMAC|g6087.t1	RMAC|g6369.t1	  8e-47
 75-  5:	RMAC|g6089.t1	RMAC|g6371.t1	 9e-190
 75-  6:	RMAC|g6091.t1	RMAC|g6373.t1	  1e-88
 75-  7:	RMAC|g6092.t1	RMAC|g6377.t1	 7e-111
 75-  8:	RMAC|g6094.t1	RMAC|g6380.t1	  5e-78
## Alignment 76: score=495.0 e_value=9.2e-19 N=10 Rc188&Rc285 minus
 76-  0:	RMAC|g6148.t1	RMAC|g8075.t1	  4e-62
 76-  1:	RMAC|g6150.t1	RMAC|g8074.t1	 6e-296
 76-  2:	RMAC|g6151.t1	RMAC|g8073.t1	 8e-178
 76-  3:	RMAC|g6153.t1	RMAC|g8071.t1	 1e-190
 76-  4:	RMAC|g6155.t1	RMAC|g8070.t1	 1e-169
 76-  5:	RMAC|g6156.t1	RMAC|g8069.t1	 3e-308
 76-  6:	RMAC|g6157.t1	RMAC|g8068.t1	 1e-172
 76-  7:	RMAC|g6158.t1	RMAC|g8067.t1	 1e-130
 76-  8:	RMAC|g6159.t1	RMAC|g8066.t1	 7e-209
 76-  9:	RMAC|g6162.t1	RMAC|g8065.t1	 5e-202
## Alignment 77: score=486.0 e_value=2.3e-21 N=10 Rc189&Rc38 plus
 77-  0:	RMAC|g6172.t1	RMAC|g2019.t1	 1e-143
 77-  1:	RMAC|g6179.t1	RMAC|g2023.t1	 2e-219
 77-  2:	RMAC|g6181.t1	RMAC|g2025.t1	      0
 77-  3:	RMAC|g6183.t1	RMAC|g2029.t1	      0
 77-  4:	RMAC|g6184.t1	RMAC|g2030.t1	  7e-75
 77-  5:	RMAC|g6189.t1	RMAC|g2033.t1	 4e-297
 77-  6:	RMAC|g6190.t1	RMAC|g2035.t1	      0
 77-  7:	RMAC|g6191.t1	RMAC|g2036.t1	 6e-140
 77-  8:	RMAC|g6192.t1	RMAC|g2037.t1	  1e-29
 77-  9:	RMAC|g6193.t1	RMAC|g2038.t1	 5e-107
## Alignment 78: score=347.0 e_value=4.6e-10 N=7 Rc19&Rc465 plus
 78-  0:	RMAC|g1197.t1	RMAC|g10881.t1	 2e-105
 78-  1:	RMAC|g1198.t1	RMAC|g10882.t1	 2e-188
 78-  2:	RMAC|g1199.t1	RMAC|g10883.t1	 3e-111
 78-  3:	RMAC|g1200.t1	RMAC|g10884.t1	 6e-202
 78-  4:	RMAC|g1202.t1	RMAC|g10885.t1	  8e-38
 78-  5:	RMAC|g1205.t1	RMAC|g10887.t1	      0
 78-  6:	RMAC|g1206.t1	RMAC|g10888.t1	  9e-17
## Alignment 79: score=294.0 e_value=3.1e-08 N=6 Rc190&Rc290 minus
 79-  0:	RMAC|g6198.t1	RMAC|g8168.t1	 7e-154
 79-  1:	RMAC|g6199.t1	RMAC|g8167.t1	 4e-222
 79-  2:	RMAC|g6201.t1	RMAC|g8164.t1	 1e-215
 79-  3:	RMAC|g6202.t1	RMAC|g8163.t1	      0
 79-  4:	RMAC|g6205.t1	RMAC|g8157.t1	  4e-83
 79-  5:	RMAC|g6206.t1	RMAC|g8156.t1	 5e-209
## Alignment 80: score=250.0 e_value=7.2e-06 N=5 Rc1915&Rc300 minus
 80-  0:	RMAC|g20614.t1	RMAC|g8344.t1	 4e-213
 80-  1:	RMAC|g20615.t1	RMAC|g8343.t1	  2e-54
 80-  2:	RMAC|g20616.t1	RMAC|g8342.t1	 4e-223
 80-  3:	RMAC|g20617.t1	RMAC|g8341.t1	  3e-34
 80-  4:	RMAC|g20618.t1	RMAC|g8340.t1	 2e-102
## Alignment 81: score=394.0 e_value=4.5e-14 N=8 Rc195&Rc398 plus
 81-  0:	RMAC|g6312.t1	RMAC|g9926.t1	 1e-302
 81-  1:	RMAC|g6313.t1	RMAC|g9927.t1	 2e-232
 81-  2:	RMAC|g6314.t1	RMAC|g9928.t1	  2e-47
 81-  3:	RMAC|g6315.t1	RMAC|g9929.t1	  3e-43
 81-  4:	RMAC|g6318.t1	RMAC|g9930.t1	  2e-72
 81-  5:	RMAC|g6319.t1	RMAC|g9932.t1	      0
 81-  6:	RMAC|g6321.t1	RMAC|g9933.t1	 1e-135
 81-  7:	RMAC|g6324.t1	RMAC|g9935.t1	 2e-135
## Alignment 82: score=397.0 e_value=2.7e-14 N=8 Rc196&Rc75 plus
 82-  0:	RMAC|g6325.t1	RMAC|g3283.t1	      0
 82-  1:	RMAC|g6326.t1	RMAC|g3284.t1	  9e-21
 82-  2:	RMAC|g6327.t1	RMAC|g3285.t1	 9e-168
 82-  3:	RMAC|g6329.t1	RMAC|g3286.t1	  2e-77
 82-  4:	RMAC|g6330.t1	RMAC|g3287.t1	 6e-284
 82-  5:	RMAC|g6332.t1	RMAC|g3289.t1	  2e-75
 82-  6:	RMAC|g6333.t1	RMAC|g3291.t1	 8e-213
 82-  7:	RMAC|g6334.t1	RMAC|g3292.t1	      0
## Alignment 83: score=296.0 e_value=3.4e-08 N=6 Rc197&Rc462 plus
 83-  0:	RMAC|g6350.t1	RMAC|g10833.t1	 2e-160
 83-  1:	RMAC|g6351.t1	RMAC|g10834.t1	 4e-142
 83-  2:	RMAC|g6353.t1	RMAC|g10837.t1	  6e-40
 83-  3:	RMAC|g6354.t1	RMAC|g10839.t1	 2e-252
 83-  4:	RMAC|g6355.t1	RMAC|g10840.t1	 4e-288
 83-  5:	RMAC|g6358.t1	RMAC|g10842.t1	  3e-68
## Alignment 84: score=396.0 e_value=8.3e-13 N=8 Rc2&Rc789 plus
 84-  0:	RMAC|g139.t1	RMAC|g14477.t1	 3e-126
 84-  1:	RMAC|g140.t1	RMAC|g14478.t1	 2e-145
 84-  2:	RMAC|g141.t1	RMAC|g14480.t1	 2e-101
 84-  3:	RMAC|g143.t1	RMAC|g14481.t1	 2e-198
 84-  4:	RMAC|g144.t1	RMAC|g14482.t1	 2e-176
 84-  5:	RMAC|g145.t1	RMAC|g14484.t1	 2e-253
 84-  6:	RMAC|g146.t1	RMAC|g14485.t1	  5e-85
 84-  7:	RMAC|g148.t1	RMAC|g14487.t1	  2e-65
## Alignment 85: score=340.0 e_value=1.6e-10 N=7 Rc202&Rc360 minus
 85-  0:	RMAC|g6446.t1	RMAC|g9307.t1	  2e-71
 85-  1:	RMAC|g6450.t1	RMAC|g9304.t1	 5e-211
 85-  2:	RMAC|g6454.t1	RMAC|g9302.t1	  4e-73
 85-  3:	RMAC|g6456.t1	RMAC|g9301.t1	      0
 85-  4:	RMAC|g6457.t1	RMAC|g9300.t1	 4e-102
 85-  5:	RMAC|g6459.t1	RMAC|g9297.t1	  5e-83
 85-  6:	RMAC|g6460.t1	RMAC|g9295.t1	 2e-193
## Alignment 86: score=540.0 e_value=3.2e-25 N=11 Rc207&Rc58 plus
 86-  0:	RMAC|g6542.t1	RMAC|g2742.t1	 9e-190
 86-  1:	RMAC|g6543.t1	RMAC|g2743.t1	      0
 86-  2:	RMAC|g6544.t1	RMAC|g2744.t1	  5e-61
 86-  3:	RMAC|g6545.t1	RMAC|g2745.t1	  1e-80
 86-  4:	RMAC|g6546.t1	RMAC|g2746.t1	  4e-97
 86-  5:	RMAC|g6547.t1	RMAC|g2747.t1	      0
 86-  6:	RMAC|g6555.t1	RMAC|g2748.t1	  4e-45
 86-  7:	RMAC|g6559.t1	RMAC|g2750.t1	  5e-88
 86-  8:	RMAC|g6560.t1	RMAC|g2751.t1	  9e-75
 86-  9:	RMAC|g6561.t1	RMAC|g2752.t1	 6e-140
 86- 10:	RMAC|g6562.t1	RMAC|g2753.t1	  7e-20
## Alignment 87: score=438.0 e_value=1.3e-18 N=9 Rc208&Rc73 plus
 87-  0:	RMAC|g6567.t1	RMAC|g3209.t1	 4e-151
 87-  1:	RMAC|g6568.t1	RMAC|g3213.t1	  2e-77
 87-  2:	RMAC|g6569.t1	RMAC|g3214.t1	  3e-31
 87-  3:	RMAC|g6571.t1	RMAC|g3217.t1	  2e-77
 87-  4:	RMAC|g6572.t1	RMAC|g3218.t1	  4e-84
 87-  5:	RMAC|g6573.t1	RMAC|g3220.t1	 4e-113
 87-  6:	RMAC|g6574.t1	RMAC|g3225.t1	  8e-33
 87-  7:	RMAC|g6575.t1	RMAC|g3226.t1	  2e-52
 87-  8:	RMAC|g6576.t1	RMAC|g3229.t1	 1e-158
## Alignment 88: score=533.0 e_value=3.2e-22 N=11 Rc209&Rc34 minus
 88-  0:	RMAC|g6585.t1	RMAC|g1883.t1	 3e-285
 88-  1:	RMAC|g6589.t1	RMAC|g1882.t1	  6e-76
 88-  2:	RMAC|g6591.t1	RMAC|g1881.t1	      0
 88-  3:	RMAC|g6593.t1	RMAC|g1878.t1	  1e-33
 88-  4:	RMAC|g6594.t1	RMAC|g1875.t1	 1e-212
 88-  5:	RMAC|g6595.t1	RMAC|g1873.t1	 1e-161
 88-  6:	RMAC|g6596.t1	RMAC|g1870.t1	 3e-193
 88-  7:	RMAC|g6597.t1	RMAC|g1868.t1	  2e-19
 88-  8:	RMAC|g6601.t1	RMAC|g1865.t1	  3e-65
 88-  9:	RMAC|g6602.t1	RMAC|g1862.t1	 6e-104
 88- 10:	RMAC|g6604.t1	RMAC|g1860.t1	 3e-143
## Alignment 89: score=292.0 e_value=1e-08 N=6 Rc21&Rc333 minus
 89-  0:	RMAC|g1269.t1	RMAC|g8880.t1	  6e-54
 89-  1:	RMAC|g1270.t1	RMAC|g8879.t1	 4e-186
 89-  2:	RMAC|g1271.t1	RMAC|g8874.t1	  9e-96
 89-  3:	RMAC|g1272.t1	RMAC|g8873.t1	 2e-263
 89-  4:	RMAC|g1274.t1	RMAC|g8869.t1	  1e-30
 89-  5:	RMAC|g1276.t1	RMAC|g8867.t1	 5e-172
## Alignment 90: score=491.0 e_value=6.6e-19 N=10 Rc21&Rc525 minus
 90-  0:	RMAC|g1283.t1	RMAC|g11674.t1	  1e-56
 90-  1:	RMAC|g1285.t1	RMAC|g11673.t1	 7e-154
 90-  2:	RMAC|g1287.t1	RMAC|g11672.t1	 8e-155
 90-  3:	RMAC|g1289.t1	RMAC|g11671.t1	  5e-99
 90-  4:	RMAC|g1291.t1	RMAC|g11669.t1	  5e-21
 90-  5:	RMAC|g1292.t1	RMAC|g11668.t1	 2e-216
 90-  6:	RMAC|g1293.t1	RMAC|g11666.t1	  3e-70
 90-  7:	RMAC|g1294.t1	RMAC|g11664.t1	  3e-35
 90-  8:	RMAC|g1295.t1	RMAC|g11663.t1	 5e-104
 90-  9:	RMAC|g1299.t1	RMAC|g11661.t1	 5e-148
## Alignment 91: score=481.0 e_value=8.5e-21 N=10 Rc214&Rc42 plus
 91-  0:	RMAC|g6682.t1	RMAC|g2180.t1	  2e-90
 91-  1:	RMAC|g6685.t1	RMAC|g2181.t1	 6e-189
 91-  2:	RMAC|g6686.t1	RMAC|g2185.t1	 2e-186
 91-  3:	RMAC|g6687.t1	RMAC|g2186.t1	 1e-215
 91-  4:	RMAC|g6690.t1	RMAC|g2191.t1	  8e-81
 91-  5:	RMAC|g6693.t1	RMAC|g2200.t1	  4e-34
 91-  6:	RMAC|g6694.t1	RMAC|g2201.t1	      0
 91-  7:	RMAC|g6696.t1	RMAC|g2203.t1	  2e-82
 91-  8:	RMAC|g6697.t1	RMAC|g2204.t1	      0
 91-  9:	RMAC|g6700.t1	RMAC|g2206.t1	 9e-130
## Alignment 92: score=340.0 e_value=2.7e-12 N=7 Rc217&Rc43 plus
 92-  0:	RMAC|g6741.t1	RMAC|g2212.t1	      0
 92-  1:	RMAC|g6745.t1	RMAC|g2216.t1	 1e-140
 92-  2:	RMAC|g6746.t1	RMAC|g2219.t1	  5e-90
 92-  3:	RMAC|g6747.t1	RMAC|g2220.t1	 5e-305
 92-  4:	RMAC|g6748.t1	RMAC|g2225.t1	  2e-67
 92-  5:	RMAC|g6750.t1	RMAC|g2226.t1	 8e-121
 92-  6:	RMAC|g6751.t1	RMAC|g2227.t1	  2e-58
## Alignment 93: score=439.0 e_value=2.8e-17 N=9 Rc221&Rc49 minus
 93-  0:	RMAC|g6817.t1	RMAC|g2474.t1	 2e-226
 93-  1:	RMAC|g6819.t1	RMAC|g2473.t1	 2e-194
 93-  2:	RMAC|g6821.t1	RMAC|g2472.t1	 6e-232
 93-  3:	RMAC|g6822.t1	RMAC|g2470.t1	  8e-97
 93-  4:	RMAC|g6826.t1	RMAC|g2468.t1	 1e-157
 93-  5:	RMAC|g6828.t1	RMAC|g2466.t1	 3e-178
 93-  6:	RMAC|g6832.t1	RMAC|g2465.t1	  2e-30
 93-  7:	RMAC|g6833.t1	RMAC|g2464.t1	  6e-97
 93-  8:	RMAC|g6834.t1	RMAC|g2462.t1	  1e-77
## Alignment 94: score=445.0 e_value=1.6e-18 N=9 Rc222&Rc361 minus
 94-  0:	RMAC|g6847.t1	RMAC|g9329.t1	 6e-125
 94-  1:	RMAC|g6848.t1	RMAC|g9326.t1	  1e-53
 94-  2:	RMAC|g6849.t1	RMAC|g9325.t1	  2e-73
 94-  3:	RMAC|g6850.t1	RMAC|g9324.t1	 5e-107
 94-  4:	RMAC|g6851.t1	RMAC|g9323.t1	 7e-297
 94-  5:	RMAC|g6855.t1	RMAC|g9320.t1	  4e-26
 94-  6:	RMAC|g6856.t1	RMAC|g9319.t1	  3e-66
 94-  7:	RMAC|g6857.t1	RMAC|g9318.t1	  1e-39
 94-  8:	RMAC|g6858.t1	RMAC|g9317.t1	 1e-153
## Alignment 95: score=444.0 e_value=6.8e-16 N=9 Rc223&Rc271 minus
 95-  0:	RMAC|g6867.t1	RMAC|g7809.t1	 7e-151
 95-  1:	RMAC|g6868.t1	RMAC|g7808.t1	 1e-210
 95-  2:	RMAC|g6869.t1	RMAC|g7806.t1	 4e-189
 95-  3:	RMAC|g6871.t1	RMAC|g7804.t1	  2e-44
 95-  4:	RMAC|g6874.t1	RMAC|g7803.t1	 2e-101
 95-  5:	RMAC|g6875.t1	RMAC|g7802.t1	 1e-165
 95-  6:	RMAC|g6876.t1	RMAC|g7801.t1	 2e-108
 95-  7:	RMAC|g6877.t1	RMAC|g7799.t1	 5e-166
 95-  8:	RMAC|g6879.t1	RMAC|g7798.t1	 1e-109
## Alignment 96: score=440.0 e_value=1.7e-16 N=9 Rc225&Rc45 plus
 96-  0:	RMAC|g6907.t1	RMAC|g2313.t1	  5e-87
 96-  1:	RMAC|g6908.t1	RMAC|g2314.t1	 2e-302
 96-  2:	RMAC|g6911.t1	RMAC|g2317.t1	 3e-126
 96-  3:	RMAC|g6912.t1	RMAC|g2318.t1	 5e-112
 96-  4:	RMAC|g6917.t1	RMAC|g2320.t1	 1e-150
 96-  5:	RMAC|g6918.t1	RMAC|g2321.t1	  7e-91
 96-  6:	RMAC|g6920.t1	RMAC|g2325.t1	 4e-128
 96-  7:	RMAC|g6922.t1	RMAC|g2328.t1	  6e-90
 96-  8:	RMAC|g6923.t1	RMAC|g2329.t1	  2e-33
## Alignment 97: score=443.0 e_value=7.3e-17 N=9 Rc227&Rc319 plus
 97-  0:	RMAC|g6955.t1	RMAC|g8652.t1	 1e-234
 97-  1:	RMAC|g6957.t1	RMAC|g8655.t1	  1e-83
 97-  2:	RMAC|g6958.t1	RMAC|g8656.t1	 9e-102
 97-  3:	RMAC|g6960.t1	RMAC|g8658.t1	 3e-145
 97-  4:	RMAC|g6961.t1	RMAC|g8661.t1	 2e-224
 97-  5:	RMAC|g6963.t1	RMAC|g8662.t1	      0
 97-  6:	RMAC|g6964.t1	RMAC|g8663.t1	  4e-35
 97-  7:	RMAC|g6966.t1	RMAC|g8665.t1	  2e-97
 97-  8:	RMAC|g6967.t1	RMAC|g8666.t1	 8e-247
## Alignment 98: score=638.0 e_value=3e-29 N=13 Rc231&Rc48 plus
 98-  0:	RMAC|g7029.t1	RMAC|g2405.t1	 9e-172
 98-  1:	RMAC|g7030.t1	RMAC|g2406.t1	 3e-172
 98-  2:	RMAC|g7032.t1	RMAC|g2407.t1	 1e-130
 98-  3:	RMAC|g7034.t1	RMAC|g2411.t1	 8e-174
 98-  4:	RMAC|g7035.t1	RMAC|g2414.t1	  5e-38
 98-  5:	RMAC|g7037.t1	RMAC|g2417.t1	 3e-108
 98-  6:	RMAC|g7038.t1	RMAC|g2419.t1	  2e-56
 98-  7:	RMAC|g7039.t1	RMAC|g2420.t1	 4e-151
 98-  8:	RMAC|g7040.t1	RMAC|g2421.t1	  5e-91
 98-  9:	RMAC|g7041.t1	RMAC|g2423.t1	  7e-24
 98- 10:	RMAC|g7043.t1	RMAC|g2424.t1	 3e-106
 98- 11:	RMAC|g7044.t1	RMAC|g2427.t1	 4e-174
 98- 12:	RMAC|g7045.t1	RMAC|g2428.t1	 1e-264
## Alignment 99: score=535.0 e_value=1.8e-22 N=11 Rc239&Rc5 plus
 99-  0:	RMAC|g7190.t1	RMAC|g356.t1	      0
 99-  1:	RMAC|g7191.t1	RMAC|g359.t1	 4e-314
 99-  2:	RMAC|g7192.t1	RMAC|g361.t1	 8e-106
 99-  3:	RMAC|g7193.t1	RMAC|g362.t1	 8e-104
 99-  4:	RMAC|g7195.t1	RMAC|g366.t1	  2e-66
 99-  5:	RMAC|g7198.t1	RMAC|g370.t1	 1e-129
 99-  6:	RMAC|g7199.t1	RMAC|g371.t1	 1e-109
 99-  7:	RMAC|g7201.t1	RMAC|g376.t1	 7e-301
 99-  8:	RMAC|g7204.t1	RMAC|g378.t1	 3e-300
 99-  9:	RMAC|g7205.t1	RMAC|g379.t1	 3e-144
 99- 10:	RMAC|g7206.t1	RMAC|g380.t1	  4e-81
## Alignment 100: score=446.0 e_value=1.6e-17 N=9 Rc240&Rc57 plus
100-  0:	RMAC|g7210.t1	RMAC|g2713.t1	 8e-127
100-  1:	RMAC|g7211.t1	RMAC|g2715.t1	 6e-110
100-  2:	RMAC|g7212.t1	RMAC|g2716.t1	  2e-97
100-  3:	RMAC|g7213.t1	RMAC|g2717.t1	 2e-241
100-  4:	RMAC|g7214.t1	RMAC|g2718.t1	 2e-136
100-  5:	RMAC|g7216.t1	RMAC|g2719.t1	 2e-258
100-  6:	RMAC|g7217.t1	RMAC|g2722.t1	  4e-68
100-  7:	RMAC|g7218.t1	RMAC|g2724.t1	  6e-24
100-  8:	RMAC|g7219.t1	RMAC|g2725.t1	 2e-133
## Alignment 101: score=286.0 e_value=6.6e-09 N=6 Rc242&Rc424 minus
101-  0:	RMAC|g7244.t1	RMAC|g10326.t1	  2e-61
101-  1:	RMAC|g7246.t1	RMAC|g10321.t1	  2e-72
101-  2:	RMAC|g7254.t1	RMAC|g10319.t1	 2e-114
101-  3:	RMAC|g7255.t1	RMAC|g10318.t1	  5e-34
101-  4:	RMAC|g7256.t1	RMAC|g10315.t1	  3e-47
101-  5:	RMAC|g7258.t1	RMAC|g10313.t1	  4e-95
## Alignment 102: score=299.0 e_value=4.9e-08 N=6 Rc245&Rc975 plus
102-  0:	RMAC|g7312.t1	RMAC|g15967.t1	 5e-147
102-  1:	RMAC|g7313.t1	RMAC|g15968.t1	 3e-125
102-  2:	RMAC|g7315.t1	RMAC|g15969.t1	 1e-296
102-  3:	RMAC|g7316.t1	RMAC|g15970.t1	 4e-175
102-  4:	RMAC|g7317.t1	RMAC|g15971.t1	 9e-314
102-  5:	RMAC|g7318.t1	RMAC|g15972.t1	  2e-28
## Alignment 103: score=393.0 e_value=3.8e-13 N=8 Rc25&Rc359 plus
103-  0:	RMAC|g1473.t1	RMAC|g9276.t1	  3e-94
103-  1:	RMAC|g1475.t1	RMAC|g9280.t1	      0
103-  2:	RMAC|g1476.t1	RMAC|g9281.t1	 2e-106
103-  3:	RMAC|g1478.t1	RMAC|g9282.t1	 3e-168
103-  4:	RMAC|g1479.t1	RMAC|g9283.t1	  1e-23
103-  5:	RMAC|g1482.t1	RMAC|g9285.t1	  3e-93
103-  6:	RMAC|g1483.t1	RMAC|g9287.t1	      0
103-  7:	RMAC|g1484.t1	RMAC|g9288.t1	 8e-113
## Alignment 104: score=295.0 e_value=8.9e-08 N=6 Rc25&Rc48 minus
104-  0:	RMAC|g1495.t1	RMAC|g2435.t1	      0
104-  1:	RMAC|g1496.t1	RMAC|g2433.t1	  1e-41
104-  2:	RMAC|g1497.t1	RMAC|g2432.t1	  2e-43
104-  3:	RMAC|g1500.t1	RMAC|g2431.t1	  4e-53
104-  4:	RMAC|g1503.t1	RMAC|g2430.t1	  8e-37
104-  5:	RMAC|g1504.t1	RMAC|g2429.t1	 1e-110
## Alignment 105: score=294.0 e_value=1.5e-08 N=6 Rc25&Rc713 plus
105-  0:	RMAC|g1464.t1	RMAC|g13763.t1	 1e-269
105-  1:	RMAC|g1467.t1	RMAC|g13765.t1	 1e-123
105-  2:	RMAC|g1468.t1	RMAC|g13766.t1	  1e-28
105-  3:	RMAC|g1469.t1	RMAC|g13768.t1	 2e-174
105-  4:	RMAC|g1471.t1	RMAC|g13772.t1	  2e-35
105-  5:	RMAC|g1472.t1	RMAC|g13773.t1	  1e-11
## Alignment 106: score=447.0 e_value=9.5e-17 N=9 Rc250&Rc99 plus
106-  0:	RMAC|g7388.t1	RMAC|g3993.t1	  4e-47
106-  1:	RMAC|g7389.t1	RMAC|g3994.t1	  4e-14
106-  2:	RMAC|g7391.t1	RMAC|g3997.t1	  4e-98
106-  3:	RMAC|g7392.t1	RMAC|g3999.t1	  1e-68
106-  4:	RMAC|g7393.t1	RMAC|g4001.t1	  8e-74
106-  5:	RMAC|g7394.t1	RMAC|g4002.t1	  3e-68
106-  6:	RMAC|g7395.t1	RMAC|g4003.t1	 3e-185
106-  7:	RMAC|g7396.t1	RMAC|g4004.t1	 2e-301
106-  8:	RMAC|g7397.t1	RMAC|g4005.t1	  2e-18
## Alignment 107: score=296.0 e_value=8.9e-09 N=6 Rc256&Rc422 minus
107-  0:	RMAC|g7501.t1	RMAC|g10300.t1	  2e-67
107-  1:	RMAC|g7502.t1	RMAC|g10298.t1	 2e-175
107-  2:	RMAC|g7503.t1	RMAC|g10296.t1	  7e-64
107-  3:	RMAC|g7506.t1	RMAC|g10295.t1	 2e-250
107-  4:	RMAC|g7507.t1	RMAC|g10294.t1	  5e-19
107-  5:	RMAC|g7508.t1	RMAC|g10293.t1	 1e-155
## Alignment 108: score=396.0 e_value=9.6e-14 N=8 Rc257&Rc426 plus
108-  0:	RMAC|g7522.t1	RMAC|g10345.t1	 3e-229
108-  1:	RMAC|g7523.t1	RMAC|g10347.t1	  4e-79
108-  2:	RMAC|g7525.t1	RMAC|g10348.t1	 6e-147
108-  3:	RMAC|g7526.t1	RMAC|g10349.t1	      0
108-  4:	RMAC|g7529.t1	RMAC|g10351.t1	 4e-124
108-  5:	RMAC|g7530.t1	RMAC|g10352.t1	 9e-272
108-  6:	RMAC|g7531.t1	RMAC|g10353.t1	  3e-19
108-  7:	RMAC|g7532.t1	RMAC|g10354.t1	 1e-200
## Alignment 109: score=399.0 e_value=1.5e-13 N=8 Rc265&Rc810 plus
109-  0:	RMAC|g7682.t1	RMAC|g14660.t1	 5e-149
109-  1:	RMAC|g7683.t1	RMAC|g14661.t1	 2e-227
109-  2:	RMAC|g7684.t1	RMAC|g14662.t1	 3e-153
109-  3:	RMAC|g7685.t1	RMAC|g14663.t1	  7e-22
109-  4:	RMAC|g7686.t1	RMAC|g14664.t1	      0
109-  5:	RMAC|g7687.t1	RMAC|g14665.t1	  7e-71
109-  6:	RMAC|g7689.t1	RMAC|g14666.t1	  2e-42
109-  7:	RMAC|g7690.t1	RMAC|g14667.t1	 3e-170
## Alignment 110: score=486.0 e_value=6.6e-13 N=10 Rc269&Rc295 plus
110-  0:	RMAC|g7747.t1	RMAC|g8245.t1	 1e-100
110-  1:	RMAC|g7748.t1	RMAC|g8250.t1	 8e-260
110-  2:	RMAC|g7751.t1	RMAC|g8251.t1	 6e-120
110-  3:	RMAC|g7752.t1	RMAC|g8252.t1	 5e-145
110-  4:	RMAC|g7754.t1	RMAC|g8253.t1	      0
110-  5:	RMAC|g7756.t1	RMAC|g8255.t1	 5e-144
110-  6:	RMAC|g7757.t1	RMAC|g8256.t1	 2e-168
110-  7:	RMAC|g7758.t1	RMAC|g8257.t1	 5e-119
110-  8:	RMAC|g7759.t1	RMAC|g8260.t1	  2e-94
110-  9:	RMAC|g7764.t1	RMAC|g8264.t1	      0
## Alignment 111: score=535.0 e_value=8e-23 N=11 Rc27&Rc30 plus
111-  0:	RMAC|g1555.t1	RMAC|g1694.t1	  4e-42
111-  1:	RMAC|g1556.t1	RMAC|g1696.t1	      0
111-  2:	RMAC|g1557.t1	RMAC|g1697.t1	 2e-243
111-  3:	RMAC|g1558.t1	RMAC|g1701.t1	 2e-210
111-  4:	RMAC|g1562.t1	RMAC|g1705.t1	      0
111-  5:	RMAC|g1564.t1	RMAC|g1706.t1	  7e-42
111-  6:	RMAC|g1566.t1	RMAC|g1707.t1	 1e-208
111-  7:	RMAC|g1567.t1	RMAC|g1711.t1	 6e-115
111-  8:	RMAC|g1569.t1	RMAC|g1713.t1	  4e-60
111-  9:	RMAC|g1570.t1	RMAC|g1716.t1	 4e-112
111- 10:	RMAC|g1571.t1	RMAC|g1717.t1	 1e-151
## Alignment 112: score=546.0 e_value=1.9e-22 N=11 Rc274&Rc508 minus
112-  0:	RMAC|g7856.t1	RMAC|g11453.t1	  4e-95
112-  1:	RMAC|g7857.t1	RMAC|g11450.t1	 6e-101
112-  2:	RMAC|g7858.t1	RMAC|g11449.t1	 1e-219
112-  3:	RMAC|g7859.t1	RMAC|g11448.t1	 3e-126
112-  4:	RMAC|g7860.t1	RMAC|g11447.t1	 7e-107
112-  5:	RMAC|g7861.t1	RMAC|g11445.t1	  1e-52
112-  6:	RMAC|g7862.t1	RMAC|g11444.t1	 4e-109
112-  7:	RMAC|g7863.t1	RMAC|g11443.t1	      0
112-  8:	RMAC|g7864.t1	RMAC|g11442.t1	 1e-213
112-  9:	RMAC|g7866.t1	RMAC|g11441.t1	      0
112- 10:	RMAC|g7867.t1	RMAC|g11440.t1	 6e-171
## Alignment 113: score=487.0 e_value=8.7e-19 N=10 Rc276&Rc4 minus
113-  0:	RMAC|g7892.t1	RMAC|g319.t1	 7e-259
113-  1:	RMAC|g7894.t1	RMAC|g317.t1	      0
113-  2:	RMAC|g7895.t1	RMAC|g315.t1	  1e-30
113-  3:	RMAC|g7897.t1	RMAC|g312.t1	  1e-73
113-  4:	RMAC|g7898.t1	RMAC|g310.t1	  2e-40
113-  5:	RMAC|g7899.t1	RMAC|g305.t1	  9e-47
113-  6:	RMAC|g7901.t1	RMAC|g304.t1	  5e-83
113-  7:	RMAC|g7902.t1	RMAC|g303.t1	 8e-160
113-  8:	RMAC|g7903.t1	RMAC|g301.t1	      0
113-  9:	RMAC|g7904.t1	RMAC|g298.t1	 2e-141
## Alignment 114: score=960.0 e_value=1.8e-56 N=20 Rc28&Rc8 minus
114-  0:	RMAC|g1596.t1	RMAC|g561.t1	 9e-306
114-  1:	RMAC|g1597.t1	RMAC|g560.t1	  2e-56
114-  2:	RMAC|g1600.t1	RMAC|g559.t1	 2e-290
114-  3:	RMAC|g1603.t1	RMAC|g556.t1	  4e-33
114-  4:	RMAC|g1604.t1	RMAC|g555.t1	 5e-146
114-  5:	RMAC|g1609.t1	RMAC|g551.t1	  3e-90
114-  6:	RMAC|g1611.t1	RMAC|g546.t1	 7e-115
114-  7:	RMAC|g1620.t1	RMAC|g545.t1	  3e-90
114-  8:	RMAC|g1621.t1	RMAC|g540.t1	 5e-160
114-  9:	RMAC|g1626.t1	RMAC|g537.t1	 2e-232
114- 10:	RMAC|g1627.t1	RMAC|g536.t1	  4e-81
114- 11:	RMAC|g1629.t1	RMAC|g535.t1	 6e-202
114- 12:	RMAC|g1630.t1	RMAC|g534.t1	  3e-68
114- 13:	RMAC|g1633.t1	RMAC|g532.t1	 8e-218
114- 14:	RMAC|g1636.t1	RMAC|g531.t1	  4e-66
114- 15:	RMAC|g1637.t1	RMAC|g530.t1	 2e-158
114- 16:	RMAC|g1638.t1	RMAC|g526.t1	  3e-51
114- 17:	RMAC|g1643.t1	RMAC|g523.t1	  3e-55
114- 18:	RMAC|g1644.t1	RMAC|g522.t1	  6e-95
114- 19:	RMAC|g1649.t1	RMAC|g518.t1	  1e-43
## Alignment 115: score=388.0 e_value=2.4e-14 N=8 Rc280&Rc85 plus
115-  0:	RMAC|g7970.t1	RMAC|g3568.t1	  1e-49
115-  1:	RMAC|g7973.t1	RMAC|g3569.t1	 7e-131
115-  2:	RMAC|g7974.t1	RMAC|g3570.t1	 5e-176
115-  3:	RMAC|g7975.t1	RMAC|g3572.t1	 3e-115
115-  4:	RMAC|g7983.t1	RMAC|g3574.t1	      0
115-  5:	RMAC|g7984.t1	RMAC|g3575.t1	  6e-70
115-  6:	RMAC|g7987.t1	RMAC|g3576.t1	      0
115-  7:	RMAC|g7988.t1	RMAC|g3577.t1	 1e-251
## Alignment 116: score=496.0 e_value=3.2e-19 N=10 Rc282&Rc460 minus
116-  0:	RMAC|g8009.t1	RMAC|g10806.t1	 4e-163
116-  1:	RMAC|g8010.t1	RMAC|g10805.t1	  4e-98
116-  2:	RMAC|g8012.t1	RMAC|g10804.t1	  2e-78
116-  3:	RMAC|g8013.t1	RMAC|g10803.t1	 3e-271
116-  4:	RMAC|g8017.t1	RMAC|g10802.t1	 4e-254
116-  5:	RMAC|g8018.t1	RMAC|g10801.t1	 2e-166
116-  6:	RMAC|g8019.t1	RMAC|g10800.t1	  7e-76
116-  7:	RMAC|g8020.t1	RMAC|g10799.t1	 3e-166
116-  8:	RMAC|g8021.t1	RMAC|g10798.t1	 7e-134
116-  9:	RMAC|g8022.t1	RMAC|g10797.t1	 1e-164
## Alignment 117: score=494.0 e_value=1.9e-20 N=10 Rc284&Rc53 plus
117-  0:	RMAC|g8047.t1	RMAC|g2592.t1	      0
117-  1:	RMAC|g8048.t1	RMAC|g2593.t1	 6e-138
117-  2:	RMAC|g8049.t1	RMAC|g2594.t1	 2e-231
117-  3:	RMAC|g8050.t1	RMAC|g2595.t1	  5e-87
117-  4:	RMAC|g8054.t1	RMAC|g2597.t1	  5e-49
117-  5:	RMAC|g8057.t1	RMAC|g2598.t1	  7e-20
117-  6:	RMAC|g8058.t1	RMAC|g2599.t1	  2e-88
117-  7:	RMAC|g8059.t1	RMAC|g2600.t1	 1e-111
117-  8:	RMAC|g8061.t1	RMAC|g2602.t1	 2e-115
117-  9:	RMAC|g8062.t1	RMAC|g2603.t1	 2e-100
## Alignment 118: score=543.0 e_value=1.5e-21 N=11 Rc29&Rc55 minus
118-  0:	RMAC|g1654.t1	RMAC|g2645.t1	      0
118-  1:	RMAC|g1655.t1	RMAC|g2644.t1	  2e-11
118-  2:	RMAC|g1658.t1	RMAC|g2643.t1	 2e-237
118-  3:	RMAC|g1660.t1	RMAC|g2642.t1	 2e-105
118-  4:	RMAC|g1661.t1	RMAC|g2641.t1	      0
118-  5:	RMAC|g1663.t1	RMAC|g2640.t1	 3e-105
118-  6:	RMAC|g1665.t1	RMAC|g2638.t1	 8e-131
118-  7:	RMAC|g1667.t1	RMAC|g2637.t1	 1e-217
118-  8:	RMAC|g1669.t1	RMAC|g2635.t1	 3e-280
118-  9:	RMAC|g1670.t1	RMAC|g2634.t1	  8e-19
118- 10:	RMAC|g1671.t1	RMAC|g2633.t1	 3e-170
## Alignment 119: score=299.0 e_value=9e-09 N=6 Rc292&Rc516 plus
119-  0:	RMAC|g8204.t1	RMAC|g11556.t1	  8e-85
119-  1:	RMAC|g8206.t1	RMAC|g11557.t1	  4e-12
119-  2:	RMAC|g8207.t1	RMAC|g11558.t1	  1e-30
119-  3:	RMAC|g8208.t1	RMAC|g11559.t1	 4e-147
119-  4:	RMAC|g8209.t1	RMAC|g11560.t1	      0
119-  5:	RMAC|g8210.t1	RMAC|g11561.t1	 8e-135
## Alignment 120: score=784.0 e_value=7.6e-40 N=16 Rc3&Rc336 minus
120-  0:	RMAC|g189.t1	RMAC|g8937.t1	  1e-52
120-  1:	RMAC|g190.t1	RMAC|g8936.t1	  5e-39
120-  2:	RMAC|g191.t1	RMAC|g8935.t1	      0
120-  3:	RMAC|g194.t1	RMAC|g8933.t1	  1e-80
120-  4:	RMAC|g196.t1	RMAC|g8932.t1	      0
120-  5:	RMAC|g197.t1	RMAC|g8931.t1	  6e-65
120-  6:	RMAC|g198.t1	RMAC|g8930.t1	  2e-93
120-  7:	RMAC|g201.t1	RMAC|g8929.t1	      0
120-  8:	RMAC|g204.t1	RMAC|g8928.t1	 2e-131
120-  9:	RMAC|g206.t1	RMAC|g8927.t1	 5e-107
120- 10:	RMAC|g207.t1	RMAC|g8925.t1	  2e-61
120- 11:	RMAC|g208.t1	RMAC|g8924.t1	 1e-122
120- 12:	RMAC|g211.t1	RMAC|g8922.t1	 2e-191
120- 13:	RMAC|g213.t1	RMAC|g8919.t1	 2e-133
120- 14:	RMAC|g215.t1	RMAC|g8918.t1	 1e-225
120- 15:	RMAC|g219.t1	RMAC|g8917.t1	 4e-130
## Alignment 121: score=294.0 e_value=1.8e-09 N=6 Rc3&Rc468 minus
121-  0:	RMAC|g180.t1	RMAC|g10925.t1	  1e-33
121-  1:	RMAC|g181.t1	RMAC|g10924.t1	 2e-120
121-  2:	RMAC|g185.t1	RMAC|g10923.t1	 2e-245
121-  3:	RMAC|g186.t1	RMAC|g10922.t1	 4e-162
121-  4:	RMAC|g187.t1	RMAC|g10921.t1	  1e-95
121-  5:	RMAC|g188.t1	RMAC|g10917.t1	  8e-46
## Alignment 122: score=738.0 e_value=4e-36 N=15 Rc3&Rc85 minus
122-  0:	RMAC|g225.t1	RMAC|g3598.t1	 2e-152
122-  1:	RMAC|g228.t1	RMAC|g3597.t1	  4e-50
122-  2:	RMAC|g230.t1	RMAC|g3596.t1	 2e-271
122-  3:	RMAC|g234.t1	RMAC|g3592.t1	 4e-261
122-  4:	RMAC|g235.t1	RMAC|g3591.t1	      0
122-  5:	RMAC|g236.t1	RMAC|g3590.t1	 2e-293
122-  6:	RMAC|g239.t1	RMAC|g3589.t1	 3e-104
122-  7:	RMAC|g241.t1	RMAC|g3588.t1	  9e-35
122-  8:	RMAC|g242.t1	RMAC|g3587.t1	 2e-132
122-  9:	RMAC|g243.t1	RMAC|g3586.t1	 6e-102
122- 10:	RMAC|g244.t1	RMAC|g3585.t1	 5e-138
122- 11:	RMAC|g248.t1	RMAC|g3581.t1	 5e-120
122- 12:	RMAC|g249.t1	RMAC|g3580.t1	 3e-276
122- 13:	RMAC|g250.t1	RMAC|g3579.t1	 8e-121
122- 14:	RMAC|g251.t1	RMAC|g3578.t1	 2e-117
## Alignment 123: score=345.0 e_value=1.3e-11 N=7 Rc301&Rc326 plus
123-  0:	RMAC|g8367.t1	RMAC|g8761.t1	      0
123-  1:	RMAC|g8369.t1	RMAC|g8763.t1	  4e-67
123-  2:	RMAC|g8370.t1	RMAC|g8765.t1	      0
123-  3:	RMAC|g8371.t1	RMAC|g8767.t1	  7e-42
123-  4:	RMAC|g8373.t1	RMAC|g8768.t1	      0
123-  5:	RMAC|g8375.t1	RMAC|g8769.t1	 6e-158
123-  6:	RMAC|g8376.t1	RMAC|g8770.t1	  6e-44
## Alignment 124: score=299.0 e_value=8.3e-09 N=6 Rc306&Rc651 plus
124-  0:	RMAC|g8452.t1	RMAC|g13097.t1	  8e-66
124-  1:	RMAC|g8453.t1	RMAC|g13098.t1	 2e-181
124-  2:	RMAC|g8455.t1	RMAC|g13099.t1	  9e-50
124-  3:	RMAC|g8456.t1	RMAC|g13100.t1	  3e-90
124-  4:	RMAC|g8457.t1	RMAC|g13101.t1	 2e-277
124-  5:	RMAC|g8458.t1	RMAC|g13102.t1	 7e-147
## Alignment 125: score=293.0 e_value=6.7e-08 N=6 Rc311&Rc342 plus
125-  0:	RMAC|g8525.t1	RMAC|g9033.t1	  6e-26
125-  1:	RMAC|g8529.t1	RMAC|g9036.t1	 6e-167
125-  2:	RMAC|g8531.t1	RMAC|g9037.t1	      0
125-  3:	RMAC|g8532.t1	RMAC|g9038.t1	 2e-173
125-  4:	RMAC|g8535.t1	RMAC|g9039.t1	 6e-272
125-  5:	RMAC|g8538.t1	RMAC|g9041.t1	      0
## Alignment 126: score=297.0 e_value=8.6e-09 N=6 Rc327&Rc403 plus
126-  0:	RMAC|g8785.t1	RMAC|g10020.t1	 2e-157
126-  1:	RMAC|g8786.t1	RMAC|g10021.t1	 3e-131
126-  2:	RMAC|g8787.t1	RMAC|g10022.t1	 6e-153
126-  3:	RMAC|g8790.t1	RMAC|g10026.t1	  3e-28
126-  4:	RMAC|g8791.t1	RMAC|g10027.t1	 2e-117
126-  5:	RMAC|g8792.t1	RMAC|g10028.t1	 2e-296
## Alignment 127: score=338.0 e_value=6.8e-12 N=7 Rc327&Rc704 minus
127-  0:	RMAC|g8777.t1	RMAC|g13694.t1	 4e-174
127-  1:	RMAC|g8778.t1	RMAC|g13693.t1	 2e-169
127-  2:	RMAC|g8779.t1	RMAC|g13691.t1	  9e-72
127-  3:	RMAC|g8780.t1	RMAC|g13690.t1	  3e-41
127-  4:	RMAC|g8781.t1	RMAC|g13689.t1	  4e-56
127-  5:	RMAC|g8783.t1	RMAC|g13678.t1	  6e-19
127-  6:	RMAC|g8784.t1	RMAC|g13676.t1	  2e-92
## Alignment 128: score=773.0 e_value=3.8e-41 N=16 Rc33&Rc97 minus
128-  0:	RMAC|g1812.t1	RMAC|g3949.t1	  2e-91
128-  1:	RMAC|g1815.t1	RMAC|g3946.t1	 7e-108
128-  2:	RMAC|g1816.t1	RMAC|g3943.t1	  5e-96
128-  3:	RMAC|g1817.t1	RMAC|g3942.t1	 9e-169
128-  4:	RMAC|g1821.t1	RMAC|g3940.t1	 3e-156
128-  5:	RMAC|g1827.t1	RMAC|g3937.t1	 1e-212
128-  6:	RMAC|g1829.t1	RMAC|g3936.t1	  2e-37
128-  7:	RMAC|g1832.t1	RMAC|g3934.t1	  3e-81
128-  8:	RMAC|g1835.t1	RMAC|g3933.t1	      0
128-  9:	RMAC|g1836.t1	RMAC|g3928.t1	  4e-54
128- 10:	RMAC|g1837.t1	RMAC|g3927.t1	  2e-22
128- 11:	RMAC|g1840.t1	RMAC|g3926.t1	 3e-193
128- 12:	RMAC|g1845.t1	RMAC|g3925.t1	  2e-39
128- 13:	RMAC|g1846.t1	RMAC|g3924.t1	 2e-113
128- 14:	RMAC|g1847.t1	RMAC|g3922.t1	 5e-103
128- 15:	RMAC|g1848.t1	RMAC|g3921.t1	  6e-95
## Alignment 129: score=291.0 e_value=4.6e-07 N=6 Rc335&Rc503 plus
129-  0:	RMAC|g8899.t1	RMAC|g11375.t1	 1e-199
129-  1:	RMAC|g8901.t1	RMAC|g11377.t1	 1e-179
129-  2:	RMAC|g8908.t1	RMAC|g11378.t1	  2e-36
129-  3:	RMAC|g8909.t1	RMAC|g11379.t1	 9e-136
129-  4:	RMAC|g8910.t1	RMAC|g11382.t1	  5e-59
129-  5:	RMAC|g8911.t1	RMAC|g11383.t1	 7e-167
## Alignment 130: score=542.0 e_value=5e-23 N=11 Rc339&Rc74 minus
130-  0:	RMAC|g8976.t1	RMAC|g3253.t1	  3e-80
130-  1:	RMAC|g8979.t1	RMAC|g3252.t1	 9e-191
130-  2:	RMAC|g8981.t1	RMAC|g3250.t1	 2e-203
130-  3:	RMAC|g8982.t1	RMAC|g3248.t1	 3e-180
130-  4:	RMAC|g8983.t1	RMAC|g3247.t1	  6e-97
130-  5:	RMAC|g8985.t1	RMAC|g3246.t1	  4e-69
130-  6:	RMAC|g8986.t1	RMAC|g3245.t1	  2e-81
130-  7:	RMAC|g8987.t1	RMAC|g3244.t1	      0
130-  8:	RMAC|g8988.t1	RMAC|g3243.t1	  8e-88
130-  9:	RMAC|g8992.t1	RMAC|g3238.t1	  4e-87
130- 10:	RMAC|g8993.t1	RMAC|g3237.t1	  2e-61
## Alignment 131: score=783.0 e_value=2.6e-37 N=16 Rc340&Rc6 plus
131-  0:	RMAC|g8995.t1	RMAC|g415.t1	 5e-191
131-  1:	RMAC|g8996.t1	RMAC|g416.t1	  5e-55
131-  2:	RMAC|g8997.t1	RMAC|g417.t1	  2e-33
131-  3:	RMAC|g8998.t1	RMAC|g419.t1	  4e-73
131-  4:	RMAC|g8999.t1	RMAC|g423.t1	  2e-64
131-  5:	RMAC|g9000.t1	RMAC|g428.t1	 2e-307
131-  6:	RMAC|g9001.t1	RMAC|g429.t1	 3e-148
131-  7:	RMAC|g9002.t1	RMAC|g430.t1	  3e-91
131-  8:	RMAC|g9004.t1	RMAC|g434.t1	  5e-84
131-  9:	RMAC|g9006.t1	RMAC|g436.t1	      0
131- 10:	RMAC|g9007.t1	RMAC|g437.t1	 7e-102
131- 11:	RMAC|g9009.t1	RMAC|g438.t1	  4e-22
131- 12:	RMAC|g9010.t1	RMAC|g439.t1	 7e-172
131- 13:	RMAC|g9011.t1	RMAC|g440.t1	  2e-80
131- 14:	RMAC|g9012.t1	RMAC|g444.t1	 2e-157
131- 15:	RMAC|g9013.t1	RMAC|g446.t1	 9e-112
## Alignment 132: score=350.0 e_value=2.8e-11 N=7 Rc36&Rc455 plus
132-  0:	RMAC|g1945.t1	RMAC|g10738.t1	 2e-118
132-  1:	RMAC|g1946.t1	RMAC|g10739.t1	 2e-244
132-  2:	RMAC|g1947.t1	RMAC|g10740.t1	 1e-275
132-  3:	RMAC|g1948.t1	RMAC|g10741.t1	  2e-61
132-  4:	RMAC|g1949.t1	RMAC|g10742.t1	      0
132-  5:	RMAC|g1950.t1	RMAC|g10743.t1	 3e-101
132-  6:	RMAC|g1951.t1	RMAC|g10744.t1	 7e-131
## Alignment 133: score=297.0 e_value=3.2e-10 N=6 Rc364&Rc389 minus
133-  0:	RMAC|g9372.t1	RMAC|g9775.t1	  7e-89
133-  1:	RMAC|g9374.t1	RMAC|g9772.t1	 3e-216
133-  2:	RMAC|g9376.t1	RMAC|g9771.t1	  1e-32
133-  3:	RMAC|g9377.t1	RMAC|g9770.t1	 3e-149
133-  4:	RMAC|g9378.t1	RMAC|g9769.t1	      0
133-  5:	RMAC|g9379.t1	RMAC|g9768.t1	 2e-100
## Alignment 134: score=292.0 e_value=4e-08 N=6 Rc367&Rc745 plus
134-  0:	RMAC|g9425.t1	RMAC|g14073.t1	 2e-109
134-  1:	RMAC|g9427.t1	RMAC|g14074.t1	      0
134-  2:	RMAC|g9428.t1	RMAC|g14076.t1	  1e-19
134-  3:	RMAC|g9431.t1	RMAC|g14077.t1	 5e-210
134-  4:	RMAC|g9432.t1	RMAC|g14078.t1	 3e-145
134-  5:	RMAC|g9438.t1	RMAC|g14080.t1	 6e-219
## Alignment 135: score=397.0 e_value=8.3e-14 N=8 Rc368&Rc517 minus
135-  0:	RMAC|g9448.t1	RMAC|g11576.t1	  5e-34
135-  1:	RMAC|g9449.t1	RMAC|g11573.t1	  2e-79
135-  2:	RMAC|g9450.t1	RMAC|g11571.t1	  4e-14
135-  3:	RMAC|g9451.t1	RMAC|g11570.t1	  1e-27
135-  4:	RMAC|g9452.t1	RMAC|g11568.t1	 4e-172
135-  5:	RMAC|g9453.t1	RMAC|g11567.t1	 4e-147
135-  6:	RMAC|g9454.t1	RMAC|g11566.t1	 6e-185
135-  7:	RMAC|g9455.t1	RMAC|g11565.t1	 3e-116
## Alignment 136: score=541.0 e_value=6.4e-22 N=11 Rc376&Rc5 minus
136-  0:	RMAC|g9555.t1	RMAC|g344.t1	 4e-150
136-  1:	RMAC|g9556.t1	RMAC|g343.t1	  2e-59
136-  2:	RMAC|g9557.t1	RMAC|g342.t1	 1e-173
136-  3:	RMAC|g9559.t1	RMAC|g341.t1	      0
136-  4:	RMAC|g9560.t1	RMAC|g340.t1	  1e-90
136-  5:	RMAC|g9562.t1	RMAC|g339.t1	 2e-155
136-  6:	RMAC|g9563.t1	RMAC|g337.t1	  8e-81
136-  7:	RMAC|g9565.t1	RMAC|g334.t1	  5e-91
136-  8:	RMAC|g9566.t1	RMAC|g333.t1	 1e-200
136-  9:	RMAC|g9569.t1	RMAC|g331.t1	  1e-88
136- 10:	RMAC|g9571.t1	RMAC|g328.t1	      0
## Alignment 137: score=491.0 e_value=2.1e-20 N=10 Rc383&Rc46 minus
137-  0:	RMAC|g9665.t1	RMAC|g2363.t1	  2e-40
137-  1:	RMAC|g9666.t1	RMAC|g2362.t1	      0
137-  2:	RMAC|g9669.t1	RMAC|g2360.t1	 2e-152
137-  3:	RMAC|g9670.t1	RMAC|g2359.t1	 2e-291
137-  4:	RMAC|g9672.t1	RMAC|g2358.t1	  2e-70
137-  5:	RMAC|g9674.t1	RMAC|g2357.t1	  3e-70
137-  6:	RMAC|g9675.t1	RMAC|g2356.t1	  6e-81
137-  7:	RMAC|g9676.t1	RMAC|g2354.t1	 6e-171
137-  8:	RMAC|g9680.t1	RMAC|g2348.t1	      0
137-  9:	RMAC|g9681.t1	RMAC|g2347.t1	  4e-93
## Alignment 138: score=398.0 e_value=1.3e-13 N=8 Rc388&Rc93 minus
138-  0:	RMAC|g9749.t1	RMAC|g3826.t1	  3e-27
138-  1:	RMAC|g9750.t1	RMAC|g3825.t1	  4e-51
138-  2:	RMAC|g9752.t1	RMAC|g3822.t1	      0
138-  3:	RMAC|g9754.t1	RMAC|g3821.t1	 5e-262
138-  4:	RMAC|g9755.t1	RMAC|g3820.t1	 2e-103
138-  5:	RMAC|g9756.t1	RMAC|g3819.t1	 2e-158
138-  6:	RMAC|g9757.t1	RMAC|g3818.t1	 2e-158
138-  7:	RMAC|g9758.t1	RMAC|g3817.t1	 5e-211
## Alignment 139: score=342.0 e_value=2.4e-11 N=7 Rc39&Rc430 plus
139-  0:	RMAC|g2060.t1	RMAC|g10405.t1	 1e-288
139-  1:	RMAC|g2061.t1	RMAC|g10406.t1	 7e-205
139-  2:	RMAC|g2063.t1	RMAC|g10409.t1	 1e-155
139-  3:	RMAC|g2068.t1	RMAC|g10413.t1	 1e-161
139-  4:	RMAC|g2069.t1	RMAC|g10414.t1	 7e-144
139-  5:	RMAC|g2070.t1	RMAC|g10415.t1	 3e-127
139-  6:	RMAC|g2072.t1	RMAC|g10418.t1	  9e-54
## Alignment 140: score=397.0 e_value=5.1e-13 N=8 Rc391&Rc545 plus
140-  0:	RMAC|g9805.t1	RMAC|g11898.t1	  4e-93
140-  1:	RMAC|g9807.t1	RMAC|g11900.t1	 2e-150
140-  2:	RMAC|g9808.t1	RMAC|g11901.t1	      0
140-  3:	RMAC|g9809.t1	RMAC|g11902.t1	 2e-146
140-  4:	RMAC|g9811.t1	RMAC|g11903.t1	 2e-215
140-  5:	RMAC|g9812.t1	RMAC|g11904.t1	 8e-141
140-  6:	RMAC|g9813.t1	RMAC|g11905.t1	 5e-298
140-  7:	RMAC|g9814.t1	RMAC|g11907.t1	 2e-150
## Alignment 141: score=292.0 e_value=1.5e-08 N=6 Rc4&Rc720 plus
141-  0:	RMAC|g275.t1	RMAC|g13832.t1	 3e-125
141-  1:	RMAC|g279.t1	RMAC|g13836.t1	 2e-170
141-  2:	RMAC|g282.t1	RMAC|g13838.t1	 5e-112
141-  3:	RMAC|g284.t1	RMAC|g13839.t1	  1e-79
141-  4:	RMAC|g287.t1	RMAC|g13840.t1	  5e-54
141-  5:	RMAC|g289.t1	RMAC|g13841.t1	 8e-183
## Alignment 142: score=397.0 e_value=2.4e-13 N=8 Rc401&Rc829 minus
142-  0:	RMAC|g9974.t1	RMAC|g14847.t1	 2e-274
142-  1:	RMAC|g9976.t1	RMAC|g14846.t1	 9e-132
142-  2:	RMAC|g9977.t1	RMAC|g14844.t1	  3e-92
142-  3:	RMAC|g9978.t1	RMAC|g14843.t1	 1e-167
142-  4:	RMAC|g9979.t1	RMAC|g14842.t1	 4e-209
142-  5:	RMAC|g9981.t1	RMAC|g14841.t1	 6e-178
142-  6:	RMAC|g9982.t1	RMAC|g14840.t1	  6e-31
142-  7:	RMAC|g9983.t1	RMAC|g14839.t1	 4e-148
## Alignment 143: score=344.0 e_value=2.2e-11 N=7 Rc401&Rc93 plus
143-  0:	RMAC|g9984.t1	RMAC|g3799.t1	 1e-147
143-  1:	RMAC|g9986.t1	RMAC|g3800.t1	 2e-308
143-  2:	RMAC|g9987.t1	RMAC|g3801.t1	  2e-64
143-  3:	RMAC|g9991.t1	RMAC|g3802.t1	 5e-279
143-  4:	RMAC|g9992.t1	RMAC|g3804.t1	 1e-179
143-  5:	RMAC|g9994.t1	RMAC|g3805.t1	  4e-82
143-  6:	RMAC|g9995.t1	RMAC|g3806.t1	 1e-228
## Alignment 144: score=340.0 e_value=1.1e-11 N=7 Rc406&Rc89 plus
144-  0:	RMAC|g10066.t1	RMAC|g3684.t1	 7e-100
144-  1:	RMAC|g10068.t1	RMAC|g3689.t1	  6e-58
144-  2:	RMAC|g10069.t1	RMAC|g3691.t1	 3e-282
144-  3:	RMAC|g10071.t1	RMAC|g3693.t1	  6e-81
144-  4:	RMAC|g10075.t1	RMAC|g3694.t1	  7e-64
144-  5:	RMAC|g10078.t1	RMAC|g3697.t1	  1e-68
144-  6:	RMAC|g10079.t1	RMAC|g3698.t1	 3e-162
## Alignment 145: score=341.0 e_value=6.8e-11 N=7 Rc41&Rc640 plus
145-  0:	RMAC|g2143.t1	RMAC|g12984.t1	 9e-215
145-  1:	RMAC|g2144.t1	RMAC|g12985.t1	  6e-25
145-  2:	RMAC|g2151.t1	RMAC|g12986.t1	 2e-172
145-  3:	RMAC|g2152.t1	RMAC|g12987.t1	 1e-163
145-  4:	RMAC|g2153.t1	RMAC|g12989.t1	 8e-109
145-  5:	RMAC|g2154.t1	RMAC|g12990.t1	 4e-241
145-  6:	RMAC|g2157.t1	RMAC|g12993.t1	 7e-250
## Alignment 146: score=691.0 e_value=5.4e-32 N=14 Rc43&Rc82 minus
146-  0:	RMAC|g2229.t1	RMAC|g3504.t1	 1e-101
146-  1:	RMAC|g2230.t1	RMAC|g3503.t1	  1e-55
146-  2:	RMAC|g2231.t1	RMAC|g3501.t1	 2e-141
146-  3:	RMAC|g2233.t1	RMAC|g3500.t1	  3e-86
146-  4:	RMAC|g2235.t1	RMAC|g3499.t1	 4e-108
146-  5:	RMAC|g2237.t1	RMAC|g3496.t1	 2e-181
146-  6:	RMAC|g2238.t1	RMAC|g3495.t1	  3e-99
146-  7:	RMAC|g2239.t1	RMAC|g3494.t1	 3e-146
146-  8:	RMAC|g2241.t1	RMAC|g3491.t1	 1e-297
146-  9:	RMAC|g2243.t1	RMAC|g3489.t1	 3e-229
146- 10:	RMAC|g2245.t1	RMAC|g3488.t1	 4e-122
146- 11:	RMAC|g2246.t1	RMAC|g3487.t1	  3e-89
146- 12:	RMAC|g2249.t1	RMAC|g3486.t1	  6e-40
146- 13:	RMAC|g2250.t1	RMAC|g3485.t1	 3e-164
## Alignment 147: score=546.0 e_value=8.8e-17 N=11 Rc432&Rc541 plus
147-  0:	RMAC|g10435.t1	RMAC|g11838.t1	      0
147-  1:	RMAC|g10436.t1	RMAC|g11839.t1	 2e-101
147-  2:	RMAC|g10437.t1	RMAC|g11841.t1	 5e-314
147-  3:	RMAC|g10438.t1	RMAC|g11843.t1	  5e-59
147-  4:	RMAC|g10439.t1	RMAC|g11844.t1	 2e-172
147-  5:	RMAC|g10440.t1	RMAC|g11845.t1	 2e-166
147-  6:	RMAC|g10441.t1	RMAC|g11847.t1	  1e-87
147-  7:	RMAC|g10442.t1	RMAC|g11848.t1	  7e-76
147-  8:	RMAC|g10443.t1	RMAC|g11849.t1	  6e-65
147-  9:	RMAC|g10444.t1	RMAC|g11850.t1	 1e-165
147- 10:	RMAC|g10445.t1	RMAC|g11852.t1	 2e-197
## Alignment 148: score=295.0 e_value=4.7e-09 N=6 Rc44&Rc755 minus
148-  0:	RMAC|g2278.t1	RMAC|g14172.t1	 5e-253
148-  1:	RMAC|g2279.t1	RMAC|g14171.t1	  4e-26
148-  2:	RMAC|g2280.t1	RMAC|g14170.t1	  6e-65
148-  3:	RMAC|g2281.t1	RMAC|g14167.t1	  7e-88
148-  4:	RMAC|g2283.t1	RMAC|g14166.t1	 2e-190
148-  5:	RMAC|g2286.t1	RMAC|g14165.t1	  1e-69
## Alignment 149: score=293.0 e_value=1.6e-09 N=6 Rc441&Rc580 minus
149-  0:	RMAC|g10554.t1	RMAC|g12329.t1	 1e-179
149-  1:	RMAC|g10557.t1	RMAC|g12328.t1	      0
149-  2:	RMAC|g10558.t1	RMAC|g12324.t1	  1e-70
149-  3:	RMAC|g10559.t1	RMAC|g12323.t1	 3e-147
149-  4:	RMAC|g10562.t1	RMAC|g12322.t1	  4e-32
149-  5:	RMAC|g10563.t1	RMAC|g12321.t1	  4e-96
## Alignment 150: score=340.0 e_value=1.6e-10 N=7 Rc450&Rc461 minus
150-  0:	RMAC|g10678.t1	RMAC|g10831.t1	 3e-179
150-  1:	RMAC|g10679.t1	RMAC|g10829.t1	 2e-227
150-  2:	RMAC|g10680.t1	RMAC|g10827.t1	 1e-124
150-  3:	RMAC|g10682.t1	RMAC|g10822.t1	  1e-83
150-  4:	RMAC|g10683.t1	RMAC|g10819.t1	      0
150-  5:	RMAC|g10684.t1	RMAC|g10818.t1	 3e-110
150-  6:	RMAC|g10685.t1	RMAC|g10815.t1	      0
## Alignment 151: score=293.0 e_value=1.2e-08 N=6 Rc466&Rc547 minus
151-  0:	RMAC|g10891.t1	RMAC|g11935.t1	  4e-62
151-  1:	RMAC|g10892.t1	RMAC|g11934.t1	 3e-152
151-  2:	RMAC|g10895.t1	RMAC|g11932.t1	 8e-121
151-  3:	RMAC|g10896.t1	RMAC|g11929.t1	 7e-247
151-  4:	RMAC|g10900.t1	RMAC|g11928.t1	 8e-120
151-  5:	RMAC|g10902.t1	RMAC|g11926.t1	 6e-146
## Alignment 152: score=343.0 e_value=3.5e-08 N=7 Rc481&Rc57 plus
152-  0:	RMAC|g11100.t1	RMAC|g2694.t1	  3e-14
152-  1:	RMAC|g11101.t1	RMAC|g2695.t1	  2e-82
152-  2:	RMAC|g11102.t1	RMAC|g2697.t1	 8e-142
152-  3:	RMAC|g11105.t1	RMAC|g2698.t1	      0
152-  4:	RMAC|g11110.t1	RMAC|g2701.t1	 3e-123
152-  5:	RMAC|g11111.t1	RMAC|g2702.t1	 3e-110
152-  6:	RMAC|g11112.t1	RMAC|g2703.t1	 1e-224
## Alignment 153: score=348.0 e_value=1.3e-11 N=7 Rc494&Rc955 minus
153-  0:	RMAC|g11270.t1	RMAC|g15829.t1	  3e-40
153-  1:	RMAC|g11272.t1	RMAC|g15828.t1	  1e-97
153-  2:	RMAC|g11273.t1	RMAC|g15827.t1	 1e-171
153-  3:	RMAC|g11274.t1	RMAC|g15826.t1	  9e-48
153-  4:	RMAC|g11276.t1	RMAC|g15824.t1	 1e-199
153-  5:	RMAC|g11277.t1	RMAC|g15823.t1	 6e-120
153-  6:	RMAC|g11278.t1	RMAC|g15822.t1	 2e-165
## Alignment 154: score=395.0 e_value=2.7e-14 N=8 Rc518&Rc78 minus
154-  0:	RMAC|g11579.t1	RMAC|g3371.t1	 1e-101
154-  1:	RMAC|g11581.t1	RMAC|g3370.t1	  2e-51
154-  2:	RMAC|g11582.t1	RMAC|g3369.t1	      0
154-  3:	RMAC|g11584.t1	RMAC|g3368.t1	 3e-288
154-  4:	RMAC|g11585.t1	RMAC|g3367.t1	 7e-149
154-  5:	RMAC|g11586.t1	RMAC|g3366.t1	  4e-50
154-  6:	RMAC|g11587.t1	RMAC|g3365.t1	 2e-117
154-  7:	RMAC|g11588.t1	RMAC|g3361.t1	      0
## Alignment 155: score=296.0 e_value=8.4e-06 N=6 Rc533&Rc866 plus
155-  0:	RMAC|g11757.t1	RMAC|g15135.t1	  9e-81
155-  1:	RMAC|g11759.t1	RMAC|g15139.t1	 1e-127
155-  2:	RMAC|g11761.t1	RMAC|g15140.t1	      0
155-  3:	RMAC|g11762.t1	RMAC|g15142.t1	 1e-108
155-  4:	RMAC|g11763.t1	RMAC|g15143.t1	  1e-89
155-  5:	RMAC|g11764.t1	RMAC|g15144.t1	  4e-88
## Alignment 156: score=347.0 e_value=2.1e-10 N=7 Rc546&Rc684 plus
156-  0:	RMAC|g11914.t1	RMAC|g13474.t1	  7e-48
156-  1:	RMAC|g11915.t1	RMAC|g13475.t1	 4e-176
156-  2:	RMAC|g11916.t1	RMAC|g13476.t1	 7e-141
156-  3:	RMAC|g11918.t1	RMAC|g13477.t1	 3e-201
156-  4:	RMAC|g11919.t1	RMAC|g13478.t1	 4e-267
156-  5:	RMAC|g11921.t1	RMAC|g13479.t1	  3e-95
156-  6:	RMAC|g11922.t1	RMAC|g13481.t1	 7e-137
## Alignment 157: score=347.0 e_value=1.6e-08 N=7 Rc554&Rc767 plus
157-  0:	RMAC|g12010.t1	RMAC|g14268.t1	 8e-177
157-  1:	RMAC|g12014.t1	RMAC|g14269.t1	      0
157-  2:	RMAC|g12015.t1	RMAC|g14270.t1	  2e-69
157-  3:	RMAC|g12016.t1	RMAC|g14271.t1	 2e-182
157-  4:	RMAC|g12017.t1	RMAC|g14272.t1	 2e-187
157-  5:	RMAC|g12018.t1	RMAC|g14273.t1	 7e-156
157-  6:	RMAC|g12019.t1	RMAC|g14274.t1	 8e-197
## Alignment 158: score=348.0 e_value=1.3e-07 N=7 Rc56&Rc862 plus
158-  0:	RMAC|g2661.t1	RMAC|g15104.t1	  1e-93
158-  1:	RMAC|g2662.t1	RMAC|g15105.t1	  1e-53
158-  2:	RMAC|g2663.t1	RMAC|g15106.t1	  2e-78
158-  3:	RMAC|g2664.t1	RMAC|g15107.t1	 5e-188
158-  4:	RMAC|g2666.t1	RMAC|g15109.t1	 2e-121
158-  5:	RMAC|g2668.t1	RMAC|g15111.t1	 3e-147
158-  6:	RMAC|g2669.t1	RMAC|g15112.t1	 1e-103
## Alignment 159: score=394.0 e_value=9.3e-15 N=8 Rc56&Rc92 minus
159-  0:	RMAC|g2680.t1	RMAC|g3795.t1	  6e-92
159-  1:	RMAC|g2683.t1	RMAC|g3791.t1	 2e-260
159-  2:	RMAC|g2685.t1	RMAC|g3790.t1	 3e-107
159-  3:	RMAC|g2687.t1	RMAC|g3788.t1	 8e-140
159-  4:	RMAC|g2689.t1	RMAC|g3786.t1	  9e-53
159-  5:	RMAC|g2690.t1	RMAC|g3785.t1	  1e-25
159-  6:	RMAC|g2691.t1	RMAC|g3784.t1	  1e-89
159-  7:	RMAC|g2692.t1	RMAC|g3783.t1	 7e-141
## Alignment 160: score=347.0 e_value=8.3e-11 N=7 Rc565&Rc76 minus
160-  0:	RMAC|g12144.t1	RMAC|g3302.t1	 4e-183
160-  1:	RMAC|g12145.t1	RMAC|g3301.t1	      0
160-  2:	RMAC|g12146.t1	RMAC|g3300.t1	 6e-266
160-  3:	RMAC|g12147.t1	RMAC|g3299.t1	 3e-203
160-  4:	RMAC|g12150.t1	RMAC|g3298.t1	 1e-112
160-  5:	RMAC|g12151.t1	RMAC|g3297.t1	 6e-212
160-  6:	RMAC|g12152.t1	RMAC|g3295.t1	  4e-78
## Alignment 161: score=394.0 e_value=1.2e-13 N=8 Rc575&Rc88 plus
161-  0:	RMAC|g12254.t1	RMAC|g3657.t1	  5e-89
161-  1:	RMAC|g12255.t1	RMAC|g3659.t1	  1e-71
161-  2:	RMAC|g12256.t1	RMAC|g3661.t1	  4e-87
161-  3:	RMAC|g12257.t1	RMAC|g3663.t1	 8e-109
161-  4:	RMAC|g12258.t1	RMAC|g3665.t1	 6e-186
161-  5:	RMAC|g12259.t1	RMAC|g3666.t1	 2e-182
161-  6:	RMAC|g12260.t1	RMAC|g3667.t1	      0
161-  7:	RMAC|g12263.t1	RMAC|g3670.t1	 6e-124
## Alignment 162: score=392.0 e_value=1.1e-13 N=8 Rc579&Rc797 minus
162-  0:	RMAC|g12307.t1	RMAC|g14559.t1	 2e-105
162-  1:	RMAC|g12308.t1	RMAC|g14558.t1	  3e-76
162-  2:	RMAC|g12310.t1	RMAC|g14556.t1	 3e-169
162-  3:	RMAC|g12311.t1	RMAC|g14553.t1	 5e-214
162-  4:	RMAC|g12315.t1	RMAC|g14552.t1	 7e-139
162-  5:	RMAC|g12317.t1	RMAC|g14551.t1	      0
162-  6:	RMAC|g12318.t1	RMAC|g14548.t1	 1e-155
162-  7:	RMAC|g12319.t1	RMAC|g14547.t1	  5e-45
## Alignment 163: score=298.0 e_value=7.6e-06 N=6 Rc60&Rc667 plus
163-  0:	RMAC|g2805.t1	RMAC|g13267.t1	  3e-12
163-  1:	RMAC|g2806.t1	RMAC|g13268.t1	 1e-256
163-  2:	RMAC|g2807.t1	RMAC|g13270.t1	  2e-55
163-  3:	RMAC|g2808.t1	RMAC|g13271.t1	      0
163-  4:	RMAC|g2809.t1	RMAC|g13272.t1	 4e-276
163-  5:	RMAC|g2810.t1	RMAC|g13274.t1	 4e-114
## Alignment 164: score=297.0 e_value=9.6e-09 N=6 Rc606&Rc66 plus
164-  0:	RMAC|g12615.t1	RMAC|g2997.t1	      0
164-  1:	RMAC|g12616.t1	RMAC|g2998.t1	  5e-42
164-  2:	RMAC|g12617.t1	RMAC|g2999.t1	 9e-267
164-  3:	RMAC|g12618.t1	RMAC|g3000.t1	 2e-121
164-  4:	RMAC|g12619.t1	RMAC|g3003.t1	 6e-136
164-  5:	RMAC|g12621.t1	RMAC|g3005.t1	 3e-126
## Alignment 165: score=345.0 e_value=5e-12 N=7 Rc63&Rc679 plus
165-  0:	RMAC|g2890.t1	RMAC|g13418.t1	      0
165-  1:	RMAC|g2891.t1	RMAC|g13419.t1	  7e-82
165-  2:	RMAC|g2892.t1	RMAC|g13421.t1	      0
165-  3:	RMAC|g2893.t1	RMAC|g13422.t1	 7e-311
165-  4:	RMAC|g2896.t1	RMAC|g13423.t1	  9e-65
165-  5:	RMAC|g2897.t1	RMAC|g13424.t1	  4e-39
165-  6:	RMAC|g2900.t1	RMAC|g13425.t1	  2e-71
## Alignment 166: score=391.0 e_value=5.7e-15 N=8 Rc642&Rc9 minus
166-  0:	RMAC|g13005.t1	RMAC|g590.t1	 7e-133
166-  1:	RMAC|g13007.t1	RMAC|g588.t1	  6e-88
166-  2:	RMAC|g13008.t1	RMAC|g587.t1	      0
166-  3:	RMAC|g13009.t1	RMAC|g586.t1	  6e-98
166-  4:	RMAC|g13010.t1	RMAC|g582.t1	 1e-136
166-  5:	RMAC|g13011.t1	RMAC|g579.t1	 6e-204
166-  6:	RMAC|g13014.t1	RMAC|g577.t1	 2e-103
166-  7:	RMAC|g13015.t1	RMAC|g575.t1	  3e-73
## Alignment 167: score=349.0 e_value=5e-13 N=7 Rc65&Rc708 minus
167-  0:	RMAC|g2974.t1	RMAC|g13724.t1	  1e-27
167-  1:	RMAC|g2975.t1	RMAC|g13723.t1	  3e-80
167-  2:	RMAC|g2976.t1	RMAC|g13721.t1	  3e-55
167-  3:	RMAC|g2977.t1	RMAC|g13720.t1	 7e-213
167-  4:	RMAC|g2978.t1	RMAC|g13719.t1	 8e-106
167-  5:	RMAC|g2979.t1	RMAC|g13718.t1	 2e-140
167-  6:	RMAC|g2980.t1	RMAC|g13717.t1	 4e-312
## Alignment 168: score=781.0 e_value=2.4e-41 N=16 Rc7&Rc72 minus
168-  0:	RMAC|g475.t1	RMAC|g3189.t1	  1e-39
168-  1:	RMAC|g477.t1	RMAC|g3187.t1	  5e-95
168-  2:	RMAC|g480.t1	RMAC|g3182.t1	 3e-110
168-  3:	RMAC|g481.t1	RMAC|g3181.t1	 4e-172
168-  4:	RMAC|g482.t1	RMAC|g3180.t1	 8e-163
168-  5:	RMAC|g483.t1	RMAC|g3179.t1	  5e-84
168-  6:	RMAC|g484.t1	RMAC|g3178.t1	  4e-46
168-  7:	RMAC|g486.t1	RMAC|g3177.t1	      0
168-  8:	RMAC|g489.t1	RMAC|g3175.t1	  6e-79
168-  9:	RMAC|g490.t1	RMAC|g3174.t1	  2e-93
168- 10:	RMAC|g493.t1	RMAC|g3173.t1	 1e-137
168- 11:	RMAC|g494.t1	RMAC|g3172.t1	 6e-301
168- 12:	RMAC|g502.t1	RMAC|g3169.t1	 1e-132
168- 13:	RMAC|g508.t1	RMAC|g3168.t1	 6e-223
168- 14:	RMAC|g509.t1	RMAC|g3167.t1	 2e-123
168- 15:	RMAC|g510.t1	RMAC|g3166.t1	 5e-176
## Alignment 169: score=297.0 e_value=5.9e-08 N=6 Rc723&Rc94 plus
169-  0:	RMAC|g13859.t1	RMAC|g3846.t1	 5e-103
169-  1:	RMAC|g13860.t1	RMAC|g3847.t1	 2e-154
169-  2:	RMAC|g13861.t1	RMAC|g3848.t1	  3e-70
169-  3:	RMAC|g13864.t1	RMAC|g3849.t1	      0
169-  4:	RMAC|g13865.t1	RMAC|g3850.t1	 2e-124
169-  5:	RMAC|g13866.t1	RMAC|g3852.t1	 2e-233
## Alignment 170: score=297.0 e_value=8.7e-09 N=6 Rc73&Rc90 plus
170-  0:	RMAC|g3194.t1	RMAC|g3734.t1	 2e-147
170-  1:	RMAC|g3195.t1	RMAC|g3735.t1	  3e-28
170-  2:	RMAC|g3196.t1	RMAC|g3736.t1	  1e-34
170-  3:	RMAC|g3199.t1	RMAC|g3738.t1	  2e-56
170-  4:	RMAC|g3200.t1	RMAC|g3739.t1	 5e-126
170-  5:	RMAC|g3201.t1	RMAC|g3741.t1	  2e-51
## Alignment 171: score=395.0 e_value=9.1e-13 N=8 Rc736&Rc852 minus
171-  0:	RMAC|g13981.t1	RMAC|g15037.t1	      0
171-  1:	RMAC|g13984.t1	RMAC|g15036.t1	      0
171-  2:	RMAC|g13985.t1	RMAC|g15035.t1	  6e-88
171-  3:	RMAC|g13986.t1	RMAC|g15034.t1	  4e-28
171-  4:	RMAC|g13988.t1	RMAC|g15033.t1	 3e-159
171-  5:	RMAC|g13989.t1	RMAC|g15031.t1	 3e-231
171-  6:	RMAC|g13990.t1	RMAC|g15030.t1	 3e-101
171-  7:	RMAC|g13992.t1	RMAC|g15029.t1	 1e-185
## Alignment 172: score=394.0 e_value=4.2e-13 N=8 Rc785&Rc838 minus
172-  0:	RMAC|g14433.t1	RMAC|g14910.t1	      0
172-  1:	RMAC|g14436.t1	RMAC|g14909.t1	      0
172-  2:	RMAC|g14440.t1	RMAC|g14908.t1	  3e-89
172-  3:	RMAC|g14441.t1	RMAC|g14907.t1	      0
172-  4:	RMAC|g14443.t1	RMAC|g14906.t1	 7e-187
172-  5:	RMAC|g14444.t1	RMAC|g14905.t1	 5e-202
172-  6:	RMAC|g14445.t1	RMAC|g14904.t1	      0
172-  7:	RMAC|g14446.t1	RMAC|g14903.t1	 4e-122
## Alignment 173: score=348.0 e_value=1.1e-10 N=7 Rc83&Rc895 minus
173-  0:	RMAC|g3521.t1	RMAC|g15362.t1	 6e-152
173-  1:	RMAC|g3522.t1	RMAC|g15361.t1	 4e-219
173-  2:	RMAC|g3523.t1	RMAC|g15360.t1	  1e-60
173-  3:	RMAC|g3525.t1	RMAC|g15359.t1	  2e-61
173-  4:	RMAC|g3526.t1	RMAC|g15358.t1	  2e-18
173-  5:	RMAC|g3527.t1	RMAC|g15357.t1	 6e-154
173-  6:	RMAC|g3529.t1	RMAC|g15356.t1	  3e-25
## Alignment 174: score=297.0 e_value=2.9e-08 N=6 Rc942&Rc962 minus
174-  0:	RMAC|g15711.t1	RMAC|g15875.t1	  4e-51
174-  1:	RMAC|g15712.t1	RMAC|g15874.t1	      0
174-  2:	RMAC|g15713.t1	RMAC|g15873.t1	      0
174-  3:	RMAC|g15715.t1	RMAC|g15870.t1	 3e-280
174-  4:	RMAC|g15716.t1	RMAC|g15869.t1	  2e-45
174-  5:	RMAC|g15719.t1	RMAC|g15868.t1	  5e-18
