# Supplementary material for: Comparative genomics of bdelloid rotifers: Insights from desiccating and nondesiccating species
Source: PLoS Biol. 2018 Apr 24;16(4):e2004830. doi: 10.1371/journal.pbio.2004830 (PMC5916493; doi:10.1371/journal.pbio.2004830)
Supplement: S4 Data — (TGZ) [file pbio.2004830.s004.tgz › mcscanx/Rc.collinearity.kaks.score]

block_num	collinear_genes	total_genes1	total_genes2	orientation	score_block1	score_block2	score_avg	ka_avg	ks_avg
0	8	17	12	minus	0.47059	0.66667	0.56863	0.24468	0.69635
1	10	19	18	minus	0.52632	0.55556	0.54094	0.26026	0.75127
2	4	9	12	plus	0.44444	0.33333	0.38889	0.31025	0.79766
3	4	7	8	minus	0.57143	0.50000	0.53571	0.22858	0.60959
4	4	10	8	plus	0.40000	0.50000	0.45000	0.36385	0.75775
5	4	9	8	minus	0.44444	0.50000	0.47222	0.32557	0.64781
6	5	10	8	minus	0.50000	0.62500	0.56250	0.35969	0.71571
7	4	7	9	plus	0.57143	0.44444	0.50794	0.28287	0.75991
8	10	15	16	plus	0.66667	0.62500	0.64583	0.31570	0.73957
9	7	10	9	plus	0.70000	0.77778	0.73889	0.25938	0.80068
10	5	7	9	plus	0.71429	0.55556	0.63492	0.34841	0.66622
11	7	10	9	plus	0.70000	0.77778	0.73889	0.34289	0.65420
12	6	11	10	minus	0.54545	0.60000	0.57272	0.18507	0.55000
13	8	14	14	plus	0.57143	0.57143	0.57143	0.35844	0.53656
14	15	24	31	plus	0.62500	0.48387	0.55444	0.28418	0.60236
15	5	10	10	minus	0.50000	0.50000	0.50000	0.32080	0.66602
16	4	8	6	minus	0.50000	0.66667	0.58333	0.48189	0.63922
17	4	14	8	plus	0.28571	0.50000	0.39286	0.31826	0.74105
18	5	9	8	minus	0.55556	0.62500	0.59028	0.33975	0.76128
19	8	15	15	plus	0.53333	0.53333	0.53333	0.27581	0.56793
20	4	7	9	minus	0.57143	0.44444	0.50794	0.46596	0.77463
21	7	14	13	minus	0.50000	0.53846	0.51923	0.46279	0.64386
22	5	11	12	minus	0.45455	0.41667	0.43561	0.18209	0.73169
23	8	16	15	minus	0.50000	0.53333	0.51666	0.42671	0.73621
24	7	13	10	minus	0.53846	0.70000	0.61923	0.26476	0.67393
25	5	8	17	plus	0.62500	0.29412	0.45956	0.28793	0.55863
26	6	8	11	plus	0.75000	0.54545	0.64772	0.33291	0.59023
27	6	8	13	plus	0.75000	0.46154	0.60577	0.30848	0.70999
28	7	9	11	plus	0.77778	0.63636	0.70707	0.23634	0.59700
29	4	23	13	minus	0.17391	0.30769	0.24080	0.24323	0.79817
30	6	12	9	plus	0.50000	0.66667	0.58333	0.41535	0.69027
31	8	23	15	plus	0.34783	0.53333	0.44058	0.60052	0.54756
32	4	6	9	plus	0.66667	0.44444	0.55556	0.27439	0.73895
33	11	17	25	plus	0.64706	0.44000	0.54353	0.26372	0.77073
34	9	15	15	minus	0.60000	0.60000	0.60000	0.39590	0.63404
35	4	6	18	minus	0.66667	0.22222	0.44444	0.36512	0.73696
36	5	10	8	plus	0.50000	0.62500	0.56250	0.32492	0.68030
37	5	12	9	plus	0.41667	0.55556	0.48612	0.18360	0.72430
38	4	7	7	plus	0.57143	0.57143	0.57143	0.29341	0.88869
39	4	7	7	minus	0.57143	0.57143	0.57143	0.39773	0.59758
40	4	9	9	minus	0.44444	0.44444	0.44444	0.43969	0.60973
41	6	17	13	minus	0.35294	0.46154	0.40724	0.34460	0.83146
42	4	8	11	minus	0.50000	0.36364	0.43182	0.54006	0.73757
43	4	7	8	minus	0.57143	0.50000	0.53571	0.42577	0.64237
44	6	11	13	minus	0.54545	0.46154	0.50350	0.47595	0.77738
45	3	5	5	plus	0.60000	0.60000	0.60000	0.26704	0.57945
46	7	12	12	plus	0.58333	0.58333	0.58333	0.20007	0.71349
47	6	11	8	plus	0.54545	0.75000	0.64772	0.43143	0.61823
48	4	8	9	minus	0.50000	0.44444	0.47222	0.25114	0.70500
49	5	11	9	plus	0.45455	0.55556	0.50506	0.33931	0.75995
50	10	20	27	plus	0.50000	0.37037	0.43518	0.27430	0.70822
51	5	14	16	minus	0.35714	0.31250	0.33482	0.27133	0.65230
52	4	9	8	plus	0.44444	0.50000	0.47222	0.35154	0.83450
53	4	18	14	plus	0.22222	0.28571	0.25396	0.22804	0.74258
54	4	10	9	minus	0.40000	0.44444	0.42222	0.31861	0.71983
55	6	8	11	minus	0.75000	0.54545	0.64772	0.46828	0.68449
56	11	23	23	plus	0.47826	0.47826	0.47826	0.40600	0.66055
57	8	12	14	minus	0.66667	0.57143	0.61905	0.30049	0.68885
58	8	13	15	minus	0.61538	0.53333	0.57435	0.48563	0.67022
59	4	11	9	plus	0.36364	0.44444	0.40404	0.30123	0.89958
60	7	12	17	plus	0.58333	0.41176	0.49755	0.45848	0.66564
61	10	25	15	minus	0.40000	0.66667	0.53334	0.31316	0.65869
62	6	10	9	plus	0.60000	0.66667	0.63333	0.31410	0.55919
63	7	14	15	minus	0.50000	0.46667	0.48333	0.54193	0.58417
64	5	12	16	minus	0.41667	0.31250	0.36458	0.25420	0.75484
65	6	19	15	plus	0.31579	0.40000	0.35790	0.29992	0.66633
66	4	7	6	minus	0.57143	0.66667	0.61905	0.24025	0.71518
67	6	16	10	plus	0.37500	0.60000	0.48750	0.31861	0.74651
68	4	11	9	minus	0.36364	0.44444	0.40404	0.54250	0.71874
69	8	14	17	plus	0.57143	0.47059	0.52101	0.43102	0.68030
70	9	19	16	plus	0.47368	0.56250	0.51809	0.40434	0.70512
71	6	12	12	plus	0.50000	0.50000	0.50000	0.32325	0.60782
72	5	12	11	minus	0.41667	0.45455	0.43561	0.33175	0.59375
73	4	10	9	minus	0.40000	0.44444	0.42222	0.21709	0.87112
74	4	9	9	minus	0.44444	0.44444	0.44444	0.37097	0.71867
75	7	13	19	plus	0.53846	0.36842	0.45344	0.33575	0.64676
76	8	15	11	minus	0.53333	0.72727	0.63030	0.28301	0.75643
77	8	21	20	plus	0.38095	0.40000	0.39048	0.27178	0.77856
78	5	10	8	plus	0.50000	0.62500	0.56250	0.38719	0.70844
79	4	8	12	minus	0.50000	0.33333	0.41667	0.30127	0.74802
80	3	5	5	minus	0.60000	0.60000	0.60000	0.31840	0.56471
81	6	13	10	plus	0.46154	0.60000	0.53077	0.28286	0.58944
82	6	10	10	plus	0.60000	0.60000	0.60000	0.34397	0.66937
83	4	8	9	plus	0.50000	0.44444	0.47222	0.29270	0.73475
84	6	10	11	plus	0.60000	0.54545	0.57272	0.34126	0.61793
85	5	15	13	minus	0.33333	0.38462	0.35898	0.41304	0.53802
86	9	21	12	plus	0.42857	0.75000	0.58929	0.36862	0.72691
87	7	10	21	plus	0.70000	0.33333	0.51666	0.29676	0.76957
88	9	19	24	minus	0.47368	0.37500	0.42434	0.28244	0.61307
89	4	8	14	minus	0.50000	0.28571	0.39286	0.54829	0.58928
90	8	17	14	minus	0.47059	0.57143	0.52101	0.31765	0.71525
91	8	18	26	plus	0.44444	0.30769	0.37606	0.30047	0.65222
92	5	11	16	plus	0.45455	0.31250	0.38353	0.25506	0.71792
93	7	18	13	minus	0.38889	0.53846	0.46368	0.25118	0.77531
94	7	12	13	minus	0.58333	0.53846	0.56090	0.40298	0.79460
95	7	13	12	minus	0.53846	0.58333	0.56090	0.26407	0.58798
96	7	16	17	plus	0.43750	0.41176	0.42463	0.34136	0.81268
97	7	13	15	plus	0.53846	0.46667	0.50257	0.25702	0.72386
98	11	16	23	plus	0.68750	0.47826	0.58288	0.30173	0.61804
99	9	17	25	plus	0.52941	0.36000	0.44471	0.29686	0.70635
100	7	10	12	plus	0.70000	0.58333	0.64166	0.39991	0.77311
101	4	15	14	minus	0.26667	0.28571	0.27619	0.58204	0.66204
102	4	7	6	plus	0.57143	0.66667	0.61905	0.27852	0.75973
103	6	12	13	plus	0.50000	0.46154	0.48077	0.59292	0.62479
104	4	10	7	minus	0.40000	0.57143	0.48572	0.51798	0.58479
105	4	9	11	plus	0.44444	0.36364	0.40404	0.42290	0.60786
106	7	9	12	plus	0.77778	0.58333	0.68056	0.32939	0.59795
107	4	8	8	minus	0.50000	0.50000	0.50000	0.51577	0.65823
108	6	11	10	plus	0.54545	0.60000	0.57272	0.42665	0.64383
109	6	9	8	plus	0.66667	0.75000	0.70833	0.28659	0.65260
110	8	18	20	plus	0.44444	0.40000	0.42222	0.33704	0.79281
111	9	17	24	plus	0.52941	0.37500	0.45221	0.42952	0.66360
112	9	12	14	minus	0.75000	0.64286	0.69643	0.26315	0.76279
113	8	13	22	minus	0.61538	0.36364	0.48951	0.34819	0.84997
114	18	51	41	minus	0.35294	0.43902	0.39598	0.29511	0.66844
115	6	19	10	plus	0.31579	0.60000	0.45789	0.31020	0.77744
116	8	14	10	minus	0.57143	0.80000	0.68572	0.25869	0.68789
117	8	16	12	plus	0.50000	0.66667	0.58333	0.34303	0.71206
118	9	18	13	minus	0.50000	0.69231	0.59615	0.36047	0.77503
119	4	7	6	plus	0.57143	0.66667	0.61905	0.51802	0.53820
120	14	30	20	minus	0.46667	0.70000	0.58333	0.28137	0.72428
121	4	9	9	minus	0.44444	0.44444	0.44444	0.33356	0.82537
122	13	27	21	minus	0.48148	0.61905	0.55027	0.27912	0.75002
123	5	10	10	plus	0.50000	0.50000	0.50000	0.35273	0.70835
124	4	7	6	plus	0.57143	0.66667	0.61905	0.31196	0.77400
125	4	13	9	plus	0.30769	0.44444	0.37606	0.31851	0.67948
126	4	8	9	plus	0.50000	0.44444	0.47222	0.39486	0.55757
127	5	8	19	minus	0.62500	0.26316	0.44408	0.29333	0.72011
128	14	36	28	minus	0.38889	0.50000	0.44444	0.36078	0.66545
129	4	13	9	plus	0.30769	0.44444	0.37606	0.34073	0.77269
130	9	16	16	minus	0.56250	0.56250	0.56250	0.29337	0.76582
131	14	19	32	plus	0.73684	0.43750	0.58717	0.42094	0.57427
132	5	7	7	plus	0.71429	0.71429	0.71429	0.28831	0.65683
133	4	8	8	minus	0.50000	0.50000	0.50000	0.23725	0.79086
134	4	13	7	plus	0.30769	0.57143	0.43956	0.16884	0.80104
135	6	8	11	minus	0.75000	0.54545	0.64772	0.31653	0.73891
136	9	17	17	minus	0.52941	0.52941	0.52941	0.24900	0.72241
137	8	16	16	minus	0.50000	0.50000	0.50000	0.38495	0.79738
138	6	9	9	minus	0.66667	0.66667	0.66667	0.29651	0.71905
139	5	13	14	plus	0.38462	0.35714	0.37088	0.23851	0.77116
140	6	10	10	plus	0.60000	0.60000	0.60000	0.27504	0.72808
141	4	14	9	plus	0.28571	0.44444	0.36508	0.33288	0.80398
142	6	10	9	minus	0.60000	0.66667	0.63333	0.33207	0.70211
143	5	12	8	plus	0.41667	0.62500	0.52083	0.33693	0.62955
144	5	14	14	plus	0.35714	0.35714	0.35714	0.22808	0.69953
145	5	15	10	plus	0.33333	0.50000	0.41667	0.34111	0.65807
146	12	21	19	minus	0.57143	0.63158	0.60150	0.29628	0.64576
147	9	11	15	plus	0.81818	0.60000	0.70909	0.26628	0.74151
148	4	9	8	minus	0.44444	0.50000	0.47222	0.26187	0.71447
149	4	10	9	minus	0.40000	0.44444	0.42222	0.35310	0.62070
150	5	8	17	minus	0.62500	0.29412	0.45956	0.28207	0.80400
151	4	11	9	minus	0.36364	0.44444	0.40404	0.32043	0.72158
152	5	13	10	plus	0.38462	0.50000	0.44231	0.32597	0.59558
153	5	9	8	minus	0.55556	0.62500	0.59028	0.43919	0.67604
154	6	10	11	minus	0.60000	0.54545	0.57272	0.38065	0.64498
155	4	8	9	plus	0.50000	0.44444	0.47222	0.42534	0.63061
156	5	9	8	plus	0.55556	0.62500	0.59028	0.33509	0.60713
157	5	10	7	plus	0.50000	0.71429	0.60715	0.29502	0.75168
158	5	9	9	plus	0.55556	0.55556	0.55556	0.27088	0.74476
159	6	13	13	minus	0.46154	0.46154	0.46154	0.27523	0.60188
160	5	9	8	minus	0.55556	0.62500	0.59028	0.27601	0.61682
161	6	9	14	plus	0.66667	0.42857	0.54762	0.20314	0.67235
162	6	12	12	minus	0.50000	0.50000	0.50000	0.25756	0.75571
163	4	6	8	plus	0.66667	0.50000	0.58333	0.39212	0.73552
164	4	7	9	plus	0.57143	0.44444	0.50794	0.23370	0.73093
165	5	11	8	plus	0.45455	0.62500	0.53978	0.23516	0.68232
166	6	11	16	minus	0.54545	0.37500	0.46022	0.26987	0.62517
167	5	7	8	minus	0.71429	0.62500	0.66965	0.22728	0.61618
168	14	33	23	minus	0.42424	0.60870	0.51647	0.27467	0.94700
169	4	8	7	plus	0.50000	0.57143	0.53571	0.20751	0.78040
170	4	8	8	plus	0.50000	0.50000	0.50000	0.39861	0.81083
171	6	12	9	minus	0.50000	0.66667	0.58333	0.37554	0.63196
172	6	14	8	minus	0.42857	0.75000	0.58929	0.21849	0.77129
173	5	9	7	minus	0.55556	0.71429	0.63492	0.50144	0.60280
174	4	9	7	minus	0.44444	0.57143	0.50794	0.38807	0.64729
