# Supplementary material for: Comparative genomics of bdelloid rotifers: Insights from desiccating and nondesiccating species
Source: PLoS Biol. 2018 Apr 24;16(4):e2004830. doi: 10.1371/journal.pbio.2004830 (PMC5916493; doi:10.1371/journal.pbio.2004830)
Supplement: S4 Data — (TGZ) [file pbio.2004830.s004.tgz › mcscanx/Rg.collinearity.kaks.score]

block_num	collinear_genes	total_genes1	total_genes2	orientation	score_block1	score_block2	score_avg	ka_avg	ks_avg
0	12	22	17	plus	0.54545	0.70588	0.62566	0.35969	0.59476
1	10	20	22	minus	0.50000	0.45455	0.47728	0.22934	0.66443
2	4	8	16	plus	0.50000	0.25000	0.37500	0.26668	0.72868
3	4	13	9	minus	0.30769	0.44444	0.37606	0.28617	0.65764
4	8	16	11	plus	0.50000	0.72727	0.61363	0.22615	0.68333
5	7	13	15	minus	0.53846	0.46667	0.50257	0.24298	0.70780
6	4	6	7	plus	0.66667	0.57143	0.61905	0.27930	0.73687
7	8	14	13	plus	0.57143	0.61538	0.59340	0.24826	0.73328
8	8	19	18	plus	0.42105	0.44444	0.43274	0.20247	0.65031
9	6	9	13	minus	0.66667	0.46154	0.56410	0.21612	0.76467
10	4	6	7	minus	0.66667	0.57143	0.61905	0.33555	0.53658
11	4	6	9	plus	0.66667	0.44444	0.55556	0.53505	0.61707
12	10	21	21	plus	0.47619	0.47619	0.47619	0.27572	0.64827
13	5	11	9	plus	0.45455	0.55556	0.50506	0.30842	0.78906
14	4	8	12	minus	0.50000	0.33333	0.41667	0.27922	0.71577
15	6	20	20	plus	0.30000	0.30000	0.30000	0.27472	0.71510
16	4	6	10	plus	0.66667	0.40000	0.53334	0.39684	0.75776
17	6	8	16	plus	0.75000	0.37500	0.56250	0.25708	0.87899
18	4	10	9	plus	0.40000	0.44444	0.42222	0.24049	0.68057
19	4	7	6	minus	0.57143	0.66667	0.61905	0.21997	0.77567
20	5	11	11	minus	0.45455	0.45455	0.45455	0.23312	0.63100
21	4	13	8	plus	0.30769	0.50000	0.40385	0.29318	0.78878
22	4	7	8	minus	0.57143	0.50000	0.53571	0.38770	0.69901
23	10	14	20	plus	0.71429	0.50000	0.60715	0.21011	0.69811
24	6	14	12	plus	0.42857	0.50000	0.46429	0.19749	0.57130
25	4	8	6	plus	0.50000	0.66667	0.58333	0.24909	0.59846
26	8	12	11	minus	0.66667	0.72727	0.69697	0.29091	0.64302
27	5	13	9	minus	0.38462	0.55556	0.47009	0.28303	0.65633
28	19	49	57	plus	0.38776	0.33333	0.36055	0.28686	0.68313
29	4	6	11	plus	0.66667	0.36364	0.51516	0.41258	0.80489
30	5	8	12	minus	0.62500	0.41667	0.52083	0.23774	0.75818
31	7	10	14	minus	0.70000	0.50000	0.60000	0.29070	0.64568
32	4	7	8	plus	0.57143	0.50000	0.53571	0.34674	0.61718
33	4	7	8	plus	0.57143	0.50000	0.53571	0.24937	0.71748
34	4	8	12	plus	0.50000	0.33333	0.41667	0.21286	0.78190
35	4	7	9	plus	0.57143	0.44444	0.50794	0.38970	0.50667
36	4	6	8	plus	0.66667	0.50000	0.58333	0.62149	0.66937
37	6	12	16	minus	0.50000	0.37500	0.43750	0.52102	0.66052
38	5	19	12	minus	0.26316	0.41667	0.33991	0.40330	0.75452
39	10	22	15	plus	0.45455	0.66667	0.56061	0.25999	0.73754
40	14	33	26	plus	0.42424	0.53846	0.48135	0.35864	0.72960
41	9	14	24	plus	0.64286	0.37500	0.50893	0.25292	0.61889
42	13	22	30	minus	0.59091	0.43333	0.51212	0.27778	0.62751
43	4	7	9	plus	0.57143	0.44444	0.50794	0.29557	0.69797
44	4	10	19	plus	0.40000	0.21053	0.30527	0.21365	0.78292
45	6	9	9	minus	0.66667	0.66667	0.66667	0.31755	0.61999
46	6	15	11	plus	0.40000	0.54545	0.47273	0.33038	0.57808
47	6	17	8	plus	0.35294	0.75000	0.55147	0.24867	0.77686
48	7	12	9	minus	0.58333	0.77778	0.68056	0.30924	0.66698
49	7	12	12	minus	0.58333	0.58333	0.58333	0.35770	0.60861
50	9	18	15	minus	0.50000	0.60000	0.55000	0.26525	0.63152
51	6	10	9	minus	0.60000	0.66667	0.63333	0.31397	0.56468
52	7	17	18	plus	0.41176	0.38889	0.40033	0.29382	0.64949
53	5	12	15	minus	0.41667	0.33333	0.37500	0.32435	0.72210
54	3	5	5	plus	0.60000	0.60000	0.60000	0.30145	0.75018
55	5	16	11	plus	0.31250	0.45455	0.38353	0.34779	0.59447
56	14	24	25	plus	0.58333	0.56000	0.57167	0.21656	0.61354
57	5	9	7	minus	0.55556	0.71429	0.63492	0.27186	0.70801
58	4	14	12	plus	0.28571	0.33333	0.30952	0.31272	0.73563
59	4	12	8	plus	0.33333	0.50000	0.41667	0.32795	0.71680
60	4	12	13	plus	0.33333	0.30769	0.32051	0.19429	0.71807
61	4	9	6	minus	0.44444	0.66667	0.55556	0.28656	0.70591
62	4	21	13	plus	0.19048	0.30769	0.24909	0.20025	0.77056
63	4	7	6	minus	0.57143	0.66667	0.61905	0.20411	0.65341
64	3	5	5	plus	0.60000	0.60000	0.60000	0.29483	0.78475
65	7	15	15	minus	0.46667	0.46667	0.46667	0.20270	0.72717
66	13	22	37	plus	0.59091	0.35135	0.47113	0.40866	0.66397
67	4	12	7	plus	0.33333	0.57143	0.45238	0.36086	0.73887
68	5	11	11	minus	0.45455	0.45455	0.45455	0.27483	0.68665
69	6	9	8	minus	0.66667	0.75000	0.70833	0.21202	0.68685
70	9	12	16	minus	0.75000	0.56250	0.65625	0.31676	0.69263
71	7	11	14	minus	0.63636	0.50000	0.56818	0.21998	0.73051
72	4	7	10	minus	0.57143	0.40000	0.48572	0.30083	0.68654
73	11	23	16	plus	0.47826	0.68750	0.58288	0.19766	0.72171
74	10	13	15	plus	0.76923	0.66667	0.71795	0.23416	0.65229
75	4	6	11	plus	0.66667	0.36364	0.51516	0.31047	0.73226
76	6	14	10	minus	0.42857	0.60000	0.51428	0.29848	0.77611
77	5	10	13	plus	0.50000	0.38462	0.44231	0.40161	0.75833
78	7	10	15	plus	0.70000	0.46667	0.58333	0.21464	0.69920
79	5	15	15	plus	0.33333	0.33333	0.33333	0.11100	0.83394
80	7	13	13	plus	0.53846	0.53846	0.53846	0.29004	0.79382
81	6	11	12	plus	0.54545	0.50000	0.52272	0.33577	0.83249
82	5	10	10	plus	0.50000	0.50000	0.50000	0.26147	0.66934
83	8	14	19	minus	0.57143	0.42105	0.49624	0.30139	0.67927
84	4	9	14	plus	0.44444	0.28571	0.36508	0.20134	0.74298
85	6	18	14	minus	0.33333	0.42857	0.38095	0.36718	0.56776
86	4	9	6	minus	0.44444	0.66667	0.55556	0.22970	0.84057
87	4	12	8	minus	0.33333	0.50000	0.41667	0.32358	0.69141
88	5	12	9	plus	0.41667	0.55556	0.48612	0.19699	0.70414
89	7	12	14	plus	0.58333	0.50000	0.54167	0.30085	0.60334
90	7	12	10	plus	0.58333	0.70000	0.64166	0.34791	0.82285
91	4	12	11	minus	0.33333	0.36364	0.34849	0.23869	0.83170
92	4	12	6	plus	0.33333	0.66667	0.50000	0.37680	0.62306
93	4	8	10	plus	0.50000	0.40000	0.45000	0.22938	0.69247
94	6	10	10	plus	0.60000	0.60000	0.60000	0.17926	0.69948
95	6	22	8	plus	0.27273	0.75000	0.51136	0.22788	0.63615
96	4	19	11	minus	0.21053	0.36364	0.28709	0.27620	0.77120
97	8	15	20	minus	0.53333	0.40000	0.46666	0.39248	0.60432
98	7	9	12	minus	0.77778	0.58333	0.68056	0.32807	0.62004
99	12	25	26	minus	0.48000	0.46154	0.47077	0.31753	0.65703
100	6	17	16	minus	0.35294	0.37500	0.36397	0.31652	0.78730
101	5	15	16	plus	0.33333	0.31250	0.32292	0.30989	0.71153
102	7	14	15	plus	0.50000	0.46667	0.48333	0.30367	0.71293
103	5	16	11	plus	0.31250	0.45455	0.38353	0.24397	0.77055
104	5	12	10	plus	0.41667	0.50000	0.45833	0.38888	0.62383
105	8	16	17	plus	0.50000	0.47059	0.48530	0.26703	0.62955
106	4	12	15	minus	0.33333	0.26667	0.30000	0.53965	0.61864
107	5	10	15	plus	0.50000	0.33333	0.41667	0.17735	0.65100
108	4	6	9	minus	0.66667	0.44444	0.55556	0.30872	0.72745
109	7	15	14	minus	0.46667	0.50000	0.48333	0.43879	0.64616
110	14	21	20	plus	0.66667	0.70000	0.68334	0.18533	0.65458
111	8	17	20	plus	0.47059	0.40000	0.43529	0.32584	0.57771
112	5	7	7	plus	0.71429	0.71429	0.71429	0.20323	0.77953
113	9	23	18	minus	0.39130	0.50000	0.44565	0.26168	0.76302
114	6	18	12	plus	0.33333	0.50000	0.41667	0.23462	0.82652
115	6	11	9	minus	0.54545	0.66667	0.60606	0.20851	0.70234
116	5	14	16	plus	0.35714	0.31250	0.33482	0.23195	0.83546
117	6	8	10	minus	0.75000	0.60000	0.67500	0.34291	0.65579
118	9	16	21	minus	0.56250	0.42857	0.49554	0.25325	0.75855
119	5	9	13	plus	0.55556	0.38462	0.47009	0.29902	0.64033
120	6	10	9	plus	0.60000	0.66667	0.63333	0.27716	0.79202
121	4	15	10	minus	0.26667	0.40000	0.33334	0.57777	0.66818
122	4	10	7	minus	0.40000	0.57143	0.48572	0.29531	0.67604
123	5	9	12	plus	0.55556	0.41667	0.48612	0.26725	0.71822
124	4	12	11	minus	0.33333	0.36364	0.34849	0.36475	0.69822
125	4	8	9	plus	0.50000	0.44444	0.47222	0.25035	0.73311
126	9	11	12	minus	0.81818	0.75000	0.78409	0.36678	0.76822
127	9	18	22	minus	0.50000	0.40909	0.45454	0.27758	0.52506
128	7	12	13	plus	0.58333	0.53846	0.56090	0.19466	0.67525
129	4	9	9	minus	0.44444	0.44444	0.44444	0.28332	0.77565
130	5	11	12	plus	0.45455	0.41667	0.43561	0.38254	0.73796
131	9	14	15	minus	0.64286	0.60000	0.62143	0.23892	0.68892
132	4	9	7	minus	0.44444	0.57143	0.50794	0.31981	0.64549
133	12	15	27	minus	0.80000	0.44444	0.62222	0.21458	0.64461
134	6	9	8	plus	0.66667	0.75000	0.70833	0.33807	0.74045
135	5	10	14	plus	0.50000	0.35714	0.42857	0.28032	0.63745
136	7	12	14	plus	0.58333	0.50000	0.54167	0.31043	0.68379
137	5	7	9	minus	0.71429	0.55556	0.63492	0.24199	0.64035
138	7	21	17	minus	0.33333	0.41176	0.37255	0.28502	0.65697
139	6	13	11	plus	0.46154	0.54545	0.50350	0.24942	0.80540
140	5	14	11	plus	0.35714	0.45455	0.40585	0.24376	0.77789
141	5	14	9	plus	0.35714	0.55556	0.45635	0.16987	0.62404
142	8	13	21	minus	0.61538	0.38095	0.49817	0.27197	0.72989
143	6	14	20	minus	0.42857	0.30000	0.36428	0.26385	0.67902
144	5	14	12	minus	0.35714	0.41667	0.38690	0.39786	0.70701
145	4	9	12	plus	0.44444	0.33333	0.38889	0.27661	0.62149
146	6	19	18	minus	0.31579	0.33333	0.32456	0.45498	0.87875
147	4	12	9	minus	0.33333	0.44444	0.38889	0.49120	0.62640
148	4	8	15	minus	0.50000	0.26667	0.38333	0.15863	0.60921
149	7	14	13	plus	0.50000	0.53846	0.51923	0.22471	0.66438
150	4	9	8	plus	0.44444	0.50000	0.47222	0.41061	0.67202
151	5	12	13	minus	0.41667	0.38462	0.40065	0.37945	0.71971
152	4	7	7	plus	0.57143	0.57143	0.57143	0.24342	0.74070
153	6	11	15	plus	0.54545	0.40000	0.47273	0.26105	0.63074
154	4	9	12	minus	0.44444	0.33333	0.38889	0.20344	0.63573
155	4	10	10	plus	0.40000	0.40000	0.40000	0.23979	0.60729
156	4	9	8	plus	0.44444	0.50000	0.47222	0.17937	0.78963
157	8	23	15	minus	0.34783	0.53333	0.44058	0.27120	0.73264
158	4	8	12	minus	0.50000	0.33333	0.41667	0.33016	0.46704
159	5	7	8	plus	0.71429	0.62500	0.66965	0.24599	0.70327
160	6	13	10	plus	0.46154	0.60000	0.53077	0.30363	0.71757
161	4	13	12	plus	0.30769	0.33333	0.32051	0.26078	0.66231
162	4	8	8	plus	0.50000	0.50000	0.50000	0.24040	0.89810
163	4	6	13	minus	0.66667	0.30769	0.48718	0.27700	0.73768
164	4	9	7	plus	0.44444	0.57143	0.50794	0.31576	0.84849
165	11	13	23	plus	0.84615	0.47826	0.66220	0.18516	0.68312
166	5	10	7	minus	0.50000	0.71429	0.60715	0.25140	0.69410
167	7	10	12	plus	0.70000	0.58333	0.64166	0.38377	0.78503
168	4	6	15	minus	0.66667	0.26667	0.46667	0.44856	0.47101
169	4	19	9	plus	0.21053	0.44444	0.32749	0.19197	0.64012
170	4	6	7	plus	0.66667	0.57143	0.61905	0.55890	0.63581
171	4	10	15	minus	0.40000	0.26667	0.33334	0.40222	0.66792
172	5	10	11	plus	0.50000	0.45455	0.47728	0.29841	0.82139
173	5	9	8	plus	0.55556	0.62500	0.59028	0.26964	0.76891
174	7	16	11	minus	0.43750	0.63636	0.53693	0.24508	0.67299
175	4	7	11	minus	0.57143	0.36364	0.46754	0.15435	0.67882
176	6	14	11	minus	0.42857	0.54545	0.48701	0.31143	0.73585
177	4	11	10	minus	0.36364	0.40000	0.38182	0.22448	0.82979
178	5	10	14	plus	0.50000	0.35714	0.42857	0.24731	0.87404
179	5	8	8	minus	0.62500	0.62500	0.62500	0.26836	0.77097
180	4	8	10	minus	0.50000	0.40000	0.45000	0.29015	0.61373
181	6	10	9	minus	0.60000	0.66667	0.63333	0.28976	0.71968
182	9	19	29	plus	0.47368	0.31034	0.39201	0.31685	0.70761
183	6	12	11	minus	0.50000	0.54545	0.52272	0.36965	0.89511
184	4	10	9	plus	0.40000	0.44444	0.42222	0.48759	0.73846
185	6	12	8	minus	0.50000	0.75000	0.62500	0.20584	0.77066
186	9	20	32	minus	0.45000	0.28125	0.36562	0.29584	0.60171
