# Supplementary material for: Comparative genomics of bdelloid rotifers: Insights from desiccating and nondesiccating species
Source: PLoS Biol. 2018 Apr 24;16(4):e2004830. doi: 10.1371/journal.pbio.2004830 (PMC5916493; doi:10.1371/journal.pbio.2004830)
Supplement: S4 Data — (TGZ) [file pbio.2004830.s004.tgz › mcscanx/Ar.collinearity.kaks.score]

block_num	chrom1	chrom2	collinear_genes	total_genes1	total_genes2	orientation	score_block1	score_block2	score_avg	ka_avg	ks_avg
0	Ar1	Ar12	69	101	162	plus	0.68317	0.42593	0.55455	0.36123	1.24430
1	Ar1	Ar12	7	32	37	plus	0.21875	0.18919	0.20397	0.37880	1.32483
2	Ar1	Ar12	22	35	62	minus	0.62857	0.35484	0.49170	0.36217	1.39486
3	Ar1	Ar125	9	21	25	plus	0.42857	0.36000	0.39428	0.35859	1.26974
4	Ar1	Ar133	12	32	33	minus	0.37500	0.36364	0.36932	0.37515	1.44506
5	Ar1	Ar136	19	22	22	plus	0.86364	0.86364	0.86364	0.01534	0.13624
6	Ar1	Ar143	9	21	22	minus	0.42857	0.40909	0.41883	0.44178	1.29854
7	Ar1	Ar149	88	102	101	minus	0.86275	0.87129	0.86702	0.04780	0.18201
8	Ar1	Ar20	42	74	105	plus	0.56757	0.40000	0.48379	0.33390	1.29902
9	Ar1	Ar20	11	18	29	minus	0.61111	0.37931	0.49521	0.24649	1.29764
10	Ar1	Ar259	18	38	48	plus	0.47368	0.37500	0.42434	0.31392	1.23396
11	Ar1	Ar27	5	10	22	plus	0.50000	0.22727	0.36363	0.39913	1.43456
12	Ar1	Ar27	66	101	165	minus	0.65347	0.40000	0.52673	0.36853	1.23627
13	Ar1	Ar270	10	18	29	plus	0.55556	0.34483	0.45020	0.24355	1.39111
14	Ar1	Ar30	66	127	168	plus	0.51969	0.39286	0.45627	0.30525	1.38384
15	Ar1	Ar31	182	195	202	plus	0.93333	0.90099	0.91716	0.03038	0.14210
16	Ar1	Ar312	4	14	11	plus	0.28571	0.36364	0.32468	0.38544	1.11006
17	Ar1	Ar32	103	115	115	minus	0.89565	0.89565	0.89565	0.03671	0.16066
18	Ar1	Ar337	39	48	48	minus	0.81250	0.81250	0.81250	0.06925	0.20111
19	Ar1	Ar415	29	31	31	minus	0.93548	0.93548	0.93548	0.02674	0.12436
20	Ar1	Ar55	44	91	104	plus	0.48352	0.42308	0.45330	0.28408	1.36622
21	Ar1	Ar6	49	93	99	minus	0.52688	0.49495	0.51092	0.33486	1.24093
22	Ar1	Ar87	13	22	34	plus	0.59091	0.38235	0.48663	0.40180	1.25848
23	Ar1	Ar87	37	80	91	minus	0.46250	0.40659	0.43455	0.29784	1.28625
24	Ar1	Ar881	8	10	10	minus	0.80000	0.80000	0.80000	0.00929	0.09881
25	Ar1	Ar973	4	11	8	plus	0.36364	0.50000	0.43182	0.30916	1.33357
26	Ar10	Ar16	9	17	19	plus	0.52941	0.47368	0.50155	0.34182	1.24383
27	Ar10	Ar217	43	48	50	plus	0.89583	0.86000	0.87792	0.02255	0.13171
28	Ar10	Ar229	67	75	72	minus	0.89333	0.93056	0.91195	0.03802	0.13413
29	Ar10	Ar36	4	9	11	plus	0.44444	0.36364	0.40404	0.29716	1.48184
30	Ar10	Ar36	96	223	208	minus	0.43049	0.46154	0.44601	0.35831	1.32069
31	Ar10	Ar453	13	30	28	plus	0.43333	0.46429	0.44881	0.27137	1.37041
32	Ar10	Ar46	147	163	163	plus	0.90184	0.90184	0.90184	0.03554	0.13274
33	Ar10	Ar559	12	29	24	minus	0.41379	0.50000	0.45689	0.29148	1.04739
34	Ar10	Ar56	4	14	14	plus	0.28571	0.28571	0.28571	0.30411	1.39367
35	Ar10	Ar632	8	15	17	minus	0.53333	0.47059	0.50196	0.35081	1.32093
36	Ar10	Ar76	39	69	72	minus	0.56522	0.54167	0.55344	0.33691	1.17961
37	Ar10	Ar80	57	149	142	plus	0.38255	0.40141	0.39198	0.35411	1.38273
38	Ar100	Ar177	9	16	27	minus	0.56250	0.33333	0.44792	0.27109	1.30714
39	Ar100	Ar22	53	58	58	plus	0.91379	0.91379	0.91379	0.02873	0.12249
40	Ar100	Ar4	9	16	26	plus	0.56250	0.34615	0.45432	0.33697	1.27788
41	Ar100	Ar53	53	92	129	minus	0.57609	0.41085	0.49347	0.31614	1.32682
42	Ar100	Ar567	7	12	11	minus	0.58333	0.63636	0.60984	0.30926	1.30082
43	Ar100	Ar7	63	71	72	plus	0.88732	0.87500	0.88116	0.02237	0.12730
44	Ar100	Ar9	62	109	143	plus	0.56881	0.43357	0.50119	0.33295	1.27773
45	Ar101	Ar127	4	11	10	minus	0.36364	0.40000	0.38182	0.31606	1.49538
46	Ar101	Ar129	63	69	70	plus	0.91304	0.90000	0.90652	0.03913	0.12839
47	Ar101	Ar178	55	63	64	plus	0.87302	0.85938	0.86620	0.02407	0.10727
48	Ar101	Ar349	4	11	8	plus	0.36364	0.50000	0.43182	0.32024	1.18218
49	Ar101	Ar350	11	18	24	minus	0.61111	0.45833	0.53472	0.33882	1.24691
50	Ar101	Ar445	7	13	13	minus	0.53846	0.53846	0.53846	0.30987	1.20232
51	Ar101	Ar47	23	41	47	plus	0.56098	0.48936	0.52517	0.27254	1.32868
52	Ar101	Ar47	5	10	17	plus	0.50000	0.29412	0.39706	0.32022	1.21467
53	Ar101	Ar47	5	13	10	minus	0.38462	0.50000	0.44231	0.26553	1.22102
54	Ar101	Ar69	23	41	46	plus	0.56098	0.50000	0.53049	0.26812	1.20533
55	Ar101	Ar69	5	13	10	minus	0.38462	0.50000	0.44231	0.25493	1.37046
56	Ar1013	Ar197	4	6	6	plus	0.66667	0.66667	0.66667	0.01167	0.13023
57	Ar1014	Ar238	5	7	7	plus	0.71429	0.71429	0.71429	0.06009	0.18399
58	Ar1016	Ar565	11	13	14	minus	0.84615	0.78571	0.81593	0.04163	0.14897
59	Ar1019	Ar358	4	7	6	plus	0.57143	0.66667	0.61905	0.08927	0.15273
60	Ar102	Ar105	20	54	46	plus	0.37037	0.43478	0.40258	0.32259	1.34817
61	Ar102	Ar105	9	35	12	plus	0.25714	0.75000	0.50357	0.37805	1.39309
62	Ar102	Ar112	64	69	68	plus	0.92754	0.94118	0.93436	0.02155	0.12686
63	Ar102	Ar122	19	54	46	minus	0.35185	0.41304	0.38245	0.32691	1.33918
64	Ar102	Ar122	7	33	10	minus	0.21212	0.70000	0.45606	0.37703	1.53297
65	Ar102	Ar153	45	50	49	plus	0.90000	0.91837	0.90919	0.02026	0.14479
66	Ar102	Ar306	13	26	21	plus	0.50000	0.61905	0.55953	0.33198	1.22512
67	Ar102	Ar83	13	26	21	plus	0.50000	0.61905	0.55953	0.37177	1.22066
68	Ar1023	Ar303	6	10	9	plus	0.60000	0.66667	0.63333	0.06792	0.08988
69	Ar1024	Ar123	4	6	7	minus	0.66667	0.57143	0.61905	0.04654	0.07952
70	Ar1028	Ar582	7	10	10	plus	0.70000	0.70000	0.70000	0.08159	0.12268
71	Ar103	Ar121	31	65	55	plus	0.47692	0.56364	0.52028	0.35391	1.22988
72	Ar103	Ar145	72	75	75	plus	0.96000	0.96000	0.96000	0.01757	0.13103
73	Ar103	Ar156	37	56	81	plus	0.66071	0.45679	0.55875	0.32469	1.28213
74	Ar103	Ar21	37	56	85	minus	0.66071	0.43529	0.54800	0.35433	1.26445
75	Ar103	Ar244	32	66	57	plus	0.48485	0.56140	0.52313	0.43406	1.17581
76	Ar103	Ar37	45	50	50	plus	0.90000	0.90000	0.90000	0.08653	0.13346
77	Ar104	Ar139	15	23	30	minus	0.65217	0.50000	0.57608	0.30982	1.19844
78	Ar104	Ar171	15	23	28	minus	0.65217	0.53571	0.59394	0.30364	1.12485
79	Ar104	Ar199	21	53	59	plus	0.39623	0.35593	0.37608	0.28516	1.23273
80	Ar104	Ar199	11	24	17	minus	0.45833	0.64706	0.55269	0.36809	1.40726
81	Ar104	Ar250	11	28	39	plus	0.39286	0.28205	0.33746	0.29750	1.22285
82	Ar104	Ar250	4	11	9	minus	0.36364	0.44444	0.40404	0.27359	1.23954
83	Ar104	Ar39	21	53	56	plus	0.39623	0.37500	0.38562	0.28939	1.25978
84	Ar104	Ar39	4	11	9	plus	0.36364	0.44444	0.40404	0.27345	1.34831
85	Ar104	Ar39	11	24	18	minus	0.45833	0.61111	0.53472	0.36502	1.29730
86	Ar104	Ar39	8	24	31	minus	0.33333	0.25806	0.29570	0.24967	1.30306
87	Ar104	Ar398	20	22	22	plus	0.90909	0.90909	0.90909	0.02002	0.11511
88	Ar104	Ar95	96	104	105	plus	0.92308	0.91429	0.91868	0.02499	0.13819
89	Ar105	Ar112	8	12	35	plus	0.66667	0.22857	0.44762	0.38038	1.42018
90	Ar105	Ar122	103	115	120	minus	0.89565	0.85833	0.87699	0.05144	0.16927
91	Ar105	Ar153	25	57	66	plus	0.43860	0.37879	0.40870	0.36826	1.28193
92	Ar105	Ar421	4	7	6	minus	0.57143	0.66667	0.61905	0.02258	0.13984
93	Ar105	Ar65	6	15	20	plus	0.40000	0.30000	0.35000	0.24224	1.28709
94	Ar105	Ar65	4	12	16	minus	0.33333	0.25000	0.29167	0.37168	1.37452
95	Ar1055	Ar931	6	9	9	plus	0.66667	0.66667	0.66667	0.09692	0.13389
96	Ar1059	Ar610	5	7	7	plus	0.71429	0.71429	0.71429	0.08672	0.16168
97	Ar106	Ar187	61	65	63	plus	0.93846	0.96825	0.95335	0.02730	0.13227
98	Ar106	Ar254	50	57	60	plus	0.87719	0.83333	0.85526	0.03414	0.14311
99	Ar106	Ar68	48	123	94	plus	0.39024	0.51064	0.45044	0.35383	1.30050
100	Ar106	Ar93	49	121	88	plus	0.40496	0.55682	0.48089	0.37774	1.27059
101	Ar1068	Ar1288	4	7	6	plus	0.57143	0.66667	0.61905	0.26759	0.30662
102	Ar107	Ar155	15	32	23	plus	0.46875	0.65217	0.56046	0.27420	1.30016
103	Ar107	Ar16	29	73	52	minus	0.39726	0.55769	0.47747	0.36180	1.29970
104	Ar107	Ar18	6	14	13	minus	0.42857	0.46154	0.44505	0.23440	1.18186
105	Ar107	Ar19	94	106	106	plus	0.88679	0.88679	0.88679	0.02295	0.12117
106	Ar107	Ar54	25	65	40	plus	0.38462	0.62500	0.50481	0.29752	1.41593
107	Ar107	Ar571	10	18	17	plus	0.55556	0.58824	0.57190	0.33205	1.13248
108	Ar108	Ar196	74	81	81	plus	0.91358	0.91358	0.91358	0.02615	0.12928
109	Ar108	Ar324	39	43	43	minus	0.90698	0.90698	0.90698	0.02830	0.13330
110	Ar108	Ar57	6	9	20	plus	0.66667	0.30000	0.48333	0.42997	1.16864
111	Ar108	Ar57	54	100	121	minus	0.54000	0.44628	0.49314	0.31426	1.21543
112	Ar108	Ar88	7	10	23	plus	0.70000	0.30435	0.50218	0.42180	1.24387
113	Ar108	Ar88	54	100	123	minus	0.54000	0.43902	0.48951	0.30806	1.19478
114	Ar109	Ar15	67	74	72	minus	0.90541	0.93056	0.91799	0.02165	0.12844
115	Ar109	Ar22	49	111	85	minus	0.44144	0.57647	0.50896	0.37740	1.32100
116	Ar109	Ar344	35	38	39	minus	0.92105	0.89744	0.90925	0.02079	0.13472
117	Ar109	Ar38	40	86	67	minus	0.46512	0.59701	0.53107	0.37931	1.31629
118	Ar109	Ar675	7	24	17	minus	0.29167	0.41176	0.35171	0.23758	1.27209
119	Ar11	Ar119	9	38	31	plus	0.23684	0.29032	0.26358	0.29612	1.11642
120	Ar11	Ar119	12	26	24	minus	0.46154	0.50000	0.48077	0.39187	1.24644
121	Ar11	Ar119	12	39	35	minus	0.30769	0.34286	0.32527	0.31568	1.26150
122	Ar11	Ar189	10	36	28	plus	0.27778	0.35714	0.31746	0.32366	1.26725
123	Ar11	Ar189	4	11	8	plus	0.36364	0.50000	0.43182	0.30704	1.25186
124	Ar11	Ar189	11	26	25	minus	0.42308	0.44000	0.43154	0.39924	1.20653
125	Ar11	Ar208	8	22	19	plus	0.36364	0.42105	0.39234	0.25750	1.48461
126	Ar11	Ar239	40	43	45	minus	0.93023	0.88889	0.90956	0.04185	0.15695
127	Ar11	Ar302	19	54	41	minus	0.35185	0.46341	0.40763	0.35057	1.42120
128	Ar11	Ar395	18	52	41	minus	0.34615	0.43902	0.39259	0.44047	1.21263
129	Ar11	Ar408	42	49	48	minus	0.85714	0.87500	0.86607	0.10388	0.25198
130	Ar11	Ar517	9	34	23	minus	0.26471	0.39130	0.32800	0.33681	1.41216
131	Ar11	Ar56	18	43	47	minus	0.41860	0.38298	0.40079	0.27396	1.42400
132	Ar11	Ar63	84	97	96	minus	0.86598	0.87500	0.87049	0.03426	0.16111
133	Ar11	Ar81	19	43	46	minus	0.44186	0.41304	0.42745	0.27876	1.32323
134	Ar11	Ar835	7	16	13	minus	0.43750	0.53846	0.48798	0.33125	1.27298
135	Ar11	Ar86	68	74	76	minus	0.91892	0.89474	0.90683	0.05035	0.16316
136	Ar110	Ar142	78	81	86	plus	0.96296	0.90698	0.93497	0.02881	0.13126
137	Ar110	Ar226	25	57	50	minus	0.43860	0.50000	0.46930	0.33357	1.04647
138	Ar110	Ar248	13	32	27	plus	0.40625	0.48148	0.44387	0.34997	1.11007
139	Ar110	Ar322	11	30	32	minus	0.36667	0.34375	0.35521	0.42228	0.99232
140	Ar110	Ar34	33	66	59	minus	0.50000	0.55932	0.52966	0.34448	1.09980
141	Ar110	Ar612	9	15	11	plus	0.60000	0.81818	0.70909	0.02692	0.13643
142	Ar110	Ar863	4	6	6	plus	0.66667	0.66667	0.66667	0.01233	0.08834
143	Ar110	Ar951	3	5	5	plus	0.60000	0.60000	0.60000	0.04431	0.08159
144	Ar1100	Ar317	5	8	7	plus	0.62500	0.71429	0.66965	0.09548	0.13878
145	Ar1101	Ar117	4	6	7	plus	0.66667	0.57143	0.61905	0.10300	0.15294
146	Ar1102	Ar59	5	7	7	plus	0.71429	0.71429	0.71429	0.02725	0.14229
147	Ar111	Ar132	5	17	21	minus	0.29412	0.23810	0.26611	0.32197	1.06145
148	Ar111	Ar144	39	60	80	minus	0.65000	0.48750	0.56875	0.32402	1.29013
149	Ar111	Ar181	15	28	30	minus	0.53571	0.50000	0.51785	0.37964	1.35093
150	Ar111	Ar241	25	42	52	minus	0.59524	0.48077	0.53800	0.30111	1.15883
151	Ar111	Ar258	15	28	28	minus	0.53571	0.53571	0.53571	0.39481	1.31558
152	Ar111	Ar269	43	49	51	minus	0.87755	0.84314	0.86035	0.03703	0.15372
153	Ar111	Ar33	54	60	59	minus	0.90000	0.91525	0.90763	0.02805	0.16134
154	Ar111	Ar77	5	17	21	minus	0.29412	0.23810	0.26611	0.31604	0.98550
155	Ar111	Ar86	8	12	22	plus	0.66667	0.36364	0.51516	0.32613	1.44611
156	Ar112	Ar122	7	32	10	minus	0.21875	0.70000	0.45937	0.39563	1.31510
157	Ar112	Ar306	30	65	47	plus	0.46154	0.63830	0.54992	0.31207	1.39355
158	Ar112	Ar372	31	35	35	minus	0.88571	0.88571	0.88571	0.03288	0.16618
159	Ar112	Ar83	30	65	47	plus	0.46154	0.63830	0.54992	0.33080	1.35650
160	Ar1122	Ar19	6	8	8	minus	0.75000	0.75000	0.75000	0.02752	0.11722
161	Ar113	Ar152	93	102	101	plus	0.91176	0.92079	0.91627	0.03565	0.15126
162	Ar113	Ar194	6	8	8	plus	0.75000	0.75000	0.75000	0.01648	0.13649
163	Ar113	Ar291	9	21	24	minus	0.42857	0.37500	0.40179	0.29656	1.33094
164	Ar113	Ar3	53	127	98	minus	0.41732	0.54082	0.47907	0.31768	1.43895
165	Ar113	Ar35	55	118	88	minus	0.46610	0.62500	0.54555	0.23892	1.11602
166	Ar1131	Ar584	4	7	6	minus	0.57143	0.66667	0.61905	0.01834	0.08966
167	Ar114	Ar192	71	81	82	minus	0.87654	0.86585	0.87119	0.04251	0.16172
168	Ar114	Ar193	15	29	32	minus	0.51724	0.46875	0.49300	0.36530	1.50695
169	Ar114	Ar292	22	41	53	minus	0.53659	0.41509	0.47584	0.35029	1.24280
170	Ar114	Ar293	22	40	49	minus	0.55000	0.44898	0.49949	0.33887	1.25210
171	Ar114	Ar311	12	24	26	minus	0.50000	0.46154	0.48077	0.32779	1.49129
172	Ar114	Ar362	17	26	30	minus	0.65385	0.56667	0.61026	0.27311	1.08800
173	Ar114	Ar39	21	30	35	minus	0.70000	0.60000	0.65000	0.29500	1.07763
174	Ar114	Ar95	33	35	35	minus	0.94286	0.94286	0.94286	0.01823	0.12331
175	Ar115	Ar136	9	17	25	plus	0.52941	0.36000	0.44471	0.31303	1.20466
176	Ar115	Ar136	4	8	13	plus	0.50000	0.30769	0.40385	0.28747	1.22596
177	Ar115	Ar390	6	14	29	plus	0.42857	0.20690	0.31773	0.32225	1.30352
178	Ar115	Ar652	4	9	9	plus	0.44444	0.44444	0.44444	0.36500	0.99288
179	Ar115	Ar82	41	45	45	plus	0.91111	0.91111	0.91111	0.02985	0.13596
180	Ar1152	Ar312	4	6	6	plus	0.66667	0.66667	0.66667	0.08537	0.24783
181	Ar1157	Ar120	5	7	9	minus	0.71429	0.55556	0.63492	0.04423	0.15817
182	Ar116	Ar154	38	59	81	minus	0.64407	0.46914	0.55661	0.28975	1.23268
183	Ar116	Ar197	7	11	17	plus	0.63636	0.41176	0.52406	0.29832	1.17794
184	Ar116	Ar220	25	44	63	plus	0.56818	0.39683	0.48251	0.29955	1.28989
185	Ar116	Ar379	33	37	45	minus	0.89189	0.73333	0.81261	0.05972	0.14881
186	Ar116	Ar58	31	52	65	minus	0.59615	0.47692	0.53653	0.26518	1.30670
187	Ar116	Ar58	28	46	71	minus	0.60870	0.39437	0.50154	0.32925	1.30160
188	Ar116	Ar70	63	69	71	plus	0.91304	0.88732	0.90018	0.02899	0.16516
189	Ar117	Ar1310	4	7	6	minus	0.57143	0.66667	0.61905	0.03368	0.09822
190	Ar117	Ar228	5	16	24	plus	0.31250	0.20833	0.26042	0.33204	1.05534
191	Ar117	Ar240	6	9	12	minus	0.66667	0.50000	0.58333	0.15616	1.41936
192	Ar117	Ar343	7	9	11	minus	0.77778	0.63636	0.70707	0.14152	1.47024
193	Ar117	Ar412	4	16	22	plus	0.25000	0.18182	0.21591	0.30199	1.01360
194	Ar117	Ar413	4	6	15	plus	0.66667	0.26667	0.46667	0.43509	1.50858
195	Ar117	Ar520	4	6	16	plus	0.66667	0.25000	0.45833	0.42647	1.53009
196	Ar117	Ar548	4	8	14	plus	0.50000	0.28571	0.39286	0.23524	1.18559
197	Ar117	Ar84	100	111	115	plus	0.90090	0.86957	0.88523	0.03611	0.13096
198	Ar1171	Ar170	3	5	5	plus	0.60000	0.60000	0.60000	0.02410	0.13954
199	Ar118	Ar123	5	15	30	minus	0.33333	0.16667	0.25000	0.33548	1.23916
200	Ar118	Ar50	9	12	11	minus	0.75000	0.81818	0.78409	0.02453	0.13735
201	Ar118	Ar78	116	128	131	plus	0.90625	0.88550	0.89587	0.03079	0.13265
202	Ar1188	Ar548	5	8	8	plus	0.62500	0.62500	0.62500	0.01188	0.11556
203	Ar119	Ar189	52	58	58	plus	0.89655	0.89655	0.89655	0.03872	0.13311
204	Ar119	Ar395	18	23	22	plus	0.78261	0.81818	0.80039	0.04050	0.13862
205	Ar119	Ar609	15	17	17	plus	0.88235	0.88235	0.88235	0.03060	0.13694
206	Ar119	Ar63	5	10	10	plus	0.50000	0.50000	0.50000	0.46938	1.01271
207	Ar119	Ar63	11	31	37	minus	0.35484	0.29730	0.32607	0.30337	1.40139
208	Ar119	Ar86	11	35	40	plus	0.31429	0.27500	0.29465	0.29812	1.31612
209	Ar119	Ar86	4	11	13	plus	0.36364	0.30769	0.33566	0.32112	1.22690
210	Ar1193	Ar144	4	6	8	plus	0.66667	0.50000	0.58333	0.01853	0.10132
211	Ar12	Ar27	183	203	207	minus	0.90148	0.88406	0.89277	0.04760	0.18719
212	Ar12	Ar31	68	162	102	plus	0.41975	0.66667	0.54321	0.35077	1.35523
213	Ar12	Ar31	5	18	12	plus	0.27778	0.41667	0.34723	0.39144	1.27703
214	Ar12	Ar31	23	60	36	minus	0.38333	0.63889	0.51111	0.37061	1.39922
215	Ar12	Ar87	48	57	55	minus	0.84211	0.87273	0.85742	0.09368	0.21601
216	Ar120	Ar126	4	18	13	plus	0.22222	0.30769	0.26495	0.38487	1.11005
217	Ar120	Ar207	9	34	32	minus	0.26471	0.28125	0.27298	0.29835	1.02798
218	Ar120	Ar207	4	21	19	minus	0.19048	0.21053	0.20050	0.30214	1.41419
219	Ar120	Ar253	60	68	69	plus	0.88235	0.86957	0.87596	0.03210	0.13336
220	Ar120	Ar287	53	58	58	minus	0.91379	0.91379	0.91379	0.03751	0.16846
221	Ar120	Ar528	5	18	22	plus	0.27778	0.22727	0.25252	0.28162	1.06735
222	Ar121	Ar145	42	77	87	plus	0.54545	0.48276	0.51411	0.33120	1.17299
223	Ar121	Ar193	21	27	28	minus	0.77778	0.75000	0.76389	0.06188	0.16558
224	Ar121	Ar244	53	55	56	plus	0.96364	0.94643	0.95504	0.02719	0.13290
225	Ar121	Ar464	8	21	19	plus	0.38095	0.42105	0.40100	0.30086	1.10220
226	Ar122	Ar153	24	57	66	minus	0.42105	0.36364	0.39234	0.37664	1.26659
227	Ar122	Ar65	4	12	16	plus	0.33333	0.25000	0.29167	0.37934	1.30764
228	Ar123	Ar266	12	24	22	plus	0.50000	0.54545	0.52272	0.04223	0.12297
229	Ar123	Ar400	20	28	26	minus	0.71429	0.76923	0.74176	0.10147	0.16119
230	Ar123	Ar539	18	24	23	plus	0.75000	0.78261	0.76631	0.04315	0.13236
231	Ar123	Ar736	13	21	15	minus	0.61905	0.86667	0.74286	0.07346	0.12463
232	Ar123	Ar848	5	8	9	minus	0.62500	0.55556	0.59028	0.04121	0.11215
233	Ar123	Ar895	7	10	11	minus	0.70000	0.63636	0.66818	0.03018	0.08827
234	Ar1231	Ar878	5	7	8	plus	0.71429	0.62500	0.66965	0.03316	0.11453
235	Ar124	Ar15	45	85	145	plus	0.52941	0.31034	0.41987	0.36818	1.24766
236	Ar124	Ar15	6	12	12	minus	0.50000	0.50000	0.50000	0.47542	1.05307
237	Ar124	Ar158	4	10	18	plus	0.40000	0.22222	0.31111	0.41536	1.25203
238	Ar124	Ar38	103	111	111	plus	0.92793	0.92793	0.92793	0.02931	0.12785
239	Ar124	Ar8	52	97	173	plus	0.53608	0.30058	0.41833	0.35261	1.24566
240	Ar125	Ar143	85	99	97	minus	0.85859	0.87629	0.86744	0.04501	0.18254
241	Ar125	Ar267	12	28	36	plus	0.42857	0.33333	0.38095	0.35078	1.09343
242	Ar125	Ar289	21	30	32	plus	0.70000	0.65625	0.67812	0.02970	0.10402
243	Ar125	Ar337	8	24	19	minus	0.33333	0.42105	0.37719	0.37080	1.36427
244	Ar125	Ar366	10	25	31	plus	0.40000	0.32258	0.36129	0.37275	1.05841
245	Ar125	Ar438	6	16	27	minus	0.37500	0.22222	0.29861	0.21200	1.24337
246	Ar125	Ar550	6	16	25	minus	0.37500	0.24000	0.30750	0.26095	1.30966
247	Ar126	Ar168	47	57	54	plus	0.82456	0.87037	0.84746	0.02988	0.12792
248	Ar126	Ar182	14	22	37	plus	0.63636	0.37838	0.50737	0.28907	1.42769
249	Ar126	Ar207	8	12	15	minus	0.66667	0.53333	0.60000	0.04165	0.18573
250	Ar126	Ar256	22	48	71	plus	0.45833	0.30986	0.38410	0.37880	1.11880
251	Ar126	Ar287	4	13	17	minus	0.30769	0.23529	0.27149	0.34236	1.27264
252	Ar126	Ar338	14	31	48	minus	0.45161	0.29167	0.37164	0.42737	1.08568
253	Ar126	Ar357	40	47	45	plus	0.85106	0.88889	0.86997	0.03473	0.13876
254	Ar126	Ar99	29	52	69	minus	0.55769	0.42029	0.48899	0.34680	1.19788
255	Ar126	Ar99	13	23	30	minus	0.56522	0.43333	0.49927	0.35717	1.26122
256	Ar126	Ar99	5	14	21	minus	0.35714	0.23810	0.29762	0.62718	0.96040
257	Ar1260	Ar76	5	7	7	plus	0.71429	0.71429	0.71429	0.01733	0.11202
258	Ar127	Ar129	14	50	41	plus	0.28000	0.34146	0.31073	0.39099	1.26858
259	Ar127	Ar14	26	69	62	minus	0.37681	0.41935	0.39808	0.34798	1.42359
260	Ar127	Ar210	34	42	39	plus	0.80952	0.87179	0.84065	0.03288	0.13005
261	Ar127	Ar225	10	24	20	minus	0.41667	0.50000	0.45833	0.28155	1.61671
262	Ar127	Ar349	29	33	35	minus	0.87879	0.82857	0.85368	0.04862	0.15904
263	Ar127	Ar681	15	18	19	minus	0.83333	0.78947	0.81140	0.01801	0.12828
264	Ar128	Ar169	7	18	24	minus	0.38889	0.29167	0.34028	0.40967	1.18628
265	Ar128	Ar206	10	43	33	minus	0.23256	0.30303	0.26780	0.34502	1.07199
266	Ar128	Ar206	5	16	25	minus	0.31250	0.20000	0.25625	0.47194	1.01295
267	Ar128	Ar289	10	12	13	minus	0.83333	0.76923	0.80128	0.02609	0.12028
268	Ar128	Ar308	41	50	55	plus	0.82000	0.74545	0.78272	0.03794	0.12787
269	Ar128	Ar342	6	8	10	minus	0.75000	0.60000	0.67500	0.02445	0.12299
270	Ar128	Ar428	6	15	20	plus	0.40000	0.30000	0.35000	0.36823	1.00122
271	Ar128	Ar526	17	23	24	minus	0.73913	0.70833	0.72373	0.03274	0.12752
272	Ar128	Ar546	6	17	17	plus	0.35294	0.35294	0.35294	0.47293	0.92117
273	Ar128	Ar604	16	19	20	minus	0.84211	0.80000	0.82106	0.01911	0.12461
274	Ar1282	Ar704	6	8	8	minus	0.75000	0.75000	0.75000	0.04396	0.11491
275	Ar129	Ar14	34	39	38	minus	0.87179	0.89474	0.88326	0.03205	0.14046
276	Ar129	Ar210	7	14	20	plus	0.50000	0.35000	0.42500	0.46647	1.25845
277	Ar129	Ar349	4	11	8	plus	0.36364	0.50000	0.43182	0.32009	1.20439
278	Ar129	Ar349	5	23	21	minus	0.21739	0.23810	0.22775	0.31491	0.96081
279	Ar129	Ar350	12	19	24	minus	0.63158	0.50000	0.56579	0.34311	1.15858
280	Ar129	Ar445	7	13	13	minus	0.53846	0.53846	0.53846	0.31585	1.27924
281	Ar129	Ar47	6	12	17	plus	0.50000	0.35294	0.42647	0.31624	1.46408
282	Ar13	Ar150	5	12	10	minus	0.41667	0.50000	0.45833	0.27408	1.46013
283	Ar13	Ar161	9	12	11	plus	0.75000	0.81818	0.78409	0.01564	0.11619
284	Ar13	Ar230	60	69	66	plus	0.86957	0.90909	0.88933	0.01855	0.11672
285	Ar13	Ar245	33	55	68	plus	0.60000	0.48529	0.54265	0.34390	1.41465
286	Ar13	Ar295	12	18	19	plus	0.66667	0.63158	0.64912	0.27985	1.26645
287	Ar13	Ar405	15	32	38	minus	0.46875	0.39474	0.43174	0.31417	1.38827
288	Ar13	Ar42	44	83	109	plus	0.53012	0.40367	0.46690	0.31775	1.43930
289	Ar13	Ar42	5	12	10	plus	0.41667	0.50000	0.45833	0.27691	1.54083
290	Ar13	Ar42	4	11	11	plus	0.36364	0.36364	0.36364	0.52294	0.99371
291	Ar13	Ar42	12	18	18	minus	0.66667	0.66667	0.66667	0.28297	1.23966
292	Ar13	Ar43	32	78	69	plus	0.41026	0.46377	0.43702	0.35535	1.35392
293	Ar13	Ar444	14	27	35	minus	0.51852	0.40000	0.45926	0.32722	1.48552
294	Ar13	Ar458	13	21	27	minus	0.61905	0.48148	0.55027	0.31844	1.64035
295	Ar13	Ar48	159	171	163	plus	0.92982	0.97546	0.95264	0.02178	0.13225
296	Ar13	Ar620	5	10	12	minus	0.50000	0.41667	0.45833	0.33104	1.63276
297	Ar13	Ar712	4	14	14	plus	0.28571	0.28571	0.28571	0.24249	1.26115
298	Ar13	Ar72	32	78	66	minus	0.41026	0.48485	0.44756	0.27023	1.32412
299	Ar13	Ar740	10	13	13	plus	0.76923	0.76923	0.76923	0.03382	0.11519
300	Ar13	Ar794	6	11	12	minus	0.54545	0.50000	0.52272	0.30819	1.39610
301	Ar130	Ar2	8	11	15	plus	0.72727	0.53333	0.63030	0.37107	1.30175
302	Ar130	Ar2	47	82	106	minus	0.57317	0.44340	0.50828	0.30940	1.22420
303	Ar130	Ar5	9	12	17	plus	0.75000	0.52941	0.63970	0.37840	1.42267
304	Ar130	Ar5	47	82	106	minus	0.57317	0.44340	0.50828	0.31790	1.26252
305	Ar130	Ar60	91	95	95	plus	0.95789	0.95789	0.95789	0.03126	0.14086
306	Ar131	Ar163	64	69	71	plus	0.92754	0.90141	0.91448	0.02179	0.12555
307	Ar131	Ar297	5	20	20	plus	0.25000	0.25000	0.25000	0.24279	1.63079
308	Ar131	Ar497	4	6	6	minus	0.66667	0.66667	0.66667	0.01755	0.11168
309	Ar131	Ar543	5	11	13	minus	0.45455	0.38462	0.41958	0.23540	1.74586
310	Ar131	Ar71	10	20	15	minus	0.50000	0.66667	0.58333	0.31708	1.35944
311	Ar131	Ar71	5	15	12	minus	0.33333	0.41667	0.37500	0.48186	1.01368
312	Ar131	Ar90	10	19	15	minus	0.52632	0.66667	0.59649	0.33149	1.31593
313	Ar131	Ar90	4	14	9	minus	0.28571	0.44444	0.36508	0.55472	1.07673
314	Ar1316	Ar59	4	7	7	minus	0.57143	0.57143	0.57143	0.06371	0.10456
315	Ar132	Ar148	9	21	21	plus	0.42857	0.42857	0.42857	0.29929	1.18610
316	Ar132	Ar269	5	21	17	plus	0.23810	0.29412	0.26611	0.33065	1.23148
317	Ar132	Ar76	15	56	41	minus	0.26786	0.36585	0.31685	0.23400	1.40456
318	Ar132	Ar77	80	89	89	plus	0.89888	0.89888	0.89888	0.02106	0.13248
319	Ar132	Ar96	7	15	16	plus	0.46667	0.43750	0.45208	0.29680	1.20619
320	Ar132	Ar968	4	7	11	minus	0.57143	0.36364	0.46754	0.30802	1.31884
321	Ar132	Ar98	12	39	30	minus	0.30769	0.40000	0.35385	0.27735	1.41436
322	Ar133	Ar149	14	33	31	plus	0.42424	0.45161	0.43793	0.43909	1.44249
323	Ar133	Ar179	16	50	31	minus	0.32000	0.51613	0.41807	0.28051	1.31645
324	Ar133	Ar45	16	50	32	minus	0.32000	0.50000	0.41000	0.28630	1.24898
325	Ar133	Ar6	84	93	94	plus	0.90323	0.89362	0.89843	0.02726	0.13158
326	Ar1339	Ar785	3	5	5	plus	0.60000	0.60000	0.60000	0.03062	0.12333
327	Ar134	Ar180	29	33	32	plus	0.87879	0.90625	0.89252	0.03078	0.13232
328	Ar134	Ar263	4	11	7	plus	0.36364	0.57143	0.46754	0.40496	1.53133
329	Ar134	Ar286	39	45	45	plus	0.86667	0.86667	0.86667	0.02481	0.13134
330	Ar134	Ar347	4	11	7	plus	0.36364	0.57143	0.46754	0.40031	1.50032
331	Ar134	Ar51	9	30	20	plus	0.30000	0.45000	0.37500	0.39864	1.20418
332	Ar134	Ar64	9	30	17	plus	0.30000	0.52941	0.41470	0.39301	1.28049
333	Ar134	Ar965	4	9	8	plus	0.44444	0.50000	0.47222	0.05674	0.10775
334	Ar1349	Ar656	4	7	6	plus	0.57143	0.66667	0.61905	0.09538	0.15793
335	Ar135	Ar22	33	84	60	plus	0.39286	0.55000	0.47143	0.39279	1.19465
336	Ar135	Ar243	29	78	58	plus	0.37179	0.50000	0.43590	0.34500	1.22823
337	Ar135	Ar9	78	85	84	plus	0.91765	0.92857	0.92311	0.02283	0.13234
338	Ar136	Ar390	31	36	38	plus	0.86111	0.81579	0.83845	0.02542	0.13143
339	Ar136	Ar652	10	15	14	plus	0.66667	0.71429	0.69048	0.02588	0.10531
340	Ar136	Ar671	13	15	15	plus	0.86667	0.86667	0.86667	0.02560	0.12569
341	Ar136	Ar82	9	25	16	plus	0.36000	0.56250	0.46125	0.26591	1.11907
342	Ar136	Ar82	4	13	8	plus	0.30769	0.50000	0.40385	0.28838	1.19530
343	Ar137	Ar223	5	11	19	plus	0.45455	0.26316	0.35886	0.23323	1.39035
344	Ar137	Ar320	46	52	54	minus	0.88462	0.85185	0.86823	0.06274	0.18025
345	Ar137	Ar378	5	24	18	plus	0.20833	0.27778	0.24306	0.26787	1.14754
346	Ar137	Ar535	5	17	16	plus	0.29412	0.31250	0.30331	0.26455	1.04952
347	Ar137	Ar627	7	21	18	minus	0.33333	0.38889	0.36111	0.33452	1.29305
348	Ar137	Ar74	13	38	43	plus	0.34211	0.30233	0.32222	0.26416	1.34605
349	Ar137	Ar74	5	17	13	plus	0.29412	0.38462	0.33937	0.31141	1.17197
350	Ar137	Ar74	5	24	17	minus	0.20833	0.29412	0.25122	0.27558	1.04890
351	Ar137	Ar92	58	70	64	minus	0.82857	0.90625	0.86741	0.02738	0.13470
352	Ar138	Ar227	66	80	79	plus	0.82500	0.83544	0.83022	0.04269	0.12270
353	Ar138	Ar317	26	34	36	plus	0.76471	0.72222	0.74347	0.04898	0.11910
354	Ar139	Ar171	65	71	68	plus	0.91549	0.95588	0.93568	0.02502	0.12124
355	Ar139	Ar240	13	16	16	plus	0.81250	0.81250	0.81250	0.02448	0.15255
356	Ar139	Ar398	14	24	21	minus	0.58333	0.66667	0.62500	0.26204	1.19107
357	Ar139	Ar513	10	28	17	minus	0.35714	0.58824	0.47269	0.37038	1.06799
358	Ar139	Ar71	4	11	11	minus	0.36364	0.36364	0.36364	0.31166	1.20024
359	Ar139	Ar84	11	30	20	minus	0.36667	0.55000	0.45834	0.38659	1.09437
360	Ar14	Ar141	25	41	69	plus	0.60976	0.36232	0.48604	0.27076	1.25549
361	Ar14	Ar162	21	34	48	plus	0.61765	0.43750	0.52758	0.32205	1.43262
362	Ar14	Ar194	11	20	22	minus	0.55000	0.50000	0.52500	0.32335	1.26698
363	Ar14	Ar210	12	30	30	minus	0.40000	0.40000	0.40000	0.41355	1.46744
364	Ar14	Ar225	74	82	77	plus	0.90244	0.96104	0.93174	0.02472	0.13372
365	Ar14	Ar278	53	57	57	plus	0.92982	0.92982	0.92982	0.02071	0.12460
366	Ar14	Ar28	24	37	56	plus	0.64865	0.42857	0.53861	0.33144	1.44274
367	Ar14	Ar28	7	16	24	plus	0.43750	0.29167	0.36458	0.31693	1.33406
368	Ar14	Ar28	22	37	52	minus	0.59459	0.42308	0.50883	0.29873	1.24371
369	Ar14	Ar28	9	17	23	minus	0.52941	0.39130	0.46036	0.24196	1.25553
370	Ar14	Ar280	43	52	54	minus	0.82692	0.79630	0.81161	0.05311	0.17756
371	Ar14	Ar349	4	15	16	plus	0.26667	0.25000	0.25833	0.27518	1.18017
372	Ar14	Ar353	9	19	27	plus	0.47368	0.33333	0.40351	0.25491	1.20876
373	Ar14	Ar421	15	19	21	plus	0.78947	0.71429	0.75188	0.03466	0.14007
374	Ar14	Ar489	5	11	14	minus	0.45455	0.35714	0.40585	0.22436	1.38000
375	Ar14	Ar493	9	22	23	plus	0.40909	0.39130	0.40019	0.29074	1.28596
376	Ar14	Ar494	7	10	11	plus	0.70000	0.63636	0.66818	0.02669	0.12670
377	Ar14	Ar522	7	20	20	plus	0.35000	0.35000	0.35000	0.33937	1.33104
378	Ar14	Ar65	25	41	72	plus	0.60976	0.34722	0.47849	0.27435	1.23887
379	Ar14	Ar681	6	11	11	plus	0.54545	0.54545	0.54545	0.23898	1.59461
380	Ar140	Ar17	23	55	35	plus	0.41818	0.65714	0.53766	0.35276	1.30847
381	Ar140	Ar17	8	22	17	minus	0.36364	0.47059	0.41712	0.25245	1.62537
382	Ar140	Ar17	8	35	24	minus	0.22857	0.33333	0.28095	0.48842	1.22947
383	Ar140	Ar50	23	55	35	plus	0.41818	0.65714	0.53766	0.35601	1.30690
384	Ar140	Ar50	9	23	19	minus	0.39130	0.47368	0.43249	0.28635	1.47483
385	Ar140	Ar50	8	35	22	minus	0.22857	0.36364	0.29611	0.46931	1.26425
386	Ar140	Ar52	103	116	125	minus	0.88793	0.82400	0.85596	0.05745	0.18443
387	Ar141	Ar225	17	47	24	plus	0.36170	0.70833	0.53502	0.25824	1.21261
388	Ar141	Ar421	13	25	28	plus	0.52000	0.46429	0.49214	0.33951	1.29915
389	Ar141	Ar65	79	87	90	plus	0.90805	0.87778	0.89292	0.02411	0.13304
390	Ar142	Ar226	18	36	32	minus	0.50000	0.56250	0.53125	0.33569	1.17941
391	Ar142	Ar248	21	58	34	plus	0.36207	0.61765	0.48986	0.35466	1.18080
392	Ar142	Ar322	4	9	9	minus	0.44444	0.44444	0.44444	0.40471	1.07971
393	Ar142	Ar34	41	93	66	minus	0.44086	0.62121	0.53104	0.34348	1.21786
394	Ar142	Ar714	11	14	13	minus	0.78571	0.84615	0.81593	0.01527	0.11946
395	Ar142	Ar912	4	7	8	plus	0.57143	0.50000	0.53571	0.33693	1.15116
396	Ar143	Ar337	8	21	19	plus	0.38095	0.42105	0.40100	0.37272	1.30706
397	Ar143	Ar438	6	16	27	plus	0.37500	0.22222	0.29861	0.25611	1.37429
398	Ar143	Ar550	6	16	25	plus	0.37500	0.24000	0.30750	0.25720	1.46125
399	Ar144	Ar241	49	51	52	plus	0.96078	0.94231	0.95154	0.01861	0.12712
400	Ar144	Ar33	39	80	59	plus	0.48750	0.66102	0.57426	0.32001	1.36387
401	Ar144	Ar86	22	24	24	minus	0.91667	0.91667	0.91667	0.03667	0.13349
402	Ar145	Ar193	9	19	18	minus	0.47368	0.50000	0.48684	0.27872	1.03798
403	Ar145	Ar244	32	66	57	plus	0.48485	0.56140	0.52313	0.38181	1.25885
404	Ar145	Ar464	17	19	20	plus	0.89474	0.85000	0.87237	0.05521	0.14142
405	Ar146	Ar255	44	50	49	plus	0.88000	0.89796	0.88898	0.02301	0.12054
406	Ar146	Ar319	29	37	40	plus	0.78378	0.72500	0.75439	0.04113	0.13791
407	Ar146	Ar51	39	77	72	plus	0.50649	0.54167	0.52408	0.34591	1.38641
408	Ar146	Ar64	37	77	72	plus	0.48052	0.51389	0.49721	0.37901	1.31111
409	Ar147	Ar283	13	19	20	minus	0.68421	0.65000	0.66711	0.29888	1.33028
410	Ar147	Ar32	79	82	83	minus	0.96341	0.95181	0.95761	0.02162	0.15811
411	Ar147	Ar339	16	23	40	plus	0.69565	0.40000	0.54783	0.36062	1.28741
412	Ar147	Ar351	17	29	34	plus	0.58621	0.50000	0.54310	0.30035	1.58918
413	Ar147	Ar40	17	32	39	plus	0.53125	0.43590	0.48357	0.30839	1.70187
414	Ar147	Ar427	13	18	28	plus	0.72222	0.46429	0.59325	0.38673	1.25435
415	Ar147	Ar55	15	23	26	plus	0.65217	0.57692	0.61455	0.29114	1.41842
416	Ar148	Ar159	27	54	53	plus	0.50000	0.50943	0.50472	0.29262	1.32973
417	Ar148	Ar159	5	10	10	minus	0.50000	0.50000	0.50000	0.20326	1.19180
418	Ar148	Ar214	11	23	26	plus	0.47826	0.42308	0.45067	0.34752	1.26519
419	Ar148	Ar376	14	33	30	plus	0.42424	0.46667	0.44545	0.22901	1.37099
420	Ar148	Ar77	8	21	20	plus	0.38095	0.40000	0.39048	0.27456	1.30066
421	Ar148	Ar96	67	72	70	plus	0.93056	0.95714	0.94385	0.01617	0.12469
422	Ar148	Ar968	4	6	6	minus	0.66667	0.66667	0.66667	0.01153	0.11069
423	Ar149	Ar20	25	47	62	minus	0.53191	0.40323	0.46757	0.31247	1.39742
424	Ar149	Ar259	18	36	48	minus	0.50000	0.37500	0.43750	0.27090	1.33190
425	Ar149	Ar30	5	11	13	minus	0.45455	0.38462	0.41958	0.44416	1.34015
426	Ar149	Ar6	27	52	57	plus	0.51923	0.47368	0.49645	0.42753	1.24037
427	Ar15	Ar22	36	72	58	plus	0.50000	0.62069	0.56034	0.34853	1.35660
428	Ar15	Ar38	47	145	86	plus	0.32414	0.54651	0.43533	0.36980	1.15188
429	Ar15	Ar38	36	74	60	plus	0.48649	0.60000	0.54324	0.34223	1.32939
430	Ar15	Ar38	7	12	11	minus	0.58333	0.63636	0.60984	0.47357	1.03160
431	Ar15	Ar420	32	34	34	minus	0.94118	0.94118	0.94118	0.02364	0.14312
432	Ar15	Ar8	137	145	151	plus	0.94483	0.90728	0.92605	0.03231	0.13422
433	Ar150	Ar175	27	73	46	plus	0.36986	0.58696	0.47841	0.33063	1.18893
434	Ar150	Ar26	12	14	15	plus	0.85714	0.80000	0.82857	0.03919	0.13912
435	Ar150	Ar261	14	49	28	plus	0.28571	0.50000	0.39286	0.36906	1.12349
436	Ar150	Ar323	49	57	56	plus	0.85965	0.87500	0.86733	0.02934	0.15441
437	Ar150	Ar42	8	10	10	minus	0.80000	0.80000	0.80000	0.03057	0.13057
438	Ar150	Ar48	5	10	12	minus	0.50000	0.41667	0.45833	0.26892	1.43526
439	Ar150	Ar633	11	20	16	plus	0.55000	0.68750	0.61875	0.27799	1.23061
440	Ar151	Ar172	33	37	38	plus	0.89189	0.86842	0.88016	0.05711	0.12625
441	Ar151	Ar290	37	44	46	plus	0.84091	0.80435	0.82263	0.04721	0.13114
442	Ar152	Ar3	40	98	73	minus	0.40816	0.54795	0.47806	0.30501	1.30781
443	Ar152	Ar35	39	98	72	minus	0.39796	0.54167	0.46981	0.30968	1.37605
444	Ar153	Ar65	28	31	30	minus	0.90323	0.93333	0.91828	0.02257	0.12370
445	Ar154	Ar197	13	16	15	minus	0.81250	0.86667	0.83959	0.02009	0.10986
446	Ar154	Ar379	26	54	34	plus	0.48148	0.76471	0.62309	0.29422	1.36356
447	Ar154	Ar58	65	72	72	plus	0.90278	0.90278	0.90278	0.03346	0.12517
448	Ar154	Ar70	8	18	21	minus	0.44444	0.38095	0.41270	0.35869	1.10280
449	Ar155	Ar18	85	91	94	minus	0.93407	0.90426	0.91917	0.04387	0.14509
450	Ar155	Ar19	22	34	37	plus	0.64706	0.59459	0.62082	0.32046	1.20808
451	Ar155	Ar191	6	12	19	plus	0.50000	0.31579	0.40790	0.30321	1.11766
452	Ar155	Ar218	6	10	20	minus	0.60000	0.30000	0.45000	0.26187	1.19543
453	Ar155	Ar228	5	12	9	minus	0.41667	0.55556	0.48612	0.38389	0.99810
454	Ar155	Ar23	29	44	81	minus	0.65909	0.35802	0.50855	0.30978	1.25361
455	Ar155	Ar265	17	27	51	plus	0.62963	0.33333	0.48148	0.27526	1.35245
456	Ar155	Ar431	6	12	9	plus	0.50000	0.66667	0.58333	0.41520	1.01757
457	Ar155	Ar571	6	10	9	plus	0.60000	0.66667	0.63333	0.01917	0.12115
458	Ar155	Ar721	5	9	18	plus	0.55556	0.27778	0.41667	0.27149	1.17343
459	Ar155	Ar834	7	12	10	plus	0.58333	0.70000	0.64166	0.41081	1.08191
460	Ar156	Ar21	78	83	87	minus	0.93976	0.89655	0.91816	0.02996	0.13737
461	Ar156	Ar37	32	69	52	plus	0.46377	0.61538	0.53958	0.32592	1.22964
462	Ar157	Ar174	9	20	20	minus	0.45000	0.45000	0.45000	0.21465	1.43929
463	Ar157	Ar213	17	19	21	plus	0.89474	0.80952	0.85213	0.02909	0.13037
464	Ar157	Ar249	52	60	61	plus	0.86667	0.85246	0.85957	0.02574	0.13697
465	Ar157	Ar296	4	7	11	plus	0.57143	0.36364	0.46754	0.27878	0.99956
466	Ar157	Ar296	25	52	57	minus	0.48077	0.43860	0.45969	0.29910	1.19435
467	Ar157	Ar98	4	7	11	plus	0.57143	0.36364	0.46754	0.28397	1.02357
468	Ar157	Ar98	32	77	79	minus	0.41558	0.40506	0.41032	0.27715	1.26128
469	Ar158	Ar369	14	30	26	plus	0.46667	0.53846	0.50257	0.45373	1.10847
470	Ar158	Ar38	10	39	35	plus	0.25641	0.28571	0.27106	0.42727	1.35948
471	Ar158	Ar432	11	23	24	plus	0.47826	0.45833	0.46830	0.31560	1.20051
472	Ar158	Ar499	6	22	22	plus	0.27273	0.27273	0.27273	0.41557	1.37341
473	Ar158	Ar8	74	81	81	plus	0.91358	0.91358	0.91358	0.02658	0.13762
474	Ar159	Ar214	40	44	46	plus	0.90909	0.86957	0.88933	0.02217	0.12335
475	Ar159	Ar376	24	28	30	plus	0.85714	0.80000	0.82857	0.02137	0.12131
476	Ar159	Ar61	11	20	26	plus	0.55000	0.42308	0.48654	0.29588	1.09278
477	Ar159	Ar96	39	72	79	plus	0.54167	0.49367	0.51767	0.28150	1.24416
478	Ar159	Ar96	5	10	10	minus	0.50000	0.50000	0.50000	0.22952	1.73746
479	Ar16	Ar176	4	8	9	plus	0.50000	0.44444	0.47222	0.47425	1.32343
480	Ar16	Ar176	13	22	35	minus	0.59091	0.37143	0.48117	0.25961	1.27486
481	Ar16	Ar19	11	21	28	plus	0.52381	0.39286	0.45833	0.29707	1.33084
482	Ar16	Ar19	39	70	99	minus	0.55714	0.39394	0.47554	0.37984	1.39020
483	Ar16	Ar19	5	12	16	minus	0.41667	0.31250	0.36458	0.27904	1.34295
484	Ar16	Ar215	10	18	35	plus	0.55556	0.28571	0.42064	0.34936	1.25275
485	Ar16	Ar215	9	19	16	minus	0.47368	0.56250	0.51809	0.23100	1.38066
486	Ar16	Ar215	7	11	15	minus	0.63636	0.46667	0.55151	0.29369	1.34163
487	Ar16	Ar397	28	31	30	plus	0.90323	0.93333	0.91828	0.01769	0.12448
488	Ar16	Ar403	11	18	29	plus	0.61111	0.37931	0.49521	0.26292	1.22959
489	Ar16	Ar46	6	16	15	plus	0.37500	0.40000	0.38750	0.50876	1.15088
490	Ar16	Ar54	138	151	146	minus	0.91391	0.94521	0.92956	0.02586	0.14588
491	Ar16	Ar571	6	8	8	minus	0.75000	0.75000	0.75000	0.03003	0.15320
492	Ar16	Ar632	17	19	19	minus	0.89474	0.89474	0.89474	0.03783	0.14127
493	Ar16	Ar97	10	18	32	plus	0.55556	0.31250	0.43403	0.33781	1.30412
494	Ar16	Ar97	25	45	58	minus	0.55556	0.43103	0.49330	0.25341	1.29663
495	Ar16	Ar97	11	19	26	minus	0.57895	0.42308	0.50101	0.29439	1.33114
496	Ar161	Ar165	4	8	11	minus	0.50000	0.36364	0.43182	0.34617	1.24059
497	Ar161	Ar185	63	69	76	minus	0.91304	0.82895	0.87099	0.04428	0.14338
498	Ar161	Ar43	55	78	108	plus	0.70513	0.50926	0.60720	0.30839	1.25891
499	Ar161	Ar72	47	68	89	minus	0.69118	0.52809	0.60963	0.32440	1.22530
500	Ar162	Ar278	14	28	24	plus	0.50000	0.58333	0.54167	0.30640	1.45293
501	Ar162	Ar28	85	89	91	plus	0.95506	0.93407	0.94456	0.02097	0.13747
502	Ar162	Ar494	15	32	26	plus	0.46875	0.57692	0.52283	0.23973	1.24011
503	Ar162	Ar68	8	17	18	minus	0.47059	0.44444	0.45752	0.36449	1.61349
504	Ar162	Ar93	18	32	36	minus	0.56250	0.50000	0.53125	0.29160	1.32271
505	Ar163	Ar297	5	20	20	plus	0.25000	0.25000	0.25000	0.23909	1.66138
506	Ar163	Ar543	5	11	13	minus	0.45455	0.38462	0.41958	0.24319	1.41551
507	Ar163	Ar71	6	16	11	minus	0.37500	0.54545	0.46022	0.30579	1.27522
508	Ar163	Ar71	5	16	12	minus	0.31250	0.41667	0.36458	0.48664	1.03163
509	Ar163	Ar90	6	16	11	minus	0.37500	0.54545	0.46022	0.30902	1.21145
510	Ar163	Ar90	4	15	9	minus	0.26667	0.44444	0.35556	0.53471	1.06020
511	Ar164	Ar178	26	29	30	plus	0.89655	0.86667	0.88161	0.03967	0.12727
512	Ar164	Ar329	43	47	49	plus	0.91489	0.87755	0.89622	0.02779	0.14107
513	Ar164	Ar411	11	13	13	plus	0.84615	0.84615	0.84615	0.01845	0.12739
514	Ar164	Ar47	37	75	93	plus	0.49333	0.39785	0.44559	0.35213	1.27348
515	Ar164	Ar67	5	9	16	minus	0.55556	0.31250	0.43403	0.30351	1.07695
516	Ar164	Ar69	34	71	83	plus	0.47887	0.40964	0.44426	0.33822	1.23296
517	Ar165	Ar185	4	11	8	plus	0.36364	0.50000	0.43182	0.34688	1.21235
518	Ar165	Ar232	43	47	48	plus	0.91489	0.89583	0.90536	0.02045	0.13399
519	Ar165	Ar262	23	45	43	plus	0.51111	0.53488	0.52299	0.26663	1.45866
520	Ar165	Ar388	16	28	29	plus	0.57143	0.55172	0.56157	0.32005	1.35696
521	Ar165	Ar43	19	22	23	minus	0.86364	0.82609	0.84486	0.04359	0.21321
522	Ar165	Ar592	6	18	17	plus	0.33333	0.35294	0.34313	0.24701	1.28307
523	Ar166	Ar173	9	29	22	plus	0.31034	0.40909	0.35972	0.35580	1.12778
524	Ar166	Ar173	8	12	15	minus	0.66667	0.53333	0.60000	0.34175	1.10050
525	Ar166	Ar235	36	56	77	plus	0.64286	0.46753	0.55519	0.29617	1.38671
526	Ar166	Ar41	4	10	8	minus	0.40000	0.50000	0.45000	0.42822	1.34649
527	Ar166	Ar49	51	93	107	plus	0.54839	0.47664	0.51252	0.30163	1.29575
528	Ar166	Ar49	8	12	16	minus	0.66667	0.50000	0.58333	0.35099	1.14763
529	Ar166	Ar59	101	105	109	plus	0.96190	0.92661	0.94426	0.02452	0.13809
530	Ar167	Ar234	52	58	59	minus	0.89655	0.88136	0.88895	0.01814	0.12012
531	Ar167	Ar26	38	78	82	minus	0.48718	0.46341	0.47530	0.30834	1.28164
532	Ar167	Ar564	17	21	20	plus	0.80952	0.85000	0.82976	0.02339	0.11638
533	Ar167	Ar8	16	34	48	minus	0.47059	0.33333	0.40196	0.34248	1.13605
534	Ar167	Ar89	22	45	40	minus	0.48889	0.55000	0.51945	0.28186	1.33319
535	Ar168	Ar182	14	22	37	plus	0.63636	0.37838	0.50737	0.28675	1.28650
536	Ar168	Ar182	9	32	35	plus	0.28125	0.25714	0.26919	0.37047	1.29197
537	Ar168	Ar182	4	7	8	minus	0.57143	0.50000	0.53571	0.42289	1.05631
538	Ar168	Ar256	14	28	41	plus	0.50000	0.34146	0.42073	0.33916	1.07397
539	Ar168	Ar346	4	7	9	plus	0.57143	0.44444	0.50794	0.42767	1.14772
540	Ar168	Ar346	9	33	35	minus	0.27273	0.25714	0.26493	0.41555	1.32825
541	Ar168	Ar425	4	6	6	plus	0.66667	0.66667	0.66667	0.02238	0.12620
542	Ar168	Ar472	25	34	32	minus	0.73529	0.78125	0.75827	0.03530	0.10923
543	Ar168	Ar99	26	44	63	minus	0.59091	0.41270	0.50181	0.32414	1.23704
544	Ar169	Ar206	49	59	63	plus	0.83051	0.77778	0.80414	0.04282	0.11776
545	Ar169	Ar308	6	24	19	minus	0.25000	0.31579	0.28290	0.40686	1.14121
546	Ar169	Ar615	6	9	9	plus	0.66667	0.66667	0.66667	0.03448	0.10390
547	Ar17	Ar197	18	27	40	plus	0.66667	0.45000	0.55834	0.31197	1.24781
548	Ar17	Ar288	17	26	40	plus	0.65385	0.42500	0.53943	0.29850	1.19290
549	Ar17	Ar304	8	12	13	plus	0.66667	0.61538	0.64102	0.30277	1.34443
550	Ar17	Ar304	5	23	28	minus	0.21739	0.17857	0.19798	0.25382	1.54224
551	Ar17	Ar356	7	12	13	plus	0.58333	0.53846	0.56090	0.33329	1.30365
552	Ar17	Ar367	7	13	16	plus	0.53846	0.43750	0.48798	0.34533	1.39014
553	Ar17	Ar367	5	21	19	minus	0.23810	0.26316	0.25063	0.29555	1.30646
554	Ar17	Ar488	6	13	24	plus	0.46154	0.25000	0.35577	0.35378	1.25932
555	Ar17	Ar50	167	184	183	plus	0.90761	0.91257	0.91009	0.02183	0.13714
556	Ar17	Ar52	20	54	58	plus	0.37037	0.34483	0.35760	0.25011	1.38420
557	Ar17	Ar52	9	24	38	plus	0.37500	0.23684	0.30592	0.49026	1.29976
558	Ar17	Ar52	23	35	60	minus	0.65714	0.38333	0.52024	0.39785	1.20833
559	Ar17	Ar52	7	13	16	minus	0.53846	0.43750	0.48798	0.33505	1.22805
560	Ar17	Ar636	6	13	23	plus	0.46154	0.26087	0.36120	0.35311	1.36481
561	Ar17	Ar672	14	16	17	minus	0.87500	0.82353	0.84926	0.02830	0.12654
562	Ar170	Ar211	32	39	37	plus	0.82051	0.86486	0.84268	0.01943	0.11729
563	Ar170	Ar375	6	28	10	minus	0.21429	0.60000	0.40714	0.34493	0.95885
564	Ar170	Ar387	5	28	10	minus	0.17857	0.50000	0.33929	0.26070	0.92853
565	Ar171	Ar398	14	23	21	minus	0.60870	0.66667	0.63769	0.25621	1.11186
566	Ar171	Ar513	4	9	6	minus	0.44444	0.66667	0.55556	0.40841	0.94750
567	Ar171	Ar71	5	13	14	minus	0.38462	0.35714	0.37088	0.29774	1.16805
568	Ar171	Ar84	5	11	9	minus	0.45455	0.55556	0.50506	0.42894	0.98116
569	Ar171	Ar90	4	11	10	minus	0.36364	0.40000	0.38182	0.31455	1.20100
570	Ar172	Ar198	47	52	57	plus	0.90385	0.82456	0.86421	0.05096	0.14267
571	Ar173	Ar331	19	33	27	plus	0.57576	0.70370	0.63973	0.35691	1.20554
572	Ar173	Ar49	79	89	87	plus	0.88764	0.90805	0.89785	0.02569	0.13552
573	Ar173	Ar59	29	62	54	plus	0.46774	0.53704	0.50239	0.36420	1.16321
574	Ar173	Ar59	9	21	30	plus	0.42857	0.30000	0.36428	0.30652	1.27904
575	Ar173	Ar59	7	15	12	minus	0.46667	0.58333	0.52500	0.41280	1.04533
576	Ar174	Ar209	53	57	58	plus	0.92982	0.91379	0.92180	0.01884	0.12389
577	Ar174	Ar249	7	18	18	minus	0.38889	0.38889	0.38889	0.20496	1.35237
578	Ar174	Ar298	21	34	37	minus	0.61765	0.56757	0.59261	0.35450	1.27952
579	Ar174	Ar354	12	21	27	minus	0.57143	0.44444	0.50794	0.40401	1.20105
580	Ar174	Ar364	12	21	26	minus	0.57143	0.46154	0.51648	0.40595	1.18087
581	Ar174	Ar393	20	32	28	minus	0.62500	0.71429	0.66965	0.36305	1.25080
582	Ar174	Ar98	17	19	19	plus	0.89474	0.89474	0.89474	0.03380	0.13555
583	Ar175	Ar26	19	47	44	plus	0.40426	0.43182	0.41804	0.30674	1.30784
584	Ar175	Ar261	52	57	58	plus	0.91228	0.89655	0.90441	0.02531	0.12355
585	Ar175	Ar301	5	7	7	minus	0.71429	0.71429	0.71429	0.04286	0.14813
586	Ar175	Ar323	23	37	56	plus	0.62162	0.41071	0.51616	0.33450	1.13701
587	Ar175	Ar633	14	16	16	plus	0.87500	0.87500	0.87500	0.01777	0.10438
588	Ar175	Ar89	17	34	33	plus	0.50000	0.51515	0.50757	0.30704	1.30297
589	Ar175	Ar969	4	6	6	plus	0.66667	0.66667	0.66667	0.01359	0.11956
590	Ar176	Ar19	69	84	75	minus	0.82143	0.92000	0.87072	0.02478	0.12383
591	Ar176	Ar54	14	35	23	plus	0.40000	0.60870	0.50435	0.29835	1.34235
592	Ar176	Ar54	4	9	8	minus	0.44444	0.50000	0.47222	0.50006	1.30319
593	Ar177	Ar25	4	13	9	plus	0.30769	0.44444	0.37606	0.30749	1.34557
594	Ar177	Ar4	69	76	75	minus	0.90789	0.92000	0.91395	0.03885	0.13646
595	Ar177	Ar446	10	32	19	plus	0.31250	0.52632	0.41941	0.33557	1.17029
596	Ar177	Ar7	27	75	44	minus	0.36000	0.61364	0.48682	0.32146	1.25175
597	Ar178	Ar47	31	73	78	plus	0.42466	0.39744	0.41105	0.27640	1.29214
598	Ar178	Ar47	10	18	15	minus	0.55556	0.66667	0.61112	0.30595	1.46185
599	Ar178	Ar69	31	73	79	plus	0.42466	0.39241	0.40853	0.28662	1.18205
600	Ar178	Ar69	10	18	15	minus	0.55556	0.66667	0.61112	0.30193	1.59708
601	Ar179	Ar20	12	20	24	plus	0.60000	0.50000	0.55000	0.41220	1.22464
602	Ar179	Ar430	9	16	20	plus	0.56250	0.45000	0.50625	0.39544	1.20352
603	Ar179	Ar45	72	78	78	plus	0.92308	0.92308	0.92308	0.02104	0.13489
604	Ar179	Ar491	14	20	26	plus	0.70000	0.53846	0.61923	0.28475	1.40765
605	Ar179	Ar6	31	52	77	minus	0.59615	0.40260	0.49938	0.26568	1.33011
606	Ar18	Ar19	14	25	25	minus	0.56000	0.56000	0.56000	0.35109	1.07452
607	Ar18	Ar191	12	22	32	plus	0.54545	0.37500	0.46022	0.36101	1.26536
608	Ar18	Ar191	6	13	19	minus	0.46154	0.31579	0.38867	0.30099	1.11698
609	Ar18	Ar216	21	41	66	minus	0.51220	0.31818	0.41519	0.36618	1.40298
610	Ar18	Ar218	6	10	20	plus	0.60000	0.30000	0.45000	0.25364	1.21796
611	Ar18	Ar218	25	40	55	minus	0.62500	0.45455	0.53978	0.33562	1.44166
612	Ar18	Ar228	13	28	23	plus	0.46429	0.56522	0.51475	0.33768	1.34210
613	Ar18	Ar23	29	46	81	plus	0.63043	0.35802	0.49423	0.29598	1.31543
614	Ar18	Ar23	20	33	49	minus	0.60606	0.40816	0.50711	0.29330	1.40255
615	Ar18	Ar23	20	36	53	minus	0.55556	0.37736	0.46646	0.36485	1.22248
616	Ar18	Ar265	17	27	51	minus	0.62963	0.33333	0.48148	0.27055	1.32483
617	Ar18	Ar406	18	29	40	minus	0.62069	0.45000	0.53534	0.27950	1.55547
618	Ar18	Ar431	16	30	25	minus	0.53333	0.64000	0.58666	0.33364	1.29326
619	Ar18	Ar448	4	8	8	plus	0.50000	0.50000	0.50000	0.28786	1.19034
620	Ar18	Ar501	4	8	8	minus	0.50000	0.50000	0.50000	0.28093	1.21957
621	Ar18	Ar721	5	9	18	minus	0.55556	0.27778	0.41667	0.26088	1.18502
622	Ar18	Ar75	133	141	140	plus	0.94326	0.95000	0.94663	0.02124	0.13683
623	Ar18	Ar834	7	12	10	minus	0.58333	0.70000	0.64166	0.41153	1.12262
624	Ar18	Ar887	4	6	8	minus	0.66667	0.50000	0.58333	0.33217	1.16701
625	Ar180	Ar263	23	44	35	plus	0.52273	0.65714	0.58993	0.33154	1.47859
626	Ar180	Ar347	25	47	40	plus	0.53191	0.62500	0.57845	0.35403	1.41356
627	Ar180	Ar419	33	37	38	plus	0.89189	0.86842	0.88016	0.02640	0.12105
628	Ar181	Ar214	16	18	18	minus	0.88889	0.88889	0.88889	0.01295	0.12024
629	Ar181	Ar258	44	50	47	plus	0.88000	0.93617	0.90809	0.02946	0.13469
630	Ar181	Ar269	15	30	29	plus	0.50000	0.51724	0.50862	0.35133	1.30792
631	Ar181	Ar61	22	39	39	minus	0.56410	0.56410	0.56410	0.33895	1.35886
632	Ar181	Ar76	10	18	16	minus	0.55556	0.62500	0.59028	0.35330	1.21274
633	Ar181	Ar96	11	20	20	minus	0.55000	0.55000	0.55000	0.33055	1.37023
634	Ar182	Ar346	39	43	45	minus	0.90698	0.86667	0.88682	0.02355	0.14016
635	Ar182	Ar384	18	21	21	minus	0.85714	0.85714	0.85714	0.02149	0.14360
636	Ar182	Ar472	4	8	7	plus	0.50000	0.57143	0.53571	0.42393	1.10143
637	Ar182	Ar472	7	29	27	minus	0.24138	0.25926	0.25032	0.40960	1.30798
638	Ar182	Ar99	20	23	24	minus	0.86957	0.83333	0.85145	0.02663	0.14695
639	Ar183	Ar208	27	48	49	minus	0.56250	0.55102	0.55676	0.29195	1.33219
640	Ar183	Ar219	40	64	73	plus	0.62500	0.54795	0.58648	0.31818	1.33686
641	Ar183	Ar252	18	41	48	plus	0.43902	0.37500	0.40701	0.29704	1.35817
642	Ar183	Ar67	82	92	90	plus	0.89130	0.91111	0.90121	0.02224	0.12956
643	Ar183	Ar686	4	16	13	minus	0.25000	0.30769	0.27885	0.24745	1.29032
644	Ar184	Ar2	28	67	72	plus	0.41791	0.38889	0.40340	0.34171	1.20488
645	Ar184	Ar2	6	9	17	minus	0.66667	0.35294	0.50980	0.26157	1.19037
646	Ar184	Ar279	60	64	64	plus	0.93750	0.93750	0.93750	0.01839	0.13346
647	Ar184	Ar5	6	9	17	minus	0.66667	0.35294	0.50980	0.34064	1.07968
648	Ar184	Ar579	11	13	13	plus	0.84615	0.84615	0.84615	0.02354	0.11509
649	Ar184	Ar94	28	63	71	plus	0.44444	0.39437	0.41941	0.33665	1.18311
650	Ar185	Ar43	47	75	92	minus	0.62667	0.51087	0.56877	0.30005	1.28028
651	Ar185	Ar72	39	65	73	plus	0.60000	0.53425	0.56712	0.31473	1.23849
652	Ar186	Ar2	45	78	92	minus	0.57692	0.48913	0.53302	0.32682	1.24201
653	Ar186	Ar34	35	37	43	minus	0.94595	0.81395	0.87995	0.04972	0.12889
654	Ar186	Ar5	44	78	91	minus	0.56410	0.48352	0.52381	0.31112	1.20732
655	Ar186	Ar702	14	18	18	plus	0.77778	0.77778	0.77778	0.02151	0.14807
656	Ar186	Ar813	10	12	12	minus	0.83333	0.83333	0.83333	0.01640	0.11802
657	Ar186	Ar915	9	13	12	minus	0.69231	0.75000	0.72115	0.09769	0.23508
658	Ar187	Ar433	9	26	20	plus	0.34615	0.45000	0.39808	0.29700	1.13675
659	Ar187	Ar583	21	25	24	plus	0.84000	0.87500	0.85750	0.02131	0.13173
660	Ar187	Ar68	38	88	71	plus	0.43182	0.53521	0.48351	0.28865	1.29620
661	Ar187	Ar93	28	61	46	plus	0.45902	0.60870	0.53386	0.26544	1.34206
662	Ar188	Ar2	44	80	95	plus	0.55000	0.46316	0.50658	0.34700	1.19264
663	Ar188	Ar274	12	31	33	plus	0.38710	0.36364	0.37537	0.48334	1.16363
664	Ar188	Ar429	32	36	37	plus	0.88889	0.86486	0.87687	0.02324	0.13302
665	Ar188	Ar449	23	25	25	minus	0.92000	0.92000	0.92000	0.01971	0.13999
666	Ar188	Ar616	17	21	19	minus	0.80952	0.89474	0.85213	0.03197	0.14497
667	Ar188	Ar94	29	48	62	plus	0.60417	0.46774	0.53595	0.31455	1.24962
668	Ar189	Ar63	5	10	10	plus	0.50000	0.50000	0.50000	0.47768	0.96780
669	Ar189	Ar63	10	29	35	minus	0.34483	0.28571	0.31527	0.23634	1.44021
670	Ar189	Ar640	9	12	11	minus	0.75000	0.81818	0.78409	0.04821	0.14250
671	Ar189	Ar86	5	9	12	minus	0.55556	0.41667	0.48612	0.28974	1.28296
672	Ar19	Ar54	33	90	56	plus	0.36667	0.58929	0.47798	0.30887	1.36856
673	Ar19	Ar54	5	15	13	plus	0.33333	0.38462	0.35898	0.48364	1.26464
674	Ar19	Ar54	4	9	8	plus	0.44444	0.50000	0.47222	0.48889	1.22508
675	Ar19	Ar54	12	29	23	minus	0.41379	0.52174	0.46776	0.30257	1.20944
676	Ar19	Ar571	10	18	17	plus	0.55556	0.58824	0.57190	0.50092	1.12814
677	Ar19	Ar834	6	8	9	plus	0.75000	0.66667	0.70833	0.04703	0.15005
678	Ar19	Ar97	7	9	10	plus	0.77778	0.70000	0.73889	0.01956	0.09578
679	Ar190	Ar24	29	65	54	minus	0.44615	0.53704	0.49160	0.29542	1.32481
680	Ar190	Ar66	59	65	64	plus	0.90769	0.92188	0.91478	0.02372	0.12788
681	Ar190	Ar70	29	65	55	minus	0.44615	0.52727	0.48671	0.32237	1.33403
682	Ar191	Ar23	47	56	54	minus	0.83929	0.87037	0.85483	0.04830	0.14441
683	Ar191	Ar75	13	32	24	plus	0.40625	0.54167	0.47396	0.35437	1.24451
684	Ar192	Ar193	15	28	32	plus	0.53571	0.46875	0.50223	0.36680	1.40963
685	Ar192	Ar292	20	41	50	plus	0.48780	0.40000	0.44390	0.33514	1.46467
686	Ar192	Ar293	21	41	48	plus	0.51220	0.43750	0.47485	0.33565	1.41400
687	Ar192	Ar311	12	24	26	plus	0.50000	0.46154	0.48077	0.31878	1.43034
688	Ar193	Ar311	26	29	28	plus	0.89655	0.92857	0.91256	0.02139	0.13814
689	Ar193	Ar464	8	17	19	minus	0.47059	0.42105	0.44582	0.29608	1.08960
690	Ar194	Ar28	19	21	23	plus	0.90476	0.82609	0.86542	0.03371	0.12730
691	Ar194	Ar280	12	22	22	plus	0.54545	0.54545	0.54545	0.40671	1.23789
692	Ar194	Ar291	28	46	47	minus	0.60870	0.59574	0.60222	0.29311	1.30892
693	Ar194	Ar3	33	58	56	minus	0.56897	0.58929	0.57913	0.31981	1.32275
694	Ar194	Ar300	50	56	56	plus	0.89286	0.89286	0.89286	0.02671	0.13473
695	Ar195	Ar210	26	32	31	plus	0.81250	0.83871	0.82560	0.04915	0.13721
696	Ar195	Ar248	19	58	32	plus	0.32759	0.59375	0.46067	0.33651	1.23299
697	Ar195	Ar299	35	37	37	plus	0.94595	0.94595	0.94595	0.01707	0.13958
698	Ar195	Ar34	22	66	37	minus	0.33333	0.59459	0.46396	0.34665	1.23984
699	Ar195	Ar590	8	12	10	plus	0.66667	0.80000	0.73334	0.03104	0.11778
700	Ar196	Ar57	41	81	89	minus	0.50617	0.46067	0.48342	0.31774	1.28383
701	Ar196	Ar88	41	81	91	minus	0.50617	0.45055	0.47836	0.30855	1.24078
702	Ar197	Ar288	51	53	54	plus	0.96226	0.94444	0.95335	0.01960	0.12767
703	Ar197	Ar379	11	27	19	minus	0.40741	0.57895	0.49318	0.27869	1.19474
704	Ar197	Ar50	7	18	11	plus	0.38889	0.63636	0.51262	0.30969	1.07029
705	Ar197	Ar672	10	22	17	minus	0.45455	0.58824	0.52140	0.27963	1.13157
706	Ar198	Ar563	8	10	11	minus	0.80000	0.72727	0.76364	0.03463	0.10542
707	Ar199	Ar39	63	72	68	plus	0.87500	0.92647	0.90074	0.01747	0.12209
708	Ar199	Ar95	25	64	56	plus	0.39062	0.44643	0.41853	0.29809	1.35409
709	Ar199	Ar95	11	17	25	minus	0.64706	0.44000	0.54353	0.32727	1.57398
710	Ar2	Ar205	12	24	19	minus	0.50000	0.63158	0.56579	0.34101	1.34342
711	Ar2	Ar274	49	53	53	plus	0.92453	0.92453	0.92453	0.02543	0.13451
712	Ar2	Ar279	28	75	65	plus	0.37333	0.43077	0.40205	0.33077	1.27464
713	Ar2	Ar331	4	17	17	minus	0.23529	0.23529	0.23529	0.26375	1.12834
714	Ar2	Ar34	33	65	63	plus	0.50769	0.52381	0.51575	0.36433	1.16760
715	Ar2	Ar429	22	48	37	plus	0.45833	0.59459	0.52646	0.31039	1.25448
716	Ar2	Ar449	13	28	25	minus	0.46429	0.52000	0.49214	0.35221	1.20880
717	Ar2	Ar5	260	278	276	plus	0.93525	0.94203	0.93864	0.02960	0.13394
718	Ar2	Ar579	6	17	9	minus	0.35294	0.66667	0.50980	0.24400	1.18689
719	Ar2	Ar59	9	28	26	minus	0.32143	0.34615	0.33379	0.28152	1.11640
720	Ar2	Ar60	8	15	11	plus	0.53333	0.72727	0.63030	0.37421	1.29906
721	Ar2	Ar60	51	112	88	minus	0.45536	0.57955	0.51745	0.32187	1.17004
722	Ar2	Ar616	5	19	17	minus	0.26316	0.29412	0.27864	0.31225	1.01623
723	Ar2	Ar702	6	13	14	minus	0.46154	0.42857	0.44505	0.34321	1.52642
724	Ar2	Ar813	9	20	12	plus	0.45000	0.75000	0.60000	0.24636	1.59667
725	Ar2	Ar915	4	11	12	plus	0.36364	0.33333	0.34849	0.36468	1.10963
726	Ar2	Ar94	130	135	138	plus	0.96296	0.94203	0.95250	0.02475	0.13996
727	Ar20	Ar259	50	55	54	plus	0.90909	0.92593	0.91751	0.02573	0.14204
728	Ar20	Ar270	46	52	53	minus	0.88462	0.86792	0.87627	0.03577	0.19300
729	Ar20	Ar30	54	59	63	plus	0.91525	0.85714	0.88620	0.04470	0.15341
730	Ar20	Ar31	10	29	18	minus	0.34483	0.55556	0.45020	0.24160	1.12663
731	Ar20	Ar32	12	39	23	minus	0.30769	0.52174	0.41472	0.38875	1.33635
732	Ar20	Ar424	11	25	21	plus	0.44000	0.52381	0.48191	0.39574	1.11569
733	Ar20	Ar430	25	28	29	plus	0.89286	0.86207	0.87746	0.01770	0.13107
734	Ar20	Ar45	13	27	21	plus	0.48148	0.61905	0.55027	0.38450	1.11008
735	Ar20	Ar574	14	17	18	minus	0.82353	0.77778	0.80066	0.01946	0.12812
736	Ar20	Ar629	8	19	13	plus	0.42105	0.61538	0.51821	0.31397	1.24311
737	Ar200	Ar247	35	47	43	plus	0.74468	0.81395	0.77931	0.06157	0.10693
738	Ar200	Ar468	10	19	16	plus	0.52632	0.62500	0.57566	0.04540	0.11130
739	Ar201	Ar316	42	44	46	plus	0.95455	0.91304	0.93379	0.02033	0.13018
740	Ar201	Ar462	28	31	32	minus	0.90323	0.87500	0.88911	0.01950	0.13051
741	Ar201	Ar71	36	76	61	minus	0.47368	0.59016	0.53192	0.25874	1.38701
742	Ar201	Ar90	36	76	58	minus	0.47368	0.62069	0.54719	0.26210	1.26923
743	Ar203	Ar237	24	29	27	plus	0.82759	0.88889	0.85824	0.02685	0.12260
744	Ar203	Ar268	23	26	26	minus	0.88462	0.88462	0.88462	0.06316	0.14227
745	Ar203	Ar56	16	33	30	minus	0.48485	0.53333	0.50909	0.33402	1.29440
746	Ar203	Ar56	5	11	9	minus	0.45455	0.55556	0.50506	0.33288	1.29460
747	Ar203	Ar81	16	33	30	minus	0.48485	0.53333	0.50909	0.29868	1.39983
748	Ar203	Ar81	5	11	9	minus	0.45455	0.55556	0.50506	0.32635	1.37225
749	Ar204	Ar246	23	47	42	minus	0.48936	0.54762	0.51849	0.32415	1.08614
750	Ar204	Ar348	29	33	36	minus	0.87879	0.80556	0.84218	0.06900	0.11737
751	Ar204	Ar365	17	35	32	minus	0.48571	0.53125	0.50848	0.36774	1.07548
752	Ar204	Ar773	7	10	9	plus	0.70000	0.77778	0.73889	0.11997	0.13810
753	Ar204	Ar880	4	12	8	minus	0.33333	0.50000	0.41667	0.21075	1.01125
754	Ar204	Ar883	8	12	11	plus	0.66667	0.72727	0.69697	0.01619	0.09131
755	Ar205	Ar236	26	40	59	plus	0.65000	0.44068	0.54534	0.40922	1.15194
756	Ar205	Ar299	6	12	22	plus	0.50000	0.27273	0.38636	0.32482	1.50683
757	Ar205	Ar34	59	65	64	minus	0.90769	0.92188	0.91478	0.03341	0.14145
758	Ar205	Ar5	34	51	77	minus	0.66667	0.44156	0.55412	0.38205	1.25784
759	Ar206	Ar308	5	25	17	minus	0.20000	0.29412	0.24706	0.48497	0.96461
760	Ar206	Ar604	4	16	14	plus	0.25000	0.28571	0.26786	0.36442	0.97664
761	Ar206	Ar870	7	11	14	plus	0.63636	0.50000	0.56818	0.03350	0.09281
762	Ar207	Ar287	10	32	36	plus	0.31250	0.27778	0.29514	0.29067	1.13701
763	Ar207	Ar417	28	46	44	minus	0.60870	0.63636	0.62253	0.02880	0.08598
764	Ar207	Ar528	16	19	23	minus	0.84211	0.69565	0.76888	0.01960	0.11768
765	Ar208	Ar219	41	45	44	minus	0.91111	0.93182	0.92146	0.02995	0.12513
766	Ar208	Ar395	17	20	19	minus	0.85000	0.89474	0.87237	0.02017	0.13125
767	Ar208	Ar411	12	14	15	plus	0.85714	0.80000	0.82857	0.02660	0.15692
768	Ar208	Ar442	4	9	17	minus	0.44444	0.23529	0.33986	0.30451	1.17180
769	Ar208	Ar67	4	9	17	plus	0.44444	0.23529	0.33986	0.35651	1.13785
770	Ar208	Ar67	27	57	56	minus	0.47368	0.48214	0.47791	0.29190	1.43613
771	Ar209	Ar298	21	33	37	minus	0.63636	0.56757	0.60197	0.35128	1.24158
772	Ar209	Ar354	17	30	36	minus	0.56667	0.47222	0.51944	0.42751	1.22511
773	Ar209	Ar364	17	30	35	minus	0.56667	0.48571	0.52619	0.43027	1.17348
774	Ar209	Ar393	21	32	28	minus	0.65625	0.75000	0.70312	0.32634	1.19589
775	Ar209	Ar68	5	7	7	minus	0.71429	0.71429	0.71429	0.02654	0.13227
776	Ar21	Ar33	64	135	101	plus	0.47407	0.63366	0.55387	0.35137	1.30565
777	Ar21	Ar37	98	209	148	minus	0.46890	0.66216	0.56553	0.33524	1.31337
778	Ar21	Ar886	10	12	12	minus	0.83333	0.83333	0.83333	0.03153	0.11793
779	Ar21	Ar91	114	124	127	plus	0.91935	0.89764	0.90850	0.02192	0.12613
780	Ar210	Ar248	8	29	12	plus	0.27586	0.66667	0.47126	0.31297	1.06941
781	Ar210	Ar34	9	29	12	minus	0.31034	0.75000	0.53017	0.33018	1.18502
782	Ar211	Ar375	4	22	7	minus	0.18182	0.57143	0.37662	0.36091	0.99032
783	Ar211	Ar387	4	22	7	minus	0.18182	0.57143	0.37662	0.35322	0.96732
784	Ar213	Ar296	9	20	19	minus	0.45000	0.47368	0.46184	0.27450	1.37893
785	Ar213	Ar76	19	40	38	minus	0.47500	0.50000	0.48750	0.27496	1.29451
786	Ar213	Ar77	36	40	41	plus	0.90000	0.87805	0.88902	0.02000	0.12789
787	Ar213	Ar98	30	60	57	minus	0.50000	0.52632	0.51316	0.27167	1.37166
788	Ar214	Ar61	22	38	42	plus	0.57895	0.52381	0.55138	0.31077	1.32145
789	Ar214	Ar96	34	63	65	plus	0.53968	0.52308	0.53138	0.31409	1.31097
790	Ar215	Ar54	7	15	11	plus	0.46667	0.63636	0.55151	0.27767	1.21537
791	Ar215	Ar54	4	6	9	plus	0.66667	0.44444	0.55556	0.20343	1.38095
792	Ar215	Ar54	10	35	17	minus	0.28571	0.58824	0.43698	0.35913	1.30649
793	Ar215	Ar97	62	73	70	plus	0.84932	0.88571	0.86752	0.02154	0.12511
794	Ar216	Ar23	63	69	71	plus	0.91304	0.88732	0.90018	0.02167	0.11711
795	Ar216	Ar75	20	66	38	minus	0.30303	0.52632	0.41468	0.38798	1.24903
796	Ar217	Ar237	10	12	13	minus	0.83333	0.76923	0.80128	0.02093	0.13429
797	Ar217	Ar453	12	31	27	plus	0.38710	0.44444	0.41577	0.29349	1.30969
798	Ar217	Ar559	11	30	24	minus	0.36667	0.45833	0.41250	0.30713	1.21655
799	Ar217	Ar56	12	28	23	plus	0.42857	0.52174	0.47515	0.26494	1.37398
800	Ar217	Ar81	12	23	22	plus	0.52174	0.54545	0.53360	0.27616	1.61613
801	Ar218	Ar406	37	40	41	plus	0.92500	0.90244	0.91372	0.04964	0.15508
802	Ar218	Ar407	7	9	9	minus	0.77778	0.77778	0.77778	0.01445	0.09358
803	Ar218	Ar721	18	21	20	minus	0.85714	0.90000	0.87857	0.01826	0.13107
804	Ar218	Ar75	24	55	40	minus	0.43636	0.60000	0.51818	0.34553	1.25179
805	Ar219	Ar252	26	30	31	plus	0.86667	0.83871	0.85269	0.02567	0.13228
806	Ar219	Ar67	37	73	63	plus	0.50685	0.58730	0.54707	0.30266	1.27161
807	Ar22	Ar243	51	58	59	plus	0.87931	0.86441	0.87186	0.03282	0.15458
808	Ar22	Ar344	13	26	37	plus	0.50000	0.35135	0.42568	0.35600	1.52573
809	Ar22	Ar363	31	36	39	plus	0.86111	0.79487	0.82799	0.03123	0.13166
810	Ar22	Ar38	66	69	68	plus	0.95652	0.97059	0.96355	0.01854	0.13135
811	Ar22	Ar477	9	14	21	minus	0.64286	0.42857	0.53571	0.56725	1.12793
812	Ar22	Ar53	44	78	100	minus	0.56410	0.44000	0.50205	0.32038	1.25714
813	Ar22	Ar675	15	17	19	plus	0.88235	0.78947	0.83591	0.01782	0.11740
814	Ar22	Ar9	89	152	204	plus	0.58553	0.43627	0.51090	0.35999	1.27749
815	Ar220	Ar58	53	62	64	minus	0.85484	0.82812	0.84148	0.04678	0.17762
816	Ar220	Ar70	26	63	44	plus	0.41270	0.59091	0.50181	0.32567	1.27567
817	Ar222	Ar332	24	47	41	plus	0.51064	0.58537	0.54800	0.27496	1.35480
818	Ar222	Ar45	24	47	40	plus	0.51064	0.60000	0.55532	0.27341	1.43393
819	Ar222	Ar6	69	75	74	minus	0.92000	0.93243	0.92622	0.02544	0.15480
820	Ar223	Ar320	6	19	12	minus	0.31579	0.50000	0.40790	0.26645	1.35338
821	Ar223	Ar51	7	23	13	minus	0.30435	0.53846	0.42141	0.41364	1.60667
822	Ar223	Ar51	4	19	12	minus	0.21053	0.33333	0.27193	0.45837	1.14861
823	Ar223	Ar64	7	23	13	minus	0.30435	0.53846	0.42141	0.40612	1.65552
824	Ar223	Ar64	4	19	11	minus	0.21053	0.36364	0.28709	0.45860	1.16396
825	Ar223	Ar74	56	68	65	plus	0.82353	0.86154	0.84254	0.03430	0.12685
826	Ar223	Ar824	5	8	7	minus	0.62500	0.71429	0.66965	0.02227	0.11815
827	Ar224	Ar73	61	63	65	plus	0.96825	0.93846	0.95335	0.04001	0.14393
828	Ar224	Ar82	16	62	37	plus	0.25806	0.43243	0.34525	0.40015	1.12920
829	Ar224	Ar83	16	62	38	plus	0.25806	0.42105	0.33955	0.44760	1.11532
830	Ar225	Ar493	9	22	23	plus	0.40909	0.39130	0.40019	0.29373	1.30270
831	Ar225	Ar522	7	20	20	plus	0.35000	0.35000	0.35000	0.33861	1.33645
832	Ar225	Ar65	16	24	46	plus	0.66667	0.34783	0.50725	0.25955	1.22166
833	Ar225	Ar681	5	10	11	plus	0.50000	0.45455	0.47728	0.24788	1.38094
834	Ar226	Ar322	24	29	34	plus	0.82759	0.70588	0.76673	0.08330	0.11300
835	Ar226	Ar34	17	21	21	plus	0.80952	0.80952	0.80952	0.04300	0.13087
836	Ar228	Ar412	29	42	35	plus	0.69048	0.82857	0.75953	0.03422	0.10752
837	Ar228	Ar431	21	23	23	minus	0.91304	0.91304	0.91304	0.04539	0.18839
838	Ar228	Ar75	6	13	12	plus	0.46154	0.50000	0.48077	0.30861	1.27953
839	Ar228	Ar84	4	24	16	plus	0.16667	0.25000	0.20833	0.30335	1.05428
840	Ar229	Ar36	35	66	71	plus	0.53030	0.49296	0.51163	0.36091	1.38510
841	Ar229	Ar76	35	62	65	plus	0.56452	0.53846	0.55149	0.36180	1.29173
842	Ar23	Ar265	50	56	53	minus	0.89286	0.94340	0.91813	0.02708	0.15006
843	Ar23	Ar75	21	49	34	minus	0.42857	0.61765	0.52311	0.29256	1.32881
844	Ar23	Ar75	19	53	34	minus	0.35849	0.55882	0.45865	0.38813	1.15720
845	Ar230	Ar43	21	39	46	plus	0.53846	0.45652	0.49749	0.28843	1.22590
846	Ar230	Ar458	13	19	25	minus	0.68421	0.52000	0.60211	0.27696	1.60972
847	Ar230	Ar620	4	8	10	minus	0.50000	0.40000	0.45000	0.24729	1.77870
848	Ar230	Ar72	20	39	45	minus	0.51282	0.44444	0.47863	0.26788	1.22031
849	Ar230	Ar794	6	11	12	minus	0.54545	0.50000	0.52272	0.30137	1.35859
850	Ar231	Ar24	13	30	25	minus	0.43333	0.52000	0.47667	0.34815	1.41255
851	Ar231	Ar24	5	11	10	minus	0.45455	0.50000	0.47728	0.32526	1.34969
852	Ar231	Ar62	13	30	26	minus	0.43333	0.50000	0.46666	0.35086	1.32802
853	Ar231	Ar66	51	56	56	plus	0.91071	0.91071	0.91071	0.02463	0.13622
854	Ar232	Ar262	17	37	33	plus	0.45946	0.51515	0.48730	0.26330	1.46821
855	Ar232	Ar388	9	19	18	plus	0.47368	0.50000	0.48684	0.32602	1.35193
856	Ar232	Ar592	6	19	17	plus	0.31579	0.35294	0.33437	0.24799	1.33980
857	Ar233	Ar26	28	67	57	minus	0.41791	0.49123	0.45457	0.44092	1.41463
858	Ar233	Ar301	33	41	39	plus	0.80488	0.84615	0.82551	0.03953	0.12844
859	Ar233	Ar452	22	26	27	minus	0.84615	0.81481	0.83048	0.03759	0.16617
860	Ar233	Ar89	24	66	57	minus	0.36364	0.42105	0.39234	0.41930	1.26794
861	Ar234	Ar26	28	58	51	plus	0.48276	0.54902	0.51589	0.28147	1.34882
862	Ar234	Ar8	4	14	13	plus	0.28571	0.30769	0.29670	0.25340	1.27362
863	Ar234	Ar89	23	45	40	plus	0.51111	0.57500	0.54305	0.28830	1.32556
864	Ar235	Ar49	74	78	78	plus	0.94872	0.94872	0.94872	0.03952	0.13155
865	Ar235	Ar59	36	77	62	plus	0.46753	0.58065	0.52409	0.30992	1.30636
866	Ar236	Ar299	8	11	12	plus	0.72727	0.66667	0.69697	0.02578	0.12547
867	Ar236	Ar34	27	59	39	minus	0.45763	0.69231	0.57497	0.46032	1.11152
868	Ar236	Ar5	47	49	51	minus	0.95918	0.92157	0.94037	0.02158	0.13051
869	Ar237	Ar56	12	24	23	minus	0.50000	0.52174	0.51087	0.28454	1.29302
870	Ar237	Ar81	11	23	22	minus	0.47826	0.50000	0.48913	0.23867	1.43601
871	Ar239	Ar302	9	36	23	plus	0.25000	0.39130	0.32065	0.32323	1.60687
872	Ar239	Ar517	9	36	23	plus	0.25000	0.39130	0.32065	0.32880	1.52928
873	Ar239	Ar57	14	17	18	minus	0.82353	0.77778	0.80066	0.03373	0.15064
874	Ar239	Ar649	7	16	13	plus	0.43750	0.53846	0.48798	0.37954	1.01935
875	Ar239	Ar793	7	16	10	plus	0.43750	0.70000	0.56875	0.39189	1.06939
876	Ar24	Ar40	34	77	95	plus	0.44156	0.35789	0.39972	0.27733	1.35150
877	Ar24	Ar40	12	16	29	plus	0.75000	0.41379	0.58190	0.32595	1.16558
878	Ar24	Ar40	4	9	8	minus	0.44444	0.50000	0.47222	0.33505	1.32103
879	Ar24	Ar40	4	13	13	minus	0.30769	0.30769	0.30769	0.24039	1.44288
880	Ar24	Ar605	9	12	21	minus	0.75000	0.42857	0.58929	0.22194	1.12311
881	Ar24	Ar62	120	134	132	plus	0.89552	0.90909	0.90230	0.02729	0.12940
882	Ar24	Ar66	47	78	98	minus	0.60256	0.47959	0.54107	0.26667	1.28577
883	Ar24	Ar66	14	26	32	minus	0.53846	0.43750	0.48798	0.34158	1.31168
884	Ar24	Ar70	74	79	82	plus	0.93671	0.90244	0.91958	0.02263	0.15346
885	Ar24	Ar79	34	79	93	plus	0.43038	0.36559	0.39799	0.27791	1.35730
886	Ar24	Ar79	12	16	27	plus	0.75000	0.44444	0.59722	0.28526	1.12259
887	Ar24	Ar79	6	14	15	minus	0.42857	0.40000	0.41429	0.28685	1.21306
888	Ar24	Ar79	4	9	8	minus	0.44444	0.50000	0.47222	0.33967	1.29333
889	Ar240	Ar343	36	43	42	plus	0.83721	0.85714	0.84718	0.03787	0.13340
890	Ar240	Ar513	8	18	13	minus	0.44444	0.61538	0.52991	0.32887	1.23340
891	Ar240	Ar84	10	24	16	minus	0.41667	0.62500	0.52083	0.32299	1.32183
892	Ar240	Ar84	7	15	10	minus	0.46667	0.70000	0.58333	0.22546	1.08946
893	Ar241	Ar33	24	48	38	plus	0.50000	0.63158	0.56579	0.29950	1.23114
894	Ar242	Ar334	29	37	37	minus	0.78378	0.78378	0.78378	0.02522	0.10991
895	Ar242	Ar584	4	6	6	plus	0.66667	0.66667	0.66667	0.02664	0.08856
896	Ar242	Ar650	9	11	13	minus	0.81818	0.69231	0.75524	0.01962	0.09621
897	Ar243	Ar9	29	58	77	plus	0.50000	0.37662	0.43831	0.42956	1.19909
898	Ar245	Ar42	63	68	71	plus	0.92647	0.88732	0.90690	0.02536	0.13749
899	Ar245	Ar48	31	68	51	plus	0.45588	0.60784	0.53186	0.36781	1.47286
900	Ar246	Ar348	13	28	22	plus	0.46429	0.59091	0.52760	0.34319	1.14602
901	Ar246	Ar365	37	42	40	plus	0.88095	0.92500	0.90298	0.02371	0.12994
902	Ar246	Ar880	7	9	9	plus	0.77778	0.77778	0.77778	0.01643	0.10549
903	Ar246	Ar883	4	8	11	minus	0.50000	0.36364	0.43182	0.25315	1.06754
904	Ar247	Ar921	5	7	7	minus	0.71429	0.71429	0.71429	0.04242	0.11414
905	Ar248	Ar299	8	19	27	plus	0.42105	0.29630	0.35867	0.32316	1.37665
906	Ar248	Ar34	60	67	65	minus	0.89552	0.92308	0.90930	0.02139	0.12488
907	Ar248	Ar714	4	6	13	minus	0.66667	0.30769	0.48718	0.37912	1.20162
908	Ar249	Ar296	15	31	29	minus	0.48387	0.51724	0.50056	0.26906	1.17184
909	Ar249	Ar98	22	55	51	minus	0.40000	0.43137	0.41568	0.24606	1.25870
910	Ar25	Ar29	20	30	53	plus	0.66667	0.37736	0.52202	0.33035	1.24380
911	Ar25	Ar29	7	13	10	plus	0.53846	0.70000	0.61923	0.27813	1.34340
912	Ar25	Ar29	4	7	11	plus	0.57143	0.36364	0.46754	0.37616	0.89539
913	Ar25	Ar29	52	118	143	minus	0.44068	0.36364	0.40216	0.34272	1.31526
914	Ar25	Ar4	23	41	67	plus	0.56098	0.34328	0.45213	0.36317	1.26873
915	Ar25	Ar4	6	13	9	plus	0.46154	0.66667	0.56410	0.25607	1.18984
916	Ar25	Ar4	4	7	10	plus	0.57143	0.40000	0.48572	0.33827	0.90353
917	Ar25	Ar4	79	164	195	minus	0.48171	0.40513	0.44342	0.32525	1.28592
918	Ar25	Ar467	8	17	21	plus	0.47059	0.38095	0.42577	0.29485	1.37671
919	Ar25	Ar557	10	20	22	minus	0.50000	0.45455	0.47728	0.38010	1.27479
920	Ar25	Ar7	202	222	219	minus	0.90991	0.92237	0.91614	0.02773	0.14363
921	Ar250	Ar39	54	63	60	minus	0.85714	0.90000	0.87857	0.01959	0.12788
922	Ar250	Ar398	4	28	10	plus	0.14286	0.40000	0.27143	0.29204	1.04980
923	Ar250	Ar95	13	48	31	plus	0.27083	0.41935	0.34509	0.27645	0.98898
924	Ar251	Ar396	17	20	22	plus	0.85000	0.77273	0.81137	0.04338	0.11289
925	Ar252	Ar380	9	13	18	plus	0.69231	0.50000	0.59615	0.22182	1.51086
926	Ar252	Ar598	12	15	15	minus	0.80000	0.80000	0.80000	0.03714	0.23410
927	Ar252	Ar67	20	48	39	plus	0.41667	0.51282	0.46475	0.30841	1.25899
928	Ar252	Ar67	7	11	16	minus	0.63636	0.43750	0.53693	0.24602	1.65810
929	Ar252	Ar686	16	22	21	minus	0.72727	0.76190	0.74459	0.04761	0.21102
930	Ar253	Ar674	6	9	8	plus	0.66667	0.75000	0.70833	0.01376	0.12165
931	Ar254	Ar68	17	54	40	plus	0.31481	0.42500	0.36990	0.29919	1.38155
932	Ar254	Ar93	18	54	39	plus	0.33333	0.46154	0.39743	0.42217	1.29372
933	Ar255	Ar303	4	14	8	minus	0.28571	0.50000	0.39286	0.08705	0.26059
934	Ar255	Ar51	30	63	56	plus	0.47619	0.53571	0.50595	0.28916	1.30379
935	Ar255	Ar64	29	63	57	plus	0.46032	0.50877	0.48455	0.28330	1.30137
936	Ar256	Ar357	6	27	12	plus	0.22222	0.50000	0.36111	0.46244	1.12497
937	Ar256	Ar99	66	73	70	minus	0.90411	0.94286	0.92349	0.03174	0.13177
938	Ar258	Ar269	15	28	29	plus	0.53571	0.51724	0.52648	0.38330	1.29157
939	Ar258	Ar61	11	19	21	minus	0.57895	0.52381	0.55138	0.36871	1.29316
940	Ar258	Ar76	10	17	16	minus	0.58824	0.62500	0.60662	0.36434	1.26238
941	Ar26	Ar261	11	25	36	plus	0.44000	0.30556	0.37278	0.33276	1.25958
942	Ar26	Ar301	19	37	42	minus	0.51351	0.45238	0.48295	0.45041	1.33005
943	Ar26	Ar369	9	15	20	plus	0.60000	0.45000	0.52500	0.30245	1.56743
944	Ar26	Ar432	8	13	11	plus	0.61538	0.72727	0.67132	0.33460	1.31768
945	Ar26	Ar452	12	28	30	plus	0.42857	0.40000	0.41429	0.43826	1.18620
946	Ar26	Ar564	11	31	20	minus	0.35484	0.55000	0.45242	0.29628	1.21566
947	Ar26	Ar8	65	68	72	plus	0.95588	0.90278	0.92933	0.03298	0.13279
948	Ar26	Ar89	123	132	133	plus	0.93182	0.92481	0.92832	0.02644	0.13547
949	Ar261	Ar323	12	20	36	plus	0.60000	0.33333	0.46666	0.34672	1.15653
950	Ar261	Ar89	9	22	15	plus	0.40909	0.60000	0.50455	0.33784	1.21939
951	Ar262	Ar388	25	28	29	plus	0.89286	0.86207	0.87746	0.01531	0.14256
952	Ar262	Ar43	4	10	9	minus	0.40000	0.44444	0.42222	0.33549	1.32621
953	Ar262	Ar592	13	16	18	plus	0.81250	0.72222	0.76736	0.02498	0.10988
954	Ar263	Ar347	35	37	38	plus	0.94595	0.92105	0.93350	0.01974	0.13376
955	Ar263	Ar419	18	29	35	plus	0.62069	0.51429	0.56749	0.31827	1.43040
956	Ar264	Ar527	20	27	24	plus	0.74074	0.83333	0.78703	0.05505	0.16664
957	Ar266	Ar399	27	36	33	plus	0.75000	0.81818	0.78409	0.05374	0.11584
958	Ar267	Ar289	7	22	17	plus	0.31818	0.41176	0.36497	0.45339	1.11994
959	Ar267	Ar366	31	35	33	plus	0.88571	0.93939	0.91255	0.04624	0.10797
960	Ar268	Ar56	22	46	38	plus	0.47826	0.57895	0.52860	0.30064	1.35747
961	Ar268	Ar63	19	23	25	plus	0.82609	0.76000	0.79304	0.03727	0.23964
962	Ar268	Ar81	23	49	39	plus	0.46939	0.58974	0.52957	0.29950	1.38824
963	Ar269	Ar77	5	17	21	plus	0.29412	0.23810	0.26611	0.32075	1.12723
964	Ar27	Ar31	5	21	10	plus	0.23810	0.50000	0.36905	0.38816	1.53412
965	Ar27	Ar31	66	165	102	minus	0.40000	0.64706	0.52353	0.36826	1.32045
966	Ar270	Ar31	10	29	18	plus	0.34483	0.55556	0.45020	0.24280	1.31636
967	Ar271	Ar92	55	69	62	minus	0.79710	0.88710	0.84210	0.04320	0.14162
968	Ar272	Ar294	25	37	34	minus	0.67568	0.73529	0.70548	0.07233	0.16903
969	Ar274	Ar449	6	16	11	minus	0.37500	0.54545	0.46022	0.61114	1.14165
970	Ar274	Ar59	5	18	13	minus	0.27778	0.38462	0.33120	0.30111	0.98833
971	Ar274	Ar616	5	18	17	minus	0.27778	0.29412	0.28595	0.29643	0.95558
972	Ar276	Ar285	54	66	66	plus	0.81818	0.81818	0.81818	0.05635	0.18157
973	Ar276	Ar3	6	21	12	plus	0.28571	0.50000	0.39286	0.64448	0.94953
974	Ar276	Ar35	5	21	11	plus	0.23810	0.45455	0.34632	0.36519	1.08138
975	Ar277	Ar73	45	51	52	plus	0.88235	0.86538	0.87387	0.02826	0.13546
976	Ar277	Ar82	10	31	32	plus	0.32258	0.31250	0.31754	0.28524	1.45015
977	Ar277	Ar83	11	31	30	plus	0.35484	0.36667	0.36075	0.33185	1.29043
978	Ar277	Ar83	4	13	8	minus	0.30769	0.50000	0.40385	0.44924	1.19954
979	Ar278	Ar28	17	27	35	plus	0.62963	0.48571	0.55767	0.32144	1.36959
980	Ar278	Ar28	9	16	23	minus	0.56250	0.39130	0.47690	0.24313	1.21580
981	Ar278	Ar489	5	11	14	minus	0.45455	0.35714	0.40585	0.21857	1.34862
982	Ar279	Ar94	29	65	75	plus	0.44615	0.38667	0.41641	0.32669	1.24701
983	Ar28	Ar280	24	52	39	plus	0.46154	0.61538	0.53846	0.41820	1.29311
984	Ar28	Ar353	38	42	41	minus	0.90476	0.92683	0.91580	0.04249	0.15277
985	Ar28	Ar489	20	24	25	plus	0.83333	0.80000	0.81666	0.06965	0.14241
986	Ar28	Ar494	15	33	26	plus	0.45455	0.57692	0.51574	0.28834	1.30454
987	Ar28	Ar654	14	16	17	plus	0.87500	0.82353	0.84926	0.01838	0.13146
988	Ar28	Ar68	7	18	18	minus	0.38889	0.38889	0.38889	0.43837	1.28511
989	Ar28	Ar93	16	33	36	minus	0.48485	0.44444	0.46464	0.32657	1.23407
990	Ar280	Ar353	9	19	26	minus	0.47368	0.34615	0.40992	0.46460	1.38529
991	Ar283	Ar32	13	20	19	plus	0.65000	0.68421	0.66711	0.28873	1.26482
992	Ar283	Ar55	18	21	20	minus	0.85714	0.90000	0.87857	0.01603	0.12515
993	Ar285	Ar3	4	18	10	plus	0.22222	0.40000	0.31111	0.35821	0.98732
994	Ar285	Ar35	4	18	10	plus	0.22222	0.40000	0.31111	0.27267	1.12132
995	Ar286	Ar51	9	30	20	plus	0.30000	0.45000	0.37500	0.40310	1.17331
996	Ar286	Ar64	9	30	17	plus	0.30000	0.52941	0.41470	0.39353	1.23232
997	Ar287	Ar528	5	20	22	minus	0.25000	0.22727	0.23863	0.29369	1.00574
998	Ar288	Ar50	6	17	10	plus	0.35294	0.60000	0.47647	0.30920	1.02692
999	Ar288	Ar672	10	23	17	minus	0.43478	0.58824	0.51151	0.27185	1.11433
1000	Ar289	Ar366	7	17	21	plus	0.41176	0.33333	0.37255	0.43556	1.04639
1001	Ar29	Ar4	181	199	194	plus	0.90955	0.93299	0.92127	0.02462	0.13764
1002	Ar29	Ar7	54	143	121	plus	0.37762	0.44628	0.41195	0.36194	1.36158
1003	Ar29	Ar7	19	52	30	minus	0.36538	0.63333	0.49935	0.36174	1.40292
1004	Ar29	Ar7	6	10	14	minus	0.60000	0.42857	0.51428	0.24374	1.32111
1005	Ar291	Ar3	55	60	59	plus	0.91667	0.93220	0.92444	0.03119	0.14220
1006	Ar291	Ar300	23	34	39	minus	0.67647	0.58974	0.63311	0.27366	1.32711
1007	Ar292	Ar293	45	53	51	plus	0.84906	0.88235	0.86570	0.02497	0.13412
1008	Ar295	Ar42	45	50	48	minus	0.90000	0.93750	0.91875	0.02505	0.13639
1009	Ar295	Ar48	12	19	18	plus	0.63158	0.66667	0.64912	0.29474	1.26741
1010	Ar296	Ar98	57	59	60	plus	0.96610	0.95000	0.95805	0.02401	0.13564
1011	Ar297	Ar39	12	23	35	plus	0.52174	0.34286	0.43230	0.20588	1.60293
1012	Ar297	Ar398	9	11	11	minus	0.81818	0.81818	0.81818	0.01849	0.15511
1013	Ar297	Ar543	15	19	19	minus	0.78947	0.78947	0.78947	0.02732	0.25048
1014	Ar297	Ar588	13	16	15	plus	0.81250	0.86667	0.83959	0.01334	0.13145
1015	Ar297	Ar608	8	17	23	plus	0.47059	0.34783	0.40921	0.18566	1.57179
1016	Ar298	Ar393	26	31	30	plus	0.83871	0.86667	0.85269	0.02004	0.13771
1017	Ar299	Ar34	16	50	31	minus	0.32000	0.51613	0.41807	0.33868	1.32907
1018	Ar3	Ar300	27	44	49	minus	0.61364	0.55102	0.58233	0.30116	1.27814
1019	Ar3	Ar305	10	12	12	plus	0.83333	0.83333	0.83333	0.00045	0.00080
1020	Ar3	Ar305	10	12	12	plus	0.83333	0.83333	0.83333	0.00045	0.00079
1021	Ar3	Ar35	196	226	221	plus	0.86726	0.88688	0.87707	0.04366	0.16566
1022	Ar3	Ar355	4	25	23	minus	0.16000	0.17391	0.16696	0.56635	1.55664
1023	Ar3	Ar41	21	39	40	plus	0.53846	0.52500	0.53173	0.34294	1.39546
1024	Ar3	Ar41	16	42	46	minus	0.38095	0.34783	0.36439	0.45703	1.38336
1025	Ar3	Ar41	4	16	21	minus	0.25000	0.19048	0.22024	0.28791	1.32949
1026	Ar3	Ar44	20	39	39	plus	0.51282	0.51282	0.51282	0.33315	1.49848
1027	Ar3	Ar44	14	42	47	minus	0.33333	0.29787	0.31560	0.44743	1.33041
1028	Ar3	Ar44	4	16	21	minus	0.25000	0.19048	0.22024	0.28651	1.42586
1029	Ar3	Ar521	10	12	12	plus	0.83333	0.83333	0.83333	0.00047	0.00035
1030	Ar3	Ar803	7	10	9	plus	0.70000	0.77778	0.73889	0.04918	0.14672
1031	Ar3	Ar85	136	158	157	plus	0.86076	0.86624	0.86350	0.03183	0.14249
1032	Ar30	Ar32	60	161	120	minus	0.37267	0.50000	0.43634	0.30002	1.35682
1033	Ar30	Ar55	109	118	118	plus	0.92373	0.92373	0.92373	0.03257	0.13697
1034	Ar301	Ar89	16	42	40	minus	0.38095	0.40000	0.39048	0.42561	1.39872
1035	Ar302	Ar408	9	17	21	plus	0.52941	0.42857	0.47899	0.36094	1.17533
1036	Ar302	Ar517	33	35	35	plus	0.94286	0.94286	0.94286	0.02847	0.13015
1037	Ar302	Ar835	11	15	14	plus	0.73333	0.78571	0.75952	0.01603	0.12035
1038	Ar303	Ar51	15	53	35	minus	0.28302	0.42857	0.35579	0.41008	0.99585
1039	Ar303	Ar64	14	53	33	minus	0.26415	0.42424	0.34420	0.31949	1.03333
1040	Ar303	Ar747	11	13	13	plus	0.84615	0.84615	0.84615	0.01686	0.13690
1041	Ar303	Ar873	11	20	16	plus	0.55000	0.68750	0.61875	0.01937	0.10511
1042	Ar304	Ar356	21	25	26	plus	0.84000	0.80769	0.82384	0.02085	0.12172
1043	Ar304	Ar50	7	13	11	plus	0.53846	0.63636	0.58741	0.30100	1.20699
1044	Ar304	Ar50	5	28	24	minus	0.17857	0.20833	0.19345	0.24862	1.44753
1045	Ar304	Ar529	8	11	11	minus	0.72727	0.72727	0.72727	0.02759	0.09868
1046	Ar305	Ar305	10	12	12	plus	0.83333	0.83333	0.83333	0.00262	0.00263
1047	Ar305	Ar521	10	12	12	plus	0.83333	0.83333	0.83333	0.00236	0.00276
1048	Ar305	Ar521	10	12	12	plus	0.83333	0.83333	0.83333	0.00031	0.00030
1049	Ar305	Ar85	10	12	12	plus	0.83333	0.83333	0.83333	0.04158	0.15215
1050	Ar305	Ar85	10	12	12	plus	0.83333	0.83333	0.83333	0.04362	0.15404
1051	Ar306	Ar372	13	23	35	minus	0.56522	0.37143	0.46832	0.28874	1.41342
1052	Ar306	Ar713	4	7	12	plus	0.57143	0.33333	0.45238	0.29977	1.13832
1053	Ar306	Ar73	5	9	14	plus	0.55556	0.35714	0.45635	0.25847	1.09272
1054	Ar306	Ar83	52	58	57	plus	0.89655	0.91228	0.90441	0.01906	0.13841
1055	Ar308	Ar428	5	15	19	plus	0.33333	0.26316	0.29824	0.36924	0.93940
1056	Ar308	Ar546	5	16	16	plus	0.31250	0.31250	0.31250	0.38069	0.99124
1057	Ar309	Ar318	26	38	36	plus	0.68421	0.72222	0.70321	0.07743	0.13673
1058	Ar31	Ar87	14	23	34	plus	0.60870	0.41176	0.51023	0.33760	1.42078
1059	Ar31	Ar87	9	20	28	minus	0.45000	0.32143	0.38572	0.34823	1.34006
1060	Ar310	Ar333	37	48	47	minus	0.77083	0.78723	0.77903	0.03693	0.10328
1061	Ar311	Ar954	5	7	9	minus	0.71429	0.55556	0.63492	0.06989	0.09590
1062	Ar312	Ar973	7	9	11	plus	0.77778	0.63636	0.70707	0.05688	0.12112
1063	Ar313	Ar542	7	18	20	plus	0.38889	0.35000	0.36945	0.09171	0.12947
1064	Ar313	Ar542	6	9	9	minus	0.66667	0.66667	0.66667	0.07557	0.30774
1065	Ar314	Ar61	35	42	53	plus	0.83333	0.66038	0.74686	0.05217	0.11724
1066	Ar316	Ar71	22	46	41	minus	0.47826	0.53659	0.50743	0.25678	1.31802
1067	Ar316	Ar90	22	46	38	minus	0.47826	0.57895	0.52860	0.24834	1.31858
1068	Ar317	Ar563	4	6	6	minus	0.66667	0.66667	0.66667	0.02990	0.10181
1069	Ar319	Ar51	13	40	24	plus	0.32500	0.54167	0.43334	0.42991	1.42173
1070	Ar319	Ar64	12	40	23	plus	0.30000	0.52174	0.41087	0.40478	1.44812
1071	Ar32	Ar339	16	23	40	minus	0.69565	0.40000	0.54783	0.35985	1.27887
1072	Ar32	Ar351	18	30	34	minus	0.60000	0.52941	0.56471	0.30865	1.51383
1073	Ar32	Ar40	18	33	39	minus	0.54545	0.46154	0.50350	0.30076	1.46514
1074	Ar32	Ar427	14	20	29	minus	0.70000	0.48276	0.59138	0.38240	1.25455
1075	Ar32	Ar55	61	117	137	minus	0.52137	0.44526	0.48331	0.28539	1.35787
1076	Ar320	Ar627	7	21	18	plus	0.33333	0.38889	0.36111	0.33204	1.29428
1077	Ar320	Ar74	13	40	43	minus	0.32500	0.30233	0.31366	0.26451	1.37260
1078	Ar323	Ar633	8	14	13	plus	0.57143	0.61538	0.59340	0.28431	1.28710
1079	Ar324	Ar57	11	18	28	plus	0.61111	0.39286	0.50199	0.30848	1.20064
1080	Ar324	Ar57	6	9	20	minus	0.66667	0.30000	0.48333	0.43495	1.18539
1081	Ar324	Ar88	11	18	28	plus	0.61111	0.39286	0.50199	0.31495	1.29729
1082	Ar324	Ar88	7	10	23	minus	0.70000	0.30435	0.50218	0.42577	1.27064
1083	Ar325	Ar514	23	29	28	plus	0.79310	0.82143	0.80727	0.03340	0.13062
1084	Ar325	Ar850	5	8	7	minus	0.62500	0.71429	0.66965	0.11979	0.27000
1085	Ar328	Ar355	38	48	49	plus	0.79167	0.77551	0.78359	0.03984	0.13321
1086	Ar328	Ar44	4	7	6	minus	0.57143	0.66667	0.61905	0.02902	0.13338
1087	Ar329	Ar47	25	48	56	plus	0.52083	0.44643	0.48363	0.33926	1.25282
1088	Ar329	Ar69	25	48	52	plus	0.52083	0.48077	0.50080	0.32015	1.21648
1089	Ar33	Ar37	119	133	132	minus	0.89474	0.90152	0.89813	0.03292	0.14779
1090	Ar33	Ar383	9	14	13	plus	0.64286	0.69231	0.66758	0.39149	1.24275
1091	Ar33	Ar383	4	15	11	plus	0.26667	0.36364	0.31516	0.35685	0.95817
1092	Ar33	Ar389	9	14	13	plus	0.64286	0.69231	0.66758	0.40028	1.22172
1093	Ar33	Ar86	9	14	23	minus	0.64286	0.39130	0.51708	0.33734	1.44364
1094	Ar33	Ar886	5	11	7	minus	0.45455	0.71429	0.58442	0.33050	1.05790
1095	Ar33	Ar91	52	85	124	plus	0.61176	0.41935	0.51555	0.32687	1.33540
1096	Ar331	Ar49	18	27	30	plus	0.66667	0.60000	0.63333	0.37530	1.38736
1097	Ar331	Ar59	42	47	45	plus	0.89362	0.93333	0.91348	0.03021	0.14848
1098	Ar332	Ar45	45	49	48	plus	0.91837	0.93750	0.92793	0.02179	0.12448
1099	Ar332	Ar6	24	46	51	minus	0.52174	0.47059	0.49616	0.29771	1.20459
1100	Ar335	Ar591	7	10	9	plus	0.70000	0.77778	0.73889	0.08704	0.15491
1101	Ar338	Ar357	14	48	31	minus	0.29167	0.45161	0.37164	0.40573	1.07114
1102	Ar338	Ar99	43	49	51	plus	0.87755	0.84314	0.86035	0.02429	0.12144
1103	Ar339	Ar427	29	35	35	plus	0.82857	0.82857	0.82857	0.04420	0.22797
1104	Ar34	Ar5	54	93	118	plus	0.58065	0.45763	0.51914	0.39361	1.16599
1105	Ar34	Ar714	4	6	13	plus	0.66667	0.30769	0.48718	0.39179	1.26578
1106	Ar34	Ar912	7	9	9	minus	0.77778	0.77778	0.77778	0.02216	0.12692
1107	Ar342	Ar480	26	34	30	plus	0.76471	0.86667	0.81569	0.05087	0.13929
1108	Ar343	Ar84	7	14	10	minus	0.50000	0.70000	0.60000	0.22233	1.18009
1109	Ar344	Ar675	8	25	17	plus	0.32000	0.47059	0.39530	0.25061	1.39795
1110	Ar345	Ar422	29	35	39	plus	0.82857	0.74359	0.78608	0.04159	0.10348
1111	Ar346	Ar472	6	30	27	plus	0.20000	0.22222	0.21111	0.40125	1.35152
1112	Ar347	Ar419	20	34	38	plus	0.58824	0.52632	0.55728	0.34085	1.41355
1113	Ar347	Ar448	4	8	10	minus	0.50000	0.40000	0.45000	0.23335	0.92499
1114	Ar347	Ar501	5	8	11	plus	0.62500	0.45455	0.53978	0.23535	1.10037
1115	Ar347	Ar791	9	11	12	minus	0.81818	0.75000	0.78409	0.02680	0.10992
1116	Ar348	Ar365	13	22	26	plus	0.59091	0.50000	0.54546	0.34756	1.09488
1117	Ar350	Ar445	23	26	25	plus	0.88462	0.92000	0.90231	0.01967	0.12431
1118	Ar350	Ar47	7	12	11	minus	0.58333	0.63636	0.60984	0.05877	0.21360
1119	Ar351	Ar40	32	37	37	plus	0.86486	0.86486	0.86486	0.02215	0.12095
1120	Ar354	Ar364	40	43	42	plus	0.93023	0.95238	0.94131	0.02205	0.12435
1121	Ar354	Ar68	7	13	13	plus	0.53846	0.53846	0.53846	0.38622	1.22128
1122	Ar355	Ar85	4	23	24	minus	0.17391	0.16667	0.17029	0.49010	1.80873
1123	Ar356	Ar50	7	13	11	plus	0.53846	0.63636	0.58741	0.30642	1.15926
1124	Ar357	Ar99	13	23	30	minus	0.56522	0.43333	0.49927	0.36011	1.21978
1125	Ar357	Ar99	6	14	21	minus	0.42857	0.28571	0.35714	0.55772	1.11587
1126	Ar36	Ar46	4	11	7	plus	0.36364	0.57143	0.46754	0.30319	1.43806
1127	Ar36	Ar46	59	137	145	minus	0.43066	0.40690	0.41878	0.40268	1.27808
1128	Ar36	Ar76	64	68	66	plus	0.94118	0.96970	0.95544	0.02285	0.12906
1129	Ar36	Ar80	132	141	143	minus	0.93617	0.92308	0.92962	0.04221	0.16381
1130	Ar361	Ar497	9	11	11	minus	0.81818	0.81818	0.81818	0.11490	0.15415
1131	Ar361	Ar589	8	10	10	minus	0.80000	0.80000	0.80000	0.02781	0.10188
1132	Ar361	Ar71	8	16	17	minus	0.50000	0.47059	0.48530	0.44101	1.22471
1133	Ar361	Ar90	9	17	19	minus	0.52941	0.47368	0.50155	0.42271	1.05556
1134	Ar362	Ar39	36	38	39	plus	0.94737	0.92308	0.93522	0.01347	0.11875
1135	Ar362	Ar95	16	30	26	plus	0.53333	0.61538	0.57435	0.25810	1.12024
1136	Ar363	Ar477	9	14	21	minus	0.64286	0.42857	0.53571	0.36794	1.06309
1137	Ar363	Ar53	10	21	16	minus	0.47619	0.62500	0.55059	0.28612	1.32658
1138	Ar363	Ar9	23	39	41	plus	0.58974	0.56098	0.57536	0.28336	1.33593
1139	Ar364	Ar68	7	13	13	plus	0.53846	0.53846	0.53846	0.38440	1.14580
1140	Ar367	Ar50	7	16	13	plus	0.43750	0.53846	0.48798	0.34460	1.48441
1141	Ar367	Ar52	31	34	33	minus	0.91176	0.93939	0.92558	0.02168	0.14011
1142	Ar369	Ar432	34	41	41	plus	0.82927	0.82927	0.82927	0.02085	0.12035
1143	Ar369	Ar8	24	48	46	plus	0.50000	0.52174	0.51087	0.29871	1.21612
1144	Ar37	Ar383	9	14	13	minus	0.64286	0.69231	0.66758	0.38632	1.24774
1145	Ar37	Ar383	4	17	11	minus	0.23529	0.36364	0.29946	0.32587	1.09011
1146	Ar37	Ar389	9	14	13	minus	0.64286	0.69231	0.66758	0.39673	1.20868
1147	Ar37	Ar886	6	16	12	plus	0.37500	0.50000	0.43750	0.36295	1.04289
1148	Ar37	Ar91	53	81	124	minus	0.65432	0.42742	0.54087	0.36985	1.30614
1149	Ar372	Ar83	13	35	23	minus	0.37143	0.56522	0.46832	0.29519	1.48981
1150	Ar374	Ar691	5	14	12	plus	0.35714	0.41667	0.38690	0.10273	0.07278
1151	Ar374	Ar694	3	5	5	minus	0.60000	0.60000	0.60000	0.03426	0.07613
1152	Ar375	Ar387	40	45	43	plus	0.88889	0.93023	0.90956	0.03280	0.12529
1153	Ar376	Ar96	14	29	33	plus	0.48276	0.42424	0.45350	0.25446	1.30224
1154	Ar378	Ar74	24	34	37	minus	0.70588	0.64865	0.67727	0.02808	0.11999
1155	Ar379	Ar58	17	26	37	plus	0.65385	0.45946	0.55666	0.27585	1.37576
1156	Ar38	Ar499	19	26	22	plus	0.73077	0.86364	0.79720	0.04322	0.12424
1157	Ar38	Ar8	60	123	194	plus	0.48780	0.30928	0.39854	0.39716	1.17013
1158	Ar380	Ar598	9	18	13	minus	0.50000	0.69231	0.59615	0.21973	1.44668
1159	Ar380	Ar67	22	28	28	minus	0.78571	0.78571	0.78571	0.01955	0.13184
1160	Ar383	Ar389	33	36	41	plus	0.91667	0.80488	0.86078	0.04514	0.13525
1161	Ar385	Ar548	6	10	11	plus	0.60000	0.54545	0.57272	0.01833	0.06900
1162	Ar385	Ar693	12	17	15	minus	0.70588	0.80000	0.75294	0.03463	0.14401
1163	Ar386	Ar752	13	16	16	plus	0.81250	0.81250	0.81250	0.03154	0.12217
1164	Ar388	Ar43	4	11	9	minus	0.36364	0.44444	0.40404	0.40557	1.39249
1165	Ar39	Ar398	7	28	14	minus	0.25000	0.50000	0.37500	0.34440	1.11500
1166	Ar39	Ar588	4	13	9	plus	0.30769	0.44444	0.37606	0.19682	1.48498
1167	Ar39	Ar608	21	23	24	plus	0.91304	0.87500	0.89402	0.01829	0.14154
1168	Ar39	Ar95	44	91	83	plus	0.48352	0.53012	0.50682	0.28590	1.22739
1169	Ar39	Ar95	4	9	11	plus	0.44444	0.36364	0.40404	0.27368	1.24891
1170	Ar39	Ar95	11	18	25	minus	0.61111	0.44000	0.52555	0.31518	1.48618
1171	Ar39	Ar95	10	39	26	minus	0.25641	0.38462	0.32051	0.38610	1.05122
1172	Ar390	Ar82	6	29	14	plus	0.20690	0.42857	0.31773	0.31751	1.26586
1173	Ar392	Ar414	14	25	27	minus	0.56000	0.51852	0.53926	0.26644	1.46027
1174	Ar392	Ar45	41	44	44	plus	0.93182	0.93182	0.93182	0.05109	0.15207
1175	Ar392	Ar6	22	44	48	minus	0.50000	0.45833	0.47917	0.29952	1.29127
1176	Ar395	Ar86	7	21	22	plus	0.33333	0.31818	0.32576	0.59064	1.02419
1177	Ar397	Ar403	11	17	29	plus	0.64706	0.37931	0.51319	0.26848	1.27043
1178	Ar397	Ar97	18	30	47	minus	0.60000	0.38298	0.49149	0.26398	1.29170
1179	Ar4	Ar446	9	31	19	minus	0.29032	0.47368	0.38200	0.35154	1.21459
1180	Ar4	Ar467	17	19	21	minus	0.89474	0.80952	0.85213	0.03147	0.12055
1181	Ar4	Ar557	19	22	22	plus	0.86364	0.86364	0.86364	0.02331	0.11839
1182	Ar4	Ar610	9	15	13	minus	0.60000	0.69231	0.64616	0.11143	0.22792
1183	Ar4	Ar7	102	255	200	plus	0.40000	0.51000	0.45500	0.35595	1.27275
1184	Ar4	Ar7	23	67	41	minus	0.34328	0.56098	0.45213	0.39753	1.31480
1185	Ar4	Ar7	6	9	14	minus	0.66667	0.42857	0.54762	0.25490	1.17059
1186	Ar40	Ar62	33	94	76	plus	0.35106	0.43421	0.39263	0.30726	1.26894
1187	Ar40	Ar62	14	39	29	plus	0.35897	0.48276	0.42087	0.34603	1.08829
1188	Ar40	Ar62	4	13	13	minus	0.30769	0.30769	0.30769	0.24173	1.55826
1189	Ar40	Ar79	132	142	139	plus	0.92958	0.94964	0.93961	0.02304	0.13508
1190	Ar403	Ar97	28	33	34	minus	0.84848	0.82353	0.83600	0.02112	0.12591
1191	Ar405	Ar444	33	37	36	plus	0.89189	0.91667	0.90428	0.01924	0.14092
1192	Ar405	Ar48	13	30	27	minus	0.43333	0.48148	0.45741	0.31865	1.35024
1193	Ar406	Ar75	17	40	29	minus	0.42500	0.58621	0.50560	0.29973	1.37174
1194	Ar408	Ar835	7	16	13	plus	0.43750	0.53846	0.48798	0.32387	1.29863
1195	Ar41	Ar44	152	172	177	plus	0.88372	0.85876	0.87124	0.04054	0.14002
1196	Ar41	Ar49	4	7	6	minus	0.57143	0.66667	0.61905	0.02764	0.10801
1197	Ar41	Ar59	4	8	9	minus	0.50000	0.44444	0.47222	0.39422	1.40066
1198	Ar41	Ar85	21	40	38	plus	0.52500	0.55263	0.53882	0.37510	1.34236
1199	Ar41	Ar85	14	46	41	minus	0.30435	0.34146	0.32290	0.31628	1.31381
1200	Ar41	Ar85	4	21	15	minus	0.19048	0.26667	0.22858	0.29014	1.32981
1201	Ar411	Ar442	4	10	17	minus	0.40000	0.23529	0.31765	0.28586	1.29585
1202	Ar411	Ar67	5	10	17	plus	0.50000	0.29412	0.39706	0.37610	1.14122
1203	Ar411	Ar67	6	17	22	minus	0.35294	0.27273	0.31283	0.34344	1.01422
1204	Ar412	Ar84	4	22	16	plus	0.18182	0.25000	0.21591	0.30569	1.03803
1205	Ar413	Ar520	15	18	19	plus	0.83333	0.78947	0.81140	0.03790	0.15103
1206	Ar413	Ar548	5	9	10	plus	0.55556	0.50000	0.52778	0.04213	0.08664
1207	Ar414	Ar45	19	41	36	minus	0.46341	0.52778	0.49560	0.29347	1.40311
1208	Ar414	Ar6	34	44	41	plus	0.77273	0.82927	0.80100	0.04016	0.13542
1209	Ar415	Ar6	19	30	35	plus	0.63333	0.54286	0.58810	0.25914	1.23590
1210	Ar415	Ar87	19	30	34	plus	0.63333	0.55882	0.59607	0.25478	1.17141
1211	Ar416	Ar728	11	15	13	plus	0.73333	0.84615	0.78974	0.13873	0.18035
1212	Ar42	Ar48	43	109	78	plus	0.39450	0.55128	0.47289	0.34198	1.33124
1213	Ar42	Ar48	5	10	12	plus	0.50000	0.41667	0.45833	0.27418	1.49971
1214	Ar42	Ar48	4	11	11	plus	0.36364	0.36364	0.36364	0.41472	1.05601
1215	Ar42	Ar48	12	18	18	minus	0.66667	0.66667	0.66667	0.32330	1.22481
1216	Ar42	Ar712	18	21	20	plus	0.85714	0.90000	0.87857	0.03562	0.17437
1217	Ar42	Ar919	3	5	5	plus	0.60000	0.60000	0.60000	0.01363	0.12564
1218	Ar421	Ar65	13	28	29	plus	0.46429	0.44828	0.45628	0.32847	1.34642
1219	Ar424	Ar574	6	13	17	minus	0.46154	0.35294	0.40724	0.46572	1.01805
1220	Ar424	Ar629	10	13	14	plus	0.76923	0.71429	0.74176	0.02749	0.13139
1221	Ar424	Ar765	6	9	14	plus	0.66667	0.42857	0.54762	0.03432	0.15245
1222	Ar425	Ar556	14	21	22	plus	0.66667	0.63636	0.65152	0.04075	0.14240
1223	Ar426	Ar459	8	11	12	plus	0.72727	0.66667	0.69697	0.05466	0.12392
1224	Ar428	Ar546	14	16	18	plus	0.87500	0.77778	0.82639	0.04542	0.12779
1225	Ar428	Ar615	4	7	8	minus	0.57143	0.50000	0.53571	0.11971	0.23060
1226	Ar429	Ar94	21	37	49	plus	0.56757	0.42857	0.49807	0.29043	1.25878
1227	Ar43	Ar72	135	146	139	minus	0.92466	0.97122	0.94794	0.02226	0.13393
1228	Ar43	Ar740	4	8	10	plus	0.50000	0.40000	0.45000	0.33961	0.88832
1229	Ar430	Ar45	10	23	18	plus	0.43478	0.55556	0.49517	0.36160	1.14541
1230	Ar431	Ar75	8	15	14	minus	0.53333	0.57143	0.55238	0.32320	1.26149
1231	Ar432	Ar8	22	36	36	plus	0.61111	0.61111	0.61111	0.27791	1.29256
1232	Ar433	Ar583	7	19	21	plus	0.36842	0.33333	0.35088	0.30461	1.21789
1233	Ar433	Ar68	24	29	31	plus	0.82759	0.77419	0.80089	0.01988	0.12538
1234	Ar434	Ar847	9	13	12	minus	0.69231	0.75000	0.72115	0.06953	0.12069
1235	Ar438	Ar550	22	29	27	plus	0.75862	0.81481	0.78672	0.02247	0.11686
1236	Ar44	Ar85	18	34	33	plus	0.52941	0.54545	0.53743	0.32887	1.52335
1237	Ar44	Ar85	15	47	41	minus	0.31915	0.36585	0.34250	0.35611	1.29076
1238	Ar44	Ar85	4	21	15	minus	0.19048	0.26667	0.22858	0.28716	1.43238
1239	Ar441	Ar509	11	14	13	plus	0.78571	0.84615	0.81593	0.01494	0.13209
1240	Ar442	Ar67	27	32	29	minus	0.84375	0.93103	0.88739	0.03402	0.13809
1241	Ar444	Ar48	12	27	23	minus	0.44444	0.52174	0.48309	0.32924	1.37695
1242	Ar446	Ar7	17	20	20	minus	0.85000	0.85000	0.85000	0.02021	0.11920
1243	Ar447	Ar78	26	33	34	plus	0.78788	0.76471	0.77629	0.03044	0.12803
1244	Ar448	Ar501	20	22	25	minus	0.90909	0.80000	0.85454	0.02971	0.13744
1245	Ar448	Ar75	4	8	8	plus	0.50000	0.50000	0.50000	0.28530	1.13528
1246	Ar448	Ar791	4	10	9	plus	0.40000	0.44444	0.42222	0.67451	0.69491
1247	Ar449	Ar94	5	13	11	minus	0.38462	0.45455	0.41958	0.24981	1.32393
1248	Ar45	Ar491	14	19	26	plus	0.73684	0.53846	0.63765	0.29057	1.51484
1249	Ar45	Ar6	84	151	188	minus	0.55629	0.44681	0.50155	0.29946	1.29997
1250	Ar45	Ar639	4	13	18	plus	0.30769	0.22222	0.26495	0.29708	0.99222
1251	Ar45	Ar775	8	10	10	minus	0.80000	0.80000	0.80000	0.01963	0.11191
1252	Ar452	Ar89	12	30	28	plus	0.40000	0.42857	0.41429	0.42462	1.32162
1253	Ar453	Ar559	22	26	24	minus	0.84615	0.91667	0.88141	0.01715	0.11611
1254	Ar457	Ar484	9	15	16	plus	0.60000	0.56250	0.58125	0.09651	0.17345
1255	Ar458	Ar620	12	15	16	plus	0.80000	0.75000	0.77500	0.02796	0.14835
1256	Ar458	Ar794	10	12	12	plus	0.83333	0.83333	0.83333	0.01387	0.13234
1257	Ar46	Ar632	6	15	16	minus	0.40000	0.37500	0.38750	0.33940	1.67059
1258	Ar46	Ar80	57	145	139	plus	0.39310	0.41007	0.40158	0.36382	1.34891
1259	Ar461	Ar524	25	29	30	plus	0.86207	0.83333	0.84770	0.02240	0.12034
1260	Ar461	Ar82	4	27	14	plus	0.14815	0.28571	0.21693	0.29967	1.09617
1261	Ar462	Ar71	12	30	19	plus	0.40000	0.63158	0.51579	0.27310	1.38735
1262	Ar462	Ar90	13	30	20	plus	0.43333	0.65000	0.54167	0.27557	1.30350
1263	Ar467	Ar7	8	21	15	minus	0.38095	0.53333	0.45714	0.31956	1.44852
1264	Ar47	Ar67	5	7	7	minus	0.71429	0.71429	0.71429	0.01998	0.12906
1265	Ar47	Ar69	132	149	147	plus	0.88591	0.89796	0.89193	0.02892	0.13957
1266	Ar477	Ar9	17	21	20	minus	0.80952	0.85000	0.82976	0.02664	0.10350
1267	Ar48	Ar712	4	13	14	plus	0.30769	0.28571	0.29670	0.25599	1.23261
1268	Ar482	Ar782	5	12	9	minus	0.41667	0.55556	0.48612	0.07365	0.10993
1269	Ar488	Ar50	6	24	12	plus	0.25000	0.50000	0.37500	0.34830	1.32880
1270	Ar488	Ar636	21	25	24	plus	0.84000	0.87500	0.85750	0.02885	0.13183
1271	Ar49	Ar59	52	107	98	plus	0.48598	0.53061	0.50830	0.32932	1.27604
1272	Ar49	Ar59	29	61	54	plus	0.47541	0.53704	0.50622	0.33774	1.29807
1273	Ar49	Ar59	7	16	12	minus	0.43750	0.58333	0.51042	0.36312	1.12999
1274	Ar491	Ar6	24	28	27	minus	0.85714	0.88889	0.87301	0.04057	0.31653
1275	Ar493	Ar522	19	22	21	plus	0.86364	0.90476	0.88420	0.03119	0.13518
1276	Ar494	Ar93	13	15	17	minus	0.86667	0.76471	0.81569	0.01989	0.12481
1277	Ar497	Ar71	6	16	8	plus	0.37500	0.75000	0.56250	0.38143	1.25254
1278	Ar497	Ar90	7	17	9	plus	0.41176	0.77778	0.59477	0.40748	1.29815
1279	Ar499	Ar8	6	22	21	plus	0.27273	0.28571	0.27922	0.40760	1.29540
1280	Ar5	Ar579	6	17	9	minus	0.35294	0.66667	0.50980	0.33797	1.08659
1281	Ar5	Ar60	9	17	12	plus	0.52941	0.75000	0.63970	0.38289	1.35680
1282	Ar5	Ar60	51	112	88	minus	0.45536	0.57955	0.51745	0.32533	1.24155
1283	Ar5	Ar702	6	13	14	minus	0.46154	0.42857	0.44505	0.35071	1.35476
1284	Ar5	Ar813	9	20	12	plus	0.45000	0.75000	0.60000	0.24395	1.50585
1285	Ar5	Ar915	4	11	12	plus	0.36364	0.33333	0.34849	0.44585	1.12406
1286	Ar50	Ar52	19	42	47	plus	0.45238	0.40426	0.42832	0.27007	1.42681
1287	Ar50	Ar52	8	22	38	plus	0.36364	0.21053	0.28709	0.49535	1.33744
1288	Ar50	Ar52	24	35	60	minus	0.68571	0.40000	0.54286	0.38791	1.21795
1289	Ar50	Ar52	7	13	16	minus	0.53846	0.43750	0.48798	0.33355	1.28647
1290	Ar50	Ar636	6	12	23	plus	0.50000	0.26087	0.38043	0.35087	1.39679
1291	Ar501	Ar75	4	8	8	minus	0.50000	0.50000	0.50000	0.27854	1.22154
1292	Ar501	Ar791	5	11	9	minus	0.45455	0.55556	0.50506	0.30628	0.92128
1293	Ar506	Ar866	6	10	10	plus	0.60000	0.60000	0.60000	0.04354	0.11630
1294	Ar51	Ar64	141	158	152	plus	0.89241	0.92763	0.91002	0.03385	0.13910
1295	Ar51	Ar74	4	12	17	minus	0.33333	0.23529	0.28431	0.44308	1.21618
1296	Ar511	Ar92	24	28	29	plus	0.85714	0.82759	0.84237	0.06848	0.13917
1297	Ar512	Ar52	13	15	15	minus	0.86667	0.86667	0.86667	0.02972	0.14250
1298	Ar513	Ar84	21	24	24	plus	0.87500	0.87500	0.87500	0.01875	0.12862
1299	Ar521	Ar85	10	12	12	plus	0.83333	0.83333	0.83333	0.03938	0.15187
1300	Ar524	Ar82	4	28	14	plus	0.14286	0.28571	0.21429	0.29002	1.22254
1301	Ar525	Ar558	5	9	14	minus	0.55556	0.35714	0.45635	0.15248	0.40275
1302	Ar53	Ar7	17	43	33	minus	0.39535	0.51515	0.45525	0.29549	1.32738
1303	Ar53	Ar9	134	145	145	minus	0.92414	0.92414	0.92414	0.03127	0.13886
1304	Ar535	Ar74	15	19	19	plus	0.78947	0.78947	0.78947	0.05859	0.15014
1305	Ar535	Ar92	4	16	13	minus	0.25000	0.30769	0.27885	0.26322	0.79105
1306	Ar54	Ar97	11	20	26	plus	0.55000	0.42308	0.48654	0.34174	1.32511
1307	Ar54	Ar97	4	9	6	plus	0.44444	0.66667	0.55556	0.22084	1.24778
1308	Ar54	Ar97	10	17	32	minus	0.58824	0.31250	0.45037	0.27726	1.42990
1309	Ar548	Ar84	4	14	8	plus	0.28571	0.50000	0.39286	0.23876	1.28502
1310	Ar557	Ar7	9	22	20	plus	0.40909	0.45000	0.42955	0.34475	1.24059
1311	Ar56	Ar63	26	57	66	plus	0.45614	0.39394	0.42504	0.26000	1.37137
1312	Ar56	Ar81	119	125	128	plus	0.95200	0.92969	0.94084	0.02026	0.12824
1313	Ar561	Ar84	7	9	9	plus	0.77778	0.77778	0.77778	0.01823	0.12888
1314	Ar564	Ar8	11	20	33	minus	0.55000	0.33333	0.44167	0.29863	1.14051
1315	Ar565	Ar570	8	11	16	plus	0.72727	0.50000	0.61363	0.05040	0.13827
1316	Ar567	Ar7	7	11	13	minus	0.63636	0.53846	0.58741	0.30182	1.34609
1317	Ar567	Ar9	10	12	13	minus	0.83333	0.76923	0.80128	0.01620	0.09738
1318	Ar57	Ar649	6	16	12	minus	0.37500	0.50000	0.43750	0.40759	1.02584
1319	Ar57	Ar793	4	12	7	minus	0.33333	0.57143	0.45238	0.49225	1.04161
1320	Ar57	Ar88	136	145	146	plus	0.93793	0.93151	0.93472	0.04114	0.14061
1321	Ar577	Ar651	22	26	26	plus	0.84615	0.84615	0.84615	0.02626	0.12098
1322	Ar58	Ar70	28	71	47	minus	0.39437	0.59574	0.49506	0.37319	1.31222
1323	Ar58	Ar70	8	18	21	minus	0.44444	0.38095	0.41270	0.36919	1.06226
1324	Ar58	Ar942	4	6	7	plus	0.66667	0.57143	0.61905	0.01244	0.11732
1325	Ar583	Ar68	8	21	21	plus	0.38095	0.38095	0.38095	0.30901	1.33420
1326	Ar585	Ar742	9	15	13	plus	0.60000	0.69231	0.64616	0.03416	0.10313
1327	Ar588	Ar608	4	9	13	plus	0.44444	0.30769	0.37606	0.19737	1.50647
1328	Ar589	Ar71	4	9	6	plus	0.44444	0.66667	0.55556	0.42569	1.27519
1329	Ar589	Ar90	5	10	8	plus	0.50000	0.62500	0.56250	0.39913	1.09573
1330	Ar598	Ar67	7	13	16	plus	0.53846	0.43750	0.48798	0.28061	1.41383
1331	Ar6	Ar639	18	20	20	minus	0.90000	0.90000	0.90000	0.01818	0.13495
1332	Ar6	Ar743	5	7	7	minus	0.71429	0.71429	0.71429	0.01821	0.12417
1333	Ar6	Ar87	48	53	53	plus	0.90566	0.90566	0.90566	0.02459	0.13106
1334	Ar605	Ar66	20	22	22	plus	0.90909	0.90909	0.90909	0.01634	0.12631
1335	Ar605	Ar70	10	23	16	minus	0.43478	0.62500	0.52989	0.23251	1.21469
1336	Ar61	Ar76	23	27	26	plus	0.85185	0.88462	0.86823	0.03983	0.13349
1337	Ar61	Ar96	41	44	45	plus	0.93182	0.91111	0.92146	0.02474	0.12978
1338	Ar62	Ar66	14	27	32	minus	0.51852	0.43750	0.47801	0.35191	1.39079
1339	Ar62	Ar79	33	77	93	plus	0.42857	0.35484	0.39170	0.28596	1.26535
1340	Ar62	Ar79	13	29	37	plus	0.44828	0.35135	0.39982	0.33734	1.03059
1341	Ar62	Ar79	5	13	13	minus	0.38462	0.38462	0.38462	0.25569	1.26991
1342	Ar621	Ar630	6	9	12	plus	0.66667	0.50000	0.58333	0.05220	0.16905
1343	Ar622	Ar887	6	11	9	plus	0.54545	0.66667	0.60606	0.24097	0.21767
1344	Ar627	Ar74	18	23	25	minus	0.78261	0.72000	0.75131	0.01973	0.13541
1345	Ar63	Ar81	29	66	57	plus	0.43939	0.50877	0.47408	0.26555	1.30403
1346	Ar64	Ar74	4	11	17	minus	0.36364	0.23529	0.29946	0.43545	1.23318
1347	Ar641	Ar833	4	9	10	plus	0.44444	0.40000	0.42222	0.02602	0.08720
1348	Ar649	Ar793	6	8	8	plus	0.75000	0.75000	0.75000	0.02740	0.13093
1349	Ar652	Ar82	4	9	8	plus	0.44444	0.50000	0.47222	0.27267	1.11706
1350	Ar658	Ar766	6	8	9	minus	0.75000	0.66667	0.70833	0.04626	0.12801
1351	Ar659	Ar659	4	6	6	plus	0.66667	0.66667	0.66667	0.02183	0.09812
1352	Ar66	Ar70	47	97	79	minus	0.48454	0.59494	0.53974	0.27002	1.23787
1353	Ar67	Ar686	4	15	13	minus	0.26667	0.30769	0.28718	0.26535	1.40125
1354	Ar68	Ar93	101	115	111	plus	0.87826	0.90991	0.89409	0.02611	0.13144
1355	Ar684	Ar777	14	16	16	plus	0.87500	0.87500	0.87500	0.05172	0.14925
1356	Ar7	Ar9	27	52	55	plus	0.51923	0.49091	0.50507	0.30089	1.26697
1357	Ar71	Ar90	106	116	113	plus	0.91379	0.93805	0.92592	0.02262	0.13189
1358	Ar713	Ar73	14	17	18	plus	0.82353	0.77778	0.80066	0.02161	0.11366
1359	Ar713	Ar83	6	16	9	plus	0.37500	0.66667	0.52083	0.33937	1.10707
1360	Ar728	Ar842	6	9	9	plus	0.66667	0.66667	0.66667	0.07995	0.16651
1361	Ar73	Ar82	22	70	58	plus	0.31429	0.37931	0.34680	0.34898	1.28833
1362	Ar73	Ar82	10	40	19	plus	0.25000	0.52632	0.38816	0.41417	1.06484
1363	Ar73	Ar82	4	12	8	minus	0.33333	0.50000	0.41667	0.43245	1.19458
1364	Ar73	Ar83	40	135	89	plus	0.29630	0.44944	0.37287	0.38378	1.18320
1365	Ar74	Ar92	4	13	13	minus	0.30769	0.30769	0.30769	0.32876	0.89886
1366	Ar74	Ar989	5	7	7	plus	0.71429	0.71429	0.71429	0.02274	0.12605
1367	Ar75	Ar887	4	6	8	minus	0.66667	0.50000	0.58333	0.33493	1.14941
1368	Ar76	Ar77	5	9	9	plus	0.55556	0.55556	0.55556	0.28196	1.31069
1369	Ar76	Ar77	36	80	98	minus	0.45000	0.36735	0.40868	0.27082	1.29572
1370	Ar76	Ar98	62	73	69	plus	0.84932	0.89855	0.87393	0.05372	0.12708
1371	Ar762	Ar908	5	8	7	plus	0.62500	0.71429	0.66965	0.03229	0.06990
1372	Ar77	Ar96	6	15	16	plus	0.40000	0.37500	0.38750	0.26964	1.29548
1373	Ar77	Ar968	4	7	11	minus	0.57143	0.36364	0.46754	0.30900	1.25534
1374	Ar77	Ar98	35	81	68	minus	0.43210	0.51471	0.47340	0.25848	1.35873
1375	Ar78	Ar842	6	11	15	plus	0.54545	0.40000	0.47273	0.18079	0.21334
1376	Ar82	Ar83	86	98	95	plus	0.87755	0.90526	0.89141	0.04536	0.17050
1377	Ar880	Ar883	4	8	11	minus	0.50000	0.36364	0.43182	0.25293	1.13416
