# Supplementary material for: Comparative genomics of bdelloid rotifers: Insights from desiccating and nondesiccating species
Source: PLoS Biol. 2018 Apr 24;16(4):e2004830. doi: 10.1371/journal.pbio.2004830 (PMC5916493; doi:10.1371/journal.pbio.2004830)
Supplement: S4 Data — (TGZ) [file pbio.2004830.s004.tgz › mcscanx/Rg.collinearity.kaks]

############### Parameters ###############
# MATCH_SCORE: 50
# MATCH_SIZE: 5
# GAP_PENALTY: -1
# OVERLAP_WINDOW: 5
# E_VALUE: 1e-05
# MAX GAPS: 10
############### Statistics ###############
# Number of collinear genes: 2988, Percentage: 10.18
# Number of all genes: 29351
##########################################
## Alignment 0: score=691.0 e_value=1e-32 N=14 Rg1&Rg160 plus
  0-  0:	RMAG|g81.t1	RMAG|g1514.t1	 7e-176	0.0690568260104631	0.546931761404878
  0-  1:	RMAG|g82.t1	RMAG|g1515.t1	 4e-107	0.331758365478384	0.862740068125209
  0-  2:	RMAG|g83.t1	RMAG|g1516.t1	 2e-214	0.115833968538041	0.760575552079506
  0-  3:	RMAG|g84.t1	RMAG|g1517.t1	 1e-160	0.168873396257035	0.592733196760194
  0-  4:	RMAG|g85.t1	RMAG|g1518.t1	 3e-187	0.177307729681443	0.651259227300808
  0-  5:	RMAG|g86.t1	RMAG|g1519.t1	  4e-61	0.508887304317957	0.614691209219582
  0-  6:	RMAG|g87.t1	RMAG|g1520.t1	 2e-147	0.363989490989393	0.541517880296791
  0-  7:	RMAG|g88.t1	RMAG|g1521.t1	 1e-266	0.416877436815537	0.63954262884618
  0-  8:	RMAG|g90.t1	RMAG|g1522.t1	 1e-307	0.136550902260789	0.560733048514325
  0-  9:	RMAG|g95.t1	RMAG|g1524.t1	 1e-115	0.346085288418137	0.560056693717364
  0- 10:	RMAG|g96.t1	RMAG|g1525.t1	 6e-189	0.314082481544604	0.609539104122437
  0- 11:	RMAG|g97.t1	RMAG|g1527.t1	 1e-180	0.209078287559755	0.625963329555844
  0- 12:	RMAG|g99.t1	RMAG|g1528.t1	  3e-78	0.660818996181195	0.472155702182184
  0- 13:	RMAG|g103.t1	RMAG|g1531.t1	  2e-22	1.21643893024328	0.288193087470255
## Alignment 1: score=587.0 e_value=7.6e-26 N=12 Rg1&Rg202 minus
  1-  0:	RMAG|g59.t1	RMAG|g2677.t1	  3e-99	0.0968008227964004	0.794153970013947
  1-  1:	RMAG|g63.t1	RMAG|g2673.t1	      0	0.226641024014944	0.846568479032027
  1-  2:	RMAG|g65.t1	RMAG|g2671.t1	 1e-223	0.14244140293808	0.637245398477381
  1-  3:	RMAG|g68.t1	RMAG|g2669.t1	 2e-203	0.164501877074736	0.476888126763972
  1-  4:	RMAG|g70.t1	RMAG|g2668.t1	 2e-256	0.187894271884238	0.935058195533566
  1-  5:	RMAG|g72.t1	RMAG|g2667.t1	 7e-163	0.191310127605809	0.564355687387415
  1-  6:	RMAG|g74.t1	RMAG|g2665.t1	 2e-213	0.145307794141479	0.620836990611986
  1-  7:	RMAG|g75.t1	RMAG|g2664.t1	 5e-222	0.144288169551884	0.821139664308155
  1-  8:	RMAG|g76.t1	RMAG|g2662.t1	 5e-254	0.308750489573242	0.502971237768446
  1-  9:	RMAG|g78.t1	RMAG|g2659.t1	 3e-147	0.226537788338756	0.729091173775912
  1- 10:	RMAG|g79.t1	RMAG|g2657.t1	 9e-113	0.546220870011788	0.485552107288983
  1- 11:	RMAG|g80.t1	RMAG|g2656.t1	  2e-28	0.371441663451045	0.55932226707418
## Alignment 2: score=290.0 e_value=6.5e-08 N=6 Rg10&Rg216 plus
  2-  0:	RMAG|g6556.t1	RMAG|g2982.t1	 3e-150	0.22209552641681	0.572230039071341
  2-  1:	RMAG|g6557.t1	RMAG|g2985.t1	 1e-248	0.258922474225195	0.671849186475179
  2-  2:	RMAG|g6558.t1	RMAG|g2986.t1	 4e-155	0.133383273853963	0.718267015301688
  2-  3:	RMAG|g6560.t1	RMAG|g2992.t1	 4e-119	0.237680823736353	0.698012546485156
  2-  4:	RMAG|g6563.t1	RMAG|g2996.t1	  8e-81	0.42082954256822	0.866278133169185
  2-  5:	RMAG|g6564.t1	RMAG|g2998.t1	 6e-247	0.327138405743618	0.845471631555702
## Alignment 3: score=293.0 e_value=9.5e-09 N=6 Rg10&Rg341 minus
  3-  0:	RMAG|g6586.t1	RMAG|g5812.t1	 1e-178	0.213338131776296	0.553091170096654
  3-  1:	RMAG|g6587.t1	RMAG|g5811.t1	 6e-306	0.34088178248402	0.656203137429737
  3-  2:	RMAG|g6589.t1	RMAG|g5810.t1	  2e-57	0.406796704374125	0.747537310928967
  3-  3:	RMAG|g6591.t1	RMAG|g5808.t1	 3e-212	0.393038695149711	0.704477183807948
  3-  4:	RMAG|g6598.t1	RMAG|g5804.t1	 5e-273	0.0388466264522696	0.531405906488428
  3-  5:	RMAG|g6599.t1	RMAG|g5803.t1	  2e-96	0.324140741296033	0.753110116811511
## Alignment 4: score=493.0 e_value=4e-19 N=10 Rg10&Rg581 plus
  4-  0:	RMAG|g6570.t1	RMAG|g10581.t1	 1e-285	0.224887937357246	0.546628745623395
  4-  1:	RMAG|g6571.t1	RMAG|g10582.t1	 4e-304	0.208555336388573	0.736533239992425
  4-  2:	RMAG|g6572.t1	RMAG|g10584.t1	      0	0.0988052369397134	0.610824635075648
  4-  3:	RMAG|g6573.t1	RMAG|g10585.t1	 1e-234	0.0439635575207952	0.694531563168129
  4-  4:	RMAG|g6574.t1	RMAG|g10586.t1	  4e-99	0.236533876259559	0.813126402856169
  4-  5:	RMAG|g6575.t1	RMAG|g10587.t1	 2e-197	0.169599275058638	0.567526526526821
  4-  6:	RMAG|g6577.t1	RMAG|g10588.t1	 5e-282	0.248429929535605	0.773603324255828
  4-  7:	RMAG|g6579.t1	RMAG|g10589.t1	  1e-48	0.315851648898769	0.76042919339696
  4-  8:	RMAG|g6580.t1	RMAG|g10590.t1	  4e-53	0.487754130642707	0.596788413416926
  4-  9:	RMAG|g6586.t1	RMAG|g10591.t1	 7e-167	0.227157270330561	0.733296728148048
## Alignment 5: score=440.0 e_value=1.9e-17 N=9 Rg100&Rg110 minus
  5-  0:	RMAG|g35457.t1	RMAG|g35791.t1	 4e-108	0.0694941228620286	0.749405787572351
  5-  1:	RMAG|g35458.t1	RMAG|g35790.t1	 2e-137	0.211720596287271	0.76636394815869
  5-  2:	RMAG|g35463.t1	RMAG|g35788.t1	 1e-121	0.394031287439291	0.725422250735314
  5-  3:	RMAG|g35464.t1	RMAG|g35787.t1	 1e-200	0.0603403041507775	0.597747841434303
  5-  4:	RMAG|g35465.t1	RMAG|g35785.t1	 5e-230	0.261776636198537	0.647012541977581
  5-  5:	RMAG|g35467.t1	RMAG|g35779.t1	 2e-215	0.417971960186712	0.599907982674988
  5-  6:	RMAG|g35468.t1	RMAG|g35778.t1	  1e-74	0.518921757138603	0.92866332826653
  5-  7:	RMAG|g35469.t1	RMAG|g35775.t1	      0	0.122132682840012	0.735253898634108
  5-  8:	RMAG|g35470.t1	RMAG|g35774.t1	  4e-53	0.130464980342579	0.620442832127818
## Alignment 6: score=299.0 e_value=4.5e-08 N=6 Rg1030&Rg149 plus
  6-  0:	RMAG|g16715.t1	RMAG|g1203.t1	      0	0.13186398445483	0.686381431495855
  6-  1:	RMAG|g16716.t1	RMAG|g1204.t1	  2e-25	0.599842841415069	0.71351327417329
  6-  2:	RMAG|g16717.t1	RMAG|g1205.t1	  3e-50	0.130889382382327	0.67847713415863
  6-  3:	RMAG|g16718.t1	RMAG|g1206.t1	 3e-184	0.157950893761549	0.726798450777046
  6-  4:	RMAG|g16719.t1	RMAG|g1208.t1	 6e-143	0.404984090640034	0.841071452583854
  6-  5:	RMAG|g16720.t1	RMAG|g1209.t1	      0	0.250260665987957	0.774971440838341
## Alignment 7: score=495.0 e_value=2e-18 N=10 Rg1037&Rg259 plus
  7-  0:	RMAG|g16795.t1	RMAG|g4006.t1	  2e-93	0.375973764814697	0.674565397133657
  7-  1:	RMAG|g16796.t1	RMAG|g4007.t1	      0	0.200817590330824	0.874945318754277
  7-  2:	RMAG|g16797.t1	RMAG|g4008.t1	  1e-54	0.422789079513964	0.638012542870134
  7-  3:	RMAG|g16798.t1	RMAG|g4010.t1	  9e-83	0.0662087419153149	0.871059892430355
  7-  4:	RMAG|g16801.t1	RMAG|g4012.t1	  3e-61	0.294681666999564	0.627402125341125
  7-  5:	RMAG|g16803.t1	RMAG|g4013.t1	 4e-193	0.2769784385637	0.63314057847961
  7-  6:	RMAG|g16804.t1	RMAG|g4014.t1	 2e-203	0.154254615567616	0.761920687320033
  7-  7:	RMAG|g16805.t1	RMAG|g4015.t1	  6e-76	0.145881268410597	0.867712730760401
  7-  8:	RMAG|g16806.t1	RMAG|g4017.t1	  1e-50	0.276737797981308	0.672983679532091
  7-  9:	RMAG|g16809.t1	RMAG|g4019.t1	      0	0.268294156996333	0.711053122169064
## Alignment 8: score=485.0 e_value=5.2e-20 N=10 Rg105&Rg14 plus
  8-  0:	RMAG|g35603.t1	RMAG|g6833.t1	      0	0.0767063464074059	0.674007138879882
  8-  1:	RMAG|g35604.t1	RMAG|g6837.t1	 8e-289	0.165572447919137	0.803466138295172
  8-  2:	RMAG|g35606.t1	RMAG|g6838.t1	 3e-128	0.310917379381065	0.602686652886653
  8-  3:	RMAG|g35607.t1	RMAG|g6839.t1	      0	0.175497858583668	0.731494751110871
  8-  4:	RMAG|g35608.t1	RMAG|g6842.t1	  4e-68	0.133674818778542	0.559027515677941
  8-  5:	RMAG|g35611.t1	RMAG|g6844.t1	 7e-150	0.050201693837619	0.573729686348399
  8-  6:	RMAG|g35618.t1	RMAG|g6846.t1	  2e-95	0.343773395411979	0.893148870186431
  8-  7:	RMAG|g35619.t1	RMAG|g6848.t1	  5e-42	0.364516763568484	0.340445861235419
  8-  8:	RMAG|g35620.t1	RMAG|g6849.t1	 5e-272	0.0970126347797695	0.627561550161982
  8-  9:	RMAG|g35622.t1	RMAG|g6850.t1	      0	0.306810779957399	0.697521549216588
## Alignment 9: score=395.0 e_value=1.1e-14 N=8 Rg1053&Rg976 minus
  9-  0:	RMAG|g16982.t1	RMAG|g16192.t1	 1e-292	0.122587328445517	0.776397864586915
  9-  1:	RMAG|g16983.t1	RMAG|g16191.t1	 2e-156	0.185725928491879	0.828220591601653
  9-  2:	RMAG|g16984.t1	RMAG|g16190.t1	  4e-49	0.0632165202094526	0.742845762816535
  9-  3:	RMAG|g16985.t1	RMAG|g16188.t1	 4e-115	0.259038349879992	0.867050651478241
  9-  4:	RMAG|g16987.t1	RMAG|g16185.t1	 9e-185	0.231506698176051	0.746504379175831
  9-  5:	RMAG|g16988.t1	RMAG|g16183.t1	 1e-113	0.182620368528886	0.931067071290961
  9-  6:	RMAG|g16989.t1	RMAG|g16181.t1	  5e-20	0.262194318619762	0.63959995315589
  9-  7:	RMAG|g16990.t1	RMAG|g16180.t1	  9e-70	0.422090591611838	0.585637902067074
## Alignment 10: score=299.0 e_value=3.8e-08 N=6 Rg1064&Rg172 minus
 10-  0:	RMAG|g17082.t1	RMAG|g1836.t1	  1e-13	0.587743827094934	0.426538717902453
 10-  1:	RMAG|g17083.t1	RMAG|g1834.t1	 8e-230	0.341943763047743	0.307603510355667
 10-  2:	RMAG|g17084.t1	RMAG|g1833.t1	 3e-151	0.222524196807692	0.0987115496589044
 10-  3:	RMAG|g17085.t1	RMAG|g1832.t1	  1e-41	0.30350930772249	0.733122532542035
 10-  4:	RMAG|g17086.t1	RMAG|g1831.t1	 5e-216	0.394360612440719	0.760574058220192
 10-  5:	RMAG|g17087.t1	RMAG|g1830.t1	      0	0.163196960143823	0.892913218851355
## Alignment 11: score=297.0 e_value=2.9e-08 N=6 Rg1074&Rg11 plus
 11-  0:	RMAG|g17163.t1	RMAG|g6644.t1	  4e-85	0.613757881317193	0.571772828962886
 11-  1:	RMAG|g17164.t1	RMAG|g6645.t1	  4e-80	0.359017873815464	0.815284742578356
 11-  2:	RMAG|g17165.t1	RMAG|g6647.t1	  5e-48	0.372327664735418	0.318573632825168
 11-  3:	RMAG|g17166.t1	RMAG|g6648.t1	  3e-17	1.36185177012576	0.272861173362602
 11-  4:	RMAG|g17167.t1	RMAG|g6651.t1	 9e-240	0.242542669994147	0.813630055535165
 11-  5:	RMAG|g17168.t1	RMAG|g6652.t1	 1e-234	0.260824278496084	0.910272302636296
## Alignment 12: score=587.0 e_value=4.4e-26 N=12 Rg108&Rg57 plus
 12-  0:	RMAG|g35705.t1	RMAG|g25962.t1	      0	0.11625806622188	0.58952449844595
 12-  1:	RMAG|g35707.t1	RMAG|g25965.t1	 2e-313	0.205871948918735	0.751702060696879
 12-  2:	RMAG|g35709.t1	RMAG|g25967.t1	 6e-177	0.3413210038126	0.72914319915829
 12-  3:	RMAG|g35710.t1	RMAG|g25968.t1	 3e-140	0.357409660903582	0.624241490193491
 12-  4:	RMAG|g35712.t1	RMAG|g25969.t1	  2e-59	0.300331871881405	0.65867990174434
 12-  5:	RMAG|g35714.t1	RMAG|g25970.t1	  5e-51	0.132725665607153	0.583278426441006
 12-  6:	RMAG|g35718.t1	RMAG|g25977.t1	 2e-112	0.226747594986146	0.665899455912911
 12-  7:	RMAG|g35721.t1	RMAG|g25981.t1	 6e-149	0.336853448722903	0.672129767070102
 12-  8:	RMAG|g35725.t1	RMAG|g25984.t1	 4e-226	0.334683566116062	0.669440064457839
 12-  9:	RMAG|g35726.t1	RMAG|g25985.t1	 3e-114	0.242931792194472	0.70044135424262
 12- 10:	RMAG|g35727.t1	RMAG|g25986.t1	  2e-79	0.562071012343901	0.544468498254368
 12- 11:	RMAG|g35728.t1	RMAG|g25987.t1	 3e-285	0.151466038609323	0.590243365344142
## Alignment 13: score=346.0 e_value=4.1e-11 N=7 Rg1080&Rg284 plus
 13-  0:	RMAG|g17235.t1	RMAG|g4577.t1	  6e-91	0.193487483480274	0.920811052364695
 13-  1:	RMAG|g17237.t1	RMAG|g4578.t1	  7e-71	0.285723323771573	0.565930605496725
 13-  2:	RMAG|g17238.t1	RMAG|g4579.t1	 9e-107	0.462864724310115	0.516272597535231
 13-  3:	RMAG|g17241.t1	RMAG|g4581.t1	 3e-257	0.224919535931964	0.896334764132048
 13-  4:	RMAG|g17242.t1	RMAG|g4582.t1	 2e-109	0.259152941907168	1.03873154229466
 13-  5:	RMAG|g17243.t1	RMAG|g4583.t1	  4e-18	0.451475046356965	0.802113011808814
 13-  6:	RMAG|g17245.t1	RMAG|g4585.t1	 6e-158	0.281314311872569	0.783193128368599
## Alignment 14: score=294.0 e_value=2.7e-08 N=6 Rg1090&Rg39 minus
 14-  0:	RMAG|g17318.t1	RMAG|g19842.t1	  1e-76	0.235495278458254	0.660457602640739
 14-  1:	RMAG|g17319.t1	RMAG|g19839.t1	 2e-127	0.438265625439596	0.830029666476642
 14-  2:	RMAG|g17320.t1	RMAG|g19837.t1	 2e-125	0.260244081112864	0.722184025384204
 14-  3:	RMAG|g17321.t1	RMAG|g19836.t1	  1e-63	-2	-2
 14-  4:	RMAG|g17323.t1	RMAG|g19833.t1	  2e-31	-2	-2
 14-  5:	RMAG|g17325.t1	RMAG|g19831.t1	 6e-101	0.182875558829871	0.650404053724305
## Alignment 15: score=382.0 e_value=4.7e-15 N=8 Rg11&Rg302 plus
 15-  0:	RMAG|g6618.t1	RMAG|g4958.t1	      0	0.306372779886725	0.655709339842128
 15-  1:	RMAG|g6622.t1	RMAG|g4959.t1	 4e-135	0.298812220433074	0.841492482507877
 15-  2:	RMAG|g6625.t1	RMAG|g4961.t1	  3e-51	0.314207588958382	0.65325164470145
 15-  3:	RMAG|g6626.t1	RMAG|g4962.t1	      0	0.298332104520835	0.577989908785186
 15-  4:	RMAG|g6629.t1	RMAG|g4963.t1	      0	0.312932171602113	0.659436343035309
 15-  5:	RMAG|g6633.t1	RMAG|g4967.t1	  4e-55	0.0453042202513162	0.72917306081737
 15-  6:	RMAG|g6634.t1	RMAG|g4970.t1	 4e-195	0.21365741895426	0.649394908685449
 15-  7:	RMAG|g6638.t1	RMAG|g4981.t1	  8e-52	0.408124702875263	0.954370538884237
## Alignment 16: score=296.0 e_value=5.4e-08 N=6 Rg110&Rg629 plus
 16-  0:	RMAG|g35763.t1	RMAG|g11295.t1	  8e-81	0.320518646066099	1.34841882789759
 16-  1:	RMAG|g35765.t1	RMAG|g11298.t1	 2e-225	0.451413513718912	0.793261862436047
 16-  2:	RMAG|g35766.t1	RMAG|g11300.t1	 6e-198	0.191175764671463	0.501598792605513
 16-  3:	RMAG|g35767.t1	RMAG|g11301.t1	  2e-47	0.510977972199029	0.846989083053184
 16-  4:	RMAG|g35768.t1	RMAG|g11302.t1	 1e-128	0.576181980830162	0.680889884079296
 16-  5:	RMAG|g35769.t1	RMAG|g11304.t1	  1e-51	0.33075875912447	0.375405430256994
## Alignment 17: score=392.0 e_value=3e-13 N=8 Rg1104&Rg53 plus
 17-  0:	RMAG|g17452.t1	RMAG|g25829.t1	  5e-25	0.160854301469566	1.01840040399032
 17-  1:	RMAG|g17453.t1	RMAG|g25834.t1	  2e-42	0.268463901555062	0.617734007421694
 17-  2:	RMAG|g17454.t1	RMAG|g25835.t1	      0	0.198949357387642	0.872848224310966
 17-  3:	RMAG|g17455.t1	RMAG|g25838.t1	  6e-45	0.309780676437466	0.999045842560206
 17-  4:	RMAG|g17456.t1	RMAG|g25841.t1	  1e-96	0.17964327505195	0.63032316045977
 17-  5:	RMAG|g17457.t1	RMAG|g25842.t1	  8e-88	0.343138180419958	0.842130531418949
 17-  6:	RMAG|g17458.t1	RMAG|g25844.t1	 6e-190	0.447724085644238	0.857534227659672
 17-  7:	RMAG|g17459.t1	RMAG|g25845.t1	  9e-58	0.148058199700351	1.19388403136156
## Alignment 18: score=294.0 e_value=4.4e-09 N=6 Rg111&Rg603 plus
 18-  0:	RMAG|g35812.t1	RMAG|g10921.t1	  2e-79	0.205866708478238	0.69192764051925
 18-  1:	RMAG|g35815.t1	RMAG|g10922.t1	      0	0.255777370701095	0.659331246663748
 18-  2:	RMAG|g35817.t1	RMAG|g10923.t1	 5e-120	0.246965677337457	0.821635434626578
 18-  3:	RMAG|g35818.t1	RMAG|g10924.t1	      0	0.249210700018585	0.279770817747509
 18-  4:	RMAG|g35820.t1	RMAG|g10926.t1	 1e-160	0.294580440430273	0.801918751593431
 18-  5:	RMAG|g35823.t1	RMAG|g10930.t1	 9e-170	0.190513100808324	0.828823620345846
## Alignment 19: score=299.0 e_value=1.2e-07 N=6 Rg1115&Rg387 minus
 19-  0:	RMAG|g17556.t1	RMAG|g7355.t1	 2e-182	0.236694610994259	0.798680163615223
 19-  1:	RMAG|g17557.t1	RMAG|g7354.t1	 1e-211	0.186995531636294	0.78976821335824
 19-  2:	RMAG|g17558.t1	RMAG|g7353.t1	 2e-175	0.103736495817666	1.03286177122327
 19-  3:	RMAG|g17559.t1	RMAG|g7352.t1	  4e-57	0.317171601682722	0.526732246097197
 19-  4:	RMAG|g17561.t1	RMAG|g7351.t1	  1e-99	0.205257539776072	0.830067847555679
 19-  5:	RMAG|g17562.t1	RMAG|g7350.t1	      0	0.269940318159608	0.675933610181918
## Alignment 20: score=344.0 e_value=2.8e-11 N=7 Rg112&Rg206 minus
 20-  0:	RMAG|g35849.t1	RMAG|g2776.t1	      0	0.238920319678001	0.727893767673746
 20-  1:	RMAG|g35852.t1	RMAG|g2774.t1	 6e-113	0.0834148619345188	0.672330649507274
 20-  2:	RMAG|g35853.t1	RMAG|g2772.t1	 2e-287	0.573079077422544	0.387828809438128
 20-  3:	RMAG|g35856.t1	RMAG|g2769.t1	 2e-219	0.146271704546453	0.678484640205688
 20-  4:	RMAG|g35857.t1	RMAG|g2768.t1	  1e-48	0.458861968224825	0.63127366429788
 20-  5:	RMAG|g35858.t1	RMAG|g2767.t1	 3e-269	0.000967820119783928	0.652109936934885
 20-  6:	RMAG|g35859.t1	RMAG|g2765.t1	  9e-91	0.130351075949012	0.66707385663389
## Alignment 21: score=293.0 e_value=6.4e-09 N=6 Rg113&Rg891 plus
 21-  0:	RMAG|g35863.t1	RMAG|g15278.t1	 1e-253	0.214093316047023	0.727761919698907
 21-  1:	RMAG|g35864.t1	RMAG|g15281.t1	 3e-190	0.277715022437535	0.747362095193799
 21-  2:	RMAG|g35865.t1	RMAG|g15282.t1	 2e-210	0.21413508107251	1.02878277233412
 21-  3:	RMAG|g35873.t1	RMAG|g15284.t1	  4e-93	0.185893828388895	0.587379999163248
 21-  4:	RMAG|g35876.t1	RMAG|g15286.t1	 3e-100	0.656841714405929	0.864205459192537
 21-  5:	RMAG|g35877.t1	RMAG|g15287.t1	 9e-220	0.210392208255508	0.777185185034905
## Alignment 22: score=297.0 e_value=1e-08 N=6 Rg1137&Rg379 minus
 22-  0:	RMAG|g17746.t1	RMAG|g7193.t1	  5e-85	0.870830572184431	0.270661606093927
 22-  1:	RMAG|g17747.t1	RMAG|g7191.t1	  3e-54	0.349030297460286	0.490606471070654
 22-  2:	RMAG|g17748.t1	RMAG|g7190.t1	 5e-190	0.0794175802691923	0.832949860440668
 22-  3:	RMAG|g17750.t1	RMAG|g7189.t1	  1e-91	0.107601570923463	0.703530674892987
 22-  4:	RMAG|g17751.t1	RMAG|g7188.t1	  2e-93	0.129167595665215	1.08850259065045
 22-  5:	RMAG|g17752.t1	RMAG|g7186.t1	  3e-50	0.790153250366014	0.807801538088209
## Alignment 23: score=591.0 e_value=6.9e-25 N=12 Rg114&Rg340 plus
 23-  0:	RMAG|g35895.t1	RMAG|g5772.t1	 3e-237	0.24048798860689	0.650880701478764
 23-  1:	RMAG|g35896.t1	RMAG|g5773.t1	 2e-280	0.137480803730408	0.716100439977026
 23-  2:	RMAG|g35897.t1	RMAG|g5776.t1	 1e-206	0.276501377990243	0.694742399272054
 23-  3:	RMAG|g35898.t1	RMAG|g5778.t1	  2e-95	0.254286289460353	0.823959216501081
 23-  4:	RMAG|g35899.t1	RMAG|g5780.t1	 1e-235	0.172090017673502	0.578285834652038
 23-  5:	RMAG|g35900.t1	RMAG|g5781.t1	 8e-244	0.199110210168054	0.648302588837521
 23-  6:	RMAG|g35903.t1	RMAG|g5783.t1	  9e-51	0.278044946454015	0.799911354909139
 23-  7:	RMAG|g35904.t1	RMAG|g5785.t1	 2e-175	0.138442491576437	0.745603681317743
 23-  8:	RMAG|g35905.t1	RMAG|g5788.t1	      0	0.200545947980426	0.747318286029932
 23-  9:	RMAG|g35907.t1	RMAG|g5791.t1	 3e-216	0.182289820553483	0.579312786005495
 23- 10:	RMAG|g35908.t1	RMAG|g5794.t1	 6e-146	0.200982506980508	0.669927432126556
 23- 11:	RMAG|g35909.t1	RMAG|g5795.t1	 7e-183	0.240999712348672	0.723015079369928
## Alignment 24: score=394.0 e_value=3.9e-14 N=8 Rg115&Rg158 plus
 24-  0:	RMAG|g35929.t1	RMAG|g1457.t1	 4e-201	0.429898452314655	0.534860056683589
 24-  1:	RMAG|g35931.t1	RMAG|g1459.t1	 9e-294	0.143892387422867	0.653403586545707
 24-  2:	RMAG|g35932.t1	RMAG|g1460.t1	 2e-129	0.218830627186652	0.425593458390809
 24-  3:	RMAG|g35933.t1	RMAG|g1461.t1	  5e-61	0.467504916137833	0.288137117102878
 24-  4:	RMAG|g35935.t1	RMAG|g1462.t1	 2e-219	0.00115942052075249	0.392937770213502
 24-  5:	RMAG|g35940.t1	RMAG|g1465.t1	      0	0.185924941734557	0.661817214857231
 24-  6:	RMAG|g35943.t1	RMAG|g1468.t1	  1e-89	0.0925132907905958	1.04384268978362
 24-  7:	RMAG|g35944.t1	RMAG|g1469.t1	 2e-293	0.0401713637636739	0.569802695121834
## Alignment 25: score=298.0 e_value=8.3e-08 N=6 Rg1158&Rg44 plus
 25-  0:	RMAG|g17965.t1	RMAG|g25469.t1	 3e-185	0.336192264508364	0.641521815167952
 25-  1:	RMAG|g17966.t1	RMAG|g25470.t1	 2e-159	0.221890771660683	0.643920038832349
 25-  2:	RMAG|g17968.t1	RMAG|g25471.t1	 2e-182	0.202189410994817	0.573086886886962
 25-  3:	RMAG|g17969.t1	RMAG|g25472.t1	 2e-215	0.164228590766094	0.586158945622679
 25-  4:	RMAG|g17970.t1	RMAG|g25473.t1	 4e-277	0.17502824718411	0.485100627254381
 25-  5:	RMAG|g17972.t1	RMAG|g25474.t1	 6e-202	0.395001640733569	0.660954634998002
## Alignment 26: score=497.0 e_value=9.9e-19 N=10 Rg118&Rg496 minus
 26-  0:	RMAG|g36024.t1	RMAG|g9263.t1	 2e-205	0.267025575316248	0.674036690289487
 26-  1:	RMAG|g36027.t1	RMAG|g9262.t1	  4e-85	0.19756792380321	0.315691024758643
 26-  2:	RMAG|g36028.t1	RMAG|g9261.t1	 3e-133	0.315846517711413	0.645784160578188
 26-  3:	RMAG|g36029.t1	RMAG|g9260.t1	 2e-221	0.170732712536506	0.556683159504262
 26-  4:	RMAG|g36030.t1	RMAG|g9259.t1	 2e-162	0.312720185180346	0.65965862246546
 26-  5:	RMAG|g36031.t1	RMAG|g9258.t1	  2e-58	0.455888779812254	0.727158393704681
 26-  6:	RMAG|g36033.t1	RMAG|g9257.t1	  2e-82	0.417922240832333	0.816086506004862
 26-  7:	RMAG|g36034.t1	RMAG|g9255.t1	 5e-275	0.139865448901243	0.582744245993646
 26-  8:	RMAG|g36035.t1	RMAG|g9254.t1	 2e-114	0.316805126055327	0.789659004735921
 26-  9:	RMAG|g36036.t1	RMAG|g9253.t1	 1e-119	0.314720453122793	0.662715653897126
## Alignment 27: score=343.0 e_value=3.9e-11 N=7 Rg119&Rg123 minus
 27-  0:	RMAG|g36046.t1	RMAG|g36190.t1	 5e-137	0.252323125422681	0.584832166103631
 27-  1:	RMAG|g36047.t1	RMAG|g36188.t1	 2e-280	0.209844605343813	0.586444342835013
 27-  2:	RMAG|g36048.t1	RMAG|g36187.t1	      0	0.22055052417065	0.659801420557215
 27-  3:	RMAG|g36049.t1	RMAG|g36186.t1	  3e-43	0.326016936883535	0.654517896790199
 27-  4:	RMAG|g36051.t1	RMAG|g36185.t1	  6e-55	0.403589448707772	1.06545125596421
 27-  5:	RMAG|g36052.t1	RMAG|g36184.t1	 9e-296	0.248569491117718	0.695522109581132
 27-  6:	RMAG|g36061.t1	RMAG|g36181.t1	 1e-104	0.320281835492689	0.347724190401446
## Alignment 28: score=1008.0 e_value=6.1e-57 N=21 Rg12&Rg3 plus
 28-  0:	RMAG|g6673.t1	RMAG|g209.t1	      0	0.225820752550088	0.603481310324742
 28-  1:	RMAG|g6675.t1	RMAG|g211.t1	  2e-45	0.204300181650568	1.03455190131148
 28-  2:	RMAG|g6678.t1	RMAG|g213.t1	 3e-205	0.117045547785148	0.607929316243609
 28-  3:	RMAG|g6680.t1	RMAG|g214.t1	      0	0.188367035341757	0.626531792318507
 28-  4:	RMAG|g6681.t1	RMAG|g215.t1	  7e-22	0.311772686773456	0.830106791904216
 28-  5:	RMAG|g6682.t1	RMAG|g216.t1	 4e-207	0.195264738215069	0.603245318556186
 28-  6:	RMAG|g6686.t1	RMAG|g220.t1	 1e-153	0.206845239833186	0.722004354879406
 28-  7:	RMAG|g6688.t1	RMAG|g222.t1	  4e-79	0.115396964931603	1.1650113343373
 28-  8:	RMAG|g6697.t1	RMAG|g230.t1	  1e-60	0.323949729480865	0.660130971293485
 28-  9:	RMAG|g6699.t1	RMAG|g232.t1	  7e-47	0.723387434726415	0.405995747955956
 28- 10:	RMAG|g6705.t1	RMAG|g244.t1	 1e-279	0.229066935681074	0.702403701503662
 28- 11:	RMAG|g6708.t1	RMAG|g250.t1	 1e-218	0.294027537848271	0.604919837914428
 28- 12:	RMAG|g6710.t1	RMAG|g251.t1	 4e-102	0.25434454623775	0.787458725307051
 28- 13:	RMAG|g6711.t1	RMAG|g254.t1	  4e-75	0.453043241092955	0.522816636783958
 28- 14:	RMAG|g6713.t1	RMAG|g258.t1	 5e-121	0.135936014539073	0.690121010782573
 28- 15:	RMAG|g6715.t1	RMAG|g260.t1	 6e-138	0.347752365571387	0.677636142029703
 28- 16:	RMAG|g6716.t1	RMAG|g261.t1	 2e-172	0.3250868726027	0.760191482426488
 28- 17:	RMAG|g6718.t1	RMAG|g262.t1	      0	0.329240850110107	0.515805006230253
 28- 18:	RMAG|g6719.t1	RMAG|g263.t1	  2e-90	0.174315162027467	0.622201803356585
 28- 19:	RMAG|g6725.t1	RMAG|g269.t1	  4e-18	0.676535348509352	0.60179862710806
 28- 20:	RMAG|g6726.t1	RMAG|g272.t1	      0	0.192595381709576	0.601316298979831
## Alignment 29: score=295.0 e_value=1.7e-08 N=6 Rg1209&Rg691 plus
 29-  0:	RMAG|g18419.t1	RMAG|g12183.t1	  3e-86	0.113077100481802	0.630836595359165
 29-  1:	RMAG|g18420.t1	RMAG|g12184.t1	 2e-193	0.523172472904983	1.08439246670343
 29-  2:	RMAG|g18421.t1	RMAG|g12185.t1	  8e-28	1.0072992199268	0.818145233897843
 29-  3:	RMAG|g18422.t1	RMAG|g12188.t1	 5e-184	0.440043759881852	0.703084660916773
 29-  4:	RMAG|g18423.t1	RMAG|g12193.t1	 1e-239	0.0722393499947291	0.763135250461616
 29-  5:	RMAG|g18424.t1	RMAG|g12194.t1	 1e-177	0.319636707643779	0.829733151015195
## Alignment 30: score=345.0 e_value=3.8e-11 N=7 Rg1225&Rg919 minus
 30-  0:	RMAG|g18557.t1	RMAG|g15599.t1	 1e-210	0.0219080111661716	0.666763355796054
 30-  1:	RMAG|g18558.t1	RMAG|g15598.t1	 2e-169	0.268603480461773	0.735189062028176
 30-  2:	RMAG|g18560.t1	RMAG|g15596.t1	 5e-160	0.113537155219507	0.685513326609536
 30-  3:	RMAG|g18561.t1	RMAG|g15595.t1	 2e-243	0.125137667785016	0.902785378201285
 30-  4:	RMAG|g18562.t1	RMAG|g15594.t1	  6e-70	0.388906022833941	0.835079683822895
 30-  5:	RMAG|g18563.t1	RMAG|g15593.t1	 6e-234	0.258918271675896	0.661818811571181
 30-  6:	RMAG|g18564.t1	RMAG|g15588.t1	 1e-156	0.487164223941234	0.820136856571223
## Alignment 31: score=445.0 e_value=4.3e-17 N=9 Rg123&Rg25 minus
 31-  0:	RMAG|g36167.t1	RMAG|g13283.t1	 4e-209	0.209593842389926	0.666676916698296
 31-  1:	RMAG|g36168.t1	RMAG|g13282.t1	 2e-230	0.0532617378139493	0.407652080494739
 31-  2:	RMAG|g36169.t1	RMAG|g13278.t1	 1e-139	0.278448474539894	0.662911205728246
 31-  3:	RMAG|g36170.t1	RMAG|g13277.t1	  5e-49	0.490544998870033	0.746563279004726
 31-  4:	RMAG|g36172.t1	RMAG|g13273.t1	      0	0.0895521545856489	0.688571665361747
 31-  5:	RMAG|g36175.t1	RMAG|g13270.t1	 1e-239	0.288035384792562	0.563333426777197
 31-  6:	RMAG|g36176.t1	RMAG|g13269.t1	      0	0.333551966482765	0.801457528773228
 31-  7:	RMAG|g36177.t1	RMAG|g13268.t1	 2e-115	0.430941352875988	0.633601611445673
 31-  8:	RMAG|g36178.t1	RMAG|g13267.t1	  3e-34	0.442370043717626	0.640343542273314
## Alignment 32: score=297.0 e_value=3.4e-09 N=6 Rg1236&Rg327 plus
 32-  0:	RMAG|g18647.t1	RMAG|g5520.t1	      0	0.31005481265973	0.661059456713258
 32-  1:	RMAG|g18648.t1	RMAG|g5523.t1	  4e-98	0.267133875260728	0.640233427135181
 32-  2:	RMAG|g18649.t1	RMAG|g5524.t1	  9e-63	0.703376009514932	0.465260229860574
 32-  3:	RMAG|g18650.t1	RMAG|g5525.t1	  2e-73	0.262255311359812	0.626415314173074
 32-  4:	RMAG|g18653.t1	RMAG|g5526.t1	 6e-138	0.295158866100011	0.666424637894474
 32-  5:	RMAG|g18654.t1	RMAG|g5527.t1	 1e-128	0.242489304401433	0.643657307810556
## Alignment 33: score=297.0 e_value=5.5e-09 N=6 Rg1242&Rg364 plus
 33-  0:	RMAG|g18692.t1	RMAG|g6261.t1	  5e-49	0.242799908132837	0.672366078433482
 33-  1:	RMAG|g18693.t1	RMAG|g6262.t1	 3e-124	0.394906236585636	0.693909606084621
 33-  2:	RMAG|g18694.t1	RMAG|g6263.t1	      0	0.270918590536608	0.694602125805073
 33-  3:	RMAG|g18696.t1	RMAG|g6266.t1	  6e-83	0.292915078837593	0.675318310691451
 33-  4:	RMAG|g18697.t1	RMAG|g6267.t1	  2e-57	0.0797677536406656	0.788392207587377
 33-  5:	RMAG|g18699.t1	RMAG|g6268.t1	      0	0.214935141088705	0.780290970160183
## Alignment 34: score=294.0 e_value=1.7e-08 N=6 Rg1249&Rg175 plus
 34-  0:	RMAG|g18759.t1	RMAG|g1914.t1	  4e-77	0.396112805567473	1.05681178209745
 34-  1:	RMAG|g18760.t1	RMAG|g1915.t1	 4e-256	0.157439231596844	0.722502175196822
 34-  2:	RMAG|g18761.t1	RMAG|g1916.t1	 1e-105	0.0421786737318135	0.650448934425804
 34-  3:	RMAG|g18765.t1	RMAG|g1919.t1	 9e-172	0.163418436660252	0.802049641121943
 34-  4:	RMAG|g18766.t1	RMAG|g1920.t1	 2e-202	0.221137044619173	0.726220609117597
 34-  5:	RMAG|g18767.t1	RMAG|g1925.t1	 5e-234	0.296898597171161	0.733375240858163
## Alignment 35: score=296.0 e_value=2.2e-08 N=6 Rg1252&Rg37 plus
 35-  0:	RMAG|g18785.t1	RMAG|g19754.t1	  1e-56	0.130214810624184	0.54249657900561
 35-  1:	RMAG|g18786.t1	RMAG|g19756.t1	  2e-18	0.651793287212908	0.441450623583106
 35-  2:	RMAG|g18787.t1	RMAG|g19757.t1	  1e-90	0.0689827991944442	0.567958127043007
 35-  3:	RMAG|g18789.t1	RMAG|g19758.t1	 2e-228	0.0896497211053282	0.650399690306271
 35-  4:	RMAG|g18790.t1	RMAG|g19760.t1	 5e-120	0.272964396903173	0.630125995688035
 35-  5:	RMAG|g18791.t1	RMAG|g19762.t1	  4e-78	1.12461372465157	0.207584610835173
## Alignment 36: score=298.0 e_value=2.2e-08 N=6 Rg1253&Rg752 plus
 36-  0:	RMAG|g18799.t1	RMAG|g13626.t1	 2e-269	0.340945630545528	0.805598704772921
 36-  1:	RMAG|g18800.t1	RMAG|g13627.t1	 1e-109	0.247779413598339	0.717933938984847
 36-  2:	RMAG|g18801.t1	RMAG|g13628.t1	 2e-114	0.200723371470676	1.03742668996017
 36-  3:	RMAG|g18802.t1	RMAG|g13629.t1	 9e-247	0.309883440188011	0.586727882451567
 36-  4:	RMAG|g18803.t1	RMAG|g13632.t1	 6e-181	0.08981353330649	0.597295432470004
 36-  5:	RMAG|g18804.t1	RMAG|g13633.t1	  2e-13	2.53976936662197	0.271243808107897
## Alignment 37: score=391.0 e_value=5.9e-14 N=8 Rg1254&Rg89 minus
 37-  0:	RMAG|g18807.t1	RMAG|g35130.t1	 2e-246	0.114607243325726	0.754229397324382
 37-  1:	RMAG|g18808.t1	RMAG|g35128.t1	 3e-189	0.211281273812882	0.916310137249107
 37-  2:	RMAG|g18809.t1	RMAG|g35126.t1	  1e-71	0.210270155976351	0.781148683443502
 37-  3:	RMAG|g18811.t1	RMAG|g35123.t1	  1e-45	0.566825838864723	0.647181828811088
 37-  4:	RMAG|g18812.t1	RMAG|g35122.t1	 1e-109	0.117084886291643	0.418120342258953
 37-  5:	RMAG|g18813.t1	RMAG|g35121.t1	  3e-39	1.99380574186644	0.193531787077504
 37-  6:	RMAG|g18815.t1	RMAG|g35120.t1	  2e-79	0.573190663304424	0.841978101191325
 37-  7:	RMAG|g18818.t1	RMAG|g35115.t1	 2e-109	0.381110470207	0.731632943088844
## Alignment 38: score=337.0 e_value=5.8e-13 N=7 Rg126&Rg658 minus
 38-  0:	RMAG|g36279.t1	RMAG|g11697.t1	  1e-89	0.300145210960989	0.710667360727129
 38-  1:	RMAG|g36283.t1	RMAG|g11692.t1	  3e-45	0.111176320406357	0.503059682903083
 38-  2:	RMAG|g36284.t1	RMAG|g11691.t1	  2e-39	0.669676353216673	1.11458911227543
 38-  3:	RMAG|g36285.t1	RMAG|g11690.t1	  1e-51	0.761532274204712	0.494075071518977
 38-  4:	RMAG|g36288.t1	RMAG|g11689.t1	  1e-41	0.391656886974097	0.454702261005084
 38-  5:	RMAG|g36289.t1	RMAG|g11688.t1	  4e-35	0.328508636149774	1.31023189995081
 38-  6:	RMAG|g36300.t1	RMAG|g11685.t1	 2e-240	0.260430917167199	0.69431128675678
## Alignment 39: score=589.0 e_value=1.5e-28 N=12 Rg127&Rg321 plus
 39-  0:	RMAG|g36316.t1	RMAG|g5381.t1	 1e-168	0.369478611757517	0.720246552256911
 39-  1:	RMAG|g36318.t1	RMAG|g5383.t1	  1e-92	0.182804491312896	0.733478885742683
 39-  2:	RMAG|g36320.t1	RMAG|g5384.t1	 1e-113	0.318925119438604	0.594590664203529
 39-  3:	RMAG|g36321.t1	RMAG|g5385.t1	 3e-138	0.215718112090948	0.821278727586371
 39-  4:	RMAG|g36331.t1	RMAG|g5388.t1	 3e-115	0.370624948754997	0.762103091453185
 39-  5:	RMAG|g36333.t1	RMAG|g5389.t1	  4e-69	0.0635832054783237	0.833513485834155
 39-  6:	RMAG|g36334.t1	RMAG|g5390.t1	 4e-228	0.121031294585552	0.68248968167746
 39-  7:	RMAG|g36335.t1	RMAG|g5392.t1	  8e-45	0.249821460833612	1.05134891074189
 39-  8:	RMAG|g36336.t1	RMAG|g5393.t1	 2e-150	0.13948315647156	0.626065778957875
 39-  9:	RMAG|g36337.t1	RMAG|g5394.t1	 2e-119	0.259795923077345	0.639190125266269
 39- 10:	RMAG|g36338.t1	RMAG|g5395.t1	  8e-76	0.603345159051808	0.593440072239235
 39- 11:	RMAG|g36339.t1	RMAG|g5396.t1	 6e-109	0.225246624627728	0.792754715876733
## Alignment 40: score=778.0 e_value=3.4e-41 N=16 Rg128&Rg138 plus
 40-  0:	RMAG|g36341.t1	RMAG|g880.t1	  3e-99	0.0567793038000613	0.491298457134552
 40-  1:	RMAG|g36343.t1	RMAG|g881.t1	  3e-55	0.314063445448826	0.602670739582336
 40-  2:	RMAG|g36344.t1	RMAG|g882.t1	  4e-53	0.197170970834087	0.955632797249389
 40-  3:	RMAG|g36345.t1	RMAG|g883.t1	  1e-82	0.143880598638682	0.925994919615406
 40-  4:	RMAG|g36349.t1	RMAG|g886.t1	  4e-13	0.865916464318804	0.588059081042062
 40-  5:	RMAG|g36353.t1	RMAG|g892.t1	 1e-161	0.282859679513136	0.765461837081022
 40-  6:	RMAG|g36354.t1	RMAG|g893.t1	  7e-72	0.221343639784986	0.790153250366015
 40-  7:	RMAG|g36355.t1	RMAG|g894.t1	 6e-115	0.26791644037292	0.692318256722208
 40-  8:	RMAG|g36357.t1	RMAG|g895.t1	 4e-207	0.233486490291496	0.61755829205744
 40-  9:	RMAG|g36359.t1	RMAG|g896.t1	  2e-71	0.362819718535323	0.748276360659639
 40- 10:	RMAG|g36361.t1	RMAG|g897.t1	  7e-61	0.422386580707899	0.706511717334443
 40- 11:	RMAG|g36362.t1	RMAG|g898.t1	 8e-218	0.185628532425195	0.813328539987766
 40- 12:	RMAG|g36363.t1	RMAG|g899.t1	  5e-81	1.14613468583325	0.504285600483304
 40- 13:	RMAG|g36367.t1	RMAG|g900.t1	 4e-246	0.13985016855032	0.732480098491269
 40- 14:	RMAG|g36373.t1	RMAG|g901.t1	  9e-99	0.560963616795239	0.783491164471493
 40- 15:	RMAG|g36374.t1	RMAG|g908.t1	  3e-98	0.337006170423223	0.956087217750211
## Alignment 41: score=537.0 e_value=1.9e-22 N=11 Rg13&Rg185 plus
 41-  0:	RMAG|g6775.t1	RMAG|g2197.t1	 5e-218	0.201413057335264	0.659936252942239
 41-  1:	RMAG|g6776.t1	RMAG|g2198.t1	  5e-27	0.600685827186253	0.851713113496248
 41-  2:	RMAG|g6778.t1	RMAG|g2203.t1	 1e-153	0.146269455338657	0.570645959620589
 41-  3:	RMAG|g6779.t1	RMAG|g2204.t1	  9e-71	0.220838304216036	0.299844540945394
 41-  4:	RMAG|g6780.t1	RMAG|g2206.t1	 1e-149	0.156519238991817	0.799103140515708
 41-  5:	RMAG|g6782.t1	RMAG|g2209.t1	      0	0.225948368083308	0.58627922743656
 41-  6:	RMAG|g6783.t1	RMAG|g2211.t1	 2e-102	0.115845113291953	0.57296898576253
 41-  7:	RMAG|g6784.t1	RMAG|g2215.t1	 3e-303	0.457449571708798	0.583027676320538
 41-  8:	RMAG|g6787.t1	RMAG|g2219.t1	      0	0.230682746821547	0.651656799792852
 41-  9:	RMAG|g6788.t1	RMAG|g2221.t1	 2e-154	0.258971031219726	0.579130185777356
 41- 10:	RMAG|g6789.t1	RMAG|g2223.t1	 9e-297	0.167460822366025	0.653538396286891
## Alignment 42: score=733.0 e_value=7.7e-35 N=15 Rg13&Rg26 minus
 42-  0:	RMAG|g6735.t1	RMAG|g13339.t1	  1e-41	0.418300739876788	0.72406273051263
 42-  1:	RMAG|g6736.t1	RMAG|g13338.t1	 1e-233	0.170094351286833	0.862277962369368
 42-  2:	RMAG|g6737.t1	RMAG|g13337.t1	  3e-80	0.856670366840856	0.371931740626341
 42-  3:	RMAG|g6739.t1	RMAG|g13336.t1	 1e-273	0.2020604561399	0.548614733216922
 42-  4:	RMAG|g6740.t1	RMAG|g13334.t1	 1e-239	0.176715804618992	0.67913525525126
 42-  5:	RMAG|g6743.t1	RMAG|g13330.t1	 5e-189	0.197136930126438	0.719584356329788
 42-  6:	RMAG|g6745.t1	RMAG|g13328.t1	 2e-198	0.280490213783332	0.628323936934906
 42-  7:	RMAG|g6747.t1	RMAG|g13327.t1	  2e-70	0.481498553912881	0.734686194160176
 42-  8:	RMAG|g6748.t1	RMAG|g13325.t1	 1e-191	0.22834561252229	0.702204375810799
 42-  9:	RMAG|g6752.t1	RMAG|g13322.t1	 2e-202	0.00637217087181415	0.476081380753528
 42- 10:	RMAG|g6753.t1	RMAG|g13321.t1	  2e-34	0.62765438445344	0.502829344597814
 42- 11:	RMAG|g6754.t1	RMAG|g13320.t1	  8e-79	0.104455890417068	0.790949336397701
 42- 12:	RMAG|g6758.t1	RMAG|g13313.t1	      0	0.0503551642890789	0.445731690814674
 42- 13:	RMAG|g6759.t1	RMAG|g13311.t1	 4e-192	0.142566653027691	0.509200307482417
 42- 14:	RMAG|g6760.t1	RMAG|g13309.t1	 2e-163	0.223914751319189	0.717052611636852
## Alignment 43: score=297.0 e_value=4e-09 N=6 Rg13&Rg434 plus
 43-  0:	RMAG|g6762.t1	RMAG|g8203.t1	 4e-199	0.219912798601686	0.779294153585284
 43-  1:	RMAG|g6763.t1	RMAG|g8204.t1	  8e-65	0.187919141924181	0.536992240396617
 43-  2:	RMAG|g6764.t1	RMAG|g8205.t1	 1e-181	0.164824889182216	0.678930671765678
 43-  3:	RMAG|g6768.t1	RMAG|g8209.t1	 5e-156	0.290871624299805	0.819684763896371
 43-  4:	RMAG|g6769.t1	RMAG|g8210.t1	 1e-199	0.251465607180517	0.618228577787352
 43-  5:	RMAG|g6770.t1	RMAG|g8213.t1	  1e-23	0.658424787113524	0.754702422159545
## Alignment 44: score=285.0 e_value=8.8e-08 N=6 Rg134&Rg455 plus
 44-  0:	RMAG|g768.t1	RMAG|g8585.t1	 1e-148	0.250967156223249	0.639263674993478
 44-  1:	RMAG|g773.t1	RMAG|g8588.t1	 6e-103	0.0172091680124027	0.655146654402056
 44-  2:	RMAG|g774.t1	RMAG|g8594.t1	 7e-139	0.392639149893543	0.965454582959847
 44-  3:	RMAG|g775.t1	RMAG|g8598.t1	 4e-172	0.243387041971281	0.7987262343545
 44-  4:	RMAG|g776.t1	RMAG|g8600.t1	  7e-96	0.118181829139469	0.653462534980281
 44-  5:	RMAG|g778.t1	RMAG|g8604.t1	 2e-211	0.259520807406336	0.985451989700565
## Alignment 45: score=398.0 e_value=6.5e-13 N=8 Rg1355&Rg252 minus
 45-  0:	RMAG|g20179.t1	RMAG|g3861.t1	 3e-198	0.142709642922073	0.346224143055932
 45-  1:	RMAG|g20180.t1	RMAG|g3860.t1	 3e-133	0.286577564200827	0.682728801717742
 45-  2:	RMAG|g20181.t1	RMAG|g3859.t1	  6e-85	0.327359925747943	0.552621999801466
 45-  3:	RMAG|g20182.t1	RMAG|g3857.t1	  3e-62	0.629303694688141	1.01311813625368
 45-  4:	RMAG|g20183.t1	RMAG|g3856.t1	      0	0.122136724027844	0.711152143692178
 45-  5:	RMAG|g20184.t1	RMAG|g3855.t1	 7e-140	0.107381947492508	0.576102803639452
 45-  6:	RMAG|g20185.t1	RMAG|g3854.t1	 1e-127	0.326576960351013	0.644341505331175
 45-  7:	RMAG|g20187.t1	RMAG|g3853.t1	  1e-36	0.598348819520275	0.43364569890801
## Alignment 46: score=392.0 e_value=2.6e-15 N=8 Rg136&Rg145 plus
 46-  0:	RMAG|g813.t1	RMAG|g1100.t1	  9e-70	0.549707731261583	0.495055824214442
 46-  1:	RMAG|g814.t1	RMAG|g1101.t1	  4e-56	0.232412594742601	0.892084687420925
 46-  2:	RMAG|g815.t1	RMAG|g1102.t1	  1e-98	0.432579109731747	0.691405950070669
 46-  3:	RMAG|g818.t1	RMAG|g1106.t1	  2e-64	0.466997949726999	0.321107364439163
 46-  4:	RMAG|g821.t1	RMAG|g1108.t1	  9e-45	0.298001629941599	0.522704198073193
 46-  5:	RMAG|g823.t1	RMAG|g1109.t1	      0	0.260053018272794	0.654818616888348
 46-  6:	RMAG|g832.t1	RMAG|g1112.t1	 2e-193	0.0996992764974533	0.612048761766274
 46-  7:	RMAG|g833.t1	RMAG|g1113.t1	 4e-211	0.303616732973632	0.435400005366733
## Alignment 47: score=391.0 e_value=6.5e-14 N=8 Rg137&Rg308 plus
 47-  0:	RMAG|g860.t1	RMAG|g5094.t1	  2e-52	0.213630187455473	1.05711459319791
 47-  1:	RMAG|g861.t1	RMAG|g5095.t1	 2e-139	0.215940713825756	0.889240126281478
 47-  2:	RMAG|g863.t1	RMAG|g5096.t1	  4e-21	0.479682775006007	0.567097813931628
 47-  3:	RMAG|g868.t1	RMAG|g5097.t1	 2e-188	0.245533041916025	0.847149469741752
 47-  4:	RMAG|g871.t1	RMAG|g5098.t1	 1e-100	0.288662044530587	0.733920409921484
 47-  5:	RMAG|g872.t1	RMAG|g5099.t1	 3e-153	0.255921736782366	0.702382212763758
 47-  6:	RMAG|g873.t1	RMAG|g5100.t1	 8e-209	0.0830376701623068	0.712058332347455
 47-  7:	RMAG|g877.t1	RMAG|g5101.t1	  2e-86	0.206915139497172	0.705919550672532
## Alignment 48: score=447.0 e_value=1.3e-15 N=9 Rg137&Rg721 minus
 48-  0:	RMAG|g842.t1	RMAG|g12618.t1	  2e-51	0.400830513147619	0.281444449538324
 48-  1:	RMAG|g843.t1	RMAG|g12617.t1	  1e-38	0.153878165617985	0.85749421430854
 48-  2:	RMAG|g845.t1	RMAG|g12616.t1	  2e-64	0.500797999872114	0.615907314121883
 48-  3:	RMAG|g846.t1	RMAG|g12615.t1	      0	0.189184822508144	0.6840294622626
 48-  4:	RMAG|g847.t1	RMAG|g12614.t1	  2e-50	0.229765454527591	1.1218749952509
 48-  5:	RMAG|g850.t1	RMAG|g12613.t1	  3e-22	0.471170725845472	0.698114124327798
 48-  6:	RMAG|g851.t1	RMAG|g12612.t1	 1e-154	0.364081214931065	0.568649040488506
 48-  7:	RMAG|g853.t1	RMAG|g12611.t1	 3e-221	0.317386684855826	0.607666688688744
 48-  8:	RMAG|g854.t1	RMAG|g12610.t1	 2e-137	0.156098667325921	0.567633662821116
## Alignment 49: score=446.0 e_value=3.5e-16 N=9 Rg1370&Rg167 minus
 49-  0:	RMAG|g20276.t1	RMAG|g1723.t1	  4e-33	0.484912472049354	0.40794675185811
 49-  1:	RMAG|g20278.t1	RMAG|g1721.t1	 2e-111	0.309341465110542	0.345660000867522
 49-  2:	RMAG|g20280.t1	RMAG|g1720.t1	  4e-60	0.434055864768069	0.667063499560849
 49-  3:	RMAG|g20281.t1	RMAG|g1717.t1	  8e-67	0.574832271968435	0.778083030639724
 49-  4:	RMAG|g20282.t1	RMAG|g1716.t1	 4e-147	0.308105134733647	0.928848383328733
 49-  5:	RMAG|g20283.t1	RMAG|g1715.t1	  9e-42	0.553533752483769	0.800519808873003
 49-  6:	RMAG|g20284.t1	RMAG|g1714.t1	  2e-46	0.28854621245854	0.570595532699534
 49-  7:	RMAG|g20285.t1	RMAG|g1713.t1	 1e-152	0.232949583706549	0.58189318601855
 49-  8:	RMAG|g20287.t1	RMAG|g1711.t1	  1e-30	0.0330086274749505	0.396839112609987
## Alignment 50: score=541.0 e_value=7.7e-22 N=11 Rg14&Rg51 minus
 50-  0:	RMAG|g6796.t1	RMAG|g25757.t1	      0	0.392541677064044	0.631011982936521
 50-  1:	RMAG|g6797.t1	RMAG|g25756.t1	 3e-144	0.221138245337862	0.470730102258184
 50-  2:	RMAG|g6798.t1	RMAG|g25755.t1	 1e-168	0.211573792629713	0.692501561268601
 50-  3:	RMAG|g6799.t1	RMAG|g25754.t1	 2e-113	0.435861317520619	0.673673365891942
 50-  4:	RMAG|g6801.t1	RMAG|g25751.t1	      0	0.205610528415654	0.676358886627652
 50-  5:	RMAG|g6803.t1	RMAG|g25748.t1	  8e-41	0.218415818197105	0.610238479748017
 50-  6:	RMAG|g6804.t1	RMAG|g25747.t1	  1e-21	0.595609478241462	0.564302157576779
 50-  7:	RMAG|g6809.t1	RMAG|g25746.t1	  2e-87	0.0258002357781741	0.714974520464437
 50-  8:	RMAG|g6813.t1	RMAG|g25743.t1	 3e-140	0.414810051175961	0.716673016983872
 50-  9:	RMAG|g6814.t1	RMAG|g25742.t1	      0	0.0613034031695577	0.56194168847421
 50- 10:	RMAG|g6815.t1	RMAG|g25741.t1	      0	0.135072869574346	0.634330520511163
## Alignment 51: score=397.0 e_value=6.4e-13 N=8 Rg140&Rg451 minus
 51-  0:	RMAG|g949.t1	RMAG|g8533.t1	 6e-198	0.180056743312779	0.632620053442894
 51-  1:	RMAG|g952.t1	RMAG|g8531.t1	  6e-44	0.656462031110084	0.745042859163522
 51-  2:	RMAG|g954.t1	RMAG|g8530.t1	  8e-93	0.276904057832146	0.691930346991506
 51-  3:	RMAG|g956.t1	RMAG|g8528.t1	  2e-58	0.466019897450018	0.5650007035692
 51-  4:	RMAG|g957.t1	RMAG|g8527.t1	      0	0.23433042826841	0.598461480432881
 51-  5:	RMAG|g958.t1	RMAG|g8525.t1	  2e-41	0.214039395143573	0.398674329043234
 51-  6:	RMAG|g959.t1	RMAG|g8524.t1	 2e-236	0.21700439770712	0.648961793647552
 51-  7:	RMAG|g961.t1	RMAG|g8523.t1	  3e-44	0.266945460264377	0.236777293567057
## Alignment 52: score=439.0 e_value=1.2e-15 N=9 Rg141&Rg351 plus
 52-  0:	RMAG|g979.t1	RMAG|g6025.t1	 2e-208	0.0843527344780795	0.771282705467458
 52-  1:	RMAG|g980.t1	RMAG|g6026.t1	  5e-32	0.31725576649195	0.596324063249736
 52-  2:	RMAG|g983.t1	RMAG|g6027.t1	  2e-69	0.455134382991686	0.966233873481554
 52-  3:	RMAG|g984.t1	RMAG|g6028.t1	 3e-290	0.286291170561502	0.598115860157993
 52-  4:	RMAG|g985.t1	RMAG|g6030.t1	  5e-35	0.427621076348704	0.664296061097992
 52-  5:	RMAG|g990.t1	RMAG|g6035.t1	 6e-249	0.415655636367451	0.464128644560611
 52-  6:	RMAG|g993.t1	RMAG|g6039.t1	      0	0.213750950242608	0.557030495471053
 52-  7:	RMAG|g994.t1	RMAG|g6041.t1	 8e-276	0.271394198023963	0.568953981375966
 52-  8:	RMAG|g995.t1	RMAG|g6042.t1	      0	0.172897721001435	0.659072069987213
## Alignment 53: score=340.0 e_value=5e-11 N=7 Rg142&Rg517 minus
 53-  0:	RMAG|g1001.t1	RMAG|g9592.t1	 2e-104	0.423732309428018	0.360505915195262
 53-  1:	RMAG|g1003.t1	RMAG|g9591.t1	  6e-80	0.166776042673259	1.19740088069865
 53-  2:	RMAG|g1006.t1	RMAG|g9586.t1	  5e-58	0.324396411897977	0.655000497594826
 53-  3:	RMAG|g1007.t1	RMAG|g9583.t1	  2e-23	0.426003880922139	0.529391527305376
 53-  4:	RMAG|g1009.t1	RMAG|g9582.t1	  8e-78	0.391032837875293	0.717497390373405
 53-  5:	RMAG|g1010.t1	RMAG|g9580.t1	 9e-176	0.249214384019708	0.907644659892186
 53-  6:	RMAG|g1012.t1	RMAG|g9578.t1	 2e-116	0.289325887804549	0.687256978598599
## Alignment 54: score=250.0 e_value=4.2e-06 N=5 Rg142&Rg696 plus
 54-  0:	RMAG|g1013.t1	RMAG|g12263.t1	  1e-95	0.225591707371606	0.823959216501081
 54-  1:	RMAG|g1014.t1	RMAG|g12264.t1	  8e-56	0.266397361940492	0.571905429546849
 54-  2:	RMAG|g1015.t1	RMAG|g12265.t1	  5e-48	0.268125786675778	0.867240454716568
 54-  3:	RMAG|g1016.t1	RMAG|g12266.t1	 6e-167	0.371106569074105	0.744846128441239
 54-  4:	RMAG|g1017.t1	RMAG|g12267.t1	 3e-127	0.37601710985432	0.742957322660584
## Alignment 55: score=338.0 e_value=7.9e-11 N=7 Rg143&Rg303 plus
 55-  0:	RMAG|g1049.t1	RMAG|g4986.t1	 1e-302	0.199446152284174	0.69643481824616
 55-  1:	RMAG|g1050.t1	RMAG|g4987.t1	  7e-77	0.289035757179153	0.707230964789453
 55-  2:	RMAG|g1053.t1	RMAG|g4988.t1	 9e-275	0.328235101333693	0.671749224039605
 55-  3:	RMAG|g1056.t1	RMAG|g4990.t1	  2e-47	0.609207491317092	0.211475090613795
 55-  4:	RMAG|g1057.t1	RMAG|g4992.t1	 1e-159	0.352894166885605	0.732544751033103
 55-  5:	RMAG|g1058.t1	RMAG|g4995.t1	 5e-193	0.357903419206093	0.679928897290148
 55-  6:	RMAG|g1064.t1	RMAG|g4997.t1	  1e-83	0.29782814120965	0.461938120643246
## Alignment 56: score=787.0 e_value=2.4e-40 N=16 Rg146&Rg64 plus
 56-  0:	RMAG|g1117.t1	RMAG|g31357.t1	 8e-218	0.306924073221963	0.661214618913167
 56-  1:	RMAG|g1122.t1	RMAG|g31359.t1	 5e-144	0.392397111333086	0.698829822016901
 56-  2:	RMAG|g1123.t1	RMAG|g31360.t1	 9e-132	0.302050412675545	0.810939426100418
 56-  3:	RMAG|g1124.t1	RMAG|g31363.t1	 3e-130	0.428792524283831	0.725140332669808
 56-  4:	RMAG|g1126.t1	RMAG|g31365.t1	 7e-314	0.263785579921464	0.632024484870702
 56-  5:	RMAG|g1127.t1	RMAG|g31366.t1	  2e-69	0.0102565700997566	0.660949391278669
 56-  6:	RMAG|g1128.t1	RMAG|g31368.t1	 1e-275	0.184406894239442	0.577443481844377
 56-  7:	RMAG|g1130.t1	RMAG|g31370.t1	  1e-61	0.0317788048824821	0.393302373079356
 56-  8:	RMAG|g1131.t1	RMAG|g31371.t1	  1e-71	0.00326886924446996	0.215556159294419
 56-  9:	RMAG|g1133.t1	RMAG|g31373.t1	 2e-138	0.36226047332002	0.719796428191896
 56- 10:	RMAG|g1134.t1	RMAG|g31375.t1	 5e-109	0.161703941674011	0.851220784654499
 56- 11:	RMAG|g1137.t1	RMAG|g31378.t1	  7e-42	0.191392545539618	0.528003787898996
 56- 12:	RMAG|g1138.t1	RMAG|g31379.t1	  3e-78	0.202335646591906	0.380239710448031
 56- 13:	RMAG|g1139.t1	RMAG|g31381.t1	 9e-260	0.236107788781083	0.657842248087447
 56- 14:	RMAG|g1141.t1	RMAG|g31383.t1	 3e-131	0.280492802582072	0.758455181484198
 56- 15:	RMAG|g1142.t1	RMAG|g31384.t1	      0	0.106943646140509	0.545668190574791
## Alignment 57: score=348.0 e_value=2.6e-12 N=7 Rg148&Rg75 minus
 57-  0:	RMAG|g1180.t1	RMAG|g34607.t1	 2e-162	0.304555591143962	0.764264643569396
 57-  1:	RMAG|g1181.t1	RMAG|g34606.t1	      0	0.0907816935011274	0.681902854851183
 57-  2:	RMAG|g1182.t1	RMAG|g34605.t1	 1e-250	0.417600000958109	0.539312421424481
 57-  3:	RMAG|g1185.t1	RMAG|g34604.t1	 1e-150	0.444570421686923	0.660723894448636
 57-  4:	RMAG|g1186.t1	RMAG|g34603.t1	 1e-258	0.150698149894569	0.724088913549516
 57-  5:	RMAG|g1187.t1	RMAG|g34602.t1	  4e-68	0.365147302972026	0.760531125834787
 57-  6:	RMAG|g1188.t1	RMAG|g34601.t1	      0	0.12969921592979	0.825220144841133
## Alignment 58: score=289.0 e_value=6.6e-09 N=6 Rg149&Rg492 plus
 58-  0:	RMAG|g1211.t1	RMAG|g9177.t1	 2e-118	0.188223154852636	0.752059977283076
 58-  1:	RMAG|g1212.t1	RMAG|g9178.t1	      0	0.108787621497542	0.717891337126498
 58-  2:	RMAG|g1215.t1	RMAG|g9179.t1	  9e-49	0.54530100547533	0.781779427758924
 58-  3:	RMAG|g1220.t1	RMAG|g9180.t1	 2e-128	0.41244176695264	0.712423549276973
 58-  4:	RMAG|g1222.t1	RMAG|g9182.t1	 1e-277	0.259244740745853	0.722459361351622
 58-  5:	RMAG|g1225.t1	RMAG|g9188.t1	  2e-51	0.362294875607295	0.72717083694966
## Alignment 59: score=294.0 e_value=1.7e-06 N=6 Rg153&Rg774 plus
 59-  0:	RMAG|g1314.t1	RMAG|g13905.t1	 2e-145	0.104167856438798	0.656601553015424
 59-  1:	RMAG|g1317.t1	RMAG|g13906.t1	  1e-56	0.839179581005941	0.730321564341477
 59-  2:	RMAG|g1319.t1	RMAG|g13908.t1	 1e-115	0.407432734216611	0.885336732170925
 59-  3:	RMAG|g1320.t1	RMAG|g13909.t1	 4e-186	0.0787274588557012	0.821467519857098
 59-  4:	RMAG|g1324.t1	RMAG|g13911.t1	  1e-26	0.354362493642051	0.608619128877468
 59-  5:	RMAG|g1325.t1	RMAG|g13912.t1	      0	0.183836540416764	0.598468052527115
## Alignment 60: score=291.0 e_value=2.9e-08 N=6 Rg155&Rg186 plus
 60-  0:	RMAG|g1383.t1	RMAG|g2227.t1	 3e-214	0.19988552447343	0.762910906818754
 60-  1:	RMAG|g1387.t1	RMAG|g2230.t1	 7e-175	0.24929303776049	0.627708706233086
 60-  2:	RMAG|g1391.t1	RMAG|g2231.t1	 8e-164	0.0787803778794559	0.753341292444799
 60-  3:	RMAG|g1392.t1	RMAG|g2232.t1	  9e-96	0.458054118815522	0.819885333589312
 60-  4:	RMAG|g1393.t1	RMAG|g2235.t1	 2e-279	0.173711382653548	0.651821780511603
 60-  5:	RMAG|g1396.t1	RMAG|g2240.t1	  2e-78	0.0059880557611654	0.692753129378833
## Alignment 61: score=297.0 e_value=2.8e-08 N=6 Rg156&Rg329 minus
 61-  0:	RMAG|g1413.t1	RMAG|g5569.t1	 8e-115	0.537514390236845	0.506535674245995
 61-  1:	RMAG|g1414.t1	RMAG|g5568.t1	 3e-273	0.276182558851419	0.782651744974969
 61-  2:	RMAG|g1417.t1	RMAG|g5567.t1	      0	0.0790115849078936	0.773986830421765
 61-  3:	RMAG|g1419.t1	RMAG|g5564.t1	  5e-32	0.309943462996711	0.643339225123376
 61-  4:	RMAG|g1421.t1	RMAG|g5563.t1	 1e-123	0.319163121105454	0.852582218710401
 61-  5:	RMAG|g1422.t1	RMAG|g5562.t1	 3e-167	0.197570750733081	0.676349837701447
## Alignment 62: score=285.0 e_value=3.2e-08 N=6 Rg16&Rg34 plus
 62-  0:	RMAG|g6950.t1	RMAG|g19592.t1	 2e-224	0.190843370159972	0.64163405701192
 62-  1:	RMAG|g6955.t1	RMAG|g19595.t1	 1e-201	0.310806546158262	0.751404581031105
 62-  2:	RMAG|g6961.t1	RMAG|g19599.t1	  8e-87	0.049872399970228	0.962607212312804
 62-  3:	RMAG|g6965.t1	RMAG|g19600.t1	 1e-125	0.234761511127229	0.706832434487034
 62-  4:	RMAG|g6970.t1	RMAG|g19604.t1	 6e-115	0.369828771398985	0.942164459773358
 62-  5:	RMAG|g6971.t1	RMAG|g19605.t1	  6e-59	0.0453996369216318	0.618712921271406
## Alignment 63: score=299.0 e_value=1.3e-07 N=6 Rg16&Rg594 minus
 63-  0:	RMAG|g6922.t1	RMAG|g10786.t1	 1e-158	0.374746308388472	0.65804651361651
 63-  1:	RMAG|g6923.t1	RMAG|g10785.t1	 4e-313	0.239404221420719	0.636380356326029
 63-  2:	RMAG|g6925.t1	RMAG|g10784.t1	      0	0.112130795076602	0.595468179008623
 63-  3:	RMAG|g6926.t1	RMAG|g10783.t1	 3e-278	0.0695697189625433	0.739943694622886
 63-  4:	RMAG|g6927.t1	RMAG|g10782.t1	 1e-233	0.0470914457921023	0.636429612278324
 63-  5:	RMAG|g6928.t1	RMAG|g10781.t1	  8e-64	0.381726383690298	0.654171247519958
## Alignment 64: score=250.0 e_value=3.3e-06 N=5 Rg1652&Rg611 plus
 64-  0:	RMAG|g22138.t1	RMAG|g11049.t1	  5e-53	0.35334167289164	0.755646344525225
 64-  1:	RMAG|g22139.t1	RMAG|g11050.t1	 3e-205	0.18824396374325	0.734024437879505
 64-  2:	RMAG|g22140.t1	RMAG|g11051.t1	  9e-86	0.41081742209496	0.732745258169871
 64-  3:	RMAG|g22141.t1	RMAG|g11052.t1	 3e-287	0.207875203549536	0.776577548256106
 64-  4:	RMAG|g22142.t1	RMAG|g11053.t1	  4e-80	0.313894084847574	0.924777423801546
## Alignment 65: score=441.0 e_value=3.7e-17 N=9 Rg168&Rg95 minus
 65-  0:	RMAG|g1734.t1	RMAG|g35329.t1	      0	0.14771559957144	0.704794683916849
 65-  1:	RMAG|g1736.t1	RMAG|g35328.t1	      0	0.188712947310191	0.824178386578621
 65-  2:	RMAG|g1737.t1	RMAG|g35325.t1	 5e-184	0.251855838577143	0.884560461767572
 65-  3:	RMAG|g1738.t1	RMAG|g35324.t1	  7e-58	0.0648096805080756	0.252039448128517
 65-  4:	RMAG|g1739.t1	RMAG|g35322.t1	 2e-124	-2	-2
 65-  5:	RMAG|g1743.t1	RMAG|g35320.t1	 6e-192	0.245561037336524	0.731474463751699
 65-  6:	RMAG|g1746.t1	RMAG|g35317.t1	  2e-88	0.382403936426282	0.863796166072795
 65-  7:	RMAG|g1748.t1	RMAG|g35316.t1	      0	0.123602459890806	0.647865031100778
 65-  8:	RMAG|g1751.t1	RMAG|g35312.t1	 9e-139	0.21690304224134	0.90863551415255
## Alignment 66: score=725.0 e_value=7.9e-39 N=15 Rg169&Rg28 plus
 66-  0:	RMAG|g1755.t1	RMAG|g13431.t1	 3e-258	0.3935673536505	0.772140332519738
 66-  1:	RMAG|g1756.t1	RMAG|g13441.t1	 2e-236	0.19311349546707	0.749117113544806
 66-  2:	RMAG|g1759.t1	RMAG|g13443.t1	      0	0.258500110852512	0.700425392695045
 66-  3:	RMAG|g1760.t1	RMAG|g13445.t1	 2e-143	0.322158287372564	0.693032389229944
 66-  4:	RMAG|g1761.t1	RMAG|g13446.t1	 8e-148	0.329950439596626	0.893510034865768
 66-  5:	RMAG|g1762.t1	RMAG|g13447.t1	  7e-14	1.63502874947311	0.145745827513185
 66-  6:	RMAG|g1763.t1	RMAG|g13449.t1	  9e-24	0.574595105435103	0.636341501180482
 66-  7:	RMAG|g1764.t1	RMAG|g13450.t1	  2e-63	0.547611102731183	0.249028229665011
 66-  8:	RMAG|g1765.t1	RMAG|g13451.t1	 1e-170	0.329942908905592	0.840971034544106
 66-  9:	RMAG|g1767.t1	RMAG|g13454.t1	  9e-40	0.522908559282893	0.619203213597852
 66- 10:	RMAG|g1769.t1	RMAG|g13462.t1	 2e-130	0.292837960174295	0.691516280917509
 66- 11:	RMAG|g1770.t1	RMAG|g13463.t1	  8e-48	0.18993021260559	0.845778937207331
 66- 12:	RMAG|g1772.t1	RMAG|g13465.t1	  6e-70	0.0979738906207047	0.700788795758323
 66- 13:	RMAG|g1775.t1	RMAG|g13466.t1	 3e-114	0.157272817570595	0.515746277462453
 66- 14:	RMAG|g1777.t1	RMAG|g13469.t1	 3e-120	0.28443863033008	0.906150117380571
## Alignment 67: score=294.0 e_value=5.4e-08 N=6 Rg170&Rg201 plus
 67-  0:	RMAG|g1787.t1	RMAG|g2632.t1	 9e-112	0.0261852394361424	0.518443954404058
 67-  1:	RMAG|g1790.t1	RMAG|g2633.t1	 3e-258	0.302338843803697	0.72788774751499
 67-  2:	RMAG|g1791.t1	RMAG|g2634.t1	 2e-102	0.449310983602415	0.970560838369573
 67-  3:	RMAG|g1796.t1	RMAG|g2635.t1	 3e-188	0.478114750090793	0.771463391880138
 67-  4:	RMAG|g1797.t1	RMAG|g2636.t1	  2e-18	0.614795065759249	0.849101235530065
 67-  5:	RMAG|g1800.t1	RMAG|g2638.t1	 2e-223	0.294428709445604	0.59578264470971
## Alignment 68: score=345.0 e_value=1.8e-12 N=7 Rg172&Rg439 minus
 68-  0:	RMAG|g1839.t1	RMAG|g8306.t1	 1e-107	0.230801201268618	0.876226005512847
 68-  1:	RMAG|g1840.t1	RMAG|g8305.t1	  7e-24	0.167426122250709	0.599924349588041
 68-  2:	RMAG|g1841.t1	RMAG|g8304.t1	 7e-139	0.207445306975642	0.63604952068361
 68-  3:	RMAG|g1842.t1	RMAG|g8303.t1	      0	0.248903795504716	0.639045873791093
 68-  4:	RMAG|g1845.t1	RMAG|g8301.t1	 1e-302	0.311072176496296	0.651808046619814
 68-  5:	RMAG|g1848.t1	RMAG|g8297.t1	  2e-69	0.550081188358695	0.698048562021713
 68-  6:	RMAG|g1849.t1	RMAG|g8296.t1	      0	0.208065455589328	0.705430938468838
## Alignment 69: score=399.0 e_value=3.6e-13 N=8 Rg1766&Rg75 minus
 69-  0:	RMAG|g22762.t1	RMAG|g34632.t1	  8e-72	0.0132746828245506	0.530809484985824
 69-  1:	RMAG|g22764.t1	RMAG|g34631.t1	 1e-252	0.275298949381	0.85291604243532
 69-  2:	RMAG|g22766.t1	RMAG|g34630.t1	 2e-212	0.142542926614228	0.767124747770894
 69-  3:	RMAG|g22767.t1	RMAG|g34628.t1	  6e-64	0.488400010444174	0.604256047250526
 69-  4:	RMAG|g22768.t1	RMAG|g34627.t1	 3e-152	0.197599698288407	0.473691965670385
 69-  5:	RMAG|g22769.t1	RMAG|g34626.t1	 3e-283	0.261204295684438	0.513069774341443
 69-  6:	RMAG|g22770.t1	RMAG|g34625.t1	  3e-96	0.255979585893423	0.920118764299523
 69-  7:	RMAG|g22771.t1	RMAG|g34624.t1	 1e-157	0.0618277121938287	0.832827563072348
## Alignment 70: score=545.0 e_value=1.7e-22 N=11 Rg177&Rg383 minus
 70-  0:	RMAG|g1969.t1	RMAG|g7278.t1	  9e-58	0.25648272120646	0.946267471078421
 70-  1:	RMAG|g1970.t1	RMAG|g7277.t1	 1e-186	0.211661369350456	0.56288144605927
 70-  2:	RMAG|g1972.t1	RMAG|g7274.t1	  3e-62	0.293155403600658	0.699631310069006
 70-  3:	RMAG|g1973.t1	RMAG|g7273.t1	  2e-94	0.43015255048856	1.02691282522627
 70-  4:	RMAG|g1974.t1	RMAG|g7272.t1	 2e-262	0.257409576168828	0.562532706409223
 70-  5:	RMAG|g1975.t1	RMAG|g7271.t1	 5e-207	0.438093969532816	0.299147815285155
 70-  6:	RMAG|g1977.t1	RMAG|g7270.t1	  3e-42	0.640619213075362	0.991754070322636
 70-  7:	RMAG|g1978.t1	RMAG|g7269.t1	  1e-34	0.275519624997796	0.262268785301209
 70-  8:	RMAG|g1979.t1	RMAG|g7266.t1	 4e-165	0.202018498979174	0.872807070992823
 70-  9:	RMAG|g1980.t1	RMAG|g7264.t1	      0	0.211462622810213	0.520875634211369
 70- 10:	RMAG|g1981.t1	RMAG|g7262.t1	 8e-101	0.267806073018767	0.873861609351265
## Alignment 71: score=445.0 e_value=7.4e-18 N=9 Rg178&Rg324 minus
 71-  0:	RMAG|g2017.t1	RMAG|g5458.t1	 3e-120	0.302677329128787	0.754385557892078
 71-  1:	RMAG|g2020.t1	RMAG|g5455.t1	      0	0.291856909462155	0.578087193552343
 71-  2:	RMAG|g2021.t1	RMAG|g5453.t1	 7e-144	0.387529798952336	0.716539978566006
 71-  3:	RMAG|g2023.t1	RMAG|g5451.t1	      0	0.26127437103003	0.648450912928686
 71-  4:	RMAG|g2024.t1	RMAG|g5450.t1	 1e-145	0.0292998061328789	0.783523036527488
 71-  5:	RMAG|g2025.t1	RMAG|g5449.t1	 6e-168	0.188083816537801	0.876676246405239
 71-  6:	RMAG|g2026.t1	RMAG|g5447.t1	 6e-170	0.20174789701017	0.797937129754714
 71-  7:	RMAG|g2027.t1	RMAG|g5446.t1	 2e-127	0.00203355488082092	0.430749795493163
 71-  8:	RMAG|g2028.t1	RMAG|g5445.t1	 3e-171	0.315285192950144	0.988249391048099
## Alignment 72: score=295.0 e_value=1.6e-08 N=6 Rg1797&Rg751 minus
 72-  0:	RMAG|g22944.t1	RMAG|g13620.t1	  3e-24	0.304844728706004	0.364207271596415
 72-  1:	RMAG|g22945.t1	RMAG|g13619.t1	 2e-213	0.216429229981613	0.777254080621044
 72-  2:	RMAG|g22946.t1	RMAG|g13614.t1	 2e-204	0.218807726458854	0.708472535186244
 72-  3:	RMAG|g22947.t1	RMAG|g13613.t1	  3e-51	0.476199680130062	0.68243535104022
 72-  4:	RMAG|g22948.t1	RMAG|g13612.t1	 1e-121	0.510178409414614	0.884719783002606
 72-  5:	RMAG|g22950.t1	RMAG|g13611.t1	 2e-103	0.0785363596210519	0.702157031385507
## Alignment 73: score=639.0 e_value=1.6e-28 N=13 Rg18&Rg208 plus
 73-  0:	RMAG|g7039.t1	RMAG|g2806.t1	      0	0.114927049151037	0.66639794012391
 73-  1:	RMAG|g7042.t1	RMAG|g2807.t1	      0	0.347028298638305	0.561902525205901
 73-  2:	RMAG|g7044.t1	RMAG|g2809.t1	 5e-166	0.140507290815282	0.636068232138014
 73-  3:	RMAG|g7047.t1	RMAG|g2812.t1	 8e-251	0.258276586606048	0.57642296215601
 73-  4:	RMAG|g7049.t1	RMAG|g2813.t1	 1e-203	0.00727131528654754	0.657998701803787
 73-  5:	RMAG|g7050.t1	RMAG|g2814.t1	 6e-144	0.258347664361671	0.853647693687244
 73-  6:	RMAG|g7052.t1	RMAG|g2815.t1	 3e-180	0.186862061928149	0.732781795710171
 73-  7:	RMAG|g7053.t1	RMAG|g2816.t1	      0	0.257795569126447	0.681453481907215
 73-  8:	RMAG|g7054.t1	RMAG|g2818.t1	 1e-154	0.0722354806734192	0.756733626818071
 73-  9:	RMAG|g7056.t1	RMAG|g2820.t1	  2e-98	0.242768514539071	0.771789754038485
 73- 10:	RMAG|g7057.t1	RMAG|g2821.t1	 4e-280	0.0656300149941738	0.586557958427307
 73- 11:	RMAG|g7058.t1	RMAG|g2822.t1	  3e-71	0.353327964014202	1.1310073238955
 73- 12:	RMAG|g7063.t1	RMAG|g2823.t1	 1e-118	0.264659792786076	0.769423922362545
## Alignment 74: score=596.0 e_value=2.6e-25 N=12 Rg18&Rg712 plus
 74-  0:	RMAG|g7066.t1	RMAG|g12481.t1	  6e-70	0.376281358559786	0.733513629151757
 74-  1:	RMAG|g7067.t1	RMAG|g12482.t1	 2e-164	0.135792115014849	0.666225356421462
 74-  2:	RMAG|g7069.t1	RMAG|g12483.t1	  8e-57	0.137085020279719	0.646845864892913
 74-  3:	RMAG|g7070.t1	RMAG|g12485.t1	 4e-225	0.201659732062239	0.48753193297495
 74-  4:	RMAG|g7071.t1	RMAG|g12487.t1	  3e-76	0.366232285676705	0.578732975286485
 74-  5:	RMAG|g7072.t1	RMAG|g12488.t1	      0	0.150915703241245	0.62541651432918
 74-  6:	RMAG|g7073.t1	RMAG|g12489.t1	  6e-48	0.257414023541198	0.687555051831979
 74-  7:	RMAG|g7074.t1	RMAG|g12490.t1	 3e-162	0.370337275770681	0.556590007360093
 74-  8:	RMAG|g7075.t1	RMAG|g12491.t1	  5e-47	0.0900969446514727	0.532739923450267
 74-  9:	RMAG|g7076.t1	RMAG|g12493.t1	 3e-188	0.286744979588824	0.85502874774181
 74- 10:	RMAG|g7078.t1	RMAG|g12495.t1	 3e-143	0.229814465237599	0.720873605342121
 74- 11:	RMAG|g7079.t1	RMAG|g12496.t1	  2e-75	0.207493008566097	0.736481538706762
## Alignment 75: score=295.0 e_value=1.4e-09 N=6 Rg180&Rg8 plus
 75-  0:	RMAG|g2077.t1	RMAG|g548.t1	 3e-193	0.296496541908437	0.491531793201993
 75-  1:	RMAG|g2078.t1	RMAG|g549.t1	 2e-266	0.290265404902008	0.781643247165132
 75-  2:	RMAG|g2079.t1	RMAG|g550.t1	  2e-82	0.486224639619235	0.853901251914164
 75-  3:	RMAG|g2080.t1	RMAG|g551.t1	  2e-36	0.213336547735403	1.45372192430255
 75-  4:	RMAG|g2081.t1	RMAG|g552.t1	  1e-59	0.379226422904524	0.488549347173446
 75-  5:	RMAG|g2083.t1	RMAG|g559.t1	 4e-182	0.197255151885464	0.324207612209244
## Alignment 76: score=394.0 e_value=1.6e-13 N=8 Rg181&Rg204 minus
 76-  0:	RMAG|g2095.t1	RMAG|g2721.t1	  6e-31	0.848370933702819	0.974814061723238
 76-  1:	RMAG|g2098.t1	RMAG|g2720.t1	 9e-188	0.255265094302837	0.842691825939402
 76-  2:	RMAG|g2099.t1	RMAG|g2719.t1	 7e-178	0.236689178468927	0.820351513125606
 76-  3:	RMAG|g2102.t1	RMAG|g2716.t1	 1e-241	0.116992656420826	0.848188851721942
 76-  4:	RMAG|g2103.t1	RMAG|g2715.t1	 2e-226	0.238660215729929	0.680396612513516
 76-  5:	RMAG|g2105.t1	RMAG|g2713.t1	 8e-226	0.0915212332117909	0.680123752152491
 76-  6:	RMAG|g2107.t1	RMAG|g2712.t1	  6e-47	0.458962025876958	0.680436009375313
 76-  7:	RMAG|g2108.t1	RMAG|g2711.t1	 3e-266	0.141364431289499	0.681866096256532
## Alignment 77: score=341.0 e_value=5.9e-08 N=7 Rg181&Rg392 plus
 77-  0:	RMAG|g2084.t1	RMAG|g7457.t1	 1e-200	0.211061686283306	0.838210459617551
 77-  1:	RMAG|g2086.t1	RMAG|g7466.t1	 4e-160	0.16416307302421	0.595996460563358
 77-  2:	RMAG|g2087.t1	RMAG|g7467.t1	 4e-146	0.254673392458052	0.868089591518282
 77-  3:	RMAG|g2090.t1	RMAG|g7469.t1	  5e-45	0.726286106547629	0.816311291630637
 77-  4:	RMAG|g2092.t1	RMAG|g7470.t1	 2e-249	0.215968251322368	0.761062668366368
 77-  5:	RMAG|g2093.t1	RMAG|g7471.t1	 2e-107	0.523926158540606	0.417273398720751
 77-  6:	RMAG|g2095.t1	RMAG|g7472.t1	  7e-26	0.715199621837143	1.01134834586948
## Alignment 78: score=443.0 e_value=9.3e-17 N=9 Rg183&Rg419 plus
 78-  0:	RMAG|g2145.t1	RMAG|g7923.t1	 1e-126	0.162617652258756	0.78269265104634
 78-  1:	RMAG|g2146.t1	RMAG|g7924.t1	      0	0.0660598968423332	0.736863240053474
 78-  2:	RMAG|g2148.t1	RMAG|g7925.t1	 2e-101	0.0118861441800177	0.616117482323499
 78-  3:	RMAG|g2149.t1	RMAG|g7931.t1	 1e-153	0.043120418528964	0.564292948053625
 78-  4:	RMAG|g2150.t1	RMAG|g7933.t1	  3e-85	0.451996814807363	0.618341892082661
 78-  5:	RMAG|g2151.t1	RMAG|g7934.t1	 9e-154	0.205798443730161	0.798227704788841
 78-  6:	RMAG|g2152.t1	RMAG|g7935.t1	  5e-32	0.480408837565558	0.882897575010551
 78-  7:	RMAG|g2153.t1	RMAG|g7937.t1	  5e-52	0.334220903643759	0.443346266673017
 78-  8:	RMAG|g2154.t1	RMAG|g7938.t1	 1e-287	0.175621849748454	0.849983415596493
## Alignment 79: score=338.0 e_value=4.6e-11 N=7 Rg189&Rg667 plus
 79-  0:	RMAG|g2316.t1	RMAG|g11832.t1	  4e-45	0.0280297315066696	1.07917941130703
 79-  1:	RMAG|g2319.t1	RMAG|g11834.t1	 6e-170	0.139909304336462	0.783236330331893
 79-  2:	RMAG|g2320.t1	RMAG|g11835.t1	 2e-106	0.0439232270293617	0.741886619149255
 79-  3:	RMAG|g2326.t1	RMAG|g11838.t1	  9e-51	0.101332651371665	1.30863191208023
 79-  4:	RMAG|g2327.t1	RMAG|g11842.t1	  2e-67	0.221671750407815	0.755893444049735
 79-  5:	RMAG|g2328.t1	RMAG|g11845.t1	 1e-178	0.229992909794528	0.611186006688648
 79-  6:	RMAG|g2330.t1	RMAG|g11847.t1	  3e-90	0.0121514809322103	0.557534479534709
## Alignment 80: score=444.0 e_value=2.7e-17 N=9 Rg190&Rg459 plus
 80-  0:	RMAG|g2345.t1	RMAG|g8659.t1	 1e-148	0.148719519399688	0.856371667625917
 80-  1:	RMAG|g2348.t1	RMAG|g8661.t1	  3e-73	0.235876270768888	0.950225601452393
 80-  2:	RMAG|g2350.t1	RMAG|g8662.t1	 1e-203	0.108538260221135	0.722814551512977
 80-  3:	RMAG|g2351.t1	RMAG|g8663.t1	  4e-26	0.446838646358821	1.22966483378264
 80-  4:	RMAG|g2352.t1	RMAG|g8664.t1	 3e-280	0.311342950460616	0.5238598184039
 80-  5:	RMAG|g2354.t1	RMAG|g8667.t1	 1e-121	0.523604776622299	0.7368475732754
 80-  6:	RMAG|g2355.t1	RMAG|g8669.t1	 5e-283	0.171887699204427	0.69706662878582
 80-  7:	RMAG|g2356.t1	RMAG|g8670.t1	  3e-85	0.481307602587067	0.779780238417013
 80-  8:	RMAG|g2357.t1	RMAG|g8671.t1	 3e-163	0.1822309088435	0.647786564175921
## Alignment 81: score=395.0 e_value=2.8e-13 N=8 Rg195&Rg601 plus
 81-  0:	RMAG|g2486.t1	RMAG|g10882.t1	      0	0.19265453909307	0.79312105665183
 81-  1:	RMAG|g2487.t1	RMAG|g10883.t1	  4e-56	0.225258833322869	0.928721057209929
 81-  2:	RMAG|g2489.t1	RMAG|g10884.t1	      0	0.327513617939798	0.894608980641302
 81-  3:	RMAG|g2490.t1	RMAG|g10886.t1	  7e-82	0.540868392555986	0.763927185745931
 81-  4:	RMAG|g2492.t1	RMAG|g10888.t1	      0	0.369133170822276	0.632011217094645
 81-  5:	RMAG|g2495.t1	RMAG|g10890.t1	 1e-237	0.171685787615779	0.732651638846724
 81-  6:	RMAG|g2497.t1	RMAG|g10893.t1	 2e-145	0.306174238839244	0.808186637434991
 81-  7:	RMAG|g2499.t1	RMAG|g10895.t1	  2e-19	0.552863824447023	1.10667166985119
## Alignment 82: score=344.0 e_value=1.7e-10 N=7 Rg196&Rg247 plus
 82-  0:	RMAG|g2512.t1	RMAG|g3719.t1	      0	0.0994182529182745	0.630039625096958
 82-  1:	RMAG|g2513.t1	RMAG|g3720.t1	 1e-184	0.228655137342486	0.690543996706518
 82-  2:	RMAG|g2514.t1	RMAG|g3721.t1	 2e-200	0.313914557147649	0.435515432702185
 82-  3:	RMAG|g2517.t1	RMAG|g3722.t1	 1e-166	0.383273738663278	0.687574258838698
 82-  4:	RMAG|g2518.t1	RMAG|g3723.t1	      0	0.0316092160880725	0.449234629861927
 82-  5:	RMAG|g2519.t1	RMAG|g3727.t1	 1e-109	0.578905319502697	1.1866342383461
 82-  6:	RMAG|g2521.t1	RMAG|g3728.t1	      0	0.194481089243505	0.605860344844288
## Alignment 83: score=490.0 e_value=6.7e-20 N=10 Rg198&Rg3 minus
 83-  0:	RMAG|g2555.t1	RMAG|g206.t1	 3e-241	0.176997289176455	0.766966157495836
 83-  1:	RMAG|g2559.t1	RMAG|g203.t1	 3e-165	0.299910266954056	0.63521470769622
 83-  2:	RMAG|g2560.t1	RMAG|g201.t1	 2e-219	0.200800439946081	0.579630747871618
 83-  3:	RMAG|g2561.t1	RMAG|g200.t1	      0	0.308567826909831	0.807485686013653
 83-  4:	RMAG|g2562.t1	RMAG|g199.t1	 1e-146	0.319425536832859	0.874242593472828
 83-  5:	RMAG|g2565.t1	RMAG|g196.t1	  2e-44	0.661620268849462	0.767294030474893
 83-  6:	RMAG|g2566.t1	RMAG|g194.t1	  2e-96	0.266970945336869	0.793020486449112
 83-  7:	RMAG|g2567.t1	RMAG|g193.t1	 2e-105	0.293354895652259	0.518622368504984
 83-  8:	RMAG|g2568.t1	RMAG|g192.t1	 2e-297	0.203506417703705	0.723652487567933
 83-  9:	RMAG|g2569.t1	RMAG|g188.t1	      0	0.282722651844537	0.326574725122998
## Alignment 84: score=292.0 e_value=3e-09 N=6 Rg199&Rg579 plus
 84-  0:	RMAG|g2584.t1	RMAG|g10547.t1	      0	0.175264463653922	0.359481873487502
 84-  1:	RMAG|g2587.t1	RMAG|g10554.t1	 5e-162	0.158322870495594	0.974885772503473
 84-  2:	RMAG|g2588.t1	RMAG|g10557.t1	 2e-111	0.310567086501799	0.629033284163408
 84-  3:	RMAG|g2590.t1	RMAG|g10559.t1	 4e-161	0.226063478869147	0.854791778978853
 84-  4:	RMAG|g2591.t1	RMAG|g10560.t1	      0	0.126972846401	0.777121728033409
 84-  5:	RMAG|g2593.t1	RMAG|g10561.t1	 9e-142	0.210878616539507	0.86255123884297
## Alignment 85: score=388.0 e_value=8.1e-14 N=8 Rg2&Rg422 minus
 85-  0:	RMAG|g146.t1	RMAG|g8006.t1	 9e-243	0.350328074819189	0.824184374113103
 85-  1:	RMAG|g147.t1	RMAG|g8004.t1	 4e-133	0.285963232433215	0.187736944463486
 85-  2:	RMAG|g151.t1	RMAG|g8002.t1	  1e-72	0.191726203313359	0.482965024905488
 85-  3:	RMAG|g154.t1	RMAG|g8001.t1	      0	0.302575529696135	0.753632008100251
 85-  4:	RMAG|g155.t1	RMAG|g7999.t1	 2e-129	0.211864337387884	0.734982171742519
 85-  5:	RMAG|g157.t1	RMAG|g7998.t1	  9e-62	0.398226923082886	0.647036205968498
 85-  6:	RMAG|g158.t1	RMAG|g7997.t1	 8e-201	0.182199154989082	0.750170941129659
 85-  7:	RMAG|g163.t1	RMAG|g7993.t1	  3e-49	1.01452837238468	0.161376477434288
## Alignment 86: score=297.0 e_value=9.7e-08 N=6 Rg20&Rg234 minus
 86-  0:	RMAG|g13016.t1	RMAG|g3443.t1	 1e-298	0.0614705060208472	0.610813639701037
 86-  1:	RMAG|g13018.t1	RMAG|g3442.t1	 5e-121	0.572889366103155	0.609096716812549
 86-  2:	RMAG|g13020.t1	RMAG|g3441.t1	  8e-88	0.0987991342194387	1.46474424872371
 86-  3:	RMAG|g13022.t1	RMAG|g3440.t1	      0	0.220238467465081	0.732072300550961
 86-  4:	RMAG|g13023.t1	RMAG|g3439.t1	      0	0.0932887699603179	0.756609394352582
 86-  5:	RMAG|g13024.t1	RMAG|g3438.t1	  9e-24	0.331529896900595	0.870096755532572
## Alignment 87: score=293.0 e_value=6.1e-08 N=6 Rg20&Rg635 minus
 87-  0:	RMAG|g12987.t1	RMAG|g11389.t1	 8e-232	-2	-2
 87-  1:	RMAG|g12990.t1	RMAG|g11388.t1	 8e-314	0.0486986442466362	0.554950905100806
 87-  2:	RMAG|g12993.t1	RMAG|g11385.t1	 9e-104	0.281836815814403	0.783517171373825
 87-  3:	RMAG|g12994.t1	RMAG|g11384.t1	  2e-95	0.534536473763771	0.672140116479463
 87-  4:	RMAG|g12998.t1	RMAG|g11383.t1	  8e-33	0.472134653950945	0.77624438452308
 87-  5:	RMAG|g12999.t1	RMAG|g11382.t1	  3e-96	0.280706060145205	0.670197091459841
## Alignment 88: score=344.0 e_value=9.8e-11 N=7 Rg201&Rg803 plus
 88-  0:	RMAG|g2643.t1	RMAG|g14278.t1	 2e-129	0.201593232155568	0.687177320132083
 88-  1:	RMAG|g2644.t1	RMAG|g14279.t1	 2e-155	0.227454067535273	0.87649500943016
 88-  2:	RMAG|g2649.t1	RMAG|g14281.t1	 8e-195	0.334961311732504	0.873726880406031
 88-  3:	RMAG|g2650.t1	RMAG|g14284.t1	 4e-174	0.071783961199634	0.561348468935415
 88-  4:	RMAG|g2651.t1	RMAG|g14285.t1	 6e-184	0.178495919415147	0.699834714010938
 88-  5:	RMAG|g2652.t1	RMAG|g14286.t1	 2e-270	0.151642633514038	0.55567132327079
 88-  6:	RMAG|g2654.t1	RMAG|g14287.t1	      0	0.213005905310357	0.67473412152896
## Alignment 89: score=444.0 e_value=2.6e-16 N=9 Rg206&Rg58 plus
 89-  0:	RMAG|g2752.t1	RMAG|g26023.t1	 5e-261	0.307642891541059	0.669111644186787
 89-  1:	RMAG|g2754.t1	RMAG|g26027.t1	 1e-276	0.172030463388571	0.647462172194502
 89-  2:	RMAG|g2755.t1	RMAG|g26028.t1	  2e-83	0.135227008369005	0.607336370951194
 89-  3:	RMAG|g2756.t1	RMAG|g26029.t1	  1e-79	0.02931287248714	0.669105203731404
 89-  4:	RMAG|g2757.t1	RMAG|g26030.t1	 7e-110	0.23671089896127	0.681477661742028
 89-  5:	RMAG|g2758.t1	RMAG|g26031.t1	 4e-172	0.223143426773846	0.571107444059216
 89-  6:	RMAG|g2759.t1	RMAG|g26032.t1	  4e-21	0.930944056314217	0.308679775081825
 89-  7:	RMAG|g2762.t1	RMAG|g26034.t1	 4e-206	0.371800834882197	0.67244570490463
 89-  8:	RMAG|g2763.t1	RMAG|g26036.t1	  3e-27	-2	-2
## Alignment 90: score=447.0 e_value=1.1e-16 N=9 Rg209&Rg473 plus
 90-  0:	RMAG|g2841.t1	RMAG|g8876.t1	  7e-77	0.191277041402926	0.804883043640216
 90-  1:	RMAG|g2844.t1	RMAG|g8878.t1	 3e-117	0.452967346727287	0.743633124665823
 90-  2:	RMAG|g2845.t1	RMAG|g8879.t1	      0	0.148611253895225	0.73282236462592
 90-  3:	RMAG|g2847.t1	RMAG|g8880.t1	 2e-289	0.305266392061633	0.704912537491567
 90-  4:	RMAG|g2848.t1	RMAG|g8881.t1	  2e-75	0.587671388010963	0.831372785925487
 90-  5:	RMAG|g2850.t1	RMAG|g8884.t1	 1e-198	0.253284581438651	0.702019865013747
 90-  6:	RMAG|g2851.t1	RMAG|g8885.t1	  2e-73	0.481119660946567	0.752299045843954
 90-  7:	RMAG|g2852.t1	RMAG|g8886.t1	  9e-30	0.418582392377978	0.937413586093576
 90-  8:	RMAG|g2853.t1	RMAG|g8887.t1	  3e-65	0.292424477136227	1.1962868812365
## Alignment 91: score=292.0 e_value=1.5e-10 N=6 Rg21&Rg386 minus
 91-  0:	RMAG|g13054.t1	RMAG|g7336.t1	 2e-157	0.354829723271982	0.836284884211121
 91-  1:	RMAG|g13055.t1	RMAG|g7335.t1	 2e-113	0.289573764831229	1.12286938558747
 91-  2:	RMAG|g13056.t1	RMAG|g7332.t1	 9e-168	0.12141748293252	0.816261907116469
 91-  3:	RMAG|g13057.t1	RMAG|g7331.t1	 7e-188	0.104764024685223	0.663637941530383
 91-  4:	RMAG|g13058.t1	RMAG|g7330.t1	 8e-117	0.240451944014477	0.652835281690626
 91-  5:	RMAG|g13065.t1	RMAG|g7326.t1	  2e-83	0.321074864463779	0.898332028341316
## Alignment 92: score=294.0 e_value=2.4e-08 N=6 Rg212&Rg818 plus
 92-  0:	RMAG|g2904.t1	RMAG|g14452.t1	      0	0.168235307808081	0.560627521016755
 92-  1:	RMAG|g2906.t1	RMAG|g14453.t1	  6e-95	0.139286077598544	0.698534885669335
 92-  2:	RMAG|g2907.t1	RMAG|g14454.t1	  4e-53	0.55513560086595	0.557697822110806
 92-  3:	RMAG|g2911.t1	RMAG|g14455.t1	 1e-116	0.852471630317003	0.597235542667206
 92-  4:	RMAG|g2914.t1	RMAG|g14456.t1	 7e-251	0.178463143766659	0.664709740093589
 92-  5:	RMAG|g2915.t1	RMAG|g14457.t1	 4e-163	0.367225060492776	0.659534681509426
## Alignment 93: score=295.0 e_value=9.6e-08 N=6 Rg214&Rg886 plus
 93-  0:	RMAG|g2948.t1	RMAG|g15213.t1	 3e-284	0.163848569446964	0.686076407517757
 93-  1:	RMAG|g2949.t1	RMAG|g15215.t1	 5e-239	0.1609569577011	0.790969269871759
 93-  2:	RMAG|g2951.t1	RMAG|g15216.t1	 2e-187	0.167857830226435	0.562953176688549
 93-  3:	RMAG|g2952.t1	RMAG|g15219.t1	 5e-100	0.0639691898127899	0.417580725249356
 93-  4:	RMAG|g2954.t1	RMAG|g15221.t1	  3e-56	0.590248424335435	1.00476376392247
 93-  5:	RMAG|g2955.t1	RMAG|g15222.t1	  3e-53	-2	-2
## Alignment 94: score=396.0 e_value=1.5e-14 N=8 Rg215&Rg833 plus
 94-  0:	RMAG|g2966.t1	RMAG|g14618.t1	  1e-60	0.31989944890548	0.684505568552975
 94-  1:	RMAG|g2967.t1	RMAG|g14619.t1	  2e-85	0.152516263601612	0.707942611937588
 94-  2:	RMAG|g2968.t1	RMAG|g14622.t1	 3e-270	0.239616308011171	0.379648026199725
 94-  3:	RMAG|g2971.t1	RMAG|g14623.t1	 1e-131	0.268965594760365	0.842052199171966
 94-  4:	RMAG|g2972.t1	RMAG|g14624.t1	 4e-215	0.240108853072522	0.755834612847826
 94-  5:	RMAG|g2973.t1	RMAG|g14625.t1	  3e-92	0.0860211524295573	0.759125974385511
 94-  6:	RMAG|g2974.t1	RMAG|g14626.t1	 6e-137	0.0514463257028256	0.778470163558459
 94-  7:	RMAG|g2975.t1	RMAG|g14627.t1	      0	0.0755358267859481	0.68823924059836
## Alignment 95: score=386.0 e_value=5.5e-15 N=8 Rg217&Rg360 plus
 95-  0:	RMAG|g3010.t1	RMAG|g6187.t1	 3e-127	0.251257034909699	0.519304859231923
 95-  1:	RMAG|g3011.t1	RMAG|g6188.t1	 7e-176	0.214189556278523	0.793784773099907
 95-  2:	RMAG|g3018.t1	RMAG|g6190.t1	  2e-52	0.208554910008858	0.708869036906256
 95-  3:	RMAG|g3019.t1	RMAG|g6191.t1	  1e-33	0.326632714904664	0.65082276823462
 95-  4:	RMAG|g3021.t1	RMAG|g6192.t1	 5e-216	0.224400929245963	0.662984273426573
 95-  5:	RMAG|g3027.t1	RMAG|g6196.t1	  1e-46	0.375216357483543	0.400771329475378
 95-  6:	RMAG|g3028.t1	RMAG|g6197.t1	  6e-53	0.163354604039616	0.771080179346688
 95-  7:	RMAG|g3034.t1	RMAG|g6198.t1	 6e-109	0.0594534478736393	0.581543178162799
## Alignment 96: score=285.0 e_value=4.1e-09 N=6 Rg218&Rg910 minus
 96-  0:	RMAG|g3039.t1	RMAG|g15502.t1	 2e-108	0.281471372530286	0.832699300843754
 96-  1:	RMAG|g3045.t1	RMAG|g15499.t1	 4e-211	0.315455436208846	0.802692231452503
 96-  2:	RMAG|g3046.t1	RMAG|g15497.t1	  2e-43	0.49079143096782	1.11966467461126
 96-  3:	RMAG|g3048.t1	RMAG|g15494.t1	 4e-107	0.0407170142101464	0.508037104719842
 96-  4:	RMAG|g3059.t1	RMAG|g15493.t1	 1e-218	0.219731436874919	0.701388510925589
 96-  5:	RMAG|g3060.t1	RMAG|g15492.t1	 3e-118	0.309041855834478	0.662692013846699
## Alignment 97: score=489.0 e_value=1.4e-20 N=10 Rg22&Rg449 minus
 97-  0:	RMAG|g13097.t1	RMAG|g8497.t1	 5e-171	0.330075538082895	0.559240499578436
 97-  1:	RMAG|g13100.t1	RMAG|g8492.t1	  5e-16	0.467861554827357	0.619015900419708
 97-  2:	RMAG|g13101.t1	RMAG|g8491.t1	 2e-136	0.292138615897242	0.733178985561229
 97-  3:	RMAG|g13102.t1	RMAG|g8490.t1	  2e-83	0.229246726833011	0.474074815574051
 97-  4:	RMAG|g13103.t1	RMAG|g8489.t1	 4e-226	0.186784093756767	0.598082475121489
 97-  5:	RMAG|g13105.t1	RMAG|g8488.t1	 2e-255	0.21228173435389	0.521692294846327
 97-  6:	RMAG|g13106.t1	RMAG|g8483.t1	  1e-23	1.01094326238519	0.319520896053506
 97-  7:	RMAG|g13107.t1	RMAG|g8482.t1	  2e-99	0.403539280555547	0.640619213075362
 97-  8:	RMAG|g13109.t1	RMAG|g8480.t1	  3e-47	0.557450893773627	0.736938645608987
 97-  9:	RMAG|g13112.t1	RMAG|g8476.t1	 1e-133	0.234494017442603	0.840840958171524
## Alignment 98: score=447.0 e_value=2.1e-16 N=9 Rg220&Rg266 minus
 98-  0:	RMAG|g3105.t1	RMAG|g4176.t1	  3e-53	0.377170127321125	0.818000047806218
 98-  1:	RMAG|g3106.t1	RMAG|g4175.t1	  1e-19	0.284125104316253	0.47917339476051
 98-  2:	RMAG|g3108.t1	RMAG|g4172.t1	 2e-101	0.136159185724097	0.824702526770052
 98-  3:	RMAG|g3109.t1	RMAG|g4170.t1	  3e-66	0.398242708318024	0.509482359266558
 98-  4:	RMAG|g3110.t1	RMAG|g4169.t1	  1e-88	0.415364002688323	0.5177387432696
 98-  5:	RMAG|g3111.t1	RMAG|g4168.t1	  5e-68	0.256410549437595	0.638035310676459
 98-  6:	RMAG|g3112.t1	RMAG|g4167.t1	 4e-164	0.490247861207706	0.602286705601447
 98-  7:	RMAG|g3113.t1	RMAG|g4166.t1	 2e-277	0.0982510466187484	0.573822007838323
 98-  8:	RMAG|g3114.t1	RMAG|g4164.t1	  1e-19	0.496663820959551	0.617129466498342
## Alignment 99: score=683.0 e_value=2.8e-32 N=14 Rg221&Rg94 minus
 99-  0:	RMAG|g3117.t1	RMAG|g35297.t1	  2e-43	0.357904106895746	1.14098703087034
 99-  1:	RMAG|g3120.t1	RMAG|g35293.t1	 1e-132	0.0967816644778939	0.360625287787748
 99-  2:	RMAG|g3121.t1	RMAG|g35292.t1	  5e-39	0.215355160397708	0.923222805114588
 99-  3:	RMAG|g3122.t1	RMAG|g35291.t1	  1e-72	0.29767505903818	0.518748120645437
 99-  4:	RMAG|g3124.t1	RMAG|g35287.t1	  7e-84	0.253011254584607	0.68872243174115
 99-  5:	RMAG|g3129.t1	RMAG|g35284.t1	      0	0.154969430069907	0.842300914182749
 99-  6:	RMAG|g3132.t1	RMAG|g35282.t1	 5e-145	0.185303933107189	0.735565291093786
 99-  7:	RMAG|g3133.t1	RMAG|g35281.t1	 7e-265	0.340069009339621	0.709840524014283
 99-  8:	RMAG|g3134.t1	RMAG|g35280.t1	 4e-119	0.242568261058181	0.443236303562178
 99-  9:	RMAG|g3135.t1	RMAG|g35279.t1	  1e-76	0.357123438662493	0.729832255192493
 99- 10:	RMAG|g3138.t1	RMAG|g35278.t1	  2e-74	0.28161019282524	0.56637512026166
 99- 11:	RMAG|g3139.t1	RMAG|g35277.t1	  5e-84	0.469787668986305	0.182213383217313
 99- 12:	RMAG|g3140.t1	RMAG|g35275.t1	 9e-170	0.224421162664393	0.660661658426626
 99- 13:	RMAG|g3142.t1	RMAG|g35270.t1	  1e-17	0.968906765434105	0.696118017441798
## Alignment 100: score=388.0 e_value=1.6e-14 N=8 Rg226&Rg317 minus
100-  0:	RMAG|g3237.t1	RMAG|g5298.t1	      0	0.10486641694088	0.804559123840626
100-  1:	RMAG|g3241.t1	RMAG|g5292.t1	  1e-80	0.431252034729034	0.942728464590864
100-  2:	RMAG|g3245.t1	RMAG|g5290.t1	 6e-214	0.268423432292588	0.69238720925116
100-  3:	RMAG|g3249.t1	RMAG|g5289.t1	  1e-81	0.218886400076699	0.840104654075457
100-  4:	RMAG|g3251.t1	RMAG|g5286.t1	  3e-41	0.211410913714883	0.700176001834168
100-  5:	RMAG|g3252.t1	RMAG|g5285.t1	  1e-40	0.110244612709467	0.950974249047136
100-  6:	RMAG|g3253.t1	RMAG|g5284.t1	  5e-13	0.717673265101513	0.787885679201872
100-  7:	RMAG|g3254.t1	RMAG|g5283.t1	 3e-110	0.469420774683478	0.579559630084546
## Alignment 101: score=335.0 e_value=5.1e-11 N=7 Rg227&Rg328 plus
101-  0:	RMAG|g3261.t1	RMAG|g5535.t1	  2e-59	0.417707263099187	0.771065240986097
101-  1:	RMAG|g3262.t1	RMAG|g5537.t1	 2e-132	0.376070392882943	0.372482397025119
101-  2:	RMAG|g3264.t1	RMAG|g5538.t1	      0	0.200751584007806	0.812378413696935
101-  3:	RMAG|g3271.t1	RMAG|g5540.t1	 2e-296	0.306800620360489	0.732046488867618
101-  4:	RMAG|g3272.t1	RMAG|g5541.t1	  9e-86	0.298208482591274	0.898621169383649
101-  5:	RMAG|g3274.t1	RMAG|g5549.t1	 2e-144	0.240739172045093	0.688592934716861
101-  6:	RMAG|g3275.t1	RMAG|g5550.t1	 1e-136	0.328938117387069	0.705549810989165
## Alignment 102: score=440.0 e_value=6.9e-18 N=9 Rg228&Rg233 plus
102-  0:	RMAG|g3278.t1	RMAG|g3406.t1	 5e-172	0.239502810511917	0.599991581429086
102-  1:	RMAG|g3279.t1	RMAG|g3411.t1	 6e-177	0.381072706821036	0.745148708029688
102-  2:	RMAG|g3283.t1	RMAG|g3413.t1	 1e-171	0.201230105476282	0.410527375790058
102-  3:	RMAG|g3284.t1	RMAG|g3415.t1	  4e-16	0.554438601280624	0.906049023552528
102-  4:	RMAG|g3287.t1	RMAG|g3418.t1	  9e-98	0.223512226141346	0.588436039889681
102-  5:	RMAG|g3288.t1	RMAG|g3419.t1	 4e-133	0.0424141271286909	0.676185703876543
102-  6:	RMAG|g3289.t1	RMAG|g3420.t1	 7e-232	0.334415404003368	0.810813340043487
102-  7:	RMAG|g3293.t1	RMAG|g3421.t1	  1e-58	0.364043576412843	0.924356393492884
102-  8:	RMAG|g3294.t1	RMAG|g3422.t1	 1e-206	0.392373126869683	0.754889463098374
## Alignment 103: score=339.0 e_value=1.8e-12 N=7 Rg230&Rg850 plus
103-  0:	RMAG|g3328.t1	RMAG|g14821.t1	 2e-219	0.406024563046734	0.660038105895807
103-  1:	RMAG|g3329.t1	RMAG|g14822.t1	 3e-199	0.179193042350964	1.02921305674146
103-  2:	RMAG|g3331.t1	RMAG|g14823.t1	  1e-60	0.230956563538199	0.54578089171906
103-  3:	RMAG|g3332.t1	RMAG|g14824.t1	  6e-60	0.0262773202010287	0.645689217254376
103-  4:	RMAG|g3333.t1	RMAG|g14827.t1	 4e-153	0.294233838370919	0.661294485264044
103-  5:	RMAG|g3336.t1	RMAG|g14828.t1	 8e-223	0.263380300809976	0.657687952894485
103-  6:	RMAG|g3345.t1	RMAG|g14831.t1	 3e-108	0.307721003894496	1.19412439484662
## Alignment 104: score=344.0 e_value=4.8e-09 N=7 Rg241&Rg374 plus
104-  0:	RMAG|g3579.t1	RMAG|g6461.t1	 6e-160	0.273839287106513	0.704129482003992
104-  1:	RMAG|g3583.t1	RMAG|g6465.t1	 2e-189	0.576671126931598	0.562117829297221
104-  2:	RMAG|g3584.t1	RMAG|g6468.t1	  3e-33	0.149753911102973	0.674293248562784
104-  3:	RMAG|g3585.t1	RMAG|g6469.t1	 5e-110	0.303384545312848	0.76696978626764
104-  4:	RMAG|g3586.t1	RMAG|g6470.t1	  4e-63	0.562244543117466	0.685964915782
104-  5:	RMAG|g3589.t1	RMAG|g6471.t1	  2e-97	-2	-2
104-  6:	RMAG|g3590.t1	RMAG|g6472.t1	 1e-124	0.467414504922577	0.349487744636221
## Alignment 105: score=489.0 e_value=1e-19 N=10 Rg244&Rg6 plus
105-  0:	RMAG|g3644.t1	RMAG|g431.t1	  2e-75	0.373849457006379	0.519330911342197
105-  1:	RMAG|g3649.t1	RMAG|g433.t1	 2e-107	0.00898046276905117	0.620637392287213
105-  2:	RMAG|g3650.t1	RMAG|g434.t1	 5e-146	0.337579949099379	0.682310379679203
105-  3:	RMAG|g3652.t1	RMAG|g435.t1	 2e-274	0.329140650456916	0.66617572032347
105-  4:	RMAG|g3653.t1	RMAG|g437.t1	 1e-240	0.187388821264827	0.665618740339145
105-  5:	RMAG|g3654.t1	RMAG|g438.t1	 4e-156	0.262282250565724	0.707922358074571
105-  6:	RMAG|g3656.t1	RMAG|g441.t1	 2e-163	0.43915298698033	0.597916045119027
105-  7:	RMAG|g3658.t1	RMAG|g445.t1	 5e-247	0.171227255195255	0.649926698732116
105-  8:	RMAG|g3660.t1	RMAG|g447.t1	      0	0.18357822765535	0.634957670727656
105-  9:	RMAG|g3662.t1	RMAG|g448.t1	  2e-47	0.377112519359365	0.550736919150145
## Alignment 106: score=291.0 e_value=3.7e-11 N=6 Rg251&Rg56 minus
106-  0:	RMAG|g3820.t1	RMAG|g25954.t1	 5e-214	0.211570059197377	0.843303354492479
106-  1:	RMAG|g3821.t1	RMAG|g25952.t1	 2e-196	0.206882970030801	0.685637437150943
106-  2:	RMAG|g3823.t1	RMAG|g25950.t1	  4e-98	0.0670273862610417	0.772485532961677
106-  3:	RMAG|g3824.t1	RMAG|g25949.t1	  3e-83	0.38716425600775	0.593180130805957
106-  4:	RMAG|g3825.t1	RMAG|g25948.t1	  2e-68	0.416243069335171	0.475318190903928
106-  5:	RMAG|g3832.t1	RMAG|g25939.t1	  5e-31	1.94900576158847	0.341925873253049
## Alignment 107: score=340.0 e_value=3.5e-11 N=7 Rg255&Rg355 plus
107-  0:	RMAG|g3920.t1	RMAG|g6095.t1	 1e-242	0.22551187180755	0.714573217392566
107-  1:	RMAG|g3921.t1	RMAG|g6098.t1	      0	0.218399875554491	0.551010988386814
107-  2:	RMAG|g3922.t1	RMAG|g6101.t1	  8e-41	0.261528697629881	0.798094584447706
107-  3:	RMAG|g3925.t1	RMAG|g6103.t1	 3e-110	0.0481768589156191	0.550003545857393
107-  4:	RMAG|g3926.t1	RMAG|g6104.t1	 8e-247	0.263891227071272	0.867160196207659
107-  5:	RMAG|g3928.t1	RMAG|g6106.t1	 9e-171	0.108840218136781	0.495910600092701
107-  6:	RMAG|g3930.t1	RMAG|g6110.t1	 3e-243	0.115109228130046	0.580252116755585
## Alignment 108: score=297.0 e_value=8.4e-09 N=6 Rg256&Rg346 minus
108-  0:	RMAG|g3943.t1	RMAG|g5938.t1	 2e-141	0.258638012122504	0.762905956399558
108-  1:	RMAG|g3944.t1	RMAG|g5937.t1	 5e-140	0.226372663813356	0.715216483679635
108-  2:	RMAG|g3945.t1	RMAG|g5936.t1	  9e-95	0.407473399624099	0.740129071461332
108-  3:	RMAG|g3946.t1	RMAG|g5935.t1	  5e-75	0.323964090303213	0.592147233797968
108-  4:	RMAG|g3947.t1	RMAG|g5933.t1	 4e-100	0.332712017213343	0.75093121182702
108-  5:	RMAG|g3949.t1	RMAG|g5929.t1	      0	0.303175572230505	0.80337966898804
## Alignment 109: score=443.0 e_value=1.1e-16 N=9 Rg257&Rg563 minus
109-  0:	RMAG|g3957.t1	RMAG|g10324.t1	 3e-269	0	0.561467199090844
109-  1:	RMAG|g3959.t1	RMAG|g10322.t1	 1e-157	0.267333722331804	0.800507385329559
109-  2:	RMAG|g3960.t1	RMAG|g10321.t1	  4e-25	1.5489221953953	0.521850552825164
109-  3:	RMAG|g3962.t1	RMAG|g10320.t1	  4e-17	0.452616491857654	0.669467884522117
109-  4:	RMAG|g3963.t1	RMAG|g10318.t1	 3e-109	0.179530061120688	0.812153417180354
109-  5:	RMAG|g3964.t1	RMAG|g10317.t1	 2e-146	0.292928627893149	0.758053896097296
109-  6:	RMAG|g3966.t1	RMAG|g10315.t1	  3e-48	0.396587273541468	0.60673735547911
109-  7:	RMAG|g3970.t1	RMAG|g10313.t1	 3e-186	0.389082187282057	0.625332363800627
109-  8:	RMAG|g3972.t1	RMAG|g10311.t1	 1e-115	0.42207577184144	0.459842127125395
## Alignment 110: score=794.0 e_value=8.4e-38 N=16 Rg26&Rg90 plus
110-  0:	RMAG|g13343.t1	RMAG|g35142.t1	      0	0.103213674703728	0.660219553858255
110-  1:	RMAG|g13344.t1	RMAG|g35143.t1	 7e-138	0.0804341477651983	0.818759888919347
110-  2:	RMAG|g13345.t1	RMAG|g35144.t1	 3e-207	0.304744547866598	0.344454770175485
110-  3:	RMAG|g13346.t1	RMAG|g35146.t1	 5e-131	0.271100099270645	0.656652627277421
110-  4:	RMAG|g13347.t1	RMAG|g35147.t1	 1e-207	0.128887692694994	0.674141752539041
110-  5:	RMAG|g13348.t1	RMAG|g35148.t1	      0	0.117378138681825	0.652064530688769
110-  6:	RMAG|g13349.t1	RMAG|g35149.t1	 3e-260	0.307927889354891	0.714756292951013
110-  7:	RMAG|g13350.t1	RMAG|g35150.t1	  1e-48	0.110782490947273	0.378841639689091
110-  8:	RMAG|g13352.t1	RMAG|g35152.t1	 2e-240	0.148338334185562	0.759021578601934
110-  9:	RMAG|g13353.t1	RMAG|g35153.t1	 3e-150	0.234660843131048	0.551866388340777
110- 10:	RMAG|g13354.t1	RMAG|g35154.t1	 5e-267	0.178023350416534	0.629656867294328
110- 11:	RMAG|g13356.t1	RMAG|g35156.t1	  1e-79	0.148606539494405	0.929017885774108
110- 12:	RMAG|g13358.t1	RMAG|g35157.t1	 2e-153	0.176565631484248	0.533048995807939
110- 13:	RMAG|g13360.t1	RMAG|g35160.t1	 2e-146	0.222726914427149	0.624386236863466
110- 14:	RMAG|g13361.t1	RMAG|g35161.t1	  7e-46	0.328611091979285	0.910032399502935
110- 15:	RMAG|g13364.t1	RMAG|g35163.t1	  4e-41	0.103232232635953	0.636367583175757
## Alignment 111: score=486.0 e_value=8.5e-13 N=10 Rg260&Rg99 plus
111-  0:	RMAG|g4029.t1	RMAG|g35409.t1	 2e-259	0.223202036053511	0.408884221128722
111-  1:	RMAG|g4031.t1	RMAG|g35412.t1	 9e-110	0.0538538437318431	0.547001034899799
111-  2:	RMAG|g4032.t1	RMAG|g35414.t1	 4e-159	0.281681092108122	0.441979383627968
111-  3:	RMAG|g4033.t1	RMAG|g35415.t1	  3e-56	0.463671232414707	0.219199608087538
111-  4:	RMAG|g4035.t1	RMAG|g35417.t1	  4e-75	0.740623832767993	0.31826600361659
111-  5:	RMAG|g4036.t1	RMAG|g35419.t1	  9e-55	0.1649110050794	0.789862435943515
111-  6:	RMAG|g4037.t1	RMAG|g35421.t1	 6e-167	0.23018848222656	0.689434515105954
111-  7:	RMAG|g4039.t1	RMAG|g35427.t1	 7e-121	0.390959729393907	0.875365956165998
111-  8:	RMAG|g4044.t1	RMAG|g35428.t1	 1e-138	0.229108837886617	0.832921587301506
111-  9:	RMAG|g4047.t1	RMAG|g35430.t1	  2e-85	0.480166514195844	0.654152725020451
## Alignment 112: score=350.0 e_value=2.4e-11 N=7 Rg265&Rg599 plus
112-  0:	RMAG|g4139.t1	RMAG|g10856.t1	 4e-137	0.377222274224689	0.673926359085524
112-  1:	RMAG|g4141.t1	RMAG|g10858.t1	 5e-247	0.166030833272399	0.423190304016931
112-  2:	RMAG|g4142.t1	RMAG|g10859.t1	 3e-221	0.184819147240832	0.8529076071591
112-  3:	RMAG|g4143.t1	RMAG|g10860.t1	  9e-44	0.0554738714504849	0.993039039182001
112-  4:	RMAG|g4144.t1	RMAG|g10861.t1	      0	0.268402702079568	0.870591395297088
112-  5:	RMAG|g4145.t1	RMAG|g10862.t1	 1e-155	0.250387062447381	0.839893047961388
112-  6:	RMAG|g4146.t1	RMAG|g10863.t1	  2e-78	0.12028475787732	0.803154962905475
## Alignment 113: score=537.0 e_value=7.7e-23 N=11 Rg27&Rg399 minus
113-  0:	RMAG|g13393.t1	RMAG|g7602.t1	 1e-214	0.0807659126615272	0.847924545708709
113-  1:	RMAG|g13395.t1	RMAG|g7600.t1	 2e-206	0.158030239704901	0.548433020621664
113-  2:	RMAG|g13398.t1	RMAG|g7598.t1	  6e-48	0.145491198696972	0.479809802874622
113-  3:	RMAG|g13400.t1	RMAG|g7596.t1	      0	0.287603408686843	0.655203892397667
113-  4:	RMAG|g13402.t1	RMAG|g7595.t1	 9e-105	0.295891184981883	0.961507890134716
113-  5:	RMAG|g13406.t1	RMAG|g7594.t1	 5e-146	0.405373647082584	0.743546867048212
113-  6:	RMAG|g13407.t1	RMAG|g7592.t1	  7e-19	0.676839150572481	0.774547937988054
113-  7:	RMAG|g13409.t1	RMAG|g7591.t1	 1e-130	0.184070797423631	0.9017346681346
113-  8:	RMAG|g13410.t1	RMAG|g7590.t1	  3e-61	0.238602994112906	0.928465131406348
113-  9:	RMAG|g13412.t1	RMAG|g7589.t1	 3e-106	0.269229531007331	0.66947287749866
113- 10:	RMAG|g13417.t1	RMAG|g7583.t1	 8e-264	0.136621655205762	0.882535407264979
## Alignment 114: score=388.0 e_value=7.2e-09 N=8 Rg27&Rg796 plus
114-  0:	RMAG|g13367.t1	RMAG|g14179.t1	      0	0.154151788557603	0.670339348120388
114-  1:	RMAG|g13369.t1	RMAG|g14180.t1	 5e-139	0.419032655927125	0.71624101637088
114-  2:	RMAG|g13370.t1	RMAG|g14181.t1	  9e-22	0.218607401218608	1.80411562511755
114-  3:	RMAG|g13371.t1	RMAG|g14182.t1	  4e-59	0.333912481541657	0.972700640106381
114-  4:	RMAG|g13378.t1	RMAG|g14183.t1	  4e-67	0.258362697116042	0.612463698603957
114-  5:	RMAG|g13379.t1	RMAG|g14185.t1	 1e-140	0.159322529815214	0.828544383620557
114-  6:	RMAG|g13382.t1	RMAG|g14189.t1	 1e-174	0.112826879889179	0.632712232484646
114-  7:	RMAG|g13384.t1	RMAG|g14190.t1	  1e-74	0.220761122442601	0.37506307539287
## Alignment 115: score=396.0 e_value=2.7e-13 N=8 Rg274&Rg551 minus
115-  0:	RMAG|g4355.t1	RMAG|g10137.t1	  2e-80	0.0404332742109615	0.750280386813523
115-  1:	RMAG|g4357.t1	RMAG|g10136.t1	  3e-65	0.332872929088513	0.635648302007613
115-  2:	RMAG|g4358.t1	RMAG|g10135.t1	 1e-216	0.0755144932992129	0.540886822672683
115-  3:	RMAG|g4359.t1	RMAG|g10133.t1	 1e-161	0.256195891087146	0.769768986728363
115-  4:	RMAG|g4360.t1	RMAG|g10132.t1	  2e-32	-2	-2
115-  5:	RMAG|g4363.t1	RMAG|g10131.t1	 1e-179	0.393142269742839	0.712438556763091
115-  6:	RMAG|g4364.t1	RMAG|g10130.t1	  2e-78	0.206741242629256	0.800907756638023
115-  7:	RMAG|g4365.t1	RMAG|g10129.t1	 3e-200	0.154644227148621	0.706432452083715
## Alignment 116: score=338.0 e_value=5.1e-12 N=7 Rg279&Rg661 plus
116-  0:	RMAG|g4473.t1	RMAG|g11745.t1	 1e-204	0.236492361061186	0.91176999269525
116-  1:	RMAG|g4475.t1	RMAG|g11752.t1	  2e-39	0.459482720472326	0.853885966563249
116-  2:	RMAG|g4476.t1	RMAG|g11753.t1	  6e-68	0.146134787861984	1.07989335303149
116-  3:	RMAG|g4485.t1	RMAG|g11756.t1	 8e-131	0.169801955559576	1.009383496569
116-  4:	RMAG|g4486.t1	RMAG|g11757.t1	 4e-122	0.331891875411207	0.725609008762598
116-  5:	RMAG|g4488.t1	RMAG|g11759.t1	 3e-267	0.224549150932147	0.648851220520399
116-  6:	RMAG|g4489.t1	RMAG|g11760.t1	  1e-62	0.0552999285339201	0.618844086731502
## Alignment 117: score=398.0 e_value=1.6e-12 N=8 Rg28&Rg799 minus
117-  0:	RMAG|g13470.t1	RMAG|g14234.t1	  2e-55	0.463187178249572	0.635335267383569
117-  1:	RMAG|g13471.t1	RMAG|g14232.t1	  1e-54	0.539816466902552	0.25397793674844
117-  2:	RMAG|g13472.t1	RMAG|g14231.t1	 2e-111	0.165153814563293	1.04702494543631
117-  3:	RMAG|g13473.t1	RMAG|g14230.t1	 3e-233	0.355684619058692	0.842509909242726
117-  4:	RMAG|g13474.t1	RMAG|g14229.t1	  1e-29	0.328731186468483	0.42301737783745
117-  5:	RMAG|g13475.t1	RMAG|g14228.t1	 8e-187	0.185908926585212	0.635561050513293
117-  6:	RMAG|g13476.t1	RMAG|g14227.t1	 1e-264	0.310580041847558	0.720871908239813
117-  7:	RMAG|g13477.t1	RMAG|g14225.t1	  6e-92	0.394213416753906	0.687997698592114
## Alignment 118: score=537.0 e_value=2.3e-26 N=11 Rg280&Rg301 minus
118-  0:	RMAG|g4498.t1	RMAG|g4956.t1	  8e-81	0.144824386715838	0.877828517429524
118-  1:	RMAG|g4499.t1	RMAG|g4953.t1	  2e-39	0.267126364947703	0.992894167634323
118-  2:	RMAG|g4500.t1	RMAG|g4952.t1	  4e-75	0.0399737197234572	0.600051043108674
118-  3:	RMAG|g4501.t1	RMAG|g4951.t1	 8e-120	0.327701119421613	0.337368261825532
118-  4:	RMAG|g4502.t1	RMAG|g4950.t1	  4e-75	0.281180209079379	0.619888418921594
118-  5:	RMAG|g4503.t1	RMAG|g4942.t1	  1e-98	0.156070242609924	0.78451635674276
118-  6:	RMAG|g4505.t1	RMAG|g4940.t1	 9e-303	0.0857550381145759	0.592398101066187
118-  7:	RMAG|g4509.t1	RMAG|g4939.t1	  1e-37	0.34908913357644	1.21317602888801
118-  8:	RMAG|g4510.t1	RMAG|g4938.t1	  9e-47	0.33601854189522	0.871638819514293
118-  9:	RMAG|g4511.t1	RMAG|g4937.t1	 5e-243	0.295573906088324	0.706580701062086
118- 10:	RMAG|g4513.t1	RMAG|g4935.t1	 1e-109	0.502394430998411	0.747762476399573
## Alignment 119: score=344.0 e_value=1.1e-10 N=7 Rg282&Rg516 plus
119-  0:	RMAG|g4545.t1	RMAG|g9558.t1	  2e-69	0.362302248524534	0.699207020696051
119-  1:	RMAG|g4546.t1	RMAG|g9559.t1	      0	0.116131773610133	0.593496512981101
119-  2:	RMAG|g4547.t1	RMAG|g9563.t1	 5e-228	0.273487590070087	0.538382081402128
119-  3:	RMAG|g4549.t1	RMAG|g9565.t1	  2e-40	0.549130468589901	0.450861404987773
119-  4:	RMAG|g4552.t1	RMAG|g9568.t1	 4e-165	0.353356664537279	0.649391921003662
119-  5:	RMAG|g4553.t1	RMAG|g9569.t1	 3e-272	0.33644226455017	0.74504143595529
119-  6:	RMAG|g4554.t1	RMAG|g9570.t1	 8e-197	0.102294468679166	0.805954561608793
## Alignment 120: score=397.0 e_value=1.3e-12 N=8 Rg283&Rg416 plus
120-  0:	RMAG|g4556.t1	RMAG|g7879.t1	 6e-195	0.348851231521188	0.876725858506089
120-  1:	RMAG|g4557.t1	RMAG|g7880.t1	 1e-133	0.344103095052439	0.846262088072907
120-  2:	RMAG|g4559.t1	RMAG|g7881.t1	 2e-206	0.205509968306676	0.764366038888939
120-  3:	RMAG|g4560.t1	RMAG|g7882.t1	 1e-121	0.410289926391914	0.622105345446376
120-  4:	RMAG|g4561.t1	RMAG|g7883.t1	 1e-151	0.250745850163116	0.512709971721218
120-  5:	RMAG|g4562.t1	RMAG|g7884.t1	 6e-102	0.289704299726589	0.808231959089692
120-  6:	RMAG|g4563.t1	RMAG|g7886.t1	  6e-80	0.247419308356621	1.00621098647394
120-  7:	RMAG|g4565.t1	RMAG|g7887.t1	 2e-188	0.120693226112228	0.899523375929809
## Alignment 121: score=291.0 e_value=4e-09 N=6 Rg289&Rg557 minus
121-  0:	RMAG|g4683.t1	RMAG|g10222.t1	  2e-27	2.08465272102404	0.470960930055743
121-  1:	RMAG|g4690.t1	RMAG|g10217.t1	 4e-118	0.230191433026116	0.724887531703843
121-  2:	RMAG|g4691.t1	RMAG|g10216.t1	 2e-171	0.234230299678727	0.808054602644179
121-  3:	RMAG|g4692.t1	RMAG|g10215.t1	 5e-209	0.339073433487181	0.725700635233577
121-  4:	RMAG|g4696.t1	RMAG|g10214.t1	      0	0.338096672368994	0.722289873848189
121-  5:	RMAG|g4698.t1	RMAG|g10213.t1	      0	0.24036337939034	0.557157564728486
## Alignment 122: score=296.0 e_value=1.8e-08 N=6 Rg29&Rg781 minus
122-  0:	RMAG|g13496.t1	RMAG|g14016.t1	 1e-127	0.140121555241938	0.547648390007282
122-  1:	RMAG|g13499.t1	RMAG|g14015.t1	  7e-94	0.51492879424451	0.585447251393459
122-  2:	RMAG|g13500.t1	RMAG|g14014.t1	      0	0.325460276736507	0.690918252199751
122-  3:	RMAG|g13501.t1	RMAG|g14013.t1	 9e-216	0.28224201478306	0.863208678094633
122-  4:	RMAG|g13502.t1	RMAG|g14012.t1	 2e-280	0.252762605170218	0.534771839910753
122-  5:	RMAG|g13506.t1	RMAG|g14010.t1	 2e-136	0.256331583845104	0.834254505134704
## Alignment 123: score=344.0 e_value=2.1e-10 N=7 Rg290&Rg543 plus
123-  0:	RMAG|g4719.t1	RMAG|g10007.t1	 1e-300	0.0221284658056831	0.513528689522838
123-  1:	RMAG|g4720.t1	RMAG|g10008.t1	 2e-231	0.131956900904687	0.958818614502905
123-  2:	RMAG|g4722.t1	RMAG|g10009.t1	  1e-48	0.515198114674633	0.518126913448213
123-  3:	RMAG|g4723.t1	RMAG|g10011.t1	  2e-44	0.0457789610883505	0.710218147700345
123-  4:	RMAG|g4724.t1	RMAG|g10014.t1	 2e-146	0.614305411639449	0.786953273878178
123-  5:	RMAG|g4726.t1	RMAG|g10016.t1	      0	0.152280783279262	0.847051453714056
123-  6:	RMAG|g4727.t1	RMAG|g10018.t1	 8e-167	0.389095345061375	0.692871448009076
## Alignment 124: score=291.0 e_value=4.7e-08 N=6 Rg290&Rg777 minus
124-  0:	RMAG|g4707.t1	RMAG|g13960.t1	 9e-256	0.239381294794556	0.501959774364976
124-  1:	RMAG|g4708.t1	RMAG|g13958.t1	  4e-69	0.235366323949475	0.752010598408245
124-  2:	RMAG|g4709.t1	RMAG|g13955.t1	  8e-54	1.18929409590247	0.417727152363081
124-  3:	RMAG|g4714.t1	RMAG|g13953.t1	 2e-310	0.153777119210518	0.96365586594934
124-  4:	RMAG|g4716.t1	RMAG|g13951.t1	  1e-93	0.0451355686674172	0.756631716929551
124-  5:	RMAG|g4718.t1	RMAG|g13950.t1	 4e-203	0.325528196259185	0.79733970315876
## Alignment 125: score=297.0 e_value=4.3e-08 N=6 Rg292&Rg918 plus
125-  0:	RMAG|g4759.t1	RMAG|g15579.t1	 2e-111	0.341491432681251	0.936270292712028
125-  1:	RMAG|g4760.t1	RMAG|g15580.t1	 4e-310	0.275684082248486	0.618547922832897
125-  2:	RMAG|g4761.t1	RMAG|g15582.t1	 7e-132	0.288818656201125	0.690134449210385
125-  3:	RMAG|g4763.t1	RMAG|g15584.t1	 5e-170	0.141272084846771	0.500082599084009
125-  4:	RMAG|g4764.t1	RMAG|g15585.t1	 3e-168	0.234568568553349	0.787714379144209
125-  5:	RMAG|g4766.t1	RMAG|g15587.t1	 2e-178	0.220266640312488	0.865885486786321
## Alignment 126: score=549.0 e_value=1.1e-21 N=11 Rg293&Rg472 minus
126-  0:	RMAG|g4776.t1	RMAG|g8869.t1	  2e-63	0.571741887863213	0.587459013664364
126-  1:	RMAG|g4777.t1	RMAG|g8868.t1	  2e-81	0.133544107919991	0.764268638062322
126-  2:	RMAG|g4778.t1	RMAG|g8866.t1	 5e-178	0.466002439429611	0.855499905336015
126-  3:	RMAG|g4779.t1	RMAG|g8865.t1	      0	0.181509743782225	0.65223133161552
126-  4:	RMAG|g4780.t1	RMAG|g8864.t1	 2e-179	0.147030692699718	0.670966824296269
126-  5:	RMAG|g4781.t1	RMAG|g8863.t1	  2e-62	0.511104740802818	0.748896622583344
126-  6:	RMAG|g4782.t1	RMAG|g8862.t1	 1e-116	0.255370099570376	0.696358737799529
126-  7:	RMAG|g4783.t1	RMAG|g8861.t1	 2e-271	0.294050868304987	0.758649731633463
126-  8:	RMAG|g4784.t1	RMAG|g8860.t1	  5e-23	1.05668304763156	0.833169858577108
126-  9:	RMAG|g4785.t1	RMAG|g8859.t1	  5e-72	0.0814460933726104	0.902550909320235
126- 10:	RMAG|g4786.t1	RMAG|g8858.t1	 1e-124	0.336059151581994	0.980367780420873
## Alignment 127: score=534.0 e_value=2.8e-22 N=11 Rg30&Rg61 minus
127-  0:	RMAG|g13531.t1	RMAG|g31268.t1	  2e-48	0.567851512276638	0.246812379963232
127-  1:	RMAG|g13532.t1	RMAG|g31266.t1	 3e-164	0.291225676459893	0.623351588382589
127-  2:	RMAG|g13535.t1	RMAG|g31264.t1	 3e-274	0.108063396347953	0.602415417393471
127-  3:	RMAG|g13536.t1	RMAG|g31263.t1	  2e-59	0.0903812725567676	0.586406472126472
127-  4:	RMAG|g13539.t1	RMAG|g31261.t1	 3e-176	0.304368005257648	0.845812266210748
127-  5:	RMAG|g13540.t1	RMAG|g31254.t1	  2e-43	0.62135875689934	0.537981562932253
127-  6:	RMAG|g13543.t1	RMAG|g31250.t1	 2e-163	0.302736643478375	0.715019735703922
127-  7:	RMAG|g13544.t1	RMAG|g31249.t1	 1e-100	0.00497720615516873	0.644877907229955
127-  8:	RMAG|g13546.t1	RMAG|g31248.t1	 5e-168	0.147871461372935	0.409421792394719
127-  9:	RMAG|g13548.t1	RMAG|g31247.t1	  2e-42	0.354679791677772	0.138198894001894
127- 10:	RMAG|g13550.t1	RMAG|g31245.t1	  3e-30	0.259891929356036	0.425329844748435
## Alignment 128: score=445.0 e_value=1.1e-16 N=9 Rg300&Rg373 plus
128-  0:	RMAG|g4915.t1	RMAG|g6444.t1	 1e-126	0.323585124205286	0.719551087044369
128-  1:	RMAG|g4916.t1	RMAG|g6445.t1	  2e-89	0.116807848421705	1.00821371478176
128-  2:	RMAG|g4918.t1	RMAG|g6446.t1	 1e-219	0.0058184931082045	0.53125300954044
128-  3:	RMAG|g4919.t1	RMAG|g6447.t1	 1e-133	0.153769577283016	0.646862865559715
128-  4:	RMAG|g4921.t1	RMAG|g6449.t1	 7e-197	0.274748903460682	0.690741124789177
128-  5:	RMAG|g4922.t1	RMAG|g6450.t1	      0	0.208381121302052	0.749226571652782
128-  6:	RMAG|g4923.t1	RMAG|g6452.t1	 3e-185	0.336572276183027	0.581691907401686
128-  7:	RMAG|g4924.t1	RMAG|g6454.t1	  1e-91	0.190462773253417	0.349757994480283
128-  8:	RMAG|g4926.t1	RMAG|g6456.t1	 7e-188	0.141767423999636	0.799924511689254
## Alignment 129: score=296.0 e_value=6.9e-08 N=6 Rg305&Rg388 minus
129-  0:	RMAG|g5027.t1	RMAG|g7382.t1	  4e-83	0.206214792295342	0.801339890585829
129-  1:	RMAG|g5029.t1	RMAG|g7379.t1	  2e-98	0.59689038284158	0.702338064481919
129-  2:	RMAG|g5030.t1	RMAG|g7378.t1	 3e-245	0.266772780344178	0.928432456917768
129-  3:	RMAG|g5032.t1	RMAG|g7377.t1	 3e-172	0.209050617863069	0.805095455579188
129-  4:	RMAG|g5033.t1	RMAG|g7376.t1	 1e-188	0.313832862339409	0.675593492162797
129-  5:	RMAG|g5035.t1	RMAG|g7373.t1	 1e-105	0.107169142288895	0.741096724022186
## Alignment 130: score=343.0 e_value=2.7e-11 N=7 Rg307&Rg72 plus
130-  0:	RMAG|g5072.t1	RMAG|g31681.t1	 2e-138	0.172964665950919	0.813888393807548
130-  1:	RMAG|g5074.t1	RMAG|g31684.t1	 9e-124	0.257369381303667	0.74721355414492
130-  2:	RMAG|g5075.t1	RMAG|g31687.t1	  2e-21	0.4493142593696	0.445746293692442
130-  3:	RMAG|g5077.t1	RMAG|g31689.t1	  2e-82	0.730726054790241	0.796819996888138
130-  4:	RMAG|g5078.t1	RMAG|g31690.t1	  5e-62	0.567159758379573	0.85733708974264
130-  5:	RMAG|g5079.t1	RMAG|g31691.t1	 1e-103	0.251990446836843	0.918282769398716
130-  6:	RMAG|g5083.t1	RMAG|g31693.t1	 1e-108	0.248287005872888	0.58642226127753
## Alignment 131: score=545.0 e_value=3.7e-22 N=11 Rg31&Rg385 minus
131-  0:	RMAG|g19458.t1	RMAG|g7320.t1	 4e-177	0.288508572482791	0.714108078759651
131-  1:	RMAG|g19459.t1	RMAG|g7319.t1	 7e-166	0.340165371309752	0.95173448295663
131-  2:	RMAG|g19460.t1	RMAG|g7317.t1	 2e-124	0.0672195838171669	0.666958049534948
131-  3:	RMAG|g19461.t1	RMAG|g7316.t1	  1e-51	0.265233466687529	0.686143760031268
131-  4:	RMAG|g19462.t1	RMAG|g7315.t1	  2e-91	0.276529781472119	0.662791409332964
131-  5:	RMAG|g19465.t1	RMAG|g7314.t1	  5e-96	0.086289875048932	0.607925577994562
131-  6:	RMAG|g19466.t1	RMAG|g7313.t1	      0	0.372925285904483	0.70530504069276
131-  7:	RMAG|g19469.t1	RMAG|g7310.t1	 1e-298	0.193510696295991	0.804021001425571
131-  8:	RMAG|g19470.t1	RMAG|g7309.t1	  2e-99	0.274995981627102	0.798288931120065
131-  9:	RMAG|g19471.t1	RMAG|g7306.t1	      0	0.160544797882438	0.382994726165148
131- 10:	RMAG|g19472.t1	RMAG|g7305.t1	      0	0.302168956883053	0.597894443225274
## Alignment 132: score=297.0 e_value=2.5e-08 N=6 Rg31&Rg948 minus
132-  0:	RMAG|g19439.t1	RMAG|g15895.t1	 6e-144	0.254607325062325	0.562352400632198
132-  1:	RMAG|g19440.t1	RMAG|g15894.t1	 5e-244	0.210336090936846	1.00893615928545
132-  2:	RMAG|g19441.t1	RMAG|g15893.t1	 6e-129	0.319427831839079	0.345454400090222
132-  3:	RMAG|g19443.t1	RMAG|g15892.t1	 2e-118	0.563368135157938	0.693114207063802
132-  4:	RMAG|g19444.t1	RMAG|g15891.t1	  5e-49	0.351814513194919	0.501845107738856
132-  5:	RMAG|g19447.t1	RMAG|g15888.t1	 7e-278	0.219295151570847	0.761208448216161
## Alignment 133: score=686.0 e_value=1.9e-31 N=14 Rg310&Rg5 minus
133-  0:	RMAG|g5137.t1	RMAG|g396.t1	      0	0.154145717127102	0.310977757102912
133-  1:	RMAG|g5138.t1	RMAG|g392.t1	      0	0.0699223044419548	0.410416971248857
133-  2:	RMAG|g5139.t1	RMAG|g388.t1	  4e-82	0.239016588193812	0.828254760889329
133-  3:	RMAG|g5140.t1	RMAG|g387.t1	      0	0.315625062889272	0.813599481516124
133-  4:	RMAG|g5141.t1	RMAG|g385.t1	 1e-191	0.256474477393606	0.82677479934795
133-  5:	RMAG|g5143.t1	RMAG|g383.t1	 7e-200	0.175229433225765	0.81777680127666
133-  6:	RMAG|g5144.t1	RMAG|g382.t1	      0	0.110256195394799	0.672153878497471
133-  7:	RMAG|g5145.t1	RMAG|g381.t1	 4e-124	0.152549809363054	0.780037319595022
133-  8:	RMAG|g5147.t1	RMAG|g379.t1	  1e-33	0.357107956586396	0.55810973552952
133-  9:	RMAG|g5149.t1	RMAG|g377.t1	  7e-76	0.234993931447063	0.439461955110213
133- 10:	RMAG|g5150.t1	RMAG|g375.t1	 1e-109	0.287209787889411	0.63338861285003
133- 11:	RMAG|g5151.t1	RMAG|g372.t1	  7e-71	0.00328317897760058	0.569522427492184
133- 12:	RMAG|g5154.t1	RMAG|g371.t1	 6e-115	0.46655585093938	0.795912741276989
133- 13:	RMAG|g5156.t1	RMAG|g368.t1	      0	0.181801916949159	0.568101981266556
## Alignment 134: score=399.0 e_value=1.4e-08 N=8 Rg319&Rg675 plus
134-  0:	RMAG|g5329.t1	RMAG|g11954.t1	 2e-121	0.152082282642442	0.618624669884285
134-  1:	RMAG|g5330.t1	RMAG|g11955.t1	  1e-94	0.276086270880003	0.54122219131521
134-  2:	RMAG|g5332.t1	RMAG|g11956.t1	  4e-80	0.601546438624393	0.750761516717336
134-  3:	RMAG|g5333.t1	RMAG|g11957.t1	 2e-153	0.192520701234989	0.925151321361361
134-  4:	RMAG|g5334.t1	RMAG|g11958.t1	  2e-87	0.630298776814459	0.819714538214203
134-  5:	RMAG|g5336.t1	RMAG|g11960.t1	 1e-151	0.317597018354296	0.558850834653603
134-  6:	RMAG|g5337.t1	RMAG|g11961.t1	 3e-217	0.340579187162107	0.924449420682319
134-  7:	RMAG|g5338.t1	RMAG|g11962.t1	      0	0.193857937202304	0.784791972164276
## Alignment 135: score=342.0 e_value=5.4e-07 N=7 Rg32&Rg429 plus
135-  0:	RMAG|g19475.t1	RMAG|g8109.t1	 1e-244	0.329853239106169	0.706532420982428
135-  1:	RMAG|g19476.t1	RMAG|g8114.t1	 1e-206	0.23713419568562	0.791303196166844
135-  2:	RMAG|g19477.t1	RMAG|g8116.t1	 9e-288	0.162512165810612	0.631205024351889
135-  3:	RMAG|g19480.t1	RMAG|g8118.t1	 6e-156	0.265096042649548	0.569486393558507
135-  4:	RMAG|g19481.t1	RMAG|g8119.t1	  2e-89	0.375814421364101	0.364334693879928
135-  5:	RMAG|g19482.t1	RMAG|g8120.t1	 9e-178	0.142023356472483	0.585663989529956
135-  6:	RMAG|g19484.t1	RMAG|g8123.t1	 2e-101	0.449825852913139	0.813649775822604
## Alignment 136: score=443.0 e_value=2.3e-15 N=9 Rg326&Rg637 plus
136-  0:	RMAG|g5486.t1	RMAG|g11413.t1	      0	0.0411019769534447	0.703915370925331
136-  1:	RMAG|g5487.t1	RMAG|g11414.t1	  3e-96	0.323381061219127	0.790865612819381
136-  2:	RMAG|g5488.t1	RMAG|g11416.t1	 7e-167	0.224684368926719	0.784823485467186
136-  3:	RMAG|g5490.t1	RMAG|g11419.t1	  1e-58	0.25329904197505	0.731914248166931
136-  4:	RMAG|g5492.t1	RMAG|g11420.t1	      0	0.14211098156616	0.738379833143901
136-  5:	RMAG|g5494.t1	RMAG|g11421.t1	  7e-41	0.67554024207307	0.520462456576961
136-  6:	RMAG|g5495.t1	RMAG|g11423.t1	 1e-121	0.314751646119176	0.588098017915152
136-  7:	RMAG|g5496.t1	RMAG|g11424.t1	  2e-45	0.471397829777357	0.7817137180207
136-  8:	RMAG|g5497.t1	RMAG|g11426.t1	  9e-76	0.34761969773483	0.513919560909309
## Alignment 137: score=348.0 e_value=3.4e-10 N=7 Rg33&Rg664 minus
137-  0:	RMAG|g19551.t1	RMAG|g11796.t1	  2e-74	0.299601515986293	0.707333593224015
137-  1:	RMAG|g19553.t1	RMAG|g11795.t1	 1e-183	0.193641383445836	0.585771035410466
137-  2:	RMAG|g19554.t1	RMAG|g11793.t1	 1e-118	0.136701115260405	0.530917096722861
137-  3:	RMAG|g19555.t1	RMAG|g11792.t1	 4e-112	0.285614633582355	0.596752462476316
137-  4:	RMAG|g19556.t1	RMAG|g11791.t1	  1e-33	0.517170987585143	0.832946252138067
137-  5:	RMAG|g19557.t1	RMAG|g11789.t1	      0	0.168505330121233	0.568363371206228
137-  6:	RMAG|g19558.t1	RMAG|g11788.t1	 1e-306	0.0927186640639953	0.660367251303
## Alignment 138: score=434.0 e_value=2.2e-16 N=9 Rg33&Rg78 minus
138-  0:	RMAG|g19528.t1	RMAG|g34716.t1	  3e-30	0.461203858969246	0.649362681115831
138-  1:	RMAG|g19530.t1	RMAG|g34714.t1	  1e-46	0.486864732671424	0.739156225938236
138-  2:	RMAG|g19531.t1	RMAG|g34713.t1	 3e-205	0.358053806355701	0.74688015354811
138-  3:	RMAG|g19532.t1	RMAG|g34712.t1	 7e-194	0.215916177574102	0.557198411954424
138-  4:	RMAG|g19533.t1	RMAG|g34710.t1	      0	0.155292043976111	0.613321689701166
138-  5:	RMAG|g19543.t1	RMAG|g34705.t1	  9e-39	0.260699531830719	0.778863668021637
138-  6:	RMAG|g19545.t1	RMAG|g34704.t1	 7e-187	0.275537415678125	0.688725587101638
138-  7:	RMAG|g19547.t1	RMAG|g34703.t1	 2e-284	0.194108582986796	0.652815208356047
138-  8:	RMAG|g19549.t1	RMAG|g34698.t1	 2e-192	0.157515480931665	0.486386269904383
## Alignment 139: score=392.0 e_value=1.6e-13 N=8 Rg334&Rg583 plus
139-  0:	RMAG|g5667.t1	RMAG|g10608.t1	 2e-127	0.227154178459317	0.639725710012614
139-  1:	RMAG|g5668.t1	RMAG|g10612.t1	 6e-279	0.208210961467145	0.88233459045605
139-  2:	RMAG|g5672.t1	RMAG|g10613.t1	  2e-83	0.514563915866122	0.750141162755205
139-  3:	RMAG|g5675.t1	RMAG|g10614.t1	  5e-51	0.217212453330244	1.09003233810744
139-  4:	RMAG|g5676.t1	RMAG|g10615.t1	      0	0.21898152107851	0.753037189622116
139-  5:	RMAG|g5677.t1	RMAG|g10616.t1	      0	0.218704008371612	0.878510348620881
139-  6:	RMAG|g5678.t1	RMAG|g10617.t1	      0	0.121988792103891	0.78590969981184
139-  7:	RMAG|g5679.t1	RMAG|g10618.t1	 1e-157	0.268514498493544	0.663514044344118
## Alignment 140: score=341.0 e_value=2.8e-11 N=7 Rg336&Rg456 plus
140-  0:	RMAG|g5696.t1	RMAG|g8616.t1	 6e-303	0.200901222768888	0.634611450072704
140-  1:	RMAG|g5697.t1	RMAG|g8617.t1	  4e-87	0.176605622828766	1.12028595730555
140-  2:	RMAG|g5698.t1	RMAG|g8618.t1	 3e-124	0.4093824777059	0.863968702030053
140-  3:	RMAG|g5699.t1	RMAG|g8619.t1	 7e-230	0.28277595586109	0.591805323327482
140-  4:	RMAG|g5704.t1	RMAG|g8621.t1	 4e-104	0.371550163820177	0.745119574426618
140-  5:	RMAG|g5706.t1	RMAG|g8625.t1	 9e-173	0.0713741208852126	0.805975280108546
140-  6:	RMAG|g5709.t1	RMAG|g8626.t1	      0	0.19371232319775	0.683447654573437
## Alignment 141: score=343.0 e_value=1.8e-07 N=7 Rg344&Rg705 plus
141-  0:	RMAG|g5861.t1	RMAG|g12387.t1	 6e-118	0.422798469934796	0.607907919064189
141-  1:	RMAG|g5862.t1	RMAG|g12388.t1	 2e-299	0.0168591524753901	0.390145030327194
141-  2:	RMAG|g5863.t1	RMAG|g12389.t1	 6e-257	0.122470091329254	0.580521773577823
141-  3:	RMAG|g5865.t1	RMAG|g12391.t1	 3e-138	0.200984913288118	0.79715150210886
141-  4:	RMAG|g5867.t1	RMAG|g12395.t1	 3e-131	0.12573466193572	0.628850835704198
141-  5:	RMAG|g5868.t1	RMAG|g12396.t1	 2e-126	0.149217325737961	0.82638052611017
141-  6:	RMAG|g5874.t1	RMAG|g12397.t1	 9e-208	0.150995147598523	0.537294217380262
## Alignment 142: score=488.0 e_value=2e-19 N=10 Rg35&Rg389 minus
142-  0:	RMAG|g19648.t1	RMAG|g7408.t1	  1e-49	0.305097721350865	0.803296752674911
142-  1:	RMAG|g19650.t1	RMAG|g7406.t1	  1e-44	-2	-2
142-  2:	RMAG|g19653.t1	RMAG|g7403.t1	 6e-215	0.286633917822383	0.639990378098166
142-  3:	RMAG|g19654.t1	RMAG|g7400.t1	  5e-89	0.321747951321176	0.981973567781085
142-  4:	RMAG|g19656.t1	RMAG|g7399.t1	  3e-42	0.375559069294857	0.946091005586852
142-  5:	RMAG|g19657.t1	RMAG|g7397.t1	 1e-115	0.293712908437028	1.00783318613149
142-  6:	RMAG|g19658.t1	RMAG|g7395.t1	 9e-146	0.279324754371542	0.690666330842087
142-  7:	RMAG|g19659.t1	RMAG|g7393.t1	 1e-156	0.367301584064912	0.591523612616963
142-  8:	RMAG|g19660.t1	RMAG|g7389.t1	 1e-288	0.0645308109914683	0.645849223474436
142-  9:	RMAG|g19662.t1	RMAG|g7386.t1	  1e-37	0.153854873402804	0.261772675332511
## Alignment 143: score=385.0 e_value=9.9e-15 N=8 Rg35&Rg4 minus
143-  0:	RMAG|g19620.t1	RMAG|g295.t1	 9e-216	0.240054288750925	0.64945851054993
143-  1:	RMAG|g19621.t1	RMAG|g294.t1	  7e-37	0.495917168265962	0.759362351203629
143-  2:	RMAG|g19622.t1	RMAG|g292.t1	 8e-130	0.303570302248558	0.861901493098065
143-  3:	RMAG|g19626.t1	RMAG|g282.t1	  4e-83	0.0213233978715036	0.806835184969099
143-  4:	RMAG|g19627.t1	RMAG|g281.t1	 1e-264	0.376183373550709	0.633398131099685
143-  5:	RMAG|g19628.t1	RMAG|g278.t1	 2e-218	0.115854543928833	0.575214204239113
143-  6:	RMAG|g19630.t1	RMAG|g275.t1	  3e-38	0.294020633963069	0.466998267747301
143-  7:	RMAG|g19634.t1	RMAG|g274.t1	  4e-30	-2	-2
## Alignment 144: score=342.0 e_value=9.4e-12 N=7 Rg350&Rg36 minus
144-  0:	RMAG|g6003.t1	RMAG|g19704.t1	 2e-199	0.196681656220575	0.902044751042208
144-  1:	RMAG|g6006.t1	RMAG|g19699.t1	      0	0.280736930345148	0.609338104767548
144-  2:	RMAG|g6010.t1	RMAG|g19694.t1	 2e-178	0.448886143529332	0.728667076561532
144-  3:	RMAG|g6014.t1	RMAG|g19693.t1	 3e-118	0.216600557817746	0.804221235263051
144-  4:	RMAG|g6016.t1	RMAG|g19691.t1	  1e-61	0.749236104313709	0.614181797206985
144-  5:	RMAG|g6017.t1	RMAG|g19690.t1	 2e-135	0.522469796495192	0.72609543480637
144-  6:	RMAG|g6018.t1	RMAG|g19689.t1	  3e-79	0.370407049089163	0.564493755381564
## Alignment 145: score=292.0 e_value=1.1e-08 N=6 Rg353&Rg366 plus
145-  0:	RMAG|g6057.t1	RMAG|g6306.t1	      0	0.23143182961776	0.708661146224127
145-  1:	RMAG|g6060.t1	RMAG|g6309.t1	  2e-29	0.36379911135926	0.44139473242969
145-  2:	RMAG|g6063.t1	RMAG|g6310.t1	  3e-35	0.334570880697116	0.766987392521383
145-  3:	RMAG|g6064.t1	RMAG|g6312.t1	      0	0.226389200209966	0.538503433888311
145-  4:	RMAG|g6065.t1	RMAG|g6317.t1	 1e-127	0.263093945896684	0.863390749900043
145-  5:	RMAG|g6066.t1	RMAG|g6318.t1	 3e-129	0.240401252226053	0.409982360260888
## Alignment 146: score=384.0 e_value=9.3e-14 N=8 Rg354&Rg504 minus
146-  0:	RMAG|g6069.t1	RMAG|g9386.t1	 2e-133	0.238348939526793	0.595716042750917
146-  1:	RMAG|g6076.t1	RMAG|g9380.t1	  2e-86	0.498894057450662	0.664800439800709
146-  2:	RMAG|g6078.t1	RMAG|g9379.t1	 2e-189	0.297033022966736	0.850938146617763
146-  3:	RMAG|g6080.t1	RMAG|g9378.t1	      0	0.0456925871990817	0.602788484762386
146-  4:	RMAG|g6085.t1	RMAG|g9376.t1	  2e-49	0.32991157617886	0.601228071480653
146-  5:	RMAG|g6087.t1	RMAG|g9371.t1	  7e-38	0.798995611727051	1.27039625607886
146-  6:	RMAG|g6089.t1	RMAG|g9370.t1	  5e-48	0.747324861308663	1.21674721562938
146-  7:	RMAG|g6090.t1	RMAG|g9368.t1	  7e-49	0.683664236388486	1.22740581546396
## Alignment 147: score=293.0 e_value=1.4e-08 N=6 Rg37&Rg772 minus
147-  0:	RMAG|g19729.t1	RMAG|g13891.t1	 3e-137	0.22530604194693	0.647209093372466
147-  1:	RMAG|g19732.t1	RMAG|g13890.t1	 6e-215	0.165823876649106	0.604807477634848
147-  2:	RMAG|g19733.t1	RMAG|g13889.t1	  1e-51	0.36072495755711	0.849197129392614
147-  3:	RMAG|g19734.t1	RMAG|g13887.t1	  1e-65	1.57322990393014	0.160530651983817
147-  4:	RMAG|g19739.t1	RMAG|g13882.t1	      0	0.329512585862886	0.752463416708698
147-  5:	RMAG|g19740.t1	RMAG|g13881.t1	 2e-215	0.292628847388452	0.744206849333909
## Alignment 148: score=291.0 e_value=5e-08 N=6 Rg378&Rg46 minus
148-  0:	RMAG|g7162.t1	RMAG|g25578.t1	 8e-108	0.0463894618228493	0.448962155338312
148-  1:	RMAG|g7163.t1	RMAG|g25574.t1	      0	0.151285598450092	0.781268665759411
148-  2:	RMAG|g7164.t1	RMAG|g25571.t1	 2e-191	0.282547543747322	0.59611547734703
148-  3:	RMAG|g7165.t1	RMAG|g25570.t1	 3e-297	0.0757946980973438	0.510435782891549
148-  4:	RMAG|g7168.t1	RMAG|g25567.t1	      0	0.136839073935713	0.547542046599018
148-  5:	RMAG|g7170.t1	RMAG|g25564.t1	 1e-285	0.258916981024336	0.770927248558266
## Alignment 149: score=444.0 e_value=5.2e-17 N=9 Rg384&Rg48 plus
149-  0:	RMAG|g7285.t1	RMAG|g25643.t1	 6e-244	0.204354844247572	0.770265030833729
149-  1:	RMAG|g7286.t1	RMAG|g25644.t1	  5e-93	0.53313238350297	0.478731859238412
149-  2:	RMAG|g7288.t1	RMAG|g25647.t1	      0	0.224186875921646	0.67363564220763
149-  3:	RMAG|g7290.t1	RMAG|g25648.t1	 9e-120	0.290445711490003	0.774585898077587
149-  4:	RMAG|g7292.t1	RMAG|g25650.t1	 1e-135	0.200705443793152	0.526741167626988
149-  5:	RMAG|g7294.t1	RMAG|g25652.t1	  3e-55	0.0409858066291029	0.566380812426536
149-  6:	RMAG|g7295.t1	RMAG|g25653.t1	  6e-31	0.139201775260641	0.751321847008644
149-  7:	RMAG|g7297.t1	RMAG|g25654.t1	  3e-95	0.164229975891418	0.699387905036775
149-  8:	RMAG|g7298.t1	RMAG|g25655.t1	 4e-149	0.22517100748255	0.738336486964486
## Alignment 150: score=296.0 e_value=7.9e-09 N=6 Rg391&Rg528 plus
150-  0:	RMAG|g7438.t1	RMAG|g9767.t1	  4e-34	0.650404053724306	0.744751820655633
150-  1:	RMAG|g7439.t1	RMAG|g9768.t1	 9e-132	0.152945770545908	0.616994105309201
150-  2:	RMAG|g7441.t1	RMAG|g9771.t1	  6e-72	0.475509129823928	0.705872997464469
150-  3:	RMAG|g7443.t1	RMAG|g9772.t1	  4e-14	0.868144457188857	0.4639638278633
150-  4:	RMAG|g7445.t1	RMAG|g9773.t1	 8e-166	0.232798996268391	0.924864160170285
150-  5:	RMAG|g7446.t1	RMAG|g9774.t1	  1e-57	0.0838340780337662	0.575659102960354
## Alignment 151: score=340.0 e_value=7e-11 N=7 Rg394&Rg400 minus
151-  0:	RMAG|g7497.t1	RMAG|g7616.t1	  1e-42	0.905042426637763	0.881380805168099
151-  1:	RMAG|g7498.t1	RMAG|g7615.t1	      0	0.17246064897103	0.637751150977675
151-  2:	RMAG|g7499.t1	RMAG|g7614.t1	 8e-173	0.378962023420342	0.623116484377389
151-  3:	RMAG|g7503.t1	RMAG|g7613.t1	  7e-94	0.388136057443576	0.837899122166474
151-  4:	RMAG|g7504.t1	RMAG|g7609.t1	 3e-251	0.254065392473029	0.582122301650739
151-  5:	RMAG|g7506.t1	RMAG|g7605.t1	      0	0.238698515781088	0.67310743879495
151-  6:	RMAG|g7508.t1	RMAG|g7604.t1	 7e-155	0.318765965176524	0.802608275468318
## Alignment 152: score=298.0 e_value=5.3e-08 N=6 Rg409&Rg58 plus
152-  0:	RMAG|g7765.t1	RMAG|g26015.t1	      0	0.257108256088007	0.59250872295153
152-  1:	RMAG|g7766.t1	RMAG|g26017.t1	 1e-123	0.211664842610574	0.614917982829636
152-  2:	RMAG|g7768.t1	RMAG|g26018.t1	 2e-181	0.250632533913356	1.07733449691573
152-  3:	RMAG|g7769.t1	RMAG|g26019.t1	 2e-172	0.214876536139501	0.783675978738501
152-  4:	RMAG|g7770.t1	RMAG|g26021.t1	  1e-88	0.244102926623514	0.692788880266653
152-  5:	RMAG|g7771.t1	RMAG|g26022.t1	 3e-164	0.282118069082033	0.68297614070853
## Alignment 153: score=391.0 e_value=7.3e-14 N=8 Rg41&Rg524 plus
153-  0:	RMAG|g19899.t1	RMAG|g9700.t1	      0	0.14634473884987	0.510253003292227
153-  1:	RMAG|g19900.t1	RMAG|g9704.t1	 1e-125	0.361066927054112	0.683313030241775
153-  2:	RMAG|g19901.t1	RMAG|g9706.t1	 2e-133	0.273911161370678	0.749047702807453
153-  3:	RMAG|g19902.t1	RMAG|g9707.t1	 6e-211	0.117073309306391	0.634479838211277
153-  4:	RMAG|g19903.t1	RMAG|g9709.t1	  2e-72	0.417017453799011	0.575262096260724
153-  5:	RMAG|g19904.t1	RMAG|g9711.t1	 1e-144	0.142787945133052	0.640006843169937
153-  6:	RMAG|g19906.t1	RMAG|g9714.t1	 1e-187	0.279590652696398	0.526350974778307
153-  7:	RMAG|g19910.t1	RMAG|g9716.t1	 4e-150	0.350642129105554	0.727175647478947
## Alignment 154: score=293.0 e_value=1e-07 N=6 Rg41&Rg619 minus
154-  0:	RMAG|g19911.t1	RMAG|g11168.t1	 6e-243	0.120807779803953	0.596774188655322
154-  1:	RMAG|g19912.t1	RMAG|g11164.t1	  2e-81	0.318960095291138	0.546115329419445
154-  2:	RMAG|g19914.t1	RMAG|g11161.t1	 2e-296	0.171796518691765	0.726026675510957
154-  3:	RMAG|g19915.t1	RMAG|g11160.t1	 6e-166	0.211173679257598	0.582424600428289
154-  4:	RMAG|g19917.t1	RMAG|g11159.t1	  2e-81	0.121085517579084	0.762016045889934
154-  5:	RMAG|g19919.t1	RMAG|g11156.t1	 1e-195	0.276797895408516	0.600996948504408
## Alignment 155: score=293.0 e_value=1.8e-09 N=6 Rg417&Rg450 plus
155-  0:	RMAG|g7895.t1	RMAG|g8499.t1	  6e-42	0.581665112879445	0.561941794152792
155-  1:	RMAG|g7899.t1	RMAG|g8500.t1	  2e-61	0.318879252494399	0.379981137932564
155-  2:	RMAG|g7900.t1	RMAG|g8501.t1	 3e-120	0.0961327043535386	0.752753794735451
155-  3:	RMAG|g7901.t1	RMAG|g8502.t1	      0	0.0384293889370543	0.567234824853786
155-  4:	RMAG|g7903.t1	RMAG|g8508.t1	  2e-97	0.217605110752159	0.720370839407787
155-  5:	RMAG|g7904.t1	RMAG|g8509.t1	 2e-111	0.186032102844856	0.661434513200371
## Alignment 156: score=297.0 e_value=4.2e-09 N=6 Rg428&Rg431 plus
156-  0:	RMAG|g8088.t1	RMAG|g8159.t1	      0	0.0983632704449438	0.767783235371241
156-  1:	RMAG|g8092.t1	RMAG|g8162.t1	  2e-61	0.542943956435867	0.62472457846163
156-  2:	RMAG|g8093.t1	RMAG|g8163.t1	 7e-312	0.142383600254585	0.652696945446622
156-  3:	RMAG|g8094.t1	RMAG|g8164.t1	  5e-44	0.0870541284395655	1.08360385234496
156-  4:	RMAG|g8095.t1	RMAG|g8165.t1	  8e-99	0.032269349527099	0.799116180932309
156-  5:	RMAG|g8096.t1	RMAG|g8166.t1	 7e-219	0.173184897495038	0.809869206730097
## Alignment 157: score=487.0 e_value=2.4e-19 N=10 Rg43&Rg572 minus
157-  0:	RMAG|g19986.t1	RMAG|g10448.t1	 2e-158	-2	-2
157-  1:	RMAG|g19988.t1	RMAG|g10447.t1	  3e-54	0.210215559138741	0.94142789742129
157-  2:	RMAG|g19991.t1	RMAG|g10445.t1	 8e-143	0.245037183012526	0.672652357845659
157-  3:	RMAG|g19992.t1	RMAG|g10444.t1	 1e-259	0.0375932903869265	0.584277639330282
157-  4:	RMAG|g19993.t1	RMAG|g10443.t1	 3e-303	0.219725741972492	0.77989089290386
157-  5:	RMAG|g19998.t1	RMAG|g10440.t1	  2e-75	0.403877124720799	0.839880966817516
157-  6:	RMAG|g20001.t1	RMAG|g10439.t1	 2e-154	0.178997653553359	0.738905265733175
157-  7:	RMAG|g20005.t1	RMAG|g10437.t1	 2e-159	0.085022553150715	0.701569377121137
157-  8:	RMAG|g20008.t1	RMAG|g10434.t1	  4e-96	0.768317432326776	0.574732042356831
157-  9:	RMAG|g20010.t1	RMAG|g10433.t1	      0	0.292041376632063	0.760415561132536
## Alignment 158: score=293.0 e_value=7e-09 N=6 Rg44&Rg718 minus
158-  0:	RMAG|g25476.t1	RMAG|g12585.t1	 7e-153	0.123745578506693	0.511252725649999
158-  1:	RMAG|g25477.t1	RMAG|g12583.t1	  2e-33	0.51032673984087	0.594738545548497
158-  2:	RMAG|g25478.t1	RMAG|g12581.t1	  8e-37	0.606420218693244	0.356213265748628
158-  3:	RMAG|g25480.t1	RMAG|g12578.t1	 4e-279	0.338951899496796	0.487209181326376
158-  4:	RMAG|g25481.t1	RMAG|g12574.t1	  5e-33	0.242861411269532	0.263548415128416
158-  5:	RMAG|g25483.t1	RMAG|g12573.t1	      0	0.158649464123935	0.589295207690078
## Alignment 159: score=349.0 e_value=2.7e-10 N=7 Rg44&Rg79 plus
159-  0:	RMAG|g25486.t1	RMAG|g34734.t1	 1e-211	0.168273600908676	0.640296563038122
159-  1:	RMAG|g25487.t1	RMAG|g34735.t1	 2e-103	0.497229358078299	0.865758889137631
159-  2:	RMAG|g25488.t1	RMAG|g34736.t1	 9e-306	0.168263635298663	0.664574367522525
159-  3:	RMAG|g25489.t1	RMAG|g34737.t1	  3e-78	0.498172756908702	0.679792245668583
159-  4:	RMAG|g25490.t1	RMAG|g34738.t1	 3e-229	0.176856473404267	0.641670437729314
159-  5:	RMAG|g25491.t1	RMAG|g34740.t1	 2e-192	0.118298289718373	0.730496059479868
159-  6:	RMAG|g25492.t1	RMAG|g34742.t1	  2e-88	0.0948354984172954	0.700298999822549
## Alignment 160: score=395.0 e_value=2.2e-13 N=8 Rg454&Rg972 plus
160-  0:	RMAG|g8571.t1	RMAG|g16143.t1	      0	0.158009364409401	0.745859103658913
160-  1:	RMAG|g8572.t1	RMAG|g16144.t1	 5e-112	0.276446305212691	0.990932494567887
160-  2:	RMAG|g8573.t1	RMAG|g16145.t1	  6e-46	0.426466977269675	0.847227506014139
160-  3:	RMAG|g8575.t1	RMAG|g16146.t1	  9e-98	0.173315762093076	0.63393461756555
160-  4:	RMAG|g8576.t1	RMAG|g16147.t1	 5e-140	0.441094973727915	0.711936733028317
160-  5:	RMAG|g8578.t1	RMAG|g16149.t1	 3e-190	0.201722272948805	0.77705555429343
160-  6:	RMAG|g8580.t1	RMAG|g16150.t1	  6e-88	0.26337674007992	0.624775417279853
160-  7:	RMAG|g8583.t1	RMAG|g16152.t1	  2e-26	0.488640105785901	0.408866564858279
## Alignment 161: score=293.0 e_value=6.1e-06 N=6 Rg46&Rg636 plus
161-  0:	RMAG|g25541.t1	RMAG|g11398.t1	  1e-39	0.269658715740628	0.555790886771722
161-  1:	RMAG|g25542.t1	RMAG|g11399.t1	  1e-18	0.427810684027159	0.421345286983346
161-  2:	RMAG|g25545.t1	RMAG|g11402.t1	      0	0.208785320499849	0.682610624164098
161-  3:	RMAG|g25550.t1	RMAG|g11407.t1	 1e-149	0.228196331792638	0.781314320139801
161-  4:	RMAG|g25552.t1	RMAG|g11409.t1	  4e-79	0.245329523513971	0.94527567591044
161-  5:	RMAG|g25557.t1	RMAG|g11412.t1	      0	0.184902565582439	0.587524274752259
## Alignment 162: score=298.0 e_value=9.4e-07 N=6 Rg468&Rg571 plus
162-  0:	RMAG|g8798.t1	RMAG|g10424.t1	  9e-71	0.146942021480985	1.11120340569316
162-  1:	RMAG|g8799.t1	RMAG|g10425.t1	 2e-185	0.193797088154182	0.619252893729704
162-  2:	RMAG|g8800.t1	RMAG|g10426.t1	 8e-153	0.160814180076624	0.861983289537823
162-  3:	RMAG|g8801.t1	RMAG|g10427.t1	 1e-222	0.130254703852069	0.871683049202023
162-  4:	RMAG|g8803.t1	RMAG|g10429.t1	  5e-44	0.41458482934669	1.166890249725
162-  5:	RMAG|g8805.t1	RMAG|g10431.t1	  7e-92	0.395982905258115	0.757574079360621
## Alignment 163: score=293.0 e_value=5.6e-10 N=6 Rg474&Rg711 minus
163-  0:	RMAG|g8895.t1	RMAG|g12476.t1	  5e-38	0.477273505842121	0.957498671656867
163-  1:	RMAG|g8896.t1	RMAG|g12475.t1	 9e-120	0.153438143777272	0.608114738838594
163-  2:	RMAG|g8897.t1	RMAG|g12466.t1	 4e-226	0.295418518369922	0.537104317967053
163-  3:	RMAG|g8898.t1	RMAG|g12465.t1	  6e-65	0.275342224550769	0.814846103164198
163-  4:	RMAG|g8899.t1	RMAG|g12464.t1	 1e-164	0.0606105657264091	0.656954577262939
163-  5:	RMAG|g8900.t1	RMAG|g12463.t1	 1e-103	0.399889896657194	0.851550883870027
## Alignment 164: score=296.0 e_value=5.9e-08 N=6 Rg477&Rg866 plus
164-  0:	RMAG|g8938.t1	RMAG|g14996.t1	 5e-190	0.167410766470067	0.748591597287461
164-  1:	RMAG|g8939.t1	RMAG|g14997.t1	 2e-144	0.406930934136714	1.06143840994755
164-  2:	RMAG|g8942.t1	RMAG|g14998.t1	 1e-189	0.204188810755521	0.682320881667657
164-  3:	RMAG|g8943.t1	RMAG|g15000.t1	 1e-153	0.117867225655566	0.715947137227346
164-  4:	RMAG|g8944.t1	RMAG|g15001.t1	  3e-14	0.565122473310385	0.905487367701749
164-  5:	RMAG|g8946.t1	RMAG|g15002.t1	      0	0.433057371555914	0.977150413018548
## Alignment 165: score=640.0 e_value=2.1e-29 N=13 Rg480&Rg80 plus
165-  0:	RMAG|g8985.t1	RMAG|g34782.t1	 5e-226	0.25850758764	0.652261921185506
165-  1:	RMAG|g8986.t1	RMAG|g34783.t1	 3e-136	0.328465942709529	0.729232077162471
165-  2:	RMAG|g8987.t1	RMAG|g34785.t1	 7e-246	0.0727337732652151	0.816332032123862
165-  3:	RMAG|g8988.t1	RMAG|g34787.t1	 1e-201	0.239663179678043	0.771385494962069
165-  4:	RMAG|g8989.t1	RMAG|g34790.t1	      0	0.121122801669612	0.55516636857932
165-  5:	RMAG|g8990.t1	RMAG|g34791.t1	 1e-112	0.231660330710709	0.740539990168413
165-  6:	RMAG|g8991.t1	RMAG|g34794.t1	 8e-138	0.272197225931686	0.735039415457665
165-  7:	RMAG|g8992.t1	RMAG|g34795.t1	 5e-198	0.188675143438114	0.735199903846473
165-  8:	RMAG|g8993.t1	RMAG|g34796.t1	 7e-102	0.0505648079085184	0.851977415842152
165-  9:	RMAG|g8994.t1	RMAG|g34798.t1	 2e-198	0.261796851028883	0.746348205632342
165- 10:	RMAG|g8996.t1	RMAG|g34804.t1	      0	0.157627363649928	0.736176807955086
165- 11:	RMAG|g8997.t1	RMAG|g34805.t1	  7e-50	0.0251016945159937	0.5750160739086
165- 12:	RMAG|g8998.t1	RMAG|g34806.t1	 2e-118	0.199020056627448	0.235886530105321
## Alignment 166: score=347.0 e_value=3.1e-13 N=7 Rg486&Rg77 minus
166-  0:	RMAG|g9085.t1	RMAG|g34682.t1	      0	0.192218342344657	0.410224155173328
166-  1:	RMAG|g9086.t1	RMAG|g34681.t1	  1e-74	0.182599423480228	0.83348920495292
166-  2:	RMAG|g9087.t1	RMAG|g34680.t1	  6e-11	0.514177797816756	1.00398530755313
166-  3:	RMAG|g9088.t1	RMAG|g34679.t1	      0	0.194752910882917	0.733206115161477
166-  4:	RMAG|g9089.t1	RMAG|g34678.t1	 5e-275	0.351825853188308	0.591201590893197
166-  5:	RMAG|g9093.t1	RMAG|g34677.t1	  4e-93	0.313657383721088	0.646590009272442
166-  6:	RMAG|g9094.t1	RMAG|g34676.t1	  6e-41	0.0105868542172975	0.639971159894683
## Alignment 167: score=446.0 e_value=2.2e-16 N=9 Rg50&Rg852 plus
167-  0:	RMAG|g25727.t1	RMAG|g14847.t1	 2e-177	0.114115106436648	0.685328879141003
167-  1:	RMAG|g25728.t1	RMAG|g14848.t1	 8e-107	0.382817490031824	0.86896343900333
167-  2:	RMAG|g25729.t1	RMAG|g14849.t1	 7e-148	0.154815987477419	0.806961321818171
167-  3:	RMAG|g25731.t1	RMAG|g14850.t1	 3e-122	0.179077770099578	0.964071176287424
167-  4:	RMAG|g25732.t1	RMAG|g14851.t1	  1e-19	0.674815823386164	0.710429923537241
167-  5:	RMAG|g25733.t1	RMAG|g14852.t1	 2e-115	0.240534448596197	0.6469775153898
167-  6:	RMAG|g25734.t1	RMAG|g14854.t1	  2e-60	0.764136624451563	0.747662676863963
167-  7:	RMAG|g25735.t1	RMAG|g14857.t1	  3e-54	0.529248985295607	0.90280780161731
167-  8:	RMAG|g25736.t1	RMAG|g14858.t1	      0	0.414359597225672	0.732081920313803
## Alignment 168: score=291.0 e_value=3e-08 N=6 Rg513&Rg550 minus
168-  0:	RMAG|g9508.t1	RMAG|g10124.t1	  1e-42	0.962808113820986	0.276122290984181
168-  1:	RMAG|g9509.t1	RMAG|g10122.t1	      0	0.138617852589708	0.553824720500573
168-  2:	RMAG|g9510.t1	RMAG|g10111.t1	  6e-41	0.734745259355057	0.224860994505013
168-  3:	RMAG|g9511.t1	RMAG|g10110.t1	  3e-91	0.297373132873679	0.786386593656078
168-  4:	RMAG|g9512.t1	RMAG|g10109.t1	 1e-172	0.246491521699765	0.572071022274767
168-  5:	RMAG|g9513.t1	RMAG|g10108.t1	  2e-46	0.311313467762536	0.412808385440857
## Alignment 169: score=284.0 e_value=1.1e-07 N=6 Rg52&Rg744 plus
169-  0:	RMAG|g25783.t1	RMAG|g12880.t1	 6e-155	0.182036012608798	0.489496315627398
169-  1:	RMAG|g25787.t1	RMAG|g12881.t1	 2e-236	0.0365828972456388	0.513216389671022
169-  2:	RMAG|g25792.t1	RMAG|g12882.t1	 6e-219	0.206959728672695	0.732308720494053
169-  3:	RMAG|g25797.t1	RMAG|g12883.t1	  3e-43	-2	-2
169-  4:	RMAG|g25798.t1	RMAG|g12887.t1	      0	0.20128104570828	0.75032143467696
169-  5:	RMAG|g25802.t1	RMAG|g12888.t1	      0	0.333007115686103	0.715253981882854
## Alignment 170: score=299.0 e_value=4.6e-08 N=6 Rg526&Rg548 plus
170-  0:	RMAG|g9746.t1	RMAG|g10078.t1	 1e-111	0.494188142681819	0.948373958816671
170-  1:	RMAG|g9747.t1	RMAG|g10079.t1	 4e-104	0.426057662854707	0.766742891696251
170-  2:	RMAG|g9748.t1	RMAG|g10080.t1	 7e-129	0.190585486635774	0.569024807494942
170-  3:	RMAG|g9749.t1	RMAG|g10081.t1	 1e-104	0.71760745178601	0.269322413838011
170-  4:	RMAG|g9750.t1	RMAG|g10083.t1	 1e-118	0.605585744803843	0.760794682327137
170-  5:	RMAG|g9751.t1	RMAG|g10084.t1	  3e-67	0.919368924887283	0.500612518719793
## Alignment 171: score=289.0 e_value=5.9e-08 N=6 Rg537&Rg596 minus
171-  0:	RMAG|g9910.t1	RMAG|g10820.t1	 6e-218	0.303253782712608	0.649626826474477
171-  1:	RMAG|g9913.t1	RMAG|g10819.t1	 2e-125	0.17038809097438	0.719720080047966
171-  2:	RMAG|g9915.t1	RMAG|g10816.t1	  1e-86	0.311300157804068	0.751577318355745
171-  3:	RMAG|g9917.t1	RMAG|g10813.t1	 4e-115	0.0858792474400348	0.754291941153103
171-  4:	RMAG|g9919.t1	RMAG|g10808.t1	 2e-108	0.57251411475126	0.601058182023499
171-  5:	RMAG|g9920.t1	RMAG|g10806.t1	  2e-67	0.970012424358387	0.531229806864923
## Alignment 172: score=345.0 e_value=6e-10 N=7 Rg552&Rg71 plus
172-  0:	RMAG|g10143.t1	RMAG|g31643.t1	  2e-82	0.416109766148038	0.833410787100137
172-  1:	RMAG|g10144.t1	RMAG|g31644.t1	  1e-48	0.287945624108212	0.527403969324736
172-  2:	RMAG|g10145.t1	RMAG|g31645.t1	 3e-119	0.265406529842266	0.729616000213921
172-  3:	RMAG|g10147.t1	RMAG|g31646.t1	  4e-54	0.29351578345436	0.785434342888391
172-  4:	RMAG|g10149.t1	RMAG|g31651.t1	  2e-72	0.531477115540164	1.16402102086476
172-  5:	RMAG|g10151.t1	RMAG|g31653.t1	 2e-288	0.154194350803285	0.869823706670881
172-  6:	RMAG|g10153.t1	RMAG|g31656.t1	      0	0.140244779125918	0.8400109165209
## Alignment 173: score=347.0 e_value=1.2e-10 N=7 Rg589&Rg654 plus
173-  0:	RMAG|g10704.t1	RMAG|g11646.t1	 2e-186	0.264752172016007	0.793473333776004
173-  1:	RMAG|g10705.t1	RMAG|g11648.t1	  5e-18	0.624074857611013	0.59537368284062
173-  2:	RMAG|g10706.t1	RMAG|g11649.t1	 5e-217	0.387474699253885	0.596194873587858
173-  3:	RMAG|g10709.t1	RMAG|g11650.t1	 1e-139	0.159361916779354	0.819082031683944
173-  4:	RMAG|g10711.t1	RMAG|g11651.t1	  4e-63	0.0404706208360927	0.834273720915111
173-  5:	RMAG|g10712.t1	RMAG|g11652.t1	  1e-43	0.277394439490462	0.730395437771725
173-  6:	RMAG|g10713.t1	RMAG|g11653.t1	 7e-118	0.133966353977207	1.01354193004622
## Alignment 174: score=442.0 e_value=1.6e-15 N=9 Rg59&Rg91 minus
174-  0:	RMAG|g31175.t1	RMAG|g35191.t1	  4e-65	0.3878379842925	0.53890002521277
174-  1:	RMAG|g31177.t1	RMAG|g35190.t1	  6e-83	0.354469043520432	0.663151812991991
174-  2:	RMAG|g31179.t1	RMAG|g35189.t1	  6e-84	0.169528113118999	0.689021367879718
174-  3:	RMAG|g31181.t1	RMAG|g35187.t1	 2e-295	0.222708867778475	0.747255288880397
174-  4:	RMAG|g31184.t1	RMAG|g35186.t1	 1e-211	0.184501267042695	0.679757860488334
174-  5:	RMAG|g31186.t1	RMAG|g35185.t1	 3e-123	0.233980142955237	0.781386439280676
174-  6:	RMAG|g31190.t1	RMAG|g35183.t1	 1e-239	0.318042424219792	0.641913385146914
174-  7:	RMAG|g31192.t1	RMAG|g35180.t1	      0	0.218512764418318	0.596994775526949
174-  8:	RMAG|g31193.t1	RMAG|g35179.t1	      0	0.11610615761185	0.718521109699571
## Alignment 175: score=295.0 e_value=1.7e-08 N=6 Rg595&Rg602 minus
175-  0:	RMAG|g10796.t1	RMAG|g10913.t1	  1e-93	0.175966107632285	0.712066511882803
175-  1:	RMAG|g10797.t1	RMAG|g10912.t1	 4e-203	0.221911175711656	0.652149590296296
175-  2:	RMAG|g10798.t1	RMAG|g10909.t1	 1e-128	0.0748547225195104	0.603992829619664
175-  3:	RMAG|g10801.t1	RMAG|g10905.t1	 5e-170	0.175448683125707	0.415717122040066
175-  4:	RMAG|g10802.t1	RMAG|g10904.t1	      0	0.0983163082300369	0.729043380856384
175-  5:	RMAG|g10803.t1	RMAG|g10902.t1	 1e-175	0.179625796588663	0.959935468170985
## Alignment 176: score=394.0 e_value=3.2e-14 N=8 Rg6&Rg809 minus
176-  0:	RMAG|g462.t1	RMAG|g14358.t1	 1e-255	0.138995263754924	0.703594779087781
176-  1:	RMAG|g463.t1	RMAG|g14357.t1	  3e-65	0.43316840809858	0.465415339880392
176-  2:	RMAG|g464.t1	RMAG|g14356.t1	  2e-45	0.320680199146776	1.27856106917882
176-  3:	RMAG|g465.t1	RMAG|g14355.t1	 4e-100	0.106778985475984	0.537066562351764
176-  4:	RMAG|g467.t1	RMAG|g14353.t1	 6e-175	0.310596846487518	0.82187918347213
176-  5:	RMAG|g471.t1	RMAG|g14350.t1	 1e-183	0.55186631138886	0.825349208956131
176-  6:	RMAG|g474.t1	RMAG|g14348.t1	 1e-279	0.189946820434549	0.810925265503349
176-  7:	RMAG|g475.t1	RMAG|g14347.t1	  3e-67	0.439423018109689	0.443979134019078
## Alignment 177: score=292.0 e_value=3.1e-08 N=6 Rg60&Rg88 minus
177-  0:	RMAG|g31225.t1	RMAG|g35086.t1	 2e-183	0.202873473793153	0.834089240630608
177-  1:	RMAG|g31226.t1	RMAG|g35085.t1	 1e-146	0.362671353428923	1.02336176444889
177-  2:	RMAG|g31227.t1	RMAG|g35084.t1	 8e-208	0.136232423261285	0.723676024539465
177-  3:	RMAG|g31231.t1	RMAG|g35083.t1	 2e-219	0.121831278916419	0.709048855929938
177-  4:	RMAG|g31232.t1	RMAG|g35079.t1	 1e-166	0.0819728045886882	0.704548730163227
177-  5:	RMAG|g31235.t1	RMAG|g35077.t1	  3e-67	0.441271933034507	0.98402666102074
## Alignment 178: score=341.0 e_value=1.6e-11 N=7 Rg62&Rg978 plus
178-  0:	RMAG|g31310.t1	RMAG|g16212.t1	  3e-25	-2	-2
178-  1:	RMAG|g31311.t1	RMAG|g16215.t1	  4e-83	0.242987931578816	0.773532896851613
178-  2:	RMAG|g31313.t1	RMAG|g16216.t1	  3e-50	0.120476977291774	1.00390183108709
178-  3:	RMAG|g31314.t1	RMAG|g16217.t1	  7e-35	0.320541707011812	1.08067387136606
178-  4:	RMAG|g31316.t1	RMAG|g16224.t1	 6e-134	0.297102009614735	0.823959216501081
178-  5:	RMAG|g31318.t1	RMAG|g16225.t1	  5e-88	0.426266452982068	0.836602502062225
178-  6:	RMAG|g31319.t1	RMAG|g16226.t1	  2e-88	0.0765071244105182	0.72554237448755
## Alignment 179: score=349.0 e_value=2.5e-10 N=7 Rg624&Rg98 minus
179-  0:	RMAG|g11231.t1	RMAG|g35408.t1	 2e-136	0.337485924876421	0.628823962114399
179-  1:	RMAG|g11232.t1	RMAG|g35407.t1	      0	0.0941114391429354	0.662562884810967
179-  2:	RMAG|g11233.t1	RMAG|g35406.t1	 2e-221	0.314107356024772	0.759312479208401
179-  3:	RMAG|g11235.t1	RMAG|g35404.t1	      0	0.0727836140111534	0.715608643399249
179-  4:	RMAG|g11236.t1	RMAG|g35403.t1	  4e-87	0.343018523058134	0.806590981494658
179-  5:	RMAG|g11237.t1	RMAG|g35402.t1	  2e-96	0.484392501715698	0.836981790008661
179-  6:	RMAG|g11238.t1	RMAG|g35401.t1	 3e-139	0.232644171646815	0.986883596437756
## Alignment 180: score=294.0 e_value=1.4e-08 N=6 Rg633&Rg9 minus
180-  0:	RMAG|g11355.t1	RMAG|g6531.t1	  5e-58	0.557285830584041	0.504721233342454
180-  1:	RMAG|g11356.t1	RMAG|g6529.t1	 1e-132	0.286081984000321	0.49846334675716
180-  2:	RMAG|g11357.t1	RMAG|g6527.t1	      0	0.279330376737329	0.620368473225953
180-  3:	RMAG|g11362.t1	RMAG|g6525.t1	 2e-145	0.22523354722322	0.697938494988531
180-  4:	RMAG|g11363.t1	RMAG|g6524.t1	  9e-76	0.213722042564536	0.724489343692428
180-  5:	RMAG|g11364.t1	RMAG|g6521.t1	      0	0.179269948115409	0.636409783451245
## Alignment 181: score=397.0 e_value=3.7e-13 N=8 Rg639&Rg968 minus
181-  0:	RMAG|g11444.t1	RMAG|g16104.t1	 3e-126	0.313133613948808	0.569239106473787
181-  1:	RMAG|g11445.t1	RMAG|g16103.t1	  2e-88	0.718696568818398	0.644681911616711
181-  2:	RMAG|g11446.t1	RMAG|g16102.t1	 9e-105	0.234556688901593	0.756818127780021
181-  3:	RMAG|g11447.t1	RMAG|g16101.t1	  2e-49	0.41072385656778	1.0965585889304
181-  4:	RMAG|g11448.t1	RMAG|g16099.t1	 5e-295	0.173138926123802	0.882978417932836
181-  5:	RMAG|g11449.t1	RMAG|g16098.t1	 1e-138	0.198835138680657	0.544887833237095
181-  6:	RMAG|g11451.t1	RMAG|g16096.t1	  6e-99	0.0683000963702895	0.730425001762001
181-  7:	RMAG|g11453.t1	RMAG|g16095.t1	 6e-138	0.200683415682409	0.531860641429788
## Alignment 182: score=530.0 e_value=1.7e-22 N=11 Rg65&Rg74 plus
182-  0:	RMAG|g31414.t1	RMAG|g31740.t1	 2e-115	0.16369479681174	0.598522924447848
182-  1:	RMAG|g31418.t1	RMAG|g31745.t1	 3e-195	0.233907024603086	0.840889958029989
182-  2:	RMAG|g31419.t1	RMAG|g31746.t1	 4e-175	0.137988904830942	0.585899947406062
182-  3:	RMAG|g31423.t1	RMAG|g31747.t1	  2e-46	0.603089496994721	1.19052910487714
182-  4:	RMAG|g31425.t1	RMAG|g31751.t1	 2e-106	0.233682294488413	0.624681842201327
182-  5:	RMAG|g31426.t1	RMAG|g31752.t1	 6e-123	0.437416656994419	0.733593254565576
182-  6:	RMAG|g31429.t1	RMAG|g31756.t1	 4e-221	0.330964247352268	0.986549079063748
182-  7:	RMAG|g31430.t1	RMAG|g31757.t1	 1e-219	0.278829279105822	0.912622144264864
182-  8:	RMAG|g31432.t1	RMAG|g31762.t1	  2e-40	0.470264020152507	0.181605039003649
182-  9:	RMAG|g31434.t1	RMAG|g31770.t1	  4e-41	0.430407063829945	0.357093600737228
182- 10:	RMAG|g31435.t1	RMAG|g31771.t1	 1e-291	0.16512400811868	0.771709001693826
## Alignment 183: score=393.0 e_value=6.3e-14 N=8 Rg68&Rg802 minus
183-  0:	RMAG|g31512.t1	RMAG|g14275.t1	  4e-93	0.259678777725811	0.757584931421709
183-  1:	RMAG|g31513.t1	RMAG|g14274.t1	      0	0.13156752441086	0.736998471286732
183-  2:	RMAG|g31518.t1	RMAG|g14273.t1	 7e-152	0.314695484928648	1.02288512004649
183-  3:	RMAG|g31519.t1	RMAG|g14272.t1	 1e-140	0.282977013411302	0.602560140750908
183-  4:	RMAG|g31520.t1	RMAG|g14270.t1	  1e-30	0.716254097334115	1.11891382311576
183-  5:	RMAG|g31521.t1	RMAG|g14269.t1	  4e-40	0.510990268053035	0.979688740084766
183-  6:	RMAG|g31523.t1	RMAG|g14266.t1	  2e-99	0.567608516248488	1.09319731408905
183-  7:	RMAG|g31524.t1	RMAG|g14265.t1	  6e-72	0.173399872928847	0.849054494423844
## Alignment 184: score=296.0 e_value=1.7e-06 N=6 Rg684&Rg977 plus
184-  0:	RMAG|g12085.t1	RMAG|g16199.t1	  8e-29	0.31618578342713	1.08078768016749
184-  1:	RMAG|g12090.t1	RMAG|g16202.t1	 4e-137	0.581925201870132	0.837161994814774
184-  2:	RMAG|g12093.t1	RMAG|g16205.t1	  1e-46	0.280215348704745	0.379312103050598
184-  3:	RMAG|g12094.t1	RMAG|g16206.t1	  2e-38	0.424120139787279	1.08207711109403
184-  4:	RMAG|g12096.t1	RMAG|g16207.t1	  1e-56	1.16418558124579	0.313996995142581
184-  5:	RMAG|g12098.t1	RMAG|g16209.t1	 1e-149	0.158895537278456	0.737410535682578
## Alignment 185: score=396.0 e_value=6.7e-13 N=8 Rg70&Rg941 minus
185-  0:	RMAG|g31610.t1	RMAG|g15820.t1	  2e-75	0.230548191262564	0.867074534689344
185-  1:	RMAG|g31614.t1	RMAG|g15819.t1	  8e-67	0.252543396203773	0.88689935481605
185-  2:	RMAG|g31615.t1	RMAG|g15818.t1	 3e-234	0.143859865106644	0.769383753741772
185-  3:	RMAG|g31617.t1	RMAG|g15816.t1	 2e-196	0.168861897554471	0.782936539463923
185-  4:	RMAG|g31618.t1	RMAG|g15815.t1	 3e-305	0.227550108054849	0.901606156163443
185-  5:	RMAG|g31620.t1	RMAG|g15814.t1	  1e-65	0.323026425709873	0.779854044578824
185-  6:	RMAG|g31621.t1	RMAG|g15813.t1	 1e-121	0.113755913741425	0.568056836083735
185-  7:	RMAG|g31622.t1	RMAG|g15812.t1	  8e-99	0.186597152220556	0.609467342506111
## Alignment 186: score=529.0 e_value=2.7e-22 N=11 Rg84&Rg97 minus
186-  0:	RMAG|g34928.t1	RMAG|g35386.t1	      0	0.281568510301919	0.514530205618744
186-  1:	RMAG|g34930.t1	RMAG|g35384.t1	 1e-139	0.434494580287516	0.625507976141359
186-  2:	RMAG|g34931.t1	RMAG|g35381.t1	 2e-193	0.359019162719211	0.686849407954477
186-  3:	RMAG|g34933.t1	RMAG|g35379.t1	  5e-62	0.61924943615256	0.385998300054868
186-  4:	RMAG|g34940.t1	RMAG|g35373.t1	 1e-183	0.209169126469116	0.57829390588538
186-  5:	RMAG|g34941.t1	RMAG|g35370.t1	 3e-236	0.161379745522587	0.923252716112755
186-  6:	RMAG|g34942.t1	RMAG|g35367.t1	 2e-221	0.0308457215144291	0.71879561757816
186-  7:	RMAG|g34943.t1	RMAG|g35361.t1	  2e-34	0.233033965351619	0.59738630996809
186-  8:	RMAG|g34944.t1	RMAG|g35358.t1	      0	0.201972670318919	0.74527051233246
186-  9:	RMAG|g34945.t1	RMAG|g35357.t1	      0	0.154407937338634	0.673108409134267
186- 10:	RMAG|g34949.t1	RMAG|g35353.t1	  2e-41	0.56909562640553	0.169805788764962
