# Supplementary material for: Comparative genomics of bdelloid rotifers: Insights from desiccating and nondesiccating species
Source: PLoS Biol. 2018 Apr 24;16(4):e2004830. doi: 10.1371/journal.pbio.2004830 (PMC5916493; doi:10.1371/journal.pbio.2004830)
Supplement: S4 Data — (TGZ) [file pbio.2004830.s004.tgz › mcscanx/Ar.collinearity.kaks]

############### Parameters ###############
# MATCH_SCORE: 50
# MATCH_SIZE: 5
# GAP_PENALTY: -1
# OVERLAP_WINDOW: 5
# E_VALUE: 1e-05
# MAX GAPS: 10
############### Statistics ###############
# Number of collinear genes: 37342, Percentage: 74.93
# Number of all genes: 49835
##########################################
## Alignment 0: score=3451.0 e_value=1e-274 N=71 Ar1&Ar12 plus
  0-  0:	ARIC|g137.t1	ARIC|g41390.t1	      0	0.176136382390577	1.43187812006503
  0-  1:	ARIC|g138.t1	ARIC|g41391.t1	  8e-32	0.662508294056455	0.792461586307246
  0-  2:	ARIC|g140.t1	ARIC|g41392.t1	  2e-70	0.225663906882871	0.784385817528452
  0-  3:	ARIC|g141.t1	ARIC|g41393.t1	  6e-19	0.565932959748897	1.22737648681921
  0-  4:	ARIC|g143.t1	ARIC|g41400.t1	 9e-196	0.32240954994151	0.935494453724921
  0-  5:	ARIC|g145.t1	ARIC|g41404.t1	 5e-132	0.400404442643858	1.17522360704337
  0-  6:	ARIC|g146.t1	ARIC|g41405.t1	 2e-108	0.243899871341641	1.34172169845524
  0-  7:	ARIC|g149.t1	ARIC|g41408.t1	  4e-53	0.900645446085236	0.946099722866843
  0-  8:	ARIC|g150.t1	ARIC|g41409.t1	 8e-138	0.260113007978796	1.13115953244202
  0-  9:	ARIC|g151.t1	ARIC|g41411.t1	  2e-66	0.60963960543464	1.13401955863995
  0- 10:	ARIC|g152.t1	ARIC|g41412.t1	 9e-158	0.30350060180796	1.36731145526782
  0- 11:	ARIC|g153.t1	ARIC|g41414.t1	 1e-128	0.282864604821509	1.27354012992465
  0- 12:	ARIC|g155.t1	ARIC|g41416.t1	  1e-73	0.580112850234656	1.6565215588787
  0- 13:	ARIC|g156.t1	ARIC|g41419.t1	 8e-194	0.194639432169271	1.30799935751748
  0- 14:	ARIC|g157.t1	ARIC|g41421.t1	 9e-152	0.172287547606337	1.29693752423794
  0- 15:	ARIC|g158.t1	ARIC|g41422.t1	  1e-76	1.11060123785671	0.489763956815697
  0- 16:	ARIC|g161.t1	ARIC|g41425.t1	 1e-292	0.131122114809771	1.41238228824055
  0- 17:	ARIC|g162.t1	ARIC|g41426.t1	 2e-167	0.17012291607039	1.04892071503766
  0- 18:	ARIC|g163.t1	ARIC|g41427.t1	 1e-287	0.153655964334769	1.40016666373092
  0- 19:	ARIC|g169.t1	ARIC|g41430.t1	  1e-35	1.58343190238676	0.379144769620839
  0- 20:	ARIC|g170.t1	ARIC|g41432.t1	  2e-33	0.391403837596285	0.25522608329429
  0- 21:	ARIC|g171.t1	ARIC|g41435.t1	  2e-44	0.281569949241703	1.09504538351963
  0- 22:	ARIC|g172.t1	ARIC|g41436.t1	  1e-70	0.320087808708204	0.628184243674932
  0- 23:	ARIC|g173.t1	ARIC|g41437.t1	 3e-241	0.142515309523302	1.32558953775293
  0- 24:	ARIC|g174.t1	ARIC|g41448.t1	 7e-115	0.0170431619180452	0.935985217142766
  0- 25:	ARIC|g175.t1	ARIC|g41449.t1	      0	0.134871726600059	1.37208674299267
  0- 26:	ARIC|g176.t1	ARIC|g41452.t1	 1e-143	0.44579888504364	1.2684078829256
  0- 27:	ARIC|g177.t1	ARIC|g41453.t1	 4e-105	0.0302422222433783	1.12297062917113
  0- 28:	ARIC|g178.t1	ARIC|g41454.t1	 2e-214	0.166756498117589	2.31916843980114
  0- 29:	ARIC|g179.t1	ARIC|g41455.t1	 4e-160	0.275222439348075	1.54324064062119
  0- 30:	ARIC|g181.t1	ARIC|g41458.t1	  1e-64	0.426906497691969	1.3923424554202
  0- 31:	ARIC|g183.t1	ARIC|g41462.t1	 6e-199	0.24523271879104	1.27343668604322
  0- 32:	ARIC|g184.t1	ARIC|g41466.t1	 8e-122	0.374676733615165	1.16515924874464
  0- 33:	ARIC|g185.t1	ARIC|g41467.t1	  2e-36	-2	-2
  0- 34:	ARIC|g186.t1	ARIC|g41472.t1	 2e-238	0.233927286330946	1.21136256369452
  0- 35:	ARIC|g187.t1	ARIC|g41473.t1	 2e-175	0.102342569793891	1.13837849512815
  0- 36:	ARIC|g188.t1	ARIC|g41475.t1	 1e-145	0.332498263521679	1.44877805751547
  0- 37:	ARIC|g191.t1	ARIC|g41483.t1	 1e-160	0.398685275426775	0.674568621481473
  0- 38:	ARIC|g192.t1	ARIC|g41484.t1	 2e-182	0.229991794974702	1.22861285390984
  0- 39:	ARIC|g194.t1	ARIC|g41486.t1	 3e-131	0.717192139000265	0.991972937627067
  0- 40:	ARIC|g195.t1	ARIC|g41488.t1	 2e-306	0.181338810907388	1.41964456842672
  0- 41:	ARIC|g196.t1	ARIC|g41489.t1	 6e-147	0.41602387696821	1.21100866465302
  0- 42:	ARIC|g198.t1	ARIC|g41491.t1	 3e-271	0.26455526239017	1.59500340213865
  0- 43:	ARIC|g199.t1	ARIC|g41492.t1	 6e-114	0.315072323645892	1.08379112675535
  0- 44:	ARIC|g200.t1	ARIC|g41493.t1	 2e-188	0.284083816831619	1.31773001485699
  0- 45:	ARIC|g201.t1	ARIC|g41495.t1	      0	0.265048860528222	1.43943686814341
  0- 46:	ARIC|g202.t1	ARIC|g41498.t1	 2e-117	0.389149129707675	2.00273240483952
  0- 47:	ARIC|g203.t1	ARIC|g41500.t1	 1e-205	0.176121849890026	1.28034170477232
  0- 48:	ARIC|g204.t1	ARIC|g41504.t1	 2e-141	0.385463733645233	1.3226990241264
  0- 49:	ARIC|g207.t1	ARIC|g41511.t1	 1e-106	0.333099358475242	1.29923343837568
  0- 50:	ARIC|g209.t1	ARIC|g41512.t1	 2e-217	0.258685383894023	2.03975088555647
  0- 51:	ARIC|g210.t1	ARIC|g41513.t1	  3e-70	0.405325877598231	0.947664103348196
  0- 52:	ARIC|g211.t1	ARIC|g41516.t1	  2e-96	0.516841168167855	1.35270458865435
  0- 53:	ARIC|g213.t1	ARIC|g41518.t1	  5e-86	0.434283844317258	1.51691486199038
  0- 54:	ARIC|g216.t1	ARIC|g41520.t1	  7e-16	0.564346790623243	1.62729857756702
  0- 55:	ARIC|g217.t1	ARIC|g41521.t1	      0	0.301992984959529	1.49643310389727
  0- 56:	ARIC|g218.t1	ARIC|g41523.t1	  3e-92	0.0458157689848786	2.18224872062314
  0- 57:	ARIC|g220.t1	ARIC|g41524.t1	 2e-169	0.276764110351773	1.64495180367064
  0- 58:	ARIC|g221.t1	ARIC|g41525.t1	 8e-129	0.315327363353219	1.58436436223557
  0- 59:	ARIC|g222.t1	ARIC|g41528.t1	  2e-37	0.335738691145704	1.08926708384849
  0- 60:	ARIC|g223.t1	ARIC|g41529.t1	 8e-110	1.25325280239026	0.294972231775997
  0- 61:	ARIC|g225.t1	ARIC|g41532.t1	  5e-59	0.0672753876658393	0.64025451207234
  0- 62:	ARIC|g226.t1	ARIC|g41533.t1	  9e-75	0.203723081356796	1.21364302765777
  0- 63:	ARIC|g228.t1	ARIC|g41534.t1	 7e-147	0.506810154650783	1.85146732811483
  0- 64:	ARIC|g230.t1	ARIC|g41541.t1	  2e-30	0.434129884819644	0.799435500616012
  0- 65:	ARIC|g232.t1	ARIC|g41545.t1	 1e-167	0.253227197025191	1.0596883411996
  0- 66:	ARIC|g234.t1	ARIC|g41550.t1	 6e-142	0.524303336601796	1.84527810342752
  0- 67:	ARIC|g240.t1	ARIC|g41559.t1	 9e-115	0.280483026601854	1.90762561054054
  0- 68:	ARIC|g242.t1	ARIC|g41561.t1	 5e-100	0.182327529730111	0.999854671574618
  0- 69:	ARIC|g243.t1	ARIC|g41562.t1	  6e-68	0.413091071429078	1.03848557704707
  0- 70:	ARIC|g245.t1	ARIC|g41563.t1	  6e-49	0.385639572335648	1.07389955253778
## Alignment 1: score=418.0 e_value=1.5e-18 N=9 Ar1&Ar12 plus
  1-  0:	ARIC|g264.t1	ARIC|g41615.t1	 3e-194	0.232037835459202	1.34298320170054
  1-  1:	ARIC|g276.t1	ARIC|g41626.t1	  8e-22	-2	-2
  1-  2:	ARIC|g287.t1	ARIC|g41636.t1	 3e-116	0.352812902996322	1.51297942886893
  1-  3:	ARIC|g288.t1	ARIC|g41639.t1	 4e-295	0.336951669172257	1.33630913317538
  1-  4:	ARIC|g290.t1	ARIC|g41641.t1	 2e-124	0.552149099931536	1.21967443302962
  1-  5:	ARIC|g291.t1	ARIC|g41642.t1	 7e-102	0.444953988549621	1.12647350713076
  1-  6:	ARIC|g293.t1	ARIC|g41643.t1	      0	0.379316742951019	1.48550265215652
  1-  7:	ARIC|g294.t1	ARIC|g41646.t1	 1e-239	0.376246231151011	1.50040621291489
  1-  8:	ARIC|g296.t1	ARIC|g41654.t1	 5e-142	0.355938139836236	1.07433580547777
## Alignment 2: score=1157.0 e_value=9.8e-72 N=24 Ar1&Ar12 minus
  2-  0:	ARIC|g249.t1	ARIC|g41635.t1	  6e-90	0.443176614600418	1.30922009082792
  2-  1:	ARIC|g250.t1	ARIC|g41631.t1	 1e-179	0.273219027749271	1.2043647271587
  2-  2:	ARIC|g251.t1	ARIC|g41629.t1	  2e-99	0.397470166419855	0.882253008554769
  2-  3:	ARIC|g252.t1	ARIC|g41626.t1	      0	0.434925819608815	1.49523798292777
  2-  4:	ARIC|g253.t1	ARIC|g41625.t1	 4e-132	0.462515333407378	2.17488787638805
  2-  5:	ARIC|g254.t1	ARIC|g41622.t1	 9e-157	0.274260869376317	0.941799730236414
  2-  6:	ARIC|g256.t1	ARIC|g41620.t1	 7e-100	0.141495080413868	1.4103496806022
  2-  7:	ARIC|g260.t1	ARIC|g41618.t1	  2e-62	0.592171635189694	1.35480187338368
  2-  8:	ARIC|g261.t1	ARIC|g41617.t1	 4e-142	0.237163455263573	1.36353399862423
  2-  9:	ARIC|g262.t1	ARIC|g41616.t1	 1e-157	0.212209805492141	0.982144594059886
  2- 10:	ARIC|g264.t1	ARIC|g41615.t1	 3e-194	0.232037835459202	1.34298320170054
  2- 11:	ARIC|g266.t1	ARIC|g41607.t1	      0	0.262599273184135	1.51826930460657
  2- 12:	ARIC|g269.t1	ARIC|g41603.t1	  5e-91	0.557800845277719	2.12133644559343
  2- 13:	ARIC|g270.t1	ARIC|g41601.t1	 3e-129	0.333952787027393	1.16926388610568
  2- 14:	ARIC|g272.t1	ARIC|g41598.t1	 9e-104	0.56058382279373	1.79767824955496
  2- 15:	ARIC|g273.t1	ARIC|g41596.t1	 4e-199	0.280135131226171	1.18408812850733
  2- 16:	ARIC|g276.t1	ARIC|g41595.t1	 1e-236	0.231644080461186	1.21833633458846
  2- 17:	ARIC|g277.t1	ARIC|g41593.t1	  4e-87	0.461136235555789	1.45307138209735
  2- 18:	ARIC|g278.t1	ARIC|g41591.t1	  2e-91	0.259481903990233	1.45943261179148
  2- 19:	ARIC|g280.t1	ARIC|g41587.t1	  5e-68	0.690103777744669	1.84918077853428
  2- 20:	ARIC|g281.t1	ARIC|g41585.t1	 3e-199	0.338836250341086	1.14768381776351
  2- 21:	ARIC|g283.t1	ARIC|g41573.t1	      0	0.216465859041129	1.29946880584023
  2- 22:	ARIC|g284.t1	ARIC|g41570.t1	  3e-59	0.447732774176099	0.821743557578008
  2- 23:	ARIC|g286.t1	ARIC|g41567.t1	 2e-112	0.351052695983493	1.97562784596749
## Alignment 3: score=531.0 e_value=1.3e-22 N=11 Ar1&Ar125 plus
  3-  0:	ARIC|g7.t1	ARIC|g16891.t1	 5e-156	0.286440602233037	0.955050756785672
  3-  1:	ARIC|g11.t1	ARIC|g16892.t1	 2e-124	0.154341310424348	1.4296567419323
  3-  2:	ARIC|g13.t1	ARIC|g16894.t1	  5e-74	0.334307411807611	1.56235566757938
  3-  3:	ARIC|g14.t1	ARIC|g16895.t1	  1e-30	0.488365252850102	1.07725368558052
  3-  4:	ARIC|g15.t1	ARIC|g16898.t1	 6e-118	0.401020220872265	1.14162457860997
  3-  5:	ARIC|g17.t1	ARIC|g16900.t1	  6e-87	0.145925650049251	1.11845484339772
  3-  6:	ARIC|g19.t1	ARIC|g16907.t1	 3e-283	0.381369218981459	1.28452928871438
  3-  7:	ARIC|g22.t1	ARIC|g16908.t1	  2e-87	0.334862284941805	1.30652917068189
  3-  8:	ARIC|g23.t1	ARIC|g16909.t1	  7e-42	0.937374781193645	0.594287798438293
  3-  9:	ARIC|g26.t1	ARIC|g16915.t1	 8e-147	0.245803067751828	1.93691564208075
  3- 10:	ARIC|g27.t1	ARIC|g16916.t1	 4e-193	0.234731720541715	1.56047348236157
## Alignment 4: score=676.0 e_value=3.7e-33 N=14 Ar1&Ar133 minus
  4-  0:	ARIC|g367.t1	ARIC|g17814.t1	      0	0.345796951987456	1.20645770182582
  4-  1:	ARIC|g371.t1	ARIC|g17812.t1	  3e-46	0.636175478187448	1.23352416524876
  4-  2:	ARIC|g372.t1	ARIC|g17811.t1	  3e-42	0.290112786524202	0.398350257181104
  4-  3:	ARIC|g378.t1	ARIC|g17807.t1	 9e-113	0.36446709907523	1.49311729027474
  4-  4:	ARIC|g379.t1	ARIC|g17806.t1	 5e-130	0.418762991441216	1.05858803771782
  4-  5:	ARIC|g384.t1	ARIC|g17799.t1	 3e-130	0.406057702728076	1.67003656383511
  4-  6:	ARIC|g387.t1	ARIC|g17792.t1	  7e-88	0.413486307022299	1.87860288315244
  4-  7:	ARIC|g389.t1	ARIC|g17789.t1	  6e-29	0.675877281191479	1.21014513933949
  4-  8:	ARIC|g391.t1	ARIC|g17788.t1	 4e-275	0.196741224389466	1.33102169652869
  4-  9:	ARIC|g392.t1	ARIC|g17787.t1	  2e-92	0.26979871704498	1.71846648829522
  4- 10:	ARIC|g393.t1	ARIC|g17786.t1	 6e-278	0.280366529615932	0.994356003060544
  4- 11:	ARIC|g396.t1	ARIC|g17783.t1	  1e-33	0.271474082399442	1.25782242068093
  4- 12:	ARIC|g398.t1	ARIC|g17779.t1	 1e-108	0.378280833140036	2.73168316835165
  4- 13:	ARIC|g399.t1	ARIC|g17778.t1	  3e-45	0.304704239428271	2.04865098475146
## Alignment 5: score=1049.0 e_value=1.2e-55 N=21 Ar1&Ar136 plus
  5-  0:	ARIC|g71.t1	ARIC|g18000.t1	 3e-180	0.00141459431303431	0.146487388375011
  5-  1:	ARIC|g73.t1	ARIC|g18002.t1	  2e-66	0.0097987240278997	0.0771557683120387
  5-  2:	ARIC|g74.t1	ARIC|g18003.t1	 7e-198	0.0503855339379133	0.377012229856851
  5-  3:	ARIC|g75.t1	ARIC|g18004.t1	 3e-187	0.0150312478161658	0.0789591597544789
  5-  4:	ARIC|g76.t1	ARIC|g18005.t1	      0	0.0226156143892353	0.142373234112064
  5-  5:	ARIC|g77.t1	ARIC|g18006.t1	 2e-115	0.0163327311777988	0.16860041439138
  5-  6:	ARIC|g78.t1	ARIC|g18007.t1	      0	0.00849666864067164	0.141723170962837
  5-  7:	ARIC|g79.t1	ARIC|g18008.t1	      0	0.00855624253088052	0.136915000021786
  5-  8:	ARIC|g80.t1	ARIC|g18009.t1	 4e-135	0	0.129646888828329
  5-  9:	ARIC|g81.t1	ARIC|g18010.t1	      0	0.00502177972566509	0.148965356194958
  5- 10:	ARIC|g82.t1	ARIC|g18011.t1	  3e-59	0.00743500512648845	0.107754694527104
  5- 11:	ARIC|g83.t1	ARIC|g18012.t1	 7e-100	0.00241546102503163	0.16935500155027
  5- 12:	ARIC|g84.t1	ARIC|g18013.t1	      0	0.0273485168634745	0.118483826772767
  5- 13:	ARIC|g85.t1	ARIC|g18014.t1	 2e-102	0.0220220572732763	0.115974159778708
  5- 14:	ARIC|g86.t1	ARIC|g18015.t1	      0	0.0213071892705284	0.136283989891581
  5- 15:	ARIC|g87.t1	ARIC|g18016.t1	 9e-121	0.0100943650305036	0.115613009870444
  5- 16:	ARIC|g88.t1	ARIC|g18017.t1	 2e-119	0.0121419177974571	0.0824800304397938
  5- 17:	ARIC|g89.t1	ARIC|g18018.t1	 3e-126	0.0203433646195108	0.106040333257905
  5- 18:	ARIC|g90.t1	ARIC|g18019.t1	  2e-70	0.0209730548395558	0.0764993759663411
  5- 19:	ARIC|g92.t1	ARIC|g18021.t1	 5e-107	0.0134734162314741	0.0901986497948578
  5- 20:	ARIC|g93.t1	ARIC|g18022.t1	 3e-150	0.0268697246723071	0.194531044214344
## Alignment 6: score=533.0 e_value=1.6e-22 N=11 Ar1&Ar143 minus
  6-  0:	ARIC|g7.t1	ARIC|g18874.t1	 2e-153	0.286254572210369	0.935148969838496
  6-  1:	ARIC|g11.t1	ARIC|g18873.t1	 9e-127	0.1989531764866	1.74179079021766
  6-  2:	ARIC|g13.t1	ARIC|g18871.t1	  2e-73	0.33758916024554	1.58094865601394
  6-  3:	ARIC|g14.t1	ARIC|g18870.t1	  5e-32	0.462709661394631	1.12717204629783
  6-  4:	ARIC|g15.t1	ARIC|g18867.t1	  1e-26	1.18112428744247	0.403465718365682
  6-  5:	ARIC|g17.t1	ARIC|g18864.t1	  5e-87	0.154177273454443	0.997138383988357
  6-  6:	ARIC|g19.t1	ARIC|g18858.t1	 1e-281	0.377769569324577	1.29284642665755
  6-  7:	ARIC|g22.t1	ARIC|g18857.t1	  4e-87	0.342816481937443	1.4345996435395
  6-  8:	ARIC|g23.t1	ARIC|g18856.t1	  8e-41	0.933961570088758	0.638675896461116
  6-  9:	ARIC|g25.t1	ARIC|g18852.t1	 1e-112	0.352560661599826	2.33352184188692
  6- 10:	ARIC|g27.t1	ARIC|g18851.t1	 1e-193	0.231653705337091	1.79865857126215
## Alignment 7: score=4481.0 e_value=0 N=90 Ar1&Ar149 minus
  7-  0:	ARIC|g344.t1	ARIC|g19525.t1	      0	0.016893918158331	0.125290563497375
  7-  1:	ARIC|g346.t1	ARIC|g19523.t1	 2e-123	0.0461397211589114	0.187978447358289
  7-  2:	ARIC|g347.t1	ARIC|g19522.t1	      0	0.0626948087626061	0.18309239695269
  7-  3:	ARIC|g349.t1	ARIC|g19520.t1	 2e-147	0.0203574838852099	0.153508177305874
  7-  4:	ARIC|g350.t1	ARIC|g19519.t1	 3e-283	0.0279002127645679	0.161745665093654
  7-  5:	ARIC|g351.t1	ARIC|g19518.t1	      0	0.0284625055484449	0.195902164097617
  7-  6:	ARIC|g352.t1	ARIC|g19517.t1	 8e-134	0.00817942066378649	0.0746885290720775
  7-  7:	ARIC|g353.t1	ARIC|g19516.t1	      0	0.00935059699009922	0.176394936899443
  7-  8:	ARIC|g354.t1	ARIC|g19515.t1	  8e-87	0.0085633661034947	0.0614378418509151
  7-  9:	ARIC|g355.t1	ARIC|g19511.t1	  5e-79	0.479314760559653	1.90675806785249
  7- 10:	ARIC|g360.t1	ARIC|g19509.t1	      0	0.0120135128658352	0.132698031119309
  7- 11:	ARIC|g361.t1	ARIC|g19508.t1	      0	0.0130429730421784	0.128357482269199
  7- 12:	ARIC|g362.t1	ARIC|g19507.t1	 8e-241	0.0226252520987145	0.117538934431565
  7- 13:	ARIC|g363.t1	ARIC|g19506.t1	 1e-232	0.0481062538284031	0.133561849566141
  7- 14:	ARIC|g364.t1	ARIC|g19504.t1	  4e-88	0.615889103702277	0.896456558496809
  7- 15:	ARIC|g366.t1	ARIC|g19502.t1	 9e-100	0.0126799300833305	0.148838204042879
  7- 16:	ARIC|g367.t1	ARIC|g19501.t1	      0	0.0150818681792807	0.122951197907636
  7- 17:	ARIC|g369.t1	ARIC|g19500.t1	 2e-136	0.0334627991166051	0.126348391599396
  7- 18:	ARIC|g370.t1	ARIC|g19499.t1	 1e-266	0.00291592785901321	0.185719515330362
  7- 19:	ARIC|g371.t1	ARIC|g19498.t1	 3e-135	0.0355516791709379	0.122363730514676
  7- 20:	ARIC|g372.t1	ARIC|g19496.t1	  2e-61	0	0.0118579545199817
  7- 21:	ARIC|g375.t1	ARIC|g19493.t1	  2e-71	0.210382935741643	0.258668365377483
  7- 22:	ARIC|g378.t1	ARIC|g19492.t1	 1e-204	0.0110805339534807	0.147248025501306
  7- 23:	ARIC|g379.t1	ARIC|g19491.t1	 1e-289	0.0149364822757061	0.124432650175624
  7- 24:	ARIC|g380.t1	ARIC|g19490.t1	 1e-105	0.00576039698083353	0.129015428367619
  7- 25:	ARIC|g382.t1	ARIC|g19488.t1	 4e-132	0.0137796326217644	0.138562037228982
  7- 26:	ARIC|g383.t1	ARIC|g19487.t1	  6e-76	0.021101617977324	0.128541689664535
  7- 27:	ARIC|g384.t1	ARIC|g19486.t1	 9e-276	0.0228571704747312	0.136104945303673
  7- 28:	ARIC|g385.t1	ARIC|g19484.t1	 3e-301	0.353233193918934	1.10619810826127
  7- 29:	ARIC|g387.t1	ARIC|g19483.t1	 2e-170	0.0196272883000385	0.225732453654237
  7- 30:	ARIC|g388.t1	ARIC|g19482.t1	 8e-107	0.0665711008129556	0.135591845695695
  7- 31:	ARIC|g389.t1	ARIC|g19481.t1	  4e-73	0.0910592761608044	0.165574071681932
  7- 32:	ARIC|g390.t1	ARIC|g19480.t1	  4e-77	0.0493599139271788	0.189098316140597
  7- 33:	ARIC|g391.t1	ARIC|g19479.t1	      0	0.0178343938245855	0.134072653216748
  7- 34:	ARIC|g392.t1	ARIC|g19478.t1	 4e-149	0.0143716972336231	0.151308607066116
  7- 35:	ARIC|g393.t1	ARIC|g19477.t1	      0	0.0141827242987495	0.119821293857541
  7- 36:	ARIC|g394.t1	ARIC|g19476.t1	      0	0.022851062107385	0.172144077787733
  7- 37:	ARIC|g395.t1	ARIC|g19474.t1	 1e-130	0.152244778069162	0.154389040653112
  7- 38:	ARIC|g396.t1	ARIC|g19473.t1	  7e-56	0.0122202296145754	0.184125343811615
  7- 39:	ARIC|g397.t1	ARIC|g19472.t1	 3e-107	0.0788700710799746	0.213855581267331
  7- 40:	ARIC|g398.t1	ARIC|g19471.t1	 9e-187	0.0465466019617932	0.169014599618004
  7- 41:	ARIC|g399.t1	ARIC|g19470.t1	  5e-74	0.0224136210319036	0.0872351457577677
  7- 42:	ARIC|g400.t1	ARIC|g19469.t1	 3e-227	0.0478292011860562	0.118733370983639
  7- 43:	ARIC|g401.t1	ARIC|g19468.t1	 8e-128	0.0531154486326544	0.156286247597865
  7- 44:	ARIC|g402.t1	ARIC|g19467.t1	 5e-104	0.0322692368141193	0.122330243886997
  7- 45:	ARIC|g403.t1	ARIC|g19466.t1	 7e-219	0.0681022704359918	0.184211137558774
  7- 46:	ARIC|g404.t1	ARIC|g19464.t1	 8e-279	0.0089007143201311	0.12491705751356
  7- 47:	ARIC|g405.t1	ARIC|g19463.t1	 5e-200	0.011713904060721	0.0829574036579774
  7- 48:	ARIC|g406.t1	ARIC|g19462.t1	 2e-302	0.008422914385516	0.196661907053394
  7- 49:	ARIC|g407.t1	ARIC|g19461.t1	 2e-116	0.00414508827127109	0.0850970793814355
  7- 50:	ARIC|g408.t1	ARIC|g19460.t1	  6e-82	0.020001185311621	0.0808863909048056
  7- 51:	ARIC|g409.t1	ARIC|g19459.t1	 2e-111	0.017161993008849	0.180643544434896
  7- 52:	ARIC|g410.t1	ARIC|g19458.t1	      0	0.0286590095664233	0.158968122747586
  7- 53:	ARIC|g411.t1	ARIC|g19457.t1	  6e-25	0.405593472231533	0.15314884880382
  7- 54:	ARIC|g413.t1	ARIC|g19455.t1	      0	0.0102468387056953	0.105172005981488
  7- 55:	ARIC|g414.t1	ARIC|g19454.t1	      0	0.010366563611355	0.152531821368842
  7- 56:	ARIC|g416.t1	ARIC|g19452.t1	 7e-167	0.0405315197432855	0.133228280611146
  7- 57:	ARIC|g417.t1	ARIC|g19451.t1	 7e-214	0.0165657915099681	0.158127545326482
  7- 58:	ARIC|g418.t1	ARIC|g19450.t1	      0	0.0204401995789007	0.133955777105625
  7- 59:	ARIC|g419.t1	ARIC|g19449.t1	 9e-109	0.00460565638469558	0.140578862647125
  7- 60:	ARIC|g420.t1	ARIC|g19448.t1	      0	0.0271535072932412	0.16679324770169
  7- 61:	ARIC|g421.t1	ARIC|g19447.t1	      0	0.00767410313129788	0.128980275762699
  7- 62:	ARIC|g422.t1	ARIC|g19446.t1	      0	0.00544482441274058	0.130581423673971
  7- 63:	ARIC|g423.t1	ARIC|g19445.t1	 9e-268	0.023169099336364	0.151195940994633
  7- 64:	ARIC|g425.t1	ARIC|g19444.t1	 9e-170	0.0177851979687681	0.165247766000878
  7- 65:	ARIC|g426.t1	ARIC|g19443.t1	      0	0.0132633961598201	0.148632696437812
  7- 66:	ARIC|g428.t1	ARIC|g19441.t1	 5e-267	0.00565063102985471	0.130842306178828
  7- 67:	ARIC|g429.t1	ARIC|g19440.t1	 2e-183	0.00810271216603405	0.113692394224188
  7- 68:	ARIC|g432.t1	ARIC|g19439.t1	      0	0.01369901098297	0.152135094554013
  7- 69:	ARIC|g433.t1	ARIC|g19438.t1	 1e-302	0.0130192767263903	0.15697655130558
  7- 70:	ARIC|g434.t1	ARIC|g19437.t1	 3e-299	0.00600174680340208	0.165574071681932
  7- 71:	ARIC|g435.t1	ARIC|g19436.t1	      0	0.0115832418206052	0.125183619250794
  7- 72:	ARIC|g436.t1	ARIC|g19435.t1	 2e-214	0.00954097541725411	0.103406383906776
  7- 73:	ARIC|g437.t1	ARIC|g19434.t1	 2e-174	0.0250889478782378	0.195278497248959
  7- 74:	ARIC|g438.t1	ARIC|g19432.t1	      0	0.0122300839712893	0.115619125654467
  7- 75:	ARIC|g439.t1	ARIC|g19431.t1	 8e-177	0.0242739633765237	0.16907982268092
  7- 76:	ARIC|g440.t1	ARIC|g19430.t1	 7e-275	0.0204775347314388	0.166526433796483
  7- 77:	ARIC|g441.t1	ARIC|g19429.t1	      0	0.0144622394022062	0.149676921147406
  7- 78:	ARIC|g442.t1	ARIC|g19428.t1	      0	0.00836002850422136	0.0810504471038221
  7- 79:	ARIC|g443.t1	ARIC|g19427.t1	  3e-79	0.165064747012695	0.149541518223285
  7- 80:	ARIC|g445.t1	ARIC|g19425.t1	  8e-51	0.0457284467219691	0.076695116969483
  7- 81:	ARIC|g446.t1	ARIC|g19424.t1	      0	0.0153437082989119	0.121788725348167
  7- 82:	ARIC|g447.t1	ARIC|g19423.t1	      0	0.0172696122510528	0.163268178652457
  7- 83:	ARIC|g448.t1	ARIC|g19422.t1	 5e-192	0.00132611372818655	0.117744298602214
  7- 84:	ARIC|g449.t1	ARIC|g19421.t1	      0	0.00697544264726989	0.084656364308569
  7- 85:	ARIC|g450.t1	ARIC|g19420.t1	      0	0.0237043762119061	0.178274471362425
  7- 86:	ARIC|g452.t1	ARIC|g19418.t1	 6e-217	0.0395011096775186	0.167735674077956
  7- 87:	ARIC|g453.t1	ARIC|g19417.t1	 5e-137	0.035037753318113	0.202409488428904
  7- 88:	ARIC|g454.t1	ARIC|g19416.t1	 1e-221	0.0434328382975341	0.145753491647958
  7- 89:	ARIC|g455.t1	ARIC|g19415.t1	 1e-224	0.0522070443545113	0.16357773839896
## Alignment 8: score=2122.0 e_value=5.8e-149 N=44 Ar1&Ar20 plus
  8-  0:	ARIC|g403.t1	ARIC|g52992.t1	 1e-100	0.34810289308339	0.612942711521478
  8-  1:	ARIC|g405.t1	ARIC|g52994.t1	 4e-108	0.549862160685928	0.480938378589428
  8-  2:	ARIC|g407.t1	ARIC|g52995.t1	 3e-101	0.0922976286354645	1.39208313533019
  8-  3:	ARIC|g408.t1	ARIC|g52996.t1	  3e-58	0.229717019419022	1.57235494859386
  8-  4:	ARIC|g409.t1	ARIC|g53000.t1	  4e-44	0.471558366751303	1.52237459807984
  8-  5:	ARIC|g410.t1	ARIC|g53002.t1	 2e-186	0.430620234779912	1.41584532151924
  8-  6:	ARIC|g414.t1	ARIC|g53007.t1	 4e-286	0.132062980924253	1.4674596337675
  8-  7:	ARIC|g418.t1	ARIC|g53011.t1	 4e-279	0.219818008789359	0.92649384517604
  8-  8:	ARIC|g419.t1	ARIC|g53013.t1	  6e-57	0.365810512591067	1.69614933342671
  8-  9:	ARIC|g420.t1	ARIC|g53019.t1	      0	0.172855127482133	1.27538190969968
  8- 10:	ARIC|g422.t1	ARIC|g53020.t1	      0	0.137949760782481	1.67336489693076
  8- 11:	ARIC|g423.t1	ARIC|g53021.t1	 5e-182	0.21812593576944	1.2650193501954
  8- 12:	ARIC|g424.t1	ARIC|g53023.t1	  8e-45	0.405455084589924	1.64120697882016
  8- 13:	ARIC|g427.t1	ARIC|g53025.t1	  7e-19	0.888495321831533	0.424603646019731
  8- 14:	ARIC|g428.t1	ARIC|g53031.t1	 1e-211	0.103001859446287	1.29556289976425
  8- 15:	ARIC|g435.t1	ARIC|g53034.t1	      0	0.224504555614729	1.21659513783307
  8- 16:	ARIC|g437.t1	ARIC|g53035.t1	 3e-105	0.326584253328674	1.66623296379181
  8- 17:	ARIC|g438.t1	ARIC|g53037.t1	 5e-133	0.431076243107147	0.5333774277092
  8- 18:	ARIC|g439.t1	ARIC|g53039.t1	  3e-78	-2	-2
  8- 19:	ARIC|g440.t1	ARIC|g53040.t1	 1e-145	0.374071120989428	1.81445297586378
  8- 20:	ARIC|g442.t1	ARIC|g53041.t1	 3e-253	0.205263576589061	0.935655063032078
  8- 21:	ARIC|g443.t1	ARIC|g53042.t1	  2e-48	0.448547902819126	0.795158749579111
  8- 22:	ARIC|g446.t1	ARIC|g53044.t1	      0	0.318812053980945	1.38928806828336
  8- 23:	ARIC|g447.t1	ARIC|g53045.t1	 3e-189	0.353516142658967	1.53934570986129
  8- 24:	ARIC|g450.t1	ARIC|g53046.t1	 8e-294	0.398207957663208	1.76837292541501
  8- 25:	ARIC|g452.t1	ARIC|g53054.t1	  2e-88	0.522746609861276	1.52962769268044
  8- 26:	ARIC|g454.t1	ARIC|g53056.t1	 2e-118	0.437864923818318	1.890476146191
  8- 27:	ARIC|g455.t1	ARIC|g53057.t1	  5e-87	0.587896806735584	0.967213942335894
  8- 28:	ARIC|g456.t1	ARIC|g53058.t1	 1e-249	0.345272595763485	1.01854015455713
  8- 29:	ARIC|g457.t1	ARIC|g53062.t1	  3e-65	0.142880126577539	0.415582049501169
  8- 30:	ARIC|g460.t1	ARIC|g53067.t1	 7e-118	0.326315422168556	1.12794256525077
  8- 31:	ARIC|g463.t1	ARIC|g53075.t1	  3e-22	0.489910852668431	1.33372523689054
  8- 32:	ARIC|g468.t1	ARIC|g53078.t1	  7e-68	0.343130129574597	1.72127528790614
  8- 33:	ARIC|g469.t1	ARIC|g53080.t1	 8e-171	0.422292131591422	1.69824054976537
  8- 34:	ARIC|g470.t1	ARIC|g53082.t1	  2e-93	0.398193741420529	1.35506793807266
  8- 35:	ARIC|g471.t1	ARIC|g53086.t1	 5e-263	0.142011484542522	0.816149357662965
  8- 36:	ARIC|g472.t1	ARIC|g53087.t1	  6e-22	0.627197920928572	1.21036431033725
  8- 37:	ARIC|g474.t1	ARIC|g53091.t1	 3e-159	0.183869659882127	1.85994553979128
  8- 38:	ARIC|g476.t1	ARIC|g53092.t1	 6e-190	0.166159194779929	1.65484888947847
  8- 39:	ARIC|g479.t1	ARIC|g53095.t1	 6e-250	0.383872171783789	1.07265347679419
  8- 40:	ARIC|g480.t1	ARIC|g53097.t1	 2e-247	0.107027290541524	1.59973230766891
  8- 41:	ARIC|g481.t1	ARIC|g53099.t1	 2e-112	0.246235548866718	1.57760937612393
  8- 42:	ARIC|g483.t1	ARIC|g53103.t1	 2e-187	0.239367816831974	1.21662890161822
  8- 43:	ARIC|g484.t1	ARIC|g53104.t1	  2e-84	0.399308301608313	1.47215659812222
## Alignment 9: score=632.0 e_value=1e-31 N=13 Ar1&Ar20 minus
  9-  0:	ARIC|g96.t1	ARIC|g52924.t1	  9e-90	0.238749665723133	1.12618725589132
  9-  1:	ARIC|g97.t1	ARIC|g52923.t1	  2e-70	0.3499141200213	1.79356293095974
  9-  2:	ARIC|g100.t1	ARIC|g52918.t1	 3e-283	0.182690453274117	1.1164021046738
  9-  3:	ARIC|g102.t1	ARIC|g52916.t1	 9e-190	0.246013172228375	1.30683159503337
  9-  4:	ARIC|g103.t1	ARIC|g52911.t1	  2e-37	0.0121337327973565	0.177891703604196
  9-  5:	ARIC|g104.t1	ARIC|g52910.t1	  2e-12	0.574422164187873	0.8664876151391
  9-  6:	ARIC|g105.t1	ARIC|g52909.t1	 2e-149	0.435947600234597	1.29813945963622
  9-  7:	ARIC|g106.t1	ARIC|g52908.t1	  2e-75	0.289677742492404	1.01092835367619
  9-  8:	ARIC|g109.t1	ARIC|g52907.t1	 1e-117	0.266086730586074	1.42949824418842
  9-  9:	ARIC|g110.t1	ARIC|g52906.t1	  4e-76	0.191369823909876	0.644013485634172
  9- 10:	ARIC|g111.t1	ARIC|g52905.t1	 4e-247	0.0521079235527515	1.70809313520127
  9- 11:	ARIC|g112.t1	ARIC|g52903.t1	 1e-123	0.143284394118583	2.89245622375501
  9- 12:	ARIC|g114.t1	ARIC|g52896.t1	      0	0.22196324952173	1.49887059230441
## Alignment 10: score=962.0 e_value=3.7e-53 N=20 Ar1&Ar259 plus
 10-  0:	ARIC|g403.t1	ARIC|g29149.t1	 3e-101	0.350658836555646	0.63366543941289
 10-  1:	ARIC|g405.t1	ARIC|g29151.t1	 1e-107	0.547490973750339	0.52387783507587
 10-  2:	ARIC|g407.t1	ARIC|g29152.t1	 7e-102	0.0847660712302779	1.20932646897981
 10-  3:	ARIC|g408.t1	ARIC|g29153.t1	  3e-58	0.227413083481269	1.5593854104673
 10-  4:	ARIC|g409.t1	ARIC|g29157.t1	  5e-44	0.444327616673815	1.29531303463537
 10-  5:	ARIC|g410.t1	ARIC|g29159.t1	 2e-183	0.421056712703426	1.29786683174845
 10-  6:	ARIC|g414.t1	ARIC|g29164.t1	 1e-286	0.133370936410418	1.58258938834338
 10-  7:	ARIC|g418.t1	ARIC|g29168.t1	 2e-282	0.186208131313578	1.69165279454572
 10-  8:	ARIC|g419.t1	ARIC|g29171.t1	  4e-56	0.369528199165098	1.48571482858631
 10-  9:	ARIC|g420.t1	ARIC|g29177.t1	      0	0.174109291920732	1.18714370597204
 10- 10:	ARIC|g422.t1	ARIC|g29178.t1	      0	0.136302761508292	1.57137110417876
 10- 11:	ARIC|g423.t1	ARIC|g29179.t1	 7e-179	0.221897043753426	1.16747629547348
 10- 12:	ARIC|g424.t1	ARIC|g29181.t1	  4e-44	0.4168345806053	1.54149019792584
 10- 13:	ARIC|g427.t1	ARIC|g29183.t1	  2e-18	0.920899690083642	0.411693308912564
 10- 14:	ARIC|g428.t1	ARIC|g29189.t1	 7e-216	0.123186545953991	1.22207476842952
 10- 15:	ARIC|g435.t1	ARIC|g29192.t1	      0	0.212116147309428	1.17414404681901
 10- 16:	ARIC|g437.t1	ARIC|g29193.t1	 7e-109	0.339653113600662	1.83664265218051
 10- 17:	ARIC|g438.t1	ARIC|g29195.t1	 3e-134	0.433315566870372	0.53857511498751
 10- 18:	ARIC|g440.t1	ARIC|g29197.t1	 3e-146	0.369990770341815	1.57559865105899
 10- 19:	ARIC|g442.t1	ARIC|g29198.t1	 3e-257	0.165347177865205	1.17365860383418
## Alignment 11: score=335.0 e_value=6.9e-13 N=7 Ar1&Ar27 plus
 11-  0:	ARIC|g277.t1	ARIC|g54522.t1	  7e-84	0.493370293501533	1.6992287591446
 11-  1:	ARIC|g278.t1	ARIC|g54524.t1	  9e-90	0.265611386123104	1.42352149711657
 11-  2:	ARIC|g280.t1	ARIC|g54528.t1	  4e-68	0.691914369823599	1.78878049008586
 11-  3:	ARIC|g281.t1	ARIC|g54530.t1	 4e-197	0.333743562949431	1.19151550855187
 11-  4:	ARIC|g283.t1	ARIC|g54542.t1	      0	0.220540195971882	1.27133345330348
 11-  5:	ARIC|g284.t1	ARIC|g54545.t1	  1e-58	0.443558249367214	0.797659955193182
 11-  6:	ARIC|g286.t1	ARIC|g54548.t1	 2e-112	0.34516990292191	1.86988823673433
## Alignment 12: score=3296.0 e_value=4.9e-260 N=68 Ar1&Ar27 minus
 12-  0:	ARIC|g137.t1	ARIC|g54728.t1	      0	0.177006036654902	1.10652704119818
 12-  1:	ARIC|g138.t1	ARIC|g54727.t1	  1e-23	0.931823739141602	0.523643281985792
 12-  2:	ARIC|g143.t1	ARIC|g54720.t1	  2e-27	1.92421903180482	0.486838470825948
 12-  3:	ARIC|g145.t1	ARIC|g54717.t1	 3e-135	0.397473722982516	1.10103233786038
 12-  4:	ARIC|g146.t1	ARIC|g54716.t1	 3e-109	0.237939852747185	1.24344671924867
 12-  5:	ARIC|g149.t1	ARIC|g54713.t1	  5e-53	0.893675555601334	0.897865116790415
 12-  6:	ARIC|g150.t1	ARIC|g54712.t1	 2e-137	0.273246722656824	1.04718351897979
 12-  7:	ARIC|g151.t1	ARIC|g54710.t1	  2e-66	0.593254351755437	1.07320533905891
 12-  8:	ARIC|g152.t1	ARIC|g54709.t1	 3e-157	0.301204860069941	1.21905529268453
 12-  9:	ARIC|g153.t1	ARIC|g54707.t1	 5e-129	0.279013885462002	1.17987017454549
 12- 10:	ARIC|g155.t1	ARIC|g54705.t1	 2e-101	0.572494142071483	1.30770759399786
 12- 11:	ARIC|g156.t1	ARIC|g54702.t1	 1e-194	0.193227025271136	1.30235970747126
 12- 12:	ARIC|g157.t1	ARIC|g54700.t1	 2e-150	0.172576062826866	1.36182701477464
 12- 13:	ARIC|g158.t1	ARIC|g54699.t1	  3e-77	1.04697489122747	0.526882742871723
 12- 14:	ARIC|g161.t1	ARIC|g54696.t1	 4e-294	0.125231990339471	1.32160909531151
 12- 15:	ARIC|g162.t1	ARIC|g54695.t1	 4e-166	0.173356021507733	1.09890390506981
 12- 16:	ARIC|g163.t1	ARIC|g54694.t1	 3e-288	0.154484989549884	1.42891169721281
 12- 17:	ARIC|g169.t1	ARIC|g54691.t1	  1e-30	-2	-2
 12- 18:	ARIC|g170.t1	ARIC|g54689.t1	  3e-33	0.404823289574658	0.263718855148466
 12- 19:	ARIC|g171.t1	ARIC|g54686.t1	  2e-43	0.280626076039687	1.10646050421549
 12- 20:	ARIC|g172.t1	ARIC|g54685.t1	  3e-78	0.271512895279465	1.46200374903704
 12- 21:	ARIC|g173.t1	ARIC|g54683.t1	 3e-242	0.139806984645578	1.19487595713569
 12- 22:	ARIC|g174.t1	ARIC|g54672.t1	 2e-164	0.0153385387671989	0.879104529034272
 12- 23:	ARIC|g175.t1	ARIC|g54671.t1	      0	0.134566669427914	1.31249930412754
 12- 24:	ARIC|g176.t1	ARIC|g54668.t1	 8e-143	0.439056522126329	1.26837998046969
 12- 25:	ARIC|g177.t1	ARIC|g54667.t1	 9e-105	0.0348591595901691	1.15734767486304
 12- 26:	ARIC|g178.t1	ARIC|g54666.t1	 3e-214	0.167771076449731	2.34332912021101
 12- 27:	ARIC|g179.t1	ARIC|g54665.t1	 3e-160	0.278925711722473	1.75778428831343
 12- 28:	ARIC|g181.t1	ARIC|g54662.t1	  1e-66	0.414249325908236	1.30892959019487
 12- 29:	ARIC|g183.t1	ARIC|g54657.t1	 5e-201	0.234056717763576	1.41314603021009
 12- 30:	ARIC|g184.t1	ARIC|g54653.t1	 1e-121	0.367744212179782	1.03709803783765
 12- 31:	ARIC|g185.t1	ARIC|g54651.t1	 6e-246	0.312949822817626	1.30271180091137
 12- 32:	ARIC|g186.t1	ARIC|g54647.t1	 3e-237	0.235239270053823	1.26910925017517
 12- 33:	ARIC|g187.t1	ARIC|g54646.t1	 2e-177	0.095033286011723	1.10763035886055
 12- 34:	ARIC|g188.t1	ARIC|g54644.t1	 1e-150	0.311834483343696	1.40145819549565
 12- 35:	ARIC|g191.t1	ARIC|g54635.t1	 1e-162	0.398838356090126	0.637530022341799
 12- 36:	ARIC|g192.t1	ARIC|g54634.t1	 2e-180	0.21777469204085	1.28447505502328
 12- 37:	ARIC|g194.t1	ARIC|g54631.t1	 1e-135	0.665083576360002	1.02542771432857
 12- 38:	ARIC|g195.t1	ARIC|g54630.t1	 8e-304	0.186984045884109	1.37187567847068
 12- 39:	ARIC|g196.t1	ARIC|g54629.t1	 3e-148	0.415753204343808	1.13046028138672
 12- 40:	ARIC|g198.t1	ARIC|g54627.t1	 1e-269	0.265194958050993	1.61568691076714
 12- 41:	ARIC|g199.t1	ARIC|g54626.t1	 4e-114	0.31600986209205	0.973888338999407
 12- 42:	ARIC|g200.t1	ARIC|g54625.t1	 4e-171	0.253646699889808	1.18410609389701
 12- 43:	ARIC|g201.t1	ARIC|g54623.t1	      0	0.268191307956015	1.47929423389325
 12- 44:	ARIC|g202.t1	ARIC|g54619.t1	 5e-120	0.369641766210787	2.00050317144921
 12- 45:	ARIC|g203.t1	ARIC|g54617.t1	 6e-201	0.184273495618314	1.10851394709936
 12- 46:	ARIC|g204.t1	ARIC|g54613.t1	 1e-141	0.387427213503055	1.13508870287191
 12- 47:	ARIC|g207.t1	ARIC|g54606.t1	 2e-126	0.334897633003269	1.14205578773092
 12- 48:	ARIC|g208.t1	ARIC|g54605.t1	 2e-214	0.282893377711509	1.80249575620563
 12- 49:	ARIC|g210.t1	ARIC|g54604.t1	  1e-72	0.362294409540385	0.924295162584599
 12- 50:	ARIC|g211.t1	ARIC|g54601.t1	  3e-96	0.515510502546965	1.48757556961322
 12- 51:	ARIC|g213.t1	ARIC|g54599.t1	  2e-78	0.499629964560507	1.75471357513307
 12- 52:	ARIC|g216.t1	ARIC|g54597.t1	  7e-16	0.53687985829451	2.28339182829256
 12- 53:	ARIC|g217.t1	ARIC|g54596.t1	      0	0.299193789004797	1.61828935706469
 12- 54:	ARIC|g218.t1	ARIC|g54594.t1	  7e-41	0.0665486512079998	1.15468806392489
 12- 55:	ARIC|g220.t1	ARIC|g54593.t1	 2e-169	0.280192542433975	1.63465353306278
 12- 56:	ARIC|g221.t1	ARIC|g54592.t1	 4e-128	0.324262521133102	1.48727941230444
 12- 57:	ARIC|g222.t1	ARIC|g54589.t1	  5e-38	0.35702452242231	1.15675720114142
 12- 58:	ARIC|g223.t1	ARIC|g54588.t1	 2e-108	1.3523543456399	0.288561080275585
 12- 59:	ARIC|g225.t1	ARIC|g54585.t1	  3e-60	0.0573005833482831	0.660418355146029
 12- 60:	ARIC|g226.t1	ARIC|g54584.t1	  4e-74	0.209807481829821	1.14656635966431
 12- 61:	ARIC|g228.t1	ARIC|g54582.t1	 1e-121	0.625084068517223	1.47548488506183
 12- 62:	ARIC|g232.t1	ARIC|g54572.t1	 1e-166	0.261396083966055	1.24868122737124
 12- 63:	ARIC|g234.t1	ARIC|g54567.t1	 2e-132	0.522468145375888	1.67420809056846
 12- 64:	ARIC|g240.t1	ARIC|g54557.t1	  2e-89	0.278378350897729	1.87110579057803
 12- 65:	ARIC|g242.t1	ARIC|g54555.t1	 5e-100	0.180684706155877	1.04350335100686
 12- 66:	ARIC|g243.t1	ARIC|g54553.t1	  2e-65	0.443852302951925	1.03116214764879
 12- 67:	ARIC|g245.t1	ARIC|g54552.t1	  4e-50	0.386203453594687	1.18512077824529
## Alignment 13: score=581.0 e_value=7.3e-28 N=12 Ar1&Ar270 plus
 13-  0:	ARIC|g96.t1	ARIC|g29779.t1	  1e-88	0.244308540859893	1.0975914168139
 13-  1:	ARIC|g100.t1	ARIC|g29785.t1	 2e-281	0.184714352959994	1.15453292638975
 13-  2:	ARIC|g102.t1	ARIC|g29787.t1	 4e-191	0.239590834858801	1.77538291106506
 13-  3:	ARIC|g103.t1	ARIC|g29791.t1	 6e-185	0.0391581358801596	1.57315942135936
 13-  4:	ARIC|g104.t1	ARIC|g29792.t1	  2e-13	0.560441176813114	0.909716866293566
 13-  5:	ARIC|g105.t1	ARIC|g29793.t1	 9e-117	0.442179665334085	1.38450918057855
 13-  6:	ARIC|g106.t1	ARIC|g29794.t1	  2e-75	0.327118382166995	1.22121788693118
 13-  7:	ARIC|g109.t1	ARIC|g29795.t1	 9e-117	0.270553793214153	1.58546764041407
 13-  8:	ARIC|g110.t1	ARIC|g29796.t1	  3e-76	0.187845479656306	0.641382342073652
 13-  9:	ARIC|g111.t1	ARIC|g29797.t1	 2e-247	0.0511433440644966	1.81946286199117
 13- 10:	ARIC|g112.t1	ARIC|g29799.t1	 2e-113	0.150730476486471	2.01302649367375
 13- 11:	ARIC|g114.t1	ARIC|g29807.t1	      0	0.224824084922216	1.51790645021564
## Alignment 14: score=3278.0 e_value=1e-261 N=68 Ar1&Ar30 plus
 14-  0:	ARIC|g443.t1	ARIC|g55174.t1	  6e-51	0.450690683762932	0.747030350950908
 14-  1:	ARIC|g446.t1	ARIC|g55176.t1	      0	0.326128841206273	1.28521594868918
 14-  2:	ARIC|g447.t1	ARIC|g55177.t1	 1e-189	0.362557486700433	1.45254192794331
 14-  3:	ARIC|g450.t1	ARIC|g55178.t1	 5e-297	0.390779240510448	1.96441186743311
 14-  4:	ARIC|g452.t1	ARIC|g55186.t1	  5e-88	0.514283448764573	1.42009345145953
 14-  5:	ARIC|g454.t1	ARIC|g55188.t1	 4e-117	0.439704592724225	1.86513528925292
 14-  6:	ARIC|g455.t1	ARIC|g55189.t1	  1e-84	0.569953737969032	0.890064154930702
 14-  7:	ARIC|g456.t1	ARIC|g55191.t1	 5e-228	0.357211544955409	0.990432768626669
 14-  8:	ARIC|g457.t1	ARIC|g55195.t1	  5e-17	0.912296493243371	0.485146574798793
 14-  9:	ARIC|g460.t1	ARIC|g55203.t1	 6e-118	0.331723799523852	1.17932541872885
 14- 10:	ARIC|g463.t1	ARIC|g55211.t1	  9e-22	0.463220084094661	0.956790373868799
 14- 11:	ARIC|g468.t1	ARIC|g55214.t1	  2e-66	0.3376225977806	1.66140194222372
 14- 12:	ARIC|g469.t1	ARIC|g55216.t1	 2e-187	0.38972273092123	1.8368891358689
 14- 13:	ARIC|g470.t1	ARIC|g55219.t1	  4e-93	0.392887833428827	1.51392681022922
 14- 14:	ARIC|g471.t1	ARIC|g55223.t1	 7e-263	0.139382644937783	0.782451680317121
 14- 15:	ARIC|g472.t1	ARIC|g55224.t1	  9e-21	0.642855989800696	1.04684081548265
 14- 16:	ARIC|g474.t1	ARIC|g55228.t1	 5e-158	0.190793515339039	1.8000866417837
 14- 17:	ARIC|g476.t1	ARIC|g55229.t1	 3e-192	0.161691651027732	1.78646901040167
 14- 18:	ARIC|g479.t1	ARIC|g55232.t1	 4e-250	0.381099111750143	1.11566978490574
 14- 19:	ARIC|g480.t1	ARIC|g55234.t1	 1e-248	0.10900442470174	1.51885594365316
 14- 20:	ARIC|g481.t1	ARIC|g55236.t1	 8e-112	0.244976898768382	1.3118781371586
 14- 21:	ARIC|g483.t1	ARIC|g55241.t1	 1e-195	0.214713699991504	1.28571175137469
 14- 22:	ARIC|g484.t1	ARIC|g55242.t1	  3e-97	0.369151680878505	1.63876267331721
 14- 23:	ARIC|g485.t1	ARIC|g55247.t1	 2e-151	0.374785561019895	1.13097911463235
 14- 24:	ARIC|g486.t1	ARIC|g55254.t1	 7e-150	0.204025470814087	1.81439839012668
 14- 25:	ARIC|g488.t1	ARIC|g55260.t1	 1e-297	0.200359630395811	1.53005015230355
 14- 26:	ARIC|g489.t1	ARIC|g55261.t1	  7e-89	0.163980345740233	1.35788109635766
 14- 27:	ARIC|g490.t1	ARIC|g55262.t1	 7e-119	0.434711015337335	1.51712467131704
 14- 28:	ARIC|g491.t1	ARIC|g55263.t1	 1e-217	0.303756929087105	0.907532671263736
 14- 29:	ARIC|g493.t1	ARIC|g55264.t1	  1e-93	0.393373187973475	1.73860716226872
 14- 30:	ARIC|g494.t1	ARIC|g55268.t1	 5e-176	0.0570739740191602	1.06628459124257
 14- 31:	ARIC|g496.t1	ARIC|g55269.t1	      0	0.256822983077982	1.22732195737015
 14- 32:	ARIC|g499.t1	ARIC|g55271.t1	  2e-41	0.495569243288357	1.6553442362392
 14- 33:	ARIC|g500.t1	ARIC|g55273.t1	  1e-60	0.421387894586536	1.1770931791475
 14- 34:	ARIC|g501.t1	ARIC|g55275.t1	 6e-126	0.278069734241464	1.5830017572329
 14- 35:	ARIC|g502.t1	ARIC|g55277.t1	 6e-239	0.083185617858579	1.31115841798674
 14- 36:	ARIC|g504.t1	ARIC|g55279.t1	  1e-90	0.064409270027121	1.63569820338759
 14- 37:	ARIC|g507.t1	ARIC|g55282.t1	 3e-113	0.133346017626931	1.39179723530324
 14- 38:	ARIC|g508.t1	ARIC|g55284.t1	 1e-173	0.23951885441795	1.77679318763597
 14- 39:	ARIC|g509.t1	ARIC|g55285.t1	  3e-79	0.399067226868918	0.923564665875522
 14- 40:	ARIC|g511.t1	ARIC|g55286.t1	      0	0.216062685963814	1.33861945502491
 14- 41:	ARIC|g514.t1	ARIC|g55289.t1	 4e-194	0.204134302489534	1.34540914684666
 14- 42:	ARIC|g517.t1	ARIC|g55290.t1	 6e-180	0.471976175849733	0.899395471474455
 14- 43:	ARIC|g524.t1	ARIC|g55292.t1	 4e-219	0.35079623655645	1.84219310666284
 14- 44:	ARIC|g525.t1	ARIC|g55293.t1	      0	0.352914565482892	1.35894411694015
 14- 45:	ARIC|g529.t1	ARIC|g55296.t1	 4e-283	0.337744545549673	1.35720062315971
 14- 46:	ARIC|g530.t1	ARIC|g55298.t1	 9e-235	0.120979465712136	1.28575739514818
 14- 47:	ARIC|g531.t1	ARIC|g55299.t1	 3e-119	0.281030375640866	1.13637990827349
 14- 48:	ARIC|g535.t1	ARIC|g55302.t1	      0	0.196132554520851	1.37413503404861
 14- 49:	ARIC|g537.t1	ARIC|g55305.t1	  3e-85	0.0489936188938562	1.63000713399963
 14- 50:	ARIC|g539.t1	ARIC|g55307.t1	  2e-67	0.0864487087798831	1.26812006528986
 14- 51:	ARIC|g543.t1	ARIC|g55311.t1	 4e-137	0.298956742607808	1.06036527284574
 14- 52:	ARIC|g545.t1	ARIC|g55313.t1	 2e-187	0.244071133219275	1.53662928521421
 14- 53:	ARIC|g551.t1	ARIC|g55318.t1	 5e-107	0.341417840469329	1.53361455245695
 14- 54:	ARIC|g552.t1	ARIC|g55320.t1	 2e-234	0.0504241024409407	1.1260687953516
 14- 55:	ARIC|g554.t1	ARIC|g55321.t1	 1e-115	0.146796721094172	1.3798090601742
 14- 56:	ARIC|g556.t1	ARIC|g55323.t1	 4e-133	0.183052854524231	1.47976633802813
 14- 57:	ARIC|g561.t1	ARIC|g55329.t1	      0	0.215350309325554	1.55432077115007
 14- 58:	ARIC|g562.t1	ARIC|g55331.t1	 3e-162	0.378911633156418	1.74152008095648
 14- 59:	ARIC|g563.t1	ARIC|g55332.t1	 7e-314	0.0520841446700925	1.32347490634496
 14- 60:	ARIC|g564.t1	ARIC|g55334.t1	 2e-151	0.276813368370496	1.21782580349169
 14- 61:	ARIC|g565.t1	ARIC|g55335.t1	 4e-115	0.264639809475988	1.04307130234329
 14- 62:	ARIC|g566.t1	ARIC|g55336.t1	  2e-37	0.818194674631257	1.07040282739875
 14- 63:	ARIC|g568.t1	ARIC|g55341.t1	  5e-72	0.380999868009963	1.05105544479157
 14- 64:	ARIC|g577.t1	ARIC|g55347.t1	  5e-17	-2	-2
 14- 65:	ARIC|g580.t1	ARIC|g55352.t1	 2e-132	0.3329626333276	1.38571997966789
 14- 66:	ARIC|g582.t1	ARIC|g55353.t1	  2e-76	0.240449165598692	3.58012912560545
 14- 67:	ARIC|g583.t1	ARIC|g55354.t1	 3e-128	0.363649963980471	1.51752101718375
## Alignment 15: score=9175.0 e_value=0 N=184 Ar1&Ar31 plus
 15-  0:	ARIC|g96.t1	ARIC|g55369.t1	 1e-130	0.00379507451125695	0.0671589333302045
 15-  1:	ARIC|g99.t1	ARIC|g55372.t1	 2e-106	0.00217076851977339	0.203066373723148
 15-  2:	ARIC|g100.t1	ARIC|g55373.t1	      0	0.02831438903933	0.144533853021356
 15-  3:	ARIC|g101.t1	ARIC|g55374.t1	      0	0.0247419864419956	0.128122383224929
 15-  4:	ARIC|g102.t1	ARIC|g55375.t1	 4e-282	0.0155695127915795	0.118879450205213
 15-  5:	ARIC|g103.t1	ARIC|g55376.t1	 2e-192	0.00252605227742163	0.131020642303632
 15-  6:	ARIC|g104.t1	ARIC|g55377.t1	  7e-36	0.0305696925577789	0.105282034735866
 15-  7:	ARIC|g105.t1	ARIC|g55378.t1	 6e-294	0.00881891507855848	0.111618606595516
 15-  8:	ARIC|g106.t1	ARIC|g55379.t1	 3e-124	0.0236550488026518	0.105436462965892
 15-  9:	ARIC|g107.t1	ARIC|g55380.t1	      0	0.0403398920850447	0.127969137773072
 15- 10:	ARIC|g108.t1	ARIC|g55381.t1	  2e-31	0.0244172123964444	0.253430217822655
 15- 11:	ARIC|g109.t1	ARIC|g55382.t1	 5e-182	0.0247065310568806	0.121014611208157
 15- 12:	ARIC|g110.t1	ARIC|g55383.t1	  2e-95	0.00243309215821808	0.141483925567496
 15- 13:	ARIC|g111.t1	ARIC|g55384.t1	 1e-132	0.00316818212907393	0.137183301641873
 15- 14:	ARIC|g112.t1	ARIC|g55385.t1	  9e-71	0.0391222974634394	0.0872653886078579
 15- 15:	ARIC|g113.t1	ARIC|g55386.t1	  3e-91	0.0253526473738589	0.0784784970025639
 15- 16:	ARIC|g114.t1	ARIC|g55387.t1	      0	0.0170308656616176	0.179170824766228
 15- 17:	ARIC|g115.t1	ARIC|g55388.t1	 2e-185	0.0934228182329887	0.244048196136306
 15- 18:	ARIC|g116.t1	ARIC|g55390.t1	 3e-188	0.00774950388370522	0.110555611882942
 15- 19:	ARIC|g117.t1	ARIC|g55391.t1	 3e-232	0.023389563805371	0.144058298804489
 15- 20:	ARIC|g118.t1	ARIC|g55392.t1	 3e-261	0.0134813451651624	0.116968023789156
 15- 21:	ARIC|g119.t1	ARIC|g55394.t1	  1e-24	0.117383632535218	0.24839986250598
 15- 22:	ARIC|g120.t1	ARIC|g55395.t1	  8e-62	0.198606258080382	0.197373438478695
 15- 23:	ARIC|g123.t1	ARIC|g55401.t1	      0	0.0452678938030009	0.27235756726911
 15- 24:	ARIC|g126.t1	ARIC|g55404.t1	  2e-66	0.0168168480418743	0.0581686757594059
 15- 25:	ARIC|g127.t1	ARIC|g55405.t1	 8e-209	0.012207143877919	0.126733229616068
 15- 26:	ARIC|g128.t1	ARIC|g55406.t1	      0	0.0134705352948239	0.177291583548173
 15- 27:	ARIC|g129.t1	ARIC|g55408.t1	  2e-22	0.120863906464681	0.0949346803392896
 15- 28:	ARIC|g130.t1	ARIC|g55409.t1	 7e-231	0.0455654901889259	0.149866224484358
 15- 29:	ARIC|g131.t1	ARIC|g55411.t1	 2e-107	0.178637599702707	0.0817570003811644
 15- 30:	ARIC|g132.t1	ARIC|g55412.t1	      0	0.0299004717648769	0.135106586490767
 15- 31:	ARIC|g134.t1	ARIC|g55414.t1	 6e-203	0.0400476442437923	0.136877172673361
 15- 32:	ARIC|g135.t1	ARIC|g55415.t1	 4e-236	0.0449909982910866	0.15665848061654
 15- 33:	ARIC|g136.t1	ARIC|g55416.t1	 3e-224	0.0279050044283508	0.186610820234116
 15- 34:	ARIC|g137.t1	ARIC|g55417.t1	      0	0.0111773127021387	0.152246160029056
 15- 35:	ARIC|g138.t1	ARIC|g55418.t1	 7e-212	0.0238921258177591	0.0980988028263404
 15- 36:	ARIC|g139.t1	ARIC|g55419.t1	 1e-239	0.0205986170734748	0.137933943037146
 15- 37:	ARIC|g140.t1	ARIC|g55420.t1	 2e-101	0.0140987116193432	0.155168160318036
 15- 38:	ARIC|g141.t1	ARIC|g55421.t1	  6e-84	0.102471246851292	0.259282633204612
 15- 39:	ARIC|g143.t1	ARIC|g55423.t1	      0	0.00648302253871553	0.106305224409835
 15- 40:	ARIC|g144.t1	ARIC|g55424.t1	  5e-87	0.0281883019411846	0.132759360745641
 15- 41:	ARIC|g145.t1	ARIC|g55425.t1	      0	0.0201489619454787	0.155209953074508
 15- 42:	ARIC|g146.t1	ARIC|g55426.t1	 1e-158	0.010847296520666	0.134611492714408
 15- 43:	ARIC|g147.t1	ARIC|g55427.t1	      0	0.007241869867793	0.163232996811129
 15- 44:	ARIC|g148.t1	ARIC|g55428.t1	 2e-273	0.0385379360748661	0.133686173554739
 15- 45:	ARIC|g149.t1	ARIC|g55429.t1	 5e-270	0.0374682992594641	0.10654111383052
 15- 46:	ARIC|g150.t1	ARIC|g55430.t1	 3e-202	0.025698445480572	0.121963099670565
 15- 47:	ARIC|g151.t1	ARIC|g55431.t1	 1e-199	0.0585265827023743	0.15280341638386
 15- 48:	ARIC|g152.t1	ARIC|g55432.t1	 3e-260	0.016650172425893	0.125032552879536
 15- 49:	ARIC|g153.t1	ARIC|g55433.t1	 4e-207	0.0200721559055154	0.10505907361163
 15- 50:	ARIC|g154.t1	ARIC|g55434.t1	 6e-188	0.00259235514089584	0.14181934013306
 15- 51:	ARIC|g155.t1	ARIC|g55435.t1	      0	0.0312763807740966	0.132645880424641
 15- 52:	ARIC|g156.t1	ARIC|g55436.t1	 2e-262	0.0162724736844688	0.143957615324017
 15- 53:	ARIC|g157.t1	ARIC|g55437.t1	 3e-192	0.00600737442519424	0.137433221447317
 15- 54:	ARIC|g158.t1	ARIC|g55438.t1	      0	0.0363059202976428	0.119696614912652
 15- 55:	ARIC|g159.t1	ARIC|g55439.t1	 2e-176	0.0322161146890608	0.13163819356717
 15- 56:	ARIC|g161.t1	ARIC|g55442.t1	      0	0.00206694739538639	0.127429929251164
 15- 57:	ARIC|g162.t1	ARIC|g55443.t1	 2e-226	0.00659707387094502	0.115390226562701
 15- 58:	ARIC|g163.t1	ARIC|g55444.t1	      0	0.00956133830265224	0.119574147207511
 15- 59:	ARIC|g164.t1	ARIC|g55445.t1	  7e-53	0.0566083915087233	0.0812289280260834
 15- 60:	ARIC|g166.t1	ARIC|g55446.t1	 2e-196	0.0193619579536962	0.0987091731370017
 15- 61:	ARIC|g167.t1	ARIC|g55447.t1	 4e-197	0.0109802693222996	0.150273803990917
 15- 62:	ARIC|g168.t1	ARIC|g55448.t1	      0	0.0171056812606576	0.139462396140148
 15- 63:	ARIC|g169.t1	ARIC|g55449.t1	  2e-82	0.111575186683531	0.0856942447718608
 15- 64:	ARIC|g170.t1	ARIC|g55451.t1	 6e-194	0.0156561458012523	0.112401385264903
 15- 65:	ARIC|g171.t1	ARIC|g55452.t1	  4e-79	0.0117247136181503	0.0296579003542247
 15- 66:	ARIC|g172.t1	ARIC|g55453.t1	 1e-117	0.012187133424631	0.0964630333665702
 15- 67:	ARIC|g173.t1	ARIC|g55454.t1	 8e-307	0.00486850042763655	0.173430571160122
 15- 68:	ARIC|g174.t1	ARIC|g55455.t1	 2e-265	0	0.147870802992547
 15- 69:	ARIC|g175.t1	ARIC|g55456.t1	      0	0.0154274624974082	0.127844186907109
 15- 70:	ARIC|g176.t1	ARIC|g55457.t1	 1e-310	0.0155879391298652	0.0867854797396394
 15- 71:	ARIC|g177.t1	ARIC|g55458.t1	 4e-108	0.00444610416554656	0.13121773389881
 15- 72:	ARIC|g178.t1	ARIC|g55459.t1	 4e-279	0.01061416697994	0.191455159958267
 15- 73:	ARIC|g179.t1	ARIC|g55460.t1	 5e-232	0.0355614531318031	0.201579313570867
 15- 74:	ARIC|g181.t1	ARIC|g55462.t1	 6e-147	0.039275989137987	0.148774910232976
 15- 75:	ARIC|g182.t1	ARIC|g55463.t1	 5e-106	0.043146331197189	0.129003442367267
 15- 76:	ARIC|g183.t1	ARIC|g55464.t1	 4e-288	0.0160507501519404	0.15873182025272
 15- 77:	ARIC|g184.t1	ARIC|g55465.t1	 5e-207	0.0289235133141372	0.156436596849143
 15- 78:	ARIC|g185.t1	ARIC|g55466.t1	      0	0.0208160849007357	0.151442109883112
 15- 79:	ARIC|g186.t1	ARIC|g55467.t1	      0	0.0137561907020761	0.159326652781303
 15- 80:	ARIC|g187.t1	ARIC|g55468.t1	 2e-211	0.00356224695011465	0.191929985970183
 15- 81:	ARIC|g188.t1	ARIC|g55469.t1	 4e-273	0.0138593410948411	0.145617010830718
 15- 82:	ARIC|g191.t1	ARIC|g55472.t1	 2e-262	0.0252183458435065	0.138844334791703
 15- 83:	ARIC|g192.t1	ARIC|g55473.t1	 2e-270	0.0280815310432008	0.178181931237449
 15- 84:	ARIC|g194.t1	ARIC|g55474.t1	      0	0.0353568651492739	0.112884645209477
 15- 85:	ARIC|g195.t1	ARIC|g55475.t1	      0	0.010337861813383	0.134706992223177
 15- 86:	ARIC|g196.t1	ARIC|g55476.t1	 4e-273	0.0409495541669494	0.0958750286324138
 15- 87:	ARIC|g197.t1	ARIC|g55477.t1	  9e-93	0.0878417833544385	0.247788892332568
 15- 88:	ARIC|g198.t1	ARIC|g55478.t1	      0	0.0182680223046377	0.150282157279329
 15- 89:	ARIC|g199.t1	ARIC|g55479.t1	 3e-219	0.00717637290301943	0.129351945263207
 15- 90:	ARIC|g200.t1	ARIC|g55480.t1	 8e-181	0.0146859550752457	0.113214756425404
 15- 91:	ARIC|g201.t1	ARIC|g55481.t1	      0	0.0139647168599745	0.166848265441653
 15- 92:	ARIC|g202.t1	ARIC|g55482.t1	 9e-240	0.0186626531343519	0.213601675471392
 15- 93:	ARIC|g203.t1	ARIC|g55483.t1	 3e-269	0.0295146779701821	0.202397247435764
 15- 94:	ARIC|g204.t1	ARIC|g55485.t1	      0	0.0395696157178212	0.162204315815238
 15- 95:	ARIC|g205.t1	ARIC|g55486.t1	 1e-104	0.00230902626099723	0.141282049276996
 15- 96:	ARIC|g206.t1	ARIC|g55487.t1	      0	0.0333701425024503	0.140472565692928
 15- 97:	ARIC|g207.t1	ARIC|g55489.t1	 6e-132	0.194201853692157	0.51834013517308
 15- 98:	ARIC|g210.t1	ARIC|g55490.t1	 8e-165	0.0132210548079519	0.104641123302283
 15- 99:	ARIC|g211.t1	ARIC|g55491.t1	 4e-256	0.0213605134573748	0.142102106602652
 15-100:	ARIC|g212.t1	ARIC|g55492.t1	 1e-139	0.0615901136244744	0.196742296638659
 15-101:	ARIC|g213.t1	ARIC|g55493.t1	 2e-169	0.0664457338343497	0.185682603594854
 15-102:	ARIC|g214.t1	ARIC|g55494.t1	 2e-162	0.0318430643264564	0.225943782672243
 15-103:	ARIC|g215.t1	ARIC|g55495.t1	 7e-259	0.0144038995407892	0.125752955620529
 15-104:	ARIC|g216.t1	ARIC|g55496.t1	  4e-55	0.0201219312534765	0.103869405415859
 15-105:	ARIC|g217.t1	ARIC|g55497.t1	      0	0.0121499673928192	0.13837890778918
 15-106:	ARIC|g218.t1	ARIC|g55498.t1	  3e-98	0	0.0700728109271247
 15-107:	ARIC|g220.t1	ARIC|g55500.t1	 3e-264	0.00962708765779706	0.105746684778908
 15-108:	ARIC|g221.t1	ARIC|g55501.t1	 2e-188	0.0529631754104651	0.231976264448441
 15-109:	ARIC|g222.t1	ARIC|g55502.t1	  2e-74	0.0123905760810917	0.122266365851421
 15-110:	ARIC|g223.t1	ARIC|g55503.t1	 1e-199	0.0508118271841604	0.168264008006833
 15-111:	ARIC|g224.t1	ARIC|g55504.t1	 2e-262	0.00193408117496643	0.124171591300205
 15-112:	ARIC|g225.t1	ARIC|g55505.t1	  7e-66	0.00350672760419978	0.121365061925042
 15-113:	ARIC|g226.t1	ARIC|g55506.t1	 2e-102	0.0138252762666285	0.114351445233205
 15-114:	ARIC|g227.t1	ARIC|g55507.t1	 3e-245	0.0280079218999906	0.152156730053543
 15-115:	ARIC|g228.t1	ARIC|g55508.t1	      0	0.0419248603730828	0.119743272912557
 15-116:	ARIC|g229.t1	ARIC|g55509.t1	  3e-43	0.0633144107736047	0.106530298615676
 15-117:	ARIC|g230.t1	ARIC|g55510.t1	  3e-90	0.0292339703513361	0.126727345545979
 15-118:	ARIC|g231.t1	ARIC|g55511.t1	 4e-193	0.0153359975944526	0.0975852360853964
 15-119:	ARIC|g232.t1	ARIC|g55512.t1	 3e-245	0.0274816598072124	0.120935712552397
 15-120:	ARIC|g234.t1	ARIC|g55514.t1	      0	0.0243442424341259	0.135653422662231
 15-121:	ARIC|g235.t1	ARIC|g55515.t1	 2e-143	0.0569533491230985	0.106278279507106
 15-122:	ARIC|g236.t1	ARIC|g55516.t1	 4e-230	0.0229353753510437	0.0703463119923892
 15-123:	ARIC|g239.t1	ARIC|g55517.t1	 2e-114	0.0761480625210573	0.211045150920365
 15-124:	ARIC|g240.t1	ARIC|g55518.t1	 9e-192	0.0089581954415221	0.206859125781436
 15-125:	ARIC|g241.t1	ARIC|g55519.t1	 3e-135	0.0292318930223696	0.138540161022181
 15-126:	ARIC|g242.t1	ARIC|g55520.t1	 1e-133	0.0117285335208782	0.122500493921375
 15-127:	ARIC|g243.t1	ARIC|g55521.t1	 1e-189	0.00779818570962512	0.0762133313637532
 15-128:	ARIC|g244.t1	ARIC|g55522.t1	 9e-248	0.0253868512971852	0.185093803182756
 15-129:	ARIC|g245.t1	ARIC|g55523.t1	  6e-92	0.0353452023818142	0.0506521552428656
 15-130:	ARIC|g246.t1	ARIC|g55524.t1	 4e-137	0.00360577617607734	0.131066487307979
 15-131:	ARIC|g248.t1	ARIC|g55525.t1	  3e-62	0.031074640302154	0.109505866823987
 15-132:	ARIC|g249.t1	ARIC|g55526.t1	 4e-168	0.0557332869100006	0.115301353934108
 15-133:	ARIC|g250.t1	ARIC|g55527.t1	 3e-283	0.0150436427683168	0.129719073907406
 15-134:	ARIC|g251.t1	ARIC|g55528.t1	 8e-285	0.0125582243372252	0.130700137604503
 15-135:	ARIC|g252.t1	ARIC|g55529.t1	      0	0.035024416477035	0.168738896486536
 15-136:	ARIC|g253.t1	ARIC|g55530.t1	 8e-274	0.0394680399955127	0.157189955896214
 15-137:	ARIC|g254.t1	ARIC|g55531.t1	  2e-76	0.302568218304983	0.176840688185256
 15-138:	ARIC|g256.t1	ARIC|g55534.t1	 1e-124	0.0135860095388488	0.20586847727584
 15-139:	ARIC|g257.t1	ARIC|g55535.t1	 6e-247	0.031696032114462	0.132245649640308
 15-140:	ARIC|g260.t1	ARIC|g55537.t1	 5e-229	0.0321190917848323	0.160963047907978
 15-141:	ARIC|g261.t1	ARIC|g55538.t1	 5e-224	0.00760945018376128	0.0807378247227286
 15-142:	ARIC|g262.t1	ARIC|g55539.t1	      0	0.0193097674269332	0.151392098754074
 15-143:	ARIC|g263.t1	ARIC|g55540.t1	 8e-260	0.0149906371114197	0.138729489614093
 15-144:	ARIC|g264.t1	ARIC|g55541.t1	 1e-270	0.0164338682348813	0.154234372576699
 15-145:	ARIC|g265.t1	ARIC|g55542.t1	  4e-45	0.18014046684587	0.142900216765744
 15-146:	ARIC|g266.t1	ARIC|g55544.t1	      0	0.0202160059729401	0.126049072048527
 15-147:	ARIC|g267.t1	ARIC|g55545.t1	  6e-61	0.0439686325106427	0.253621069659043
 15-148:	ARIC|g269.t1	ARIC|g55546.t1	 2e-224	0.0375623370942942	0.0772852881779018
 15-149:	ARIC|g270.t1	ARIC|g55547.t1	 8e-263	0.00954894732362346	0.131009399731927
 15-150:	ARIC|g271.t1	ARIC|g55548.t1	 1e-280	0.0193914584454551	0.180481041895158
 15-151:	ARIC|g272.t1	ARIC|g55549.t1	      0	0.0245864387555657	0.195622101553715
 15-152:	ARIC|g273.t1	ARIC|g55550.t1	      0	0.0181373012713359	0.0928891373578572
 15-153:	ARIC|g274.t1	ARIC|g55551.t1	      0	0.00484962142362122	0.127054969357154
 15-154:	ARIC|g275.t1	ARIC|g55552.t1	 8e-138	0.0223160505370836	0.151035206109566
 15-155:	ARIC|g276.t1	ARIC|g55553.t1	      0	0.0125386035401624	0.0934605709679709
 15-156:	ARIC|g277.t1	ARIC|g55554.t1	 9e-215	0.0206751223744909	0.104386548100003
 15-157:	ARIC|g278.t1	ARIC|g55555.t1	 1e-130	0.0290207811026269	0.126975957465053
 15-158:	ARIC|g279.t1	ARIC|g55556.t1	 3e-139	0.0330968068113747	0.133835669008081
 15-159:	ARIC|g280.t1	ARIC|g55557.t1	 1e-218	0.05304283772729	0.156603668423742
 15-160:	ARIC|g281.t1	ARIC|g55558.t1	      0	0.0283285582565399	0.160779753909394
 15-161:	ARIC|g282.t1	ARIC|g55559.t1	 2e-218	0.028885826814985	0.126073961039739
 15-162:	ARIC|g283.t1	ARIC|g55560.t1	      0	0.00294273372321014	0.133527315449734
 15-163:	ARIC|g284.t1	ARIC|g55561.t1	 4e-119	0.0393604615766763	0.10180994396454
 15-164:	ARIC|g285.t1	ARIC|g55562.t1	      0	0.0113568946177574	0.185556129985381
 15-165:	ARIC|g286.t1	ARIC|g55563.t1	 4e-186	0.0160720435919244	0.17495452634681
 15-166:	ARIC|g287.t1	ARIC|g55564.t1	 7e-188	0.0639551755309872	0.191646693895024
 15-167:	ARIC|g288.t1	ARIC|g55565.t1	      0	0.0218472870370595	0.15589359548429
 15-168:	ARIC|g289.t1	ARIC|g55566.t1	      0	0.00421497421285459	0.17982918305132
 15-169:	ARIC|g290.t1	ARIC|g55569.t1	      0	0.0145318181371159	0.123185889743528
 15-170:	ARIC|g291.t1	ARIC|g55570.t1	 1e-269	0.0346356903588915	0.165733030326786
 15-171:	ARIC|g292.t1	ARIC|g55571.t1	 1e-234	0.0216486152682901	0.0744704671310181
 15-172:	ARIC|g293.t1	ARIC|g55572.t1	      0	0.0178852134973768	0.125922728066157
 15-173:	ARIC|g294.t1	ARIC|g55573.t1	      0	0.0310848634681892	0.18571829039509
 15-174:	ARIC|g295.t1	ARIC|g55574.t1	 2e-271	0.00185185279269095	0.100863852104874
 15-175:	ARIC|g296.t1	ARIC|g55575.t1	 5e-263	0.0427391240385677	0.169901674346432
 15-176:	ARIC|g297.t1	ARIC|g55576.t1	 2e-303	0.020412286071062	0.139778669128816
 15-177:	ARIC|g298.t1	ARIC|g55577.t1	 2e-199	0.0182284271151366	0.141144812389762
 15-178:	ARIC|g299.t1	ARIC|g55578.t1	      0	0.00664701544338399	0.171024574031322
 15-179:	ARIC|g300.t1	ARIC|g55579.t1	      0	0.0141648587596208	0.117555611961674
 15-180:	ARIC|g301.t1	ARIC|g55580.t1	 8e-142	0.0335687991680777	0.145376073666166
 15-181:	ARIC|g302.t1	ARIC|g55581.t1	 6e-238	0.00845973015862779	0.126807247532951
 15-182:	ARIC|g304.t1	ARIC|g55582.t1	      0	0.00438597741181732	0.114421587856591
 15-183:	ARIC|g305.t1	ARIC|g55583.t1	  3e-65	0	0.0605166834376071
## Alignment 16: score=289.0 e_value=3.2e-08 N=6 Ar1&Ar312 plus
 16-  0:	ARIC|g41.t1	ARIC|g33033.t1	  9e-26	0.391375248605901	1.07064764464316
 16-  1:	ARIC|g44.t1	ARIC|g33037.t1	  6e-76	0.555372705875557	1.48658489828945
 16-  2:	ARIC|g45.t1	ARIC|g33039.t1	 4e-167	0.251711842621982	0.718084471682552
 16-  3:	ARIC|g49.t1	ARIC|g33040.t1	  9e-24	0.480417020592597	0.515738237638527
 16-  4:	ARIC|g53.t1	ARIC|g33041.t1	 2e-136	0.343052600585012	1.50437886940206
 16-  5:	ARIC|g55.t1	ARIC|g33043.t1	 7e-219	0.290693609710514	1.36493982611845
## Alignment 17: score=5234.0 e_value=0 N=105 Ar1&Ar32 minus
 17-  0:	ARIC|g457.t1	ARIC|g55800.t1	  7e-55	0.0656482443643969	0.0549222701424526
 17-  1:	ARIC|g458.t1	ARIC|g55799.t1	 2e-156	0.0297559686807468	0.0659765797094678
 17-  2:	ARIC|g459.t1	ARIC|g55798.t1	      0	0.0326760465650611	0.16350087118792
 17-  3:	ARIC|g460.t1	ARIC|g55797.t1	 6e-210	0.0137783427722949	0.114647137232122
 17-  4:	ARIC|g462.t1	ARIC|g55795.t1	  1e-31	0.200209630479452	0.176245193423779
 17-  5:	ARIC|g464.t1	ARIC|g55793.t1	 4e-228	0.0265726137396691	0.169627752854703
 17-  6:	ARIC|g465.t1	ARIC|g55792.t1	      0	0.0185432614283952	0.10936955833023
 17-  7:	ARIC|g466.t1	ARIC|g55791.t1	  8e-47	0.0350794627079502	0.272000909502258
 17-  8:	ARIC|g467.t1	ARIC|g55790.t1	 8e-203	0.053899791590123	0.162798378928371
 17-  9:	ARIC|g468.t1	ARIC|g55789.t1	 9e-122	0.0307390549230647	0.128697499421383
 17- 10:	ARIC|g469.t1	ARIC|g55788.t1	      0	0.0353294505590922	0.131425766183175
 17- 11:	ARIC|g470.t1	ARIC|g55786.t1	 6e-181	0.0340669914643441	0.161091962883264
 17- 12:	ARIC|g471.t1	ARIC|g55785.t1	      0	0.0968363085773277	0.187685505648054
 17- 13:	ARIC|g472.t1	ARIC|g55784.t1	  1e-94	0.0268103282109567	0.0667106145123722
 17- 14:	ARIC|g474.t1	ARIC|g55781.t1	 2e-151	0.179825216892101	0.805334098306889
 17- 15:	ARIC|g476.t1	ARIC|g55780.t1	 3e-254	0.00298309972329316	0.121439661629869
 17- 16:	ARIC|g477.t1	ARIC|g55779.t1	 1e-105	0.0343346202434173	0.161853645690557
 17- 17:	ARIC|g479.t1	ARIC|g55777.t1	      0	0.0266840243448293	0.130550130847041
 17- 18:	ARIC|g480.t1	ARIC|g55776.t1	 3e-299	0	0.0947721773594327
 17- 19:	ARIC|g481.t1	ARIC|g55775.t1	 6e-158	0.0277452649665363	0.163215190331943
 17- 20:	ARIC|g483.t1	ARIC|g55773.t1	 3e-269	0.0279557170754281	0.127863994515212
 17- 21:	ARIC|g484.t1	ARIC|g55772.t1	 8e-191	0.0413883319776619	0.216691091876259
 17- 22:	ARIC|g485.t1	ARIC|g55771.t1	      0	0.0250104501872373	0.119813463001768
 17- 23:	ARIC|g486.t1	ARIC|g55770.t1	 3e-210	0.0095447699024047	0.170806968578895
 17- 24:	ARIC|g488.t1	ARIC|g55768.t1	      0	0.0186600901469626	0.137470857940036
 17- 25:	ARIC|g489.t1	ARIC|g55767.t1	 2e-117	0.0139261295466514	0.193580949501978
 17- 26:	ARIC|g490.t1	ARIC|g55766.t1	 4e-280	0.0289783445290605	0.146619014987775
 17- 27:	ARIC|g491.t1	ARIC|g55765.t1	      0	0.0221899419470131	0.116607369061014
 17- 28:	ARIC|g492.t1	ARIC|g55764.t1	 3e-303	0.00897420456382218	0.0914913294482163
 17- 29:	ARIC|g493.t1	ARIC|g55763.t1	 5e-217	0.0145472669536965	0.177561902527491
 17- 30:	ARIC|g494.t1	ARIC|g55762.t1	 6e-186	0.0096842479933984	0.0739193010134146
 17- 31:	ARIC|g495.t1	ARIC|g55761.t1	  3e-66	0.0258275162024266	0.184907210704443
 17- 32:	ARIC|g496.t1	ARIC|g55760.t1	      0	0.0287092152538056	0.138157980862576
 17- 33:	ARIC|g498.t1	ARIC|g55758.t1	 9e-251	0.0104415545054814	0.150761731499144
 17- 34:	ARIC|g499.t1	ARIC|g55757.t1	  6e-92	0.0309322189005369	0.185908499086744
 17- 35:	ARIC|g500.t1	ARIC|g55756.t1	 1e-150	0.0290955105948117	0.150146523823954
 17- 36:	ARIC|g501.t1	ARIC|g55755.t1	 2e-187	0.0227316217520774	0.146572511915457
 17- 37:	ARIC|g502.t1	ARIC|g55754.t1	 6e-258	0.0340288371589021	0.149824977269989
 17- 38:	ARIC|g503.t1	ARIC|g55753.t1	 6e-162	0.0296654211130861	0.124193058680456
 17- 39:	ARIC|g504.t1	ARIC|g55752.t1	  5e-98	0.0023771810709593	0.12491705751356
 17- 40:	ARIC|g505.t1	ARIC|g55751.t1	  3e-63	0.0216550476174654	0.0657791853143292
 17- 41:	ARIC|g506.t1	ARIC|g55750.t1	  5e-72	0	0.107808568999606
 17- 42:	ARIC|g507.t1	ARIC|g55749.t1	 3e-140	0.00840344925964735	0.089213957146024
 17- 43:	ARIC|g508.t1	ARIC|g55748.t1	 1e-240	0.0217144238347089	0.107389773669567
 17- 44:	ARIC|g509.t1	ARIC|g55747.t1	 9e-200	0.0152450728449898	0.105651037335255
 17- 45:	ARIC|g510.t1	ARIC|g55746.t1	  9e-68	0.0686696329830769	0.145880091803892
 17- 46:	ARIC|g511.t1	ARIC|g55745.t1	      0	0.0203411874648259	0.135034575833134
 17- 47:	ARIC|g512.t1	ARIC|g55744.t1	 3e-139	0.00355135318778324	0.133372538255743
 17- 48:	ARIC|g514.t1	ARIC|g55742.t1	 2e-300	0.0255591045049254	0.132712044310393
 17- 49:	ARIC|g515.t1	ARIC|g55741.t1	 6e-149	0.00928804439979125	0.0985435430111318
 17- 50:	ARIC|g516.t1	ARIC|g55740.t1	 7e-130	0.0188511337634027	0.110951088098275
 17- 51:	ARIC|g517.t1	ARIC|g55739.t1	      0	0.028011658278701	0.153621870477163
 17- 52:	ARIC|g518.t1	ARIC|g55738.t1	 6e-208	0.00305717329452129	0.105664202964479
 17- 53:	ARIC|g519.t1	ARIC|g55737.t1	 4e-126	0.0631654508616994	0.103037864977644
 17- 54:	ARIC|g520.t1	ARIC|g55736.t1	 4e-115	0.0124097970858067	0.0873714041039661
 17- 55:	ARIC|g521.t1	ARIC|g55735.t1	 2e-291	0.0126897634201901	0.135196367873208
 17- 56:	ARIC|g522.t1	ARIC|g55734.t1	 6e-120	0.00418484084882852	0.154915402636292
 17- 57:	ARIC|g523.t1	ARIC|g55733.t1	 1e-178	0.0206553502026354	0.111834664347976
 17- 58:	ARIC|g524.t1	ARIC|g55732.t1	      0	0.0296627884135919	0.162375589482574
 17- 59:	ARIC|g525.t1	ARIC|g55731.t1	      0	0.0213711600882891	0.143588486690678
 17- 60:	ARIC|g526.t1	ARIC|g55730.t1	 2e-145	0.00841641599839101	0.170386487280207
 17- 61:	ARIC|g527.t1	ARIC|g55729.t1	 1e-292	0.0198617142493512	0.156226456941166
 17- 62:	ARIC|g528.t1	ARIC|g55728.t1	 9e-124	0.0267151530886041	0.134018841557532
 17- 63:	ARIC|g529.t1	ARIC|g55727.t1	      0	0.0124856275319676	0.128711981631195
 17- 64:	ARIC|g530.t1	ARIC|g55726.t1	 2e-277	0.00698491661000079	0.110738698203718
 17- 65:	ARIC|g531.t1	ARIC|g55725.t1	 2e-195	0.0105287976099476	0.160058024201196
 17- 66:	ARIC|g532.t1	ARIC|g55724.t1	 6e-148	0.0211095728976743	0.17857121337538
 17- 67:	ARIC|g533.t1	ARIC|g55723.t1	 3e-175	0.0393540526427185	0.153782632252944
 17- 68:	ARIC|g535.t1	ARIC|g55721.t1	      0	0.00940095964777724	0.145757476190401
 17- 69:	ARIC|g536.t1	ARIC|g55720.t1	 2e-227	0.0321937835377754	0.147379643839433
 17- 70:	ARIC|g537.t1	ARIC|g55719.t1	  9e-95	0.00241157764048077	0.107676427872541
 17- 71:	ARIC|g538.t1	ARIC|g55718.t1	  4e-76	0.0226554442428084	0.161333534712709
 17- 72:	ARIC|g539.t1	ARIC|g55717.t1	  1e-76	0.00881067401246273	0.0746619528825688
 17- 73:	ARIC|g540.t1	ARIC|g55715.t1	  1e-43	0.443923250706481	1.75093724503804
 17- 74:	ARIC|g543.t1	ARIC|g55713.t1	 9e-240	0.0271546053349655	0.113389138708068
 17- 75:	ARIC|g544.t1	ARIC|g55712.t1	 1e-171	0.0113120761876219	0.0554952599312448
 17- 76:	ARIC|g546.t1	ARIC|g55711.t1	  1e-82	0.0454792398251327	0.0854678662530203
 17- 77:	ARIC|g548.t1	ARIC|g55709.t1	  4e-37	0.0556096110800203	0.114919656765687
 17- 78:	ARIC|g549.t1	ARIC|g55708.t1	  1e-79	0.0491869081506804	0.147368875790388
 17- 79:	ARIC|g551.t1	ARIC|g55706.t1	 2e-189	0.0117572623255409	0.133388184973714
 17- 80:	ARIC|g552.t1	ARIC|g55705.t1	 7e-250	0.00197889296863588	0.132698031119309
 17- 81:	ARIC|g553.t1	ARIC|g55704.t1	 9e-109	0.0227591899117968	0.122304211428858
 17- 82:	ARIC|g554.t1	ARIC|g55703.t1	 5e-144	0.0138993409004258	0.133190264783882
 17- 83:	ARIC|g555.t1	ARIC|g55702.t1	  7e-23	0.224148738518645	0.0975783561088803
 17- 84:	ARIC|g556.t1	ARIC|g55701.t1	 5e-173	0.0136009453813013	0.185437688672805
 17- 85:	ARIC|g557.t1	ARIC|g55700.t1	 2e-173	0.0211753860832641	0.20281349945594
 17- 86:	ARIC|g559.t1	ARIC|g55698.t1	 2e-131	0.0254608477088879	0.0996488220734467
 17- 87:	ARIC|g560.t1	ARIC|g55697.t1	  3e-98	0.0297238365939235	0.122453118082248
 17- 88:	ARIC|g561.t1	ARIC|g55696.t1	      0	0.0145816382062812	0.148715444405972
 17- 89:	ARIC|g562.t1	ARIC|g55695.t1	 7e-270	0.0412938029044712	0.157497038270922
 17- 90:	ARIC|g563.t1	ARIC|g55694.t1	      0	0.00294352496554016	0.148996391921614
 17- 91:	ARIC|g564.t1	ARIC|g55693.t1	 2e-220	0.0355516791709379	0.146353059424389
 17- 92:	ARIC|g565.t1	ARIC|g55692.t1	 7e-277	0.0175947203564404	0.155881600961174
 17- 93:	ARIC|g566.t1	ARIC|g55691.t1	 3e-245	0.0452545231664822	0.177664984931248
 17- 94:	ARIC|g567.t1	ARIC|g55690.t1	 4e-118	0.0400798344125844	0.166001599574961
 17- 95:	ARIC|g568.t1	ARIC|g55689.t1	 3e-142	0.0786854423097655	0.2156560320031
 17- 96:	ARIC|g570.t1	ARIC|g55687.t1	  3e-41	0.0772697228185112	0.303611343251156
 17- 97:	ARIC|g573.t1	ARIC|g55685.t1	  7e-41	0.125505002383753	0.0975398461861483
 17- 98:	ARIC|g575.t1	ARIC|g55683.t1	  8e-33	0.187991098237596	0.292018592134243
 17- 99:	ARIC|g577.t1	ARIC|g55680.t1	  2e-70	0.0192936684288269	0.0615278956259918
 17-100:	ARIC|g578.t1	ARIC|g55679.t1	      0	0.0413664582538657	0.138951248299827
 17-101:	ARIC|g580.t1	ARIC|g55678.t1	 4e-215	0.0221762897547067	0.130846724133543
 17-102:	ARIC|g581.t1	ARIC|g55677.t1	 7e-254	0.0256146028809915	0.171925399039638
 17-103:	ARIC|g582.t1	ARIC|g55676.t1	 4e-107	0.0336505037677937	0.128291831192416
 17-104:	ARIC|g583.t1	ARIC|g55675.t1	 1e-223	0.0127048273819759	0.141398682087984
## Alignment 18: score=2037.0 e_value=3.9e-137 N=41 Ar1&Ar337 minus
 18-  0:	ARIC|g8.t1	ARIC|g34387.t1	  2e-67	0.369780972984565	0.358104455162458
 18-  1:	ARIC|g9.t1	ARIC|g34385.t1	 5e-246	0.0199463264208544	0.0806144362276048
 18-  2:	ARIC|g10.t1	ARIC|g34384.t1	 2e-262	0.00953074536113123	0.134278243791856
 18-  3:	ARIC|g11.t1	ARIC|g34383.t1	 4e-119	0.203182237390464	0.272420144818862
 18-  4:	ARIC|g12.t1	ARIC|g34382.t1	 5e-213	0.0287974527316266	0.145687595744421
 18-  5:	ARIC|g13.t1	ARIC|g34381.t1	 2e-132	0.0128443506179421	0.0646952582133052
 18-  6:	ARIC|g14.t1	ARIC|g34378.t1	  1e-49	0.0251332418122965	0.16169725925912
 18-  7:	ARIC|g15.t1	ARIC|g34377.t1	 5e-186	0.123560576902273	0.198589968360773
 18-  8:	ARIC|g16.t1	ARIC|g34376.t1	  1e-66	0.0129522916803278	0.0594370287406055
 18-  9:	ARIC|g17.t1	ARIC|g34375.t1	 3e-112	0	0.108371241344395
 18- 10:	ARIC|g18.t1	ARIC|g34374.t1	      0	0.0234888212530797	0.10203138137733
 18- 11:	ARIC|g19.t1	ARIC|g34373.t1	      0	0.0171371815715845	0.0951992275637111
 18- 12:	ARIC|g20.t1	ARIC|g34372.t1	 6e-215	0.00938979400869578	0.109283858386045
 18- 13:	ARIC|g21.t1	ARIC|g34371.t1	 8e-257	0.00780812257677923	0.155684464556345
 18- 14:	ARIC|g22.t1	ARIC|g34370.t1	 8e-171	0.00291900149542101	0.148632696437811
 18- 15:	ARIC|g23.t1	ARIC|g34369.t1	      0	0.020086002953781	0.121191064497865
 18- 16:	ARIC|g24.t1	ARIC|g34368.t1	 2e-189	0.0552088630074346	0.0484038908531784
 18- 17:	ARIC|g25.t1	ARIC|g34366.t1	 7e-132	0.268401345037341	0.722772174017187
 18- 18:	ARIC|g27.t1	ARIC|g34365.t1	 7e-265	0.0213901664613114	0.105595777559708
 18- 19:	ARIC|g28.t1	ARIC|g34364.t1	  2e-73	0.0428099734680062	0.157438341821211
 18- 20:	ARIC|g29.t1	ARIC|g34363.t1	  2e-48	0.0827258115427595	0.0877738611655223
 18- 21:	ARIC|g30.t1	ARIC|g34362.t1	 9e-136	0.0258572003507243	0.110743248522278
 18- 22:	ARIC|g32.t1	ARIC|g34360.t1	 4e-111	0.00657778745817151	0.108225992982692
 18- 23:	ARIC|g33.t1	ARIC|g34359.t1	 4e-205	0.00982412736719339	0.123809812769586
 18- 24:	ARIC|g35.t1	ARIC|g34357.t1	 4e-310	0.00784806830658961	0.106967857066095
 18- 25:	ARIC|g36.t1	ARIC|g34356.t1	 1e-240	0.0202339029381944	0.0873586686303654
 18- 26:	ARIC|g37.t1	ARIC|g34352.t1	  8e-73	0.491233909018101	1.4713187559715
 18- 27:	ARIC|g38.t1	ARIC|g34351.t1	  1e-49	0.629527812886066	1.18174985693288
 18- 28:	ARIC|g41.t1	ARIC|g34350.t1	  4e-45	0.0105682065645018	0.0840037937823712
 18- 29:	ARIC|g42.t1	ARIC|g34349.t1	      0	0.033602224674939	0.113944151085373
 18- 30:	ARIC|g43.t1	ARIC|g34348.t1	 2e-237	0.0143465842195502	0.239869894333761
 18- 31:	ARIC|g44.t1	ARIC|g34347.t1	 6e-141	0.0341939559917542	0.0952526799290371
 18- 32:	ARIC|g45.t1	ARIC|g34346.t1	 7e-244	0.0394693628660145	0.156528507632178
 18- 33:	ARIC|g49.t1	ARIC|g34345.t1	  1e-40	0.0212028254536916	0.113117167300938
 18- 34:	ARIC|g50.t1	ARIC|g34344.t1	 3e-112	0.00426137510057321	0.0696555937548329
 18- 35:	ARIC|g51.t1	ARIC|g34343.t1	 2e-133	0.0091353139176533	0.0844263885252042
 18- 36:	ARIC|g52.t1	ARIC|g34342.t1	 2e-137	0.0530538827567296	0.123610361170462
 18- 37:	ARIC|g53.t1	ARIC|g34341.t1	 4e-258	0.0235906993468479	0.108398262498584
 18- 38:	ARIC|g55.t1	ARIC|g34339.t1	      0	0.0122618535011471	0.102458812374079
 18- 39:	ARIC|g56.t1	ARIC|g34338.t1	 3e-111	0.0107837946957861	0.133510724697281
 18- 40:	ARIC|g57.t1	ARIC|g34337.t1	      0	0.0246532776747375	0.192455397133068
## Alignment 19: score=1550.0 e_value=3.3e-95 N=31 Ar1&Ar415 minus
 19-  0:	ARIC|g308.t1	ARIC|g37582.t1	 3e-101	0.034614872251978	0.0964537902542293
 19-  1:	ARIC|g309.t1	ARIC|g37581.t1	      0	0.00903516528666466	0.0953471723935083
 19-  2:	ARIC|g310.t1	ARIC|g37580.t1	 9e-262	0.00191448731908423	0.112216954415295
 19-  3:	ARIC|g311.t1	ARIC|g37579.t1	 3e-183	0.0295340172376633	0.164378782515926
 19-  4:	ARIC|g312.t1	ARIC|g37578.t1	  2e-67	0.134005502967806	0.147246540960204
 19-  5:	ARIC|g313.t1	ARIC|g37577.t1	      0	0.00871838842098102	0.155807145542636
 19-  6:	ARIC|g316.t1	ARIC|g37576.t1	 1e-292	0.00522498484794934	0.115043490517388
 19-  7:	ARIC|g317.t1	ARIC|g37575.t1	  9e-62	0.0399561853601633	0.119061291806916
 19-  8:	ARIC|g318.t1	ARIC|g37574.t1	 9e-171	0.0430723739013043	0.100262818574101
 19-  9:	ARIC|g320.t1	ARIC|g37572.t1	 3e-253	0.0100218628323378	0.110982298942487
 19- 10:	ARIC|g321.t1	ARIC|g37571.t1	 2e-134	0.077235637388436	0.0918894900565017
 19- 11:	ARIC|g322.t1	ARIC|g37570.t1	 1e-110	0.00224006140016158	0.14521386004262
 19- 12:	ARIC|g323.t1	ARIC|g37569.t1	 4e-121	0.0703750786588584	0.113093692755168
 19- 13:	ARIC|g324.t1	ARIC|g37568.t1	 1e-267	0.00184914185666085	0.0920694717319587
 19- 14:	ARIC|g325.t1	ARIC|g37567.t1	 2e-284	0.024258539745464	0.121326887880475
 19- 15:	ARIC|g326.t1	ARIC|g37566.t1	      0	0.0084366256539967	0.139023043380855
 19- 16:	ARIC|g327.t1	ARIC|g37565.t1	 2e-216	0.0651877685249128	0.161091229729399
 19- 17:	ARIC|g329.t1	ARIC|g37563.t1	 9e-220	0.0214179498986814	0.112078839749461
 19- 18:	ARIC|g330.t1	ARIC|g37562.t1	 3e-240	0.00622948727596893	0.114302724952559
 19- 19:	ARIC|g331.t1	ARIC|g37561.t1	 2e-193	0.0209004490248008	0.141595553474679
 19- 20:	ARIC|g333.t1	ARIC|g37559.t1	  2e-68	0	0.0768261689073374
 19- 21:	ARIC|g334.t1	ARIC|g37558.t1	 3e-190	0.0103864042249646	0.138943511514184
 19- 22:	ARIC|g335.t1	ARIC|g37557.t1	 6e-216	0.0107386913725923	0.193544862315328
 19- 23:	ARIC|g336.t1	ARIC|g37556.t1	 6e-163	0.0133320384985843	0.146877765746549
 19- 24:	ARIC|g337.t1	ARIC|g37555.t1	 5e-279	0.0137073568699083	0.178563848484307
 19- 25:	ARIC|g338.t1	ARIC|g37554.t1	      0	0.0262645265709664	0.155879909574897
 19- 26:	ARIC|g339.t1	ARIC|g37553.t1	 6e-238	0.0110438218550184	0.126032484859261
 19- 27:	ARIC|g340.t1	ARIC|g37552.t1	      0	0.00851282965704239	0.108040072141687
 19- 28:	ARIC|g341.t1	ARIC|g37551.t1	  3e-47	0.0286887565457919	0.0518938924974092
 19- 29:	ARIC|g342.t1	ARIC|g37550.t1	  1e-35	0.0651968322773774	0.10560544849018
 19- 30:	ARIC|g343.t1	ARIC|g37549.t1	 3e-199	-2	-2
## Alignment 20: score=2222.0 e_value=6.2e-163 N=46 Ar1&Ar55 plus
 20-  0:	ARIC|g485.t1	ARIC|g5407.t1	 4e-150	0.381797887128652	1.1684387380369
 20-  1:	ARIC|g486.t1	ARIC|g5414.t1	 1e-150	0.199597455827417	1.67847988100067
 20-  2:	ARIC|g488.t1	ARIC|g5421.t1	 6e-299	0.200398583053356	1.76944976300669
 20-  3:	ARIC|g489.t1	ARIC|g5422.t1	  6e-88	0.164898748248763	1.84315520857049
 20-  4:	ARIC|g490.t1	ARIC|g5423.t1	 1e-120	0.403889182234806	1.40725887917394
 20-  5:	ARIC|g491.t1	ARIC|g5424.t1	 2e-225	0.316570995636094	0.910730403720472
 20-  6:	ARIC|g493.t1	ARIC|g5425.t1	  9e-92	0.400997551010226	1.79294697773756
 20-  7:	ARIC|g494.t1	ARIC|g5429.t1	 4e-176	0.0548227175268914	1.13219598911327
 20-  8:	ARIC|g496.t1	ARIC|g5430.t1	      0	0.275346651858022	1.35332981580296
 20-  9:	ARIC|g499.t1	ARIC|g5431.t1	  1e-34	0.653647082736684	0.797072146131014
 20- 10:	ARIC|g500.t1	ARIC|g5433.t1	  6e-61	0.419787663627667	1.35853444207328
 20- 11:	ARIC|g501.t1	ARIC|g5435.t1	 2e-125	0.281099727960711	1.52705452653748
 20- 12:	ARIC|g502.t1	ARIC|g5437.t1	 4e-239	0.0854373848505008	1.32730315271407
 20- 13:	ARIC|g504.t1	ARIC|g5439.t1	  5e-69	0.233443815134279	0.817669871468877
 20- 14:	ARIC|g507.t1	ARIC|g5441.t1	 3e-113	0.133428320198559	1.57810061570265
 20- 15:	ARIC|g508.t1	ARIC|g5443.t1	 6e-175	0.236814784341635	1.84962280549721
 20- 16:	ARIC|g509.t1	ARIC|g5444.t1	  1e-82	0.412095304643473	0.970659836508553
 20- 17:	ARIC|g511.t1	ARIC|g5445.t1	      0	0.216625404298816	1.37906016813279
 20- 18:	ARIC|g514.t1	ARIC|g5448.t1	 2e-193	0.198887630013519	1.34825171504374
 20- 19:	ARIC|g517.t1	ARIC|g5449.t1	 1e-178	0.469078321123757	0.902528973803335
 20- 20:	ARIC|g524.t1	ARIC|g5451.t1	 5e-216	0.370599673619931	1.67934530174268
 20- 21:	ARIC|g525.t1	ARIC|g5452.t1	      0	0.355917278173054	1.47116501433489
 20- 22:	ARIC|g529.t1	ARIC|g5455.t1	 2e-165	0.357281779655145	1.29635145666647
 20- 23:	ARIC|g530.t1	ARIC|g5457.t1	 5e-233	0.122334551211746	1.33584264811098
 20- 24:	ARIC|g531.t1	ARIC|g5458.t1	 1e-119	0.275730784698728	1.25900847911711
 20- 25:	ARIC|g532.t1	ARIC|g5459.t1	  3e-63	0.437060463119	0.873708632759274
 20- 26:	ARIC|g535.t1	ARIC|g5461.t1	      0	0.196968058087877	1.37023819633332
 20- 27:	ARIC|g537.t1	ARIC|g5464.t1	  1e-85	0.0485042588693871	1.51861156188595
 20- 28:	ARIC|g539.t1	ARIC|g5466.t1	  3e-67	0.0897746488454823	1.26251262804065
 20- 29:	ARIC|g543.t1	ARIC|g5470.t1	 4e-136	0.292232855460844	1.17830127548526
 20- 30:	ARIC|g545.t1	ARIC|g5472.t1	 8e-186	0.248296714432768	1.66003378983651
 20- 31:	ARIC|g551.t1	ARIC|g5477.t1	 2e-107	0.331336942880486	1.52592493158828
 20- 32:	ARIC|g552.t1	ARIC|g5479.t1	 1e-235	0.0461919919610826	1.14278205694302
 20- 33:	ARIC|g554.t1	ARIC|g5480.t1	 9e-115	0.157667038675995	1.68734356742343
 20- 34:	ARIC|g556.t1	ARIC|g5482.t1	 1e-132	0.184392313184355	1.7549389928015
 20- 35:	ARIC|g561.t1	ARIC|g5487.t1	      0	0.212705547687523	1.72364174423727
 20- 36:	ARIC|g562.t1	ARIC|g5489.t1	 9e-164	0.365165928809419	1.86758668850818
 20- 37:	ARIC|g563.t1	ARIC|g5490.t1	      0	0.0508658687609845	1.24467519813274
 20- 38:	ARIC|g564.t1	ARIC|g5492.t1	 2e-152	0.284970029240755	1.2733565402526
 20- 39:	ARIC|g565.t1	ARIC|g5493.t1	 3e-115	0.266159429499743	0.99063865838815
 20- 40:	ARIC|g566.t1	ARIC|g5494.t1	  3e-35	0.846737269866282	1.07051587285119
 20- 41:	ARIC|g568.t1	ARIC|g5499.t1	  1e-73	0.370543005543187	1.17961541189691
 20- 42:	ARIC|g578.t1	ARIC|g5504.t1	 1e-121	0.580709056379537	1.29489073548495
 20- 43:	ARIC|g580.t1	ARIC|g5511.t1	 1e-133	0.32746520691597	1.30172100983727
 20- 44:	ARIC|g582.t1	ARIC|g5512.t1	  6e-77	0.235987044948359	1.72284700261647
 20- 45:	ARIC|g583.t1	ARIC|g5513.t1	 6e-145	0.273223603495138	1.24850000278641
## Alignment 21: score=2486.0 e_value=1.2e-180 N=51 Ar1&Ar6 minus
 21-  0:	ARIC|g298.t1	ARIC|g21979.t1	 2e-111	0.679607058404041	0.433585477829705
 21-  1:	ARIC|g302.t1	ARIC|g21976.t1	 3e-157	0.248425386845613	1.47856560017572
 21-  2:	ARIC|g305.t1	ARIC|g21973.t1	  1e-63	0.0177418089725999	0.809700231884653
 21-  3:	ARIC|g309.t1	ARIC|g21970.t1	 6e-263	0.128878711143102	1.45218757863588
 21-  4:	ARIC|g310.t1	ARIC|g21967.t1	 3e-229	0.0839090697894919	1.08730769948407
 21-  5:	ARIC|g313.t1	ARIC|g21965.t1	 1e-213	0.258379906440664	1.58345349635912
 21-  6:	ARIC|g316.t1	ARIC|g21964.t1	 2e-269	0.0673795888297901	1.1930360491822
 21-  7:	ARIC|g317.t1	ARIC|g21963.t1	  4e-29	0.513284379572302	1.12149862147876
 21-  8:	ARIC|g320.t1	ARIC|g21959.t1	 4e-180	0.221475720792422	1.20520360074504
 21-  9:	ARIC|g321.t1	ARIC|g21958.t1	 8e-144	0.268791648396174	1.26376696963526
 21- 10:	ARIC|g322.t1	ARIC|g21956.t1	  8e-97	0.0962362346873788	1.40450943128582
 21- 11:	ARIC|g324.t1	ARIC|g21954.t1	 2e-220	0.123218944055598	1.44006128907946
 21- 12:	ARIC|g325.t1	ARIC|g21953.t1	 1e-105	0.451132736219886	0.89563024961129
 21- 13:	ARIC|g326.t1	ARIC|g21952.t1	 2e-263	0.209828144425746	1.31600293836916
 21- 14:	ARIC|g327.t1	ARIC|g21950.t1	  7e-72	0.663277413782732	1.12693535752284
 21- 15:	ARIC|g329.t1	ARIC|g21947.t1	 2e-143	0.277419471226437	1.87899583488861
 21- 16:	ARIC|g330.t1	ARIC|g21946.t1	 1e-161	0.181713766171134	1.36257057857511
 21- 17:	ARIC|g333.t1	ARIC|g21945.t1	  2e-96	0.0826414239681643	1.10253714498871
 21- 18:	ARIC|g336.t1	ARIC|g21942.t1	  6e-97	0.308764031778469	1.28892410211771
 21- 19:	ARIC|g337.t1	ARIC|g21941.t1	 1e-221	0.14429419950727	1.13474579338374
 21- 20:	ARIC|g338.t1	ARIC|g21940.t1	 2e-301	0.172376884730602	1.65473666177811
 21- 21:	ARIC|g339.t1	ARIC|g21939.t1	 1e-128	0.341720346019759	1.3303796067361
 21- 22:	ARIC|g340.t1	ARIC|g21938.t1	      0	0.169633877330627	1.50900340423994
 21- 23:	ARIC|g343.t1	ARIC|g21935.t1	 9e-170	0.161761098741751	0.835627906807217
 21- 24:	ARIC|g344.t1	ARIC|g21934.t1	 2e-172	0.428260063222846	1.19291399813857
 21- 25:	ARIC|g347.t1	ARIC|g21928.t1	  3e-47	0.704177735294893	0.895399085038969
 21- 26:	ARIC|g349.t1	ARIC|g21925.t1	 6e-113	0.138808561138753	1.1471246875849
 21- 27:	ARIC|g350.t1	ARIC|g21921.t1	  2e-96	0.337024028218045	0.70573301712873
 21- 28:	ARIC|g351.t1	ARIC|g21918.t1	 3e-170	0.456718262994004	1.23111698536131
 21- 29:	ARIC|g353.t1	ARIC|g21916.t1	      0	0.100516660119509	1.57853473770307
 21- 30:	ARIC|g354.t1	ARIC|g21914.t1	  2e-37	0.41357335210699	0.955896132098086
 21- 31:	ARIC|g360.t1	ARIC|g21912.t1	 2e-228	0.242966396025367	0.64560403256502
 21- 32:	ARIC|g363.t1	ARIC|g21911.t1	 6e-142	0.363307288778387	1.52085481903363
 21- 33:	ARIC|g364.t1	ARIC|g21909.t1	  3e-88	0.617838992066708	0.744736403090147
 21- 34:	ARIC|g366.t1	ARIC|g21907.t1	  1e-43	0.448176236554812	1.41019817310206
 21- 35:	ARIC|g367.t1	ARIC|g21906.t1	      0	0.337988075403909	1.29790913216177
 21- 36:	ARIC|g371.t1	ARIC|g21904.t1	  7e-43	0.625334562412963	1.59916249266231
 21- 37:	ARIC|g372.t1	ARIC|g21903.t1	  4e-42	0.29247069117915	0.425214433499457
 21- 38:	ARIC|g378.t1	ARIC|g21899.t1	 2e-111	0.372720437721614	1.94784997744427
 21- 39:	ARIC|g379.t1	ARIC|g21898.t1	 4e-132	0.416348564953071	1.10998488389791
 21- 40:	ARIC|g384.t1	ARIC|g21890.t1	 2e-126	0.418814651398466	1.85608543286822
 21- 41:	ARIC|g385.t1	ARIC|g21885.t1	 1e-149	0.73367701334697	0.810005899989672
 21- 42:	ARIC|g387.t1	ARIC|g21884.t1	  1e-88	0.411074592091579	2.33469387345585
 21- 43:	ARIC|g389.t1	ARIC|g21881.t1	  3e-29	0.68274423930426	1.05657541272896
 21- 44:	ARIC|g391.t1	ARIC|g21880.t1	 2e-274	0.211582857606858	1.30181906702607
 21- 45:	ARIC|g392.t1	ARIC|g21878.t1	  7e-64	0.276605223290817	1.0766289177411
 21- 46:	ARIC|g393.t1	ARIC|g21877.t1	 6e-281	0.259481992365185	1.19378459906037
 21- 47:	ARIC|g396.t1	ARIC|g21873.t1	  1e-33	0.268532902159556	1.2962923914716
 21- 48:	ARIC|g398.t1	ARIC|g21869.t1	  4e-58	0.43897895553805	0.717649499943522
 21- 49:	ARIC|g399.t1	ARIC|g21868.t1	  1e-45	0.295367883481875	2.21171197206816
 21- 50:	ARIC|g401.t1	ARIC|g21866.t1	  4e-22	0.912943793926309	1.11481606943443
## Alignment 22: score=728.0 e_value=1.1e-36 N=15 Ar1&Ar87 plus
 22-  0:	ARIC|g249.t1	ARIC|g10500.t1	  3e-87	0.4581561445009	1.31781770527605
 22-  1:	ARIC|g250.t1	ARIC|g10504.t1	 9e-180	0.270367848484071	1.13916171053846
 22-  2:	ARIC|g252.t1	ARIC|g10508.t1	      0	0.438123883148642	1.47212113022602
 22-  3:	ARIC|g253.t1	ARIC|g10509.t1	 3e-135	0.457221796625552	1.63001946511473
 22-  4:	ARIC|g254.t1	ARIC|g10510.t1	  9e-34	0.966903118990576	0.491552305260261
 22-  5:	ARIC|g256.t1	ARIC|g10514.t1	  3e-99	0.147515183675605	1.23654557055283
 22-  6:	ARIC|g260.t1	ARIC|g10517.t1	  1e-63	0.589572393208269	1.25117064528822
 22-  7:	ARIC|g261.t1	ARIC|g10518.t1	 3e-141	0.246823711823529	1.31839343816428
 22-  8:	ARIC|g262.t1	ARIC|g10519.t1	 6e-229	0.233571818898061	1.0186033568692
 22-  9:	ARIC|g264.t1	ARIC|g10520.t1	 5e-193	0.240489945508294	1.46618333243572
 22- 10:	ARIC|g266.t1	ARIC|g10528.t1	      0	0.264377793372644	1.43029073065713
 22- 11:	ARIC|g269.t1	ARIC|g10529.t1	  3e-91	0.778980944648555	0.766196277429176
 22- 12:	ARIC|g270.t1	ARIC|g10533.t1	 5e-129	0.33436526024284	1.11249304339524
 22- 13:	ARIC|g272.t1	ARIC|g10535.t1	 2e-197	0.334521741652837	1.99789133318117
 22- 14:	ARIC|g273.t1	ARIC|g10538.t1	 1e-201	0.266038828807444	1.22876906864044
## Alignment 23: score=1889.0 e_value=8.4e-133 N=39 Ar1&Ar87 minus
 23-  0:	ARIC|g264.t1	ARIC|g10520.t1	 5e-193	0.240489945508294	1.46618333243572
 23-  1:	ARIC|g276.t1	ARIC|g10508.t1	  4e-22	-2	-2
 23-  2:	ARIC|g287.t1	ARIC|g10499.t1	 7e-116	0.355048722070886	1.53905788031918
 23-  3:	ARIC|g288.t1	ARIC|g10494.t1	 2e-294	0.336821741212844	1.26508926642367
 23-  4:	ARIC|g290.t1	ARIC|g10492.t1	 3e-118	0.541121348629561	1.20153312255688
 23-  5:	ARIC|g291.t1	ARIC|g10491.t1	  4e-48	0.76151603882197	0.775645302254094
 23-  6:	ARIC|g293.t1	ARIC|g10490.t1	      0	0.376249590482499	1.38769375475594
 23-  7:	ARIC|g294.t1	ARIC|g10487.t1	 1e-242	0.379844163164118	1.54356899465339
 23-  8:	ARIC|g296.t1	ARIC|g10479.t1	 7e-144	0.356264100488865	1.05148658857615
 23-  9:	ARIC|g298.t1	ARIC|g10476.t1	 1e-129	0.297773609267838	3.11298247056846
 23- 10:	ARIC|g300.t1	ARIC|g10475.t1	      0	0.264811934162128	2.29210230606945
 23- 11:	ARIC|g302.t1	ARIC|g10471.t1	 2e-156	0.254534334270684	1.34955420113206
 23- 12:	ARIC|g305.t1	ARIC|g10468.t1	  1e-63	0.0177418089725999	0.776545662506282
 23- 13:	ARIC|g309.t1	ARIC|g10465.t1	 6e-285	0.118211649312196	1.16025722863497
 23- 14:	ARIC|g310.t1	ARIC|g10463.t1	 7e-230	0.0849892752152178	1.08730769948407
 23- 15:	ARIC|g313.t1	ARIC|g10461.t1	 1e-215	0.253751448130474	1.37537301236157
 23- 16:	ARIC|g316.t1	ARIC|g10460.t1	 6e-270	0.0646128414183516	1.16996249892707
 23- 17:	ARIC|g317.t1	ARIC|g10459.t1	  3e-28	0.583455786962563	1.12458148582138
 23- 18:	ARIC|g320.t1	ARIC|g10455.t1	 5e-182	0.216229512056228	1.34684583333018
 23- 19:	ARIC|g321.t1	ARIC|g10454.t1	 3e-143	0.280900629078826	1.30872863902481
 23- 20:	ARIC|g322.t1	ARIC|g10452.t1	  8e-97	0.0962553210431645	1.31629357678322
 23- 21:	ARIC|g324.t1	ARIC|g10450.t1	 4e-219	0.126369802201214	1.392966100513
 23- 22:	ARIC|g325.t1	ARIC|g10449.t1	 3e-102	0.447484668622972	0.801155262043491
 23- 23:	ARIC|g326.t1	ARIC|g10448.t1	 1e-264	0.210737453298833	1.26395840791473
 23- 24:	ARIC|g327.t1	ARIC|g10446.t1	  4e-73	0.662809189884571	1.03137505056957
 23- 25:	ARIC|g329.t1	ARIC|g10443.t1	 5e-141	0.283532378657927	1.83127894952892
 23- 26:	ARIC|g330.t1	ARIC|g10442.t1	 1e-164	0.17906951341618	1.31311746337345
 23- 27:	ARIC|g333.t1	ARIC|g10441.t1	  6e-96	0.0953950286160297	1.12409726885599
 23- 28:	ARIC|g336.t1	ARIC|g10438.t1	  9e-95	0.319402057959671	1.14914346904692
 23- 29:	ARIC|g337.t1	ARIC|g10437.t1	 4e-222	0.145755406365548	1.18849913206989
 23- 30:	ARIC|g338.t1	ARIC|g10436.t1	 2e-303	0.17387263105623	1.57010026277577
 23- 31:	ARIC|g339.t1	ARIC|g10435.t1	 5e-128	0.346737811752155	1.12897998992325
 23- 32:	ARIC|g340.t1	ARIC|g10434.t1	      0	0.1751175485027	1.5004828729514
 23- 33:	ARIC|g343.t1	ARIC|g10431.t1	 4e-129	0.202305833816133	0.682141226604515
 23- 34:	ARIC|g344.t1	ARIC|g10430.t1	 2e-174	0.432732060618574	1.10850451189269
 23- 35:	ARIC|g347.t1	ARIC|g10424.t1	  2e-46	0.667314911869949	0.964860287655868
 23- 36:	ARIC|g349.t1	ARIC|g10421.t1	 4e-112	0.148898883537673	1.28454810062945
 23- 37:	ARIC|g350.t1	ARIC|g10417.t1	 8e-101	0.375069501107327	0.715904011728611
 23- 38:	ARIC|g351.t1	ARIC|g10416.t1	 1e-170	0.444724836707465	1.17555371239238
## Alignment 24: score=500.0 e_value=1.2e-18 N=10 Ar1&Ar881 minus
 24-  0:	ARIC|g58.t1	ARIC|g47293.t1	      0	0.0105449891762239	0.097089990855858
 24-  1:	ARIC|g59.t1	ARIC|g47292.t1	      0	0.00791421697083936	0.0805794785773355
 24-  2:	ARIC|g60.t1	ARIC|g47291.t1	 3e-173	0.0087848734977399	0.145522534544141
 24-  3:	ARIC|g61.t1	ARIC|g47290.t1	 3e-127	0.016770885118618	0.0721999950227112
 24-  4:	ARIC|g62.t1	ARIC|g47289.t1	      0	0.0144666458407949	0.0876197793183901
 24-  5:	ARIC|g64.t1	ARIC|g47287.t1	 3e-177	0.016919998518426	0.0569668741816511
 24-  6:	ARIC|g65.t1	ARIC|g47286.t1	 8e-268	0.00393508035042551	0.0880875846935053
 24-  7:	ARIC|g67.t1	ARIC|g47284.t1	 3e-255	0.00496115584444029	0.079247487426407
 24-  8:	ARIC|g68.t1	ARIC|g47283.t1	  3e-68	0	0.162118992594194
 24-  9:	ARIC|g70.t1	ARIC|g47281.t1	 7e-147	0.00858624145949423	0.11866800391117
## Alignment 25: score=293.0 e_value=4.9e-09 N=6 Ar1&Ar973 plus
 25-  0:	ARIC|g44.t1	ARIC|g48043.t1	  2e-73	0.563868677132251	1.48290897114829
 25-  1:	ARIC|g45.t1	ARIC|g48045.t1	 5e-166	0.26050720428179	0.728557222044071
 25-  2:	ARIC|g49.t1	ARIC|g48046.t1	  1e-28	-2	-2
 25-  3:	ARIC|g50.t1	ARIC|g48047.t1	  3e-98	0.0828348327973066	1.44991045251743
 25-  4:	ARIC|g53.t1	ARIC|g48048.t1	 5e-134	0.361140957437395	1.63413798588047
 25-  5:	ARIC|g55.t1	ARIC|g48050.t1	 3e-224	0.27746321201246	1.37233800086818
## Alignment 26: score=541.0 e_value=1.9e-21 N=11 Ar10&Ar16 plus
 26-  0:	ARIC|g32311.t1	ARIC|g50076.t1	  6e-85	0.336062366712829	1.41090822933229
 26-  1:	ARIC|g32312.t1	ARIC|g50080.t1	 5e-182	0.2430991545749	0.901916868295828
 26-  2:	ARIC|g32313.t1	ARIC|g50081.t1	 9e-233	0.302954596275834	1.72821893559496
 26-  3:	ARIC|g32314.t1	ARIC|g50082.t1	 3e-117	0.197732704882246	0.719764091152656
 26-  4:	ARIC|g32317.t1	ARIC|g50085.t1	 2e-115	0.307090542245645	1.21002415279885
 26-  5:	ARIC|g32318.t1	ARIC|g50086.t1	  4e-65	0.431369861224296	2.75592131778627
 26-  6:	ARIC|g32322.t1	ARIC|g50089.t1	 7e-201	0.366709506945969	1.23445469690902
 26-  7:	ARIC|g32323.t1	ARIC|g50090.t1	 1e-166	0.453088826991367	1.41846679843132
 26-  8:	ARIC|g32325.t1	ARIC|g50091.t1	 4e-181	0.237505266900631	1.00494913966802
 26-  9:	ARIC|g32326.t1	ARIC|g50092.t1	 6e-107	0.546085172030653	0.603764246156529
 26- 10:	ARIC|g32329.t1	ARIC|g50094.t1	 5e-273	0.33827252297764	0.693727489095893
## Alignment 27: score=2244.0 e_value=2.9e-155 N=45 Ar10&Ar217 plus
 27-  0:	ARIC|g32017.t1	ARIC|g26245.t1	      0	0.0127182317420963	0.152755816754304
 27-  1:	ARIC|g32018.t1	ARIC|g26247.t1	      0	0.0232920571940056	0.149906348248375
 27-  2:	ARIC|g32019.t1	ARIC|g26248.t1	 3e-253	0.00574577864086605	0.149142370613471
 27-  3:	ARIC|g32020.t1	ARIC|g26249.t1	 1e-193	0.0428372952211655	0.184283224007443
 27-  4:	ARIC|g32021.t1	ARIC|g26250.t1	      0	0.0163802415933341	0.136391302234274
 27-  5:	ARIC|g32023.t1	ARIC|g26252.t1	 3e-178	0.0096742099132241	0.0629819092070836
 27-  6:	ARIC|g32025.t1	ARIC|g26254.t1	 3e-112	0.0284594129720725	0.114341993199127
 27-  7:	ARIC|g32027.t1	ARIC|g26256.t1	      0	0.0147355560365111	0.0994425533331424
 27-  8:	ARIC|g32029.t1	ARIC|g26258.t1	 2e-163	0.0251347902875066	0.122471011304445
 27-  9:	ARIC|g32030.t1	ARIC|g26259.t1	 9e-281	0.015503283445905	0.123519857225825
 27- 10:	ARIC|g32031.t1	ARIC|g26260.t1	      0	0.00633469285814201	0.115883576398054
 27- 11:	ARIC|g32032.t1	ARIC|g26261.t1	  2e-45	0.0568993130810351	0.115473669414864
 27- 12:	ARIC|g32033.t1	ARIC|g26262.t1	  5e-75	0.025185997239258	0.243793944063639
 27- 13:	ARIC|g32034.t1	ARIC|g26263.t1	 9e-184	0.0400638351601707	0.167743830146553
 27- 14:	ARIC|g32035.t1	ARIC|g26264.t1	 5e-125	0.00490518426045741	0.0799366971811115
 27- 15:	ARIC|g32036.t1	ARIC|g26265.t1	  1e-84	0.0185900842368419	0.0964163494787209
 27- 16:	ARIC|g32037.t1	ARIC|g26266.t1	 2e-221	0.0185447135269277	0.131168067550226
 27- 17:	ARIC|g32038.t1	ARIC|g26267.t1	 3e-146	0.00522877934842801	0.102620880119026
 27- 18:	ARIC|g32039.t1	ARIC|g26268.t1	      0	0.0119084867116604	0.09205991479932
 27- 19:	ARIC|g32040.t1	ARIC|g26269.t1	 6e-221	0.0333518288738347	0.0867329980557257
 27- 20:	ARIC|g32041.t1	ARIC|g26271.t1	 2e-149	0.00338028741225123	0.104036153773064
 27- 21:	ARIC|g32042.t1	ARIC|g26272.t1	 1e-152	0.0212215749263637	0.118277311073719
 27- 22:	ARIC|g32043.t1	ARIC|g26273.t1	 7e-174	0.101072102928632	0.164817283511316
 27- 23:	ARIC|g32044.t1	ARIC|g26274.t1	 2e-103	0.0570078331091984	0.113062320688606
 27- 24:	ARIC|g32047.t1	ARIC|g26277.t1	 1e-218	0.0221125343014675	0.118522019800859
 27- 25:	ARIC|g32048.t1	ARIC|g26278.t1	      0	0.00460222179600775	0.115897456341028
 27- 26:	ARIC|g32049.t1	ARIC|g26279.t1	 2e-225	0.0119915345218286	0.0940907296147762
 27- 27:	ARIC|g32050.t1	ARIC|g26280.t1	  1e-66	0.0277595294736891	0.0725641058409196
 27- 28:	ARIC|g32051.t1	ARIC|g26281.t1	 1e-203	0.0121533953671776	0.103018812035868
 27- 29:	ARIC|g32052.t1	ARIC|g26282.t1	      0	0.00746178137156987	0.134598553114303
 27- 30:	ARIC|g32053.t1	ARIC|g26283.t1	 8e-115	0.0154352901080407	0.203823539616333
 27- 31:	ARIC|g32054.t1	ARIC|g26284.t1	 5e-161	0.00927488310977703	0.108442933280428
 27- 32:	ARIC|g32055.t1	ARIC|g26286.t1	      0	0.00528274537849788	0.130497732149392
 27- 33:	ARIC|g32056.t1	ARIC|g26287.t1	 8e-114	0.0243676255683408	0.178495919415147
 27- 34:	ARIC|g32057.t1	ARIC|g26288.t1	      0	0.0378267539320372	0.161238090579213
 27- 35:	ARIC|g32058.t1	ARIC|g26289.t1	 7e-241	0.0947374952362963	0.275328180176789
 27- 36:	ARIC|g32060.t1	ARIC|g26292.t1	 1e-242	0.00623002630503477	0.124855023415448
 27- 37:	ARIC|g32061.t1	ARIC|g26293.t1	 5e-109	0.025231737313676	0.142015736265179
 27- 38:	ARIC|g32062.t1	ARIC|g26294.t1	 2e-114	0.0312599509463047	0.185163703801602
 27- 39:	ARIC|g32063.t1	ARIC|g26295.t1	 2e-136	0.037635478897704	0.151982955187182
 27- 40:	ARIC|g32065.t1	ARIC|g26296.t1	      0	0.00925937686672453	0.113252989413149
 27- 41:	ARIC|g32066.t1	ARIC|g26297.t1	 3e-236	0.00733822574707371	0.127768279437255
 27- 42:	ARIC|g32067.t1	ARIC|g26298.t1	 1e-286	0.00918480696857937	0.115148832914635
 27- 43:	ARIC|g32068.t1	ARIC|g26299.t1	 5e-147	0.00336606455621595	0.123790562997374
 27- 44:	ARIC|g32069.t1	ARIC|g26300.t1	 2e-281	0.0141638909981773	0.119192968934937
## Alignment 28: score=3441.0 e_value=3.1e-260 N=69 Ar10&Ar229 minus
 28-  0:	ARIC|g32070.t1	ARIC|g27213.t1	 2e-249	0.0105520541369186	0.108946933048648
 28-  1:	ARIC|g32071.t1	ARIC|g27212.t1	 1e-229	0.011093851157063	0.0924568898009807
 28-  2:	ARIC|g32072.t1	ARIC|g27211.t1	 8e-235	0.00533430413685526	0.0946709578385708
 28-  3:	ARIC|g32073.t1	ARIC|g27210.t1	      0	0.00965769249905139	0.123884564156845
 28-  4:	ARIC|g32074.t1	ARIC|g27209.t1	 9e-231	0.0213404634416597	0.183418234363519
 28-  5:	ARIC|g32075.t1	ARIC|g27208.t1	      0	0.0144326220209205	0.153776397479892
 28-  6:	ARIC|g32076.t1	ARIC|g27207.t1	 2e-218	0.00583093316034753	0.0987617952289315
 28-  7:	ARIC|g32077.t1	ARIC|g27206.t1	      0	0.00547628120751808	0.128842276559314
 28-  8:	ARIC|g32079.t1	ARIC|g27204.t1	      0	0.00416032130434333	0.118948657525522
 28-  9:	ARIC|g32080.t1	ARIC|g27203.t1	  6e-64	0.020822621402713	0.158782511845091
 28- 10:	ARIC|g32081.t1	ARIC|g27202.t1	      0	0.0150616922426209	0.0974840868149742
 28- 11:	ARIC|g32082.t1	ARIC|g27201.t1	  3e-42	0.0449385647505778	0.0375078154309961
 28- 12:	ARIC|g32083.t1	ARIC|g27200.t1	      0	0.00534960288736802	0.102040903190127
 28- 13:	ARIC|g32084.t1	ARIC|g27199.t1	      0	0.0602235031617411	0.112438981054371
 28- 14:	ARIC|g32085.t1	ARIC|g27198.t1	 9e-220	0.105548797596564	0.0858077633833083
 28- 15:	ARIC|g32086.t1	ARIC|g27197.t1	 5e-260	0.214268611917623	0.108220620903536
 28- 16:	ARIC|g32088.t1	ARIC|g27196.t1	  9e-65	0	0.121340215764185
 28- 17:	ARIC|g32089.t1	ARIC|g27195.t1	      0	0.0256752569723531	0.119115618571564
 28- 18:	ARIC|g32090.t1	ARIC|g27194.t1	 5e-215	0.0219253760937682	0.146859931012115
 28- 19:	ARIC|g32091.t1	ARIC|g27193.t1	 2e-226	0.0034097425655568	0.0842184023690731
 28- 20:	ARIC|g32092.t1	ARIC|g27192.t1	      0	0.0181619553110796	0.111295671076761
 28- 21:	ARIC|g32093.t1	ARIC|g27191.t1	 2e-123	0.00983459428358567	0.119200723738391
 28- 22:	ARIC|g32094.t1	ARIC|g27190.t1	 1e-181	0.0823461542452107	0.163126427047324
 28- 23:	ARIC|g32095.t1	ARIC|g27189.t1	  1e-47	0.0315480230242267	0.0745955951479785
 28- 24:	ARIC|g32096.t1	ARIC|g27188.t1	 6e-247	0.0128416800463062	0.0779922851430357
 28- 25:	ARIC|g32097.t1	ARIC|g27186.t1	  7e-27	0.710620501964022	0.591237875172791
 28- 26:	ARIC|g32099.t1	ARIC|g27185.t1	 4e-296	0.0379506409647245	0.129968667273818
 28- 27:	ARIC|g32100.t1	ARIC|g27183.t1	 2e-127	0.173666810608078	0.357316168892063
 28- 28:	ARIC|g32103.t1	ARIC|g27182.t1	 3e-289	0.0100949826303705	0.0715568224985883
 28- 29:	ARIC|g32104.t1	ARIC|g27181.t1	      0	0.00663965974181621	0.138066423525294
 28- 30:	ARIC|g32105.t1	ARIC|g27180.t1	      0	0.0229269673928346	0.156102261748448
 28- 31:	ARIC|g32107.t1	ARIC|g27178.t1	 3e-200	0.0260630229231698	0.146324161555121
 28- 32:	ARIC|g32108.t1	ARIC|g27177.t1	  2e-86	0	0.166116968413638
 28- 33:	ARIC|g32109.t1	ARIC|g27176.t1	      0	0.0112747538949467	0.12778899816401
 28- 34:	ARIC|g32110.t1	ARIC|g27175.t1	 2e-236	0.0347030908815396	0.143441475587897
 28- 35:	ARIC|g32111.t1	ARIC|g27174.t1	 1e-121	0.0235390356834852	0.105089635467852
 28- 36:	ARIC|g32112.t1	ARIC|g27173.t1	      0	0.0160150731814517	0.0684332490275964
 28- 37:	ARIC|g32114.t1	ARIC|g27171.t1	  5e-47	0.0271522864979704	0.069817817299509
 28- 38:	ARIC|g32115.t1	ARIC|g27170.t1	 2e-164	0.0110703116873405	0.143811425859535
 28- 39:	ARIC|g32116.t1	ARIC|g27169.t1	 3e-172	0.00875709292013578	0.113833897894055
 28- 40:	ARIC|g32117.t1	ARIC|g27168.t1	 2e-121	0.00652178022566545	0.148232258616291
 28- 41:	ARIC|g32118.t1	ARIC|g27167.t1	      0	0.0256885421780681	0.147197192367403
 28- 42:	ARIC|g32119.t1	ARIC|g27166.t1	  1e-57	0.087011042221638	0.150435411391934
 28- 43:	ARIC|g32120.t1	ARIC|g27165.t1	 5e-122	0.0063180436809442	0.124877870897086
 28- 44:	ARIC|g32121.t1	ARIC|g27164.t1	 8e-291	0.0232794031361173	0.115803873849079
 28- 45:	ARIC|g32122.t1	ARIC|g27163.t1	 7e-191	0	0.124326800835842
 28- 46:	ARIC|g32125.t1	ARIC|g27162.t1	      0	0.0315347841391124	0.116622379037755
 28- 47:	ARIC|g32126.t1	ARIC|g27161.t1	 1e-142	0.0172248133367432	0.143213458915361
 28- 48:	ARIC|g32127.t1	ARIC|g27159.t1	      0	0.0351682986691709	0.140739238609127
 28- 49:	ARIC|g32128.t1	ARIC|g27158.t1	 3e-126	0.0606588590406994	0.155625580682817
 28- 50:	ARIC|g32129.t1	ARIC|g27157.t1	 3e-133	0.0388196916130938	0.131655431093512
 28- 51:	ARIC|g32130.t1	ARIC|g27156.t1	 2e-157	0.01558092908302	0.0524230797130337
 28- 52:	ARIC|g32131.t1	ARIC|g27155.t1	      0	0.0238404893543933	0.140075179955853
 28- 53:	ARIC|g32132.t1	ARIC|g27154.t1	      0	0.0138169377259185	0.136549551265062
 28- 54:	ARIC|g32133.t1	ARIC|g27153.t1	 1e-152	0.0064008922992375	0.0941591797714477
 28- 55:	ARIC|g32134.t1	ARIC|g27152.t1	 1e-257	0.0235214352354868	0.150169148124692
 28- 56:	ARIC|g32135.t1	ARIC|g27151.t1	  2e-78	0.0203402296643954	0.111315003838705
 28- 57:	ARIC|g32136.t1	ARIC|g27150.t1	 4e-204	0.0194701199329886	0.122854617653336
 28- 58:	ARIC|g32137.t1	ARIC|g27149.t1	  8e-87	0.172774237474153	0.269920481887045
 28- 59:	ARIC|g32138.t1	ARIC|g27148.t1	 2e-258	0.0207028670983724	0.12123783302702
 28- 60:	ARIC|g32139.t1	ARIC|g27147.t1	 1e-222	0.0177249451639581	0.202980299030304
 28- 61:	ARIC|g32140.t1	ARIC|g27146.t1	 8e-171	0.00743500512648845	0.0734210243602672
 28- 62:	ARIC|g32141.t1	ARIC|g27145.t1	  3e-72	0.00937512207317362	0.0861602069988165
 28- 63:	ARIC|g32143.t1	ARIC|g27144.t1	 3e-214	0	0.125200202051482
 28- 64:	ARIC|g32144.t1	ARIC|g27143.t1	 2e-187	0.0203264473333435	0.144407333149119
 28- 65:	ARIC|g32145.t1	ARIC|g27142.t1	 4e-193	0.00528403770911017	0.118919407584018
 28- 66:	ARIC|g32146.t1	ARIC|g27141.t1	 7e-149	0.00992159983516595	0.181092228210845
 28- 67:	ARIC|g32147.t1	ARIC|g27140.t1	      0	0.00405269476487786	0.114919656765687
 28- 68:	ARIC|g32149.t1	ARIC|g27138.t1	      0	0.0199432237844083	0.15745114018302
## Alignment 29: score=295.0 e_value=1.4e-08 N=6 Ar10&Ar36 plus
 29-  0:	ARIC|g32190.t1	ARIC|g1889.t1	 1e-271	0.317675784639672	1.59696716930841
 29-  1:	ARIC|g32191.t1	ARIC|g1890.t1	  2e-86	0.442586215996282	1.21536581146551
 29-  2:	ARIC|g32194.t1	ARIC|g1893.t1	 1e-287	0.282748424247889	1.91224222296414
 29-  3:	ARIC|g32196.t1	ARIC|g1895.t1	 5e-181	0.199604242903751	1.56250725895984
 29-  4:	ARIC|g32197.t1	ARIC|g1897.t1	 1e-290	0.301971075021526	1.79436481091945
 29-  5:	ARIC|g32198.t1	ARIC|g1899.t1	 8e-196	0.23838615124511	0.809566450721902
## Alignment 30: score=4734.0 e_value=0 N=98 Ar10&Ar36 minus
 30-  0:	ARIC|g32071.t1	ARIC|g2006.t1	 1e-177	0.130693472058515	1.67351818777925
 30-  1:	ARIC|g32073.t1	ARIC|g2005.t1	      0	0.111071092134731	1.33000561333834
 30-  2:	ARIC|g32074.t1	ARIC|g2003.t1	 4e-182	0.151935492688735	1.74431289995525
 30-  3:	ARIC|g32077.t1	ARIC|g2001.t1	      0	0.138796441496118	1.3299746473998
 30-  4:	ARIC|g32079.t1	ARIC|g2000.t1	 3e-209	0.245791312474203	1.42129627467279
 30-  5:	ARIC|g32080.t1	ARIC|g1999.t1	  2e-17	0.574075193594127	0.939450046685665
 30-  6:	ARIC|g32081.t1	ARIC|g1998.t1	 8e-147	0.473086937108851	1.33700497500597
 30-  7:	ARIC|g32087.t1	ARIC|g1994.t1	 3e-230	0.378841014034369	0.482610980552753
 30-  8:	ARIC|g32088.t1	ARIC|g1992.t1	  5e-62	0.0390907329309621	1.80459432895117
 30-  9:	ARIC|g32089.t1	ARIC|g1991.t1	 2e-253	0.257528412878947	1.16424563748672
 30- 10:	ARIC|g32091.t1	ARIC|g1988.t1	 1e-162	0.172013081961919	1.2835222441033
 30- 11:	ARIC|g32092.t1	ARIC|g1987.t1	 5e-270	0.266879155490255	1.11055413767044
 30- 12:	ARIC|g32094.t1	ARIC|g1984.t1	  4e-45	0.766366468177319	1.56343973846685
 30- 13:	ARIC|g32096.t1	ARIC|g1983.t1	 1e-151	0.255949804389807	1.07462601789092
 30- 14:	ARIC|g32097.t1	ARIC|g1980.t1	  3e-71	0.309982412779801	0.855976273022369
 30- 15:	ARIC|g32098.t1	ARIC|g1979.t1	  3e-94	0.297591292802207	1.53942639257155
 30- 16:	ARIC|g32099.t1	ARIC|g1978.t1	 4e-185	0.334565539928915	1.39280436281746
 30- 17:	ARIC|g32100.t1	ARIC|g1977.t1	 6e-129	0.404657647554883	0.756367866948068
 30- 18:	ARIC|g32103.t1	ARIC|g1976.t1	 6e-248	0.124651701301026	1.230139821701
 30- 19:	ARIC|g32104.t1	ARIC|g1975.t1	 1e-209	0.196740060164376	1.66305716550008
 30- 20:	ARIC|g32105.t1	ARIC|g1971.t1	      0	0.266879903115983	1.49069966458278
 30- 21:	ARIC|g32110.t1	ARIC|g1969.t1	 8e-155	0.30155045088928	1.49471437071904
 30- 22:	ARIC|g32111.t1	ARIC|g1968.t1	  1e-55	0.449743734531457	1.44011605779811
 30- 23:	ARIC|g32112.t1	ARIC|g1965.t1	 6e-221	0.406349369248585	0.635641628394892
 30- 24:	ARIC|g32116.t1	ARIC|g1962.t1	 2e-142	0.138566430117189	2.01001401543473
 30- 25:	ARIC|g32117.t1	ARIC|g1961.t1	  1e-55	0.360791811111805	1.88655757806106
 30- 26:	ARIC|g32118.t1	ARIC|g1960.t1	  3e-22	1.15506983560822	0.760819191131864
 30- 27:	ARIC|g32120.t1	ARIC|g1957.t1	  3e-89	0.211158120836804	0.635598296410637
 30- 28:	ARIC|g32122.t1	ARIC|g1954.t1	 4e-152	0.137625775521884	1.4210465383106
 30- 29:	ARIC|g32125.t1	ARIC|g1951.t1	 4e-105	0.359018572595289	0.608563605082413
 30- 30:	ARIC|g32127.t1	ARIC|g1950.t1	  7e-58	0.750497351759944	0.96507207485596
 30- 31:	ARIC|g32130.t1	ARIC|g1947.t1	  4e-55	0.475088859695381	1.30195117278695
 30- 32:	ARIC|g32131.t1	ARIC|g1946.t1	 2e-208	0.395548383339336	1.08140749168493
 30- 33:	ARIC|g32133.t1	ARIC|g1943.t1	  6e-86	0.258618133699301	1.11108704544159
 30- 34:	ARIC|g32136.t1	ARIC|g1939.t1	  3e-80	0.640557640512062	0.518957372098361
 30- 35:	ARIC|g32137.t1	ARIC|g1938.t1	  2e-42	0.682872096829143	1.20756568462694
 30- 36:	ARIC|g32138.t1	ARIC|g1937.t1	 3e-166	0.248848061698966	1.32959367489093
 30- 37:	ARIC|g32150.t1	ARIC|g1935.t1	 6e-129	0.305333851029028	1.08411242438267
 30- 38:	ARIC|g32154.t1	ARIC|g1931.t1	 2e-159	0.121079688406733	1.33345418520706
 30- 39:	ARIC|g32156.t1	ARIC|g1930.t1	 1e-178	0.364147312271116	1.13350169555743
 30- 40:	ARIC|g32163.t1	ARIC|g1923.t1	  3e-98	0.0749118502484635	0.998797350453201
 30- 41:	ARIC|g32168.t1	ARIC|g1921.t1	 4e-107	0.634304267332542	1.23068333570684
 30- 42:	ARIC|g32169.t1	ARIC|g1920.t1	  1e-51	0.468972308859225	0.742614058736081
 30- 43:	ARIC|g32174.t1	ARIC|g1919.t1	  1e-18	-2	-2
 30- 44:	ARIC|g32175.t1	ARIC|g1915.t1	  4e-11	0.888314025793797	0.500872029431741
 30- 45:	ARIC|g32182.t1	ARIC|g1912.t1	      0	0.231194671982556	1.70518980509418
 30- 46:	ARIC|g32187.t1	ARIC|g1906.t1	 9e-121	0.41580845056353	1.4884439290523
 30- 47:	ARIC|g32188.t1	ARIC|g1903.t1	 1e-292	0.518712591047603	1.34525788142962
 30- 48:	ARIC|g32196.t1	ARIC|g1895.t1	 5e-181	0.199604242903751	1.56250725895984
 30- 49:	ARIC|g32199.t1	ARIC|g1888.t1	 3e-117	0.303159774370077	1.50841279489751
 30- 50:	ARIC|g32201.t1	ARIC|g1885.t1	 9e-213	0.281918860783269	1.4609551458101
 30- 51:	ARIC|g32202.t1	ARIC|g1884.t1	 2e-198	0.242055599499341	1.63441735786318
 30- 52:	ARIC|g32203.t1	ARIC|g1883.t1	 4e-130	0.450774419699445	1.12574335410442
 30- 53:	ARIC|g32204.t1	ARIC|g1882.t1	  5e-27	0.72258527027306	1.05783410398579
 30- 54:	ARIC|g32205.t1	ARIC|g1881.t1	  5e-17	0.842539539836624	1.11429619358106
 30- 55:	ARIC|g32207.t1	ARIC|g1880.t1	  9e-90	0.467263094397285	0.383442076202273
 30- 56:	ARIC|g32208.t1	ARIC|g1879.t1	 6e-120	0.383172672797609	0.903980843023175
 30- 57:	ARIC|g32210.t1	ARIC|g1877.t1	  1e-88	0.198319224152572	3.1843416603387
 30- 58:	ARIC|g32213.t1	ARIC|g1875.t1	 1e-208	0.2489398533376	2.37172910503486
 30- 59:	ARIC|g32216.t1	ARIC|g1869.t1	 5e-149	0.428613272683474	1.41092390512811
 30- 60:	ARIC|g32218.t1	ARIC|g1867.t1	 2e-145	0.299442982643922	1.98469570030352
 30- 61:	ARIC|g32219.t1	ARIC|g1866.t1	  2e-40	0.562383974778925	1.67954746096291
 30- 62:	ARIC|g32224.t1	ARIC|g1859.t1	  2e-39	0.615444973382666	1.19753299089279
 30- 63:	ARIC|g32225.t1	ARIC|g1858.t1	 1e-178	0.559957337634192	2.25805158010957
 30- 64:	ARIC|g32226.t1	ARIC|g1854.t1	  2e-66	0.215676853558369	1.2111099280028
 30- 65:	ARIC|g32229.t1	ARIC|g1852.t1	  6e-77	0.489148415021333	0.672600128152468
 30- 66:	ARIC|g32231.t1	ARIC|g1851.t1	  2e-73	0.223055266034719	1.70209360102169
 30- 67:	ARIC|g32233.t1	ARIC|g1849.t1	 2e-163	0.236285077157886	1.06108855545039
 30- 68:	ARIC|g32234.t1	ARIC|g1848.t1	 2e-262	0.235356386281784	1.23887396267396
 30- 69:	ARIC|g32235.t1	ARIC|g1845.t1	 2e-201	0.294398052247099	1.76539054847976
 30- 70:	ARIC|g32243.t1	ARIC|g1839.t1	  3e-36	0.431972440491241	1.75891604369183
 30- 71:	ARIC|g32245.t1	ARIC|g1836.t1	 2e-121	0.437177882025605	1.28126831241216
 30- 72:	ARIC|g32254.t1	ARIC|g1834.t1	 1e-128	0.369120156617984	1.39843337835805
 30- 73:	ARIC|g32255.t1	ARIC|g1833.t1	  9e-26	0.320502887195124	0.649138804875549
 30- 74:	ARIC|g32258.t1	ARIC|g1831.t1	  3e-72	0.46401977843535	0.583037903872021
 30- 75:	ARIC|g32259.t1	ARIC|g1830.t1	 2e-286	0.344328016619107	2.08723713298271
 30- 76:	ARIC|g32262.t1	ARIC|g1829.t1	      0	0.211053623701853	1.29877850187892
 30- 77:	ARIC|g32265.t1	ARIC|g1828.t1	  2e-27	0.539586990179994	2.17559509001894
 30- 78:	ARIC|g32272.t1	ARIC|g1821.t1	  5e-91	0.203073857492723	0.750026282643782
 30- 79:	ARIC|g32274.t1	ARIC|g1818.t1	      0	0.146185229517994	1.59202747922426
 30- 80:	ARIC|g32275.t1	ARIC|g1816.t1	  3e-75	0.395085162936923	0.704008171890582
 30- 81:	ARIC|g32279.t1	ARIC|g1815.t1	  1e-90	0.29076179115822	1.04138863731313
 30- 82:	ARIC|g32280.t1	ARIC|g1814.t1	 1e-188	0.126113253845938	2.28137230502586
 30- 83:	ARIC|g32281.t1	ARIC|g1813.t1	 7e-166	0.144085451402091	0.955275637377884
 30- 84:	ARIC|g32283.t1	ARIC|g1812.t1	  2e-92	0.393456171000256	1.19644820432544
 30- 85:	ARIC|g32284.t1	ARIC|g1811.t1	 2e-160	0.358175820162292	2.14506357522145
 30- 86:	ARIC|g32290.t1	ARIC|g1807.t1	      0	0.0985665305357308	2.05920249057135
 30- 87:	ARIC|g32291.t1	ARIC|g1806.t1	  3e-71	0.492495137462073	1.16809442880966
 30- 88:	ARIC|g32292.t1	ARIC|g1805.t1	  2e-49	0.137347190564077	0.822719546797358
 30- 89:	ARIC|g32294.t1	ARIC|g1803.t1	  2e-41	0.391568554227543	1.37475182082158
 30- 90:	ARIC|g32297.t1	ARIC|g1799.t1	 4e-144	0.335131168855056	1.66310533018333
 30- 91:	ARIC|g32298.t1	ARIC|g1798.t1	 6e-194	0.029081735575445	1.22329528233545
 30- 92:	ARIC|g32302.t1	ARIC|g1795.t1	 1e-132	0.245725692278172	1.58694304079675
 30- 93:	ARIC|g32304.t1	ARIC|g1793.t1	 6e-140	0.295211916999837	1.48873711633842
 30- 94:	ARIC|g32305.t1	ARIC|g1792.t1	  3e-35	0.507177531308721	1.92295252436037
 30- 95:	ARIC|g32307.t1	ARIC|g1791.t1	 2e-189	0.318152636593301	1.54372641670689
 30- 96:	ARIC|g32308.t1	ARIC|g1788.t1	  3e-93	0.0916352190914557	1.53788887665794
 30- 97:	ARIC|g32309.t1	ARIC|g1785.t1	  3e-52	1.24711933938909	0.168647431645303
## Alignment 31: score=730.0 e_value=4.1e-36 N=15 Ar10&Ar453 plus
 31-  0:	ARIC|g32033.t1	ARIC|g38838.t1	  2e-56	0.204529213696668	4.99734952199307
 31-  1:	ARIC|g32035.t1	ARIC|g38842.t1	 6e-115	0.063031910621871	0.890784212590616
 31-  2:	ARIC|g32036.t1	ARIC|g38844.t1	  1e-62	0.163543259725122	1.51856648773896
 31-  3:	ARIC|g32038.t1	ARIC|g38846.t1	 8e-124	0.135330227407944	1.15802678180841
 31-  4:	ARIC|g32039.t1	ARIC|g38847.t1	      0	0.1105531975236	1.30515933710069
 31-  5:	ARIC|g32040.t1	ARIC|g38848.t1	 1e-171	0.197109941885989	0.877611554244997
 31-  6:	ARIC|g32043.t1	ARIC|g38852.t1	  1e-27	0.893728529746444	0.996216432203012
 31-  7:	ARIC|g32047.t1	ARIC|g38855.t1	 9e-116	0.346123392497603	0.991258850662557
 31-  8:	ARIC|g32049.t1	ARIC|g38856.t1	 4e-124	0.207886610131015	0.868769339604872
 31-  9:	ARIC|g32051.t1	ARIC|g38858.t1	 7e-148	0.195411368846875	1.49238483052869
 31- 10:	ARIC|g32053.t1	ARIC|g38861.t1	  1e-52	0.37266732849547	1.31963740708638
 31- 11:	ARIC|g32054.t1	ARIC|g38864.t1	 2e-105	0.453517133125024	0.449250697127801
 31- 12:	ARIC|g32060.t1	ARIC|g38866.t1	 8e-206	0.125481573303577	2.28339182829256
 31- 13:	ARIC|g32063.t1	ARIC|g38868.t1	  4e-62	0.557368200850955	0.976658432932012
 31- 14:	ARIC|g32064.t1	ARIC|g38869.t1	  2e-69	0.0442998547585738	0.431109217697874
## Alignment 32: score=7427.0 e_value=0 N=149 Ar10&Ar46 plus
 32-  0:	ARIC|g32152.t1	ARIC|g3797.t1	  6e-98	0.107263186503609	0.104337998616936
 32-  1:	ARIC|g32153.t1	ARIC|g3798.t1	      0	0.00945685582624681	0.158331902704556
 32-  2:	ARIC|g32154.t1	ARIC|g3799.t1	 3e-192	0.0167268306684132	0.141312534603396
 32-  3:	ARIC|g32155.t1	ARIC|g3800.t1	 1e-113	0.0201489619454787	0.105702255473325
 32-  4:	ARIC|g32156.t1	ARIC|g3802.t1	      0	0.0169509685246339	0.107220522013711
 32-  5:	ARIC|g32157.t1	ARIC|g3803.t1	 2e-151	0.0337135408966997	0.107325632730505
 32-  6:	ARIC|g32158.t1	ARIC|g3804.t1	 1e-175	0.0294754597121845	0.160713813781378
 32-  7:	ARIC|g32159.t1	ARIC|g3805.t1	  1e-89	0.0447563731526313	0.0976569905417021
 32-  8:	ARIC|g32160.t1	ARIC|g3808.t1	 5e-195	0.0154148008036216	0.054915443380636
 32-  9:	ARIC|g32162.t1	ARIC|g3811.t1	 2e-282	0.0369399011978531	0.13388781920853
 32- 10:	ARIC|g32163.t1	ARIC|g3812.t1	 5e-106	0.00512767727516574	0.121600362635675
 32- 11:	ARIC|g32164.t1	ARIC|g3813.t1	 2e-213	0.0203422580544184	0.0887236678578938
 32- 12:	ARIC|g32165.t1	ARIC|g3814.t1	      0	0.0119239395508487	0.103494727265043
 32- 13:	ARIC|g32166.t1	ARIC|g3815.t1	      0	0.00804211008102866	0.127888455017589
 32- 14:	ARIC|g32167.t1	ARIC|g3816.t1	      0	0.0177742408110822	0.127863769554881
 32- 15:	ARIC|g32168.t1	ARIC|g3817.t1	      0	0.0138425006305558	0.117870165446076
 32- 16:	ARIC|g32169.t1	ARIC|g3818.t1	 2e-181	0.0239940489332491	0.0871596303651495
 32- 17:	ARIC|g32170.t1	ARIC|g3819.t1	 3e-194	0.00919451094993946	0.105268018271192
 32- 18:	ARIC|g32171.t1	ARIC|g3820.t1	 3e-203	0.0159498905428311	0.109016091748199
 32- 19:	ARIC|g32172.t1	ARIC|g3821.t1	  7e-62	0.0231604122094343	0.0873259373306912
 32- 20:	ARIC|g32173.t1	ARIC|g3822.t1	  2e-64	0.0223133903689122	0.146658436593978
 32- 21:	ARIC|g32174.t1	ARIC|g3823.t1	 9e-102	0.19952640870638	0.0889342008590995
 32- 22:	ARIC|g32175.t1	ARIC|g3824.t1	  2e-95	0.00987831204883008	0.0420793959773312
 32- 23:	ARIC|g32176.t1	ARIC|g3825.t1	  2e-90	0.00509556100191326	0.0169738503451481
 32- 24:	ARIC|g32177.t1	ARIC|g3826.t1	 2e-130	0.0145569391559739	0.180180214486094
 32- 25:	ARIC|g32179.t1	ARIC|g3828.t1	  4e-20	0.102216586170697	0.185870755799798
 32- 26:	ARIC|g32180.t1	ARIC|g3829.t1	  5e-89	0.0443843540240294	0.0574787449825853
 32- 27:	ARIC|g32181.t1	ARIC|g3830.t1	      0	0.015665675571965	0.140349141290227
 32- 28:	ARIC|g32182.t1	ARIC|g3831.t1	      0	0.0139205195475405	0.15237238556771
 32- 29:	ARIC|g32183.t1	ARIC|g3832.t1	  7e-80	0.0302862897519225	0.205897317450207
 32- 30:	ARIC|g32184.t1	ARIC|g3833.t1	  1e-57	0.0519688353535439	0.0715300147452333
 32- 31:	ARIC|g32186.t1	ARIC|g3834.t1	      0	0.0166035917287988	0.102682468735842
 32- 32:	ARIC|g32187.t1	ARIC|g3835.t1	 8e-263	0.0228018455802286	0.128455843200115
 32- 33:	ARIC|g32188.t1	ARIC|g3836.t1	      0	0.0272034915229102	0.184998963266603
 32- 34:	ARIC|g32189.t1	ARIC|g3837.t1	  2e-86	0.0267169834059812	0.139125907283501
 32- 35:	ARIC|g32190.t1	ARIC|g3838.t1	      0	0.0395348436919098	0.187946252842084
 32- 36:	ARIC|g32191.t1	ARIC|g3839.t1	 4e-205	0.0447498553243552	0.185172406258088
 32- 37:	ARIC|g32192.t1	ARIC|g3840.t1	  4e-34	0.0817764496044711	0.22405104229734
 32- 38:	ARIC|g32194.t1	ARIC|g3841.t1	      0	0.0424287109203001	0.15431432612481
 32- 39:	ARIC|g32196.t1	ARIC|g3842.t1	 9e-253	0.0151431071750919	0.114473428188389
 32- 40:	ARIC|g32197.t1	ARIC|g3843.t1	      0	0.0201674985142681	0.147779174490363
 32- 41:	ARIC|g32198.t1	ARIC|g3844.t1	      0	0.0136321679163291	0.139306392233547
 32- 42:	ARIC|g32199.t1	ARIC|g3845.t1	 3e-197	0.0180188846902424	0.12183585240977
 32- 43:	ARIC|g32200.t1	ARIC|g3846.t1	 4e-158	0.05567860358663	0.209198065799156
 32- 44:	ARIC|g32201.t1	ARIC|g3847.t1	      0	0.015246364177969	0.140063097729344
 32- 45:	ARIC|g32202.t1	ARIC|g3848.t1	 4e-294	0.0136580812411355	0.154551935844272
 32- 46:	ARIC|g32203.t1	ARIC|g3849.t1	      0	0.0347177856539489	0.143819317792665
 32- 47:	ARIC|g32204.t1	ARIC|g3850.t1	 1e-168	0.0135342018518809	0.18141029703566
 32- 48:	ARIC|g32205.t1	ARIC|g3851.t1	 9e-106	0.0148336108437327	0.0965484382427115
 32- 49:	ARIC|g32206.t1	ARIC|g3852.t1	 7e-200	0.143223103337704	0.0924859070563723
 32- 50:	ARIC|g32208.t1	ARIC|g3853.t1	 3e-295	0.0283478903512418	0.107931448595432
 32- 51:	ARIC|g32209.t1	ARIC|g3854.t1	  6e-47	0.12745011783497	0.0935342147390822
 32- 52:	ARIC|g32210.t1	ARIC|g3855.t1	 1e-122	0.00584988341120247	0.121940919477753
 32- 53:	ARIC|g32211.t1	ARIC|g3856.t1	      0	0.00881236191988137	0.151009778372651
 32- 54:	ARIC|g32212.t1	ARIC|g3857.t1	 5e-306	0.0097814183592793	0.0732646478512123
 32- 55:	ARIC|g32213.t1	ARIC|g3858.t1	 5e-282	0.0164451586676837	0.139053513788603
 32- 56:	ARIC|g32216.t1	ARIC|g3860.t1	      0	0.0333797516759643	0.149968800452937
 32- 57:	ARIC|g32218.t1	ARIC|g3862.t1	 2e-247	0.0175975486328348	0.116155583865025
 32- 58:	ARIC|g32219.t1	ARIC|g3863.t1	 8e-132	0.0173259984550485	0.105808948694929
 32- 59:	ARIC|g32220.t1	ARIC|g3864.t1	 7e-197	0.00766861511136323	0.140098033244212
 32- 60:	ARIC|g32222.t1	ARIC|g3866.t1	      0	0.0278083177398244	0.139969230509369
 32- 61:	ARIC|g32223.t1	ARIC|g3867.t1	 6e-129	0.00616970060226239	0.030049086623047
 32- 62:	ARIC|g32224.t1	ARIC|g3869.t1	 2e-175	0.0271369342011383	0.115081694440076
 32- 63:	ARIC|g32225.t1	ARIC|g3870.t1	      0	0.028704254203883	0.164526675905572
 32- 64:	ARIC|g32226.t1	ARIC|g3871.t1	  5e-92	0.0290124811305701	0.204380455824409
 32- 65:	ARIC|g32227.t1	ARIC|g3872.t1	 7e-179	0.0215793712655383	0.104138108496458
 32- 66:	ARIC|g32229.t1	ARIC|g3874.t1	 7e-291	0.00347801507283214	0.0988714369328799
 32- 67:	ARIC|g32230.t1	ARIC|g3875.t1	      0	0.00959410033323991	0.130167787689155
 32- 68:	ARIC|g32231.t1	ARIC|g3876.t1	 4e-103	0.0437601318296678	0.0880129524129092
 32- 69:	ARIC|g32232.t1	ARIC|g3877.t1	 5e-249	0.0102926394496869	0.147737163918736
 32- 70:	ARIC|g32233.t1	ARIC|g3878.t1	 4e-281	0.0134865400679959	0.162302142039868
 32- 71:	ARIC|g32234.t1	ARIC|g3879.t1	      0	0.0183350678549746	0.149684065411288
 32- 72:	ARIC|g32235.t1	ARIC|g3880.t1	      0	0.0212624210329402	0.196413284722981
 32- 73:	ARIC|g32237.t1	ARIC|g3882.t1	 1e-186	0.0612058711289256	0.178004088054913
 32- 74:	ARIC|g32238.t1	ARIC|g3883.t1	 1e-149	0.0291845694276151	0.144144978954832
 32- 75:	ARIC|g32240.t1	ARIC|g3885.t1	 4e-187	0.0650910918395786	0.12033755691325
 32- 76:	ARIC|g32241.t1	ARIC|g3886.t1	 1e-169	0.126690734591516	0.128474195009825
 32- 77:	ARIC|g32242.t1	ARIC|g3888.t1	 1e-136	0.0106494911581614	0.181380281637757
 32- 78:	ARIC|g32243.t1	ARIC|g3889.t1	  2e-76	0.0252588986520288	0.177467196731671
 32- 79:	ARIC|g32244.t1	ARIC|g3890.t1	 1e-273	0.0230140493474354	0.12886456774317
 32- 80:	ARIC|g32245.t1	ARIC|g3891.t1	 2e-261	0.016867804517709	0.133922372331082
 32- 81:	ARIC|g32247.t1	ARIC|g3893.t1	 1e-200	0.0159662154785379	0.110017340618959
 32- 82:	ARIC|g32248.t1	ARIC|g3894.t1	 5e-140	0.100275318126067	0.172324800712288
 32- 83:	ARIC|g32249.t1	ARIC|g3895.t1	 2e-116	0.0230787440000652	0.115613009870444
 32- 84:	ARIC|g32250.t1	ARIC|g3896.t1	  9e-61	0.472239083890226	0.0372377297457229
 32- 85:	ARIC|g32251.t1	ARIC|g3897.t1	 3e-189	0.0461388249030204	0.167017450279552
 32- 86:	ARIC|g32252.t1	ARIC|g3898.t1	 7e-218	0.0142769937556765	0.187076046359496
 32- 87:	ARIC|g32253.t1	ARIC|g3899.t1	  5e-42	0.0690141740401891	0.089658862987337
 32- 88:	ARIC|g32254.t1	ARIC|g3900.t1	 8e-247	0.0156077815881653	0.0951420469048789
 32- 89:	ARIC|g32255.t1	ARIC|g3901.t1	  2e-47	0.049106416393611	0.170461280838362
 32- 90:	ARIC|g32256.t1	ARIC|g3902.t1	 2e-148	0.115574906890783	0.221916106553552
 32- 91:	ARIC|g32257.t1	ARIC|g3903.t1	 8e-123	0.013880105337026	0.148800796626227
 32- 92:	ARIC|g32258.t1	ARIC|g3904.t1	 1e-133	0.0464364923107347	0.0937150585572099
 32- 93:	ARIC|g32259.t1	ARIC|g3906.t1	      0	0.142589401545813	0.550659119192229
 32- 94:	ARIC|g32261.t1	ARIC|g3907.t1	 2e-222	0.0341121683294192	0.172064139445324
 32- 95:	ARIC|g32262.t1	ARIC|g3908.t1	 3e-292	0.0296510597772905	0.0617355595072799
 32- 96:	ARIC|g32263.t1	ARIC|g3910.t1	  6e-51	-2	-2
 32- 97:	ARIC|g32265.t1	ARIC|g3911.t1	  2e-73	0.00672085147120602	0.110800159129969
 32- 98:	ARIC|g32268.t1	ARIC|g3913.t1	 4e-109	0.0216415926244168	0.0852769402314162
 32- 99:	ARIC|g32269.t1	ARIC|g3914.t1	 3e-221	0.0184993056469219	0.118982425380281
 32-100:	ARIC|g32270.t1	ARIC|g3915.t1	 5e-220	0.0234896634228088	0.150991620962428
 32-101:	ARIC|g32271.t1	ARIC|g3916.t1	      0	0.00417552325446332	0.133152611360014
 32-102:	ARIC|g32272.t1	ARIC|g3917.t1	 4e-134	0.0136176925398675	0.0928335758860083
 32-103:	ARIC|g32273.t1	ARIC|g3918.t1	  5e-39	0.00581398260323845	0.0858077633833082
 32-104:	ARIC|g32274.t1	ARIC|g3919.t1	      0	0.00970656361281631	0.11494342675303
 32-105:	ARIC|g32275.t1	ARIC|g3920.t1	 3e-163	0.0163070043410609	0.135863698206801
 32-106:	ARIC|g32276.t1	ARIC|g3921.t1	 1e-172	0.0226030844540529	0.148931200934244
 32-107:	ARIC|g32277.t1	ARIC|g3922.t1	      0	0.0168894853184937	0.176056790838819
 32-108:	ARIC|g32278.t1	ARIC|g3923.t1	      0	0.00930855078180344	0.153892310773211
 32-109:	ARIC|g32279.t1	ARIC|g3924.t1	 4e-186	0.00843100213164374	0.16763385571857
 32-110:	ARIC|g32280.t1	ARIC|g3925.t1	 3e-220	0.00769660410290969	0.116697850115221
 32-111:	ARIC|g32281.t1	ARIC|g3926.t1	 5e-278	0.0117978686240225	0.152334888454493
 32-112:	ARIC|g32282.t1	ARIC|g3927.t1	      0	0.0210421041422303	0.130557578651234
 32-113:	ARIC|g32283.t1	ARIC|g3928.t1	 1e-205	0.00608646067037517	0.130857271428272
 32-114:	ARIC|g32284.t1	ARIC|g3929.t1	 5e-307	0.019221553910917	0.165472450930421
 32-115:	ARIC|g32285.t1	ARIC|g3930.t1	 3e-159	0.0900396028419681	0.215906596788378
 32-116:	ARIC|g32286.t1	ARIC|g3931.t1	  9e-70	0.0105019218825403	0.143291427572032
 32-117:	ARIC|g32288.t1	ARIC|g3932.t1	      0	0.0197979909567092	0.131629526694557
 32-118:	ARIC|g32289.t1	ARIC|g3933.t1	      0	0.0238259709209673	0.154610843915236
 32-119:	ARIC|g32290.t1	ARIC|g3934.t1	      0	0.00671726031125665	0.151165947737926
 32-120:	ARIC|g32291.t1	ARIC|g3935.t1	 4e-177	0.0259588753582996	0.120660919167064
 32-121:	ARIC|g32292.t1	ARIC|g3936.t1	  9e-66	0.00682598568475923	0.0722207028150549
 32-122:	ARIC|g32293.t1	ARIC|g3937.t1	      0	0.01520728131925	0.144865132222807
 32-123:	ARIC|g32294.t1	ARIC|g3938.t1	  8e-98	0.016791746170109	0.137132914796851
 32-124:	ARIC|g32296.t1	ARIC|g3940.t1	      0	0.115995732858095	0.0846632134070407
 32-125:	ARIC|g32298.t1	ARIC|g3941.t1	 5e-204	0.00383142595704185	0.127969137773072
 32-126:	ARIC|g32299.t1	ARIC|g3942.t1	  3e-60	0.135148356657772	0.204422453024607
 32-127:	ARIC|g32300.t1	ARIC|g3943.t1	  1e-42	0.0825078818052512	0.135901771872705
 32-128:	ARIC|g32301.t1	ARIC|g3944.t1	 2e-143	0.0463028003430398	0.201774846491003
 32-129:	ARIC|g32302.t1	ARIC|g3945.t1	 5e-188	0.105234003149705	0.104394669382462
 32-130:	ARIC|g32304.t1	ARIC|g3946.t1	 1e-229	0.0178361264579966	0.177905708454543
 32-131:	ARIC|g32305.t1	ARIC|g3947.t1	  2e-85	0.073381056600917	0.0992792540281
 32-132:	ARIC|g32307.t1	ARIC|g3949.t1	      0	0.0169933095583521	0.0777394299845027
 32-133:	ARIC|g32308.t1	ARIC|g3950.t1	 2e-124	0.00993227559794766	0.12994318387707
 32-134:	ARIC|g32309.t1	ARIC|g3951.t1	      0	0.0108863637838473	0.0928629357979884
 32-135:	ARIC|g32311.t1	ARIC|g3953.t1	 1e-205	0.0176292283999605	0.104990394725545
 32-136:	ARIC|g32312.t1	ARIC|g3954.t1	      0	0.0167391265027795	0.145220607733118
 32-137:	ARIC|g32314.t1	ARIC|g3956.t1	  4e-96	0.0871851347136435	0.0738657272775483
 32-138:	ARIC|g32315.t1	ARIC|g3958.t1	  1e-67	0	0.0856035011092874
 32-139:	ARIC|g32316.t1	ARIC|g3959.t1	 2e-221	0.00233531374826273	0.133280155454462
 32-140:	ARIC|g32317.t1	ARIC|g3960.t1	      0	0.0188792804778298	0.111509032461949
 32-141:	ARIC|g32318.t1	ARIC|g3961.t1	 3e-119	0.0444867663075937	0.179716807973472
 32-142:	ARIC|g32319.t1	ARIC|g3962.t1	 2e-133	0.0208882882119916	0.170511768464705
 32-143:	ARIC|g32320.t1	ARIC|g3963.t1	 2e-179	0.0107939798769297	0.102348317920894
 32-144:	ARIC|g32321.t1	ARIC|g3964.t1	  1e-34	0.065844851990324	0.0362608381183453
 32-145:	ARIC|g32322.t1	ARIC|g3965.t1	      0	0.0215991258230334	0.149851838573288
 32-146:	ARIC|g32323.t1	ARIC|g3966.t1	      0	0.0255741521571739	0.152007578758489
 32-147:	ARIC|g32325.t1	ARIC|g3968.t1	 7e-298	0.0153512572740062	0.106001118041521
 32-148:	ARIC|g32326.t1	ARIC|g3969.t1	 4e-190	0.106539254102664	0.114578604302638
## Alignment 33: score=682.0 e_value=8.5e-32 N=14 Ar10&Ar559 minus
 33-  0:	ARIC|g32035.t1	ARIC|g42671.t1	 3e-115	0.0576613183926977	0.859200598578021
 33-  1:	ARIC|g32038.t1	ARIC|g42669.t1	 5e-124	0.133116427064516	0.962228303876772
 33-  2:	ARIC|g32039.t1	ARIC|g42668.t1	 1e-199	0.107366276528271	1.05123268701653
 33-  3:	ARIC|g32040.t1	ARIC|g42667.t1	 3e-170	0.204657776443394	0.860640357833506
 33-  4:	ARIC|g32043.t1	ARIC|g42663.t1	  3e-26	0.923341020401758	0.953479114514282
 33-  5:	ARIC|g32047.t1	ARIC|g42660.t1	 2e-115	0.32998126388477	0.922485637673766
 33-  6:	ARIC|g32049.t1	ARIC|g42659.t1	 3e-125	0.210834115360753	0.781215092327788
 33-  7:	ARIC|g32051.t1	ARIC|g42657.t1	 3e-147	0.191489142320467	1.62581901449489
 33-  8:	ARIC|g32053.t1	ARIC|g42654.t1	  1e-50	0.366696334830928	1.38648513272258
 33-  9:	ARIC|g32054.t1	ARIC|g42651.t1	 2e-105	0.447984218294945	0.446388649731832
 33- 10:	ARIC|g32060.t1	ARIC|g42649.t1	 2e-206	0.123780645211685	1.96432703631428
 33- 11:	ARIC|g32063.t1	ARIC|g42647.t1	  3e-63	0.54642992130586	0.873073826509389
 33- 12:	ARIC|g32064.t1	ARIC|g42646.t1	  3e-70	0.0369901790628313	0.463821996247798
 33- 13:	ARIC|g32065.t1	ARIC|g42644.t1	 5e-252	0.400406166258342	1.51309323979768
## Alignment 34: score=288.0 e_value=5.1e-08 N=6 Ar10&Ar56 plus
 34-  0:	ARIC|g32017.t1	ARIC|g5675.t1	 4e-246	0.292877464869393	1.7489678784798
 34-  1:	ARIC|g32018.t1	ARIC|g5677.t1	      0	0.368564673546522	1.20960156538483
 34-  2:	ARIC|g32023.t1	ARIC|g5680.t1	 2e-117	0.206269151076859	1.93563233446734
 34-  3:	ARIC|g32027.t1	ARIC|g5687.t1	 2e-282	0.374530280219916	1.2680983938916
 34-  4:	ARIC|g32031.t1	ARIC|g5689.t1	      0	0.278321149325864	0.806033834948501
 34-  5:	ARIC|g32033.t1	ARIC|g5691.t1	  2e-56	-2	-2
## Alignment 35: score=490.0 e_value=1.1e-18 N=10 Ar10&Ar632 minus
 35-  0:	ARIC|g32311.t1	ARIC|g44098.t1	  4e-84	0.331487842665709	1.35980697684303
 35-  1:	ARIC|g32312.t1	ARIC|g44093.t1	 1e-233	0.272011171840655	1.30732832329788
 35-  2:	ARIC|g32314.t1	ARIC|g44092.t1	 5e-118	0.189907195399623	0.673278253683551
 35-  3:	ARIC|g32317.t1	ARIC|g44089.t1	 6e-113	0.313787315083385	1.21767931752676
 35-  4:	ARIC|g32318.t1	ARIC|g44088.t1	  3e-65	0.438536234052613	3.03827949621246
 35-  5:	ARIC|g32319.t1	ARIC|g44086.t1	  6e-60	-2	-2
 35-  6:	ARIC|g32322.t1	ARIC|g44085.t1	 6e-200	0.370643213776621	1.22128701452064
 35-  7:	ARIC|g32323.t1	ARIC|g44084.t1	 3e-143	0.463425806116682	1.48325185280744
 35-  8:	ARIC|g32325.t1	ARIC|g44083.t1	 7e-185	0.227376685715889	0.993270854170565
 35-  9:	ARIC|g32326.t1	ARIC|g44082.t1	 7e-108	0.550076774605544	0.594194588215372
## Alignment 36: score=2007.0 e_value=5.4e-137 N=41 Ar10&Ar76 minus
 36-  0:	ARIC|g32067.t1	ARIC|g8719.t1	 7e-165	0.273168636395205	0.962865260769312
 36-  1:	ARIC|g32068.t1	ARIC|g8716.t1	 1e-131	0.0654689409354946	0.978944323150201
 36-  2:	ARIC|g32069.t1	ARIC|g8714.t1	 1e-140	0.383802219297836	1.16501725754878
 36-  3:	ARIC|g32071.t1	ARIC|g8712.t1	 3e-177	0.127542268810317	1.52521527745691
 36-  4:	ARIC|g32073.t1	ARIC|g8711.t1	      0	0.109443518910099	1.34273128301758
 36-  5:	ARIC|g32074.t1	ARIC|g8709.t1	 1e-181	0.153765858232546	1.5740591551461
 36-  6:	ARIC|g32077.t1	ARIC|g8707.t1	      0	0.137771126920355	1.25978718858958
 36-  7:	ARIC|g32079.t1	ARIC|g8706.t1	 3e-212	0.245222026929583	1.48157359883991
 36-  8:	ARIC|g32080.t1	ARIC|g8705.t1	  8e-18	0.576210355506857	0.889416556401527
 36-  9:	ARIC|g32081.t1	ARIC|g8704.t1	 7e-149	0.473777970271984	1.3233135927178
 36- 10:	ARIC|g32087.t1	ARIC|g8700.t1	 3e-231	0.376056450117437	0.491425157085339
 36- 11:	ARIC|g32088.t1	ARIC|g8698.t1	  5e-62	0.0390907329309621	1.80459432895117
 36- 12:	ARIC|g32089.t1	ARIC|g8697.t1	 2e-255	0.24862398469298	1.17602263923424
 36- 13:	ARIC|g32091.t1	ARIC|g8694.t1	 8e-163	0.172740266602574	1.0953194417639
 36- 14:	ARIC|g32092.t1	ARIC|g8693.t1	 3e-271	0.264169037095091	1.02288228641186
 36- 15:	ARIC|g32094.t1	ARIC|g8690.t1	  5e-44	0.729853848182816	1.55164457426197
 36- 16:	ARIC|g32096.t1	ARIC|g8689.t1	 5e-152	0.258774429988389	1.06823240503475
 36- 17:	ARIC|g32097.t1	ARIC|g8686.t1	  5e-72	0.302500251435071	0.854562420292981
 36- 18:	ARIC|g32098.t1	ARIC|g8685.t1	  5e-95	0.301118810799643	1.50748397619869
 36- 19:	ARIC|g32099.t1	ARIC|g8684.t1	 5e-184	0.334501761863591	1.43658119131761
 36- 20:	ARIC|g32101.t1	ARIC|g8683.t1	 3e-120	0.393342424440206	0.675732886223041
 36- 21:	ARIC|g32103.t1	ARIC|g8682.t1	 3e-248	0.122521072768817	1.25970919859167
 36- 22:	ARIC|g32104.t1	ARIC|g8681.t1	 8e-231	0.187991283385123	1.72720230121673
 36- 23:	ARIC|g32105.t1	ARIC|g8677.t1	      0	0.261412695351208	1.46194418707272
 36- 24:	ARIC|g32110.t1	ARIC|g8675.t1	 6e-153	0.303133519868584	1.23681947590108
 36- 25:	ARIC|g32111.t1	ARIC|g8674.t1	  2e-52	0.379411070202379	1.02413919887065
 36- 26:	ARIC|g32112.t1	ARIC|g8672.t1	 2e-220	0.40025465665913	0.615069624857183
 36- 27:	ARIC|g32116.t1	ARIC|g8669.t1	 2e-142	0.142594855847504	1.61474349176954
 36- 28:	ARIC|g32117.t1	ARIC|g8668.t1	  7e-56	0.377054064532547	1.73888693629968
 36- 29:	ARIC|g32118.t1	ARIC|g8667.t1	  2e-20	1.05289252872466	0.666105768551922
 36- 30:	ARIC|g32120.t1	ARIC|g8664.t1	  2e-88	0.181954191708493	1.02487123069437
 36- 31:	ARIC|g32122.t1	ARIC|g8661.t1	 4e-152	0.140704464260944	1.34381960192104
 36- 32:	ARIC|g32125.t1	ARIC|g8658.t1	 1e-108	0.353936001752732	0.631214074975906
 36- 33:	ARIC|g32127.t1	ARIC|g8657.t1	  2e-73	0.696140404064186	1.10281271565272
 36- 34:	ARIC|g32129.t1	ARIC|g8656.t1	  7e-45	0.589700838518093	1.04703169967798
 36- 35:	ARIC|g32130.t1	ARIC|g8655.t1	  6e-56	0.449056385261599	1.23257165916757
 36- 36:	ARIC|g32131.t1	ARIC|g8654.t1	 6e-269	0.392037277715634	1.07911054641607
 36- 37:	ARIC|g32133.t1	ARIC|g8651.t1	  2e-84	0.267416952345717	1.1955839564669
 36- 38:	ARIC|g32136.t1	ARIC|g8647.t1	  8e-82	0.610006010762413	0.534113286721519
 36- 39:	ARIC|g32137.t1	ARIC|g8646.t1	  2e-42	0.686076407517754	1.28118121239693
 36- 40:	ARIC|g32138.t1	ARIC|g8645.t1	 3e-165	0.251996019225351	1.35972410342421
## Alignment 37: score=2831.0 e_value=1.6e-224 N=59 Ar10&Ar80 plus
 37-  0:	ARIC|g32150.t1	ARIC|g9307.t1	 3e-129	0.302799537389407	1.07081115761558
 37-  1:	ARIC|g32154.t1	ARIC|g9311.t1	 2e-160	0.125477804809693	1.33918836936646
 37-  2:	ARIC|g32156.t1	ARIC|g9312.t1	 3e-175	0.376549917627364	1.06339488974852
 37-  3:	ARIC|g32163.t1	ARIC|g9319.t1	  3e-98	0.0734408812930148	1.03358673224336
 37-  4:	ARIC|g32168.t1	ARIC|g9321.t1	 2e-105	0.627715317701028	1.22842873579632
 37-  5:	ARIC|g32169.t1	ARIC|g9322.t1	  3e-51	0.466478540975647	0.841880423138049
 37-  6:	ARIC|g32174.t1	ARIC|g9323.t1	  2e-18	-2	-2
 37-  7:	ARIC|g32175.t1	ARIC|g9326.t1	  2e-48	0.351748321200117	1.47358397501977
 37-  8:	ARIC|g32182.t1	ARIC|g9330.t1	      0	0.234906012534945	1.92429868896459
 37-  9:	ARIC|g32187.t1	ARIC|g9336.t1	 3e-121	0.410581702470875	1.4051726511683
 37- 10:	ARIC|g32188.t1	ARIC|g9339.t1	 1e-218	0.491514536684132	1.31596627923793
 37- 11:	ARIC|g32194.t1	ARIC|g9348.t1	 2e-290	0.277640997472217	1.84937150020263
 37- 12:	ARIC|g32199.t1	ARIC|g9353.t1	 1e-118	0.304139650739881	1.33740647129324
 37- 13:	ARIC|g32201.t1	ARIC|g9356.t1	 7e-213	0.282898296607335	1.67197971922119
 37- 14:	ARIC|g32202.t1	ARIC|g9357.t1	 5e-196	0.237392347881545	1.95917787198393
 37- 15:	ARIC|g32203.t1	ARIC|g9358.t1	 2e-127	0.580992343043811	1.47137553930904
 37- 16:	ARIC|g32205.t1	ARIC|g9359.t1	  1e-17	0.813175689137132	1.24619139049179
 37- 17:	ARIC|g32207.t1	ARIC|g9360.t1	  6e-90	0.47786989812902	0.397712389122218
 37- 18:	ARIC|g32208.t1	ARIC|g9361.t1	 2e-125	0.390804685456391	0.967687315529382
 37- 19:	ARIC|g32210.t1	ARIC|g9363.t1	  2e-87	-2	-2
 37- 20:	ARIC|g32213.t1	ARIC|g9365.t1	 3e-208	0.247964981107804	2.14444665323364
 37- 21:	ARIC|g32216.t1	ARIC|g9371.t1	 1e-151	0.426095543322772	1.50677486434401
 37- 22:	ARIC|g32218.t1	ARIC|g9373.t1	 1e-145	0.319789847361846	1.18778869195597
 37- 23:	ARIC|g32224.t1	ARIC|g9380.t1	  3e-17	0.616159108680702	1.15061526010511
 37- 24:	ARIC|g32225.t1	ARIC|g9381.t1	 9e-179	0.561276635855122	2.17506841962347
 37- 25:	ARIC|g32226.t1	ARIC|g9385.t1	  2e-66	0.216253607973362	1.48357195796062
 37- 26:	ARIC|g32229.t1	ARIC|g9387.t1	  2e-74	0.508214931841994	0.683135978958288
 37- 27:	ARIC|g32231.t1	ARIC|g9388.t1	  3e-73	0.225933082449678	1.86019970267362
 37- 28:	ARIC|g32233.t1	ARIC|g9390.t1	 1e-200	0.20541100711642	1.42273517418587
 37- 29:	ARIC|g32234.t1	ARIC|g9391.t1	 7e-260	0.239722167606791	1.21455357926213
 37- 30:	ARIC|g32235.t1	ARIC|g9394.t1	 3e-200	0.292424353407672	1.64259296683999
 37- 31:	ARIC|g32243.t1	ARIC|g9400.t1	  4e-35	0.446499513033931	1.68857879544778
 37- 32:	ARIC|g32245.t1	ARIC|g9404.t1	 5e-130	0.362169315696258	1.38994324421456
 37- 33:	ARIC|g32254.t1	ARIC|g9406.t1	 1e-130	0.360288273761232	1.32995754391466
 37- 34:	ARIC|g32255.t1	ARIC|g9407.t1	  1e-26	0.322275059215217	0.63753596104547
 37- 35:	ARIC|g32258.t1	ARIC|g9408.t1	  7e-54	0.729990853141053	0.558484854807247
 37- 36:	ARIC|g32259.t1	ARIC|g9410.t1	 6e-286	0.343273280195263	2.0836908448316
 37- 37:	ARIC|g32262.t1	ARIC|g9411.t1	      0	0.21101977831211	1.37486740134155
 37- 38:	ARIC|g32265.t1	ARIC|g9412.t1	  1e-26	0.55538034723183	2.33864936889211
 37- 39:	ARIC|g32272.t1	ARIC|g9419.t1	 9e-101	0.173913413781744	0.901500741778227
 37- 40:	ARIC|g32274.t1	ARIC|g9423.t1	      0	0.153525804198789	1.51317917317298
 37- 41:	ARIC|g32275.t1	ARIC|g9425.t1	  4e-72	0.417523261875774	0.728198264985019
 37- 42:	ARIC|g32279.t1	ARIC|g9426.t1	  4e-92	0.287567159864709	1.00876384341757
 37- 43:	ARIC|g32280.t1	ARIC|g9427.t1	 5e-188	0.126071039286341	2.67930999153266
 37- 44:	ARIC|g32281.t1	ARIC|g9428.t1	 7e-166	0.144020302408711	1.00840931805596
 37- 45:	ARIC|g32283.t1	ARIC|g9429.t1	 4e-100	0.365953069357384	1.23216438487623
 37- 46:	ARIC|g32284.t1	ARIC|g9430.t1	 2e-158	0.358345784794675	2.05060946850371
 37- 47:	ARIC|g32290.t1	ARIC|g9434.t1	      0	0.0986846965986821	2.4755374685467
 37- 48:	ARIC|g32291.t1	ARIC|g9435.t1	  3e-71	0.487672610029231	1.28422147340535
 37- 49:	ARIC|g32292.t1	ARIC|g9436.t1	  1e-49	0.133625560300103	0.84791083176389
 37- 50:	ARIC|g32294.t1	ARIC|g9438.t1	  1e-37	0.372152716018611	1.00712680943582
 37- 51:	ARIC|g32297.t1	ARIC|g9442.t1	 2e-147	0.32447501481158	1.55168990654765
 37- 52:	ARIC|g32298.t1	ARIC|g9443.t1	 3e-194	0.0290881449675741	1.26597576989699
 37- 53:	ARIC|g32302.t1	ARIC|g9447.t1	 7e-133	0.246779694281211	1.61301744906495
 37- 54:	ARIC|g32304.t1	ARIC|g9449.t1	 2e-139	0.290990632696275	1.55447661540811
 37- 55:	ARIC|g32305.t1	ARIC|g9450.t1	  4e-33	0.590889371972093	1.29064174892304
 37- 56:	ARIC|g32307.t1	ARIC|g9451.t1	 4e-191	0.311759667829744	1.52945530234402
 37- 57:	ARIC|g32308.t1	ARIC|g9454.t1	  3e-93	0.0929021112845893	1.4628262827402
 37- 58:	ARIC|g32309.t1	ARIC|g9458.t1	  3e-51	1.16201246730207	0.340268010805601
## Alignment 38: score=533.0 e_value=7.3e-23 N=11 Ar100&Ar177 minus
 38-  0:	ARIC|g13645.t1	ARIC|g23085.t1	 7e-115	0.167215199813465	0.533586258706763
 38-  1:	ARIC|g13646.t1	ARIC|g23084.t1	 3e-225	0.190239111946876	1.5364926790156
 38-  2:	ARIC|g13647.t1	ARIC|g23079.t1	 2e-228	0.362150346168569	1.38089625217044
 38-  3:	ARIC|g13649.t1	ARIC|g23076.t1	  8e-82	0.447364615728036	1.19146026465
 38-  4:	ARIC|g13650.t1	ARIC|g23071.t1	 1e-217	0.11863405518233	1.456397239005
 38-  5:	ARIC|g13652.t1	ARIC|g23070.t1	 4e-190	0.165941386190805	1.47425522863061
 38-  6:	ARIC|g13657.t1	ARIC|g23065.t1	 7e-139	0.224226655489808	1.63087224469399
 38-  7:	ARIC|g13659.t1	ARIC|g23060.t1	 2e-154	0.346422434069459	1.34675300034589
 38-  8:	ARIC|g13660.t1	ARIC|g23058.t1	  2e-41	0.528238826183128	1.11263190594959
 38-  9:	ARIC|g13661.t1	ARIC|g23056.t1	  3e-48	0.136316358748085	1.34157072467385
 38- 10:	ARIC|g13662.t1	ARIC|g23055.t1	  8e-91	0.295256925265276	1.37359055093475
## Alignment 39: score=2746.0 e_value=5.9e-197 N=55 Ar100&Ar22 plus
 39-  0:	ARIC|g13524.t1	ARIC|g53546.t1	 5e-145	0.0380246718618491	0.163623779330834
 39-  1:	ARIC|g13525.t1	ARIC|g53547.t1	 6e-302	0.0238147277619007	0.125121606524369
 39-  2:	ARIC|g13526.t1	ARIC|g53548.t1	 1e-208	0.022946340433652	0.139582363297133
 39-  3:	ARIC|g13527.t1	ARIC|g53549.t1	      0	0.0182943982653702	0.137260222184616
 39-  4:	ARIC|g13528.t1	ARIC|g53550.t1	 1e-271	0.00994146416465082	0.116771601420805
 39-  5:	ARIC|g13529.t1	ARIC|g53551.t1	 5e-114	0.0372297694230524	0.226757070540437
 39-  6:	ARIC|g13530.t1	ARIC|g53552.t1	      0	0.00144589971684492	0.103009288211227
 39-  7:	ARIC|g13532.t1	ARIC|g53554.t1	 2e-105	0.00687290033009323	0.12952690553344
 39-  8:	ARIC|g13533.t1	ARIC|g53555.t1	      0	0.0035815932386106	0.121574172966848
 39-  9:	ARIC|g13534.t1	ARIC|g53556.t1	  4e-83	0.0474153913159374	0.143392454681126
 39- 10:	ARIC|g13535.t1	ARIC|g53557.t1	 7e-286	0.0226415536641648	0.0925939198771707
 39- 11:	ARIC|g13536.t1	ARIC|g53558.t1	      0	0.0567462401412481	0.137369045405264
 39- 12:	ARIC|g13537.t1	ARIC|g53559.t1	 1e-168	0.0600782942101218	0.170142894662678
 39- 13:	ARIC|g13538.t1	ARIC|g53560.t1	  5e-74	0.0126119629793623	0.068882030002847
 39- 14:	ARIC|g13540.t1	ARIC|g53562.t1	      0	0.0305628790265276	0.204690155246617
 39- 15:	ARIC|g13541.t1	ARIC|g53563.t1	  1e-97	0.0668423509548353	0.169495914227292
 39- 16:	ARIC|g13542.t1	ARIC|g53564.t1	      0	0.0317301771084741	0.150009313931157
 39- 17:	ARIC|g13543.t1	ARIC|g53565.t1	  3e-70	0.00999182138765743	0.131123163798598
 39- 18:	ARIC|g13544.t1	ARIC|g53566.t1	 4e-217	0.0273827986208808	0.134437018317738
 39- 19:	ARIC|g13545.t1	ARIC|g53567.t1	 5e-310	0.0128551620627412	0.118629773714404
 39- 20:	ARIC|g13546.t1	ARIC|g53568.t1	 9e-287	0.0181095317289139	0.117238145934262
 39- 21:	ARIC|g13547.t1	ARIC|g53569.t1	      0	0.0254591327000218	0.152075062635124
 39- 22:	ARIC|g13548.t1	ARIC|g53570.t1	 1e-152	0.00671520994240808	0.0602733823260203
 39- 23:	ARIC|g13549.t1	ARIC|g53571.t1	 3e-141	0.0120139868667282	0.124250341416613
 39- 24:	ARIC|g13550.t1	ARIC|g53572.t1	 4e-173	0.0273129863257299	0.0636745828398646
 39- 25:	ARIC|g13551.t1	ARIC|g53573.t1	 4e-289	0.0160046718431897	0.0890298817150795
 39- 26:	ARIC|g13553.t1	ARIC|g53575.t1	  2e-58	0.0152096467128968	0.0905621374661099
 39- 27:	ARIC|g13554.t1	ARIC|g53576.t1	      0	0.0107799196810288	0.098966883596883
 39- 28:	ARIC|g13555.t1	ARIC|g53577.t1	 4e-297	0.00422566087201783	0.144761480436854
 39- 29:	ARIC|g13556.t1	ARIC|g53578.t1	 2e-175	0.046689254912295	0.140513349815061
 39- 30:	ARIC|g13557.t1	ARIC|g53579.t1	 9e-145	0.0166766181392154	0.11480699152312
 39- 31:	ARIC|g13558.t1	ARIC|g53580.t1	 3e-299	0.0189121768438251	0.115831191690164
 39- 32:	ARIC|g13559.t1	ARIC|g53581.t1	      0	0.00798596704405814	0.109829247232144
 39- 33:	ARIC|g13560.t1	ARIC|g53582.t1	 6e-109	0.0130603699326938	0.0980319241915119
 39- 34:	ARIC|g13561.t1	ARIC|g53583.t1	 1e-235	0.0156066941119895	0.0852555929411391
 39- 35:	ARIC|g13562.t1	ARIC|g53584.t1	 4e-284	0.0106850512447323	0.129420166037049
 39- 36:	ARIC|g13564.t1	ARIC|g53586.t1	      0	0.0136421654726868	0.133550558880862
 39- 37:	ARIC|g13565.t1	ARIC|g53587.t1	 7e-204	0.0117499710586814	0.199195102877107
 39- 38:	ARIC|g13567.t1	ARIC|g53589.t1	 2e-165	0.0298582256008288	0.150854573117065
 39- 39:	ARIC|g13568.t1	ARIC|g53590.t1	 3e-133	0.024773706125356	0.0875628832816457
 39- 40:	ARIC|g13569.t1	ARIC|g53591.t1	  1e-80	0.00290557264131299	0.0104713742863265
 39- 41:	ARIC|g13571.t1	ARIC|g53593.t1	 3e-242	0.0422885395579787	0.16855670450843
 39- 42:	ARIC|g13572.t1	ARIC|g53594.t1	 1e-142	0.0203891927745496	0.174346991561941
 39- 43:	ARIC|g13573.t1	ARIC|g53595.t1	      0	0.0130192767263903	0.0798124301311106
 39- 44:	ARIC|g13575.t1	ARIC|g53597.t1	      0	0.0140649724284662	0.129749204185992
 39- 45:	ARIC|g13576.t1	ARIC|g53598.t1	      0	0.0271633193777913	0.0818277989995864
 39- 46:	ARIC|g13577.t1	ARIC|g53599.t1	 2e-199	0.0144836627463505	0.149025524528388
 39- 47:	ARIC|g13578.t1	ARIC|g53600.t1	 1e-309	0.023298320681694	0.158826344239161
 39- 48:	ARIC|g13579.t1	ARIC|g53601.t1	  4e-98	0.00250313123465992	0.0441845540246643
 39- 49:	ARIC|g13581.t1	ARIC|g53603.t1	 6e-188	0.00767351892604641	0.129190863509123
 39- 50:	ARIC|g13582.t1	ARIC|g53604.t1	  1e-54	0.0125965172316313	0.0730503975887865
 39- 51:	ARIC|g13583.t1	ARIC|g53605.t1	 8e-138	0.0829012054656598	0.147086159194718
 39- 52:	ARIC|g13584.t1	ARIC|g53606.t1	  4e-79	0.0824657465922326	0.0876572513080855
 39- 53:	ARIC|g13585.t1	ARIC|g53607.t1	 4e-186	0.0204279536877962	0.106992225301142
 39- 54:	ARIC|g13586.t1	ARIC|g53608.t1	  2e-63	0.327760099382318	0.106680788374622
## Alignment 40: score=534.0 e_value=5.4e-23 N=11 Ar100&Ar4 plus
 40-  0:	ARIC|g13645.t1	ARIC|g11354.t1	 2e-173	0.163115755288568	0.846637316014053
 40-  1:	ARIC|g13646.t1	ARIC|g11355.t1	 6e-227	0.188682176060255	1.41248400893967
 40-  2:	ARIC|g13647.t1	ARIC|g11360.t1	 7e-232	0.358713325712837	1.38921656139483
 40-  3:	ARIC|g13649.t1	ARIC|g11363.t1	  1e-80	1.18254686923388	0.277693522778811
 40-  4:	ARIC|g13650.t1	ARIC|g11367.t1	 3e-219	0.117441374680729	1.48378452676841
 40-  5:	ARIC|g13652.t1	ARIC|g11368.t1	 4e-188	0.160560452623938	1.42204764480673
 40-  6:	ARIC|g13657.t1	ARIC|g11373.t1	 9e-139	0.217686085686432	1.64791843300216
 40-  7:	ARIC|g13659.t1	ARIC|g11378.t1	 6e-157	0.346967641461084	1.34902434175395
 40-  8:	ARIC|g13660.t1	ARIC|g11380.t1	  4e-41	0.548665839845811	1.12466693404307
 40-  9:	ARIC|g13661.t1	ARIC|g11382.t1	  3e-48	0.136128403208553	1.730717165268
 40- 10:	ARIC|g13662.t1	ARIC|g11383.t1	  2e-90	0.286204747242457	1.37251426865358
## Alignment 41: score=2667.0 e_value=5.2e-199 N=55 Ar100&Ar53 minus
 41-  0:	ARIC|g13524.t1	ARIC|g5230.t1	  7e-63	0.321201330264097	1.26575829459225
 41-  1:	ARIC|g13525.t1	ARIC|g5228.t1	  6e-63	0.783304774262358	1.65389336999997
 41-  2:	ARIC|g13527.t1	ARIC|g5227.t1	      0	0.242859877649488	1.54206398288152
 41-  3:	ARIC|g13530.t1	ARIC|g5224.t1	      0	0.0227293229846726	0.875916839738638
 41-  4:	ARIC|g13532.t1	ARIC|g5221.t1	  7e-90	0.115797646992536	1.86769665864933
 41-  5:	ARIC|g13533.t1	ARIC|g5220.t1	      0	0.156719062370193	1.51537751639833
 41-  6:	ARIC|g13535.t1	ARIC|g5216.t1	 2e-143	0.383360673678282	1.27402215481587
 41-  7:	ARIC|g13536.t1	ARIC|g5215.t1	  4e-67	0.755981616981717	0.971195127108955
 41-  8:	ARIC|g13537.t1	ARIC|g5214.t1	  5e-84	0.539445624182732	2.18437734889649
 41-  9:	ARIC|g13539.t1	ARIC|g5213.t1	  1e-46	0.237831844812778	1.06764505476269
 41- 10:	ARIC|g13541.t1	ARIC|g5209.t1	  3e-29	0.672772823558785	0.979949836693146
 41- 11:	ARIC|g13545.t1	ARIC|g5207.t1	 2e-163	0.207407996892556	0.939192915347862
 41- 12:	ARIC|g13546.t1	ARIC|g5205.t1	 2e-187	0.276761910924583	1.95445402649606
 41- 13:	ARIC|g13547.t1	ARIC|g5204.t1	 5e-145	0.451983429354809	1.48255583054474
 41- 14:	ARIC|g13548.t1	ARIC|g5203.t1	 2e-121	0.17266769933627	1.03614763401958
 41- 15:	ARIC|g13549.t1	ARIC|g5201.t1	  2e-97	0.257945745775778	0.970476047475726
 41- 16:	ARIC|g13554.t1	ARIC|g5195.t1	 1e-230	0.22074174320623	1.50106549769512
 41- 17:	ARIC|g13556.t1	ARIC|g5190.t1	  2e-48	-2	-2
 41- 18:	ARIC|g13557.t1	ARIC|g5189.t1	  7e-48	0.193391005471137	0.495522730480406
 41- 19:	ARIC|g13558.t1	ARIC|g5188.t1	 8e-203	0.255849774555765	1.4044811373204
 41- 20:	ARIC|g13559.t1	ARIC|g5187.t1	      0	0.273671884309621	1.64886540282492
 41- 21:	ARIC|g13560.t1	ARIC|g5184.t1	  5e-73	0.249808216282332	1.56601896402843
 41- 22:	ARIC|g13562.t1	ARIC|g5180.t1	 2e-237	0.132956206681238	1.56390498781254
 41- 23:	ARIC|g13564.t1	ARIC|g5177.t1	 3e-146	0.464453264324529	1.076313393967
 41- 24:	ARIC|g13565.t1	ARIC|g5174.t1	 2e-162	0.192818925869567	2.52265549666811
 41- 25:	ARIC|g13567.t1	ARIC|g5173.t1	  3e-38	0.423976353626149	1.01933711115438
 41- 26:	ARIC|g13569.t1	ARIC|g5171.t1	  2e-51	0.00922379035353185	0.692583426923081
 41- 27:	ARIC|g13572.t1	ARIC|g5160.t1	  2e-91	0.226734593538522	1.55661226630909
 41- 28:	ARIC|g13576.t1	ARIC|g5154.t1	  3e-90	0.545889261731061	0.788394707904083
 41- 29:	ARIC|g13577.t1	ARIC|g5153.t1	 9e-111	0.312354477970494	1.12066882524994
 41- 30:	ARIC|g13578.t1	ARIC|g5151.t1	 1e-121	0.48468330830111	1.23622035196786
 41- 31:	ARIC|g13579.t1	ARIC|g5149.t1	  2e-55	0.236866586398993	0.996169074748936
 41- 32:	ARIC|g13583.t1	ARIC|g5144.t1	  2e-25	0.847904912395161	0.556722841253667
 41- 33:	ARIC|g13584.t1	ARIC|g5143.t1	  1e-12	-2	-2
 41- 34:	ARIC|g13585.t1	ARIC|g5142.t1	 5e-116	0.293605056388679	1.59134712402143
 41- 35:	ARIC|g13586.t1	ARIC|g5140.t1	 6e-186	0.148594386713901	1.20132655732525
 41- 36:	ARIC|g13590.t1	ARIC|g5136.t1	  1e-91	0.638039913322364	1.03498617835914
 41- 37:	ARIC|g13593.t1	ARIC|g5131.t1	 2e-218	0.316150968561067	1.27810854147472
 41- 38:	ARIC|g13594.t1	ARIC|g5130.t1	 3e-153	0.588701561464235	0.983782033277319
 41- 39:	ARIC|g13596.t1	ARIC|g5127.t1	      0	0.123410108418702	1.49793691733698
 41- 40:	ARIC|g13597.t1	ARIC|g5126.t1	 4e-213	0.202952760330495	1.29194233403619
 41- 41:	ARIC|g13602.t1	ARIC|g5119.t1	  2e-93	0.0478984098341829	2.96392997158606
 41- 42:	ARIC|g13603.t1	ARIC|g5115.t1	      0	0.176347366538216	1.5182440977496
 41- 43:	ARIC|g13604.t1	ARIC|g5114.t1	 7e-148	0.228239718275169	1.85220242373608
 41- 44:	ARIC|g13606.t1	ARIC|g5110.t1	  2e-98	0.135439233200436	1.14536731021275
 41- 45:	ARIC|g13608.t1	ARIC|g5108.t1	  4e-92	0.42148179386548	1.34119262900763
 41- 46:	ARIC|g13610.t1	ARIC|g5107.t1	 4e-126	0.406045385227334	1.24313090618696
 41- 47:	ARIC|g13611.t1	ARIC|g5106.t1	  7e-96	0.266719332017499	0.815165145898344
 41- 48:	ARIC|g13612.t1	ARIC|g5104.t1	 2e-176	0.513760120293018	1.28243566584285
 41- 49:	ARIC|g13614.t1	ARIC|g5102.t1	 5e-157	0.55432687668058	2.07046721508816
 41- 50:	ARIC|g13617.t1	ARIC|g5100.t1	 1e-281	0.16283050630903	1.53901803248478
 41- 51:	ARIC|g13618.t1	ARIC|g5095.t1	  3e-88	0.462187612633234	1.091369510394
 41- 52:	ARIC|g13619.t1	ARIC|g5092.t1	  7e-69	0.0231041371709976	0.467645659711639
 41- 53:	ARIC|g13621.t1	ARIC|g5091.t1	 6e-219	0.059249941403629	1.45896150624835
 41- 54:	ARIC|g13623.t1	ARIC|g5090.t1	  9e-46	-2	-2
## Alignment 42: score=447.0 e_value=4.6e-16 N=9 Ar100&Ar567 minus
 42-  0:	ARIC|g13629.t1	ARIC|g42823.t1	 1e-160	0.250953825038534	2.32082163248986
 42-  1:	ARIC|g13630.t1	ARIC|g42822.t1	 9e-158	0.157225881552498	1.85957488678035
 42-  2:	ARIC|g13634.t1	ARIC|g42819.t1	 6e-120	0.459155716236678	0.89027166724169
 42-  3:	ARIC|g13635.t1	ARIC|g42818.t1	 3e-168	0.10224642455489	0.764440047534585
 42-  4:	ARIC|g13636.t1	ARIC|g42817.t1	  9e-12	0.578443992197498	1.17572338593848
 42-  5:	ARIC|g13637.t1	ARIC|g42816.t1	 2e-190	0.4736884795278	1.33646776439686
 42-  6:	ARIC|g13638.t1	ARIC|g42815.t1	  5e-63	0.506510698845158	1.35969835444796
 42-  7:	ARIC|g13639.t1	ARIC|g42814.t1	 2e-266	0.168871130366229	1.35936826894073
 42-  8:	ARIC|g13640.t1	ARIC|g42813.t1	  1e-76	0.0862668199271724	0.640994892621204
## Alignment 43: score=3241.0 e_value=1e-245 N=65 Ar100&Ar7 plus
 43-  0:	ARIC|g13588.t1	ARIC|g21982.t1	 3e-190	0.110204776226962	0.142217752865431
 43-  1:	ARIC|g13589.t1	ARIC|g21983.t1	 9e-261	0.0047934971834569	0.0977579354117197
 43-  2:	ARIC|g13590.t1	ARIC|g21984.t1	 4e-280	0.0293760408223571	0.119933835150755
 43-  3:	ARIC|g13591.t1	ARIC|g21985.t1	 2e-150	0.00806567794958751	0.184125343811614
 43-  4:	ARIC|g13592.t1	ARIC|g21986.t1	 4e-269	0.00846536656187972	0.145151316931869
 43-  5:	ARIC|g13593.t1	ARIC|g21987.t1	      0	0.023053912793148	0.143691673065428
 43-  6:	ARIC|g13594.t1	ARIC|g21988.t1	      0	0.0378096141554419	0.105057145255523
 43-  7:	ARIC|g13595.t1	ARIC|g21989.t1	 1e-258	0.0287863612702575	0.119849605286014
 43-  8:	ARIC|g13596.t1	ARIC|g21990.t1	      0	0.0069055788700688	0.126944032337133
 43-  9:	ARIC|g13597.t1	ARIC|g21991.t1	 7e-308	0.0074699746027703	0.0648595557507163
 43- 10:	ARIC|g13598.t1	ARIC|g21992.t1	 2e-197	0.0159157166121641	0.0836643644293105
 43- 11:	ARIC|g13599.t1	ARIC|g21993.t1	 2e-174	0.0173598769757555	0.103404787355752
 43- 12:	ARIC|g13601.t1	ARIC|g21995.t1	 2e-154	0.0176549545753565	0.124855023415448
 43- 13:	ARIC|g13602.t1	ARIC|g21996.t1	 2e-101	0	0.187358848797279
 43- 14:	ARIC|g13603.t1	ARIC|g21997.t1	      0	0.0153146220748272	0.131758028010469
 43- 15:	ARIC|g13604.t1	ARIC|g21998.t1	 7e-206	0.014300333925585	0.120804904193063
 43- 16:	ARIC|g13605.t1	ARIC|g21999.t1	 2e-223	0.013184738006804	0.153694515774217
 43- 17:	ARIC|g13606.t1	ARIC|g22000.t1	 2e-120	0.0119030436887274	0.113490399241982
 43- 18:	ARIC|g13608.t1	ARIC|g22001.t1	 2e-203	0.0220889510469116	0.169266453153549
 43- 19:	ARIC|g13609.t1	ARIC|g22002.t1	 3e-177	0.0156533607990154	0.165517004469698
 43- 20:	ARIC|g13610.t1	ARIC|g22003.t1	 1e-288	0.0335871902672415	0.182732314903664
 43- 21:	ARIC|g13611.t1	ARIC|g22004.t1	 2e-159	0.0153320785792684	0.10447107135103
 43- 22:	ARIC|g13612.t1	ARIC|g22005.t1	      0	0.0428029833732926	0.148897025265606
 43- 23:	ARIC|g13614.t1	ARIC|g22007.t1	      0	0.0485526856160908	0.144975284309654
 43- 24:	ARIC|g13617.t1	ARIC|g22010.t1	      0	0.0127511040582052	0.0884894484504661
 43- 25:	ARIC|g13618.t1	ARIC|g22011.t1	 1e-217	0.0248241460886324	0.136185406176927
 43- 26:	ARIC|g13619.t1	ARIC|g22013.t1	  5e-73	0.0032538011989486	0.100822701817155
 43- 27:	ARIC|g13620.t1	ARIC|g22014.t1	 6e-232	0.0173058601920352	0.190288706694225
 43- 28:	ARIC|g13621.t1	ARIC|g22015.t1	 1e-241	0.00201816468901244	0.140908897441364
 43- 29:	ARIC|g13622.t1	ARIC|g22016.t1	 2e-142	0.01626814797545	0.0878440179280594
 43- 30:	ARIC|g13623.t1	ARIC|g22017.t1	      0	0.0160053495418366	0.113193527049962
 43- 31:	ARIC|g13624.t1	ARIC|g22018.t1	 9e-159	0.0176472400279274	0.237412901921927
 43- 32:	ARIC|g13626.t1	ARIC|g22021.t1	  3e-39	0.0591704568522473	0.0816021448865993
 43- 33:	ARIC|g13627.t1	ARIC|g22022.t1	  1e-75	0.0463723834452945	0.115613009870444
 43- 34:	ARIC|g13628.t1	ARIC|g22023.t1	 7e-284	0.00625189687449109	0.129351945263207
 43- 35:	ARIC|g13629.t1	ARIC|g22024.t1	 3e-247	0.0154101817128202	0.14155146872909
 43- 36:	ARIC|g13630.t1	ARIC|g22025.t1	 3e-197	0.0123982573334431	0.18294985255859
 43- 37:	ARIC|g13631.t1	ARIC|g22026.t1	  2e-73	0.0283572764125668	0.166856940200117
 43- 38:	ARIC|g13632.t1	ARIC|g22027.t1	 1e-236	0.0329150543487894	0.134478979954323
 43- 39:	ARIC|g13633.t1	ARIC|g22028.t1	 3e-102	0	0.110918545523672
 43- 40:	ARIC|g13634.t1	ARIC|g22029.t1	 6e-205	0.122055514946531	0.185992248874156
 43- 41:	ARIC|g13635.t1	ARIC|g22030.t1	 2e-135	0.0358400996942932	0.100099039191112
 43- 42:	ARIC|g13636.t1	ARIC|g22032.t1	  2e-48	0.0270502647671845	0.080941002389625
 43- 43:	ARIC|g13637.t1	ARIC|g22033.t1	      0	0.0355263394950648	0.104987930550543
 43- 44:	ARIC|g13638.t1	ARIC|g22034.t1	 2e-168	0.0264584092991806	0.0706252819387815
 43- 45:	ARIC|g13639.t1	ARIC|g22035.t1	      0	0.00439427561608605	0.103814760460717
 43- 46:	ARIC|g13640.t1	ARIC|g22036.t1	 3e-112	0	0.0131871529184001
 43- 47:	ARIC|g13641.t1	ARIC|g22037.t1	 2e-147	0.0290280789393385	0.103117328272033
 43- 48:	ARIC|g13642.t1	ARIC|g22038.t1	  5e-92	0.0240448019326668	0.0878194997110221
 43- 49:	ARIC|g13644.t1	ARIC|g22039.t1	 1e-302	0.0161182507657163	0.132408876633091
 43- 50:	ARIC|g13645.t1	ARIC|g22040.t1	 1e-223	0	0.0460593347903805
 43- 51:	ARIC|g13646.t1	ARIC|g22041.t1	 1e-311	0.012990852525333	0.141220365873058
 43- 52:	ARIC|g13647.t1	ARIC|g22042.t1	      0	0.0130382901171963	0.12578208863437
 43- 53:	ARIC|g13649.t1	ARIC|g22044.t1	 2e-181	0.051795562623865	0.138351954516987
 43- 54:	ARIC|g13650.t1	ARIC|g22045.t1	 4e-255	0.0129024768321906	0.20651553560029
 43- 55:	ARIC|g13651.t1	ARIC|g22046.t1	 1e-169	0.032567646000608	0.123412040286118
 43- 56:	ARIC|g13652.t1	ARIC|g22047.t1	 6e-243	0.0102970555140158	0.116244234483381
 43- 57:	ARIC|g13653.t1	ARIC|g22048.t1	  2e-80	0.0290171587126344	0.140191715909919
 43- 58:	ARIC|g13655.t1	ARIC|g22050.t1	 3e-203	0.0112689933050622	0.114467096736904
 43- 59:	ARIC|g13656.t1	ARIC|g22051.t1	 3e-182	0.0014137610218285	0.150242242734459
 43- 60:	ARIC|g13657.t1	ARIC|g22052.t1	 1e-198	0.0138557525234518	0.134510129757909
 43- 61:	ARIC|g13658.t1	ARIC|g22053.t1	 2e-224	0.0345415840390502	0.151538256050845
 43- 62:	ARIC|g13659.t1	ARIC|g22054.t1	 1e-284	0.00976056366645972	0.132047365954149
 43- 63:	ARIC|g13660.t1	ARIC|g22055.t1	 6e-126	0.013843504428532	0.0868738616438413
 43- 64:	ARIC|g13662.t1	ARIC|g22056.t1	 3e-164	0.0269894189425831	0.140881012513164
## Alignment 44: score=3109.0 e_value=2e-241 N=64 Ar100&Ar9 plus
 44-  0:	ARIC|g13524.t1	ARIC|g31860.t1	  2e-75	0.292976019875802	1.25279895916784
 44-  1:	ARIC|g13525.t1	ARIC|g31862.t1	  8e-54	0.779532703248588	1.46290805823302
 44-  2:	ARIC|g13527.t1	ARIC|g31863.t1	      0	0.243436548188042	1.70806247929036
 44-  3:	ARIC|g13530.t1	ARIC|g31866.t1	      0	0.0242663085231669	0.903245551263264
 44-  4:	ARIC|g13532.t1	ARIC|g31869.t1	  3e-90	0.110697378316456	1.81119910121354
 44-  5:	ARIC|g13533.t1	ARIC|g31870.t1	      0	0.156339742291538	1.51104930453397
 44-  6:	ARIC|g13535.t1	ARIC|g31874.t1	 7e-142	0.388762642692366	1.43059676797536
 44-  7:	ARIC|g13536.t1	ARIC|g31875.t1	  4e-67	0.72601934816586	1.00548538078401
 44-  8:	ARIC|g13537.t1	ARIC|g31876.t1	  1e-82	0.559447188236787	1.94673684931167
 44-  9:	ARIC|g13539.t1	ARIC|g31877.t1	  5e-46	0.238246612522202	1.26934348619275
 44- 10:	ARIC|g13541.t1	ARIC|g31880.t1	  4e-29	0.571298541278557	0.784605927697992
 44- 11:	ARIC|g13545.t1	ARIC|g31882.t1	 2e-162	0.211251942996693	0.92238123510985
 44- 12:	ARIC|g13546.t1	ARIC|g31884.t1	 1e-188	0.273788760702368	1.9253337655811
 44- 13:	ARIC|g13547.t1	ARIC|g31885.t1	 2e-143	0.443567877626932	1.24683081326528
 44- 14:	ARIC|g13548.t1	ARIC|g31886.t1	 2e-120	0.171640161590637	1.19995248998247
 44- 15:	ARIC|g13549.t1	ARIC|g31888.t1	  2e-97	0.253634587508011	0.980471885636711
 44- 16:	ARIC|g13554.t1	ARIC|g31894.t1	 1e-230	0.2188121777854	1.57734544046784
 44- 17:	ARIC|g13556.t1	ARIC|g31899.t1	  1e-48	-2	-2
 44- 18:	ARIC|g13557.t1	ARIC|g31900.t1	 2e-100	0.209953103648776	1.13287558239452
 44- 19:	ARIC|g13558.t1	ARIC|g31901.t1	  4e-76	0.350293137815232	0.524616675880714
 44- 20:	ARIC|g13559.t1	ARIC|g31903.t1	      0	0.273338544794059	1.71500222826609
 44- 21:	ARIC|g13560.t1	ARIC|g31906.t1	  2e-72	0.249512720009996	1.59294878390306
 44- 22:	ARIC|g13562.t1	ARIC|g31909.t1	 2e-247	0.109142027210069	1.52612914565743
 44- 23:	ARIC|g13564.t1	ARIC|g31913.t1	 3e-147	0.45618427349927	1.22042124261003
 44- 24:	ARIC|g13566.t1	ARIC|g31916.t1	 1e-186	-2	-2
 44- 25:	ARIC|g13567.t1	ARIC|g31917.t1	  2e-38	0.432989516694872	0.99577845041061
 44- 26:	ARIC|g13569.t1	ARIC|g31919.t1	  3e-54	0.0460003854698792	0.798363260644589
 44- 27:	ARIC|g13572.t1	ARIC|g31930.t1	  2e-92	0.218971453692856	2.92363319895456
 44- 28:	ARIC|g13576.t1	ARIC|g31937.t1	  1e-87	0.533528861154739	0.82256701244181
 44- 29:	ARIC|g13577.t1	ARIC|g31938.t1	 3e-111	0.309472630044336	1.14631234881115
 44- 30:	ARIC|g13578.t1	ARIC|g31940.t1	 1e-120	0.483643151787453	1.22695121673225
 44- 31:	ARIC|g13579.t1	ARIC|g31942.t1	  3e-55	0.249466823654152	1.12805804758221
 44- 32:	ARIC|g13583.t1	ARIC|g31947.t1	  1e-24	0.892539780970512	0.50793644586911
 44- 33:	ARIC|g13584.t1	ARIC|g31949.t1	  5e-13	0.806285350063082	0.71969065322061
 44- 34:	ARIC|g13585.t1	ARIC|g31950.t1	 4e-115	0.302924202806565	1.71831803517623
 44- 35:	ARIC|g13586.t1	ARIC|g31952.t1	 2e-185	0.151264442981809	1.25568879455377
 44- 36:	ARIC|g13590.t1	ARIC|g31956.t1	  4e-89	0.637927948378262	1.00073201743839
 44- 37:	ARIC|g13593.t1	ARIC|g31960.t1	 9e-218	0.310498500335707	1.35970285478325
 44- 38:	ARIC|g13594.t1	ARIC|g31961.t1	 3e-159	0.580827575380619	1.03282033738333
 44- 39:	ARIC|g13596.t1	ARIC|g31964.t1	      0	0.118867037991456	1.58827275578076
 44- 40:	ARIC|g13597.t1	ARIC|g31965.t1	 1e-209	0.206969246925882	1.35324744687246
 44- 41:	ARIC|g13602.t1	ARIC|g31971.t1	  3e-93	-2	-2
 44- 42:	ARIC|g13603.t1	ARIC|g31975.t1	      0	0.176946199394419	1.53339238813485
 44- 43:	ARIC|g13604.t1	ARIC|g31976.t1	  8e-73	0.238043979028558	0.611812126989208
 44- 44:	ARIC|g13606.t1	ARIC|g31980.t1	  8e-98	0.137603307439149	1.30580132705687
 44- 45:	ARIC|g13608.t1	ARIC|g31982.t1	  6e-93	0.422750755696352	1.49641881989025
 44- 46:	ARIC|g13610.t1	ARIC|g31983.t1	 2e-129	0.433306718823646	1.38348129092794
 44- 47:	ARIC|g13611.t1	ARIC|g31984.t1	 6e-102	0.258427778560567	0.894109570336861
 44- 48:	ARIC|g13612.t1	ARIC|g31986.t1	 2e-179	0.524762213943009	1.44286916034464
 44- 49:	ARIC|g13614.t1	ARIC|g31988.t1	 2e-158	0.551879743710833	1.92834293859214
 44- 50:	ARIC|g13617.t1	ARIC|g31990.t1	 2e-281	0.161024553141727	1.65260804185006
 44- 51:	ARIC|g13618.t1	ARIC|g31995.t1	  3e-82	0.472875091685693	1.1105346584353
 44- 52:	ARIC|g13619.t1	ARIC|g31998.t1	  7e-69	0.0231041371709976	0.485397967776067
 44- 53:	ARIC|g13621.t1	ARIC|g31999.t1	 5e-219	0.0603313847846505	1.54579786848194
 44- 54:	ARIC|g13623.t1	ARIC|g32000.t1	 2e-126	0.368373253995617	0.51231622603905
 44- 55:	ARIC|g13629.t1	ARIC|g32003.t1	 2e-159	0.254760032280012	2.27475366772993
 44- 56:	ARIC|g13630.t1	ARIC|g32004.t1	 2e-156	0.159958261472118	1.77978358356898
 44- 57:	ARIC|g13634.t1	ARIC|g32007.t1	 7e-121	0.338621690676597	1.23670146677106
 44- 58:	ARIC|g13635.t1	ARIC|g32008.t1	  6e-92	0.358368565590295	0.608982591590252
 44- 59:	ARIC|g13636.t1	ARIC|g32010.t1	  9e-12	0.574526172231328	1.1364380230308
 44- 60:	ARIC|g13637.t1	ARIC|g32011.t1	 1e-189	0.482268189270658	1.34011883834383
 44- 61:	ARIC|g13638.t1	ARIC|g32012.t1	  1e-62	0.505337728123409	1.42322867209635
 44- 62:	ARIC|g13639.t1	ARIC|g32013.t1	 5e-267	0.165275031825249	1.26622766873967
 44- 63:	ARIC|g13640.t1	ARIC|g32014.t1	 1e-102	0.0469868549866169	0.744080074450019
## Alignment 45: score=294.0 e_value=1.1e-08 N=6 Ar101&Ar127 minus
 45-  0:	ARIC|g13664.t1	ARIC|g17148.t1	  4e-42	0.398065942522341	0.832056461143749
 45-  1:	ARIC|g13665.t1	ARIC|g17147.t1	 1e-209	0.36494114831318	1.53343491208926
 45-  2:	ARIC|g13670.t1	ARIC|g17144.t1	  8e-45	0.231899673695805	1.57906277106232
 45-  3:	ARIC|g13671.t1	ARIC|g17142.t1	 5e-178	0.214666721849522	1.79274694884332
 45-  4:	ARIC|g13672.t1	ARIC|g17141.t1	 5e-309	0.151873929188312	1.48716189936796
 45-  5:	ARIC|g13675.t1	ARIC|g17139.t1	 2e-180	0.534921580368064	1.74784651642276
## Alignment 46: score=3243.0 e_value=3e-249 N=65 Ar101&Ar129 plus
 46-  0:	ARIC|g13663.t1	ARIC|g17339.t1	  9e-63	0.21166865593748	0.0624276997596547
 46-  1:	ARIC|g13664.t1	ARIC|g17340.t1	 3e-167	0.0147642563032727	0.0522859744615208
 46-  2:	ARIC|g13665.t1	ARIC|g17341.t1	      0	0.0276771246282373	0.11179620773984
 46-  3:	ARIC|g13666.t1	ARIC|g17342.t1	 4e-101	0	0.0928802935787923
 46-  4:	ARIC|g13667.t1	ARIC|g17343.t1	      0	0.0282704504687918	0.152613558784056
 46-  5:	ARIC|g13668.t1	ARIC|g17344.t1	 5e-232	0.0266126908341779	0.183433222410553
 46-  6:	ARIC|g13669.t1	ARIC|g17345.t1	  3e-72	0.00646381593164171	0.207544223740983
 46-  7:	ARIC|g13670.t1	ARIC|g17346.t1	  1e-63	0.0106133846596824	0.129072992263571
 46-  8:	ARIC|g13671.t1	ARIC|g17347.t1	 7e-237	0.0116476354928932	0.156028833599313
 46-  9:	ARIC|g13672.t1	ARIC|g17348.t1	      0	0.0100540857353413	0.114894137007969
 46- 10:	ARIC|g13674.t1	ARIC|g17350.t1	 7e-159	0.0313361505112163	0.168283537572155
 46- 11:	ARIC|g13675.t1	ARIC|g17351.t1	      0	0.0133435691621422	0.135219868899422
 46- 12:	ARIC|g13676.t1	ARIC|g17352.t1	 2e-151	0.0302678341857972	0.113889622558514
 46- 13:	ARIC|g13677.t1	ARIC|g17353.t1	      0	0.0187850660136434	0.153037150240802
 46- 14:	ARIC|g13678.t1	ARIC|g17354.t1	 3e-108	0.0348900117261696	0.190335390582075
 46- 15:	ARIC|g13679.t1	ARIC|g17355.t1	 7e-255	0.103588704222157	0.152855068683556
 46- 16:	ARIC|g13680.t1	ARIC|g17356.t1	 1e-246	0.0584589964706394	0.110359661284835
 46- 17:	ARIC|g13682.t1	ARIC|g17358.t1	 9e-148	0.0520463473136496	0.120545232914378
 46- 18:	ARIC|g13683.t1	ARIC|g17359.t1	 1e-241	0.0279917395322368	0.10422765117926
 46- 19:	ARIC|g13684.t1	ARIC|g17360.t1	 7e-118	0.028826898907557	0.198637093132781
 46- 20:	ARIC|g13686.t1	ARIC|g17361.t1	 4e-131	0.118781056873372	0.14427220143329
 46- 21:	ARIC|g13687.t1	ARIC|g17362.t1	  2e-77	0.0236298156793226	0.0734210243602673
 46- 22:	ARIC|g13688.t1	ARIC|g17363.t1	 2e-248	0.0120899268072823	0.0888156171690358
 46- 23:	ARIC|g13689.t1	ARIC|g17364.t1	 4e-158	0.0127747599437262	0.101896744763856
 46- 24:	ARIC|g13690.t1	ARIC|g17365.t1	 5e-165	0.0654789329906567	0.177003661859335
 46- 25:	ARIC|g13691.t1	ARIC|g17366.t1	 1e-156	0.0971710430609251	0.278299035468549
 46- 26:	ARIC|g13694.t1	ARIC|g17369.t1	  2e-92	0.0133041182530361	0.0847161925417433
 46- 27:	ARIC|g13695.t1	ARIC|g17370.t1	 3e-132	0	0.0883372767422876
 46- 28:	ARIC|g13696.t1	ARIC|g17371.t1	      0	0.0144708328589285	0.112388225859346
 46- 29:	ARIC|g13697.t1	ARIC|g17372.t1	 2e-189	0.00409231434778731	0.180463953452498
 46- 30:	ARIC|g13698.t1	ARIC|g17373.t1	 3e-289	0.00625841807636011	0.129384460125214
 46- 31:	ARIC|g13699.t1	ARIC|g17374.t1	 1e-170	0.0308074113119475	0.0915579430005822
 46- 32:	ARIC|g13700.t1	ARIC|g17375.t1	      0	0.00807544813846166	0.11099761068966
 46- 33:	ARIC|g13701.t1	ARIC|g17376.t1	 9e-176	0.0244094068187204	0.124015517652938
 46- 34:	ARIC|g13702.t1	ARIC|g17377.t1	      0	0.0225901456053511	0.138080781085316
 46- 35:	ARIC|g13703.t1	ARIC|g17378.t1	  8e-48	0.00905671382657073	0.13454497276115
 46- 36:	ARIC|g13704.t1	ARIC|g17379.t1	      0	0.00598722585300142	0.103203249141135
 46- 37:	ARIC|g13705.t1	ARIC|g17380.t1	 1e-141	0.285007130506332	0.328041425578127
 46- 38:	ARIC|g13706.t1	ARIC|g17381.t1	      0	0.0218251635927928	0.116856926404283
 46- 39:	ARIC|g13708.t1	ARIC|g17383.t1	 1e-236	0.0279532466792151	0.102780824019373
 46- 40:	ARIC|g13709.t1	ARIC|g17385.t1	 3e-238	0.00413580231212337	0.141011469726492
 46- 41:	ARIC|g13710.t1	ARIC|g17386.t1	 9e-236	0.00984068787442	0.164307682469349
 46- 42:	ARIC|g13711.t1	ARIC|g17387.t1	 5e-151	0.0337841875194018	0.178333069568685
 46- 43:	ARIC|g13712.t1	ARIC|g17388.t1	 9e-167	0.0233716612077923	0.0876715672611704
 46- 44:	ARIC|g13713.t1	ARIC|g17389.t1	 4e-257	0.020638886225816	0.0928456630099982
 46- 45:	ARIC|g13714.t1	ARIC|g17390.t1	      0	0.0138258255518894	0.126946715589904
 46- 46:	ARIC|g13715.t1	ARIC|g17391.t1	  3e-52	0.30323327991754	0.0345108803007394
 46- 47:	ARIC|g13716.t1	ARIC|g17393.t1	      0	0.0110171906342126	0.136991348283833
 46- 48:	ARIC|g13717.t1	ARIC|g17394.t1	 7e-265	0.0157644317046575	0.146432280871293
 46- 49:	ARIC|g13718.t1	ARIC|g17395.t1	 4e-103	0.078259956015676	0.15612092174313
 46- 50:	ARIC|g13719.t1	ARIC|g17397.t1	 6e-213	0.0233209616392029	0.102822344091764
 46- 51:	ARIC|g13720.t1	ARIC|g17398.t1	 6e-103	0.0312778012128371	0.140349835343383
 46- 52:	ARIC|g13723.t1	ARIC|g17400.t1	 6e-250	0.0252634191395431	0.108201216552433
 46- 53:	ARIC|g13724.t1	ARIC|g17401.t1	 7e-150	0.0171529393031428	0.0746885290720775
 46- 54:	ARIC|g13725.t1	ARIC|g17402.t1	 1e-313	0.0306066098433577	0.090507699464732
 46- 55:	ARIC|g13726.t1	ARIC|g17403.t1	 9e-106	0.00464847507835273	0.140811348595076
 46- 56:	ARIC|g13727.t1	ARIC|g17404.t1	  4e-43	0.020971222092676	0.11655062719471
 46- 57:	ARIC|g13728.t1	ARIC|g17405.t1	 6e-203	0.0173203573680787	0.099483355954721
 46- 58:	ARIC|g13729.t1	ARIC|g17406.t1	      0	0.0475898066674527	0.0865825168223804
 46- 59:	ARIC|g13730.t1	ARIC|g17407.t1	      0	0.0401874751371896	0.0806747122920115
 46- 60:	ARIC|g13731.t1	ARIC|g17408.t1	 8e-277	0.126568970060442	0.177035217112589
 46- 61:	ARIC|g13732.t1	ARIC|g17409.t1	 1e-175	0.0252212907470606	0.0909055811950413
 46- 62:	ARIC|g13736.t1	ARIC|g17412.t1	      0	0.0177995727661296	0.128591004609195
 46- 63:	ARIC|g13737.t1	ARIC|g17413.t1	      0	0.0116461967449164	0.0952695970133062
 46- 64:	ARIC|g13738.t1	ARIC|g17414.t1	 1e-105	-2	-2
## Alignment 47: score=2840.0 e_value=4.9e-209 N=57 Ar101&Ar178 plus
 47-  0:	ARIC|g13738.t1	ARIC|g23086.t1	 2e-191	-2	-2
 47-  1:	ARIC|g13740.t1	ARIC|g23088.t1	      0	0.0302712125025464	0.0589266072059833
 47-  2:	ARIC|g13741.t1	ARIC|g23089.t1	 3e-172	0.00997876445249563	0.0149382531672083
 47-  3:	ARIC|g13742.t1	ARIC|g23090.t1	 1e-286	0.0250183555796751	0.0550582703010099
 47-  4:	ARIC|g13743.t1	ARIC|g23091.t1	 6e-162	0.019825782689781	0.0581170019993207
 47-  5:	ARIC|g13744.t1	ARIC|g23092.t1	      0	0.014453441607347	0.0488528975761366
 47-  6:	ARIC|g13745.t1	ARIC|g23093.t1	 3e-279	0.045264534907934	0.143694235027549
 47-  7:	ARIC|g13746.t1	ARIC|g23094.t1	      0	0.0342810370095884	0.108124819089183
 47-  8:	ARIC|g13748.t1	ARIC|g23096.t1	 3e-236	0.0105062127747946	0.157586564996387
 47-  9:	ARIC|g13749.t1	ARIC|g23097.t1	 9e-113	0.0270299523623976	0.0929021112845893
 47- 10:	ARIC|g13750.t1	ARIC|g23098.t1	 2e-133	0.0337285053561092	0.128386844573594
 47- 11:	ARIC|g13751.t1	ARIC|g23099.t1	 7e-276	0.0250041759750737	0.052639601939078
 47- 12:	ARIC|g13754.t1	ARIC|g23100.t1	  3e-87	0.148201676017785	0.085357535039706
 47- 13:	ARIC|g13755.t1	ARIC|g23101.t1	 6e-227	0.0374509465638859	0.116775555019721
 47- 14:	ARIC|g13756.t1	ARIC|g23102.t1	  8e-93	0.0553942958535931	0.0560181694511919
 47- 15:	ARIC|g13759.t1	ARIC|g23103.t1	      0	0.0338003769178256	0.0677378738430969
 47- 16:	ARIC|g13760.t1	ARIC|g23105.t1	 2e-256	0.0040410941343265	0.0967349561105302
 47- 17:	ARIC|g13761.t1	ARIC|g23106.t1	 1e-107	0.0242298479496404	0.106261643901271
 47- 18:	ARIC|g13763.t1	ARIC|g23109.t1	      0	0.00960301205752102	0.0796395207088641
 47- 19:	ARIC|g13764.t1	ARIC|g23110.t1	 4e-116	0.0065982830276469	0.0482740319661775
 47- 20:	ARIC|g13765.t1	ARIC|g23111.t1	 2e-199	0.0138151472861199	0.149533660859525
 47- 21:	ARIC|g13766.t1	ARIC|g23112.t1	 3e-116	0.00205374080068481	0.0498453287116715
 47- 22:	ARIC|g13767.t1	ARIC|g23113.t1	  7e-65	0.00336512062019469	0.12161408554722
 47- 23:	ARIC|g13768.t1	ARIC|g23114.t1	      0	0.0474153913159375	0.128395462467191
 47- 24:	ARIC|g13769.t1	ARIC|g23116.t1	      0	0.00540056338918674	0.122538266830652
 47- 25:	ARIC|g13770.t1	ARIC|g23117.t1	 5e-187	0.0448384232170618	0.0762436035311154
 47- 26:	ARIC|g13773.t1	ARIC|g23119.t1	 7e-178	0.00844484643400497	0.0885676561021084
 47- 27:	ARIC|g13774.t1	ARIC|g23120.t1	 1e-143	0.0352138911718441	0.0977216599612502
 47- 28:	ARIC|g13776.t1	ARIC|g23122.t1	 1e-101	0.00688604684271822	0.0904709908414612
 47- 29:	ARIC|g13777.t1	ARIC|g23123.t1	 1e-237	0.010180000199202	0.14626988152442
 47- 30:	ARIC|g13778.t1	ARIC|g23124.t1	  1e-66	0.0208527767782897	0.121353879890843
 47- 31:	ARIC|g13779.t1	ARIC|g23126.t1	      0	0.0570913892053084	0.0922459154030109
 47- 32:	ARIC|g13780.t1	ARIC|g23127.t1	      0	0.00971189565181497	0.120347635690654
 47- 33:	ARIC|g13781.t1	ARIC|g23128.t1	 2e-263	0.0278930853584926	0.102403591213305
 47- 34:	ARIC|g13783.t1	ARIC|g23130.t1	 5e-290	0.0319495749552311	0.189033048616225
 47- 35:	ARIC|g13784.t1	ARIC|g23131.t1	  3e-69	0.00332594780089931	0.0896588629873371
 47- 36:	ARIC|g13785.t1	ARIC|g23132.t1	 2e-155	0.0138678835482244	0.104213595070396
 47- 37:	ARIC|g13786.t1	ARIC|g23133.t1	      0	0.0165208416662364	0.13999404339745
 47- 38:	ARIC|g13788.t1	ARIC|g23135.t1	 1e-279	0.0154103016541857	0.144077385202251
 47- 39:	ARIC|g13789.t1	ARIC|g23136.t1	 3e-125	0.0544912296544969	0.143981241370948
 47- 40:	ARIC|g13791.t1	ARIC|g23138.t1	 8e-204	0.0125120199259332	0.135601869184069
 47- 41:	ARIC|g13792.t1	ARIC|g23139.t1	      0	0.0202720913920923	0.16392039291505
 47- 42:	ARIC|g13793.t1	ARIC|g23140.t1	 3e-169	0.0240218343801535	0.0694998767785278
 47- 43:	ARIC|g13794.t1	ARIC|g23141.t1	 4e-133	0.0150580788835321	0.113038956758086
 47- 44:	ARIC|g13795.t1	ARIC|g23142.t1	 7e-138	0.0513318130112998	0.18560502296681
 47- 45:	ARIC|g13796.t1	ARIC|g23143.t1	  2e-93	0.0104782319908623	0.123901331191051
 47- 46:	ARIC|g13797.t1	ARIC|g23144.t1	 3e-192	0.0428596668819028	0.121175458111731
 47- 47:	ARIC|g13798.t1	ARIC|g23145.t1	 2e-116	0	0.11166090491713
 47- 48:	ARIC|g13799.t1	ARIC|g23146.t1	 9e-214	0.0119870696708777	0.119290853632577
 47- 49:	ARIC|g13800.t1	ARIC|g23147.t1	 4e-175	0.0192034124342157	0.168576185280909
 47- 50:	ARIC|g13801.t1	ARIC|g23148.t1	  2e-87	0.0695527527977218	0.0902529865961102
 47- 51:	ARIC|g13802.t1	ARIC|g23149.t1	  5e-38	0	0.0484038908531784
 47- 52:	ARIC|g13803.t1	ARIC|g23150.t1	 9e-113	0.00645859750118894	0.168862608809309
 47- 53:	ARIC|g13804.t1	ARIC|g23151.t1	 1e-312	0.00163265370595504	0.126111774278623
 47- 54:	ARIC|g13806.t1	ARIC|g23153.t1	      0	0.0248144248538764	0.136217741983301
 47- 55:	ARIC|g13807.t1	ARIC|g23154.t1	 9e-270	0.0130834249948661	0.148005700027424
 47- 56:	ARIC|g13808.t1	ARIC|g23155.t1	      0	0.00149859556572124	0.0826199367365921
## Alignment 48: score=295.0 e_value=9e-09 N=6 Ar101&Ar349 plus
 48-  0:	ARIC|g13664.t1	ARIC|g34919.t1	  1e-40	0.396916164587514	0.789526940523024
 48-  1:	ARIC|g13665.t1	ARIC|g34920.t1	 3e-156	0.402925451362886	1.24757330735945
 48-  2:	ARIC|g13670.t1	ARIC|g34923.t1	  7e-44	0.555392993190114	0.306598098315983
 48-  3:	ARIC|g13671.t1	ARIC|g34924.t1	 7e-176	0.221276365418731	1.91515705458244
 48-  4:	ARIC|g13672.t1	ARIC|g34925.t1	 4e-307	0.155185111645626	1.32236914079614
 48-  5:	ARIC|g13675.t1	ARIC|g34926.t1	      0	0.189756607234622	1.51183513395494
## Alignment 49: score=637.0 e_value=1.8e-29 N=13 Ar101&Ar350 minus
 49-  0:	ARIC|g13694.t1	ARIC|g34977.t1	  4e-66	0.2133425520952	1.26281245904899
 49-  1:	ARIC|g13695.t1	ARIC|g34976.t1	  3e-99	0.162520778368052	2.6626047872867
 49-  2:	ARIC|g13696.t1	ARIC|g34975.t1	 9e-107	0.988741033150281	0.272065492511334
 49-  3:	ARIC|g13697.t1	ARIC|g34974.t1	 1e-147	0.146632028884882	1.28197948895274
 49-  4:	ARIC|g13700.t1	ARIC|g34971.t1	      0	0.154614561545423	1.16577245009978
 49-  5:	ARIC|g13701.t1	ARIC|g34969.t1	  3e-71	0.465711228039098	1.34671281960677
 49-  6:	ARIC|g13702.t1	ARIC|g34968.t1	      0	0.255328236924648	1.31174429039615
 49-  7:	ARIC|g13703.t1	ARIC|g34966.t1	  6e-29	0.214039395143573	0.971757095399449
 49-  8:	ARIC|g13704.t1	ARIC|g34965.t1	      0	0.207301966746532	1.16611636753143
 49-  9:	ARIC|g13706.t1	ARIC|g34964.t1	 9e-165	0.38601956106052	1.33190599401603
 49- 10:	ARIC|g13708.t1	ARIC|g34959.t1	  3e-50	0.78033512789244	0.380447582875085
 49- 11:	ARIC|g13710.t1	ARIC|g34955.t1	 9e-173	0.219455204591555	1.23000156697998
 49- 12:	ARIC|g13712.t1	ARIC|g34954.t1	 1e-129	0.210580151209617	1.82597118035044
## Alignment 50: score=445.0 e_value=4.1e-17 N=9 Ar101&Ar445 minus
 50-  0:	ARIC|g13694.t1	ARIC|g38608.t1	  4e-65	0.221023956370923	1.42564311383578
 50-  1:	ARIC|g13695.t1	ARIC|g38607.t1	  2e-98	0.169028065206566	2.00339890412029
 50-  2:	ARIC|g13696.t1	ARIC|g38606.t1	 1e-106	1.06223365775736	0.276777770725235
 50-  3:	ARIC|g13697.t1	ARIC|g38605.t1	 7e-149	0.140894966031037	1.22221135629004
 50-  4:	ARIC|g13700.t1	ARIC|g38602.t1	      0	0.161732451177889	1.27068692657371
 50-  5:	ARIC|g13702.t1	ARIC|g38600.t1	      0	0.257038758443877	1.32941123994218
 50-  6:	ARIC|g13703.t1	ARIC|g38598.t1	  3e-29	0.207581384470676	0.870322289768489
 50-  7:	ARIC|g13704.t1	ARIC|g38597.t1	      0	0.206084554450174	1.2745560446863
 50-  8:	ARIC|g13706.t1	ARIC|g38596.t1	 2e-129	0.363222147635257	1.14786712223704
## Alignment 51: score=1224.0 e_value=1e-73 N=25 Ar101&Ar47 plus
 51-  0:	ARIC|g13759.t1	ARIC|g3992.t1	      0	0.15413885490683	0.591263247890325
 51-  1:	ARIC|g13760.t1	ARIC|g3993.t1	 3e-183	0.120005864157328	1.06737398132334
 51-  2:	ARIC|g13761.t1	ARIC|g3994.t1	  2e-49	0.472670508012569	1.61477350471799
 51-  3:	ARIC|g13763.t1	ARIC|g3996.t1	 2e-184	0.254696629529171	0.991805320251488
 51-  4:	ARIC|g13765.t1	ARIC|g3997.t1	 2e-122	0.219591083838586	1.18888724404571
 51-  5:	ARIC|g13766.t1	ARIC|g3998.t1	 1e-100	0.0812045630210342	1.98210725942536
 51-  6:	ARIC|g13770.t1	ARIC|g4001.t1	  6e-85	0.388681833772583	0.640619213075362
 51-  7:	ARIC|g13773.t1	ARIC|g4006.t1	 2e-122	0.21831010999711	1.22121075017668
 51-  8:	ARIC|g13774.t1	ARIC|g4007.t1	  5e-57	0.572084645774004	1.31197187152832
 51-  9:	ARIC|g13776.t1	ARIC|g4010.t1	  6e-73	0.194168905533382	2.6849634964019
 51- 10:	ARIC|g13777.t1	ARIC|g4011.t1	 4e-166	0.231973842113871	1.91927700563467
 51- 11:	ARIC|g13778.t1	ARIC|g4012.t1	  5e-58	0.0923663326130703	1.29221372155074
 51- 12:	ARIC|g13779.t1	ARIC|g4013.t1	 2e-110	0.607114629483073	0.94251905188549
 51- 13:	ARIC|g13780.t1	ARIC|g4016.t1	 3e-157	0.237119024012209	1.06901406627832
 51- 14:	ARIC|g13781.t1	ARIC|g4020.t1	 7e-137	0.400415530122074	1.42497051803473
 51- 15:	ARIC|g13783.t1	ARIC|g4021.t1	 3e-169	0.383095533863269	1.53265548148114
 51- 16:	ARIC|g13784.t1	ARIC|g4022.t1	  2e-66	0.0354995840104238	0.821280642225385
 51- 17:	ARIC|g13786.t1	ARIC|g4023.t1	 1e-245	0.292853535222817	2.25059393678821
 51- 18:	ARIC|g13788.t1	ARIC|g4024.t1	 2e-210	0.196518333730729	1.25879806667271
 51- 19:	ARIC|g13789.t1	ARIC|g4025.t1	  4e-38	0.785427469012555	0.960580297634037
 51- 20:	ARIC|g13791.t1	ARIC|g4026.t1	 9e-153	0.175446738720151	1.46765360472755
 51- 21:	ARIC|g13792.t1	ARIC|g4027.t1	 8e-273	0.287815448643673	0.688318562676077
 51- 22:	ARIC|g13793.t1	ARIC|g4028.t1	  2e-98	0.296441412620067	1.85862746179333
 51- 23:	ARIC|g13794.t1	ARIC|g4029.t1	 1e-123	0.0610444536090493	1.3482343758185
 51- 24:	ARIC|g13804.t1	ARIC|g4039.t1	 8e-286	0.0549234213850271	1.08723272383508
## Alignment 52: score=339.0 e_value=2.2e-12 N=7 Ar101&Ar47 plus
 52-  0:	ARIC|g13708.t1	ARIC|g3971.t1	  3e-51	0.479745854325758	0.568150342520218
 52-  1:	ARIC|g13710.t1	ARIC|g3977.t1	 6e-174	0.213929899973142	1.26416523373671
 52-  2:	ARIC|g13712.t1	ARIC|g3978.t1	 2e-123	0.224976574249742	1.83947432832877
 52-  3:	ARIC|g13713.t1	ARIC|g3983.t1	 3e-140	0.365447468541199	1.38066911835427
 52-  4:	ARIC|g13714.t1	ARIC|g3984.t1	      0	0.287072332204983	1.46033568234007
 52-  5:	ARIC|g13716.t1	ARIC|g3987.t1	      0	0.350124328957904	0.775253646777017
 52-  6:	ARIC|g13717.t1	ARIC|g3989.t1	 9e-164	-2	-2
## Alignment 53: score=343.0 e_value=8.1e-11 N=7 Ar101&Ar47 minus
 53-  0:	ARIC|g13795.t1	ARIC|g4045.t1	  3e-79	0.331407673137659	1.11371726649712
 53-  1:	ARIC|g13796.t1	ARIC|g4044.t1	  1e-82	-2	-2
 53-  2:	ARIC|g13801.t1	ARIC|g4043.t1	  2e-29	0.621995686017034	1.27070475750085
 53-  3:	ARIC|g13802.t1	ARIC|g4042.t1	  7e-24	0.256049466351304	1.85976352935514
 53-  4:	ARIC|g13804.t1	ARIC|g4039.t1	 8e-286	0.0549234213850271	1.08723272383508
 53-  5:	ARIC|g13807.t1	ARIC|g4036.t1	 3e-165	-2	-2
 53-  6:	ARIC|g13808.t1	ARIC|g4035.t1	      0	0.0632493039769299	0.773671084633642
## Alignment 54: score=1224.0 e_value=9e-74 N=25 Ar101&Ar69 plus
 54-  0:	ARIC|g13759.t1	ARIC|g7574.t1	      0	0.158883796643915	0.596366274427579
 54-  1:	ARIC|g13760.t1	ARIC|g7575.t1	 3e-183	0.118343285328865	1.02613154890306
 54-  2:	ARIC|g13761.t1	ARIC|g7576.t1	  2e-50	0.46184395454985	1.73519303012299
 54-  3:	ARIC|g13763.t1	ARIC|g7578.t1	 8e-185	0.251971719527994	1.0363926632087
 54-  4:	ARIC|g13765.t1	ARIC|g7579.t1	 4e-141	0.210977818624805	1.35547183008239
 54-  5:	ARIC|g13766.t1	ARIC|g7580.t1	  2e-97	0.211664427306094	0.299492502880762
 54-  6:	ARIC|g13770.t1	ARIC|g7582.t1	 6e-114	0.259414927808858	0.634225993755451
 54-  7:	ARIC|g13773.t1	ARIC|g7587.t1	 2e-122	0.215311873012556	1.19238765229776
 54-  8:	ARIC|g13774.t1	ARIC|g7588.t1	  7e-57	0.567062106519167	1.34843500110182
 54-  9:	ARIC|g13776.t1	ARIC|g7591.t1	  2e-72	0.195069832959219	2.05393187028404
 54- 10:	ARIC|g13777.t1	ARIC|g7592.t1	 3e-167	0.227025695534517	1.90301165733713
 54- 11:	ARIC|g13778.t1	ARIC|g7593.t1	  1e-58	0.082248529920977	1.41474430481625
 54- 12:	ARIC|g13779.t1	ARIC|g7594.t1	 1e-113	0.595494677204015	1.01136812825633
 54- 13:	ARIC|g13780.t1	ARIC|g7597.t1	 3e-157	0.233763929678742	0.996074253643603
 54- 14:	ARIC|g13781.t1	ARIC|g7601.t1	 8e-139	0.390695411311984	1.19485165131613
 54- 15:	ARIC|g13783.t1	ARIC|g7602.t1	 2e-162	0.338883099786157	1.19582822338096
 54- 16:	ARIC|g13784.t1	ARIC|g7603.t1	  2e-66	0.0354995840104238	0.821280642225385
 54- 17:	ARIC|g13786.t1	ARIC|g7604.t1	 4e-245	0.289355714584164	2.09721563936629
 54- 18:	ARIC|g13788.t1	ARIC|g7605.t1	 1e-210	0.194743365427983	1.24805652194173
 54- 19:	ARIC|g13789.t1	ARIC|g7606.t1	  3e-39	0.7725431499667	0.884394581495586
 54- 20:	ARIC|g13791.t1	ARIC|g7607.t1	 3e-152	0.181535017326053	1.28959009627713
 54- 21:	ARIC|g13792.t1	ARIC|g7608.t1	 1e-272	0.285663401098173	0.727494660942472
 54- 22:	ARIC|g13793.t1	ARIC|g7609.t1	 7e-100	0.305835097549729	1.60609575211332
 54- 23:	ARIC|g13794.t1	ARIC|g7610.t1	 4e-123	0.0638877985214218	1.4367440489264
 54- 24:	ARIC|g13804.t1	ARIC|g7620.t1	 8e-286	0.0551648441659262	1.02855190144003
## Alignment 55: score=343.0 e_value=8.1e-11 N=7 Ar101&Ar69 minus
 55-  0:	ARIC|g13795.t1	ARIC|g7626.t1	  2e-79	0.335276147734937	1.1071264564944
 55-  1:	ARIC|g13796.t1	ARIC|g7625.t1	  7e-82	-2	-2
 55-  2:	ARIC|g13801.t1	ARIC|g7624.t1	  2e-31	0.596052611886835	1.17237473485971
 55-  3:	ARIC|g13802.t1	ARIC|g7623.t1	  1e-24	0.222199362107379	2.82090008677018
 55-  4:	ARIC|g13804.t1	ARIC|g7620.t1	 8e-286	0.0551648441659262	1.02855190144003
 55-  5:	ARIC|g13807.t1	ARIC|g7617.t1	 7e-166	-2	-2
 55-  6:	ARIC|g13808.t1	ARIC|g7616.t1	      0	0.0659591962025038	0.723360295737037
## Alignment 56: score=300.0 e_value=9.1e-08 N=6 Ar1013&Ar197 plus
 56-  0:	ARIC|g48322.t1	ARIC|g24808.t1	      0	0.0102402583798714	0.140617871862774
 56-  1:	ARIC|g48323.t1	ARIC|g24809.t1	 1e-110	0.00677332919704085	0.105359192170321
 56-  2:	ARIC|g48325.t1	ARIC|g24811.t1	 5e-139	0.00858869964131474	0.197160295133405
 56-  3:	ARIC|g48326.t1	ARIC|g24812.t1	 8e-221	0.00763573543907882	0.125533848824537
 56-  4:	ARIC|g48327.t1	ARIC|g24813.t1	 6e-193	0.00398186976678357	0.130395718671938
 56-  5:	ARIC|g48329.t1	ARIC|g24815.t1	 5e-187	0.0327885236733808	0.0823039172569129
## Alignment 57: score=350.0 e_value=1.2e-10 N=7 Ar1014&Ar238 plus
 57-  0:	ARIC|g48331.t1	ARIC|g27774.t1	 2e-187	0.024144255495714	0.125996955612887
 57-  1:	ARIC|g48332.t1	ARIC|g27775.t1	 1e-238	0.0447600432841664	0.165763215314326
 57-  2:	ARIC|g48333.t1	ARIC|g27776.t1	      0	0.061140659436492	0.127740392853076
 57-  3:	ARIC|g48334.t1	ARIC|g27777.t1	 3e-104	0.057008191724856	0.0771355897723181
 57-  4:	ARIC|g48335.t1	ARIC|g27778.t1	  5e-91	0.0493150574678353	0.154704426216605
 57-  5:	ARIC|g48336.t1	ARIC|g27779.t1	  7e-71	0.0232705647637903	0.0975001646962314
 57-  6:	ARIC|g48337.t1	ARIC|g27780.t1	 4e-146	0.160982739570673	0.539055702431054
## Alignment 58: score=649.0 e_value=1.3e-27 N=13 Ar1016&Ar565 minus
 58-  0:	ARIC|g48349.t1	ARIC|g42780.t1	 7e-305	0.00253182602063595	0.067256236311422
 58-  1:	ARIC|g48350.t1	ARIC|g42779.t1	 3e-175	0.0465371603848452	0.227169329438828
 58-  2:	ARIC|g48351.t1	ARIC|g42778.t1	  5e-39	0.05576892548891	0.0363707624539579
 58-  3:	ARIC|g48352.t1	ARIC|g42776.t1	 9e-219	0.0833471295168888	0.138172537624625
 58-  4:	ARIC|g48353.t1	ARIC|g42775.t1	  3e-99	0.0463382643990621	0.258408700759743
 58-  5:	ARIC|g48354.t1	ARIC|g42774.t1	 7e-168	0.0501835759083866	0.137593924935772
 58-  6:	ARIC|g48355.t1	ARIC|g42773.t1	 1e-155	0.0483196981137536	0.115878449618392
 58-  7:	ARIC|g48356.t1	ARIC|g42772.t1	 6e-144	0.109544569260314	0.113803600066406
 58-  8:	ARIC|g48357.t1	ARIC|g42771.t1	  4e-91	0.0157348428518959	0.12176206770528
 58-  9:	ARIC|g48358.t1	ARIC|g42770.t1	 8e-177	0.0140998160365356	0.366979354479341
 58- 10:	ARIC|g48359.t1	ARIC|g42769.t1	 2e-244	0.0172859710612592	0.118340151590808
 58- 11:	ARIC|g48360.t1	ARIC|g42768.t1	 3e-195	0.0286628661071875	0.117564321136557
 58- 12:	ARIC|g48361.t1	ARIC|g42767.t1	 4e-152	0.0228247474720592	0.117254334149242
## Alignment 59: score=299.0 e_value=9.5e-08 N=6 Ar1019&Ar358 plus
 59-  0:	ARIC|g48380.t1	ARIC|g35317.t1	 9e-229	0.044477436568974	0.0830930491243484
 59-  1:	ARIC|g48382.t1	ARIC|g35318.t1	 7e-125	0.132610049741933	0.140696641164621
 59-  2:	ARIC|g48383.t1	ARIC|g35319.t1	      0	0.0399281119427557	0.128916610587462
 59-  3:	ARIC|g48384.t1	ARIC|g35320.t1	 4e-157	0.0109935223137636	0.164478581255283
 59-  4:	ARIC|g48385.t1	ARIC|g35321.t1	  3e-66	0.296339112040515	0.314240478606537
 59-  5:	ARIC|g48386.t1	ARIC|g35322.t1	 9e-176	0.0112810587480252	0.0849753726291776
## Alignment 60: score=1056.0 e_value=1.8e-63 N=22 Ar102&Ar105 plus
 60-  0:	ARIC|g13878.t1	ARIC|g14258.t1	      0	0.106475784109174	1.34417700006934
 60-  1:	ARIC|g13879.t1	ARIC|g14259.t1	 1e-157	0.185057599991312	1.54765429941432
 60-  2:	ARIC|g13884.t1	ARIC|g14260.t1	  1e-56	0.302012813769312	1.50372984930772
 60-  3:	ARIC|g13887.t1	ARIC|g14264.t1	  2e-40	0.238018380448423	0.878418616223865
 60-  4:	ARIC|g13889.t1	ARIC|g14265.t1	 2e-205	0.275647582491094	1.4746014018689
 60-  5:	ARIC|g13890.t1	ARIC|g14266.t1	  5e-98	0.171652837782154	1.84120078218915
 60-  6:	ARIC|g13892.t1	ARIC|g14270.t1	  8e-28	0.283226988254009	0.728592834887147
 60-  7:	ARIC|g13898.t1	ARIC|g14273.t1	      0	0.337648505949824	1.45719714068787
 60-  8:	ARIC|g13902.t1	ARIC|g14274.t1	 7e-132	0.329618281320793	1.90560612975709
 60-  9:	ARIC|g13906.t1	ARIC|g14276.t1	  3e-55	0.261100632276792	1.61510069773434
 60- 10:	ARIC|g13907.t1	ARIC|g14277.t1	      0	0.375415751786555	0.982712579115063
 60- 11:	ARIC|g13910.t1	ARIC|g14278.t1	      0	0.493363465284274	1.28873063011668
 60- 12:	ARIC|g13914.t1	ARIC|g14280.t1	  4e-53	0.0774618608699301	1.91777139297757
 60- 13:	ARIC|g13915.t1	ARIC|g14283.t1	 3e-181	0.24376941147988	1.4717103812081
 60- 14:	ARIC|g13918.t1	ARIC|g14289.t1	  7e-59	0.408022263408764	1.78895760662937
 60- 15:	ARIC|g13922.t1	ARIC|g14297.t1	      0	0.417295859862976	0.764586816395312
 60- 16:	ARIC|g13925.t1	ARIC|g14302.t1	  3e-83	0.483571831162755	1.49505562833704
 60- 17:	ARIC|g13926.t1	ARIC|g14303.t1	  1e-87	0.398013613738975	0.987649391016095
 60- 18:	ARIC|g13927.t1	ARIC|g14304.t1	  2e-93	0.313781673316216	1.51613411108009
 60- 19:	ARIC|g13932.t1	ARIC|g14305.t1	  4e-91	0.314979294134145	0.97552300093568
 60- 20:	ARIC|g13933.t1	ARIC|g14306.t1	 2e-229	0.283601592795167	1.54434168900827
 60- 21:	ARIC|g13934.t1	ARIC|g14307.t1	  5e-27	0.797178070618165	0.630206428760342
## Alignment 61: score=526.0 e_value=1.9e-22 N=11 Ar102&Ar105 plus
 61-  0:	ARIC|g13839.t1	ARIC|g14206.t1	 8e-294	0.329387888296311	0.876544851053649
 61-  1:	ARIC|g13841.t1	ARIC|g14207.t1	 1e-170	0.361210212414891	0.937044263199864
 61-  2:	ARIC|g13845.t1	ARIC|g14208.t1	  2e-62	0.303427088985165	0.614876245919466
 61-  3:	ARIC|g13846.t1	ARIC|g14209.t1	 2e-157	0.473660433854777	0.765930285061734
 61-  4:	ARIC|g13855.t1	ARIC|g14211.t1	 3e-151	0.449422981201349	3.73205159513557
 61-  5:	ARIC|g13856.t1	ARIC|g14212.t1	 5e-168	0.145447099786255	1.018443685394
 61-  6:	ARIC|g13860.t1	ARIC|g14213.t1	  5e-67	0.594874765356613	1.13312337425876
 61-  7:	ARIC|g13872.t1	ARIC|g14217.t1	 2e-149	0.233222012092806	2.3950586145017
 61-  8:	ARIC|g13873.t1	ARIC|g14218.t1	  2e-92	0.51253763044582	1.51286076779707
 61-  9:	ARIC|g13874.t1	ARIC|g14219.t1	  2e-40	0.647061935882223	0.669817229506598
 61- 10:	ARIC|g13875.t1	ARIC|g14220.t1	 2e-312	0.10829810378083	1.66825866266658
## Alignment 62: score=3295.0 e_value=7.5e-247 N=66 Ar102&Ar112 plus
 62-  0:	ARIC|g13809.t1	ARIC|g15138.t1	  2e-70	0.0194488240149513	0.0306383865328813
 62-  1:	ARIC|g13810.t1	ARIC|g15139.t1	      0	0.0144412931350922	0.173357625104431
 62-  2:	ARIC|g13811.t1	ARIC|g15140.t1	 1e-230	0.0193491644709755	0.141404903781869
 62-  3:	ARIC|g13812.t1	ARIC|g15141.t1	      0	0.0210807990182149	0.103717051623942
 62-  4:	ARIC|g13813.t1	ARIC|g15142.t1	 4e-260	0.0172600505804975	0.101044280870099
 62-  5:	ARIC|g13814.t1	ARIC|g15143.t1	 4e-263	0.0244808678231999	0.0947630936622468
 62-  6:	ARIC|g13815.t1	ARIC|g15144.t1	 4e-259	0.0122391750013414	0.0788270628603557
 62-  7:	ARIC|g13816.t1	ARIC|g15145.t1	 3e-225	0.00778217098956814	0.127568052158476
 62-  8:	ARIC|g13818.t1	ARIC|g15147.t1	 8e-224	0.0124402060483458	0.149840522402894
 62-  9:	ARIC|g13819.t1	ARIC|g15148.t1	  3e-98	0	0.0767715094961774
 62- 10:	ARIC|g13820.t1	ARIC|g15149.t1	  9e-42	0.00578037543370333	0.0981791779101412
 62- 11:	ARIC|g13821.t1	ARIC|g15150.t1	  4e-51	0.00434311745697263	0.0995542025718477
 62- 12:	ARIC|g13822.t1	ARIC|g15151.t1	      0	0.00866037703090585	0.11682758503467
 62- 13:	ARIC|g13823.t1	ARIC|g15152.t1	 3e-201	0.0366937081059991	0.126575085327103
 62- 14:	ARIC|g13824.t1	ARIC|g15153.t1	      0	0.0131089914837023	0.124391728775363
 62- 15:	ARIC|g13825.t1	ARIC|g15154.t1	 3e-219	0.0337594417936176	0.192934160542847
 62- 16:	ARIC|g13826.t1	ARIC|g15155.t1	  2e-76	0.0248070385960251	0.123779336733905
 62- 17:	ARIC|g13827.t1	ARIC|g15156.t1	      0	0.0261333438782863	0.111744127008758
 62- 18:	ARIC|g13828.t1	ARIC|g15157.t1	 5e-262	0.0123714145268331	0.147054546305084
 62- 19:	ARIC|g13829.t1	ARIC|g15158.t1	  1e-90	0.0079435870555544	0.136296195763962
 62- 20:	ARIC|g13830.t1	ARIC|g15159.t1	 5e-293	0.00470589779204147	0.133961366622962
 62- 21:	ARIC|g13831.t1	ARIC|g15160.t1	 2e-168	0.0205153087905624	0.0908629181922764
 62- 22:	ARIC|g13832.t1	ARIC|g15161.t1	 2e-121	0.0134210323586054	0.141847363360583
 62- 23:	ARIC|g13833.t1	ARIC|g15162.t1	 7e-197	0.0146554632607076	0.204393599422601
 62- 24:	ARIC|g13834.t1	ARIC|g15163.t1	 3e-126	0.00603827481670433	0.0733184070851304
 62- 25:	ARIC|g13835.t1	ARIC|g15164.t1	 3e-135	0.0276189538278424	0.084172322457532
 62- 26:	ARIC|g13836.t1	ARIC|g15165.t1	      0	0.0125285080322543	0.105244826818014
 62- 27:	ARIC|g13837.t1	ARIC|g15166.t1	  2e-80	0.0563710028041004	0.153748699098738
 62- 28:	ARIC|g13838.t1	ARIC|g15167.t1	  1e-64	0.0570745076539854	0.125290563497375
 62- 29:	ARIC|g13839.t1	ARIC|g15168.t1	      0	0.0182379807380298	0.0961754815141836
 62- 30:	ARIC|g13840.t1	ARIC|g15169.t1	 2e-206	0.0441303750172	0.108862518514207
 62- 31:	ARIC|g13841.t1	ARIC|g15171.t1	      0	0.0197877627101503	0.0774167317442057
 62- 32:	ARIC|g13843.t1	ARIC|g15173.t1	 3e-155	0.0254537064019598	0.155029570196434
 62- 33:	ARIC|g13844.t1	ARIC|g15175.t1	 2e-124	0.011924729510566	0.0865304311153283
 62- 34:	ARIC|g13846.t1	ARIC|g15176.t1	      0	0.0123526467686789	0.0771407251255572
 62- 35:	ARIC|g13847.t1	ARIC|g15177.t1	 5e-219	0.0929287173839517	0.134032455108158
 62- 36:	ARIC|g13848.t1	ARIC|g15178.t1	      0	0.00958718801820035	0.154635190013282
 62- 37:	ARIC|g13849.t1	ARIC|g15179.t1	 6e-102	0.0366075101346867	0.136533152062306
 62- 38:	ARIC|g13850.t1	ARIC|g15180.t1	      0	0.0188478861900961	0.102922488968167
 62- 39:	ARIC|g13851.t1	ARIC|g15181.t1	      0	0.0106028346123415	0.116800706188729
 62- 40:	ARIC|g13852.t1	ARIC|g15182.t1	  2e-53	0.0240020483146303	0.0688556619398421
 62- 41:	ARIC|g13853.t1	ARIC|g15183.t1	 2e-305	0.0231694349400467	0.119204558904977
 62- 42:	ARIC|g13854.t1	ARIC|g15184.t1	 2e-138	0.0191926727799035	0.0794230713168017
 62- 43:	ARIC|g13855.t1	ARIC|g15185.t1	 1e-279	0.0376811344181401	0.207789595174982
 62- 44:	ARIC|g13856.t1	ARIC|g15186.t1	 5e-230	0.0294599806263299	0.110567712707008
 62- 45:	ARIC|g13857.t1	ARIC|g15187.t1	  2e-64	0.0293077581780704	0.0844263885252042
 62- 46:	ARIC|g13858.t1	ARIC|g15188.t1	 2e-139	0.0387182740539804	0.0931853867072045
 62- 47:	ARIC|g13859.t1	ARIC|g15189.t1	      0	0.0117483094044763	0.115836656808138
 62- 48:	ARIC|g13860.t1	ARIC|g15190.t1	 6e-291	0.014844405123736	0.128384060092113
 62- 49:	ARIC|g13862.t1	ARIC|g15192.t1	 4e-238	0.041453748501436	0.162153206925443
 62- 50:	ARIC|g13864.t1	ARIC|g15193.t1	  6e-69	0.0200792806772895	0.101635165371385
 62- 51:	ARIC|g13865.t1	ARIC|g15194.t1	 1e-192	0.0146766355183923	0.0568714036378717
 62- 52:	ARIC|g13866.t1	ARIC|g15195.t1	 3e-121	0.016824060225805	0.144013487906466
 62- 53:	ARIC|g13867.t1	ARIC|g15196.t1	 5e-168	0.0328762272888872	0.10712143997128
 62- 54:	ARIC|g13868.t1	ARIC|g15197.t1	 1e-231	0.0301443657010613	0.257270436875661
 62- 55:	ARIC|g13869.t1	ARIC|g15198.t1	      0	0.00551444914709991	0.164494750591351
 62- 56:	ARIC|g13870.t1	ARIC|g15199.t1	      0	0.0315138070304441	0.173047883353064
 62- 57:	ARIC|g13871.t1	ARIC|g15200.t1	 7e-144	0.0142484496403081	0.27851962171624
 62- 58:	ARIC|g13872.t1	ARIC|g15201.t1	 7e-225	0.0116217045918563	0.138037624270929
 62- 59:	ARIC|g13873.t1	ARIC|g15202.t1	 6e-279	0.0203597365942334	0.135014791242444
 62- 60:	ARIC|g13874.t1	ARIC|g15203.t1	 1e-219	0.018295333092676	0.130054644852002
 62- 61:	ARIC|g13875.t1	ARIC|g15204.t1	      0	0.00724404709691619	0.12726172530826
 62- 62:	ARIC|g13876.t1	ARIC|g15205.t1	  9e-44	-2	-2
 62- 63:	ARIC|g13878.t1	ARIC|g15206.t1	      0	0.00483628879864626	0.116680119369886
 62- 64:	ARIC|g13879.t1	ARIC|g15207.t1	 5e-246	0.0161052992687637	0.119868658140817
 62- 65:	ARIC|g13880.t1	ARIC|g15208.t1	  5e-31	0.051096369367053	0.311815559227915
## Alignment 63: score=1003.0 e_value=7.5e-59 N=21 Ar102&Ar122 minus
 63-  0:	ARIC|g13878.t1	ARIC|g16466.t1	      0	0.107747601311721	1.34465645543897
 63-  1:	ARIC|g13879.t1	ARIC|g16465.t1	 2e-142	0.162230877211193	1.10393108538216
 63-  2:	ARIC|g13884.t1	ARIC|g16464.t1	  3e-56	0.302012813769312	1.71482113664495
 63-  3:	ARIC|g13887.t1	ARIC|g16461.t1	  2e-40	0.237482831904971	1.00008890980913
 63-  4:	ARIC|g13889.t1	ARIC|g16460.t1	 4e-208	0.268234920947884	1.48391727023114
 63-  5:	ARIC|g13890.t1	ARIC|g16459.t1	  8e-99	0.169139001968664	1.73874200553154
 63-  6:	ARIC|g13892.t1	ARIC|g16455.t1	  8e-27	0.300566855707379	0.802263488821447
 63-  7:	ARIC|g13898.t1	ARIC|g16452.t1	      0	0.33826538232575	1.38533064617236
 63-  8:	ARIC|g13902.t1	ARIC|g16451.t1	 1e-131	0.322974430548043	1.80963632968243
 63-  9:	ARIC|g13906.t1	ARIC|g16449.t1	  3e-55	0.262988217165767	1.98009214486298
 63- 10:	ARIC|g13907.t1	ARIC|g16448.t1	      0	0.374985856281668	0.975626934074408
 63- 11:	ARIC|g13910.t1	ARIC|g16447.t1	 5e-178	0.502840302518163	1.18468111337158
 63- 12:	ARIC|g13914.t1	ARIC|g16445.t1	  3e-53	0.077330381199695	1.96372150362512
 63- 13:	ARIC|g13915.t1	ARIC|g16442.t1	 6e-185	0.238683667401679	1.32579703869555
 63- 14:	ARIC|g13918.t1	ARIC|g16431.t1	  3e-27	0.751264362214713	1.7051981670906
 63- 15:	ARIC|g13922.t1	ARIC|g16427.t1	      0	0.402565268032408	0.787494307295135
 63- 16:	ARIC|g13925.t1	ARIC|g16422.t1	  6e-83	0.571442826454954	0.80431862545575
 63- 17:	ARIC|g13927.t1	ARIC|g16421.t1	  2e-93	0.311782799666227	1.46112800669258
 63- 18:	ARIC|g13932.t1	ARIC|g16420.t1	  2e-91	0.314867214658184	0.947245636912648
 63- 19:	ARIC|g13933.t1	ARIC|g16419.t1	 5e-230	0.273381296083326	1.62917810537053
 63- 20:	ARIC|g13934.t1	ARIC|g16418.t1	  2e-96	0.574237250399361	0.974826466062994
## Alignment 64: score=426.0 e_value=1e-16 N=9 Ar102&Ar122 minus
 64-  0:	ARIC|g13841.t1	ARIC|g16521.t1	 2e-153	0.395898897588395	1.07119669841016
 64-  1:	ARIC|g13845.t1	ARIC|g16520.t1	  2e-49	-2	-2
 64-  2:	ARIC|g13855.t1	ARIC|g16518.t1	 2e-147	0.46241703739265	3.09761551118914
 64-  3:	ARIC|g13856.t1	ARIC|g16517.t1	 2e-170	0.137971061887619	0.940143526948049
 64-  4:	ARIC|g13860.t1	ARIC|g16516.t1	  1e-66	0.609413778611857	1.05792882786581
 64-  5:	ARIC|g13872.t1	ARIC|g16512.t1	 3e-147	0.240778977412594	2.6519897793302
 64-  6:	ARIC|g13873.t1	ARIC|g16511.t1	  4e-93	0.512528282009322	1.35101198522451
 64-  7:	ARIC|g13874.t1	ARIC|g16510.t1	  6e-40	0.544285724820034	0.650559343572235
 64-  8:	ARIC|g13875.t1	ARIC|g16509.t1	 5e-308	0.11291459930616	1.44329459448068
## Alignment 65: score=2347.0 e_value=4.4e-168 N=47 Ar102&Ar153 plus
 65-  0:	ARIC|g13882.t1	ARIC|g19833.t1	      0	0.00342896928300439	0.0871910451888578
 65-  1:	ARIC|g13883.t1	ARIC|g19834.t1	  3e-62	0.0469558180087313	0.207093645896565
 65-  2:	ARIC|g13884.t1	ARIC|g19835.t1	  3e-97	0.0169738503451481	0.173099928882152
 65-  3:	ARIC|g13885.t1	ARIC|g19836.t1	      0	0.0187098280744727	0.137790852861284
 65-  4:	ARIC|g13886.t1	ARIC|g19837.t1	  9e-31	0.111100713948483	0.38167134092695
 65-  5:	ARIC|g13887.t1	ARIC|g19838.t1	  2e-68	0.00699509588398119	0.0843415294114469
 65-  6:	ARIC|g13888.t1	ARIC|g19839.t1	 8e-123	0.0234241550453072	0.116613677130296
 65-  7:	ARIC|g13889.t1	ARIC|g19840.t1	 2e-305	0.0228030593801628	0.173361933839675
 65-  8:	ARIC|g13890.t1	ARIC|g19841.t1	 3e-150	0.0050668735993909	0.162709735614189
 65-  9:	ARIC|g13892.t1	ARIC|g19843.t1	  5e-54	0.0155244870098626	0.194633396613813
 65- 10:	ARIC|g13893.t1	ARIC|g19844.t1	      0	0.0102503856623093	0.109833996272641
 65- 11:	ARIC|g13894.t1	ARIC|g19845.t1	      0	0.0170908614561222	0.156643709179903
 65- 12:	ARIC|g13896.t1	ARIC|g19847.t1	      0	0.00490331356939387	0.132682943308248
 65- 13:	ARIC|g13897.t1	ARIC|g19848.t1	      0	0.0109355444915974	0.1644813416477
 65- 14:	ARIC|g13898.t1	ARIC|g19849.t1	      0	0.0253352350847112	0.153604726856144
 65- 15:	ARIC|g13900.t1	ARIC|g19851.t1	      0	0.0455776752533141	0.158898197776714
 65- 16:	ARIC|g13901.t1	ARIC|g19852.t1	 2e-130	0.00944448179932587	0.10300036122726
 65- 17:	ARIC|g13902.t1	ARIC|g19853.t1	 5e-212	0.0307969515707589	0.158371327082366
 65- 18:	ARIC|g13904.t1	ARIC|g19855.t1	 2e-105	0.0137016179806732	0.111228863774867
 65- 19:	ARIC|g13905.t1	ARIC|g19856.t1	      0	0.00615033237091041	0.169511889885376
 65- 20:	ARIC|g13906.t1	ARIC|g19857.t1	  3e-97	0.00243952237853883	0.126822009714211
 65- 21:	ARIC|g13907.t1	ARIC|g19858.t1	      0	0.0121830090017924	0.103058195897246
 65- 22:	ARIC|g13908.t1	ARIC|g19859.t1	 1e-126	0.00188383144568513	0.0684886189010906
 65- 23:	ARIC|g13909.t1	ARIC|g19860.t1	 6e-173	0.0162288112110677	0.12645516000467
 65- 24:	ARIC|g13910.t1	ARIC|g19861.t1	      0	0.0378250202408313	0.142640091580554
 65- 25:	ARIC|g13911.t1	ARIC|g19862.t1	 2e-114	0.0173449464638005	0.124064365878596
 65- 26:	ARIC|g13912.t1	ARIC|g19863.t1	      0	0.0254741468667227	0.148900356163683
 65- 27:	ARIC|g13914.t1	ARIC|g19865.t1	  8e-58	0.00387347536263091	0.238652446115001
 65- 28:	ARIC|g13915.t1	ARIC|g19866.t1	 2e-288	0.0223034056208281	0.147563054968353
 65- 29:	ARIC|g13916.t1	ARIC|g19867.t1	 7e-242	0.0112755177441852	0.154442933998205
 65- 30:	ARIC|g13917.t1	ARIC|g19868.t1	 4e-142	0.029137959671572	0.0997443407399341
 65- 31:	ARIC|g13918.t1	ARIC|g19869.t1	 3e-113	0.0258245515360616	0.0987114055310863
 65- 32:	ARIC|g13919.t1	ARIC|g19870.t1	      0	0.01680903132455	0.156280791524709
 65- 33:	ARIC|g13920.t1	ARIC|g19871.t1	      0	0.0219899898999942	0.161389694055511
 65- 34:	ARIC|g13922.t1	ARIC|g19872.t1	      0	0.0315101756594439	0.13868166026918
 65- 35:	ARIC|g13923.t1	ARIC|g19873.t1	 2e-167	0.00732248921298844	0.121637958875342
 65- 36:	ARIC|g13924.t1	ARIC|g19874.t1	 8e-251	0.0148913749476448	0.197287532643328
 65- 37:	ARIC|g13925.t1	ARIC|g19875.t1	 2e-274	0.0322025982006734	0.102369297488704
 65- 38:	ARIC|g13926.t1	ARIC|g19876.t1	 9e-175	0.0175724939004217	0.151969235408249
 65- 39:	ARIC|g13927.t1	ARIC|g19877.t1	 5e-154	0.0214182594576455	0.103049902051832
 65- 40:	ARIC|g13928.t1	ARIC|g19878.t1	  2e-83	0.0558917740641411	0.154389040653112
 65- 41:	ARIC|g13929.t1	ARIC|g19879.t1	 2e-184	0.00271739427706521	0.132263542355588
 65- 42:	ARIC|g13930.t1	ARIC|g19880.t1	  1e-79	0.0149668224368218	0.204455324056383
 65- 43:	ARIC|g13931.t1	ARIC|g19881.t1	 5e-120	0.02550932614527	0.100372258116583
 65- 44:	ARIC|g13932.t1	ARIC|g19882.t1	      0	0.0200482175757696	0.146131652019222
 65- 45:	ARIC|g13933.t1	ARIC|g19883.t1	      0	0.00624317149166568	0.095855364839573
 65- 46:	ARIC|g13934.t1	ARIC|g19884.t1	      0	0.0121316882713278	0.122593849009242
## Alignment 66: score=735.0 e_value=2.1e-35 N=15 Ar102&Ar306 plus
 66-  0:	ARIC|g13810.t1	ARIC|g32729.t1	  5e-95	0.8371536194651	0.73567810901551
 66-  1:	ARIC|g13812.t1	ARIC|g32730.t1	 3e-174	0.250676905757665	0.964954398955838
 66-  2:	ARIC|g13813.t1	ARIC|g32731.t1	  6e-34	1.15419988651347	0.745389754166309
 66-  3:	ARIC|g13818.t1	ARIC|g32733.t1	 8e-205	0.0753944719100542	1.3930058694291
 66-  4:	ARIC|g13819.t1	ARIC|g32735.t1	  6e-94	0.0294516368168802	1.30565089644875
 66-  5:	ARIC|g13821.t1	ARIC|g32736.t1	  9e-60	0.0674190364511123	1.38025760181285
 66-  6:	ARIC|g13822.t1	ARIC|g32737.t1	      0	0.109041697768815	1.44004237600999
 66-  7:	ARIC|g13823.t1	ARIC|g32738.t1	  6e-49	0.644407197823395	1.23466161414031
 66-  8:	ARIC|g13824.t1	ARIC|g32739.t1	 7e-236	0.371633930544695	0.953757380945681
 66-  9:	ARIC|g13825.t1	ARIC|g32740.t1	  3e-51	0.370905601919498	1.25988412469654
 66- 10:	ARIC|g13827.t1	ARIC|g32744.t1	 3e-295	0.251452306499549	1.26588454820248
 66- 11:	ARIC|g13828.t1	ARIC|g32747.t1	 5e-126	0.297331317781405	1.50081723153868
 66- 12:	ARIC|g13833.t1	ARIC|g32748.t1	 4e-146	0.209804574369255	1.38780799712678
 66- 13:	ARIC|g13834.t1	ARIC|g32749.t1	  5e-93	0.160626082834355	1.72605594736578
 66- 14:	ARIC|g13836.t1	ARIC|g32750.t1	 3e-270	0.150135374530428	1.08297270519785
## Alignment 67: score=734.0 e_value=2.3e-35 N=15 Ar102&Ar83 plus
 67-  0:	ARIC|g13810.t1	ARIC|g9910.t1	 2e-105	0.834165732074759	0.748752368696055
 67-  1:	ARIC|g13812.t1	ARIC|g9911.t1	 2e-173	0.248976644517113	1.00233323507881
 67-  2:	ARIC|g13813.t1	ARIC|g9912.t1	  3e-33	1.68135636295819	0.559638130438698
 67-  3:	ARIC|g13818.t1	ARIC|g9913.t1	 9e-204	0.0801997017023355	1.32343175637853
 67-  4:	ARIC|g13819.t1	ARIC|g9915.t1	  6e-94	0.0344111141749102	1.32733542188196
 67-  5:	ARIC|g13821.t1	ARIC|g9916.t1	  9e-60	0.0674190364511123	1.17677128057217
 67-  6:	ARIC|g13822.t1	ARIC|g9917.t1	      0	0.110333043116195	1.47467134247044
 67-  7:	ARIC|g13823.t1	ARIC|g9919.t1	  1e-47	0.678613144241883	1.39196206245728
 67-  8:	ARIC|g13824.t1	ARIC|g9920.t1	 1e-231	0.392737060732265	0.919068219938156
 67-  9:	ARIC|g13825.t1	ARIC|g9921.t1	  2e-51	0.367201017299802	1.47211039844445
 67- 10:	ARIC|g13827.t1	ARIC|g9925.t1	 6e-249	0.268070266642737	1.28405645583517
 67- 11:	ARIC|g13828.t1	ARIC|g9928.t1	 1e-124	0.287460776808042	1.39072754228921
 67- 12:	ARIC|g13833.t1	ARIC|g9929.t1	 1e-144	0.21958524463502	1.41178626197879
 67- 13:	ARIC|g13834.t1	ARIC|g9930.t1	  1e-94	0.155878113274198	1.64435124435118
 67- 14:	ARIC|g13836.t1	ARIC|g9931.t1	 2e-269	0.15015883951712	1.18289059154513
## Alignment 68: score=398.0 e_value=1e-12 N=8 Ar1023&Ar303 plus
 68-  0:	ARIC|g48409.t1	ARIC|g31694.t1	 2e-110	0.0987575746710161	0.12385796346201
 68-  1:	ARIC|g48411.t1	ARIC|g31696.t1	 3e-249	0.0228117560322417	0.117956503910514
 68-  2:	ARIC|g48413.t1	ARIC|g31698.t1	 2e-205	0.00119856198100962	0.073758812624609
 68-  3:	ARIC|g48415.t1	ARIC|g31699.t1	 4e-144	0.0128482799476378	0.0886171797125078
 68-  4:	ARIC|g48416.t1	ARIC|g31700.t1	 5e-104	0.00232198327884609	0.0834192263326684
 68-  5:	ARIC|g48418.t1	ARIC|g31702.t1	 3e-263	0.0109882927811329	0.0875678040531241
 68-  6:	ARIC|g48419.t1	ARIC|g31703.t1	 5e-231	0.00223380656569571	0.0829792791137177
 68-  7:	ARIC|g48420.t1	ARIC|g31704.t1	  3e-42	0.392213139067121	0.0609030098334121
## Alignment 69: score=299.0 e_value=3.1e-09 N=6 Ar1024&Ar123 minus
 69-  0:	ARIC|g48421.t1	ARIC|g16632.t1	 2e-201	0.0106255235980554	0.0777394299845025
 69-  1:	ARIC|g48422.t1	ARIC|g16631.t1	 2e-145	0.028861276484586	0.138066423525294
 69-  2:	ARIC|g48423.t1	ARIC|g16630.t1	  7e-51	0.0415454303284235	0.0490124101563378
 69-  3:	ARIC|g48424.t1	ARIC|g16628.t1	  2e-43	0.106917762052534	0.0374170984805029
 69-  4:	ARIC|g48425.t1	ARIC|g16627.t1	  7e-39	0.070285507703627	0.0610092295904643
 69-  5:	ARIC|g48426.t1	ARIC|g16626.t1	      0	0.0210220924370598	0.113846306888595
## Alignment 70: score=449.0 e_value=7.6e-17 N=9 Ar1028&Ar582 plus
 70-  0:	ARIC|g48440.t1	ARIC|g43105.t1	  1e-30	0.265283487060825	0.164977375853434
 70-  1:	ARIC|g48441.t1	ARIC|g43106.t1	 2e-153	0.0130829155493752	0.0774882105210194
 70-  2:	ARIC|g48442.t1	ARIC|g43107.t1	      0	0.0132522611194185	0.107376263932847
 70-  3:	ARIC|g48444.t1	ARIC|g43108.t1	  4e-26	0.299888935951741	0.229613403913282
 70-  4:	ARIC|g48449.t1	ARIC|g43112.t1	  3e-97	0.0173275033655716	0.120951110697092
 70-  5:	ARIC|g48450.t1	ARIC|g43113.t1	  3e-67	0.0102624178135929	0.0726373694924383
 70-  6:	ARIC|g48451.t1	ARIC|g43114.t1	 8e-201	0.0624407142202982	0.116064850217576
 70-  7:	ARIC|g48452.t1	ARIC|g43115.t1	  8e-74	0.0398197778043242	0.117426795518655
 70-  8:	ARIC|g48453.t1	ARIC|g43116.t1	 3e-210	0.0129789092243976	0.0975705895609555
## Alignment 71: score=1611.0 e_value=5e-103 N=33 Ar103&Ar121 plus
 71-  0:	ARIC|g13997.t1	ARIC|g16297.t1	  6e-60	0.462573976981944	1.19950500297967
 71-  1:	ARIC|g14000.t1	ARIC|g16298.t1	 1e-140	0.237399772847278	1.25513205663317
 71-  2:	ARIC|g14001.t1	ARIC|g16299.t1	  1e-58	0.0917601755801104	1.50966058137112
 71-  3:	ARIC|g14004.t1	ARIC|g16301.t1	  4e-88	0.171993995666391	1.03058271237218
 71-  4:	ARIC|g14008.t1	ARIC|g16303.t1	 2e-117	0.670348257031725	0.887981852476261
 71-  5:	ARIC|g14010.t1	ARIC|g16306.t1	 1e-137	0.288235835469126	1.35229918202836
 71-  6:	ARIC|g14011.t1	ARIC|g16307.t1	 3e-130	0.286398065694606	1.118331381794
 71-  7:	ARIC|g14012.t1	ARIC|g16309.t1	  2e-74	0.516184683088582	1.3165937972288
 71-  8:	ARIC|g14015.t1	ARIC|g16311.t1	 8e-182	0.114957830552603	1.04991307097223
 71-  9:	ARIC|g14016.t1	ARIC|g16312.t1	  6e-93	0.266106212592562	1.16507572030977
 71- 10:	ARIC|g14017.t1	ARIC|g16313.t1	 3e-151	0.283271976894391	1.23582565532235
 71- 11:	ARIC|g14019.t1	ARIC|g16316.t1	 4e-265	0.177996139729624	1.16432201717227
 71- 12:	ARIC|g14021.t1	ARIC|g16317.t1	 3e-230	0.191519192383059	1.26905718811538
 71- 13:	ARIC|g14023.t1	ARIC|g16318.t1	 8e-146	0.400179863070597	1.21684374317404
 71- 14:	ARIC|g14024.t1	ARIC|g16321.t1	 7e-146	0.222474053845281	0.606421926949547
 71- 15:	ARIC|g14025.t1	ARIC|g16322.t1	  2e-66	0.201767778843539	1.71656079359214
 71- 16:	ARIC|g14027.t1	ARIC|g16323.t1	  1e-46	1.85305609482872	0.254160415573322
 71- 17:	ARIC|g14028.t1	ARIC|g16324.t1	 9e-162	0.0590493905883828	1.42208961341422
 71- 18:	ARIC|g14030.t1	ARIC|g16325.t1	 9e-185	0.199501996908391	1.11652584962676
 71- 19:	ARIC|g14031.t1	ARIC|g16327.t1	 3e-230	0.421181615204589	1.38073980749491
 71- 20:	ARIC|g14032.t1	ARIC|g16329.t1	 7e-146	0.190533715883387	1.32556597082528
 71- 21:	ARIC|g14035.t1	ARIC|g16330.t1	  1e-33	0.277284058641871	1.52549161896487
 71- 22:	ARIC|g14038.t1	ARIC|g16334.t1	      0	0.236941261269111	1.04627842085274
 71- 23:	ARIC|g14042.t1	ARIC|g16338.t1	 4e-115	0.205204538145216	2.26677419067155
 71- 24:	ARIC|g14052.t1	ARIC|g16345.t1	 6e-294	0.404637987465434	1.41606891202632
 71- 25:	ARIC|g14053.t1	ARIC|g16347.t1	  1e-64	0.110598996793632	1.7157612656186
 71- 26:	ARIC|g14054.t1	ARIC|g16348.t1	 2e-213	0.360761947983397	1.6036593234202
 71- 27:	ARIC|g14056.t1	ARIC|g16349.t1	 5e-269	0.196934128429555	1.23380344593111
 71- 28:	ARIC|g14057.t1	ARIC|g16350.t1	 2e-113	0.440474202365622	1.27156354964034
 71- 29:	ARIC|g14058.t1	ARIC|g16351.t1	 1e-101	0.467079570717739	1.12110810833567
 71- 30:	ARIC|g14059.t1	ARIC|g16353.t1	 1e-130	0.185755862466089	1.1080455062909
 71- 31:	ARIC|g14060.t1	ARIC|g16354.t1	  4e-99	0.856458446031943	0.349516852519196
 71- 32:	ARIC|g14062.t1	ARIC|g16355.t1	 2e-112	0.630344495765434	1.33480474197537
## Alignment 72: score=3699.0 e_value=5.3e-288 N=74 Ar103&Ar145 plus
 72-  0:	ARIC|g13990.t1	ARIC|g19042.t1	      0	0.0211367591090953	0.124345392176486
 72-  1:	ARIC|g13991.t1	ARIC|g19043.t1	      0	0.00543325224303911	0.112649111635544
 72-  2:	ARIC|g13992.t1	ARIC|g19044.t1	 1e-183	0.0280983066190568	0.131613616726687
 72-  3:	ARIC|g13993.t1	ARIC|g19045.t1	 1e-117	0.00423505625045866	0.187811845608171
 72-  4:	ARIC|g13994.t1	ARIC|g19046.t1	 4e-143	0.0107033182666993	0.109672967058
 72-  5:	ARIC|g13995.t1	ARIC|g19047.t1	      0	0.0242487051195415	0.112863378595739
 72-  6:	ARIC|g13996.t1	ARIC|g19048.t1	 3e-194	0.0409095194391562	0.157129323174954
 72-  7:	ARIC|g13997.t1	ARIC|g19049.t1	 6e-143	0.0308394623069707	0.112916712936521
 72-  8:	ARIC|g13998.t1	ARIC|g19050.t1	 1e-244	0.0123364385039504	0.127855240394392
 72-  9:	ARIC|g13999.t1	ARIC|g19051.t1	  7e-68	0.010676336866404	0.143291427572032
 72- 10:	ARIC|g14000.t1	ARIC|g19052.t1	 7e-201	0.0226478495644105	0.135172875036563
 72- 11:	ARIC|g14001.t1	ARIC|g19053.t1	  2e-64	0.00353774240860418	0.146481564240574
 72- 12:	ARIC|g14002.t1	ARIC|g19054.t1	  6e-99	0.0124743000368564	0.204299660075983
 72- 13:	ARIC|g14003.t1	ARIC|g19055.t1	 2e-225	0.0168404493051417	0.1429674684784
 72- 14:	ARIC|g14004.t1	ARIC|g19056.t1	 2e-109	0.0297124056310986	0.128173642327974
 72- 15:	ARIC|g14005.t1	ARIC|g19057.t1	  1e-44	0.0188245176017215	0.137132914796851
 72- 16:	ARIC|g14007.t1	ARIC|g19059.t1	 7e-243	0.00902115787650278	0.107970516691131
 72- 17:	ARIC|g14008.t1	ARIC|g19060.t1	      0	0.0414868495147003	0.103621945008923
 72- 18:	ARIC|g14009.t1	ARIC|g19061.t1	  2e-76	0.0385746323533982	0.152838616083496
 72- 19:	ARIC|g14010.t1	ARIC|g19062.t1	 1e-212	0.0227916123178242	0.174579920455629
 72- 20:	ARIC|g14011.t1	ARIC|g19063.t1	 2e-225	0.0286057339020338	0.145097080133986
 72- 21:	ARIC|g14012.t1	ARIC|g19064.t1	 4e-217	0.0431773888661084	0.139667222025121
 72- 22:	ARIC|g14013.t1	ARIC|g19065.t1	 8e-233	0.0258891870133322	0.173832046112176
 72- 23:	ARIC|g14014.t1	ARIC|g19066.t1	  1e-65	0.0170996292575601	0.052251810176858
 72- 24:	ARIC|g14015.t1	ARIC|g19067.t1	 8e-246	0.00630918547098898	0.101163200767457
 72- 25:	ARIC|g14016.t1	ARIC|g19068.t1	 6e-168	0.00151534336181963	0.116791731627296
 72- 26:	ARIC|g14017.t1	ARIC|g19069.t1	 3e-179	0.0307276938055767	0.121494859641034
 72- 27:	ARIC|g14018.t1	ARIC|g19070.t1	      0	0.00621161751875304	0.123311897518331
 72- 28:	ARIC|g14019.t1	ARIC|g19071.t1	      0	0.0119962197263331	0.100838427106829
 72- 29:	ARIC|g14020.t1	ARIC|g19072.t1	 5e-130	0.0134748571619694	0.0736376940702753
 72- 30:	ARIC|g14021.t1	ARIC|g19073.t1	 3e-296	0.0117914940629032	0.11218603042813
 72- 31:	ARIC|g14022.t1	ARIC|g19074.t1	 4e-304	0.00599318257577294	0.145188561804499
 72- 32:	ARIC|g14023.t1	ARIC|g19075.t1	      0	0.0310144251024022	0.150595465822048
 72- 33:	ARIC|g14024.t1	ARIC|g19076.t1	      0	0.0130465083105252	0.158368342926741
 72- 34:	ARIC|g14025.t1	ARIC|g19077.t1	  6e-60	0.00943655961334717	0.0526147013762663
 72- 35:	ARIC|g14026.t1	ARIC|g19078.t1	  3e-94	0.0350428701797713	0.134185798854255
 72- 36:	ARIC|g14027.t1	ARIC|g19079.t1	  3e-96	0.0259970886826661	0.169734844556617
 72- 37:	ARIC|g14028.t1	ARIC|g19080.t1	 5e-172	0.00890218166653791	0.0807741874423179
 72- 38:	ARIC|g14029.t1	ARIC|g19081.t1	      0	0.00689538096029792	0.163828245207598
 72- 39:	ARIC|g14030.t1	ARIC|g19082.t1	 1e-265	0.00918403484371543	0.109776911997701
 72- 40:	ARIC|g14031.t1	ARIC|g19083.t1	      0	0.0139399963879967	0.110347573843231
 72- 41:	ARIC|g14032.t1	ARIC|g19084.t1	 9e-223	0.0158115806045857	0.0871719146480242
 72- 42:	ARIC|g14033.t1	ARIC|g19085.t1	 5e-177	0.00294262270569502	0.131685780135084
 72- 43:	ARIC|g14034.t1	ARIC|g19086.t1	      0	0.0200056916321863	0.150266652228127
 72- 44:	ARIC|g14035.t1	ARIC|g19087.t1	  6e-53	0.0128345378007018	0.174443560793801
 72- 45:	ARIC|g14036.t1	ARIC|g19088.t1	 2e-195	0.0234623237854988	0.121524414980948
 72- 46:	ARIC|g14037.t1	ARIC|g19089.t1	 1e-143	0.0397060322262925	0.141660034589812
 72- 47:	ARIC|g14038.t1	ARIC|g19090.t1	      0	0.0213289375415425	0.117332536798675
 72- 48:	ARIC|g14039.t1	ARIC|g19091.t1	 1e-220	0.0128349415618852	0.203193468042157
 72- 49:	ARIC|g14040.t1	ARIC|g19092.t1	      0	0.0165167347556731	0.100854812841792
 72- 50:	ARIC|g14041.t1	ARIC|g19093.t1	  9e-90	0.0130042269596329	0.169608040236514
 72- 51:	ARIC|g14042.t1	ARIC|g19094.t1	 6e-168	0.0106062373610038	0.111710495245931
 72- 52:	ARIC|g14043.t1	ARIC|g19095.t1	 1e-159	0.00918261693864647	0.151187953151066
 72- 53:	ARIC|g14044.t1	ARIC|g19096.t1	 5e-290	0	0.116961677249025
 72- 54:	ARIC|g14045.t1	ARIC|g19097.t1	 1e-168	0.0397348242346706	0.0959931812508325
 72- 55:	ARIC|g14047.t1	ARIC|g19099.t1	 3e-109	0.0343346202434173	0.168895155153953
 72- 56:	ARIC|g14048.t1	ARIC|g19100.t1	 2e-175	0.0256862202863822	0.116241413761417
 72- 57:	ARIC|g14049.t1	ARIC|g19101.t1	      0	0.0213950412903528	0.163434376422492
 72- 58:	ARIC|g14050.t1	ARIC|g19102.t1	      0	0.00644972622171827	0.179559158971671
 72- 59:	ARIC|g14051.t1	ARIC|g19103.t1	      0	0.00563382930829657	0.117031822695043
 72- 60:	ARIC|g14052.t1	ARIC|g19104.t1	      0	0.00655003651451008	0.114896979153097
 72- 61:	ARIC|g14053.t1	ARIC|g19105.t1	  1e-74	0	0.187639319992149
 72- 62:	ARIC|g14054.t1	ARIC|g19106.t1	      0	0.015337173689728	0.176498762525488
 72- 63:	ARIC|g14055.t1	ARIC|g19107.t1	 4e-176	0.0192516585741885	0.172693232585549
 72- 64:	ARIC|g14056.t1	ARIC|g19108.t1	      0	0.0133723870057856	0.0887108757537489
 72- 65:	ARIC|g14057.t1	ARIC|g19109.t1	 2e-282	0.0237556515714217	0.188287618249696
 72- 66:	ARIC|g14058.t1	ARIC|g19110.t1	 1e-215	0.0300153305221227	0.154339837740281
 72- 67:	ARIC|g14059.t1	ARIC|g19111.t1	 2e-187	0.00405909210431585	0.134745348132201
 72- 68:	ARIC|g14060.t1	ARIC|g19112.t1	 5e-195	0.00644333859923751	0.0696151556756316
 72- 69:	ARIC|g14061.t1	ARIC|g19113.t1	 3e-113	0.0166269365730031	0.113423227292943
 72- 70:	ARIC|g14062.t1	ARIC|g19114.t1	      0	0.0189444587405979	0.16466209689725
 72- 71:	ARIC|g14063.t1	ARIC|g19115.t1	      0	0.0168134388680146	0.0322599950526286
 72- 72:	ARIC|g14065.t1	ARIC|g19117.t1	  8e-51	0.034145299124023	0.119722609193913
 72- 73:	ARIC|g14066.t1	ARIC|g19118.t1	 4e-210	0.00253218219012747	0.0709310966496898
## Alignment 73: score=1902.0 e_value=4.5e-134 N=39 Ar103&Ar156 plus
 73-  0:	ARIC|g13936.t1	ARIC|g20128.t1	 1e-168	0.255700543284973	1.33276933335175
 73-  1:	ARIC|g13938.t1	ARIC|g20129.t1	      0	0.168203714531817	1.71294405483392
 73-  2:	ARIC|g13940.t1	ARIC|g20130.t1	 1e-111	0.125283379314073	1.32373757368714
 73-  3:	ARIC|g13942.t1	ARIC|g20132.t1	  2e-12	-2	-2
 73-  4:	ARIC|g13944.t1	ARIC|g20134.t1	 2e-156	0.256787805970834	1.57935522573555
 73-  5:	ARIC|g13945.t1	ARIC|g20135.t1	  2e-57	0.191700571096193	1.66338289840422
 73-  6:	ARIC|g13946.t1	ARIC|g20136.t1	  2e-50	0.35662947553922	1.09602145061499
 73-  7:	ARIC|g13947.t1	ARIC|g20137.t1	 1e-102	0.408140606884594	1.98420213311121
 73-  8:	ARIC|g13948.t1	ARIC|g20140.t1	      0	0.336175203383255	1.62174347557289
 73-  9:	ARIC|g13950.t1	ARIC|g20145.t1	  4e-87	0.267209706665349	1.18102122299267
 73- 10:	ARIC|g13951.t1	ARIC|g20146.t1	  6e-72	0.504790673939038	1.53691194814815
 73- 11:	ARIC|g13952.t1	ARIC|g20147.t1	  2e-62	0.270031907106585	0.885238264089956
 73- 12:	ARIC|g13953.t1	ARIC|g20152.t1	  6e-30	0.640729658591736	1.06728759653917
 73- 13:	ARIC|g13954.t1	ARIC|g20153.t1	  4e-50	0.178932824864137	1.06894609846365
 73- 14:	ARIC|g13955.t1	ARIC|g20154.t1	 5e-301	0.182233165183048	1.30656748684698
 73- 15:	ARIC|g13956.t1	ARIC|g20155.t1	  3e-50	0.40358053101372	0.931709177390005
 73- 16:	ARIC|g13957.t1	ARIC|g20159.t1	  3e-48	0.632026187881747	0.641787194438687
 73- 17:	ARIC|g13958.t1	ARIC|g20163.t1	  6e-18	0.573688373708099	0.911778716212105
 73- 18:	ARIC|g13959.t1	ARIC|g20165.t1	 7e-230	0.278968393066483	1.67369793613244
 73- 19:	ARIC|g13960.t1	ARIC|g20166.t1	 6e-229	0.312183522522266	2.12306180602262
 73- 20:	ARIC|g13964.t1	ARIC|g20169.t1	  2e-56	0.434916317158408	0.461406306014816
 73- 21:	ARIC|g13965.t1	ARIC|g20170.t1	  8e-29	0.708773501734778	0.480246775154693
 73- 22:	ARIC|g13967.t1	ARIC|g20172.t1	  3e-96	0.643017917325094	0.955078271656194
 73- 23:	ARIC|g13968.t1	ARIC|g20173.t1	 8e-190	0.243588492010691	1.46990855688302
 73- 24:	ARIC|g13969.t1	ARIC|g20174.t1	 8e-148	0.00504910742849297	1.33891533409575
 73- 25:	ARIC|g13970.t1	ARIC|g20176.t1	  3e-25	0.694941999820802	1.22077460244229
 73- 26:	ARIC|g13973.t1	ARIC|g20179.t1	 2e-113	0.605333875168173	1.18603310882323
 73- 27:	ARIC|g13975.t1	ARIC|g20184.t1	 3e-135	0.0425709058491636	1.67927691981619
 73- 28:	ARIC|g13978.t1	ARIC|g20185.t1	 4e-206	0.0575551637277549	1.4185217354369
 73- 29:	ARIC|g13979.t1	ARIC|g20186.t1	 2e-132	0.220946423509334	1.87469032139415
 73- 30:	ARIC|g13980.t1	ARIC|g20187.t1	  7e-29	0.022924420743741	0.175008896088261
 73- 31:	ARIC|g13982.t1	ARIC|g20189.t1	 2e-202	0.253170179555025	0.950426250827935
 73- 32:	ARIC|g13984.t1	ARIC|g20192.t1	 8e-140	0.252788277031526	1.14159685649033
 73- 33:	ARIC|g13987.t1	ARIC|g20200.t1	  2e-79	0.515733711710929	1.4068409789784
 73- 34:	ARIC|g13990.t1	ARIC|g20203.t1	      0	0.290696593796734	1.22447023636369
 73- 35:	ARIC|g13992.t1	ARIC|g20212.t1	 1e-132	0.247109400847682	1.09328724431214
 73- 36:	ARIC|g13993.t1	ARIC|g20215.t1	  4e-71	0.254423579704776	2.54230468953059
 73- 37:	ARIC|g13994.t1	ARIC|g20216.t1	  1e-79	0.227961137587842	0.759730802629718
 73- 38:	ARIC|g13995.t1	ARIC|g20217.t1	 6e-303	0.273874621610248	1.70009069994649
## Alignment 74: score=1897.0 e_value=8.8e-134 N=39 Ar103&Ar21 minus
 74-  0:	ARIC|g13936.t1	ARIC|g53201.t1	 3e-168	0.256150988936829	1.45603552495697
 74-  1:	ARIC|g13938.t1	ARIC|g53200.t1	      0	0.169083819611278	1.5982693602637
 74-  2:	ARIC|g13940.t1	ARIC|g53199.t1	 2e-110	0.128850696764539	1.42994292595508
 74-  3:	ARIC|g13944.t1	ARIC|g53195.t1	 6e-163	0.261499058546328	1.3402194255883
 74-  4:	ARIC|g13945.t1	ARIC|g53194.t1	  8e-57	0.199244863842219	2.46170800216403
 74-  5:	ARIC|g13946.t1	ARIC|g53193.t1	  1e-50	0.349600542861128	1.18493660487583
 74-  6:	ARIC|g13947.t1	ARIC|g53192.t1	 8e-102	0.411438822412909	1.71442062878608
 74-  7:	ARIC|g13948.t1	ARIC|g53189.t1	      0	0.344515425996809	1.49629924998965
 74-  8:	ARIC|g13950.t1	ARIC|g53183.t1	  1e-88	0.269241711705885	1.18065010889484
 74-  9:	ARIC|g13951.t1	ARIC|g53182.t1	  3e-71	0.494778026442038	1.47420128440891
 74- 10:	ARIC|g13952.t1	ARIC|g53181.t1	  2e-61	0.280055825101814	0.925916499440035
 74- 11:	ARIC|g13953.t1	ARIC|g53175.t1	  3e-30	0.631400756740634	0.945159790312473
 74- 12:	ARIC|g13954.t1	ARIC|g53174.t1	  5e-57	0.321851139145552	1.45702103415101
 74- 13:	ARIC|g13955.t1	ARIC|g53173.t1	 1e-298	0.18757392435311	1.27731891582958
 74- 14:	ARIC|g13956.t1	ARIC|g53171.t1	  7e-50	0.401840938744428	1.07521368702509
 74- 15:	ARIC|g13957.t1	ARIC|g53165.t1	  4e-37	0.665056107094814	0.303451442176015
 74- 16:	ARIC|g13958.t1	ARIC|g53163.t1	  2e-18	0.543901444073683	0.990970379634077
 74- 17:	ARIC|g13959.t1	ARIC|g53161.t1	 1e-230	0.272382450487538	1.40452373595624
 74- 18:	ARIC|g13960.t1	ARIC|g53160.t1	 1e-228	0.311252271246823	2.16861727574815
 74- 19:	ARIC|g13963.t1	ARIC|g53156.t1	  3e-33	0.834799876328968	0.467582632887779
 74- 20:	ARIC|g13965.t1	ARIC|g53155.t1	  8e-29	0.730868974979215	0.499082700217806
 74- 21:	ARIC|g13967.t1	ARIC|g53153.t1	  1e-96	0.61333014870886	0.9199966598664
 74- 22:	ARIC|g13968.t1	ARIC|g53152.t1	 6e-191	0.244780842079941	1.41426354535925
 74- 23:	ARIC|g13969.t1	ARIC|g53151.t1	 8e-148	0.00504556913450029	1.38249355090584
 74- 24:	ARIC|g13970.t1	ARIC|g53149.t1	  9e-23	0.643062127624129	1.12662264044549
 74- 25:	ARIC|g13971.t1	ARIC|g53148.t1	  7e-37	0.801702390391494	1.3100234828227
 74- 26:	ARIC|g13973.t1	ARIC|g53147.t1	 2e-179	0.638314542755136	1.17273413086988
 74- 27:	ARIC|g13975.t1	ARIC|g53142.t1	 3e-135	0.0425457433924117	1.69109582186826
 74- 28:	ARIC|g13978.t1	ARIC|g53141.t1	 9e-207	0.0562838021724632	1.35527020601913
 74- 29:	ARIC|g13979.t1	ARIC|g53140.t1	 8e-132	0.223720570712389	1.85281398147973
 74- 30:	ARIC|g13980.t1	ARIC|g53139.t1	  1e-84	0.0142454425058816	0.738640052483589
 74- 31:	ARIC|g13982.t1	ARIC|g53136.t1	 3e-203	0.263667142372609	0.988641072059709
 74- 32:	ARIC|g13984.t1	ARIC|g53133.t1	 2e-169	0.253476092409597	1.34307665980977
 74- 33:	ARIC|g13987.t1	ARIC|g53125.t1	  2e-80	0.51540139487789	1.57879058815241
 74- 34:	ARIC|g13990.t1	ARIC|g53122.t1	      0	0.292056380741075	1.25644226387371
 74- 35:	ARIC|g13992.t1	ARIC|g53114.t1	 9e-131	0.247967744311416	1.28324858443769
 74- 36:	ARIC|g13993.t1	ARIC|g53112.t1	  3e-64	0.399871978815923	0.566952659164664
 74- 37:	ARIC|g13994.t1	ARIC|g53111.t1	  2e-78	0.227929433812491	0.705152447368705
 74- 38:	ARIC|g13995.t1	ARIC|g53110.t1	 2e-308	0.26989356629545	1.77559087301737
## Alignment 75: score=1661.0 e_value=4.5e-107 N=34 Ar103&Ar244 plus
 75-  0:	ARIC|g13997.t1	ARIC|g28122.t1	  3e-60	0.47125771751774	1.23606755015128
 75-  1:	ARIC|g14000.t1	ARIC|g28123.t1	 4e-140	0.250920043974395	1.2459058453689
 75-  2:	ARIC|g14001.t1	ARIC|g28124.t1	  1e-58	0.0975852360853966	0.971077182986037
 75-  3:	ARIC|g14004.t1	ARIC|g28126.t1	  5e-88	0.179067710789453	1.44929732241644
 75-  4:	ARIC|g14008.t1	ARIC|g28128.t1	  1e-19	1.31866319950776	0.495062404107747
 75-  5:	ARIC|g14010.t1	ARIC|g28132.t1	 8e-139	0.284488441407136	1.4523032805417
 75-  6:	ARIC|g14011.t1	ARIC|g28133.t1	 2e-130	0.279148941314009	1.05217453537029
 75-  7:	ARIC|g14012.t1	ARIC|g28135.t1	  1e-79	0.497056567701726	1.45466238643685
 75-  8:	ARIC|g14015.t1	ARIC|g28137.t1	 4e-181	0.113588424590451	1.040594231185
 75-  9:	ARIC|g14016.t1	ARIC|g28138.t1	  2e-91	0.277993086739285	1.21954903042094
 75- 10:	ARIC|g14017.t1	ARIC|g28139.t1	 5e-151	0.286009203443579	1.52226414495838
 75- 11:	ARIC|g14019.t1	ARIC|g28142.t1	 1e-246	0.175329148639103	1.19677885778505
 75- 12:	ARIC|g14021.t1	ARIC|g28143.t1	 6e-229	0.190902629399796	1.32587225869126
 75- 13:	ARIC|g14023.t1	ARIC|g28144.t1	 8e-145	0.386409750227623	1.16780350560974
 75- 14:	ARIC|g14024.t1	ARIC|g28147.t1	 2e-133	0.196058085581055	0.524287551481295
 75- 15:	ARIC|g14025.t1	ARIC|g28148.t1	  4e-72	0.213848636559245	1.68528606151687
 75- 16:	ARIC|g14027.t1	ARIC|g28150.t1	  2e-46	1.80971893227728	0.254992198231241
 75- 17:	ARIC|g14028.t1	ARIC|g28151.t1	 7e-162	0.0590493905883828	1.51796464204663
 75- 18:	ARIC|g14030.t1	ARIC|g28152.t1	 3e-181	0.206760965010013	1.03189613700073
 75- 19:	ARIC|g14031.t1	ARIC|g28154.t1	 1e-228	0.413813036188574	1.50418272552082
 75- 20:	ARIC|g14032.t1	ARIC|g28156.t1	 3e-145	0.198049916261717	1.45109044813631
 75- 21:	ARIC|g14035.t1	ARIC|g28157.t1	  5e-35	0.27113817631089	1.51903074030717
 75- 22:	ARIC|g14038.t1	ARIC|g28161.t1	      0	0.237381437734982	1.10249003091072
 75- 23:	ARIC|g14042.t1	ARIC|g28165.t1	 7e-118	-2	-2
 75- 24:	ARIC|g14052.t1	ARIC|g28172.t1	 5e-286	0.408571384259321	1.3632456611679
 75- 25:	ARIC|g14053.t1	ARIC|g28174.t1	  1e-64	0.110667884250926	1.81662623186594
 75- 26:	ARIC|g14054.t1	ARIC|g28175.t1	 6e-216	0.346120133341877	1.31885432757716
 75- 27:	ARIC|g14056.t1	ARIC|g28176.t1	 7e-269	0.199893540450482	1.21755335575586
 75- 28:	ARIC|g14057.t1	ARIC|g28177.t1	 4e-112	0.448247077162778	1.19135929605995
 75- 29:	ARIC|g14058.t1	ARIC|g28178.t1	 9e-103	0.457685176186402	1.29358623904419
 75- 30:	ARIC|g14059.t1	ARIC|g28180.t1	 6e-130	0.190237639620719	1.11622207611385
 75- 31:	ARIC|g14060.t1	ARIC|g28181.t1	 2e-101	0.790836951037959	0.363216411609319
 75- 32:	ARIC|g14062.t1	ARIC|g28182.t1	 7e-111	0.617951401141907	1.25966520153834
 75- 33:	ARIC|g14063.t1	ARIC|g28183.t1	  3e-93	2.33942816369126	0.440661302266045
## Alignment 76: score=2345.0 e_value=6.6e-170 N=47 Ar103&Ar37 plus
 76-  0:	ARIC|g13936.t1	ARIC|g2150.t1	 1e-294	0.00856784985214773	0.122851215355424
 76-  1:	ARIC|g13937.t1	ARIC|g2151.t1	 8e-252	0.0127892917013665	0.149655563879327
 76-  2:	ARIC|g13938.t1	ARIC|g2152.t1	      0	0.00185478667892428	0.125705047625373
 76-  3:	ARIC|g13939.t1	ARIC|g2153.t1	 2e-146	0.290294955564949	0.597997388363733
 76-  4:	ARIC|g13940.t1	ARIC|g2154.t1	 2e-134	0.00382470948399609	0.103333491853775
 76-  5:	ARIC|g13941.t1	ARIC|g2155.t1	 2e-107	0.0207625715613126	0.121830139680094
 76-  6:	ARIC|g13943.t1	ARIC|g2156.t1	 8e-100	0.0187913529118543	0.163802339142985
 76-  7:	ARIC|g13944.t1	ARIC|g2157.t1	 1e-239	0.03587921821708	0.21066067297777
 76-  8:	ARIC|g13945.t1	ARIC|g2158.t1	  3e-79	0.00599553530088453	0.0533558250189308
 76-  9:	ARIC|g13946.t1	ARIC|g2159.t1	  1e-89	0.00279916350115414	0.0912095556653474
 76- 10:	ARIC|g13947.t1	ARIC|g2160.t1	 1e-224	0.0188671745213419	0.13013781891287
 76- 11:	ARIC|g13948.t1	ARIC|g2161.t1	 3e-120	2.95860962119181	0.024005146281641
 76- 12:	ARIC|g13949.t1	ARIC|g2163.t1	 4e-237	0.0240606407567931	0.109223467050156
 76- 13:	ARIC|g13950.t1	ARIC|g2164.t1	 8e-142	0.0140088707242033	0.112027345670187
 76- 14:	ARIC|g13951.t1	ARIC|g2165.t1	 2e-167	0.0284359697383664	0.108798599932237
 76- 15:	ARIC|g13952.t1	ARIC|g2166.t1	  4e-64	0.0944661741282445	0.249830781120615
 76- 16:	ARIC|g13954.t1	ARIC|g2167.t1	 6e-112	0.0106328202988777	0.102724391304868
 76- 17:	ARIC|g13955.t1	ARIC|g2168.t1	      0	0.00667243950060756	0.109756181823545
 76- 18:	ARIC|g13956.t1	ARIC|g2169.t1	 4e-135	0.0368602986358221	0.156408563919793
 76- 19:	ARIC|g13957.t1	ARIC|g2170.t1	 2e-270	0.0160006068562434	0.131445261099037
 76- 20:	ARIC|g13958.t1	ARIC|g2171.t1	  7e-53	0.0276347050394747	0.156222782397911
 76- 21:	ARIC|g13959.t1	ARIC|g2172.t1	      0	0.00548573874249364	0.0852142524053558
 76- 22:	ARIC|g13960.t1	ARIC|g2173.t1	      0	0.019471453462955	0.143670587400833
 76- 23:	ARIC|g13964.t1	ARIC|g2177.t1	  7e-84	0.0169219869360591	0.0632428650480243
 76- 24:	ARIC|g13965.t1	ARIC|g2178.t1	  9e-73	0.00346221041836082	0
 76- 25:	ARIC|g13966.t1	ARIC|g2179.t1	      0	0.00828203870068478	0.15191722691821
 76- 26:	ARIC|g13967.t1	ARIC|g2180.t1	 6e-297	0.0309322189005368	0.122870230618343
 76- 27:	ARIC|g13968.t1	ARIC|g2182.t1	 8e-296	0.00940183252123529	0.144137014169801
 76- 28:	ARIC|g13969.t1	ARIC|g2183.t1	 4e-148	0	0.0825981183023276
 76- 29:	ARIC|g13970.t1	ARIC|g2184.t1	  4e-90	0.0396376166283776	0.201595117400104
 76- 30:	ARIC|g13971.t1	ARIC|g2185.t1	 1e-252	0.038263277455062	0.171446487609011
 76- 31:	ARIC|g13972.t1	ARIC|g2186.t1	 9e-178	0.0055453117687037	0.129152569971277
 76- 32:	ARIC|g13973.t1	ARIC|g2187.t1	      0	0.0267333428834159	0.119512455951066
 76- 33:	ARIC|g13974.t1	ARIC|g2188.t1	  2e-91	0.00502935665039349	0.194633396613814
 76- 34:	ARIC|g13975.t1	ARIC|g2189.t1	 7e-141	0.00520835426460829	0.0816338976385091
 76- 35:	ARIC|g13976.t1	ARIC|g2190.t1	 7e-308	0.0314330431924302	0.176719800988435
 76- 36:	ARIC|g13977.t1	ARIC|g2191.t1	  2e-85	0.00548950300670236	0.0880488706629791
 76- 37:	ARIC|g13978.t1	ARIC|g2192.t1	 4e-220	0.00457187814428505	0.0932057751502947
 76- 38:	ARIC|g13979.t1	ARIC|g2193.t1	 1e-185	0.0241456415754105	0.192616614749295
 76- 39:	ARIC|g13980.t1	ARIC|g2194.t1	  2e-85	0	0.0660804506327002
 76- 40:	ARIC|g13981.t1	ARIC|g2195.t1	  2e-30	0.0626669142682301	0.141039173627205
 76- 41:	ARIC|g13982.t1	ARIC|g2196.t1	      0	0.00533424485642953	0.0622233397570409
 76- 42:	ARIC|g13983.t1	ARIC|g2197.t1	  4e-71	0.0231168547244313	0.2105462351154
 76- 43:	ARIC|g13984.t1	ARIC|g2198.t1	 2e-221	0.00588238309576942	0.0923717135820896
 76- 44:	ARIC|g13987.t1	ARIC|g2201.t1	 2e-185	0.0272003275971472	0.103270717598841
 76- 45:	ARIC|g13988.t1	ARIC|g2202.t1	      0	0.0131477343391615	0.132972600730143
 76- 46:	ARIC|g13989.t1	ARIC|g2203.t1	 3e-245	0.011972319407291	0.0910206427532004
## Alignment 77: score=835.0 e_value=5.3e-43 N=17 Ar104&Ar139 minus
 77-  0:	ARIC|g14068.t1	ARIC|g18468.t1	 5e-116	0.268364883381752	1.20634859604878
 77-  1:	ARIC|g14069.t1	ARIC|g18467.t1	  3e-53	0.572599404444337	1.10222478801224
 77-  2:	ARIC|g14070.t1	ARIC|g18466.t1	  1e-61	0.381932508716145	0.276964088647997
 77-  3:	ARIC|g14071.t1	ARIC|g18463.t1	  7e-51	0.246374561443148	1.69281962000911
 77-  4:	ARIC|g14075.t1	ARIC|g18460.t1	  3e-85	0.206430574475314	1.21970651377328
 77-  5:	ARIC|g14076.t1	ARIC|g18459.t1	 1e-171	0.111518753353441	2.07528916699372
 77-  6:	ARIC|g14077.t1	ARIC|g18458.t1	 3e-182	0.192683741136445	1.08907646472866
 77-  7:	ARIC|g14078.t1	ARIC|g18457.t1	 8e-141	0.231614600946032	1.16868088881622
 77-  8:	ARIC|g14079.t1	ARIC|g18456.t1	 1e-120	0.339151939469891	1.24949256145427
 77-  9:	ARIC|g14081.t1	ARIC|g18455.t1	 3e-168	0.114489788799963	1.08868524086873
 77- 10:	ARIC|g14082.t1	ARIC|g18454.t1	  8e-93	0.285459912996548	1.5324447635873
 77- 11:	ARIC|g14084.t1	ARIC|g18452.t1	 2e-116	0.191498629680906	1.40882319737537
 77- 12:	ARIC|g14085.t1	ARIC|g18451.t1	  2e-54	0.174108384129889	1.12435433635177
 77- 13:	ARIC|g14089.t1	ARIC|g18444.t1	  2e-61	0.509044062688556	0.97052088755081
 77- 14:	ARIC|g14090.t1	ARIC|g18443.t1	      0	0.194711300480512	1.10038535715689
 77- 15:	ARIC|g14091.t1	ARIC|g18442.t1	  7e-76	-2	-2
 77- 16:	ARIC|g14093.t1	ARIC|g18435.t1	  4e-52	0.937190878878956	0.869185682323525
## Alignment 78: score=837.0 e_value=4.9e-43 N=17 Ar104&Ar171 minus
 78-  0:	ARIC|g14068.t1	ARIC|g21511.t1	 2e-115	0.255977372918159	1.10390271157937
 78-  1:	ARIC|g14069.t1	ARIC|g21510.t1	  5e-53	0.553485756147814	1.11255597594252
 78-  2:	ARIC|g14070.t1	ARIC|g21509.t1	  6e-60	0.386744005196581	0.261172457809314
 78-  3:	ARIC|g14071.t1	ARIC|g21506.t1	  2e-51	0.246228122403086	1.53551704773726
 78-  4:	ARIC|g14075.t1	ARIC|g21503.t1	  8e-94	0.205586769915293	1.16808196298679
 78-  5:	ARIC|g14076.t1	ARIC|g21502.t1	 7e-172	0.107925008506913	2.17656552980151
 78-  6:	ARIC|g14077.t1	ARIC|g21501.t1	 1e-172	0.166139433711362	0.828468248118551
 78-  7:	ARIC|g14078.t1	ARIC|g21500.t1	 5e-141	0.223537885941277	1.07614000360672
 78-  8:	ARIC|g14079.t1	ARIC|g21499.t1	 3e-120	0.342568801871786	1.17594665157211
 78-  9:	ARIC|g14081.t1	ARIC|g21498.t1	 7e-168	0.111959061495625	1.11660154746628
 78- 10:	ARIC|g14082.t1	ARIC|g21497.t1	  6e-96	0.262137775631724	1.53344610776224
 78- 11:	ARIC|g14084.t1	ARIC|g21495.t1	  3e-70	0.164351647437503	0.883200524990053
 78- 12:	ARIC|g14085.t1	ARIC|g21494.t1	  2e-53	0.186244440232155	1.13085481900211
 78- 13:	ARIC|g14089.t1	ARIC|g21488.t1	  6e-61	0.495755904373944	0.98464169288404
 78- 14:	ARIC|g14090.t1	ARIC|g21487.t1	      0	0.191650382867711	1.06853545355519
 78- 15:	ARIC|g14091.t1	ARIC|g21486.t1	  9e-76	-2	-2
 78- 16:	ARIC|g14093.t1	ARIC|g21480.t1	  1e-52	0.957913266335548	0.841949008871689
## Alignment 79: score=1099.0 e_value=3.8e-68 N=23 Ar104&Ar199 plus
 79-  0:	ARIC|g14151.t1	ARIC|g24910.t1	  6e-87	0.346991922342321	1.67225874163946
 79-  1:	ARIC|g14160.t1	ARIC|g24923.t1	  6e-90	0.0820471343544243	0.993937732974067
 79-  2:	ARIC|g14161.t1	ARIC|g24925.t1	  2e-45	0.467246863909147	0.434618478138985
 79-  3:	ARIC|g14164.t1	ARIC|g24929.t1	  2e-21	0.509671988882509	1.04297457203887
 79-  4:	ARIC|g14173.t1	ARIC|g24932.t1	 2e-283	0.406522566893465	1.43037085978902
 79-  5:	ARIC|g14174.t1	ARIC|g24933.t1	  7e-43	0.463496729479137	1.75341893011964
 79-  6:	ARIC|g14176.t1	ARIC|g24935.t1	  5e-57	0.216821710004832	2.67704492714435
 79-  7:	ARIC|g14178.t1	ARIC|g24939.t1	 9e-105	0.0127072735574065	0.666495588098614
 79-  8:	ARIC|g14179.t1	ARIC|g24940.t1	 9e-188	0.229374700096158	1.68248838957552
 79-  9:	ARIC|g14180.t1	ARIC|g24944.t1	 8e-298	0.299538743014537	1.19527350451159
 79- 10:	ARIC|g14181.t1	ARIC|g24945.t1	  1e-59	0.245242179966212	1.14856806971242
 79- 11:	ARIC|g14182.t1	ARIC|g24946.t1	      0	0.128614523095131	1.04987307269847
 79- 12:	ARIC|g14183.t1	ARIC|g24952.t1	 4e-153	0.392588143551293	0.882531681779522
 79- 13:	ARIC|g14185.t1	ARIC|g24953.t1	  4e-69	0.201022986299305	0.26911430338163
 79- 14:	ARIC|g14186.t1	ARIC|g24960.t1	 3e-175	0.0657018670100914	1.16458561454408
 79- 15:	ARIC|g14188.t1	ARIC|g24963.t1	 6e-154	0.399956999908435	1.25255621797894
 79- 16:	ARIC|g14196.t1	ARIC|g24964.t1	 4e-133	0.577376859736697	1.31553029286616
 79- 17:	ARIC|g14197.t1	ARIC|g24971.t1	      0	0.282974576999052	1.55616899660761
 79- 18:	ARIC|g14198.t1	ARIC|g24972.t1	  2e-45	0.494284973871573	1.26193192604912
 79- 19:	ARIC|g14199.t1	ARIC|g24973.t1	 1e-229	0.164700847661483	1.4117196468278
 79- 20:	ARIC|g14202.t1	ARIC|g24975.t1	 1e-175	0.25740235468636	1.34154978293795
 79- 21:	ARIC|g14204.t1	ARIC|g24976.t1	 7e-208	0.0291562364338778	0.916975390444309
 79- 22:	ARIC|g14205.t1	ARIC|g24977.t1	      0	-2	-2
## Alignment 80: score=636.0 e_value=5.5e-28 N=13 Ar104&Ar199 minus
 80-  0:	ARIC|g14133.t1	ARIC|g24919.t1	 3e-175	0.272922507306246	1.21097782379602
 80-  1:	ARIC|g14135.t1	ARIC|g24918.t1	 5e-106	0.391656445134477	1.60673700070479
 80-  2:	ARIC|g14136.t1	ARIC|g24917.t1	  5e-97	0.407921113062166	1.50556766558323
 80-  3:	ARIC|g14138.t1	ARIC|g24916.t1	 2e-145	0.366183981283167	1.11650698584361
 80-  4:	ARIC|g14141.t1	ARIC|g24915.t1	  1e-91	0.0666826184691429	1.67880515047698
 80-  5:	ARIC|g14144.t1	ARIC|g24914.t1	  9e-52	0.731902674262536	1.45623753969479
 80-  6:	ARIC|g14146.t1	ARIC|g24913.t1	 4e-174	0.331223969940622	1.07537757539437
 80-  7:	ARIC|g14147.t1	ARIC|g24912.t1	 1e-108	0.494780322269247	1.2138767974814
 80-  8:	ARIC|g14151.t1	ARIC|g24910.t1	  6e-87	0.346991922342321	1.67225874163946
 80-  9:	ARIC|g14153.t1	ARIC|g24906.t1	  9e-70	0.11940871682723	2.17426725841844
 80- 10:	ARIC|g14154.t1	ARIC|g24905.t1	 6e-212	0.20321626984805	1.15448410662915
 80- 11:	ARIC|g14155.t1	ARIC|g24903.t1	  3e-70	0.431670407222835	2.15346788986555
 80- 12:	ARIC|g14157.t1	ARIC|g24902.t1	 4e-105	0.620648465278531	0.275811875211837
## Alignment 81: score=620.0 e_value=2e-29 N=13 Ar104&Ar250 plus
 81-  0:	ARIC|g14094.t1	ARIC|g28555.t1	 3e-198	0.322751304428783	1.33486643865526
 81-  1:	ARIC|g14095.t1	ARIC|g28559.t1	  2e-74	0.0360971920840668	2.15632821432403
 81-  2:	ARIC|g14098.t1	ARIC|g28564.t1	 5e-280	0.103381096981216	1.32980050216193
 81-  3:	ARIC|g14099.t1	ARIC|g28565.t1	 3e-113	0.516075494323314	1.70163434996924
 81-  4:	ARIC|g14109.t1	ARIC|g28571.t1	 2e-147	0.166612286348087	0.944693265375929
 81-  5:	ARIC|g14114.t1	ARIC|g28577.t1	 5e-283	0.0663668732043868	1.0175071172157
 81-  6:	ARIC|g14115.t1	ARIC|g28579.t1	  6e-89	0.298537335753815	0.979000829860209
 81-  7:	ARIC|g14116.t1	ARIC|g28581.t1	 2e-109	0.0511063990025365	0.953452177949025
 81-  8:	ARIC|g14117.t1	ARIC|g28584.t1	 3e-196	0.358773958283649	0.950309516502281
 81-  9:	ARIC|g14118.t1	ARIC|g28585.t1	  7e-55	0.681630883290534	1.3189003661998
 81- 10:	ARIC|g14121.t1	ARIC|g28592.t1	 1e-160	0.363479017955772	1.1563812106491
 81- 11:	ARIC|g14122.t1	ARIC|g28593.t1	 5e-190	0.213550424096229	1.20604368379496
 81- 12:	ARIC|g14123.t1	ARIC|g28594.t1	  6e-22	0.689157655980408	0.848089984271976
## Alignment 82: score=293.0 e_value=4.1e-08 N=6 Ar104&Ar250 minus
 82-  0:	ARIC|g14102.t1	ARIC|g28575.t1	 3e-139	0.260549684928702	1.28516904144044
 82-  1:	ARIC|g14103.t1	ARIC|g28574.t1	 2e-239	0.296388324615388	1.08426038397267
 82-  2:	ARIC|g14104.t1	ARIC|g28572.t1	 2e-101	0.474360645953621	1.33704835136558
 82-  3:	ARIC|g14109.t1	ARIC|g28571.t1	 2e-147	0.166612286348087	0.944693265375929
 82-  4:	ARIC|g14110.t1	ARIC|g28570.t1	 6e-150	0.230166801517909	1.30790787867032
 82-  5:	ARIC|g14112.t1	ARIC|g28567.t1	 2e-227	0.213458366827945	1.47817469096235
## Alignment 83: score=1102.0 e_value=6.7e-68 N=23 Ar104&Ar39 plus
 83-  0:	ARIC|g14151.t1	ARIC|g2524.t1	  5e-86	0.350735691805016	1.85786481844091
 83-  1:	ARIC|g14160.t1	ARIC|g2538.t1	  1e-88	0.088366656822597	0.993937732974067
 83-  2:	ARIC|g14161.t1	ARIC|g2540.t1	  2e-45	0.496917419974494	0.4180552969319
 83-  3:	ARIC|g14164.t1	ARIC|g2544.t1	  2e-20	0.522842496704689	1.03069933894071
 83-  4:	ARIC|g14173.t1	ARIC|g2547.t1	 8e-282	0.405197921532219	1.37002844710924
 83-  5:	ARIC|g14174.t1	ARIC|g2548.t1	  7e-43	0.45518939677359	1.7475823247881
 83-  6:	ARIC|g14176.t1	ARIC|g2550.t1	  5e-56	0.219877722922895	4.15088861776421
 83-  7:	ARIC|g14178.t1	ARIC|g2554.t1	 9e-105	0.0115497951401827	0.618131582224762
 83-  8:	ARIC|g14179.t1	ARIC|g2555.t1	 9e-196	0.228367211358179	1.55986536559293
 83-  9:	ARIC|g14180.t1	ARIC|g2557.t1	 2e-286	0.338596750003068	1.06255855098248
 83- 10:	ARIC|g14181.t1	ARIC|g2558.t1	  1e-62	0.217246805935291	1.10696949800063
 83- 11:	ARIC|g14182.t1	ARIC|g2559.t1	      0	0.132209431753494	0.731804909096705
 83- 12:	ARIC|g14183.t1	ARIC|g2562.t1	 5e-152	0.402072080431036	0.851776328126594
 83- 13:	ARIC|g14185.t1	ARIC|g2563.t1	  4e-69	0.211983208816367	0.273297401149803
 83- 14:	ARIC|g14186.t1	ARIC|g2570.t1	 5e-177	0.0612518191852929	1.17434351189519
 83- 15:	ARIC|g14188.t1	ARIC|g2573.t1	 4e-158	0.388120827611834	1.09545507333345
 83- 16:	ARIC|g14196.t1	ARIC|g2574.t1	 6e-132	0.600355458471777	1.42527609645631
 83- 17:	ARIC|g14197.t1	ARIC|g2581.t1	      0	0.273837964422187	1.51009610621701
 83- 18:	ARIC|g14198.t1	ARIC|g2582.t1	  5e-38	0.51090062479056	0.997878258911533
 83- 19:	ARIC|g14199.t1	ARIC|g2583.t1	 2e-230	0.163461836207215	1.37643726994745
 83- 20:	ARIC|g14202.t1	ARIC|g2585.t1	 1e-174	0.258323818244355	1.43054336523467
 83- 21:	ARIC|g14204.t1	ARIC|g2586.t1	 7e-208	0.0291503742116452	0.93174150500336
 83- 22:	ARIC|g14205.t1	ARIC|g2587.t1	      0	-2	-2
## Alignment 84: score=293.0 e_value=4.3e-08 N=6 Ar104&Ar39 plus
 84-  0:	ARIC|g14102.t1	ARIC|g2445.t1	 8e-130	0.338976618266935	1.45100137735754
 84-  1:	ARIC|g14103.t1	ARIC|g2446.t1	 4e-242	0.286538875779449	1.1171260476846
 84-  2:	ARIC|g14104.t1	ARIC|g2448.t1	 5e-100	0.491861180968263	1.37553757259591
 84-  3:	ARIC|g14109.t1	ARIC|g2449.t1	 1e-156	0.0952494583093381	1.32026022705617
 84-  4:	ARIC|g14110.t1	ARIC|g2450.t1	 3e-150	0.224781146441372	1.28610746655225
 84-  5:	ARIC|g14112.t1	ARIC|g2453.t1	 1e-229	0.203316895189629	1.53982270779291
## Alignment 85: score=635.0 e_value=3.7e-28 N=13 Ar104&Ar39 minus
 85-  0:	ARIC|g14133.t1	ARIC|g2534.t1	 5e-178	0.274252425555452	1.18981540691051
 85-  1:	ARIC|g14135.t1	ARIC|g2533.t1	 3e-104	0.388790608669245	1.61271592351642
 85-  2:	ARIC|g14136.t1	ARIC|g2532.t1	  2e-92	0.411788223195497	1.47734528196686
 85-  3:	ARIC|g14138.t1	ARIC|g2531.t1	 2e-144	0.356855539076538	1.24035001881586
 85-  4:	ARIC|g14141.t1	ARIC|g2530.t1	  5e-91	0.0705958523172427	1.57766752777378
 85-  5:	ARIC|g14145.t1	ARIC|g2529.t1	 8e-120	0.317890711076207	1.57790494651291
 85-  6:	ARIC|g14146.t1	ARIC|g2528.t1	 2e-176	0.324589531227791	1.09418201757812
 85-  7:	ARIC|g14147.t1	ARIC|g2526.t1	  6e-66	0.887801912430586	0.220305838896122
 85-  8:	ARIC|g14151.t1	ARIC|g2524.t1	  5e-86	0.350735691805016	1.85786481844091
 85-  9:	ARIC|g14153.t1	ARIC|g2520.t1	  4e-70	0.120105580988863	1.78171957331258
 85- 10:	ARIC|g14154.t1	ARIC|g2519.t1	 7e-212	0.196352717145028	1.08023497152909
 85- 11:	ARIC|g14155.t1	ARIC|g2517.t1	  2e-69	0.426672201054402	1.8859013784266
 85- 12:	ARIC|g14157.t1	ARIC|g2516.t1	 3e-105	0.618867136810111	0.268901404504561
## Alignment 86: score=475.0 e_value=7.8e-21 N=10 Ar104&Ar39 minus
 86-  0:	ARIC|g14094.t1	ARIC|g2465.t1	  2e-96	0.317416325230845	0.865354556499997
 86-  1:	ARIC|g14095.t1	ARIC|g2461.t1	  2e-74	0.0361334300679736	2.11475756875401
 86-  2:	ARIC|g14098.t1	ARIC|g2456.t1	 8e-280	0.104191756364605	1.48549157110926
 86-  3:	ARIC|g14099.t1	ARIC|g2455.t1	 3e-114	0.52751380230044	2.00989434908201
 86-  4:	ARIC|g14109.t1	ARIC|g2449.t1	 1e-156	0.0952494583093381	1.32026022705617
 86-  5:	ARIC|g14114.t1	ARIC|g2443.t1	 8e-284	0.065158978571622	1.037086486015
 86-  6:	ARIC|g14115.t1	ARIC|g2441.t1	  1e-88	0.293071237657465	0.847144020036074
 86-  7:	ARIC|g14116.t1	ARIC|g2439.t1	 3e-109	0.0511063990025365	1.06678596647015
 86-  8:	ARIC|g14117.t1	ARIC|g2436.t1	 3e-199	0.34949533313769	0.978461565520146
 86-  9:	ARIC|g14118.t1	ARIC|g2435.t1	  1e-56	0.657384673155136	1.30541285380066
## Alignment 87: score=1100.0 e_value=9.2e-59 N=22 Ar104&Ar398 plus
 87-  0:	ARIC|g14067.t1	ARIC|g36940.t1	 4e-214	0.0643592344397326	0.1194235918107
 87-  1:	ARIC|g14068.t1	ARIC|g36941.t1	 2e-164	0.0167498396656404	0.133973962666412
 87-  2:	ARIC|g14069.t1	ARIC|g36942.t1	 2e-121	0.0436028485716055	0.153071517257636
 87-  3:	ARIC|g14070.t1	ARIC|g36943.t1	      0	0.00539166617346237	0.133159867780009
 87-  4:	ARIC|g14071.t1	ARIC|g36944.t1	  4e-69	0.0175167197828513	0.145093694144758
 87-  5:	ARIC|g14074.t1	ARIC|g36947.t1	 7e-208	0.0200974972619726	0.146702521210002
 87-  6:	ARIC|g14075.t1	ARIC|g36948.t1	 5e-196	0.00760462788932963	0.10160438445965
 87-  7:	ARIC|g14076.t1	ARIC|g36949.t1	 2e-213	0.00226074021969203	0.0701059463848812
 87-  8:	ARIC|g14077.t1	ARIC|g36950.t1	 2e-262	0.00208841067763734	0.0808474278417805
 87-  9:	ARIC|g14078.t1	ARIC|g36951.t1	 2e-220	0.00586054945280544	0.0642103145422438
 87- 10:	ARIC|g14079.t1	ARIC|g36952.t1	 2e-227	0.0187665020328827	0.12955783014054
 87- 11:	ARIC|g14080.t1	ARIC|g36953.t1	 2e-224	0.0292747548512609	0.16115228773261
 87- 12:	ARIC|g14081.t1	ARIC|g36954.t1	 2e-197	0.0122040727956619	0.0934887790036842
 87- 13:	ARIC|g14082.t1	ARIC|g36955.t1	 1e-155	0.00843567175238432	0.124562996746703
 87- 14:	ARIC|g14083.t1	ARIC|g36956.t1	 1e-108	0.0221295788264906	0.0803198384112059
 87- 15:	ARIC|g14084.t1	ARIC|g36957.t1	 1e-175	0.00432953697807501	0.113962844188242
 87- 16:	ARIC|g14085.t1	ARIC|g36958.t1	  2e-72	0.00642402214419228	0.117259552793021
 87- 17:	ARIC|g14087.t1	ARIC|g36960.t1	 1e-211	0.0125849077311899	0.116943548079255
 87- 18:	ARIC|g14088.t1	ARIC|g36961.t1	 4e-198	0.0219153649099409	0.118058236251043
 87- 19:	ARIC|g14089.t1	ARIC|g36962.t1	 7e-173	0.0241469548503659	0.0902272399431724
 87- 20:	ARIC|g14090.t1	ARIC|g36963.t1	      0	0.0410037611357504	0.120867100206651
 87- 21:	ARIC|g14091.t1	ARIC|g36964.t1	      0	0.0536816233039974	0.11783320960176
## Alignment 88: score=4890.0 e_value=0 N=98 Ar104&Ar95 plus
 88-  0:	ARIC|g14094.t1	ARIC|g12796.t1	      0	0.0194302218014001	0.104780132010711
 88-  1:	ARIC|g14095.t1	ARIC|g12797.t1	  2e-79	0	0.186826528498474
 88-  2:	ARIC|g14096.t1	ARIC|g12798.t1	  6e-59	0.0610750213085476	0.162429670016625
 88-  3:	ARIC|g14098.t1	ARIC|g12800.t1	      0	0.00550533341031222	0.115327545702266
 88-  4:	ARIC|g14099.t1	ARIC|g12801.t1	 3e-275	0.0346444828405283	0.155785592062011
 88-  5:	ARIC|g14100.t1	ARIC|g12802.t1	      0	0.0057599624830127	0.136723999427537
 88-  6:	ARIC|g14101.t1	ARIC|g12803.t1	 4e-168	0.0138723838075519	0.118051346882815
 88-  7:	ARIC|g14102.t1	ARIC|g12804.t1	 4e-253	0.0156065128806937	0.102724391304868
 88-  8:	ARIC|g14103.t1	ARIC|g12805.t1	      0	0.0152007012730268	0.151331998529404
 88-  9:	ARIC|g14104.t1	ARIC|g12806.t1	 1e-255	0.0313819522863707	0.14792250125515
 88- 10:	ARIC|g14105.t1	ARIC|g12807.t1	      0	0.0421589343003842	0.12574516696947
 88- 11:	ARIC|g14108.t1	ARIC|g12810.t1	 9e-200	0.0205009560905345	0.150909966804644
 88- 12:	ARIC|g14109.t1	ARIC|g12812.t1	 2e-176	0.0113370132197627	0.0847855731829118
 88- 13:	ARIC|g14110.t1	ARIC|g12813.t1	 2e-217	0.0081856201355088	0.0988405446876013
 88- 14:	ARIC|g14111.t1	ARIC|g12814.t1	      0	0.0426097406649073	0.121108396526798
 88- 15:	ARIC|g14112.t1	ARIC|g12815.t1	 2e-312	0.016984146726485	0.150740138259986
 88- 16:	ARIC|g14113.t1	ARIC|g12816.t1	      0	0.0244289319692194	0.118272935911322
 88- 17:	ARIC|g14114.t1	ARIC|g12817.t1	 9e-306	0.00382215122030191	0.0911359963120854
 88- 18:	ARIC|g14115.t1	ARIC|g12818.t1	 6e-149	0.0127049904310368	0.147347115404154
 88- 19:	ARIC|g14116.t1	ARIC|g12819.t1	  8e-84	0.00304028792313631	0.0733969476518724
 88- 20:	ARIC|g14117.t1	ARIC|g12820.t1	      0	0.0171753590894817	0.0881462085426448
 88- 21:	ARIC|g14119.t1	ARIC|g12821.t1	  2e-51	0.0209218587277099	0.204380455824409
 88- 22:	ARIC|g14121.t1	ARIC|g12823.t1	 2e-268	0.0142124208906983	0.0953065047606315
 88- 23:	ARIC|g14122.t1	ARIC|g12825.t1	      0	0.0442767186316537	0.177510424277444
 88- 24:	ARIC|g14123.t1	ARIC|g12826.t1	  2e-91	0.0300997986357144	0.111794517947426
 88- 25:	ARIC|g14124.t1	ARIC|g12827.t1	 5e-172	0.0234565905459677	0.128207493123177
 88- 26:	ARIC|g14125.t1	ARIC|g12828.t1	      0	0.0231118953692222	0.0890602417154457
 88- 27:	ARIC|g14127.t1	ARIC|g12830.t1	 1e-262	0.0310267508342763	0.165325974209724
 88- 28:	ARIC|g14128.t1	ARIC|g12831.t1	 2e-211	0.0283412466865843	0.142388568409329
 88- 29:	ARIC|g14130.t1	ARIC|g12833.t1	 3e-277	0.0289525260501768	0.0963043535817829
 88- 30:	ARIC|g14132.t1	ARIC|g12835.t1	 2e-124	0.058073805099612	0.146325962580265
 88- 31:	ARIC|g14133.t1	ARIC|g12837.t1	 6e-282	0.00899763359371648	0.103428599871877
 88- 32:	ARIC|g14134.t1	ARIC|g12838.t1	 6e-230	0.00785567829104893	0.161613176774114
 88- 33:	ARIC|g14135.t1	ARIC|g12839.t1	 1e-196	0.0256513551711536	0.119635534979087
 88- 34:	ARIC|g14136.t1	ARIC|g12840.t1	 4e-195	0.0125828682727272	0.196093606371735
 88- 35:	ARIC|g14137.t1	ARIC|g12841.t1	      0	0.0167248767487081	0.0965518575877703
 88- 36:	ARIC|g14138.t1	ARIC|g12842.t1	      0	0.0233466994732313	0.109969642386482
 88- 37:	ARIC|g14139.t1	ARIC|g12843.t1	      0	0.0362321630900991	0.1563095751773
 88- 38:	ARIC|g14141.t1	ARIC|g12845.t1	 1e-101	0	0
 88- 39:	ARIC|g14142.t1	ARIC|g12846.t1	 8e-145	0.0136483720889042	0.0841216928217367
 88- 40:	ARIC|g14143.t1	ARIC|g12847.t1	 1e-228	0.0331667894869681	0.196130878619671
 88- 41:	ARIC|g14144.t1	ARIC|g12848.t1	 3e-195	0.0286907449568352	0.149620460892276
 88- 42:	ARIC|g14146.t1	ARIC|g12850.t1	      0	0.0175724939004216	0.144690029375936
 88- 43:	ARIC|g14147.t1	ARIC|g12851.t1	      0	0.0271070873959122	0.117022886650315
 88- 44:	ARIC|g14148.t1	ARIC|g12852.t1	 5e-122	0.0941136182083634	0.112303761443369
 88- 45:	ARIC|g14149.t1	ARIC|g12853.t1	 4e-106	0.0155930772518053	0.0698178172995091
 88- 46:	ARIC|g14150.t1	ARIC|g12855.t1	  1e-65	0.00736654172659411	0.19548367658868
 88- 47:	ARIC|g14151.t1	ARIC|g12856.t1	 3e-147	0.019363721786185	0.182235785041321
 88- 48:	ARIC|g14152.t1	ARIC|g12857.t1	 4e-116	0.0200312357295484	0.133423173303655
 88- 49:	ARIC|g14153.t1	ARIC|g12858.t1	  6e-85	0.00822113735186299	0.148237963914802
 88- 50:	ARIC|g14154.t1	ARIC|g12859.t1	 5e-294	0.0236577292199786	0.145028544735405
 88- 51:	ARIC|g14155.t1	ARIC|g12860.t1	 8e-126	0.122599044268275	0.275243277814414
 88- 52:	ARIC|g14156.t1	ARIC|g12861.t1	 7e-183	0.0137240791893839	0.191759506024205
 88- 53:	ARIC|g14157.t1	ARIC|g12862.t1	 7e-136	0.0754199069306891	0.0447272894603655
 88- 54:	ARIC|g14159.t1	ARIC|g12863.t1	      0	0.0207429109911488	0.193615507779436
 88- 55:	ARIC|g14160.t1	ARIC|g12864.t1	 1e-103	0.00188768386579277	0.039800905954518
 88- 56:	ARIC|g14161.t1	ARIC|g12865.t1	  6e-70	0.00333426500809212	0.125685161893008
 88- 57:	ARIC|g14162.t1	ARIC|g12866.t1	  5e-29	0.151341010510608	0.0644403295908644
 88- 58:	ARIC|g14163.t1	ARIC|g12867.t1	      0	0.032018063177973	0.105966574638638
 88- 59:	ARIC|g14164.t1	ARIC|g12868.t1	  1e-66	0.042833488836168	0.182159096576957
 88- 60:	ARIC|g14165.t1	ARIC|g12869.t1	 7e-224	0.0353807095898795	0.130271675465841
 88- 61:	ARIC|g14166.t1	ARIC|g12870.t1	      0	0.0156806345274121	0.162866283725891
 88- 62:	ARIC|g14167.t1	ARIC|g12871.t1	 4e-260	0.0137337279815759	0.159426107438413
 88- 63:	ARIC|g14168.t1	ARIC|g12872.t1	      0	0.0130373116690335	0.163177209864182
 88- 64:	ARIC|g14169.t1	ARIC|g12873.t1	      0	0.0213319142557461	0.197806570832539
 88- 65:	ARIC|g14170.t1	ARIC|g12874.t1	      0	0.0140341293948238	0.171347803588408
 88- 66:	ARIC|g14171.t1	ARIC|g12875.t1	      0	0.0238380610747429	0.124156262010745
 88- 67:	ARIC|g14173.t1	ARIC|g12877.t1	      0	0.0325136323505288	0.122780943459175
 88- 68:	ARIC|g14174.t1	ARIC|g12878.t1	  2e-95	0.0305044078136631	0.145553162024652
 88- 69:	ARIC|g14175.t1	ARIC|g12879.t1	  5e-99	0.0256644184910561	0.123566424807042
 88- 70:	ARIC|g14176.t1	ARIC|g12880.t1	  4e-85	0.00860635788570695	0.276632276822427
 88- 71:	ARIC|g14178.t1	ARIC|g12882.t1	 7e-105	0.00229095252588783	0.0351283718108075
 88- 72:	ARIC|g14179.t1	ARIC|g12883.t1	 1e-279	0.00982668714010012	0.150384743722216
 88- 73:	ARIC|g14180.t1	ARIC|g12884.t1	      0	0.0141953854270618	0.130074273558659
 88- 74:	ARIC|g14181.t1	ARIC|g12885.t1	  7e-95	0.0099442103162733	0.108145467851393
 88- 75:	ARIC|g14182.t1	ARIC|g12886.t1	      0	0.0115822254389037	0.127622654928638
 88- 76:	ARIC|g14183.t1	ARIC|g12887.t1	      0	0.0176209607379801	0.15632092598123
 88- 77:	ARIC|g14184.t1	ARIC|g12888.t1	 1e-184	0.0133070689774144	0.224070282880139
 88- 78:	ARIC|g14185.t1	ARIC|g12889.t1	  1e-79	0	0.104923458277548
 88- 79:	ARIC|g14186.t1	ARIC|g12890.t1	 4e-201	0.00726471223323455	0.147081943354964
 88- 80:	ARIC|g14187.t1	ARIC|g12891.t1	  3e-42	0.13441553011655	0.199807540440549
 88- 81:	ARIC|g14188.t1	ARIC|g12892.t1	 4e-173	0.0829076078568277	0.223684946922939
 88- 82:	ARIC|g14189.t1	ARIC|g12893.t1	 7e-189	0.0106384762439673	0.1178032843688
 88- 83:	ARIC|g14190.t1	ARIC|g12894.t1	 1e-198	0.0306356405086401	0.161290214664178
 88- 84:	ARIC|g14191.t1	ARIC|g12895.t1	 2e-184	0.0250192232135897	0.170059344291262
 88- 85:	ARIC|g14192.t1	ARIC|g12896.t1	 6e-102	0.0299062046372776	0.18749897896304
 88- 86:	ARIC|g14193.t1	ARIC|g12897.t1	 4e-224	0.0115619834226509	0.179248930823961
 88- 87:	ARIC|g14194.t1	ARIC|g12898.t1	 2e-193	0.00600784227863359	0.11816060541488
 88- 88:	ARIC|g14195.t1	ARIC|g12899.t1	      0	0.0114152847928606	0.140891227689033
 88- 89:	ARIC|g14196.t1	ARIC|g12900.t1	      0	0.0361332605623658	0.134404757998464
 88- 90:	ARIC|g14197.t1	ARIC|g12901.t1	      0	0.0214440228734278	0.178698594409611
 88- 91:	ARIC|g14198.t1	ARIC|g12902.t1	 1e-140	0.0350306896323893	0.096678846591524
 88- 92:	ARIC|g14199.t1	ARIC|g12903.t1	 6e-290	0.00442805714320864	0.138971200323718
 88- 93:	ARIC|g14200.t1	ARIC|g12904.t1	 5e-183	0.0198734125638193	0.163540861355054
 88- 94:	ARIC|g14201.t1	ARIC|g12905.t1	      0	0.0151520304881396	0.181487053521239
 88- 95:	ARIC|g14202.t1	ARIC|g12906.t1	      0	0.0159479493215868	0.133179753607874
 88- 96:	ARIC|g14204.t1	ARIC|g12907.t1	 4e-218	0.00118319882555877	0.0838275642131757
 88- 97:	ARIC|g14205.t1	ARIC|g12908.t1	      0	-2	-2
## Alignment 89: score=475.0 e_value=8.6e-20 N=10 Ar105&Ar112 plus
 89-  0:	ARIC|g14206.t1	ARIC|g15168.t1	 2e-302	0.329850715953352	0.876216418068961
 89-  1:	ARIC|g14207.t1	ARIC|g15171.t1	 3e-170	0.356602240805808	1.01197241067761
 89-  2:	ARIC|g14209.t1	ARIC|g15176.t1	 5e-156	0.472708635646059	0.816385712733594
 89-  3:	ARIC|g14211.t1	ARIC|g15185.t1	 5e-152	0.439766038444393	3.17040361930132
 89-  4:	ARIC|g14212.t1	ARIC|g15186.t1	 2e-206	0.155656782485682	1.1243227143541
 89-  5:	ARIC|g14213.t1	ARIC|g15190.t1	  4e-73	0.602354482468089	1.03389402307314
 89-  6:	ARIC|g14217.t1	ARIC|g15201.t1	 2e-150	0.221552437047965	2.73718766262299
 89-  7:	ARIC|g14218.t1	ARIC|g15202.t1	  2e-91	0.507634516197171	1.38559844751369
 89-  8:	ARIC|g14219.t1	ARIC|g15203.t1	  7e-40	0.612582768174614	0.663926818695781
 89-  9:	ARIC|g14220.t1	ARIC|g15204.t1	 6e-312	0.105084820382175	1.38193895067588
## Alignment 90: score=5231.0 e_value=0 N=105 Ar105&Ar122 minus
 90-  0:	ARIC|g14207.t1	ARIC|g16521.t1	 1e-274	0.0152774219348059	0.121840557413856
 90-  1:	ARIC|g14208.t1	ARIC|g16520.t1	 9e-135	0.105172005981488	0.0358185390577581
 90-  2:	ARIC|g14211.t1	ARIC|g16518.t1	 8e-285	0.04466554610687	0.241530134105861
 90-  3:	ARIC|g14212.t1	ARIC|g16517.t1	 3e-276	0.0126920003969309	0.149399539298481
 90-  4:	ARIC|g14213.t1	ARIC|g16516.t1	 7e-220	0.0485463545253704	0.14347231391599
 90-  5:	ARIC|g14216.t1	ARIC|g16513.t1	  6e-82	0.0265710445486427	0.217448844139347
 90-  6:	ARIC|g14217.t1	ARIC|g16512.t1	 2e-207	0.0170358165856312	0.204931576822063
 90-  7:	ARIC|g14218.t1	ARIC|g16511.t1	 1e-236	0.0358623991956898	0.141261198495611
 90-  8:	ARIC|g14219.t1	ARIC|g16510.t1	  7e-91	0.0611624002230808	0.101984530697372
 90-  9:	ARIC|g14220.t1	ARIC|g16509.t1	      0	0.00825270519510876	0.153060257391179
 90- 10:	ARIC|g14221.t1	ARIC|g16508.t1	 4e-172	0.0282830056431497	0.140585417300232
 90- 11:	ARIC|g14222.t1	ARIC|g16507.t1	  3e-49	0.0222320835150438	0.220758241707898
 90- 12:	ARIC|g14223.t1	ARIC|g16506.t1	      0	0.0496029871466706	0.16642540730596
 90- 13:	ARIC|g14224.t1	ARIC|g16505.t1	 6e-185	0.0199590445615045	0.127370047269479
 90- 14:	ARIC|g14225.t1	ARIC|g16504.t1	  2e-74	0.0498755524156588	0.122379973070172
 90- 15:	ARIC|g14226.t1	ARIC|g16503.t1	      0	0.00925478608243491	0.145607325225465
 90- 16:	ARIC|g14227.t1	ARIC|g16502.t1	 1e-174	0.0330101410796075	0.062486079715899
 90- 17:	ARIC|g14229.t1	ARIC|g16500.t1	 6e-175	0.032277812443807	0.0826523551002107
 90- 18:	ARIC|g14230.t1	ARIC|g16499.t1	 2e-301	0.0241346068084563	0.0898242610287299
 90- 19:	ARIC|g14231.t1	ARIC|g16498.t1	      0	0.0679535054052587	0.07180367359682
 90- 20:	ARIC|g14232.t1	ARIC|g16497.t1	 4e-285	0.0488393524865156	0.0868648679214595
 90- 21:	ARIC|g14233.t1	ARIC|g16496.t1	  3e-64	0.0962625254118938	0.106099140224957
 90- 22:	ARIC|g14234.t1	ARIC|g16495.t1	 1e-156	0.0274289415990983	0.0891737302664133
 90- 23:	ARIC|g14235.t1	ARIC|g16494.t1	      0	0.0251589067523996	0.0900540713940618
 90- 24:	ARIC|g14236.t1	ARIC|g16493.t1	 2e-308	0.0235855705345137	0.147967629365907
 90- 25:	ARIC|g14237.t1	ARIC|g16492.t1	      0	0.0196336406702491	0.123165620134427
 90- 26:	ARIC|g14238.t1	ARIC|g16491.t1	  4e-55	0.0210097771707555	0.0588537115811214
 90- 27:	ARIC|g14239.t1	ARIC|g16490.t1	 2e-236	0.0499294046451642	0.160236207015284
 90- 28:	ARIC|g14240.t1	ARIC|g16489.t1	 6e-177	0.0388827012422418	0.152127403419712
 90- 29:	ARIC|g14242.t1	ARIC|g16487.t1	 9e-294	0.0235364705386026	0.159102142025977
 90- 30:	ARIC|g14244.t1	ARIC|g16484.t1	      0	0.064895826266453	0.156038733317233
 90- 31:	ARIC|g14245.t1	ARIC|g16483.t1	  4e-20	0.748931740697275	0.637845791229723
 90- 32:	ARIC|g14246.t1	ARIC|g16479.t1	 1e-172	0.0528795096841403	0.0860997152473768
 90- 33:	ARIC|g14247.t1	ARIC|g16478.t1	      0	0.0301548153585304	0.127650736446167
 90- 34:	ARIC|g14248.t1	ARIC|g16477.t1	 4e-167	0.0391873528124162	0.124331834367553
 90- 35:	ARIC|g14249.t1	ARIC|g16476.t1	 3e-177	0.0160025467060279	0.181739497807325
 90- 36:	ARIC|g14250.t1	ARIC|g16475.t1	      0	0.00385313358748553	0.0781833516042626
 90- 37:	ARIC|g14252.t1	ARIC|g16473.t1	 8e-122	0.0227477466654989	0.146256124631643
 90- 38:	ARIC|g14253.t1	ARIC|g16471.t1	      0	0.024649623782059	0.119656146346601
 90- 39:	ARIC|g14255.t1	ARIC|g16469.t1	      0	0.0224639746892936	0.123992985319038
 90- 40:	ARIC|g14256.t1	ARIC|g16468.t1	 4e-171	0.0352881738956123	0.165046413582601
 90- 41:	ARIC|g14258.t1	ARIC|g16466.t1	      0	0.0127121687353299	0.127299883278122
 90- 42:	ARIC|g14259.t1	ARIC|g16465.t1	 1e-194	0.0152785890624232	0.128108407073876
 90- 43:	ARIC|g14260.t1	ARIC|g16464.t1	  2e-95	0.012443255143349	0.244468105916369
 90- 44:	ARIC|g14262.t1	ARIC|g16463.t1	 4e-120	0.0183215217637215	0.126548730841702
 90- 45:	ARIC|g14263.t1	ARIC|g16462.t1	 4e-194	0.026346679942312	0.202184129352861
 90- 46:	ARIC|g14264.t1	ARIC|g16461.t1	  2e-62	0	0.144233737401781
 90- 47:	ARIC|g14265.t1	ARIC|g16460.t1	 4e-300	0.026850381931812	0.194685453286198
 90- 48:	ARIC|g14266.t1	ARIC|g16459.t1	 8e-136	0.00903897653630481	0.170339774770387
 90- 49:	ARIC|g14267.t1	ARIC|g16458.t1	  6e-68	0.0314615664021343	0.0876482551044832
 90- 50:	ARIC|g14269.t1	ARIC|g16456.t1	      0	0.0269841637803716	0.121624159384248
 90- 51:	ARIC|g14270.t1	ARIC|g16455.t1	  5e-51	0.0212178223793223	0.128887692694994
 90- 52:	ARIC|g14271.t1	ARIC|g16454.t1	  3e-64	0.0208951413465934	0.160777154865235
 90- 53:	ARIC|g14272.t1	ARIC|g16453.t1	  2e-20	0.586487710094717	0.101437262850135
 90- 54:	ARIC|g14273.t1	ARIC|g16452.t1	      0	0.0269780476454208	0.109554746762741
 90- 55:	ARIC|g14274.t1	ARIC|g16451.t1	 3e-231	0.00749805406013025	0.151658181538361
 90- 56:	ARIC|g14275.t1	ARIC|g16450.t1	 2e-128	0.0766086371976785	0.162464382234984
 90- 57:	ARIC|g14276.t1	ARIC|g16449.t1	  1e-87	0	0.185556129985381
 90- 58:	ARIC|g14277.t1	ARIC|g16448.t1	      0	0.0348566905745459	0.160315258859135
 90- 59:	ARIC|g14278.t1	ARIC|g16447.t1	 5e-298	0.0113252435059822	0.103597438908625
 90- 60:	ARIC|g14280.t1	ARIC|g16445.t1	  2e-58	0.011715174738711	0.0620829953645304
 90- 61:	ARIC|g14281.t1	ARIC|g16444.t1	 2e-204	0.0151202097027978	0.132159092804552
 90- 62:	ARIC|g14282.t1	ARIC|g16443.t1	 2e-185	0.0157400027593387	0.108041080851646
 90- 63:	ARIC|g14283.t1	ARIC|g16442.t1	 2e-278	0.0157302591068743	0.132139926169829
 90- 64:	ARIC|g14284.t1	ARIC|g16441.t1	 1e-249	0.0190010162459806	0.151150550236016
 90- 65:	ARIC|g14285.t1	ARIC|g16440.t1	 5e-305	0.0420862301896488	0.184989827153462
 90- 66:	ARIC|g14286.t1	ARIC|g16439.t1	 3e-160	0.0398421676341189	0.185120203848055
 90- 67:	ARIC|g14287.t1	ARIC|g16438.t1	 5e-147	0.00670582841198327	0.142336751805542
 90- 68:	ARIC|g14288.t1	ARIC|g16437.t1	      0	0.0153151230668665	0.161254746016978
 90- 69:	ARIC|g14291.t1	ARIC|g16433.t1	 5e-150	0.0578256409849823	0.134670811522667
 90- 70:	ARIC|g14292.t1	ARIC|g16432.t1	  6e-66	0.0278615902510394	0.166932613885162
 90- 71:	ARIC|g14294.t1	ARIC|g16430.t1	 2e-130	0.0225174523100883	0.153711380792235
 90- 72:	ARIC|g14296.t1	ARIC|g16428.t1	 9e-195	0.0252045140044815	0.159874550198693
 90- 73:	ARIC|g14297.t1	ARIC|g16427.t1	      0	0.0100523199701763	0.14227478372687
 90- 74:	ARIC|g14298.t1	ARIC|g16426.t1	      0	0.0119258068970634	0.155447027852656
 90- 75:	ARIC|g14299.t1	ARIC|g16425.t1	 8e-169	0.0340604820385405	0.175670761231233
 90- 76:	ARIC|g14300.t1	ARIC|g16424.t1	  3e-92	0.0250370953899043	0.0574443341110379
 90- 77:	ARIC|g14301.t1	ARIC|g16423.t1	 4e-311	0.016422943578214	0.105359192170321
 90- 78:	ARIC|g14302.t1	ARIC|g16422.t1	 2e-231	0.0474223744355322	0.119124970121092
 90- 79:	ARIC|g14304.t1	ARIC|g16421.t1	 1e-159	0.0128879530527603	0.121645285529752
 90- 80:	ARIC|g14305.t1	ARIC|g16420.t1	 5e-242	0.0177118798850794	0.139847321310507
 90- 81:	ARIC|g14306.t1	ARIC|g16419.t1	      0	0.0230731966833024	0.131189698873715
 90- 82:	ARIC|g14307.t1	ARIC|g16418.t1	  3e-73	0.116089896768942	0.0879279997880655
 90- 83:	ARIC|g14309.t1	ARIC|g16416.t1	      0	0.0294516368168802	0.166133173417744
 90- 84:	ARIC|g14310.t1	ARIC|g16415.t1	      0	0.011692791425857	0.160122061472784
 90- 85:	ARIC|g14311.t1	ARIC|g16414.t1	      0	0.0366087384699554	0.174296208776056
 90- 86:	ARIC|g14312.t1	ARIC|g16413.t1	 1e-245	0.0291811772086042	0.13357140471808
 90- 87:	ARIC|g14313.t1	ARIC|g16412.t1	      0	0.0215649615485609	0.106487955800534
 90- 88:	ARIC|g14314.t1	ARIC|g16411.t1	 1e-122	0.0374523529975256	0.152792121163881
 90- 89:	ARIC|g14315.t1	ARIC|g16409.t1	  5e-45	0.396197638683492	0.106672972321342
 90- 90:	ARIC|g14316.t1	ARIC|g16408.t1	  1e-56	0.0262608883838265	0.287768481418953
 90- 91:	ARIC|g14318.t1	ARIC|g16407.t1	 8e-255	0.0402747538500793	0.195070109632922
 90- 92:	ARIC|g14319.t1	ARIC|g16406.t1	 6e-155	0.0126685514046983	0.0722828975794759
 90- 93:	ARIC|g14321.t1	ARIC|g16404.t1	      0	0.00558466803779008	0.166602825597703
 90- 94:	ARIC|g14322.t1	ARIC|g16403.t1	      0	0.0257438681735985	0.15206171150646
 90- 95:	ARIC|g14323.t1	ARIC|g16401.t1	  2e-26	0.529079114303626	1.77475359738015
 90- 96:	ARIC|g14325.t1	ARIC|g16399.t1	 5e-109	0.298683645101008	1.36146747497868
 90- 97:	ARIC|g14328.t1	ARIC|g16397.t1	      0	0.0333229288988074	0.117135234870369
 90- 98:	ARIC|g14330.t1	ARIC|g16395.t1	      0	0.00937115631132429	0.105523141148471
 90- 99:	ARIC|g14331.t1	ARIC|g16394.t1	  9e-98	0.0151584107247188	0.121193258822099
 90-100:	ARIC|g14332.t1	ARIC|g16393.t1	 3e-144	0.00509989215384987	0.126234197240377
 90-101:	ARIC|g14334.t1	ARIC|g16391.t1	 9e-206	0.0190128014829149	0.111430065396864
 90-102:	ARIC|g14335.t1	ARIC|g16390.t1	      0	0.00938939686611025	0.140269775860031
 90-103:	ARIC|g14336.t1	ARIC|g16389.t1	 2e-154	0.057001187443691	0.184925984400059
 90-104:	ARIC|g14337.t1	ARIC|g16388.t1	      0	0.0102674108414321	0.0738401583642702
## Alignment 91: score=1297.0 e_value=3.7e-83 N=27 Ar105&Ar153 plus
 91-  0:	ARIC|g14260.t1	ARIC|g19835.t1	  1e-55	0.310010498278232	1.48097184105325
 91-  1:	ARIC|g14264.t1	ARIC|g19838.t1	  2e-40	0.232975015718622	0.80520823984702
 91-  2:	ARIC|g14265.t1	ARIC|g19840.t1	 9e-207	0.269343382167819	1.62308857917088
 91-  3:	ARIC|g14266.t1	ARIC|g19841.t1	  2e-97	0.173135819584217	1.85051845630424
 91-  4:	ARIC|g14270.t1	ARIC|g19843.t1	  6e-27	0.281430438899578	0.742225194787099
 91-  5:	ARIC|g14273.t1	ARIC|g19849.t1	      0	0.331257851022152	1.56150718142471
 91-  6:	ARIC|g14274.t1	ARIC|g19853.t1	 4e-135	0.299485152630434	1.84265484451896
 91-  7:	ARIC|g14276.t1	ARIC|g19857.t1	  7e-55	0.266848789112418	1.65272229250011
 91-  8:	ARIC|g14277.t1	ARIC|g19858.t1	      0	0.376712931666203	0.926847682521726
 91-  9:	ARIC|g14278.t1	ARIC|g19861.t1	      0	0.485567909052799	1.25435521727524
 91- 10:	ARIC|g14280.t1	ARIC|g19865.t1	  1e-52	0.0752663567390677	2.01917969630668
 91- 11:	ARIC|g14283.t1	ARIC|g19866.t1	 9e-183	0.238415078630667	1.3457748109914
 91- 12:	ARIC|g14289.t1	ARIC|g19869.t1	  3e-59	0.408549984205978	1.8167539294783
 91- 13:	ARIC|g14297.t1	ARIC|g19872.t1	      0	0.425130893761556	0.729267334459232
 91- 14:	ARIC|g14302.t1	ARIC|g19875.t1	  3e-87	0.467548594305844	1.52875320981751
 91- 15:	ARIC|g14303.t1	ARIC|g19876.t1	  8e-88	0.388531988642307	0.902685427912184
 91- 16:	ARIC|g14304.t1	ARIC|g19877.t1	  3e-94	0.30967088411065	1.4983995875406
 91- 17:	ARIC|g14305.t1	ARIC|g19882.t1	  3e-90	0.301709871354658	0.934652562945945
 91- 18:	ARIC|g14306.t1	ARIC|g19883.t1	 3e-231	0.274463181388014	1.34605840955364
 91- 19:	ARIC|g14307.t1	ARIC|g19884.t1	  5e-27	0.789356704299267	0.64124265450777
 91- 20:	ARIC|g14309.t1	ARIC|g19885.t1	  1e-36	0.872254340767166	1.24225486958015
 91- 21:	ARIC|g14310.t1	ARIC|g19887.t1	 2e-107	0.372549621262046	0.904553112705133
 91- 22:	ARIC|g14311.t1	ARIC|g19888.t1	  7e-81	0.643951746446895	1.12097481295027
 91- 23:	ARIC|g14313.t1	ARIC|g19889.t1	 3e-265	0.500131392288496	0.978591781220107
 91- 24:	ARIC|g14318.t1	ARIC|g19896.t1	 9e-214	0.205982257511586	1.86448427696232
 91- 25:	ARIC|g14319.t1	ARIC|g19897.t1	  2e-37	0.321956817601412	0.480277654781252
 91- 26:	ARIC|g14322.t1	ARIC|g19905.t1	      0	0.320780386556314	1.51818049647958
## Alignment 92: score=299.0 e_value=4.6e-08 N=6 Ar105&Ar421 minus
 92-  0:	ARIC|g14338.t1	ARIC|g37837.t1	 2e-292	0.00840109596224621	0.203676213889053
 92-  1:	ARIC|g14339.t1	ARIC|g37836.t1	  3e-71	0.0602701940419017	0.148500884796308
 92-  2:	ARIC|g14340.t1	ARIC|g37835.t1	 3e-188	0.00644195500081902	0.0843503000205512
 92-  3:	ARIC|g14341.t1	ARIC|g37834.t1	 3e-219	0.020294963276214	0.11035561771492
 92-  4:	ARIC|g14343.t1	ARIC|g37832.t1	 7e-102	0.0345336663970923	0.147870802992547
 92-  5:	ARIC|g14344.t1	ARIC|g37831.t1	      0	0.00552310683966729	0.144268112491306
## Alignment 93: score=385.0 e_value=1.1e-13 N=8 Ar105&Ar65 plus
 93-  0:	ARIC|g14328.t1	ARIC|g7033.t1	 9e-133	0.534946826620459	2.06601979448589
 93-  1:	ARIC|g14335.t1	ARIC|g7035.t1	      0	0.20293013995572	1.4412865653512
 93-  2:	ARIC|g14336.t1	ARIC|g7040.t1	 2e-110	0.213532237013168	1.12788876646197
 93-  3:	ARIC|g14337.t1	ARIC|g7041.t1	      0	0.177680033641021	1.31362056285587
 93-  4:	ARIC|g14338.t1	ARIC|g7043.t1	 2e-218	0.181541604302907	1.93674323394893
 93-  5:	ARIC|g14340.t1	ARIC|g7047.t1	 1e-153	0.221795498998469	0.611632624712264
 93-  6:	ARIC|g14342.t1	ARIC|g7050.t1	 3e-104	0.344624856506644	0.669105203731406
 93-  7:	ARIC|g14344.t1	ARIC|g7052.t1	      0	0.0609035608112345	1.13044103871077
## Alignment 94: score=289.0 e_value=2e-08 N=6 Ar105&Ar65 minus
 94-  0:	ARIC|g14310.t1	ARIC|g7076.t1	  3e-94	0.375646270010085	0.914276011501861
 94-  1:	ARIC|g14311.t1	ARIC|g7075.t1	  2e-83	0.651215067629762	1.05939721801546
 94-  2:	ARIC|g14313.t1	ARIC|g7074.t1	 7e-260	0.49847273069083	1.03842936628866
 94-  3:	ARIC|g14318.t1	ARIC|g7067.t1	 1e-213	0.207592782200279	2.51222766465317
 94-  4:	ARIC|g14319.t1	ARIC|g7066.t1	 2e-116	0.174724741783271	1.18953377464454
 94-  5:	ARIC|g14322.t1	ARIC|g7059.t1	      0	0.322400110880647	1.53325624658013
## Alignment 95: score=399.0 e_value=6.3e-13 N=8 Ar1055&Ar931 plus
 95-  0:	ARIC|g48603.t1	ARIC|g47742.t1	  3e-78	0.06886174508426	0.136925239261625
 95-  1:	ARIC|g48604.t1	ARIC|g47743.t1	  6e-14	0.395981269379209	0.244906867619176
 95-  2:	ARIC|g48606.t1	ARIC|g47745.t1	 5e-176	0.0252006908553231	0.073545909882161
 95-  3:	ARIC|g48607.t1	ARIC|g47746.t1	      0	0.016946609675188	0.0648748107327674
 95-  4:	ARIC|g48608.t1	ARIC|g47747.t1	 2e-131	0.093418820550935	0.194562481752961
 95-  5:	ARIC|g48610.t1	ARIC|g47749.t1	      0	0.0499948990444035	0.0887632575237498
 95-  6:	ARIC|g48611.t1	ARIC|g47750.t1	 6e-290	0.0280406490537152	0.133686173554739
 95-  7:	ARIC|g48612.t1	ARIC|g47751.t1	 5e-250	-2	-2
## Alignment 96: score=350.0 e_value=6.2e-10 N=7 Ar1059&Ar610 plus
 96-  0:	ARIC|g48635.t1	ARIC|g43697.t1	      0	0.00241813811493435	0.117165484032724
 96-  1:	ARIC|g48636.t1	ARIC|g43698.t1	 6e-168	0.0160278076251214	0.13454497276115
 96-  2:	ARIC|g48637.t1	ARIC|g43699.t1	      0	0.0164212262471278	0.156048333365317
 96-  3:	ARIC|g48638.t1	ARIC|g43700.t1	 1e-190	0.0362381780747041	0.178221062444037
 96-  4:	ARIC|g48639.t1	ARIC|g43701.t1	      0	0.00980463335762256	0.157388996266612
 96-  5:	ARIC|g48640.t1	ARIC|g43702.t1	  1e-40	0.468542252765219	0.314143624083452
 96-  6:	ARIC|g48641.t1	ARIC|g43703.t1	  4e-37	0.0575822255219405	0.0742491448141337
## Alignment 97: score=3148.0 e_value=2e-234 N=63 Ar106&Ar187 plus
 97-  0:	ARIC|g14411.t1	ARIC|g23897.t1	      0	0.0483650924651134	0.15713378296626
 97-  1:	ARIC|g14412.t1	ARIC|g23898.t1	 6e-116	0.0135520344445964	0.117196959772801
 97-  2:	ARIC|g14413.t1	ARIC|g23899.t1	      0	0.0135823799608157	0.0992709688169885
 97-  3:	ARIC|g14414.t1	ARIC|g23900.t1	      0	0.0207967702345121	0.145553162024652
 97-  4:	ARIC|g14415.t1	ARIC|g23901.t1	 8e-115	0.0854324871304647	0.0878114576564379
 97-  5:	ARIC|g14416.t1	ARIC|g23902.t1	      0	0.0141505491815304	0.118307946295038
 97-  6:	ARIC|g14417.t1	ARIC|g23903.t1	 1e-106	0.0234685814261215	0.134531468949699
 97-  7:	ARIC|g14419.t1	ARIC|g23905.t1	 5e-160	0.0243533878892719	0.118322607972255
 97-  8:	ARIC|g14420.t1	ARIC|g23906.t1	 9e-195	0.0200234362127842	0.127445147742501
 97-  9:	ARIC|g14421.t1	ARIC|g23907.t1	  4e-32	0.106110929275063	0.195590487188744
 97- 10:	ARIC|g14422.t1	ARIC|g23908.t1	  3e-91	0.0339177697977125	0.0945456068118805
 97- 11:	ARIC|g14423.t1	ARIC|g23909.t1	      0	0.0224694521242647	0.139344279170016
 97- 12:	ARIC|g14424.t1	ARIC|g23910.t1	  2e-76	0.0623806402532855	0.182881175563619
 97- 13:	ARIC|g14425.t1	ARIC|g23911.t1	  2e-68	0.0413898116754682	0.0652585327422224
 97- 14:	ARIC|g14426.t1	ARIC|g23912.t1	      0	0.0101854727115167	0.134829182039246
 97- 15:	ARIC|g14427.t1	ARIC|g23913.t1	  4e-93	0.0171821791587963	0.104351124582323
 97- 16:	ARIC|g14428.t1	ARIC|g23914.t1	      0	0.0778265942111789	0.0873812536682869
 97- 17:	ARIC|g14429.t1	ARIC|g23915.t1	      0	0.0265159309818339	0.162050821776257
 97- 18:	ARIC|g14430.t1	ARIC|g23916.t1	 1e-283	0.0257212406747769	0.133225564473349
 97- 19:	ARIC|g14431.t1	ARIC|g23917.t1	  3e-77	0	0.095198031444878
 97- 20:	ARIC|g14433.t1	ARIC|g23919.t1	 6e-133	0.010640191354895	0.130533790838521
 97- 21:	ARIC|g14434.t1	ARIC|g23920.t1	 8e-290	0.0105806310252369	0.135457631771046
 97- 22:	ARIC|g14435.t1	ARIC|g23921.t1	 3e-228	0.0534214390144969	0.0665755451255561
 97- 23:	ARIC|g14436.t1	ARIC|g23922.t1	      0	0.0189195700095558	0.113262339190001
 97- 24:	ARIC|g14437.t1	ARIC|g23923.t1	 1e-200	0.012530311292974	0.141943112602154
 97- 25:	ARIC|g14438.t1	ARIC|g23924.t1	      0	0.0220631181081337	0.133171265026128
 97- 26:	ARIC|g14439.t1	ARIC|g23925.t1	  2e-57	0	0.146808432844572
 97- 27:	ARIC|g14440.t1	ARIC|g23926.t1	 2e-174	0.00824089783649368	0.147998524021404
 97- 28:	ARIC|g14441.t1	ARIC|g23927.t1	      0	0.00715249050670948	0.12903940706792
 97- 29:	ARIC|g14442.t1	ARIC|g23928.t1	  1e-59	0.0281282965938407	0.0774497055410336
 97- 30:	ARIC|g14443.t1	ARIC|g23929.t1	  8e-81	0	0.125817248912278
 97- 31:	ARIC|g14444.t1	ARIC|g23930.t1	 1e-284	0.0272977522995162	0.141786236087677
 97- 32:	ARIC|g14445.t1	ARIC|g23931.t1	 5e-301	0.0636161368355936	0.183793372270077
 97- 33:	ARIC|g14446.t1	ARIC|g23932.t1	 2e-160	0.042255280580953	0.13759360186037
 97- 34:	ARIC|g14448.t1	ARIC|g23933.t1	 3e-113	0.0144483312375157	0.165274650265801
 97- 35:	ARIC|g14449.t1	ARIC|g23934.t1	 4e-273	0.0610608522631626	0.157355459019136
 97- 36:	ARIC|g14450.t1	ARIC|g23935.t1	      0	0.0218942100688864	0.202107080966407
 97- 37:	ARIC|g14451.t1	ARIC|g23936.t1	  3e-33	0.0203747674055182	0.082842746673233
 97- 38:	ARIC|g14452.t1	ARIC|g23937.t1	 5e-189	0.0165350612532721	0.140342615092021
 97- 39:	ARIC|g14453.t1	ARIC|g23938.t1	 6e-128	0.00384308286837372	0.0682676756450852
 97- 40:	ARIC|g14454.t1	ARIC|g23939.t1	      0	0.0142483050374855	0.140794892673212
 97- 41:	ARIC|g14455.t1	ARIC|g23940.t1	  8e-88	0.0310860907002225	0.125081124791741
 97- 42:	ARIC|g14456.t1	ARIC|g23941.t1	 9e-186	0.00463590427169384	0.12417891868612
 97- 43:	ARIC|g14457.t1	ARIC|g23942.t1	 1e-170	0.0177544969395438	0.141364794226864
 97- 44:	ARIC|g14458.t1	ARIC|g23943.t1	 9e-269	0.0440278389585264	0.155489510780953
 97- 45:	ARIC|g14459.t1	ARIC|g23944.t1	 1e-221	0.0011061948908009	0.170461280838362
 97- 46:	ARIC|g14460.t1	ARIC|g23945.t1	 2e-119	0.0020622113009765	0.122500493921375
 97- 47:	ARIC|g14461.t1	ARIC|g23946.t1	  2e-92	0.0553029254325296	0.132454328177042
 97- 48:	ARIC|g14462.t1	ARIC|g23947.t1	 2e-213	0.0226191509857756	0.204260781338756
 97- 49:	ARIC|g14463.t1	ARIC|g23948.t1	  5e-56	0.0875982474441152	0.226223607609643
 97- 50:	ARIC|g14464.t1	ARIC|g23949.t1	 2e-286	0.0266312874289442	0.149984912427682
 97- 51:	ARIC|g14465.t1	ARIC|g23950.t1	 2e-131	0.0111353731247825	0.106539586843312
 97- 52:	ARIC|g14467.t1	ARIC|g23952.t1	 5e-116	0.036228285954731	0.181582496341659
 97- 53:	ARIC|g14468.t1	ARIC|g23953.t1	 7e-312	0.0298829239802767	0.197406911949792
 97- 54:	ARIC|g14469.t1	ARIC|g23954.t1	  1e-78	0.00879345686332059	0.0999814135484803
 97- 55:	ARIC|g14470.t1	ARIC|g23955.t1	 5e-145	0.0099890488802109	0.0950992796672032
 97- 56:	ARIC|g14471.t1	ARIC|g23956.t1	  2e-80	0.0316290279607463	0.09373885774915
 97- 57:	ARIC|g14472.t1	ARIC|g23957.t1	 9e-287	0.0109635046825624	0.136947523354094
 97- 58:	ARIC|g14473.t1	ARIC|g23958.t1	      0	0.010156005979661	0.100373762931992
 97- 59:	ARIC|g14474.t1	ARIC|g23959.t1	      0	0.0117961735734238	0.108552541195473
 97- 60:	ARIC|g14476.t1	ARIC|g23960.t1	      0	0.0133898165077754	0.142625500780225
 97- 61:	ARIC|g14477.t1	ARIC|g23961.t1	 2e-214	0.0444727886588197	0.164932532417378
 97- 62:	ARIC|g14478.t1	ARIC|g23962.t1	 1e-124	0.0639330172632006	0.0850825645581328
## Alignment 98: score=2591.0 e_value=1.6e-188 N=52 Ar106&Ar254 plus
 98-  0:	ARIC|g14347.t1	ARIC|g28818.t1	      0	0.0139254507715094	0.137372126690448
 98-  1:	ARIC|g14348.t1	ARIC|g28819.t1	 5e-128	0.0493425109199384	0.153727446167603
 98-  2:	ARIC|g14349.t1	ARIC|g28820.t1	  1e-74	0.0856808651976494	0.316422473450638
 98-  3:	ARIC|g14352.t1	ARIC|g28823.t1	      0	0.00742427180281491	0.105040275163665
 98-  4:	ARIC|g14353.t1	ARIC|g28824.t1	 2e-236	0.0157429104042006	0.11993339786309
 98-  5:	ARIC|g14354.t1	ARIC|g28825.t1	 1e-136	0.0375652307000059	0.166041488827898
 98-  6:	ARIC|g14355.t1	ARIC|g28826.t1	 4e-165	0.0605761230238227	0.189053143476762
 98-  7:	ARIC|g14356.t1	ARIC|g28827.t1	      0	0.0035882936514131	0.100696016587967
 98-  8:	ARIC|g14360.t1	ARIC|g28831.t1	 3e-137	0.0178208562318673	0.147632043085198
 98-  9:	ARIC|g14361.t1	ARIC|g28832.t1	 1e-305	0.0169247715060605	0.150866569834464
 98- 10:	ARIC|g14362.t1	ARIC|g28833.t1	 2e-174	0.0256252683904315	0.125582619575831
 98- 11:	ARIC|g14363.t1	ARIC|g28834.t1	  4e-98	0.0381488665950934	0.144372197266945
 98- 12:	ARIC|g14364.t1	ARIC|g28835.t1	 5e-266	0.0301118932839216	0.0911664011833553
 98- 13:	ARIC|g14366.t1	ARIC|g28839.t1	 5e-207	0.014806156355264	0.123283681565968
 98- 14:	ARIC|g14367.t1	ARIC|g28840.t1	      0	0.0101438570827806	0.159237963981751
 98- 15:	ARIC|g14368.t1	ARIC|g28841.t1	 4e-258	0.00812692200139476	0.155744717919236
 98- 16:	ARIC|g14369.t1	ARIC|g28842.t1	      0	0.00456601974324518	0.138400093288414
 98- 17:	ARIC|g14370.t1	ARIC|g28843.t1	 3e-178	0.0450233008466153	0.0936466575448272
 98- 18:	ARIC|g14371.t1	ARIC|g28844.t1	 3e-168	0.0117591825842382	0.139547770632536
 98- 19:	ARIC|g14372.t1	ARIC|g28845.t1	  2e-93	0.00510097609252532	0.143398773620092
 98- 20:	ARIC|g14373.t1	ARIC|g28846.t1	 2e-103	0.0321433616748367	0.103117328272033
 98- 21:	ARIC|g14374.t1	ARIC|g28848.t1	 2e-289	0.0178114365618241	0.114846530498674
 98- 22:	ARIC|g14376.t1	ARIC|g28850.t1	 1e-271	0.0318384893672238	0.162888016121937
 98- 23:	ARIC|g14377.t1	ARIC|g28851.t1	 1e-298	0.0088692829616449	0.123505727598406
 98- 24:	ARIC|g14378.t1	ARIC|g28852.t1	  1e-82	0.0489909468970813	0.097250741306333
 98- 25:	ARIC|g14380.t1	ARIC|g28853.t1	 4e-136	0.22685652360462	0.236453483892443
 98- 26:	ARIC|g14381.t1	ARIC|g28855.t1	 4e-282	0.0257354926188462	0.180547829792021
 98- 27:	ARIC|g14382.t1	ARIC|g28856.t1	 2e-207	0.0305665774236682	0.168377378122687
 98- 28:	ARIC|g14383.t1	ARIC|g28857.t1	 9e-145	0.0392192818013146	0.193156654812568
 98- 29:	ARIC|g14384.t1	ARIC|g28858.t1	 1e-190	0.0235289133630024	0.0751508084555942
 98- 30:	ARIC|g14385.t1	ARIC|g28859.t1	 2e-230	0.0797298302772717	0.158310509148701
 98- 31:	ARIC|g14386.t1	ARIC|g28860.t1	 8e-157	0.017577369095271	0.149490094566319
 98- 32:	ARIC|g14387.t1	ARIC|g28861.t1	      0	0.0220041292544558	0.161397367216258
 98- 33:	ARIC|g14388.t1	ARIC|g28862.t1	      0	0.0296817126694198	0.145801890167075
 98- 34:	ARIC|g14389.t1	ARIC|g28863.t1	  2e-80	0.00624353241452379	0.0808863909048057
 98- 35:	ARIC|g14391.t1	ARIC|g28865.t1	  2e-99	0.0303898214804042	0.213304262180426
 98- 36:	ARIC|g14392.t1	ARIC|g28866.t1	 4e-293	0.0399124301878786	0.154425292020097
 98- 37:	ARIC|g14393.t1	ARIC|g28867.t1	      0	0.0248784386173951	0.113069772438525
 98- 38:	ARIC|g14394.t1	ARIC|g28868.t1	      0	0.02196909697398	0.118048381062412
 98- 39:	ARIC|g14395.t1	ARIC|g28869.t1	 3e-154	0.0221505882030205	0.141108481167914
 98- 40:	ARIC|g14396.t1	ARIC|g28870.t1	 5e-312	0.00798623278736839	0.143224155456279
 98- 41:	ARIC|g14397.t1	ARIC|g28871.t1	      0	0.0140644817976477	0.165216679481911
 98- 42:	ARIC|g14398.t1	ARIC|g28873.t1	 3e-239	0.0280212459576268	0.161266046185713
 98- 43:	ARIC|g14400.t1	ARIC|g28875.t1	 7e-118	0.00205268687832833	0.0875842106243669
 98- 44:	ARIC|g14401.t1	ARIC|g28876.t1	 1e-147	0.00504698385683579	0.169272441742891
 98- 45:	ARIC|g14402.t1	ARIC|g28877.t1	 2e-162	0.0174935044248067	0.139576709725395
 98- 46:	ARIC|g14405.t1	ARIC|g28880.t1	 1e-126	0.031672424549616	0.153615875031966
 98- 47:	ARIC|g14406.t1	ARIC|g28881.t1	 7e-195	0.0130523198456838	0.0468536394882886
 98- 48:	ARIC|g14407.t1	ARIC|g28882.t1	  2e-42	0.0478631275810517	0.113730951166374
 98- 49:	ARIC|g14408.t1	ARIC|g28883.t1	      0	0.0190212780569828	0.111257562285458
 98- 50:	ARIC|g14409.t1	ARIC|g28884.t1	 2e-117	0.0116677122194511	0.110946770125649
 98- 51:	ARIC|g14410.t1	ARIC|g28885.t1	  4e-48	0.295428214280316	0.246767559456167
## Alignment 99: score=2417.0 e_value=2e-177 N=50 Ar106&Ar68 plus
 99-  0:	ARIC|g14345.t1	ARIC|g7425.t1	  3e-14	-2	-2
 99-  1:	ARIC|g14352.t1	ARIC|g7429.t1	      0	0.29121330959075	1.41033715795706
 99-  2:	ARIC|g14359.t1	ARIC|g7431.t1	  1e-22	-2	-2
 99-  3:	ARIC|g14360.t1	ARIC|g7433.t1	 3e-101	0.240286832327855	1.14826257309678
 99-  4:	ARIC|g14367.t1	ARIC|g7436.t1	 1e-297	0.181381713007221	2.36822148482586
 99-  5:	ARIC|g14370.t1	ARIC|g7437.t1	  8e-98	0.408617372142132	1.32675314979729
 99-  6:	ARIC|g14375.t1	ARIC|g7442.t1	 4e-168	0.366150860435544	1.55295304668866
 99-  7:	ARIC|g14376.t1	ARIC|g7443.t1	  4e-39	0.771146900992564	0.999011478220303
 99-  8:	ARIC|g14377.t1	ARIC|g7448.t1	 3e-210	0.161837650666206	1.02816156159376
 99-  9:	ARIC|g14386.t1	ARIC|g7451.t1	 3e-104	0.258852682283513	1.57767007608118
 99- 10:	ARIC|g14387.t1	ARIC|g7452.t1	      0	0.296009500239977	1.32161758779859
 99- 11:	ARIC|g14388.t1	ARIC|g7453.t1	 6e-196	0.295695658748421	1.41626000393902
 99- 12:	ARIC|g14389.t1	ARIC|g7455.t1	  8e-46	0.295667469931437	1.06218501255243
 99- 13:	ARIC|g14392.t1	ARIC|g7457.t1	  2e-89	0.384266101830424	0.975106325947919
 99- 14:	ARIC|g14394.t1	ARIC|g7458.t1	      0	0.298961363041386	1.68266026731008
 99- 15:	ARIC|g14398.t1	ARIC|g7462.t1	  3e-80	0.718774824430328	1.27265680407423
 99- 16:	ARIC|g14402.t1	ARIC|g7464.t1	 1e-117	0.220156137534321	1.64097393894256
 99- 17:	ARIC|g14406.t1	ARIC|g7468.t1	 7e-141	0.195382480034606	1.16435425802185
 99- 18:	ARIC|g14408.t1	ARIC|g7470.t1	 3e-280	0.271042694668712	1.45335387530535
 99- 19:	ARIC|g14411.t1	ARIC|g7471.t1	 5e-270	0.308308251398884	2.15100382396057
 99- 20:	ARIC|g14413.t1	ARIC|g7472.t1	  7e-54	0.619547742838229	0.84923002619125
 99- 21:	ARIC|g14419.t1	ARIC|g7474.t1	 1e-145	0.111707025955741	1.154165969589
 99- 22:	ARIC|g14420.t1	ARIC|g7475.t1	 2e-142	0.228195647112395	1.40802841523076
 99- 23:	ARIC|g14423.t1	ARIC|g7477.t1	 4e-190	0.348098600960858	1.17292919521025
 99- 24:	ARIC|g14426.t1	ARIC|g7478.t1	      0	0.148666386898846	1.81397489812141
 99- 25:	ARIC|g14428.t1	ARIC|g7480.t1	 2e-113	0.708964862121196	0.9445762163402
 99- 26:	ARIC|g14434.t1	ARIC|g7484.t1	 1e-238	0.133518963304238	1.09950082779798
 99- 27:	ARIC|g14435.t1	ARIC|g7485.t1	 1e-196	0.0167894427727515	0.419072411687554
 99- 28:	ARIC|g14438.t1	ARIC|g7486.t1	 3e-232	0.270477596213534	1.64911795344979
 99- 29:	ARIC|g14439.t1	ARIC|g7487.t1	  4e-20	1.82751872549742	0.846630967972071
 99- 30:	ARIC|g14441.t1	ARIC|g7490.t1	 4e-188	0.251213405669564	1.42521040317773
 99- 31:	ARIC|g14442.t1	ARIC|g7491.t1	  4e-39	0.353589076659237	1.15899026648274
 99- 32:	ARIC|g14445.t1	ARIC|g7496.t1	  7e-54	0.890837754857796	0.641739750281675
 99- 33:	ARIC|g14450.t1	ARIC|g7497.t1	 5e-241	0.273948204601956	1.42331205023249
 99- 34:	ARIC|g14452.t1	ARIC|g7499.t1	 2e-161	0.121523723475084	1.37359450430605
 99- 35:	ARIC|g14453.t1	ARIC|g7500.t1	  1e-90	0.172388529933124	1.47941159560228
 99- 36:	ARIC|g14454.t1	ARIC|g7501.t1	      0	0.224825961588357	1.18798796110662
 99- 37:	ARIC|g14456.t1	ARIC|g7502.t1	 1e-167	0.0561524077143628	0.906098110855947
 99- 38:	ARIC|g14461.t1	ARIC|g7506.t1	  7e-32	0.476202616754823	0.762993769321777
 99- 39:	ARIC|g14462.t1	ARIC|g7507.t1	 5e-148	0.246717916554091	1.40325663066165
 99- 40:	ARIC|g14464.t1	ARIC|g7509.t1	 1e-129	0.387308002798219	1.43135258904202
 99- 41:	ARIC|g14465.t1	ARIC|g7510.t1	  4e-85	0.268174320093821	1.19478113849339
 99- 42:	ARIC|g14468.t1	ARIC|g7512.t1	 4e-210	0.241452038816392	2.40168256861433
 99- 43:	ARIC|g14469.t1	ARIC|g7514.t1	  2e-50	0.261359174725404	1.82474683913867
 99- 44:	ARIC|g14470.t1	ARIC|g7515.t1	  1e-98	0.193120667421644	1.17443582284026
 99- 45:	ARIC|g14473.t1	ARIC|g7516.t1	      0	0.154492107086995	1.11083785466495
 99- 46:	ARIC|g14474.t1	ARIC|g7517.t1	      0	0.170505710719416	1.37824636988443
 99- 47:	ARIC|g14475.t1	ARIC|g7518.t1	  1e-18	0.656436433578366	1.01915296089617
 99- 48:	ARIC|g14476.t1	ARIC|g7519.t1	 1e-290	0.226962358748136	1.98421282347726
 99- 49:	ARIC|g14478.t1	ARIC|g7521.t1	  5e-14	0.9795904632059	0.23336070553334
## Alignment 100: score=2469.0 e_value=2.4e-182 N=51 Ar106&Ar93 plus
100-  0:	ARIC|g14345.t1	ARIC|g12546.t1	  2e-55	-2	-2
100-  1:	ARIC|g14352.t1	ARIC|g12549.t1	      0	0.286053792816009	1.32824810833471
100-  2:	ARIC|g14356.t1	ARIC|g12551.t1	  2e-31	2.1694972571956	0.590919869659725
100-  3:	ARIC|g14360.t1	ARIC|g12552.t1	 2e-100	0.243735747572858	1.11404942217141
100-  4:	ARIC|g14367.t1	ARIC|g12555.t1	 1e-299	0.180814087881669	1.9827601183261
100-  5:	ARIC|g14370.t1	ARIC|g12556.t1	  4e-97	0.414273856655486	1.2510730740749
100-  6:	ARIC|g14374.t1	ARIC|g12561.t1	 1e-164	0.367297043682739	1.42452727846493
100-  7:	ARIC|g14376.t1	ARIC|g12562.t1	  3e-39	0.780647226055287	1.11429619358106
100-  8:	ARIC|g14377.t1	ARIC|g12567.t1	 1e-207	0.164073394310081	0.920705742678225
100-  9:	ARIC|g14378.t1	ARIC|g12569.t1	  1e-44	0.735111829084357	1.02102620606784
100- 10:	ARIC|g14386.t1	ARIC|g12570.t1	 7e-102	0.275278199589907	1.52866743362055
100- 11:	ARIC|g14387.t1	ARIC|g12571.t1	      0	0.288180256968688	1.26591588027814
100- 12:	ARIC|g14388.t1	ARIC|g12572.t1	 5e-197	0.283334019288168	1.31400161207108
100- 13:	ARIC|g14389.t1	ARIC|g12574.t1	  1e-45	0.313486656083592	1.26356363005472
100- 14:	ARIC|g14392.t1	ARIC|g12576.t1	  1e-88	0.389931931874275	0.985901694006624
100- 15:	ARIC|g14394.t1	ARIC|g12577.t1	      0	0.307954261257986	1.64077373118955
100- 16:	ARIC|g14398.t1	ARIC|g12581.t1	  6e-80	0.721031175336951	1.40476269569495
100- 17:	ARIC|g14402.t1	ARIC|g12583.t1	 2e-117	0.2154001956231	1.51762010081047
100- 18:	ARIC|g14406.t1	ARIC|g12587.t1	 2e-142	0.193267443484194	1.08001482035704
100- 19:	ARIC|g14408.t1	ARIC|g12589.t1	 9e-279	0.267431428553219	1.34164042363249
100- 20:	ARIC|g14411.t1	ARIC|g12590.t1	 1e-269	0.308125970896773	1.97453711570763
100- 21:	ARIC|g14413.t1	ARIC|g12591.t1	  2e-51	0.629581861981067	0.752325863222843
100- 22:	ARIC|g14419.t1	ARIC|g12593.t1	 5e-146	0.10842986909674	1.05871727895774
100- 23:	ARIC|g14420.t1	ARIC|g12594.t1	 2e-142	0.218291067697815	1.24072620269651
100- 24:	ARIC|g14423.t1	ARIC|g12596.t1	 9e-192	0.343151617895312	1.09543665089454
100- 25:	ARIC|g14426.t1	ARIC|g12597.t1	      0	0.147045309452591	1.7711482391658
100- 26:	ARIC|g14428.t1	ARIC|g12599.t1	 6e-115	0.716129633635158	0.908391803759935
100- 27:	ARIC|g14434.t1	ARIC|g12601.t1	 1e-237	0.134454664649949	1.34363085144817
100- 28:	ARIC|g14435.t1	ARIC|g12602.t1	 6e-165	0.0169147373150222	0.42102182628136
100- 29:	ARIC|g14438.t1	ARIC|g12603.t1	 3e-232	0.266905614394233	1.54023288664403
100- 30:	ARIC|g14439.t1	ARIC|g12604.t1	  4e-20	1.81946128870596	0.926164647294303
100- 31:	ARIC|g14441.t1	ARIC|g12607.t1	 2e-188	0.246197264544159	1.33895756124049
100- 32:	ARIC|g14442.t1	ARIC|g12608.t1	  2e-39	0.33734493146828	1.28644757717846
100- 33:	ARIC|g14445.t1	ARIC|g12613.t1	  3e-57	0.681956994302819	0.800443776736689
100- 34:	ARIC|g14448.t1	ARIC|g12614.t1	  1e-79	0.19268147775287	1.33676404659462
100- 35:	ARIC|g14450.t1	ARIC|g12615.t1	 5e-241	0.273000982363727	1.27934211585186
100- 36:	ARIC|g14452.t1	ARIC|g12616.t1	 5e-161	0.123195133438334	1.4792750389441
100- 37:	ARIC|g14453.t1	ARIC|g12617.t1	  2e-90	0.172228717073548	1.49226613744718
100- 38:	ARIC|g14454.t1	ARIC|g12618.t1	      0	0.235571852580001	1.22015215986148
100- 39:	ARIC|g14456.t1	ARIC|g12619.t1	 7e-162	0.0584138436731005	1.00520859287488
100- 40:	ARIC|g14461.t1	ARIC|g12623.t1	  2e-32	0.488511109793898	0.68222219363053
100- 41:	ARIC|g14462.t1	ARIC|g12624.t1	 8e-147	0.235558174800833	1.37526742987492
100- 42:	ARIC|g14464.t1	ARIC|g12626.t1	 9e-129	0.390181311761304	1.65806841875015
100- 43:	ARIC|g14465.t1	ARIC|g12627.t1	  2e-86	0.259877508389041	1.36530686906159
100- 44:	ARIC|g14468.t1	ARIC|g12629.t1	 4e-211	0.239920614123504	2.07038459214295
100- 45:	ARIC|g14469.t1	ARIC|g12631.t1	  3e-50	0.25638083259453	1.43885205217527
100- 46:	ARIC|g14470.t1	ARIC|g12632.t1	  9e-99	0.191102522613827	1.11850377824913
100- 47:	ARIC|g14473.t1	ARIC|g12633.t1	      0	0.156414426707118	1.07884540674693
100- 48:	ARIC|g14474.t1	ARIC|g12634.t1	      0	0.171786474901443	1.23699601924695
100- 49:	ARIC|g14475.t1	ARIC|g12635.t1	  1e-19	0.651955191997555	0.914737190781416
100- 50:	ARIC|g14476.t1	ARIC|g12636.t1	 1e-295	0.219678940153492	2.22875602888652
## Alignment 101: score=299.0 e_value=1.8e-08 N=6 Ar1068&Ar1288 plus
101-  0:	ARIC|g48683.t1	ARIC|g49716.t1	  4e-64	0.0308174593509943	0.0733034660462048
101-  1:	ARIC|g48684.t1	ARIC|g49717.t1	  4e-44	0.160319915679124	0.369622709660184
101-  2:	ARIC|g48685.t1	ARIC|g49718.t1	  5e-61	0.168159373877336	0.536715027309004
101-  3:	ARIC|g48686.t1	ARIC|g49719.t1	  1e-48	0.146409124968774	0.369411264430649
101-  4:	ARIC|g48689.t1	ARIC|g49722.t1	 6e-249	0.131457248193749	0.257819587541173
101-  5:	ARIC|g48690.t1	ARIC|g49723.t1	  8e-14	0.96838290965762	0.232831992517672
## Alignment 102: score=832.0 e_value=3e-42 N=17 Ar107&Ar155 plus
102-  0:	ARIC|g14479.t1	ARIC|g20101.t1	 5e-114	0.275876667860333	0.994154567821466
102-  1:	ARIC|g14481.t1	ARIC|g20102.t1	 7e-106	0.158800906958166	1.32182779977185
102-  2:	ARIC|g14482.t1	ARIC|g20104.t1	  4e-50	0.121902123588977	1.27435937751732
102-  3:	ARIC|g14484.t1	ARIC|g20105.t1	 5e-139	0.186542016589004	1.20170206721661
102-  4:	ARIC|g14486.t1	ARIC|g20106.t1	 3e-113	0.433936771444209	0.549708747047887
102-  5:	ARIC|g14490.t1	ARIC|g20109.t1	 2e-180	0.27594004443978	1.50125930588645
102-  6:	ARIC|g14491.t1	ARIC|g20110.t1	      0	0.233731282357169	1.21575939358432
102-  7:	ARIC|g14492.t1	ARIC|g20113.t1	 1e-203	0.174815800705483	1.86519579556593
102-  8:	ARIC|g14497.t1	ARIC|g20115.t1	  8e-45	0.407876868370427	2.2493434285891
102-  9:	ARIC|g14499.t1	ARIC|g20116.t1	      0	0.260453298781944	1.22610442485728
102- 10:	ARIC|g14501.t1	ARIC|g20118.t1	  1e-58	0.262255311359812	0.931284849231588
102- 11:	ARIC|g14502.t1	ARIC|g20119.t1	 4e-304	0.252628807014392	1.10054910432735
102- 12:	ARIC|g14505.t1	ARIC|g20121.t1	 7e-109	0.725542920781797	1.47618028146936
102- 13:	ARIC|g14507.t1	ARIC|g20122.t1	 4e-211	0.313435523695119	2.05372143318095
102- 14:	ARIC|g14508.t1	ARIC|g20123.t1	      0	0.24394152299071	1.45532019573059
102- 15:	ARIC|g14511.t1	ARIC|g20124.t1	 2e-179	0.282001677476229	1.33827660374966
102- 16:	ARIC|g14512.t1	ARIC|g20125.t1	  4e-58	0.0517446536152137	0.347970986092329
## Alignment 103: score=1500.0 e_value=1.1e-99 N=31 Ar107&Ar16 minus
103-  0:	ARIC|g14514.t1	ARIC|g50298.t1	  1e-75	0.974893827657422	1.15394937486089
103-  1:	ARIC|g14516.t1	ARIC|g50295.t1	 3e-184	0.257116426884767	1.63741405961048
103-  2:	ARIC|g14517.t1	ARIC|g50294.t1	  3e-48	0.654820757877329	1.45204173451142
103-  3:	ARIC|g14518.t1	ARIC|g50292.t1	  6e-80	0.401931471178636	1.02022780249887
103-  4:	ARIC|g14519.t1	ARIC|g50290.t1	      0	0.141436694031036	1.05207875366991
103-  5:	ARIC|g14523.t1	ARIC|g50287.t1	 6e-146	-2	-2
103-  6:	ARIC|g14524.t1	ARIC|g50286.t1	 8e-254	0.161351641501376	1.64853852398416
103-  7:	ARIC|g14525.t1	ARIC|g50285.t1	      0	0.214972784065586	1.48306132970011
103-  8:	ARIC|g14538.t1	ARIC|g50282.t1	  6e-56	1.08175168963277	0.43183902754672
103-  9:	ARIC|g14540.t1	ARIC|g50279.t1	 3e-109	0.220092697269295	1.92188191195701
103- 10:	ARIC|g14541.t1	ARIC|g50278.t1	 9e-185	0.0967850791916178	1.30455346551751
103- 11:	ARIC|g14542.t1	ARIC|g50277.t1	 7e-127	0.417065072814104	0.990611440210639
103- 12:	ARIC|g14548.t1	ARIC|g50273.t1	  2e-31	0.450983976534757	1.45542405067233
103- 13:	ARIC|g14553.t1	ARIC|g50269.t1	  7e-52	0.386926488455887	1.66281958541471
103- 14:	ARIC|g14554.t1	ARIC|g50268.t1	  2e-24	0.241357796506834	0.63662768562983
103- 15:	ARIC|g14558.t1	ARIC|g50265.t1	  9e-98	0.16673244301917	1.64358941665432
103- 16:	ARIC|g14560.t1	ARIC|g50264.t1	 3e-181	0.261114080249688	1.08204688574051
103- 17:	ARIC|g14561.t1	ARIC|g50263.t1	  2e-88	0.388626854067597	1.38875079148609
103- 18:	ARIC|g14562.t1	ARIC|g50262.t1	  7e-56	0.389378622953088	1.31538017577432
103- 19:	ARIC|g14563.t1	ARIC|g50257.t1	  3e-41	1.25070543653768	0.467249927113369
103- 20:	ARIC|g14564.t1	ARIC|g50256.t1	 2e-286	0.0526007470562828	1.49026638633897
103- 21:	ARIC|g14570.t1	ARIC|g50253.t1	  8e-83	0.35298241190946	1.07585258805418
103- 22:	ARIC|g14572.t1	ARIC|g50252.t1	  1e-61	0.455160242788274	1.21748623360774
103- 23:	ARIC|g14574.t1	ARIC|g50250.t1	 2e-268	0.289969404017474	1.29979461056252
103- 24:	ARIC|g14577.t1	ARIC|g50249.t1	 1e-157	0.234914719563989	1.75552709795453
103- 25:	ARIC|g14578.t1	ARIC|g50248.t1	 5e-183	0.2485227283178	1.17673521225879
103- 26:	ARIC|g14579.t1	ARIC|g50247.t1	 5e-276	0.17064666159388	1.97041014564563
103- 27:	ARIC|g14584.t1	ARIC|g50246.t1	 3e-250	0.127172884619274	1.3299522395556
103- 28:	ARIC|g14590.t1	ARIC|g50243.t1	 9e-178	0.233970637226341	1.29873884292452
103- 29:	ARIC|g14593.t1	ARIC|g50241.t1	 1e-189	0.258901073979992	1.23953881559443
103- 30:	ARIC|g14596.t1	ARIC|g50238.t1	 2e-161	0.271108322379922	1.38867310088949
## Alignment 104: score=391.0 e_value=3.8e-13 N=8 Ar107&Ar18 minus
104-  0:	ARIC|g14479.t1	ARIC|g50586.t1	 9e-116	0.281765455212259	0.942446082867595
104-  1:	ARIC|g14481.t1	ARIC|g50585.t1	 4e-105	0.156859205879365	1.16477685898248
104-  2:	ARIC|g14482.t1	ARIC|g50583.t1	  6e-50	0.121902123588977	1.50850073949702
104-  3:	ARIC|g14484.t1	ARIC|g50582.t1	 3e-140	0.186922284209277	1.12159249029927
104-  4:	ARIC|g14486.t1	ARIC|g50581.t1	 5e-114	0.445730181335606	0.517186412471122
104-  5:	ARIC|g14490.t1	ARIC|g50578.t1	 4e-182	0.268223242729894	1.458438740518
104-  6:	ARIC|g14491.t1	ARIC|g50577.t1	      0	0.237565924233209	1.20062309849612
104-  7:	ARIC|g14492.t1	ARIC|g50574.t1	 8e-202	0.176216418298638	1.54128756641675
## Alignment 105: score=4785.0 e_value=0 N=96 Ar107&Ar19 plus
105-  0:	ARIC|g14479.t1	ARIC|g50841.t1	 7e-256	0.00826952989805062	0.0968249036464117
105-  1:	ARIC|g14480.t1	ARIC|g50842.t1	      0	0.0314989334347014	0.168153701062599
105-  2:	ARIC|g14481.t1	ARIC|g50843.t1	 2e-130	0.0177444325810707	0.108874864403702
105-  3:	ARIC|g14482.t1	ARIC|g50844.t1	  1e-68	0	0.247109400847682
105-  4:	ARIC|g14483.t1	ARIC|g50845.t1	  8e-91	0.0438355129842599	0.157869325320488
105-  5:	ARIC|g14484.t1	ARIC|g50846.t1	 4e-181	0.0246962634980856	0.102115345031466
105-  6:	ARIC|g14485.t1	ARIC|g50847.t1	 1e-145	0.0311989160496876	0.0985526348845123
105-  7:	ARIC|g14486.t1	ARIC|g50848.t1	 8e-200	0.0534840018092481	0.139515020425575
105-  8:	ARIC|g14487.t1	ARIC|g50849.t1	 1e-311	0.0119631274807566	0.11375048366259
105-  9:	ARIC|g14488.t1	ARIC|g50850.t1	  2e-97	0.0117557265700824	0.0590192014317488
105- 10:	ARIC|g14489.t1	ARIC|g50851.t1	 6e-278	0.0409269133935853	0.0975208897984768
105- 11:	ARIC|g14490.t1	ARIC|g50852.t1	 1e-289	0.0131150882907867	0.143973182000251
105- 12:	ARIC|g14491.t1	ARIC|g50853.t1	      0	0.0208690868903183	0.121181424177074
105- 13:	ARIC|g14492.t1	ARIC|g50854.t1	 1e-264	0.020731738880287	0.0750450852801416
105- 14:	ARIC|g14496.t1	ARIC|g50856.t1	  6e-70	0.0248920954525746	0.0299291581301554
105- 15:	ARIC|g14497.t1	ARIC|g50857.t1	  3e-85	0.036592623127074	0.112148800478223
105- 16:	ARIC|g14498.t1	ARIC|g50858.t1	 9e-253	0.0216101384285592	0.132872928423992
105- 17:	ARIC|g14499.t1	ARIC|g50859.t1	      0	0.0104979702458317	0.150089057187042
105- 18:	ARIC|g14501.t1	ARIC|g50861.t1	  1e-90	0.0180421071406772	0.0730306230188824
105- 19:	ARIC|g14502.t1	ARIC|g50862.t1	      0	0.0376391571829267	0.143153680200324
105- 20:	ARIC|g14505.t1	ARIC|g50866.t1	      0	0.018815565509087	0.11511671408883
105- 21:	ARIC|g14507.t1	ARIC|g50868.t1	      0	0.0160463180223121	0.146711971372758
105- 22:	ARIC|g14508.t1	ARIC|g50869.t1	      0	0.0221000029564811	0.142156353575581
105- 23:	ARIC|g14509.t1	ARIC|g50870.t1	  3e-34	0.0349917687305998	0.0351455222386398
105- 24:	ARIC|g14511.t1	ARIC|g50871.t1	 1e-278	0.0182274268386056	0.110785519377673
105- 25:	ARIC|g14512.t1	ARIC|g50872.t1	  1e-60	0.00388099184251311	0.156968578879544
105- 26:	ARIC|g14514.t1	ARIC|g50874.t1	 2e-174	0.166286768736316	0.0431555126127797
105- 27:	ARIC|g14515.t1	ARIC|g50876.t1	 1e-167	0.0117721607554953	0.111993788107076
105- 28:	ARIC|g14516.t1	ARIC|g50877.t1	 7e-308	0.00901280817341676	0.123748875732022
105- 29:	ARIC|g14517.t1	ARIC|g50878.t1	 6e-189	0.0292086668454451	0.159854763706413
105- 30:	ARIC|g14518.t1	ARIC|g50879.t1	 4e-223	0.0209881147781118	0.11592171536976
105- 31:	ARIC|g14519.t1	ARIC|g50880.t1	      0	0.010631975674084	0.108734083848655
105- 32:	ARIC|g14520.t1	ARIC|g50881.t1	      0	0.00579193390795841	0.128158105224429
105- 33:	ARIC|g14521.t1	ARIC|g50882.t1	 2e-240	0.0205042122555637	0.0926587647176968
105- 34:	ARIC|g14523.t1	ARIC|g50884.t1	 1e-195	0.0186538112914355	0.139396037624309
105- 35:	ARIC|g14524.t1	ARIC|g50885.t1	 4e-304	0.0104458513083515	0.0954324201805005
105- 36:	ARIC|g14525.t1	ARIC|g50886.t1	      0	0.015036303141538	0.161364591256327
105- 37:	ARIC|g14526.t1	ARIC|g50888.t1	      0	0.0152046063302902	0.118607729057807
105- 38:	ARIC|g14527.t1	ARIC|g50889.t1	      0	0.0113053264831435	0.129437580845837
105- 39:	ARIC|g14530.t1	ARIC|g50893.t1	 7e-286	0.0183126560701138	0.0832927650014334
105- 40:	ARIC|g14531.t1	ARIC|g50894.t1	 3e-157	0.0312626659765901	0.0776315651389679
105- 41:	ARIC|g14532.t1	ARIC|g50895.t1	 6e-310	0.00586308562762352	0.0858653880928121
105- 42:	ARIC|g14534.t1	ARIC|g50897.t1	      0	0.00977974313444414	0.153349102882751
105- 43:	ARIC|g14535.t1	ARIC|g50898.t1	 4e-168	0.0116620425486463	0.11925891701186
105- 44:	ARIC|g14536.t1	ARIC|g50899.t1	  4e-62	0.00761427859801347	0.0955837099260903
105- 45:	ARIC|g14537.t1	ARIC|g50900.t1	  3e-54	0.184573847453783	0.198801871483643
105- 46:	ARIC|g14538.t1	ARIC|g50901.t1	 3e-289	0.0399580000725812	0.0894748021013036
105- 47:	ARIC|g14540.t1	ARIC|g50904.t1	 3e-155	0.0097285514850405	0.181092228210845
105- 48:	ARIC|g14541.t1	ARIC|g50905.t1	 2e-215	0.00691249132869305	0.127179733261987
105- 49:	ARIC|g14543.t1	ARIC|g50907.t1	      0	0.0113524705054207	0.117755614512553
105- 50:	ARIC|g14544.t1	ARIC|g50908.t1	 1e-268	0.0113158453159482	0.133046578843424
105- 51:	ARIC|g14546.t1	ARIC|g50910.t1	 1e-292	0.0236406232796846	0.127821418193596
105- 52:	ARIC|g14547.t1	ARIC|g50911.t1	 8e-188	0.0121173958588913	0.108610079564761
105- 53:	ARIC|g14548.t1	ARIC|g50912.t1	  9e-84	0.0457866245206231	0.164139760909006
105- 54:	ARIC|g14549.t1	ARIC|g50913.t1	 2e-211	0.0549417914587866	0.256036672589076
105- 55:	ARIC|g14552.t1	ARIC|g50915.t1	  3e-69	0.0729474790689053	0.108886507383373
105- 56:	ARIC|g14553.t1	ARIC|g50916.t1	 8e-106	0.0266941985895829	0.190775347410277
105- 57:	ARIC|g14554.t1	ARIC|g50917.t1	  9e-84	0.0132512280999854	0.076429710592304
105- 58:	ARIC|g14556.t1	ARIC|g50919.t1	 3e-277	0.0155762281209645	0.0973838263358346
105- 59:	ARIC|g14558.t1	ARIC|g50921.t1	 2e-127	0.014870375605941	0.0917639990675388
105- 60:	ARIC|g14559.t1	ARIC|g50922.t1	      0	0.0245760709979904	0.105028037935826
105- 61:	ARIC|g14560.t1	ARIC|g50923.t1	 6e-293	0.0232258996912581	0.119368993135813
105- 62:	ARIC|g14561.t1	ARIC|g50924.t1	 3e-188	0.0182637571448871	0.151425077281965
105- 63:	ARIC|g14562.t1	ARIC|g50925.t1	 6e-123	0.0158736083940325	0.0936466575448274
105- 64:	ARIC|g14563.t1	ARIC|g50926.t1	      0	0.0228912674336597	0.117905197290291
105- 65:	ARIC|g14564.t1	ARIC|g50927.t1	      0	0.00166458661755478	0.100945394641786
105- 66:	ARIC|g14565.t1	ARIC|g50929.t1	  4e-64	0.0184511150477311	0.131917999847748
105- 67:	ARIC|g14566.t1	ARIC|g50930.t1	 4e-166	0.00883662652369518	0.129351945263207
105- 68:	ARIC|g14567.t1	ARIC|g50931.t1	 3e-182	0.00281756612190735	0.0995355489295676
105- 69:	ARIC|g14568.t1	ARIC|g50932.t1	      0	0.0152119463240444	0.146191477881066
105- 70:	ARIC|g14569.t1	ARIC|g50933.t1	  3e-98	0.00231660415843978	0.131650126757217
105- 71:	ARIC|g14570.t1	ARIC|g50934.t1	 1e-179	0.0998983814810975	0.177310935515301
105- 72:	ARIC|g14571.t1	ARIC|g50935.t1	 8e-160	0.00160299286243026	0.111020221482547
105- 73:	ARIC|g14572.t1	ARIC|g50936.t1	 4e-147	0.0389343933734435	0.127906986725274
105- 74:	ARIC|g14573.t1	ARIC|g50937.t1	  2e-96	0.00753302001400024	0.154506386294938
105- 75:	ARIC|g14574.t1	ARIC|g50938.t1	      0	0.0132545214110511	0.108262701307723
105- 76:	ARIC|g14575.t1	ARIC|g50939.t1	 6e-221	0.0257708116879807	0.143690509692593
105- 77:	ARIC|g14577.t1	ARIC|g50941.t1	 2e-225	0.0133708276631837	0.139268786539055
105- 78:	ARIC|g14578.t1	ARIC|g50942.t1	      0	0.0138790628675855	0.110911675624393
105- 79:	ARIC|g14579.t1	ARIC|g50943.t1	      0	0.0119706801279728	0.119474474052252
105- 80:	ARIC|g14580.t1	ARIC|g50944.t1	  2e-58	0.0110397577443499	0.111444464849685
105- 81:	ARIC|g14581.t1	ARIC|g50945.t1	 6e-188	0.0201417748367841	0.115659531596104
105- 82:	ARIC|g14582.t1	ARIC|g50946.t1	 2e-187	0.0165239041644979	0.159387344054942
105- 83:	ARIC|g14583.t1	ARIC|g50947.t1	      0	0.0498896642616763	0.146733655773651
105- 84:	ARIC|g14584.t1	ARIC|g50948.t1	 8e-294	0.011807947018838	0.104821456781369
105- 85:	ARIC|g14585.t1	ARIC|g50949.t1	 7e-164	0.0134415545476968	0.14482595496158
105- 86:	ARIC|g14586.t1	ARIC|g50950.t1	      0	0.0136191125963668	0.126805161850327
105- 87:	ARIC|g14587.t1	ARIC|g50951.t1	  7e-51	0.00978008968560453	0.0440224147463932
105- 88:	ARIC|g14589.t1	ARIC|g50953.t1	      0	0.013355945598892	0.119567173757469
105- 89:	ARIC|g14590.t1	ARIC|g50954.t1	      0	0.00539293540901569	0.148947004440968
105- 90:	ARIC|g14591.t1	ARIC|g50955.t1	  1e-98	0.0138620094807548	0.0819305650052037
105- 91:	ARIC|g14593.t1	ARIC|g50957.t1	 1e-280	0.025898696124115	0.126323872681006
105- 92:	ARIC|g14594.t1	ARIC|g50958.t1	  5e-70	0.0287805096612113	0.125409876256137
105- 93:	ARIC|g14595.t1	ARIC|g50959.t1	 3e-116	0.00608522608062733	0.0883372767422876
105- 94:	ARIC|g14596.t1	ARIC|g50960.t1	 3e-258	0.00902417304211578	0.0886979403703008
105- 95:	ARIC|g14597.t1	ARIC|g50961.t1	      0	0.00737943512479119	0.0896409814702682
## Alignment 106: score=1310.0 e_value=7.5e-82 N=27 Ar107&Ar54 plus
106-  0:	ARIC|g14523.t1	ARIC|g5249.t1	 7e-145	0.202742448828197	3.61982220788113
106-  1:	ARIC|g14524.t1	ARIC|g5250.t1	 4e-255	0.158778564061652	1.57867947097623
106-  2:	ARIC|g14525.t1	ARIC|g5251.t1	      0	0.211249905463867	1.37837311472584
106-  3:	ARIC|g14527.t1	ARIC|g5253.t1	 2e-176	0.335286037971676	1.78162024483316
106-  4:	ARIC|g14538.t1	ARIC|g5254.t1	  8e-72	0.729955225490456	0.740653103810134
106-  5:	ARIC|g14540.t1	ARIC|g5257.t1	 5e-110	0.216770025648506	1.6328631829516
106-  6:	ARIC|g14541.t1	ARIC|g5258.t1	 2e-183	0.0981262182920604	1.20386471757119
106-  7:	ARIC|g14542.t1	ARIC|g5259.t1	 2e-121	0.456951415288514	0.968397403055395
106-  8:	ARIC|g14548.t1	ARIC|g5263.t1	  8e-32	0.448538954221285	1.30498739977825
106-  9:	ARIC|g14553.t1	ARIC|g5267.t1	  2e-51	0.398715769461969	1.6528526613257
106- 10:	ARIC|g14554.t1	ARIC|g5268.t1	  4e-24	0.266748249324607	0.705629259809562
106- 11:	ARIC|g14558.t1	ARIC|g5271.t1	  4e-98	0.164925545894539	1.52926804382161
106- 12:	ARIC|g14560.t1	ARIC|g5272.t1	 1e-181	0.258319542448171	1.01314499109901
106- 13:	ARIC|g14561.t1	ARIC|g5273.t1	  5e-88	0.402432282364225	1.85364944269704
106- 14:	ARIC|g14562.t1	ARIC|g5274.t1	  1e-57	0.37649399907519	1.25901744720418
106- 15:	ARIC|g14563.t1	ARIC|g5275.t1	 1e-116	0.612134618471187	1.08093563598761
106- 16:	ARIC|g14564.t1	ARIC|g5277.t1	 4e-287	0.0520873420558803	1.29754251014346
106- 17:	ARIC|g14570.t1	ARIC|g5280.t1	  2e-81	0.353981051346676	1.01883438344466
106- 18:	ARIC|g14572.t1	ARIC|g5281.t1	  1e-61	0.449110074978013	1.15009427425842
106- 19:	ARIC|g14574.t1	ARIC|g5283.t1	 2e-267	0.303813388641902	1.27510085542868
106- 20:	ARIC|g14577.t1	ARIC|g5284.t1	 3e-156	0.225615886137892	1.73163571923976
106- 21:	ARIC|g14578.t1	ARIC|g5285.t1	 2e-182	0.242320159223114	1.14696434218844
106- 22:	ARIC|g14579.t1	ARIC|g5286.t1	 6e-276	0.17056843963197	1.91954781941515
106- 23:	ARIC|g14584.t1	ARIC|g5287.t1	 1e-251	0.122641568077257	1.28707123168868
106- 24:	ARIC|g14590.t1	ARIC|g5290.t1	 2e-204	0.243218863548256	1.51494927671046
106- 25:	ARIC|g14593.t1	ARIC|g5292.t1	 3e-190	0.257272983845042	1.23592038565015
106- 26:	ARIC|g14596.t1	ARIC|g5295.t1	 9e-161	0.274135936550518	1.34856585241457
## Alignment 107: score=591.0 e_value=1.7e-25 N=12 Ar107&Ar571 plus
107-  0:	ARIC|g14499.t1	ARIC|g42886.t1	      0	0.257488379785398	1.20770472281998
107-  1:	ARIC|g14501.t1	ARIC|g42888.t1	  1e-56	0.276981393877637	0.83237681327847
107-  2:	ARIC|g14502.t1	ARIC|g42889.t1	 5e-308	0.248114632525687	1.09387700209562
107-  3:	ARIC|g14506.t1	ARIC|g42891.t1	      0	0.186456516317332	0.58880381613715
107-  4:	ARIC|g14508.t1	ARIC|g42892.t1	      0	0.249570841669509	1.51548222976146
107-  5:	ARIC|g14511.t1	ARIC|g42893.t1	 2e-180	0.263571440598425	1.40573933068238
107-  6:	ARIC|g14512.t1	ARIC|g42894.t1	  4e-58	0.0498108321742554	0.363763304857588
107-  7:	ARIC|g14514.t1	ARIC|g42896.t1	  6e-76	0.954633183560731	1.09583212438689
107-  8:	ARIC|g14516.t1	ARIC|g42899.t1	 4e-184	0.25574690987769	1.65642916262532
107-  9:	ARIC|g14517.t1	ARIC|g42900.t1	  5e-47	0.680425602497214	1.62791057761472
107- 10:	ARIC|g14518.t1	ARIC|g42902.t1	  1e-82	0.420695919819049	1.15208264797603
107- 11:	ARIC|g14519.t1	ARIC|g42904.t1	      0	0.141117112209293	1.04971252531249
## Alignment 108: score=3793.0 e_value=1.2e-295 N=76 Ar108&Ar196 plus
108-  0:	ARIC|g14644.t1	ARIC|g24645.t1	 1e-106	0.0627024546730494	0.248453186201572
108-  1:	ARIC|g14645.t1	ARIC|g24646.t1	 5e-210	0.0273923219514091	0.196578922996598
108-  2:	ARIC|g14646.t1	ARIC|g24647.t1	 5e-220	0.00351631822074065	0.089426185350639
108-  3:	ARIC|g14647.t1	ARIC|g24648.t1	      0	0.0193913634838977	0.103803756370145
108-  4:	ARIC|g14648.t1	ARIC|g24650.t1	  1e-69	0.00933622014492594	0.0910206427532006
108-  5:	ARIC|g14650.t1	ARIC|g24651.t1	 6e-156	0.0833986828901339	0.1131850375331
108-  6:	ARIC|g14651.t1	ARIC|g24652.t1	  3e-94	0.200632407494995	0.374292341389768
108-  7:	ARIC|g14654.t1	ARIC|g24655.t1	 1e-256	0.0244765995782312	0.123850470889023
108-  8:	ARIC|g14655.t1	ARIC|g24656.t1	  1e-93	0.0170082202657452	0.111977234653387
108-  9:	ARIC|g14656.t1	ARIC|g24657.t1	 2e-164	0.0329270984739477	0.187445931965588
108- 10:	ARIC|g14658.t1	ARIC|g24659.t1	 4e-298	0.0174773466988859	0.128887692694995
108- 11:	ARIC|g14659.t1	ARIC|g24660.t1	 5e-207	0.009539079305831	0.110800159129968
108- 12:	ARIC|g14660.t1	ARIC|g24661.t1	 8e-146	0.0217447195582093	0.137832870844991
108- 13:	ARIC|g14661.t1	ARIC|g24663.t1	      0	0.0276322478470431	0.133179753607874
108- 14:	ARIC|g14662.t1	ARIC|g24664.t1	 4e-169	0.00887146864172473	0.0823336680858949
108- 15:	ARIC|g14663.t1	ARIC|g24665.t1	 5e-291	0.0341725773716397	0.156251335335061
108- 16:	ARIC|g14664.t1	ARIC|g24666.t1	 5e-190	0.0336077730217536	0.130962382814662
108- 17:	ARIC|g14665.t1	ARIC|g24667.t1	      0	0.0194416329275526	0.184591807760915
108- 18:	ARIC|g14666.t1	ARIC|g24668.t1	 2e-161	0.0159715654454467	0.089777376824074
108- 19:	ARIC|g14667.t1	ARIC|g24669.t1	 7e-130	0.0354006248109986	0.0485049077568262
108- 20:	ARIC|g14668.t1	ARIC|g24670.t1	 1e-232	0.00738597369874223	0.109051717994528
108- 21:	ARIC|g14669.t1	ARIC|g24671.t1	 7e-306	0.0136833898069031	0.0979270134965698
108- 22:	ARIC|g14670.t1	ARIC|g24672.t1	      0	0.00506156298177105	0.14783032726094
108- 23:	ARIC|g14671.t1	ARIC|g24673.t1	 1e-117	0.00649354705733591	0.124676564281748
108- 24:	ARIC|g14672.t1	ARIC|g24674.t1	 8e-205	0.0237001322665018	0.15412013911301
108- 25:	ARIC|g14673.t1	ARIC|g24675.t1	 1e-216	0.00588700039834124	0.133487366396517
108- 26:	ARIC|g14675.t1	ARIC|g24677.t1	 8e-119	0.143039093479316	0.104051144594594
108- 27:	ARIC|g14677.t1	ARIC|g24679.t1	  2e-64	0.0113174105975841	0.101959496275039
108- 28:	ARIC|g14678.t1	ARIC|g24680.t1	 3e-244	0.00304594715978973	0.113793662112365
108- 29:	ARIC|g14679.t1	ARIC|g24681.t1	 3e-166	0.0113908217059669	0.129407880974456
108- 30:	ARIC|g14680.t1	ARIC|g24682.t1	      0	0.0134936173447812	0.119549878108289
108- 31:	ARIC|g14681.t1	ARIC|g24683.t1	      0	0.00488899673779924	0.130365266887413
108- 32:	ARIC|g14684.t1	ARIC|g24686.t1	 5e-242	0.0234513582957225	0.0772159998269565
108- 33:	ARIC|g14685.t1	ARIC|g24687.t1	      0	0.0136678042173386	0.153742086443817
108- 34:	ARIC|g14686.t1	ARIC|g24688.t1	 2e-143	0.0495047693860242	0.0640527447011498
108- 35:	ARIC|g14688.t1	ARIC|g24689.t1	 4e-239	0.0274864602852486	0.145463702435016
108- 36:	ARIC|g14689.t1	ARIC|g24690.t1	 6e-238	0.0214837460159319	0.125800189791049
108- 37:	ARIC|g14690.t1	ARIC|g24691.t1	 8e-191	0.0303263043601636	0.148130674385878
108- 38:	ARIC|g14692.t1	ARIC|g24693.t1	      0	0.0151033988180347	0.145401439792905
108- 39:	ARIC|g14693.t1	ARIC|g24694.t1	      0	0.0087848734977399	0.150683613940371
108- 40:	ARIC|g14694.t1	ARIC|g24695.t1	 1e-301	0.0290317340149864	0.154994445606581
108- 41:	ARIC|g14695.t1	ARIC|g24696.t1	      0	0.00970524927662987	0.136028763068865
108- 42:	ARIC|g14696.t1	ARIC|g24697.t1	 3e-133	0.0327284607961852	0.112041914655852
108- 43:	ARIC|g14697.t1	ARIC|g24698.t1	 2e-175	0.0290804540359915	0.164236423628745
108- 44:	ARIC|g14700.t1	ARIC|g24701.t1	      0	0.0485876512650309	0.181771944438498
108- 45:	ARIC|g14701.t1	ARIC|g24702.t1	 5e-182	0.0274983298475558	0.191549936094902
108- 46:	ARIC|g14702.t1	ARIC|g24703.t1	 2e-277	0.0379936116911565	0.12222098213206
108- 47:	ARIC|g14703.t1	ARIC|g24704.t1	 6e-250	0.0190725459590035	0.128154269248215
108- 48:	ARIC|g14704.t1	ARIC|g24705.t1	 1e-148	0.0116431833776191	0.0587181214245974
108- 49:	ARIC|g14705.t1	ARIC|g24706.t1	  7e-80	0.0182195194267834	0.131650126757217
108- 50:	ARIC|g14706.t1	ARIC|g24707.t1	 5e-119	0.0150173957272319	0.155273518176876
108- 51:	ARIC|g14707.t1	ARIC|g24708.t1	 2e-174	0.0244337862209207	0.126564167933303
108- 52:	ARIC|g14708.t1	ARIC|g24709.t1	 3e-130	0.00928229670078673	0.174698668260279
108- 53:	ARIC|g14709.t1	ARIC|g24710.t1	 6e-235	0.00668652274346429	0.176854074420993
108- 54:	ARIC|g14710.t1	ARIC|g24711.t1	      0	0.0142589846164289	0.149709790428012
108- 55:	ARIC|g14711.t1	ARIC|g24712.t1	  6e-68	0.127983027497917	0.153183363134226
108- 56:	ARIC|g14712.t1	ARIC|g24713.t1	 6e-183	0.0250955931578195	0.100578646401301
108- 57:	ARIC|g14713.t1	ARIC|g24714.t1	 1e-156	0.0135318077710065	0.0844044730386238
108- 58:	ARIC|g14714.t1	ARIC|g24715.t1	 3e-247	0.016869451292028	0.132883852095023
108- 59:	ARIC|g14715.t1	ARIC|g24716.t1	 6e-250	0.0177377293456642	0.0923696852969777
108- 60:	ARIC|g14717.t1	ARIC|g24718.t1	 2e-232	0.00213447315893121	0.108717098806814
108- 61:	ARIC|g14718.t1	ARIC|g24719.t1	 1e-263	0.0219467030674925	0.0864610810172017
108- 62:	ARIC|g14720.t1	ARIC|g24720.t1	 6e-235	0.0105126556917394	0.103979107099022
108- 63:	ARIC|g14721.t1	ARIC|g24721.t1	  4e-68	0.00939469486438519	0.0854581945119134
108- 64:	ARIC|g14722.t1	ARIC|g24722.t1	 4e-167	0.0118462482536171	0.147748703407415
108- 65:	ARIC|g14723.t1	ARIC|g24723.t1	  6e-41	0.0939886002411557	0.128106083428852
108- 66:	ARIC|g14724.t1	ARIC|g24724.t1	      0	0.0228356069972949	0.0775926875353745
108- 67:	ARIC|g14727.t1	ARIC|g24727.t1	      0	0.0174781351496589	0.0928920049661189
108- 68:	ARIC|g14728.t1	ARIC|g24728.t1	      0	0.00609429804312247	0.115953686687567
108- 69:	ARIC|g14729.t1	ARIC|g24729.t1	 4e-190	0.03644314400383	0.136902997351191
108- 70:	ARIC|g14730.t1	ARIC|g24730.t1	      0	0.0184883311457687	0.156452735482154
108- 71:	ARIC|g14731.t1	ARIC|g24731.t1	 5e-287	0.00268016961814877	0.0721999950227113
108- 72:	ARIC|g14732.t1	ARIC|g24732.t1	 6e-194	0.00890123831688564	0.147277062564247
108- 73:	ARIC|g14733.t1	ARIC|g24733.t1	 1e-171	0.0274284937309975	0.0683121207171234
108- 74:	ARIC|g14734.t1	ARIC|g24734.t1	 2e-195	0.00661525788222966	0.160058024201196
108- 75:	ARIC|g14735.t1	ARIC|g24735.t1	      0	0.0125422362879953	0.0893780561323696
## Alignment 109: score=2047.0 e_value=4e-86 N=41 Ar108&Ar324 minus
109-  0:	ARIC|g14598.t1	ARIC|g33701.t1	  2e-21	-2	-2
109-  1:	ARIC|g14599.t1	ARIC|g33700.t1	 7e-161	0.0411898109725261	0.0901986497948576
109-  2:	ARIC|g14600.t1	ARIC|g33699.t1	 6e-294	0.00829138548799162	0.138221918323254
109-  3:	ARIC|g14601.t1	ARIC|g33698.t1	 2e-184	0.0716463615584312	0.115160098874275
109-  4:	ARIC|g14602.t1	ARIC|g33697.t1	 6e-174	0.0536427658904622	0.127169478885077
109-  5:	ARIC|g14603.t1	ARIC|g33696.t1	 2e-274	0.123012479092985	0.174066973404501
109-  6:	ARIC|g14604.t1	ARIC|g33695.t1	 8e-194	0.0456724015216877	0.176950480642918
109-  7:	ARIC|g14605.t1	ARIC|g33694.t1	  7e-64	0.0635429695823028	0.189906276180733
109-  8:	ARIC|g14606.t1	ARIC|g33693.t1	      0	0.0320441753044931	0.183779729151438
109-  9:	ARIC|g14607.t1	ARIC|g33692.t1	      0	0.0165060731465072	0.142852715617783
109- 10:	ARIC|g14608.t1	ARIC|g33691.t1	 4e-284	0.0164853719635547	0.104682683536455
109- 11:	ARIC|g14609.t1	ARIC|g33690.t1	 1e-153	0.0510180447720039	0.102073641780153
109- 12:	ARIC|g14610.t1	ARIC|g33689.t1	      0	0.0125136975180533	0.131743758185395
109- 13:	ARIC|g14611.t1	ARIC|g33688.t1	 2e-191	0.0168291850601866	0.119243691734855
109- 14:	ARIC|g14612.t1	ARIC|g33687.t1	 7e-113	0.0453201177164998	0.125553352568038
109- 15:	ARIC|g14613.t1	ARIC|g33686.t1	 2e-166	0.00914877926296239	0.124048841359429
109- 16:	ARIC|g14614.t1	ARIC|g33685.t1	  1e-40	0.0371593024135724	0.201481195840057
109- 17:	ARIC|g14615.t1	ARIC|g33684.t1	      0	0.0262625625311414	0.130450529614743
109- 18:	ARIC|g14616.t1	ARIC|g33683.t1	      0	0.0174511023770591	0.113942766655502
109- 19:	ARIC|g14617.t1	ARIC|g33682.t1	  7e-65	0	0.0277007827286515
109- 20:	ARIC|g14618.t1	ARIC|g33681.t1	 6e-190	0.00404449918464038	0.123424890893523
109- 21:	ARIC|g14620.t1	ARIC|g33678.t1	  1e-58	0.0294335747692301	0.158864717514625
109- 22:	ARIC|g14621.t1	ARIC|g33677.t1	  7e-77	0.0317747972787219	0.160239805233447
109- 23:	ARIC|g14622.t1	ARIC|g33676.t1	      0	0.00887540558176337	0.123142795706582
109- 24:	ARIC|g14623.t1	ARIC|g33675.t1	 3e-307	0.00827994333794545	0.139832809499101
109- 25:	ARIC|g14624.t1	ARIC|g33674.t1	 5e-210	0.0261775531334073	0.114224498719699
109- 26:	ARIC|g14625.t1	ARIC|g33673.t1	 1e-177	0.0148888264145487	0.0900735068361181
109- 27:	ARIC|g14626.t1	ARIC|g33672.t1	 1e-145	0.102725847084117	0.155897799319029
109- 28:	ARIC|g14629.t1	ARIC|g33670.t1	  3e-56	0.0403150479921999	0.149561992614941
109- 29:	ARIC|g14630.t1	ARIC|g33669.t1	 4e-141	0.0192188533521174	0.0208025662286997
109- 30:	ARIC|g14631.t1	ARIC|g33668.t1	 3e-237	0.0277421717731934	0.13113715646644
109- 31:	ARIC|g14633.t1	ARIC|g33666.t1	  2e-75	0.0336533639765222	0.153680407082028
109- 32:	ARIC|g14634.t1	ARIC|g33665.t1	 8e-246	0	0.128332282614432
109- 33:	ARIC|g14635.t1	ARIC|g33664.t1	  1e-48	0	0.0299291581301553
109- 34:	ARIC|g14636.t1	ARIC|g33663.t1	 4e-222	0.0297594831189375	0.177057975074083
109- 35:	ARIC|g14637.t1	ARIC|g33662.t1	      0	0.012504010968069	0.183128655576395
109- 36:	ARIC|g14638.t1	ARIC|g33661.t1	 4e-186	0.00561997712189898	0.128254773172463
109- 37:	ARIC|g14639.t1	ARIC|g33660.t1	      0	0.0157087627510564	0.189020390014492
109- 38:	ARIC|g14640.t1	ARIC|g33659.t1	 8e-259	0.00300075419055799	0.161770201822987
109- 39:	ARIC|g14641.t1	ARIC|g33658.t1	 2e-168	0.0168117074642104	0.172331350525436
109- 40:	ARIC|g14643.t1	ARIC|g33657.t1	      0	0.0137334161160476	0.122212278650957
## Alignment 110: score=388.0 e_value=1.3e-13 N=8 Ar108&Ar57 plus
110-  0:	ARIC|g14607.t1	ARIC|g5847.t1	 2e-163	0.658841227300492	0.678597978194051
110-  1:	ARIC|g14608.t1	ARIC|g5848.t1	 8e-112	0.474953351256165	1.44593421078358
110-  2:	ARIC|g14609.t1	ARIC|g5854.t1	  6e-43	0.605770395422271	1.18526249180459
110-  3:	ARIC|g14610.t1	ARIC|g5858.t1	      0	0.21234687214494	1.57666966371936
110-  4:	ARIC|g14611.t1	ARIC|g5859.t1	 7e-102	0.233140312307319	1.03645537878281
110-  5:	ARIC|g14613.t1	ARIC|g5864.t1	 5e-117	0.175616521888783	1.39163941308736
110-  6:	ARIC|g14614.t1	ARIC|g5865.t1	  6e-20	0.505873464489326	1.01192886425711
110-  7:	ARIC|g14615.t1	ARIC|g5868.t1	  4e-88	0.573202710590133	1.02262518810738
## Alignment 111: score=2712.0 e_value=1.7e-204 N=56 Ar108&Ar57 minus
111-  0:	ARIC|g14623.t1	ARIC|g5845.t1	 1e-216	0.247886150221272	1.55455993687981
111-  1:	ARIC|g14625.t1	ARIC|g5838.t1	 1e-117	0.272239677614868	1.24118772259623
111-  2:	ARIC|g14626.t1	ARIC|g5836.t1	 1e-103	0.439541015888134	0.428554082788996
111-  3:	ARIC|g14630.t1	ARIC|g5835.t1	  1e-73	0.411400800399994	0.595559170916046
111-  4:	ARIC|g14631.t1	ARIC|g5834.t1	 3e-111	0.438655114438794	1.45520399987209
111-  5:	ARIC|g14635.t1	ARIC|g5831.t1	  3e-48	0.0048270480381705	0.662862330839796
111-  6:	ARIC|g14636.t1	ARIC|g5826.t1	  6e-58	0.489891651193756	1.33670283440969
111-  7:	ARIC|g14637.t1	ARIC|g5825.t1	 5e-215	0.316639606808669	1.61610562832469
111-  8:	ARIC|g14638.t1	ARIC|g5824.t1	 8e-144	0.176831039415136	1.30317075431257
111-  9:	ARIC|g14639.t1	ARIC|g5823.t1	 3e-230	0.48893855857712	0.928671606169619
111- 10:	ARIC|g14640.t1	ARIC|g5821.t1	 5e-195	0.193960692442796	1.52616777110016
111- 11:	ARIC|g14641.t1	ARIC|g5817.t1	  9e-68	0.469046470717183	1.10443070466184
111- 12:	ARIC|g14643.t1	ARIC|g5815.t1	      0	0.251972288379687	1.43444695677847
111- 13:	ARIC|g14644.t1	ARIC|g5810.t1	  2e-49	0.5663226812326	1.57587416122643
111- 14:	ARIC|g14646.t1	ARIC|g5809.t1	 8e-170	0.147275765251199	1.61720974855553
111- 15:	ARIC|g14647.t1	ARIC|g5808.t1	      0	0.159412326884876	1.27133235753337
111- 16:	ARIC|g14655.t1	ARIC|g5807.t1	  3e-52	0.33457991822999	1.40438073322724
111- 17:	ARIC|g14661.t1	ARIC|g5801.t1	 3e-157	0.291635466010378	1.00371766650616
111- 18:	ARIC|g14662.t1	ARIC|g5800.t1	 1e-121	0.200157016166143	0.806040275432534
111- 19:	ARIC|g14663.t1	ARIC|g5798.t1	 1e-109	0.248771463585539	0.636478993268963
111- 20:	ARIC|g14665.t1	ARIC|g5796.t1	  2e-40	0.890796546113751	1.36573551893384
111- 21:	ARIC|g14667.t1	ARIC|g5794.t1	  2e-36	0.386590662270039	0.82592772156816
111- 22:	ARIC|g14668.t1	ARIC|g5792.t1	 2e-125	0.276698870234995	1.06471076127819
111- 23:	ARIC|g14669.t1	ARIC|g5791.t1	 4e-159	0.337051099722986	1.46325915070441
111- 24:	ARIC|g14672.t1	ARIC|g5787.t1	 1e-118	0.410134384364857	1.28704059264463
111- 25:	ARIC|g14673.t1	ARIC|g5784.t1	  2e-97	0.185503861935286	1.36356124215079
111- 26:	ARIC|g14677.t1	ARIC|g5781.t1	  7e-46	0.228878536093943	1.51006533043653
111- 27:	ARIC|g14678.t1	ARIC|g5780.t1	 6e-190	0.158407489229532	1.86077702546404
111- 28:	ARIC|g14680.t1	ARIC|g5779.t1	      0	0.355126423877749	1.33176976732913
111- 29:	ARIC|g14684.t1	ARIC|g5775.t1	  2e-77	0.654584122080986	0.455745080852214
111- 30:	ARIC|g14685.t1	ARIC|g5774.t1	 8e-250	0.257405874650883	1.87370475846846
111- 31:	ARIC|g14686.t1	ARIC|g5773.t1	  3e-72	0.232416386046369	1.07728752550344
111- 32:	ARIC|g14688.t1	ARIC|g5771.t1	  3e-95	0.489519067379277	1.02129434514314
111- 33:	ARIC|g14690.t1	ARIC|g5770.t1	  1e-63	0.554738551705439	1.23837836788691
111- 34:	ARIC|g14692.t1	ARIC|g5769.t1	 6e-206	0.30350918059554	1.36328503584282
111- 35:	ARIC|g14693.t1	ARIC|g5768.t1	      0	0.114787240127353	1.46566909024225
111- 36:	ARIC|g14694.t1	ARIC|g5766.t1	 5e-137	0.404058833855669	0.870211403545205
111- 37:	ARIC|g14695.t1	ARIC|g5764.t1	 1e-242	0.244242942313998	1.53769455707724
111- 38:	ARIC|g14698.t1	ARIC|g5761.t1	 4e-104	0.317454449143139	1.57641178239458
111- 39:	ARIC|g14700.t1	ARIC|g5756.t1	 1e-182	0.653603547690963	1.19017803143097
111- 40:	ARIC|g14701.t1	ARIC|g5752.t1	 1e-130	0.239906985437468	1.94225167529742
111- 41:	ARIC|g14702.t1	ARIC|g5751.t1	 9e-158	0.456819047848059	1.21665948099947
111- 42:	ARIC|g14703.t1	ARIC|g5749.t1	 3e-109	0.414977172287943	1.1094069976487
111- 43:	ARIC|g14704.t1	ARIC|g5746.t1	  1e-82	0.310003266449601	0.621693188399899
111- 44:	ARIC|g14705.t1	ARIC|g5736.t1	  3e-70	0.0831546993922662	1.01344237828426
111- 45:	ARIC|g14706.t1	ARIC|g5735.t1	  8e-56	0.376068389043082	1.15150902830207
111- 46:	ARIC|g14707.t1	ARIC|g5734.t1	 9e-101	0.327622861343211	1.27332439707155
111- 47:	ARIC|g14713.t1	ARIC|g5731.t1	  4e-93	0.22591549799607	0.944164281180221
111- 48:	ARIC|g14714.t1	ARIC|g5730.t1	 3e-185	0.214503273982372	1.27424894231037
111- 49:	ARIC|g14717.t1	ARIC|g5727.t1	 4e-197	0.102289987614226	1.69729640746826
111- 50:	ARIC|g14718.t1	ARIC|g5726.t1	 3e-143	0.383889817675783	0.715110401158667
111- 51:	ARIC|g14720.t1	ARIC|g5725.t1	 8e-179	0.174884751003142	1.95224306568065
111- 52:	ARIC|g14728.t1	ARIC|g5722.t1	      0	0.0769915146632522	1.03892046288599
111- 53:	ARIC|g14730.t1	ARIC|g5717.t1	 2e-273	0.222988586033831	1.24411236373194
111- 54:	ARIC|g14731.t1	ARIC|g5716.t1	 2e-207	0.196959399597882	1.20093085892244
111- 55:	ARIC|g14735.t1	ARIC|g5712.t1	      0	0.185930235989836	0.423467070638246
## Alignment 112: score=436.0 e_value=2.8e-16 N=9 Ar108&Ar88 plus
112-  0:	ARIC|g14607.t1	ARIC|g10674.t1	 3e-166	0.649891020981835	0.692510624505023
112-  1:	ARIC|g14608.t1	ARIC|g10675.t1	 2e-124	0.428839742666758	1.41267526386089
112-  2:	ARIC|g14609.t1	ARIC|g10679.t1	  3e-43	0.592404497672857	1.23883865066062
112-  3:	ARIC|g14610.t1	ARIC|g10683.t1	      0	0.195721861695322	1.66815264612362
112-  4:	ARIC|g14611.t1	ARIC|g10684.t1	 3e-113	0.244944506687114	1.21049919282125
112-  5:	ARIC|g14613.t1	ARIC|g10689.t1	 2e-116	0.177668325989851	1.48658489828945
112-  6:	ARIC|g14614.t1	ARIC|g10690.t1	  6e-20	0.488880026335189	1.43672171320563
112-  7:	ARIC|g14615.t1	ARIC|g10693.t1	  1e-89	0.567760047856067	1.13966466180117
112-  8:	ARIC|g14616.t1	ARIC|g10697.t1	  2e-86	0.450067442874634	0.909161164019469
## Alignment 113: score=2711.0 e_value=1e-203 N=56 Ar108&Ar88 minus
113-  0:	ARIC|g14623.t1	ARIC|g10672.t1	 2e-211	0.267179995942644	1.87334222968965
113-  1:	ARIC|g14625.t1	ARIC|g10665.t1	 3e-117	0.27003240401444	1.33607242707035
113-  2:	ARIC|g14626.t1	ARIC|g10663.t1	 2e-104	0.444533383408166	0.413728994759617
113-  3:	ARIC|g14630.t1	ARIC|g10662.t1	  1e-73	0.438491540272241	0.555398935327168
113-  4:	ARIC|g14631.t1	ARIC|g10661.t1	 2e-113	0.44234318697459	1.47501996989903
113-  5:	ARIC|g14635.t1	ARIC|g10658.t1	  8e-48	0.0096853646216872	0.699233093293754
113-  6:	ARIC|g14636.t1	ARIC|g10653.t1	  2e-58	0.495673409426883	1.34544122417441
113-  7:	ARIC|g14637.t1	ARIC|g10652.t1	 6e-214	0.335125129690407	1.98302350456363
113-  8:	ARIC|g14638.t1	ARIC|g10651.t1	 1e-143	0.177697673871539	1.41132113760326
113-  9:	ARIC|g14639.t1	ARIC|g10650.t1	 3e-233	0.492992289871469	0.927209938654367
113- 10:	ARIC|g14640.t1	ARIC|g10648.t1	 2e-194	0.197259117872536	1.66958928250195
113- 11:	ARIC|g14641.t1	ARIC|g10644.t1	  3e-68	0.462889290343624	1.0667234923993
113- 12:	ARIC|g14643.t1	ARIC|g10642.t1	      0	0.252658475088761	1.45599843674762
113- 13:	ARIC|g14644.t1	ARIC|g10638.t1	  7e-57	0.512789854067924	1.57531555895633
113- 14:	ARIC|g14646.t1	ARIC|g10636.t1	 2e-170	0.142388492140281	1.68102595192151
113- 15:	ARIC|g14647.t1	ARIC|g10635.t1	 1e-307	0.163574400548895	1.20251247747318
113- 16:	ARIC|g14655.t1	ARIC|g10634.t1	  5e-51	0.330974414810682	1.22289119063831
113- 17:	ARIC|g14661.t1	ARIC|g10628.t1	 7e-156	0.29236389780174	0.998669880059208
113- 18:	ARIC|g14662.t1	ARIC|g10627.t1	 9e-113	0.222380730837607	0.882192445594491
113- 19:	ARIC|g14663.t1	ARIC|g10625.t1	 2e-109	0.253874743255642	0.594388617896778
113- 20:	ARIC|g14665.t1	ARIC|g10623.t1	  1e-25	0.873874143437973	1.1622295919836
113- 21:	ARIC|g14667.t1	ARIC|g10621.t1	  2e-36	0.369425891394319	0.706105726995837
113- 22:	ARIC|g14668.t1	ARIC|g10619.t1	 1e-125	0.260724324049928	1.00620721741507
113- 23:	ARIC|g14669.t1	ARIC|g10617.t1	 6e-158	0.337175014274008	1.23359831817054
113- 24:	ARIC|g14672.t1	ARIC|g10613.t1	 3e-120	0.398219837305967	1.17909814501596
113- 25:	ARIC|g14673.t1	ARIC|g10610.t1	  4e-97	0.184408477744586	1.32168773335821
113- 26:	ARIC|g14677.t1	ARIC|g10607.t1	  2e-46	0.220053607095636	1.67511174401913
113- 27:	ARIC|g14678.t1	ARIC|g10606.t1	 3e-138	0.160069324018119	1.13589659874299
113- 28:	ARIC|g14680.t1	ARIC|g10605.t1	      0	0.355885069348839	1.40562245272045
113- 29:	ARIC|g14684.t1	ARIC|g10600.t1	  2e-75	0.57962833166534	0.57878759474592
113- 30:	ARIC|g14685.t1	ARIC|g10599.t1	 9e-252	0.251883214737688	1.81038131115011
113- 31:	ARIC|g14686.t1	ARIC|g10598.t1	  1e-70	0.24897414738457	1.2833816171641
113- 32:	ARIC|g14688.t1	ARIC|g10596.t1	  2e-96	0.508634513636073	0.906754283012822
113- 33:	ARIC|g14692.t1	ARIC|g10595.t1	 5e-209	0.295894342325153	1.39918702412593
113- 34:	ARIC|g14693.t1	ARIC|g10594.t1	      0	0.124345573690621	1.40498023312392
113- 35:	ARIC|g14694.t1	ARIC|g10592.t1	 2e-139	0.394672348938061	0.849328791432227
113- 36:	ARIC|g14695.t1	ARIC|g10589.t1	 9e-243	0.237160401110424	1.51190703464099
113- 37:	ARIC|g14696.t1	ARIC|g10588.t1	  5e-83	0.273688072225207	1.06524988665169
113- 38:	ARIC|g14698.t1	ARIC|g10586.t1	 1e-102	0.320972789909633	1.42933226398242
113- 39:	ARIC|g14700.t1	ARIC|g10581.t1	 2e-173	0.660636141021144	1.22007702658928
113- 40:	ARIC|g14701.t1	ARIC|g10577.t1	 2e-130	0.246834919533566	1.80310896985765
113- 41:	ARIC|g14702.t1	ARIC|g10576.t1	 2e-155	0.464846584443349	1.30549527633912
113- 42:	ARIC|g14703.t1	ARIC|g10574.t1	 3e-109	0.408707476624631	1.17553467682953
113- 43:	ARIC|g14704.t1	ARIC|g10571.t1	  1e-88	0.281291592843411	0.577749943374476
113- 44:	ARIC|g14705.t1	ARIC|g10561.t1	  5e-71	0.0765245441738637	1.04671926641158
113- 45:	ARIC|g14706.t1	ARIC|g10560.t1	  8e-57	0.404335274758523	0.820214558222651
113- 46:	ARIC|g14707.t1	ARIC|g10559.t1	 6e-102	0.317926948708109	1.47693632338784
113- 47:	ARIC|g14713.t1	ARIC|g10556.t1	  1e-95	0.245948234726464	0.961538841422549
113- 48:	ARIC|g14714.t1	ARIC|g10555.t1	 6e-185	0.216499892991858	1.28706150571565
113- 49:	ARIC|g14717.t1	ARIC|g10554.t1	  3e-50	0.0980839330115683	0.357254585771116
113- 50:	ARIC|g14718.t1	ARIC|g10553.t1	  2e-78	0.394334092908148	0.689807374996404
113- 51:	ARIC|g14720.t1	ARIC|g10552.t1	 7e-180	0.175027271916207	2.2051646727178
113- 52:	ARIC|g14728.t1	ARIC|g10548.t1	      0	0.0704764318888626	1.19218050335892
113- 53:	ARIC|g14730.t1	ARIC|g10544.t1	 2e-273	0.233505920768981	1.24657485705683
113- 54:	ARIC|g14731.t1	ARIC|g10543.t1	 2e-207	0.196803005202224	1.30435503024577
113- 55:	ARIC|g14735.t1	ARIC|g10539.t1	      0	0.158757283375876	0.803903392352154
## Alignment 114: score=3442.0 e_value=1.8e-264 N=69 Ar109&Ar15 minus
114-  0:	ARIC|g14780.t1	ARIC|g42515.t1	      0	0.139839956744868	0.0964613808363818
114-  1:	ARIC|g14783.t1	ARIC|g42513.t1	 5e-195	0.0252124580992387	0.150503021596613
114-  2:	ARIC|g14785.t1	ARIC|g42511.t1	  7e-83	0.0240813888063132	0.07550749975905
114-  3:	ARIC|g14786.t1	ARIC|g42510.t1	 2e-122	0.0199479843894494	0.116140621570008
114-  4:	ARIC|g14787.t1	ARIC|g42509.t1	      0	0.0128751396738766	0.111902704398626
114-  5:	ARIC|g14788.t1	ARIC|g42508.t1	  3e-57	0.0368571267446983	0.0739729525812205
114-  6:	ARIC|g14790.t1	ARIC|g42507.t1	      0	0.00825027505974121	0.156877900605947
114-  7:	ARIC|g14791.t1	ARIC|g42505.t1	      0	0.0135488841025086	0.0951821372367269
114-  8:	ARIC|g14792.t1	ARIC|g42504.t1	      0	0.0250023152006938	0.131089294578939
114-  9:	ARIC|g14793.t1	ARIC|g42503.t1	 1e-217	0.0118223502525068	0.120103820833875
114- 10:	ARIC|g14794.t1	ARIC|g42502.t1	  3e-32	0	0.0755354817013731
114- 11:	ARIC|g14795.t1	ARIC|g42501.t1	 3e-273	0.00933138009252429	0.157611296097191
114- 12:	ARIC|g14796.t1	ARIC|g42500.t1	  3e-93	0.00986450718651353	0.0632786176756009
114- 13:	ARIC|g14797.t1	ARIC|g42499.t1	 2e-107	0.126752523332168	0.249119268668438
114- 14:	ARIC|g14798.t1	ARIC|g42498.t1	 3e-264	0.00871527039199938	0.0969350749849186
114- 15:	ARIC|g14799.t1	ARIC|g42497.t1	 7e-210	0.0392649711169115	0.0932587526931995
114- 16:	ARIC|g14800.t1	ARIC|g42496.t1	 1e-113	0.0429687922881452	0.117814361612266
114- 17:	ARIC|g14802.t1	ARIC|g42493.t1	 1e-137	0.0184868514559906	0.131701954908907
114- 18:	ARIC|g14803.t1	ARIC|g42492.t1	 3e-176	0.0261984753750928	0.135261989387107
114- 19:	ARIC|g14804.t1	ARIC|g42491.t1	      0	0.0227450774890437	0.1036705963363
114- 20:	ARIC|g14805.t1	ARIC|g42490.t1	 7e-116	0.0225696634037192	0.0994951567107565
114- 21:	ARIC|g14806.t1	ARIC|g42489.t1	 2e-166	0.032027337993732	0.0943822144751129
114- 22:	ARIC|g14808.t1	ARIC|g42488.t1	 7e-272	0.0133932130500048	0.124467894310686
114- 23:	ARIC|g14809.t1	ARIC|g42487.t1	      0	0.0338808675748437	0.142980062751784
114- 24:	ARIC|g14810.t1	ARIC|g42486.t1	 2e-282	0.013465136858057	0.0941629162845816
114- 25:	ARIC|g14811.t1	ARIC|g42485.t1	 3e-206	0.00635664362455517	0.117769254004833
114- 26:	ARIC|g14812.t1	ARIC|g42484.t1	      0	0.0236442018474727	0.175897472209328
114- 27:	ARIC|g14814.t1	ARIC|g42482.t1	 5e-109	0.0203555653040391	0.150280535685756
114- 28:	ARIC|g14815.t1	ARIC|g42481.t1	 4e-259	0.0227346292434832	0.114441317709
114- 29:	ARIC|g14816.t1	ARIC|g42480.t1	 6e-183	0.0232922018607083	0.111430065396864
114- 30:	ARIC|g14817.t1	ARIC|g42479.t1	 3e-217	0.013719894785494	0.103878935488002
114- 31:	ARIC|g14818.t1	ARIC|g42478.t1	 9e-139	0.0122166749984917	0.121476995958792
114- 32:	ARIC|g14819.t1	ARIC|g42477.t1	      0	0.00779406418274702	0.0852081479322934
114- 33:	ARIC|g14820.t1	ARIC|g42476.t1	 2e-191	0.0214177889315566	0.120447985201779
114- 34:	ARIC|g14821.t1	ARIC|g42475.t1	      0	0.0311283870831761	0.186883977076585
114- 35:	ARIC|g14822.t1	ARIC|g42474.t1	 3e-294	0.0341668848599281	0.10209335015158
114- 36:	ARIC|g14823.t1	ARIC|g42473.t1	 1e-110	0.029506628090952	0.186443205401488
114- 37:	ARIC|g14824.t1	ARIC|g42472.t1	  6e-58	0.0115386891296096	0.191273928510779
114- 38:	ARIC|g14825.t1	ARIC|g42471.t1	      0	0.00989199251330955	0.107325632730505
114- 39:	ARIC|g14826.t1	ARIC|g42470.t1	  3e-99	0.0119050118672176	0.156300952182755
114- 40:	ARIC|g14827.t1	ARIC|g42469.t1	 7e-175	0.0157427069188769	0.13130636120489
114- 41:	ARIC|g14828.t1	ARIC|g42468.t1	 3e-288	0.0167481617907383	0.137263997871083
114- 42:	ARIC|g14829.t1	ARIC|g42467.t1	      0	0.0114918877442734	0.150362860878583
114- 43:	ARIC|g14830.t1	ARIC|g42466.t1	 2e-223	0.00884802888675371	0.132483824091862
114- 44:	ARIC|g14831.t1	ARIC|g42465.t1	      0	0.0174867703640878	0.142224929258692
114- 45:	ARIC|g14832.t1	ARIC|g42464.t1	 5e-238	0.0213613584952098	0.140823237542794
114- 46:	ARIC|g14833.t1	ARIC|g42463.t1	 1e-128	0.0327103701678726	0.141013402202558
114- 47:	ARIC|g14834.t1	ARIC|g42462.t1	 2e-128	0.0705010405440212	0.13409611732907
114- 48:	ARIC|g14835.t1	ARIC|g42461.t1	      0	0.00657735662489419	0.141004436931353
114- 49:	ARIC|g14836.t1	ARIC|g42460.t1	 1e-242	0.0173314992860872	0.1396605951821
114- 50:	ARIC|g14837.t1	ARIC|g42459.t1	      0	0.00410631800271571	0.145087176561767
114- 51:	ARIC|g14838.t1	ARIC|g42458.t1	 6e-107	0.00700121770203879	0.243670588853038
114- 52:	ARIC|g14839.t1	ARIC|g42457.t1	 8e-274	0.0190876014352976	0.09790489100989
114- 53:	ARIC|g14840.t1	ARIC|g42456.t1	  4e-51	0.00448599468270736	0.0302689250181332
114- 54:	ARIC|g14842.t1	ARIC|g42454.t1	 4e-207	0.00741891675382286	0.116871435831784
114- 55:	ARIC|g14843.t1	ARIC|g42453.t1	      0	0.00374026749206999	0.0973849949165556
114- 56:	ARIC|g14844.t1	ARIC|g42452.t1	      0	0.00376719571475839	0.105175388046622
114- 57:	ARIC|g14846.t1	ARIC|g42450.t1	 2e-126	0.0202280112622385	0.216022287871794
114- 58:	ARIC|g14847.t1	ARIC|g42449.t1	      0	0.00644818587765227	0.176557805230443
114- 59:	ARIC|g14848.t1	ARIC|g42448.t1	      0	0.0242994962155725	0.108831409492763
114- 60:	ARIC|g14850.t1	ARIC|g42446.t1	      0	0.0124751105673771	0.132825660614466
114- 61:	ARIC|g14851.t1	ARIC|g42445.t1	  1e-34	0.0180913294285468	0.11306631811959
114- 62:	ARIC|g14852.t1	ARIC|g42444.t1	 9e-112	0.00684155257243298	0.043648679432241
114- 63:	ARIC|g14854.t1	ARIC|g42442.t1	      0	0.026775410517176	0.162361257914904
114- 64:	ARIC|g14856.t1	ARIC|g42440.t1	  9e-53	0.0171927299264527	0.159249476407496
114- 65:	ARIC|g14857.t1	ARIC|g42439.t1	 1e-297	0.0112800390911131	0.13816966785189
114- 66:	ARIC|g14858.t1	ARIC|g42438.t1	      0	0.0294011188574259	0.154676908813029
114- 67:	ARIC|g14859.t1	ARIC|g42437.t1	      0	0.0151976526219853	0.137997945795553
114- 68:	ARIC|g14861.t1	ARIC|g42435.t1	 2e-114	0.0203574838852099	0.153497230338458
## Alignment 115: score=2482.0 e_value=6.4e-183 N=51 Ar109&Ar22 minus
115-  0:	ARIC|g14736.t1	ARIC|g53442.t1	 6e-187	0.183897091736563	1.0320475909971
115-  1:	ARIC|g14745.t1	ARIC|g53436.t1	      0	0.290052569710417	1.61504464496996
115-  2:	ARIC|g14748.t1	ARIC|g53435.t1	 4e-151	0.0349653303239011	0.644740472915908
115-  3:	ARIC|g14753.t1	ARIC|g53434.t1	  5e-24	0.398778073796725	0.610189214328252
115-  4:	ARIC|g14754.t1	ARIC|g53432.t1	 3e-226	0.0871713686062853	1.1964196050239
115-  5:	ARIC|g14755.t1	ARIC|g53431.t1	 9e-171	0.426368142666238	3.03353559312972
115-  6:	ARIC|g14758.t1	ARIC|g53429.t1	  9e-97	0.0916911952299104	1.74124254457923
115-  7:	ARIC|g14765.t1	ARIC|g53424.t1	  6e-60	0.274165189013796	0.921298897215921
115-  8:	ARIC|g14766.t1	ARIC|g53423.t1	 7e-136	0.324433757637544	0.868089591518284
115-  9:	ARIC|g14768.t1	ARIC|g53419.t1	  3e-28	1.39161535723931	0.306420345618904
115- 10:	ARIC|g14769.t1	ARIC|g53418.t1	  1e-14	1.1506827139514	0.48482328602907
115- 11:	ARIC|g14770.t1	ARIC|g53416.t1	 9e-251	0.211913707570496	2.18355139748822
115- 12:	ARIC|g14776.t1	ARIC|g53412.t1	  3e-84	0.587514888673585	0.470700983144393
115- 13:	ARIC|g14778.t1	ARIC|g53411.t1	 1e-121	0.074624979573649	1.13902169796437
115- 14:	ARIC|g14780.t1	ARIC|g53409.t1	 8e-300	0.593141003532577	1.06857804391911
115- 15:	ARIC|g14783.t1	ARIC|g53407.t1	 5e-112	0.358017774506282	1.63784102240402
115- 16:	ARIC|g14789.t1	ARIC|g53403.t1	  3e-27	0.410714791308272	1.31973821311473
115- 17:	ARIC|g14794.t1	ARIC|g53399.t1	  3e-32	0	0.899973587196297
115- 18:	ARIC|g14795.t1	ARIC|g53398.t1	 3e-197	0.223175467825902	1.95572830579632
115- 19:	ARIC|g14796.t1	ARIC|g53397.t1	  2e-39	0.372002756787587	1.04257067927225
115- 20:	ARIC|g14797.t1	ARIC|g53396.t1	  1e-40	0.533030688468967	1.07440903407798
115- 21:	ARIC|g14798.t1	ARIC|g53395.t1	 6e-148	0.331013841668284	2.001629606561
115- 22:	ARIC|g14799.t1	ARIC|g53394.t1	  1e-43	0.732514365591776	1.29730788560301
115- 23:	ARIC|g14803.t1	ARIC|g53393.t1	  2e-56	0.551479089414114	1.06144895041592
115- 24:	ARIC|g14806.t1	ARIC|g53391.t1	 1e-103	0.307087933619329	1.70681838807067
115- 25:	ARIC|g14808.t1	ARIC|g53390.t1	 2e-142	0.416955907121348	1.97063917652096
115- 26:	ARIC|g14809.t1	ARIC|g53389.t1	 4e-220	0.286336470932004	1.32379119856568
115- 27:	ARIC|g14810.t1	ARIC|g53388.t1	 5e-146	0.291316637603667	1.23775643747925
115- 28:	ARIC|g14811.t1	ARIC|g53387.t1	  3e-97	0.343256966961283	0.909664115351918
115- 29:	ARIC|g14812.t1	ARIC|g53386.t1	      0	0.268946173050574	1.60150222652363
115- 30:	ARIC|g14816.t1	ARIC|g53382.t1	  6e-29	1.01989219881045	1.69324070338344
115- 31:	ARIC|g14819.t1	ARIC|g53381.t1	 6e-158	0.243117541451026	0.801584909268255
115- 32:	ARIC|g14820.t1	ARIC|g53379.t1	 1e-104	0.331441472285737	2.16723276816135
115- 33:	ARIC|g14824.t1	ARIC|g53377.t1	  2e-25	0.308811469022437	1.71243783096494
115- 34:	ARIC|g14825.t1	ARIC|g53376.t1	 3e-171	0.295828512771404	1.53864559017744
115- 35:	ARIC|g14826.t1	ARIC|g53375.t1	  1e-62	0.559725243738093	0.341225563943189
115- 36:	ARIC|g14830.t1	ARIC|g53374.t1	 1e-179	0.14337801348941	1.54771006322364
115- 37:	ARIC|g14832.t1	ARIC|g53372.t1	  4e-74	0.594496040672159	0.948785311799687
115- 38:	ARIC|g14836.t1	ARIC|g53371.t1	 2e-151	0.323205661123769	1.58324242456108
115- 39:	ARIC|g14838.t1	ARIC|g53370.t1	  1e-20	0.773408172735646	0.575330212256425
115- 40:	ARIC|g14840.t1	ARIC|g53369.t1	  1e-25	0.288007277886782	1.04928344160459
115- 41:	ARIC|g14842.t1	ARIC|g53366.t1	 2e-155	0.188033973138453	1.94122949697044
115- 42:	ARIC|g14844.t1	ARIC|g53365.t1	 2e-219	0.262770127291661	1.68262899742518
115- 43:	ARIC|g14846.t1	ARIC|g53364.t1	  1e-85	0.259812059441523	1.59267875082109
115- 44:	ARIC|g14847.t1	ARIC|g53363.t1	 2e-269	0.222293367937654	1.73324081445388
115- 45:	ARIC|g14848.t1	ARIC|g53362.t1	 9e-195	0.332720180273106	1.3979029477647
115- 46:	ARIC|g14850.t1	ARIC|g53361.t1	 1e-236	0.192626210274795	1.81551080154373
115- 47:	ARIC|g14854.t1	ARIC|g53357.t1	 1e-278	0.332622531680587	1.34647447194988
115- 48:	ARIC|g14858.t1	ARIC|g53351.t1	 4e-212	0.444321364128598	1.05126162531845
115- 49:	ARIC|g14859.t1	ARIC|g53350.t1	 5e-260	0.308039153690309	1.24965859856425
115- 50:	ARIC|g14861.t1	ARIC|g53348.t1	  3e-65	0.275910985841679	1.24525903179139
## Alignment 116: score=1847.0 e_value=3.9e-120 N=37 Ar109&Ar344 minus
116-  0:	ARIC|g14736.t1	ARIC|g34716.t1	 7e-261	0.0060570700209707	0.134797543790547
116-  1:	ARIC|g14737.t1	ARIC|g34715.t1	      0	0.017537062253518	0.159173638397421
116-  2:	ARIC|g14739.t1	ARIC|g34712.t1	  9e-91	0.00909446535687413	0.124768279353706
116-  3:	ARIC|g14740.t1	ARIC|g34711.t1	 2e-263	0.0369419084130781	0.159380885330498
116-  4:	ARIC|g14741.t1	ARIC|g34710.t1	 1e-251	0.0136505284851348	0.0897809730494759
116-  5:	ARIC|g14742.t1	ARIC|g34709.t1	  2e-68	0.0138973287208705	0.106688419438138
116-  6:	ARIC|g14743.t1	ARIC|g34708.t1	 3e-202	0.00740137585556542	0.0636142696939788
116-  7:	ARIC|g14744.t1	ARIC|g34707.t1	 5e-245	0.0234195168945069	0.137894127084631
116-  8:	ARIC|g14745.t1	ARIC|g34706.t1	      0	0.027257571653415	0.135787789518158
116-  9:	ARIC|g14746.t1	ARIC|g34705.t1	      0	0.00886641589043223	0.145028544735404
116- 10:	ARIC|g14747.t1	ARIC|g34704.t1	 1e-281	0.0141686114969929	0.143821462929781
116- 11:	ARIC|g14748.t1	ARIC|g34703.t1	 5e-154	0.00903795535061633	0.128465514243092
116- 12:	ARIC|g14751.t1	ARIC|g34702.t1	 2e-212	0.0423603660448445	0.194840657660419
116- 13:	ARIC|g14752.t1	ARIC|g34700.t1	      0	0.0184983115343054	0.152840928726638
116- 14:	ARIC|g14753.t1	ARIC|g34699.t1	  2e-44	0.0073892223322587	0.0438080716173109
116- 15:	ARIC|g14754.t1	ARIC|g34698.t1	 1e-249	0.00809997748169065	0.15359580948451
116- 16:	ARIC|g14755.t1	ARIC|g34697.t1	      0	0.0525735019703016	0.132920859556557
116- 17:	ARIC|g14756.t1	ARIC|g34696.t1	 3e-100	0.0464097876317081	0.146072947135262
116- 18:	ARIC|g14757.t1	ARIC|g34695.t1	 2e-262	0.00849934333980652	0.123664600556317
116- 19:	ARIC|g14758.t1	ARIC|g34694.t1	 4e-124	0	0.155089893408236
116- 20:	ARIC|g14760.t1	ARIC|g34692.t1	 3e-115	0.0832712778840033	0.173104818044834
116- 21:	ARIC|g14765.t1	ARIC|g34687.t1	  6e-94	0.0323535174448409	0.247952531762275
116- 22:	ARIC|g14766.t1	ARIC|g34686.t1	 3e-223	0.0385824398618791	0.173762484646758
116- 23:	ARIC|g14767.t1	ARIC|g34684.t1	  1e-84	0.011516541062396	0.114727008586071
116- 24:	ARIC|g14768.t1	ARIC|g34683.t1	      0	0.0564991462730445	0.179020469502977
116- 25:	ARIC|g14769.t1	ARIC|g34682.t1	  4e-19	0.00984912381259366	0.137439166715181
116- 26:	ARIC|g14770.t1	ARIC|g34681.t1	      0	0.00897878288178835	0.12643903243018
116- 27:	ARIC|g14771.t1	ARIC|g34680.t1	      0	0.00880062249123663	0.122746981055308
116- 28:	ARIC|g14772.t1	ARIC|g34679.t1	      0	0.00968115713530666	0.122967997195348
116- 29:	ARIC|g14773.t1	ARIC|g34678.t1	      0	0.0050009115451764	0.0921445482161899
116- 30:	ARIC|g14774.t1	ARIC|g34677.t1	      0	0.0086271264886967	0.144572842750475
116- 31:	ARIC|g14775.t1	ARIC|g34676.t1	 6e-300	0.0277062722099899	0.171608542254191
116- 32:	ARIC|g14776.t1	ARIC|g34675.t1	      0	0.00954245069181061	0.120106211056907
116- 33:	ARIC|g14777.t1	ARIC|g34674.t1	 5e-101	0.0153720154789763	0.0944643067332108
116- 34:	ARIC|g14778.t1	ARIC|g34673.t1	 4e-137	0.0125732625796776	0.079765195052967
116- 35:	ARIC|g14779.t1	ARIC|g34672.t1	 1e-300	0.0388868525260955	0.117144603972389
116- 36:	ARIC|g14780.t1	ARIC|g34671.t1	  1e-55	-2	-2
## Alignment 117: score=2051.0 e_value=1.3e-141 N=42 Ar109&Ar38 minus
117-  0:	ARIC|g14768.t1	ARIC|g2427.t1	  2e-28	-2	-2
117-  1:	ARIC|g14769.t1	ARIC|g2426.t1	  8e-16	0.980065908812855	0.531705570613565
117-  2:	ARIC|g14770.t1	ARIC|g2424.t1	 2e-249	0.213304613768485	1.91282451062641
117-  3:	ARIC|g14776.t1	ARIC|g2420.t1	 4e-101	0.503460289240601	0.511806818189485
117-  4:	ARIC|g14778.t1	ARIC|g2419.t1	 8e-123	0.0722883108866029	1.14671123526973
117-  5:	ARIC|g14780.t1	ARIC|g2417.t1	 8e-303	0.59058004970893	1.02135126255775
117-  6:	ARIC|g14783.t1	ARIC|g2415.t1	 5e-113	0.349867209109829	1.97912398312621
117-  7:	ARIC|g14789.t1	ARIC|g2411.t1	  8e-29	0.392811630881219	1.32670859359641
117-  8:	ARIC|g14794.t1	ARIC|g2407.t1	  3e-32	0	0.899973587196297
117-  9:	ARIC|g14795.t1	ARIC|g2406.t1	 1e-197	0.219183692667971	1.93316331212941
117- 10:	ARIC|g14796.t1	ARIC|g2405.t1	  3e-39	0.373446388239738	1.07174427208055
117- 11:	ARIC|g14797.t1	ARIC|g2404.t1	  2e-40	0.536396488336281	1.03180095067867
117- 12:	ARIC|g14798.t1	ARIC|g2403.t1	 1e-147	0.340108819503854	1.74264244716889
117- 13:	ARIC|g14799.t1	ARIC|g2402.t1	  5e-43	0.783898933382202	1.48287201941956
117- 14:	ARIC|g14803.t1	ARIC|g2401.t1	  5e-57	0.553199207348084	1.01135670086197
117- 15:	ARIC|g14806.t1	ARIC|g2399.t1	 1e-103	0.308762423276572	1.86765877651326
117- 16:	ARIC|g14808.t1	ARIC|g2398.t1	 2e-143	0.404299413710854	1.82017336758508
117- 17:	ARIC|g14809.t1	ARIC|g2397.t1	 4e-219	0.292116097144613	1.32406317027158
117- 18:	ARIC|g14810.t1	ARIC|g2396.t1	 7e-147	0.285259977464081	1.1703578139288
117- 19:	ARIC|g14811.t1	ARIC|g2395.t1	  2e-96	0.352013842518482	0.948720912634098
117- 20:	ARIC|g14812.t1	ARIC|g2394.t1	      0	0.274611105598137	1.49672835618168
117- 21:	ARIC|g14816.t1	ARIC|g2390.t1	  2e-29	1.00695548776575	1.49711689545233
117- 22:	ARIC|g14819.t1	ARIC|g2389.t1	 1e-297	0.274024917908218	0.911398468789639
117- 23:	ARIC|g14820.t1	ARIC|g2387.t1	 2e-103	0.332405655259756	2.31582326925034
117- 24:	ARIC|g14824.t1	ARIC|g2385.t1	  2e-26	0.315770055860317	1.61273074316135
117- 25:	ARIC|g14825.t1	ARIC|g2384.t1	 2e-171	0.283810327721929	1.52412982254505
117- 26:	ARIC|g14826.t1	ARIC|g2383.t1	  2e-61	0.576202007364366	0.325167034371484
117- 27:	ARIC|g14830.t1	ARIC|g2382.t1	 3e-180	0.1403260437996	1.44943246363938
117- 28:	ARIC|g14832.t1	ARIC|g2380.t1	  4e-74	0.632327682786416	1.06730994589569
117- 29:	ARIC|g14836.t1	ARIC|g2379.t1	 7e-152	0.333958866415517	1.64175348691065
117- 30:	ARIC|g14838.t1	ARIC|g2378.t1	  6e-21	0.681505911621635	0.460161910374107
117- 31:	ARIC|g14840.t1	ARIC|g2377.t1	  7e-25	0.312338202870932	0.862481196584092
117- 32:	ARIC|g14842.t1	ARIC|g2374.t1	 3e-153	0.187853443432911	1.4068633291762
117- 33:	ARIC|g14844.t1	ARIC|g2373.t1	 7e-226	0.251281982858714	1.56826646727412
117- 34:	ARIC|g14846.t1	ARIC|g2372.t1	  1e-83	0.277686074720672	1.42301769272874
117- 35:	ARIC|g14847.t1	ARIC|g2371.t1	 8e-272	0.216682332922971	1.61226608043795
117- 36:	ARIC|g14848.t1	ARIC|g2370.t1	 2e-193	0.337984266253485	1.36282008588365
117- 37:	ARIC|g14850.t1	ARIC|g2369.t1	 1e-234	0.197427110227027	1.60591110655758
117- 38:	ARIC|g14854.t1	ARIC|g2365.t1	 3e-277	0.330006565053806	1.41564211272538
117- 39:	ARIC|g14858.t1	ARIC|g2360.t1	 4e-210	0.453197606895534	1.08569970055482
117- 40:	ARIC|g14859.t1	ARIC|g2359.t1	 3e-260	0.304637456532181	1.38533402828926
117- 41:	ARIC|g14861.t1	ARIC|g2357.t1	  2e-65	0.279540552161416	1.20314289306126
## Alignment 118: score=434.0 e_value=1.1e-17 N=9 Ar109&Ar675 minus
118-  0:	ARIC|g14736.t1	ARIC|g44824.t1	 2e-185	0.183448066420517	0.937220979853682
118-  1:	ARIC|g14745.t1	ARIC|g44817.t1	      0	0.288497204238844	1.68834150367906
118-  2:	ARIC|g14748.t1	ARIC|g44816.t1	 1e-150	0.0350056333855192	0.682859491248537
118-  3:	ARIC|g14753.t1	ARIC|g44815.t1	  1e-23	0.431322535812225	0.581134237796783
118-  4:	ARIC|g14754.t1	ARIC|g44813.t1	 2e-226	0.0899974921095499	1.2079055642688
118-  5:	ARIC|g14755.t1	ARIC|g44812.t1	 4e-172	0.423877677922864	2.75332452769587
118-  6:	ARIC|g14758.t1	ARIC|g44810.t1	  7e-97	0.0892868653807861	1.90743651504632
118-  7:	ARIC|g14765.t1	ARIC|g44805.t1	  3e-61	0.265433282216448	0.927465617553804
118-  8:	ARIC|g14766.t1	ARIC|g44804.t1	 1e-135	0.331320754094389	0.763088494017493
## Alignment 119: score=516.0 e_value=5.1e-25 N=11 Ar11&Ar119 plus
119-  0:	ARIC|g32384.t1	ARIC|g16085.t1	  1e-82	0.43485514792285	1.25168617430439
119-  1:	ARIC|g32386.t1	ARIC|g16087.t1	 7e-159	0.123613018063459	0.957931516124317
119-  2:	ARIC|g32388.t1	ARIC|g16089.t1	  2e-88	0.0395752298395832	1.28484226242221
119-  3:	ARIC|g32389.t1	ARIC|g16093.t1	 1e-232	0.0633327819294125	1.2970871314276
119-  4:	ARIC|g32396.t1	ARIC|g16096.t1	 1e-190	0.0451810503605802	1.06726452142242
119-  5:	ARIC|g32401.t1	ARIC|g16098.t1	 5e-133	0.88691260541778	0.533250983722566
119-  6:	ARIC|g32414.t1	ARIC|g16106.t1	 1e-240	0.249624668493834	1.04726251208114
119-  7:	ARIC|g32415.t1	ARIC|g16107.t1	  1e-48	0.323212561102163	1.19882525613232
119-  8:	ARIC|g32420.t1	ARIC|g16110.t1	 5e-204	0.127469474523948	1.81783340148492
119-  9:	ARIC|g32422.t1	ARIC|g16112.t1	 2e-104	0.863531190596675	0.428206704686964
119- 10:	ARIC|g32424.t1	ARIC|g16118.t1	 5e-305	0.100007630835224	1.39647807930904
## Alignment 120: score=684.0 e_value=3.4e-32 N=14 Ar11&Ar119 minus
120-  0:	ARIC|g32426.t1	ARIC|g16145.t1	  4e-97	0.662118284511251	0.701096990327876
120-  1:	ARIC|g32427.t1	ARIC|g16144.t1	  2e-81	0.125167485852687	2.08314193043775
120-  2:	ARIC|g32428.t1	ARIC|g16143.t1	 2e-111	0.380222840056202	0.96619254734278
120-  3:	ARIC|g32429.t1	ARIC|g16142.t1	  1e-96	0.478802153058326	1.24358907680001
120-  4:	ARIC|g32430.t1	ARIC|g16140.t1	 1e-139	0.109945826748866	1.2708537384715
120-  5:	ARIC|g32435.t1	ARIC|g16138.t1	  2e-29	0.682231169133933	0.742621176466837
120-  6:	ARIC|g32436.t1	ARIC|g16137.t1	  8e-83	0.616058453814665	1.33815919769451
120-  7:	ARIC|g32437.t1	ARIC|g16136.t1	 1e-150	0.413178484705983	1.88693928952466
120-  8:	ARIC|g32440.t1	ARIC|g16132.t1	  3e-62	0.348914075107652	1.04147106334958
120-  9:	ARIC|g32441.t1	ARIC|g16131.t1	 1e-215	0.446252742061757	1.23655241371608
120- 10:	ARIC|g32442.t1	ARIC|g16130.t1	 3e-248	0.281963979489861	1.13070230934118
120- 11:	ARIC|g32443.t1	ARIC|g16128.t1	  2e-29	-2	-2
120- 12:	ARIC|g32446.t1	ARIC|g16125.t1	      0	0.234987238236469	1.33607112826166
120- 13:	ARIC|g32453.t1	ARIC|g16122.t1	 3e-275	0.31443106987845	1.22636131846227
## Alignment 121: score=669.0 e_value=3.8e-34 N=14 Ar11&Ar119 minus
121-  0:	ARIC|g32475.t1	ARIC|g16083.t1	  1e-59	0.197545931387523	0.650998685736185
121-  1:	ARIC|g32479.t1	ARIC|g16081.t1	 2e-138	0.254366767009736	1.22929245731278
121-  2:	ARIC|g32481.t1	ARIC|g16078.t1	  4e-81	0.0408647675357347	1.00239409295358
121-  3:	ARIC|g32485.t1	ARIC|g16074.t1	 1e-116	0.230550316349427	1.31100012777882
121-  4:	ARIC|g32494.t1	ARIC|g16068.t1	      0	0.255442791539183	1.50464145657562
121-  5:	ARIC|g32498.t1	ARIC|g16062.t1	 2e-153	0.359751884000044	1.25110232441022
121-  6:	ARIC|g32502.t1	ARIC|g16059.t1	      0	0.283157717933878	1.32677642432498
121-  7:	ARIC|g32503.t1	ARIC|g16058.t1	 5e-113	0.459805938612919	0.625872208788761
121-  8:	ARIC|g32505.t1	ARIC|g16054.t1	 2e-126	0.332844714251759	1.04180700306132
121-  9:	ARIC|g32507.t1	ARIC|g16053.t1	  4e-34	0.390904067679686	1.46086459313343
121- 10:	ARIC|g32509.t1	ARIC|g16052.t1	 9e-194	0.359789603784665	1.67022715163819
121- 11:	ARIC|g32510.t1	ARIC|g16049.t1	 4e-165	0.428488504783263	2.1190315995703
121- 12:	ARIC|g32511.t1	ARIC|g16046.t1	  5e-47	0.372836611652041	1.50141822989583
121- 13:	ARIC|g32520.t1	ARIC|g16043.t1	  4e-52	0.453103292542322	0.965572791024345
## Alignment 122: score=569.0 e_value=1.8e-28 N=12 Ar11&Ar189 plus
122-  0:	ARIC|g32386.t1	ARIC|g24086.t1	  1e-84	0.468702225718339	0.292465463077055
122-  1:	ARIC|g32388.t1	ARIC|g24088.t1	  2e-88	0.0395836540105406	1.28214102824331
122-  2:	ARIC|g32389.t1	ARIC|g24092.t1	 2e-231	0.0665961772493085	1.40934588515011
122-  3:	ARIC|g32396.t1	ARIC|g24095.t1	 7e-192	0.0423892751017988	2.32799536055609
122-  4:	ARIC|g32397.t1	ARIC|g24096.t1	  1e-59	0.179271182936373	2.23290548303214
122-  5:	ARIC|g32401.t1	ARIC|g24098.t1	 1e-133	0.891624861542869	0.50261465862097
122-  6:	ARIC|g32402.t1	ARIC|g24100.t1	 1e-224	0.538087229923901	1.42139177173867
122-  7:	ARIC|g32414.t1	ARIC|g24106.t1	 1e-237	0.254677306430615	1.0493848950385
122-  8:	ARIC|g32415.t1	ARIC|g24107.t1	  3e-49	0.319093488647319	1.34255591164735
122-  9:	ARIC|g32420.t1	ARIC|g24110.t1	 1e-246	0.120041504791891	1.45431573898991
122- 10:	ARIC|g32422.t1	ARIC|g24111.t1	 2e-161	0.867935116903076	0.417482266592039
122- 11:	ARIC|g32424.t1	ARIC|g24116.t1	 3e-306	0.0959259883742371	1.47439789704067
## Alignment 123: score=294.0 e_value=4e-08 N=6 Ar11&Ar189 plus
123-  0:	ARIC|g32460.t1	ARIC|g24145.t1	  3e-53	0.567695952438415	1.07971604630626
123-  1:	ARIC|g32461.t1	ARIC|g24146.t1	 1e-158	0.296030156127519	1.03423856803345
123-  2:	ARIC|g32465.t1	ARIC|g24147.t1	 2e-101	0.249926296319359	1.40188528965435
123-  3:	ARIC|g32467.t1	ARIC|g24150.t1	 4e-174	0.229096187390108	2.07356803900038
123-  4:	ARIC|g32468.t1	ARIC|g24151.t1	 3e-223	0.226584699883435	1.39860891465667
123-  5:	ARIC|g32473.t1	ARIC|g24153.t1	 3e-151	0.272892330164065	0.523153946798767
## Alignment 124: score=632.0 e_value=1.3e-29 N=13 Ar11&Ar189 minus
124-  0:	ARIC|g32426.t1	ARIC|g24144.t1	  5e-98	0.658026620443591	0.729212177252597
124-  1:	ARIC|g32427.t1	ARIC|g24143.t1	  4e-51	0.187075354727927	1.07909417886128
124-  2:	ARIC|g32428.t1	ARIC|g24142.t1	 3e-109	0.381860375663473	0.925131031044073
124-  3:	ARIC|g32429.t1	ARIC|g24141.t1	 4e-100	0.475484641800601	1.23544013283617
124-  4:	ARIC|g32430.t1	ARIC|g24139.t1	 4e-140	0.104509423887958	1.27929610598949
124-  5:	ARIC|g32435.t1	ARIC|g24137.t1	  8e-28	0.725105704141599	0.71528200775213
124-  6:	ARIC|g32436.t1	ARIC|g24136.t1	  9e-84	0.611730730107902	1.37163401019433
124-  7:	ARIC|g32437.t1	ARIC|g24135.t1	 1e-150	0.412305625880871	2.07025400335039
124-  8:	ARIC|g32440.t1	ARIC|g24131.t1	  5e-61	0.348671668971685	1.09050463861453
124-  9:	ARIC|g32441.t1	ARIC|g24130.t1	 2e-194	0.448072970430254	1.2592283067117
124- 10:	ARIC|g32442.t1	ARIC|g24129.t1	 7e-244	0.286552150407217	1.35202409067702
124- 11:	ARIC|g32446.t1	ARIC|g24123.t1	      0	0.227386525197713	1.39283678907137
124- 12:	ARIC|g32453.t1	ARIC|g24120.t1	 7e-273	0.323390822781047	1.18490666834129
## Alignment 125: score=486.0 e_value=4e-20 N=10 Ar11&Ar208 plus
125-  0:	ARIC|g32531.t1	ARIC|g25654.t1	      0	0.200364247110485	1.18259352219681
125-  1:	ARIC|g32532.t1	ARIC|g25656.t1	      0	0.223132342420479	1.57255306567593
125-  2:	ARIC|g32533.t1	ARIC|g25657.t1	      0	0.108422649383475	1.05873899814253
125-  3:	ARIC|g32535.t1	ARIC|g25659.t1	  2e-80	0.0798626103018376	2.47187764950327
125-  4:	ARIC|g32546.t1	ARIC|g25666.t1	  1e-43	0.385950745491651	1.3737271013822
125-  5:	ARIC|g32548.t1	ARIC|g25669.t1	  9e-55	0.420050582006184	1.47806869653946
125-  6:	ARIC|g32550.t1	ARIC|g25670.t1	 1e-127	0.166120243637226	1.58080575840089
125-  7:	ARIC|g32551.t1	ARIC|g25671.t1	  1e-36	0.477717973630147	1.89641812538155
125-  8:	ARIC|g32552.t1	ARIC|g25672.t1	  2e-46	0.219564282006145	1.16451382188124
125-  9:	ARIC|g32553.t1	ARIC|g25673.t1	 1e-175	0.293820912925304	1.06679952432151
## Alignment 126: score=2096.0 e_value=3.5e-142 N=42 Ar11&Ar239 minus
126-  0:	ARIC|g32577.t1	ARIC|g27869.t1	 5e-278	0.013888590661038	0.0881417860595699
126-  1:	ARIC|g32578.t1	ARIC|g27868.t1	 7e-131	0.0530348345586629	0.137275165482033
126-  2:	ARIC|g32579.t1	ARIC|g27867.t1	 2e-216	0.0188462572063333	0.194855134299748
126-  3:	ARIC|g32580.t1	ARIC|g27866.t1	 3e-311	0.013033181622167	0.0931221070695811
126-  4:	ARIC|g32581.t1	ARIC|g27865.t1	 8e-255	0.00398010884319678	0.104745085924422
126-  5:	ARIC|g32582.t1	ARIC|g27864.t1	      0	0.0136324655767775	0.14132033576733
126-  6:	ARIC|g32583.t1	ARIC|g27862.t1	  1e-68	0.252633619158976	1.48757672339192
126-  7:	ARIC|g32585.t1	ARIC|g27861.t1	      0	0.0137983194990599	0.175543580865988
126-  8:	ARIC|g32586.t1	ARIC|g27860.t1	      0	0.00267179041843537	0.112090493797491
126-  9:	ARIC|g32587.t1	ARIC|g27859.t1	 3e-166	0.00507861674553792	0.101453119505967
126- 10:	ARIC|g32588.t1	ARIC|g27858.t1	 5e-204	0.0359966256888217	0.123552489013885
126- 11:	ARIC|g32589.t1	ARIC|g27857.t1	  9e-43	0.0209163882515657	0.131380172646501
126- 12:	ARIC|g32590.t1	ARIC|g27855.t1	  4e-42	-2	-2
126- 13:	ARIC|g32591.t1	ARIC|g27853.t1	  1e-71	0.428809348145873	0.0618361996214379
126- 14:	ARIC|g32592.t1	ARIC|g27852.t1	  7e-98	0.0430998284011936	0.120986027710995
126- 15:	ARIC|g32593.t1	ARIC|g27851.t1	  2e-71	0.128390878909125	0.0906846964989833
126- 16:	ARIC|g32594.t1	ARIC|g27850.t1	  3e-47	0	0.021494008313853
126- 17:	ARIC|g32595.t1	ARIC|g27849.t1	      0	0.0190348730310092	0.13214265049863
126- 18:	ARIC|g32596.t1	ARIC|g27848.t1	  7e-99	0.0401908244417669	0.128980275762698
126- 19:	ARIC|g32597.t1	ARIC|g27847.t1	      0	0.0103357629469808	0.154757116238684
126- 20:	ARIC|g32598.t1	ARIC|g27846.t1	 4e-119	0.063164215951784	0.0871363157170572
126- 21:	ARIC|g32599.t1	ARIC|g27845.t1	 3e-130	0.036581465816432	0.0721868235232016
126- 22:	ARIC|g32600.t1	ARIC|g27844.t1	      0	0.0837318802955848	0.131504884764504
126- 23:	ARIC|g32601.t1	ARIC|g27843.t1	      0	0.00873379338651394	0.133784101273774
126- 24:	ARIC|g32602.t1	ARIC|g27842.t1	  8e-84	0.014874062108243	0.102373303658205
126- 25:	ARIC|g32603.t1	ARIC|g27841.t1	      0	0.0168397029891441	0.106615597513827
126- 26:	ARIC|g32604.t1	ARIC|g27840.t1	 1e-117	0.0161134093080294	0.170461280838362
126- 27:	ARIC|g32605.t1	ARIC|g27839.t1	 2e-298	0.0112743324171046	0.158355870378158
126- 28:	ARIC|g32606.t1	ARIC|g27838.t1	      0	0.0108847875615363	0.137773872482111
126- 29:	ARIC|g32607.t1	ARIC|g27837.t1	 5e-263	0.0188511337634026	0.123828574730338
126- 30:	ARIC|g32608.t1	ARIC|g27836.t1	 2e-217	0.0164213382360328	0.125079438622655
126- 31:	ARIC|g32609.t1	ARIC|g27835.t1	 5e-240	0.0442798484114308	0.159484421350004
126- 32:	ARIC|g32610.t1	ARIC|g27834.t1	 6e-197	0.0332464403304228	0.138672435375496
126- 33:	ARIC|g32611.t1	ARIC|g27833.t1	 2e-150	0.0915748359926288	0.195176924131034
126- 34:	ARIC|g32612.t1	ARIC|g27832.t1	 3e-100	0.0167071347590572	0.123907437240925
126- 35:	ARIC|g32613.t1	ARIC|g27831.t1	 2e-205	0.00884406963275632	0.117621978637008
126- 36:	ARIC|g32614.t1	ARIC|g27830.t1	 4e-251	0.0352183037710309	0.128044140116958
126- 37:	ARIC|g32615.t1	ARIC|g27829.t1	      0	0.00486718398483123	0.111574227897278
126- 38:	ARIC|g32617.t1	ARIC|g27827.t1	 8e-227	0.0224836178254347	0.101882086733664
126- 39:	ARIC|g32618.t1	ARIC|g27826.t1	 3e-271	0.00664456173263726	0.128037573893705
126- 40:	ARIC|g32619.t1	ARIC|g27825.t1	      0	0.0236396517363699	0.155558311698721
126- 41:	ARIC|g32620.t1	ARIC|g27824.t1	      0	0.0133881554423207	0.123880446633653
## Alignment 127: score=1012.0 e_value=4.5e-57 N=21 Ar11&Ar302 minus
127-  0:	ARIC|g32555.t1	ARIC|g31678.t1	  3e-62	0.299129701971537	1.07029308280715
127-  1:	ARIC|g32556.t1	ARIC|g31677.t1	  1e-92	0.40440775189996	1.92310288100683
127-  2:	ARIC|g32560.t1	ARIC|g31675.t1	 1e-209	0.234880305812721	1.43975712794944
127-  3:	ARIC|g32562.t1	ARIC|g31674.t1	  2e-17	0.68459602122494	1.05175604003805
127-  4:	ARIC|g32564.t1	ARIC|g31670.t1	 2e-159	0.21660949111655	1.53948251139383
127-  5:	ARIC|g32565.t1	ARIC|g31669.t1	  8e-57	-2	-2
127-  6:	ARIC|g32567.t1	ARIC|g31667.t1	 3e-111	0.251779333583298	1.49049257913527
127-  7:	ARIC|g32572.t1	ARIC|g31664.t1	 1e-290	0.615021444311021	1.32832014391407
127-  8:	ARIC|g32575.t1	ARIC|g31663.t1	  2e-14	0.580745727929086	1.53600913436216
127-  9:	ARIC|g32576.t1	ARIC|g31661.t1	  3e-51	0.102598726327403	0.296048664348791
127- 10:	ARIC|g32577.t1	ARIC|g31659.t1	 7e-198	0.182173991127459	1.00060282074429
127- 11:	ARIC|g32580.t1	ARIC|g31658.t1	 1e-167	0.328450920039009	1.68108378436171
127- 12:	ARIC|g32581.t1	ARIC|g31657.t1	 4e-179	0.191226541384266	2.05683384441758
127- 13:	ARIC|g32587.t1	ARIC|g31653.t1	 4e-125	0.15432773108061	1.19773378472814
127- 14:	ARIC|g32590.t1	ARIC|g31652.t1	      0	0.193444569165884	1.464035156447
127- 15:	ARIC|g32595.t1	ARIC|g31650.t1	 3e-273	0.367159116598336	1.89864394533294
127- 16:	ARIC|g32603.t1	ARIC|g31645.t1	 2e-189	0.380800431407024	1.13139583680282
127- 17:	ARIC|g32605.t1	ARIC|g31643.t1	 9e-156	0.374914954390533	1.60428276707187
127- 18:	ARIC|g32607.t1	ARIC|g31640.t1	 3e-173	0.290689409587041	1.6832810510804
127- 19:	ARIC|g32608.t1	ARIC|g31639.t1	 3e-142	0.298869525905894	2.07628946897602
127- 20:	ARIC|g32610.t1	ARIC|g31637.t1	  2e-33	0.859488491226976	0.954621192409866
## Alignment 128: score=963.0 e_value=4.3e-56 N=20 Ar11&Ar395 minus
128-  0:	ARIC|g32494.t1	ARIC|g36854.t1	  1e-65	2.44178965962946	0.220463472224754
128-  1:	ARIC|g32498.t1	ARIC|g36848.t1	 1e-162	0.353580611331568	1.22969470856995
128-  2:	ARIC|g32502.t1	ARIC|g36845.t1	      0	0.280465847272928	1.24611183169691
128-  3:	ARIC|g32503.t1	ARIC|g36843.t1	 2e-114	0.352356805959825	1.35183277482147
128-  4:	ARIC|g32505.t1	ARIC|g36839.t1	 7e-126	0.336096217553881	0.967558694460795
128-  5:	ARIC|g32507.t1	ARIC|g36838.t1	  9e-42	0.391593683932899	1.42312445671258
128-  6:	ARIC|g32509.t1	ARIC|g36836.t1	  6e-55	0.586144456226655	0.337976355309618
128-  7:	ARIC|g32510.t1	ARIC|g36834.t1	  4e-70	0.660383434030704	0.906626186000376
128-  8:	ARIC|g32511.t1	ARIC|g36832.t1	  1e-35	0.386155659218993	0.922712757777288
128-  9:	ARIC|g32522.t1	ARIC|g36830.t1	 2e-151	0.441699738392449	1.95560578767579
128- 10:	ARIC|g32531.t1	ARIC|g36824.t1	      0	0.202721197363043	1.15059966611551
128- 11:	ARIC|g32532.t1	ARIC|g36822.t1	      0	0.220364716808854	1.56956543332374
128- 12:	ARIC|g32533.t1	ARIC|g36821.t1	      0	0.106883430851475	1.05873899814253
128- 13:	ARIC|g32535.t1	ARIC|g36819.t1	  2e-80	0.0853115738462592	1.90073931863498
128- 14:	ARIC|g32546.t1	ARIC|g36812.t1	  5e-46	0.380359687773097	1.21794355830026
128- 15:	ARIC|g32548.t1	ARIC|g36810.t1	  9e-55	0.415778370271198	1.57860507174992
128- 16:	ARIC|g32550.t1	ARIC|g36809.t1	 6e-127	0.167052606125172	1.28611137326516
128- 17:	ARIC|g32551.t1	ARIC|g36808.t1	  3e-35	0.488383240006524	1.63982664850905
128- 18:	ARIC|g32552.t1	ARIC|g36807.t1	  6e-45	0.222074650132367	1.19888908999409
128- 19:	ARIC|g32553.t1	ARIC|g36806.t1	 6e-177	0.290298408528088	1.08994253514066
## Alignment 129: score=2192.0 e_value=5.6e-149 N=44 Ar11&Ar408 minus
129-  0:	ARIC|g32524.t1	ARIC|g37329.t1	 1e-232	0.052545735075811	0.175331728620772
129-  1:	ARIC|g32528.t1	ARIC|g37328.t1	      0	0.0160691738769826	0.151549423494607
129-  2:	ARIC|g32529.t1	ARIC|g37327.t1	 2e-172	0.0643274165434909	0.207357876533496
129-  3:	ARIC|g32530.t1	ARIC|g37326.t1	      0	0.00385156312858617	0.108513880134465
129-  4:	ARIC|g32531.t1	ARIC|g37325.t1	      0	0.0114961214469828	0.122597035275499
129-  5:	ARIC|g32532.t1	ARIC|g37324.t1	      0	0.0225685793815904	0.1254266867087
129-  6:	ARIC|g32533.t1	ARIC|g37323.t1	      0	0.00524649641909796	0.122071455135297
129-  7:	ARIC|g32534.t1	ARIC|g37322.t1	 2e-121	0.0344888349313675	0.188719538881627
129-  8:	ARIC|g32535.t1	ARIC|g37321.t1	  6e-91	0.00251361776968695	0.0983403244144194
129-  9:	ARIC|g32536.t1	ARIC|g37320.t1	 3e-264	0.0226733604974116	0.112246756463473
129- 10:	ARIC|g32537.t1	ARIC|g37319.t1	  3e-91	0.0358757321153789	0.0987617952289317
129- 11:	ARIC|g32538.t1	ARIC|g37317.t1	  5e-57	0.684580924567714	1.7837510602079
129- 12:	ARIC|g32539.t1	ARIC|g37316.t1	  2e-32	0.937929964869582	1.32604625834867
129- 13:	ARIC|g32541.t1	ARIC|g37314.t1	 1e-110	0.629843447866519	2.06481861319515
129- 14:	ARIC|g32544.t1	ARIC|g37312.t1	  9e-89	0.127547205075835	0.135345207264718
129- 15:	ARIC|g32545.t1	ARIC|g37311.t1	 3e-160	0.0375371535627476	0.137923200937065
129- 16:	ARIC|g32546.t1	ARIC|g37310.t1	  1e-32	0.0138732279313668	0.135579277355344
129- 17:	ARIC|g32547.t1	ARIC|g37309.t1	  3e-83	0.0158400819108991	0.251231422765215
129- 18:	ARIC|g32548.t1	ARIC|g37308.t1	 5e-116	0.0204930782059157	0.0916170247341315
129- 19:	ARIC|g32549.t1	ARIC|g37307.t1	  3e-98	0.0123408790102061	0.0515540321883392
129- 20:	ARIC|g32550.t1	ARIC|g37306.t1	 2e-160	0.00794078354911547	0.164290174547013
129- 21:	ARIC|g32551.t1	ARIC|g37305.t1	  6e-85	0.0161986049170123	0.143865810138876
129- 22:	ARIC|g32552.t1	ARIC|g37304.t1	  3e-66	0.0116394188607006	0.167571004405884
129- 23:	ARIC|g32553.t1	ARIC|g37303.t1	 6e-314	0.0105016862208089	0.106908133783937
129- 24:	ARIC|g32554.t1	ARIC|g37302.t1	 6e-227	0.0285312039061855	0.15251837789568
129- 25:	ARIC|g32555.t1	ARIC|g37301.t1	 3e-115	0.00829453762551518	0.0538045763816891
129- 26:	ARIC|g32556.t1	ARIC|g37300.t1	 1e-201	0.027739957459029	0.18765744389622
129- 27:	ARIC|g32558.t1	ARIC|g37298.t1	 4e-161	0.0265951632913851	0.102656687261762
129- 28:	ARIC|g32559.t1	ARIC|g37297.t1	      0	0.0428933030893006	0.184488586079016
129- 29:	ARIC|g32560.t1	ARIC|g37296.t1	 3e-305	0.0138009576705701	0.105798566275825
129- 30:	ARIC|g32562.t1	ARIC|g37294.t1	 1e-191	0.0353956410853059	0.154334447553655
129- 31:	ARIC|g32563.t1	ARIC|g37293.t1	 3e-134	0.00187412248073565	0.138998316933277
129- 32:	ARIC|g32564.t1	ARIC|g37292.t1	 8e-224	0.00672085147120602	0.160279696349704
129- 33:	ARIC|g32565.t1	ARIC|g37291.t1	  2e-95	0.00537155384746129	0.106309716557561
129- 34:	ARIC|g32566.t1	ARIC|g37290.t1	      0	0.0237094481998811	0.110092596311602
129- 35:	ARIC|g32567.t1	ARIC|g37289.t1	 1e-159	0.0218780704689005	0.182406436388026
129- 36:	ARIC|g32568.t1	ARIC|g37288.t1	 7e-149	0.0321810584090392	0.102880050826169
129- 37:	ARIC|g32569.t1	ARIC|g37287.t1	  3e-48	0.0441845540246642	0.101420090407326
129- 38:	ARIC|g32570.t1	ARIC|g37286.t1	 4e-239	0.0114386965955707	0.134114194682064
129- 39:	ARIC|g32571.t1	ARIC|g37284.t1	  9e-86	0.809472889178434	0.662570415867154
129- 40:	ARIC|g32572.t1	ARIC|g37283.t1	 1e-154	0.594720115195335	0.0553053695656567
129- 41:	ARIC|g32574.t1	ARIC|g37282.t1	 4e-211	0.0199230464744646	0.122117820810515
129- 42:	ARIC|g32575.t1	ARIC|g37281.t1	  1e-57	0.00795236078630274	0.102945048497126
129- 43:	ARIC|g32576.t1	ARIC|g37280.t1	 3e-191	0.0102309191336163	0.0948246173739039
## Alignment 130: score=526.0 e_value=1.5e-22 N=11 Ar11&Ar517 minus
130-  0:	ARIC|g32577.t1	ARIC|g40553.t1	 3e-133	0.233230352564978	0.772200273224913
130-  1:	ARIC|g32580.t1	ARIC|g40552.t1	 8e-166	0.330687989892305	1.71796931431849
130-  2:	ARIC|g32581.t1	ARIC|g40551.t1	 6e-178	0.187179883217475	1.62398433821561
130-  3:	ARIC|g32587.t1	ARIC|g40547.t1	 3e-126	0.148786629426191	1.10556466402662
130-  4:	ARIC|g32590.t1	ARIC|g40546.t1	      0	0.187952415339557	1.35114916949732
130-  5:	ARIC|g32595.t1	ARIC|g40544.t1	 3e-257	0.380631743032673	1.58295585554165
130-  6:	ARIC|g32603.t1	ARIC|g40539.t1	 1e-190	0.383685805375721	1.08672243850186
130-  7:	ARIC|g32605.t1	ARIC|g40537.t1	 1e-151	0.373832355039717	1.4178287426808
130-  8:	ARIC|g32607.t1	ARIC|g40534.t1	 1e-171	0.296286566374383	1.69111218598069
130-  9:	ARIC|g32608.t1	ARIC|g40533.t1	 2e-144	0.291292847848204	2.23266075060408
130- 10:	ARIC|g32610.t1	ARIC|g40531.t1	  3e-32	0.891325901629928	0.951616148012092
## Alignment 131: score=959.0 e_value=3.5e-54 N=20 Ar11&Ar56 minus
131-  0:	ARIC|g32331.t1	ARIC|g5604.t1	 8e-163	0.441038031551197	1.55107066334027
131-  1:	ARIC|g32336.t1	ARIC|g5601.t1	  1e-83	0.38646919711976	0.514280960547005
131-  2:	ARIC|g32343.t1	ARIC|g5600.t1	      0	0.310784677431438	2.06890096661056
131-  3:	ARIC|g32344.t1	ARIC|g5599.t1	 5e-162	0.293154182255357	1.9582856221584
131-  4:	ARIC|g32346.t1	ARIC|g5596.t1	  2e-94	0.314913331221791	1.41672257965913
131-  5:	ARIC|g32350.t1	ARIC|g5595.t1	 1e-146	0.218553443742175	1.01960033916506
131-  6:	ARIC|g32353.t1	ARIC|g5589.t1	 3e-259	0.135530287426374	1.50124445092657
131-  7:	ARIC|g32355.t1	ARIC|g5587.t1	  5e-67	0.42244995201384	1.02920846935976
131-  8:	ARIC|g32356.t1	ARIC|g5585.t1	  4e-63	0.113601702225493	2.55684782505222
131-  9:	ARIC|g32357.t1	ARIC|g5583.t1	 4e-239	0.262917579148352	1.57609325418318
131- 10:	ARIC|g32358.t1	ARIC|g5581.t1	      0	0.247916072318198	1.45779569261763
131- 11:	ARIC|g32359.t1	ARIC|g5578.t1	 3e-123	0.256679448969154	0.856827816710303
131- 12:	ARIC|g32361.t1	ARIC|g5571.t1	      0	0.247828736537317	1.49650204464418
131- 13:	ARIC|g32362.t1	ARIC|g5570.t1	      0	0.200631425177918	1.14599076081629
131- 14:	ARIC|g32365.t1	ARIC|g5565.t1	  1e-78	0.427662108321423	1.58738866010244
131- 15:	ARIC|g32367.t1	ARIC|g5564.t1	 4e-211	0.35907096243968	1.70648198435916
131- 16:	ARIC|g32371.t1	ARIC|g5562.t1	 1e-143	0.0948881977279677	1.2243129531724
131- 17:	ARIC|g32372.t1	ARIC|g5561.t1	 2e-217	0.193897418831433	1.43325778013217
131- 18:	ARIC|g32374.t1	ARIC|g5558.t1	 5e-229	0.124426906101154	1.39774795215569
131- 19:	ARIC|g32378.t1	ARIC|g5556.t1	  1e-70	0.426802295772171	0.981491299628666
## Alignment 132: score=4282.0 e_value=0 N=86 Ar11&Ar63 minus
132-  0:	ARIC|g32330.t1	ARIC|g6763.t1	 4e-310	0.196128849231144	0.0341337000528066
132-  1:	ARIC|g32331.t1	ARIC|g6762.t1	 8e-291	0.0565086970477574	0.123153093483978
132-  2:	ARIC|g32332.t1	ARIC|g6761.t1	      0	0.00832423773542854	0.154038074514939
132-  3:	ARIC|g32336.t1	ARIC|g6755.t1	 6e-128	0.0275040783879501	0.0785867353869692
132-  4:	ARIC|g32337.t1	ARIC|g6754.t1	 1e-188	0.0371593024135724	0.209671494397984
132-  5:	ARIC|g32338.t1	ARIC|g6753.t1	      0	0.00728571582207972	0.120004287224188
132-  6:	ARIC|g32339.t1	ARIC|g6752.t1	      0	0.0177987382894881	0.139899766966411
132-  7:	ARIC|g32341.t1	ARIC|g6751.t1	 3e-313	0.0252689797564805	0.140674593553539
132-  8:	ARIC|g32342.t1	ARIC|g6748.t1	  5e-51	0.151485075191445	0.093278713735899
132-  9:	ARIC|g32343.t1	ARIC|g6747.t1	      0	0.00948980904977577	0.10914295443985
132- 10:	ARIC|g32344.t1	ARIC|g6746.t1	 1e-267	0.019283081302067	0.163926012163902
132- 11:	ARIC|g32345.t1	ARIC|g6745.t1	  1e-88	0.0285625169572418	0.135005725247668
132- 12:	ARIC|g32346.t1	ARIC|g6744.t1	 4e-178	0.0182957354282204	0.133632863440899
132- 13:	ARIC|g32347.t1	ARIC|g6743.t1	 2e-303	0.0905744148663364	0.102217158316576
132- 14:	ARIC|g32348.t1	ARIC|g6741.t1	      0	0.012440863794193	0.148933983367446
132- 15:	ARIC|g32349.t1	ARIC|g6740.t1	      0	0.00917772834409328	0.141781993100274
132- 16:	ARIC|g32350.t1	ARIC|g6739.t1	 9e-243	0.0105449891762239	0.0962917141521664
132- 17:	ARIC|g32351.t1	ARIC|g6738.t1	 2e-179	0.0179380747954415	0.127358832978236
132- 18:	ARIC|g32352.t1	ARIC|g6737.t1	      0	0.0132197306919697	0.136809883523867
132- 19:	ARIC|g32353.t1	ARIC|g6736.t1	      0	0.00882422105264586	0.148080659242386
132- 20:	ARIC|g32354.t1	ARIC|g6735.t1	  4e-39	0.0170461883081671	0.0588537115811214
132- 21:	ARIC|g32355.t1	ARIC|g6734.t1	 1e-171	0.0369684687876581	0.116061172417391
132- 22:	ARIC|g32356.t1	ARIC|g6733.t1	  3e-80	0.00292113319615581	0.101277212852957
132- 23:	ARIC|g32357.t1	ARIC|g6732.t1	      0	0.00631449741371919	0.123082514797513
132- 24:	ARIC|g32358.t1	ARIC|g6731.t1	      0	0.0232701877986949	0.139256668853862
132- 25:	ARIC|g32359.t1	ARIC|g6730.t1	 2e-290	0.0421761829642585	0.173351626844255
132- 26:	ARIC|g32360.t1	ARIC|g6728.t1	      0	0.0047678452497918	0.119502615564563
132- 27:	ARIC|g32361.t1	ARIC|g6727.t1	      0	0.0114366022410603	0.143602384936458
132- 28:	ARIC|g32362.t1	ARIC|g6726.t1	      0	0.0114829546472556	0.119061291806916
132- 29:	ARIC|g32364.t1	ARIC|g6724.t1	 9e-136	0.0108142456353314	0.109840578956452
132- 30:	ARIC|g32365.t1	ARIC|g6723.t1	 2e-176	0.0229308633626098	0.128733683316993
132- 31:	ARIC|g32366.t1	ARIC|g6722.t1	 3e-132	0.0142989138878226	0.202462852375833
132- 32:	ARIC|g32367.t1	ARIC|g6721.t1	      0	0.021641719046486	0.168923497123002
132- 33:	ARIC|g32369.t1	ARIC|g6719.t1	  7e-71	0	0.0890666359362069
132- 34:	ARIC|g32371.t1	ARIC|g6717.t1	 4e-151	0.00536435009286438	0.120015926887375
132- 35:	ARIC|g32372.t1	ARIC|g6716.t1	 3e-284	0.0150758844908154	0.106670324694057
132- 36:	ARIC|g32373.t1	ARIC|g6715.t1	  9e-67	0.00383142595704185	0.148019575618871
132- 37:	ARIC|g32374.t1	ARIC|g6714.t1	 2e-306	0.00163833773934365	0.102623834681912
132- 38:	ARIC|g32375.t1	ARIC|g6713.t1	      0	0.00962889014695734	0.15998270170315
132- 39:	ARIC|g32378.t1	ARIC|g6710.t1	 6e-291	0.0104927389056028	0.10753393713401
132- 40:	ARIC|g32379.t1	ARIC|g6709.t1	 1e-306	0.010796034165489	0.0804465555341163
132- 41:	ARIC|g32380.t1	ARIC|g6708.t1	 1e-201	0.0163768841491386	0.131277247993311
132- 42:	ARIC|g32381.t1	ARIC|g6707.t1	      0	0.00950420906670208	0.116910929760973
132- 43:	ARIC|g32384.t1	ARIC|g6704.t1	 1e-176	0.0473639163495925	0.0988916677852988
132- 44:	ARIC|g32386.t1	ARIC|g6702.t1	 6e-165	0.119952650752817	0.438776672966587
132- 45:	ARIC|g32388.t1	ARIC|g6701.t1	  6e-93	0	0.147584729976889
132- 46:	ARIC|g32389.t1	ARIC|g6700.t1	 3e-257	0.0020080333280373	0.151103502012997
132- 47:	ARIC|g32390.t1	ARIC|g6699.t1	 1e-184	0.0182174704769158	0.199783562369791
132- 48:	ARIC|g32391.t1	ARIC|g6698.t1	  3e-50	0.0459753943978468	0.199131161218094
132- 49:	ARIC|g32392.t1	ARIC|g6697.t1	 5e-211	0.00987668594223068	0.0763711434377106
132- 50:	ARIC|g32393.t1	ARIC|g6696.t1	  1e-47	0.0308413497368763	0.136119019073685
132- 51:	ARIC|g32395.t1	ARIC|g6694.t1	 8e-214	0.0842755304543957	0.247653307375386
132- 52:	ARIC|g32396.t1	ARIC|g6693.t1	 9e-203	0.00372132249919945	0.133785799955882
132- 53:	ARIC|g32397.t1	ARIC|g6692.t1	  2e-78	0.0230621100468392	0.135474631972216
132- 54:	ARIC|g32398.t1	ARIC|g6690.t1	  5e-65	0.604186272798717	1.64384233601269
132- 55:	ARIC|g32401.t1	ARIC|g6687.t1	      0	0.167539459632469	0.275597992447162
132- 56:	ARIC|g32405.t1	ARIC|g6685.t1	 1e-281	0.0616009489017131	0.151242854915691
132- 57:	ARIC|g32406.t1	ARIC|g6684.t1	 1e-240	0.0129151173442041	0.112871547518163
132- 58:	ARIC|g32407.t1	ARIC|g6683.t1	 3e-131	0.00573251198442601	0.138002732232705
132- 59:	ARIC|g32408.t1	ARIC|g6682.t1	      0	0.0165539707871265	0.15259029890954
132- 60:	ARIC|g32409.t1	ARIC|g6681.t1	  2e-56	0.0203678504766806	0.178738762000084
132- 61:	ARIC|g32410.t1	ARIC|g6680.t1	 2e-229	0.0206235859803558	0.183147720384032
132- 62:	ARIC|g32411.t1	ARIC|g6679.t1	  8e-57	0	0.176814408408806
132- 63:	ARIC|g32412.t1	ARIC|g6678.t1	 1e-141	0.0176426835542811	0.0935791594009807
132- 64:	ARIC|g32413.t1	ARIC|g6677.t1	 4e-116	0.0190151030148424	0.0791943804803757
132- 65:	ARIC|g32414.t1	ARIC|g6676.t1	      0	0.018603097020022	0.0710139368105537
132- 66:	ARIC|g32415.t1	ARIC|g6675.t1	  6e-79	0.0153654541938392	0.0782103321700467
132- 67:	ARIC|g32416.t1	ARIC|g6674.t1	      0	0.0433603932944886	0.087418028996039
132- 68:	ARIC|g32417.t1	ARIC|g6673.t1	      0	0.0134706433077134	0.123380728163665
132- 69:	ARIC|g32418.t1	ARIC|g6672.t1	  7e-84	0.00738316052608293	0.147260274111344
132- 70:	ARIC|g32419.t1	ARIC|g6671.t1	      0	0.00502304096064115	0.0950280720283993
132- 71:	ARIC|g32420.t1	ARIC|g6670.t1	 2e-285	0.00786376797871969	0.131254676413186
132- 72:	ARIC|g32421.t1	ARIC|g6669.t1	 5e-127	0.0198969508660752	0.130358150344535
132- 73:	ARIC|g32422.t1	ARIC|g6668.t1	      0	0.028486075457676	0.0852105382634405
132- 74:	ARIC|g32423.t1	ARIC|g6667.t1	 2e-153	0.0100475965450097	0.155781547306522
132- 75:	ARIC|g32424.t1	ARIC|g6666.t1	      0	0.0216517321497666	0.169734844556617
132- 76:	ARIC|g32425.t1	ARIC|g6665.t1	      0	0.0157141803187437	0.140643744177351
132- 77:	ARIC|g32426.t1	ARIC|g6664.t1	      0	0.0510341751733007	0.127561821416984
132- 78:	ARIC|g32427.t1	ARIC|g6663.t1	 1e-101	0.00928804439979125	0.0938723572155046
132- 79:	ARIC|g32428.t1	ARIC|g6662.t1	 4e-194	0.059219680119248	0.149107918769104
132- 80:	ARIC|g32429.t1	ARIC|g6661.t1	      0	0.0113552509735588	0.167357663485658
132- 81:	ARIC|g32430.t1	ARIC|g6660.t1	 3e-162	0	0.156189653726145
132- 82:	ARIC|g32431.t1	ARIC|g6658.t1	      0	0.124264446461585	0.718741807224819
132- 83:	ARIC|g32433.t1	ARIC|g6657.t1	  7e-35	0.018908564509872	0.230365631898451
132- 84:	ARIC|g32435.t1	ARIC|g6654.t1	 9e-207	0.0263684403461456	0.11622831285117
132- 85:	ARIC|g32436.t1	ARIC|g6653.t1	 2e-289	0.0331441021656072	0.127184762456462
## Alignment 133: score=1011.0 e_value=4.2e-59 N=21 Ar11&Ar81 minus
133-  0:	ARIC|g32331.t1	ARIC|g9515.t1	 5e-161	0.443777987134934	1.795523976998
133-  1:	ARIC|g32336.t1	ARIC|g9512.t1	  8e-84	0.386829171108134	0.506965268427286
133-  2:	ARIC|g32343.t1	ARIC|g9511.t1	      0	0.31554885583761	2.244597084788
133-  3:	ARIC|g32344.t1	ARIC|g9510.t1	 3e-161	0.288979638982264	1.69167604459221
133-  4:	ARIC|g32346.t1	ARIC|g9507.t1	  4e-95	0.302071335038747	1.30614635774121
133-  5:	ARIC|g32350.t1	ARIC|g9506.t1	 2e-148	0.213721078434434	1.00210182948081
133-  6:	ARIC|g32353.t1	ARIC|g9500.t1	 4e-260	0.132479594022626	1.49378011448337
133-  7:	ARIC|g32354.t1	ARIC|g9499.t1	  8e-16	0.390019647211827	1.00534668401543
133-  8:	ARIC|g32355.t1	ARIC|g9498.t1	  4e-67	0.418708335222364	0.924632297650138
133-  9:	ARIC|g32356.t1	ARIC|g9496.t1	  4e-63	0.111966562596145	1.85909281707793
133- 10:	ARIC|g32357.t1	ARIC|g9494.t1	 7e-239	0.26148370247164	1.50951116147144
133- 11:	ARIC|g32358.t1	ARIC|g9492.t1	      0	0.248636130338874	1.38059279369816
133- 12:	ARIC|g32359.t1	ARIC|g9489.t1	 6e-160	0.245134109750725	0.916250567389584
133- 13:	ARIC|g32361.t1	ARIC|g9482.t1	      0	0.249834627514692	1.28431120542974
133- 14:	ARIC|g32362.t1	ARIC|g9481.t1	      0	0.200618111343455	1.2203471797462
133- 15:	ARIC|g32365.t1	ARIC|g9476.t1	  4e-77	0.433778749475638	1.39604487074014
133- 16:	ARIC|g32367.t1	ARIC|g9475.t1	 1e-214	0.34293593357927	1.45478947970049
133- 17:	ARIC|g32371.t1	ARIC|g9473.t1	 1e-143	0.0935750095527269	1.20131723281211
133- 18:	ARIC|g32372.t1	ARIC|g9472.t1	 2e-106	0.20248823960327	1.18522209517488
133- 19:	ARIC|g32374.t1	ARIC|g9469.t1	 9e-233	0.120057746568495	1.4599029049563
133- 20:	ARIC|g32378.t1	ARIC|g9467.t1	  1e-67	0.451413298656889	0.949626882351977
## Alignment 134: score=441.0 e_value=2.6e-16 N=9 Ar11&Ar835 minus
134-  0:	ARIC|g32560.t1	ARIC|g46823.t1	 3e-211	0.233923155007439	1.38406321450486
134-  1:	ARIC|g32562.t1	ARIC|g46822.t1	  3e-17	0.691949925800565	1.09053701501122
134-  2:	ARIC|g32564.t1	ARIC|g46818.t1	 6e-160	0.211394934810909	1.75091453729052
134-  3:	ARIC|g32565.t1	ARIC|g46817.t1	  4e-57	0.0782172377439959	0.584393072629964
134-  4:	ARIC|g32566.t1	ARIC|g46816.t1	      0	0.238790661788733	1.48949945576994
134-  5:	ARIC|g32567.t1	ARIC|g46814.t1	 2e-111	0.252880613556148	1.71863695810883
134-  6:	ARIC|g32572.t1	ARIC|g46811.t1	 2e-295	0.604489305457916	1.22072253218564
134-  7:	ARIC|g32575.t1	ARIC|g46810.t1	  2e-13	0.560248257010964	1.38660406207879
134-  8:	ARIC|g32576.t1	ARIC|g46809.t1	 2e-159	0.109322002545547	0.831494055764192
## Alignment 135: score=3490.0 e_value=3.4e-270 N=70 Ar11&Ar86 minus
135-  0:	ARIC|g32439.t1	ARIC|g10388.t1	      0	0.0314390241463749	0.138072854362131
135-  1:	ARIC|g32440.t1	ARIC|g10387.t1	 2e-133	0.026726966000432	0.0973861104061696
135-  2:	ARIC|g32441.t1	ARIC|g10386.t1	      0	0.0117768543604784	0.132887990163301
135-  3:	ARIC|g32442.t1	ARIC|g10385.t1	      0	0.0158816888146884	0.152249960548582
135-  4:	ARIC|g32443.t1	ARIC|g10384.t1	  2e-59	0.0599956309395709	0.110349830376459
135-  5:	ARIC|g32444.t1	ARIC|g10383.t1	 3e-220	0.0248358125359673	0.124109832774921
135-  6:	ARIC|g32445.t1	ARIC|g10382.t1	  2e-36	0.0177523080644286	0.129632109629558
135-  7:	ARIC|g32446.t1	ARIC|g10381.t1	      0	0.00998388603808398	0.130887105704501
135-  8:	ARIC|g32447.t1	ARIC|g10380.t1	 1e-230	0.00765243042193326	0.129146715318878
135-  9:	ARIC|g32448.t1	ARIC|g10379.t1	 3e-208	0.0164712502307009	0.138122201788132
135- 10:	ARIC|g32449.t1	ARIC|g10378.t1	 9e-273	0.01150682282645	0.11714206238783
135- 11:	ARIC|g32451.t1	ARIC|g10376.t1	 1e-272	0	0.100029108207291
135- 12:	ARIC|g32452.t1	ARIC|g10375.t1	  3e-47	0.033445031657114	0.116254309610244
135- 13:	ARIC|g32453.t1	ARIC|g10374.t1	      0	0.014695270425301	0.129397640748507
135- 14:	ARIC|g32456.t1	ARIC|g10371.t1	      0	0.0105866207154825	0.128412957595181
135- 15:	ARIC|g32457.t1	ARIC|g10370.t1	 2e-134	0.00534126886577957	0.134588203229996
135- 16:	ARIC|g32458.t1	ARIC|g10369.t1	 2e-196	0.00261894635389831	0.136074797049629
135- 17:	ARIC|g32459.t1	ARIC|g10368.t1	  2e-89	0.00819866966437459	0.143177102660412
135- 18:	ARIC|g32460.t1	ARIC|g10367.t1	 6e-207	0.0276571045257815	0.0987989205781274
135- 19:	ARIC|g32461.t1	ARIC|g10366.t1	      0	0.0141727201413046	0.132328754893237
135- 20:	ARIC|g32462.t1	ARIC|g10365.t1	 4e-170	0.00595906300662464	0.082380196882582
135- 21:	ARIC|g32463.t1	ARIC|g10364.t1	 2e-165	0.0207651380208517	0.090979999506066
135- 22:	ARIC|g32464.t1	ARIC|g10363.t1	  2e-40	0.0102976446089265	0.0693563143236364
135- 23:	ARIC|g32465.t1	ARIC|g10362.t1	 2e-152	0.0239000573661698	0.0876910035441765
135- 24:	ARIC|g32466.t1	ARIC|g10361.t1	 8e-258	0.0287319278362199	0.16040243589666
135- 25:	ARIC|g32467.t1	ARIC|g10360.t1	 4e-267	0.014046450361013	0.123373504550637
135- 26:	ARIC|g32468.t1	ARIC|g10359.t1	      0	0.0140693241862247	0.159145977920551
135- 27:	ARIC|g32470.t1	ARIC|g10356.t1	  9e-41	0.301059753116695	0.292340471541701
135- 28:	ARIC|g32473.t1	ARIC|g10353.t1	 9e-262	0.0201212208988983	0.0966742586972186
135- 29:	ARIC|g32474.t1	ARIC|g10352.t1	 4e-150	0.0165638202172469	0.158886864410062
135- 30:	ARIC|g32475.t1	ARIC|g10351.t1	  2e-66	0.102400933692055	0.088849746868137
135- 31:	ARIC|g32476.t1	ARIC|g10348.t1	  2e-17	0.99474763565133	0.493793117704267
135- 32:	ARIC|g32479.t1	ARIC|g10347.t1	 3e-207	0.0177486862844928	0.167108037921695
135- 33:	ARIC|g32480.t1	ARIC|g10346.t1	 9e-152	0.00511510934115625	0.100253285757578
135- 34:	ARIC|g32481.t1	ARIC|g10345.t1	  3e-86	0.00829692720456099	0.0564087216407159
135- 35:	ARIC|g32482.t1	ARIC|g10344.t1	  1e-75	0.00897318779382799	0.149499676965368
135- 36:	ARIC|g32483.t1	ARIC|g10343.t1	 3e-294	0.0177143078538905	0.180373277929895
135- 37:	ARIC|g32484.t1	ARIC|g10342.t1	 2e-234	0.0154207437052136	0.164196133607735
135- 38:	ARIC|g32485.t1	ARIC|g10341.t1	 2e-167	0.0103936333010799	0.106372646579413
135- 39:	ARIC|g32486.t1	ARIC|g10340.t1	  3e-67	0.0278373501895888	0.0900800161156386
135- 40:	ARIC|g32487.t1	ARIC|g10339.t1	 3e-168	0.0476460223308786	0.152566296625531
135- 41:	ARIC|g32488.t1	ARIC|g10338.t1	      0	0.00824548182290234	0.124997365682851
135- 42:	ARIC|g32489.t1	ARIC|g10337.t1	 5e-196	0.00877844696214599	0.115836656808138
135- 43:	ARIC|g32490.t1	ARIC|g10336.t1	 2e-251	0.0128641728843405	0.0953392851369256
135- 44:	ARIC|g32491.t1	ARIC|g10335.t1	 2e-139	0.0271959620179861	0.137007644770058
135- 45:	ARIC|g32493.t1	ARIC|g10333.t1	 2e-104	0.0161296539157227	0.158062767299149
135- 46:	ARIC|g32494.t1	ARIC|g10332.t1	      0	0.0126653147131382	0.123150202705537
135- 47:	ARIC|g32495.t1	ARIC|g10331.t1	 2e-189	0.0269031033021408	0.169972892564963
135- 48:	ARIC|g32496.t1	ARIC|g10329.t1	 3e-208	0.0221568926452266	0.0766538250662555
135- 49:	ARIC|g32498.t1	ARIC|g10327.t1	 9e-286	0.0272212785811775	0.143756789172915
135- 50:	ARIC|g32500.t1	ARIC|g10325.t1	  1e-90	0.0055453117687037	0.108384954940512
135- 51:	ARIC|g32501.t1	ARIC|g10324.t1	 2e-125	0.0512797419335432	0.158109218864117
135- 52:	ARIC|g32502.t1	ARIC|g10323.t1	      0	0.0223208404386447	0.12313224227588
135- 53:	ARIC|g32503.t1	ARIC|g10322.t1	 1e-186	0.0221154234397307	0.146864760823644
135- 54:	ARIC|g32504.t1	ARIC|g10321.t1	 4e-186	0.0237307932143381	0.12659370294256
135- 55:	ARIC|g32505.t1	ARIC|g10320.t1	 9e-276	0.01235776394798	0.0864264476831885
135- 56:	ARIC|g32507.t1	ARIC|g10318.t1	  2e-95	0.00956950781531999	0.107970516691131
135- 57:	ARIC|g32508.t1	ARIC|g10317.t1	 8e-162	0.0375828124311786	0.17448950845386
135- 58:	ARIC|g32509.t1	ARIC|g10315.t1	 3e-228	0.213222105850541	0.592677540198262
135- 59:	ARIC|g32511.t1	ARIC|g10314.t1	  5e-93	0.0100926670204581	0.142317401461105
135- 60:	ARIC|g32512.t1	ARIC|g10313.t1	 2e-290	0.0194729923783946	0.139635634599018
135- 61:	ARIC|g32514.t1	ARIC|g10311.t1	 6e-247	0.0272964167921996	0.140826347292065
135- 62:	ARIC|g32516.t1	ARIC|g10309.t1	      0	0.0157420363794726	0.0986439063821529
135- 63:	ARIC|g32518.t1	ARIC|g10307.t1	 1e-233	0.0154346283125564	0.14333782769578
135- 64:	ARIC|g32519.t1	ARIC|g10306.t1	 4e-159	0.0336546989070258	0.112291971233645
135- 65:	ARIC|g32520.t1	ARIC|g10305.t1	 1e-169	0.046798804321253	0.167713535378455
135- 66:	ARIC|g32521.t1	ARIC|g10304.t1	      0	0.00273261676800319	0.0972870496859509
135- 67:	ARIC|g32522.t1	ARIC|g10302.t1	 3e-167	0.406122002694401	1.56285403083198
135- 68:	ARIC|g32524.t1	ARIC|g10301.t1	 6e-230	0.0569055523728506	0.150487593942028
135- 69:	ARIC|g32525.t1	ARIC|g10300.t1	  2e-54	0.267729610626604	0.306631191393578
## Alignment 136: score=3994.0 e_value=1.2e-313 N=80 Ar110&Ar142 plus
136-  0:	ARIC|g14863.t1	ARIC|g18728.t1	  1e-86	-2	-2
136-  1:	ARIC|g14864.t1	ARIC|g18729.t1	  5e-53	0.0671295911273716	0.0436608991675212
136-  2:	ARIC|g14865.t1	ARIC|g18730.t1	 2e-137	0.00542988797076534	0.0770667518799247
136-  3:	ARIC|g14867.t1	ARIC|g18732.t1	 2e-252	0.00974127521194326	0.0390888376466822
136-  4:	ARIC|g14868.t1	ARIC|g18734.t1	  2e-45	0.382768975567238	0.264075417760018
136-  5:	ARIC|g14869.t1	ARIC|g18736.t1	      0	0.0258174567716365	0.150852142980784
136-  6:	ARIC|g14870.t1	ARIC|g18737.t1	 6e-159	0.00767662792052015	0.127321021590327
136-  7:	ARIC|g14871.t1	ARIC|g18738.t1	 1e-247	0.023608506587555	0.101640990888412
136-  8:	ARIC|g14873.t1	ARIC|g18740.t1	      0	0.0160178213438719	0.0999486244352212
136-  9:	ARIC|g14874.t1	ARIC|g18741.t1	 9e-173	0.0143682555246999	0.104473240416683
136- 10:	ARIC|g14875.t1	ARIC|g18742.t1	 3e-170	0.0163668733992865	0.111013051207638
136- 11:	ARIC|g14876.t1	ARIC|g18743.t1	      0	0.00579681915352161	0.154420687724971
136- 12:	ARIC|g14877.t1	ARIC|g18744.t1	      0	0.0110954063647177	0.157605710974097
136- 13:	ARIC|g14878.t1	ARIC|g18745.t1	 1e-174	0.0268079733965485	0.150864641661478
136- 14:	ARIC|g14879.t1	ARIC|g18746.t1	 8e-120	0.0251508023788744	0.114701155654776
136- 15:	ARIC|g14880.t1	ARIC|g18747.t1	 8e-274	0.0303919425644302	0.134973647542631
136- 16:	ARIC|g14881.t1	ARIC|g18748.t1	      0	0.00950445034205467	0.114589798487756
136- 17:	ARIC|g14882.t1	ARIC|g18749.t1	 1e-150	0.0180781143590724	0.163721101074747
136- 18:	ARIC|g14883.t1	ARIC|g18750.t1	 2e-307	0.00460153549288894	0.0976172672235506
136- 19:	ARIC|g14884.t1	ARIC|g18751.t1	  2e-83	0.0431124355242183	0.200073130342575
136- 20:	ARIC|g14885.t1	ARIC|g18752.t1	 3e-213	0.152789077146927	0.184281569401931
136- 21:	ARIC|g14886.t1	ARIC|g18754.t1	  9e-87	0.0286617595372652	0.115100189337643
136- 22:	ARIC|g14887.t1	ARIC|g18755.t1	      0	0.0264863605183569	0.128718108001339
136- 23:	ARIC|g14888.t1	ARIC|g18756.t1	 8e-138	0.0554966099155849	0.114005703611317
136- 24:	ARIC|g14889.t1	ARIC|g18758.t1	      0	0.0229424405365361	0.145890799626671
136- 25:	ARIC|g14890.t1	ARIC|g18759.t1	 9e-306	0.040659322428166	0.162113160562538
136- 26:	ARIC|g14891.t1	ARIC|g18760.t1	 1e-109	0.00883012407281302	0.0630291953285242
136- 27:	ARIC|g14892.t1	ARIC|g18761.t1	      0	0.0426712574774768	0.151776366554434
136- 28:	ARIC|g14893.t1	ARIC|g18762.t1	      0	0.00650392026561136	0.106250556395195
136- 29:	ARIC|g14894.t1	ARIC|g18763.t1	      0	0.0186058853684216	0.0466790001289696
136- 30:	ARIC|g14895.t1	ARIC|g18764.t1	  3e-94	0.0595372336040305	0.174216663102301
136- 31:	ARIC|g14896.t1	ARIC|g18765.t1	 4e-121	0.0280312906356621	0.112173513396491
136- 32:	ARIC|g14897.t1	ARIC|g18766.t1	 1e-221	0.0161389512634994	0.125037299199605
136- 33:	ARIC|g14898.t1	ARIC|g18767.t1	 6e-196	0.0117547029559876	0.115784969059549
136- 34:	ARIC|g14899.t1	ARIC|g18768.t1	 2e-150	0.0114693660588423	0.157518119507468
136- 35:	ARIC|g14900.t1	ARIC|g18769.t1	  4e-75	0.0266826559253306	0.118100574339939
136- 36:	ARIC|g14901.t1	ARIC|g18770.t1	 1e-153	0.0140133215276384	0.125465633526181
136- 37:	ARIC|g14902.t1	ARIC|g18771.t1	      0	0.0185132479797306	0.146514185378682
136- 38:	ARIC|g14903.t1	ARIC|g18772.t1	      0	0.0318150994167375	0.185924612459169
136- 39:	ARIC|g14904.t1	ARIC|g18773.t1	 4e-144	0.0276858343508121	0.121346029909225
136- 40:	ARIC|g14905.t1	ARIC|g18776.t1	      0	0.0165824936805197	0.134487375433637
136- 41:	ARIC|g14906.t1	ARIC|g18777.t1	  5e-58	0.0785263388263846	0.152068784169476
136- 42:	ARIC|g14907.t1	ARIC|g18778.t1	  8e-74	0	0.212592216691662
136- 43:	ARIC|g14908.t1	ARIC|g18779.t1	 5e-254	0.0151317292819282	0.126652861368245
136- 44:	ARIC|g14910.t1	ARIC|g18781.t1	  9e-98	0	0.0929982312424282
136- 45:	ARIC|g14911.t1	ARIC|g18782.t1	 3e-201	0.014578308755074	0.134993034905758
136- 46:	ARIC|g14912.t1	ARIC|g18783.t1	 7e-228	0.0223918114609262	0.176364462413551
136- 47:	ARIC|g14913.t1	ARIC|g18784.t1	      0	0.0179120853848112	0.129707289666024
136- 48:	ARIC|g14914.t1	ARIC|g18785.t1	      0	0.0121147452607846	0.133515033475843
136- 49:	ARIC|g14915.t1	ARIC|g18786.t1	 3e-206	0.0244895918666374	0.1468630532781
136- 50:	ARIC|g14916.t1	ARIC|g18787.t1	      0	0.0209072771461912	0.146654155504798
136- 51:	ARIC|g14917.t1	ARIC|g18788.t1	 1e-113	0.00212992688410456	0.142344278364888
136- 52:	ARIC|g14918.t1	ARIC|g18789.t1	 7e-115	0.0107033695944393	0.0811601884801746
136- 53:	ARIC|g14919.t1	ARIC|g18790.t1	 3e-111	0.0248298538312805	0.156675895949
136- 54:	ARIC|g14920.t1	ARIC|g18791.t1	 3e-256	0.00296321070293431	0.147878806183152
136- 55:	ARIC|g14921.t1	ARIC|g18792.t1	 2e-103	0.00688341351823088	0.193431533469144
136- 56:	ARIC|g14922.t1	ARIC|g18793.t1	      0	0.0145820316135105	0.153413038678195
136- 57:	ARIC|g14923.t1	ARIC|g18794.t1	 3e-158	0.017382921908163	0.160457004982801
136- 58:	ARIC|g14924.t1	ARIC|g18795.t1	  1e-65	0.0426927829658175	0.19847813202413
136- 59:	ARIC|g14925.t1	ARIC|g18796.t1	 8e-227	0.0167695410241658	0.176959798539444
136- 60:	ARIC|g14926.t1	ARIC|g18797.t1	 5e-232	0.0131091184426984	0.148196535449811
136- 61:	ARIC|g14927.t1	ARIC|g18798.t1	 8e-100	0.00958862441190418	0.0787373144622211
136- 62:	ARIC|g14928.t1	ARIC|g18799.t1	 1e-171	0.0187357956092596	0.16456211297654
136- 63:	ARIC|g14929.t1	ARIC|g18800.t1	 2e-156	0.0108880719747366	0.156081884407642
136- 64:	ARIC|g14930.t1	ARIC|g18801.t1	  9e-71	0.0284694169245601	0.14615615254037
136- 65:	ARIC|g14931.t1	ARIC|g18802.t1	      0	0.0113059700218549	0.10003773258647
136- 66:	ARIC|g14932.t1	ARIC|g18803.t1	 3e-193	0	0.10081377231557
136- 67:	ARIC|g14933.t1	ARIC|g18804.t1	 2e-126	0.00395192747072016	0.0906191975408862
136- 68:	ARIC|g14934.t1	ARIC|g18805.t1	 3e-166	0.0118199934757918	0.12093714954632
136- 69:	ARIC|g14935.t1	ARIC|g18806.t1	 8e-169	0.0282521632984396	0.128063011716135
136- 70:	ARIC|g14937.t1	ARIC|g18808.t1	 2e-150	0.0192540415979859	0.0947267763029957
136- 71:	ARIC|g14938.t1	ARIC|g18809.t1	 4e-253	0.0355152722876027	0.168490309057079
136- 72:	ARIC|g14940.t1	ARIC|g18811.t1	      0	0.013056148060906	0.101749398864867
136- 73:	ARIC|g14941.t1	ARIC|g18812.t1	 6e-188	0.0139782729898083	0.0911711620452615
136- 74:	ARIC|g14942.t1	ARIC|g18813.t1	 6e-162	0.00478979807851697	0.105808948694929
136- 75:	ARIC|g14943.t1	ARIC|g18814.t1	 3e-129	0.0332823055948783	0.12369157812014
136- 76:	ARIC|g14944.t1	ARIC|g18815.t1	 2e-227	0.0491042914840613	0.117375642879159
136- 77:	ARIC|g14945.t1	ARIC|g18816.t1	      0	0.00786416440519924	0.13905012219731
136- 78:	ARIC|g14946.t1	ARIC|g18817.t1	 2e-225	0.0211418727631047	0.140606148211018
136- 79:	ARIC|g14947.t1	ARIC|g18818.t1	  1e-78	0.187453332060835	0.0474041962676053
## Alignment 137: score=1306.0 e_value=1.1e-80 N=27 Ar110&Ar226 minus
137-  0:	ARIC|g14912.t1	ARIC|g26986.t1	 3e-150	0.289263296533537	1.20871822727178
137-  1:	ARIC|g14913.t1	ARIC|g26985.t1	  1e-63	0.557992888830707	0.905513060246151
137-  2:	ARIC|g14914.t1	ARIC|g26984.t1	      0	0.151695615333667	1.16504971301718
137-  3:	ARIC|g14916.t1	ARIC|g26983.t1	 5e-106	0.448588966388958	0.889192618142733
137-  4:	ARIC|g14919.t1	ARIC|g26982.t1	  1e-33	0.522491547423295	1.81099444832258
137-  5:	ARIC|g14921.t1	ARIC|g26981.t1	  2e-85	0.132373930239397	1.49238183546457
137-  6:	ARIC|g14922.t1	ARIC|g26980.t1	      0	0.300006469758546	1.37621090331885
137-  7:	ARIC|g14923.t1	ARIC|g26979.t1	  1e-81	0.415663909944652	1.07846873990633
137-  8:	ARIC|g14927.t1	ARIC|g26977.t1	  1e-65	0.243725503391754	1.33436388928011
137-  9:	ARIC|g14931.t1	ARIC|g26975.t1	 2e-285	0.358317868147309	0.928878590901228
137- 10:	ARIC|g14933.t1	ARIC|g26974.t1	 2e-112	0.0568460551766521	1.10914469534424
137- 11:	ARIC|g14934.t1	ARIC|g26973.t1	 1e-124	0.185287355784827	1.16416243781203
137- 12:	ARIC|g14935.t1	ARIC|g26969.t1	 4e-129	0.260087709022166	1.34772287110156
137- 13:	ARIC|g14938.t1	ARIC|g26965.t1	  5e-57	0.444366891293328	0.48322539778868
137- 14:	ARIC|g14940.t1	ARIC|g26963.t1	      0	0.220293290180808	1.30722697879397
137- 15:	ARIC|g14941.t1	ARIC|g26962.t1	  1e-31	0.503200437861911	0.734420844550415
137- 16:	ARIC|g14944.t1	ARIC|g26960.t1	  8e-22	0.833175922351846	0.762480883112889
137- 17:	ARIC|g14945.t1	ARIC|g26957.t1	      0	0.203832127624054	1.47468904336557
137- 18:	ARIC|g14947.t1	ARIC|g26955.t1	 7e-158	0.425747688967137	0.86814033083239
137- 19:	ARIC|g14948.t1	ARIC|g26951.t1	  3e-79	0.0492585691493886	0.813747258431847
137- 20:	ARIC|g14949.t1	ARIC|g26950.t1	      0	0.241584191574871	1.2858040207061
137- 21:	ARIC|g14958.t1	ARIC|g26949.t1	 3e-201	0.298131906241772	0.987056435932275
137- 22:	ARIC|g14960.t1	ARIC|g26948.t1	 8e-146	0.289892775071979	0.9536500765101
137- 23:	ARIC|g14962.t1	ARIC|g26945.t1	  2e-20	0.988815915760821	0.563215689816887
137- 24:	ARIC|g14966.t1	ARIC|g26943.t1	  3e-41	0.208451325107919	0.787465531438924
137- 25:	ARIC|g14967.t1	ARIC|g26936.t1	  6e-72	0.153196292992447	0.396437391351501
137- 26:	ARIC|g14971.t1	ARIC|g26934.t1	 1e-270	0.224195666428335	1.02627610863881
## Alignment 138: score=726.0 e_value=7.1e-35 N=15 Ar110&Ar248 plus
138-  0:	ARIC|g14868.t1	ARIC|g28430.t1	 8e-134	0.0299132822772081	0.707689176365227
138-  1:	ARIC|g14873.t1	ARIC|g28435.t1	 1e-242	0.39124656902854	1.57525873648042
138-  2:	ARIC|g14874.t1	ARIC|g28436.t1	  3e-57	0.418766672374492	1.44231611416915
138-  3:	ARIC|g14878.t1	ARIC|g28437.t1	 6e-111	0.321852200350926	1.04987261778563
138-  4:	ARIC|g14881.t1	ARIC|g28440.t1	 5e-255	0.146742809587647	1.35027490791061
138-  5:	ARIC|g14885.t1	ARIC|g28442.t1	  9e-39	0.710815863337651	0.531044830617441
138-  6:	ARIC|g14887.t1	ARIC|g28443.t1	      0	0.425302451854318	1.101511639547
138-  7:	ARIC|g14888.t1	ARIC|g28445.t1	 1e-163	0.141089208317942	0.829840062105116
138-  8:	ARIC|g14889.t1	ARIC|g28449.t1	 5e-310	0.264125125889513	1.35632804934587
138-  9:	ARIC|g14890.t1	ARIC|g28450.t1	 4e-161	0.386252036347569	1.38589242423901
138- 10:	ARIC|g14894.t1	ARIC|g28452.t1	 4e-246	0.354397619354614	0.612640338660272
138- 11:	ARIC|g14895.t1	ARIC|g28453.t1	  6e-18	0.919841372683378	0.667250446721837
138- 12:	ARIC|g14896.t1	ARIC|g28457.t1	  2e-57	0.329939505223756	0.938273974359628
138- 13:	ARIC|g14899.t1	ARIC|g28458.t1	 2e-113	0.205795415936204	1.27771884562035
138- 14:	ARIC|g14900.t1	ARIC|g28459.t1	  6e-57	0.203467194808589	1.82521001655034
## Alignment 139: score=618.0 e_value=1.9e-29 N=13 Ar110&Ar322 minus
139-  0:	ARIC|g14940.t1	ARIC|g33591.t1	      0	0.219605104001568	1.21208653890636
139-  1:	ARIC|g14941.t1	ARIC|g33590.t1	  3e-42	0.485180085690682	0.81070129551318
139-  2:	ARIC|g14944.t1	ARIC|g33588.t1	  4e-22	0.988290169647496	0.872020160619344
139-  3:	ARIC|g14945.t1	ARIC|g33585.t1	      0	0.207075488432531	1.70357443837672
139-  4:	ARIC|g14947.t1	ARIC|g33583.t1	 3e-157	0.428826636621376	0.890835174929467
139-  5:	ARIC|g14948.t1	ARIC|g33577.t1	  3e-79	0.0492585691493886	0.813747258431847
139-  6:	ARIC|g14949.t1	ARIC|g33576.t1	      0	0.243821884979315	1.35608302797839
139-  7:	ARIC|g14958.t1	ARIC|g33575.t1	 2e-200	0.305601303392058	1.14571757175875
139-  8:	ARIC|g14960.t1	ARIC|g33574.t1	 7e-145	0.298276744502972	0.963848954374162
139-  9:	ARIC|g14962.t1	ARIC|g33570.t1	  5e-20	0.978508502151597	0.564894835839879
139- 10:	ARIC|g14966.t1	ARIC|g33568.t1	  5e-42	0.202339718305642	1.02163657409321
139- 11:	ARIC|g14967.t1	ARIC|g33558.t1	  2e-23	0.859069991776368	0.49377418465853
139- 12:	ARIC|g14971.t1	ARIC|g33557.t1	 1e-270	0.223807654360561	1.05118254487747
## Alignment 140: score=1705.0 e_value=1.2e-111 N=35 Ar110&Ar34 minus
140-  0:	ARIC|g14868.t1	ARIC|g1364.t1	 2e-133	0.033851735902807	0.633164969985452
140-  1:	ARIC|g14873.t1	ARIC|g1359.t1	 2e-245	0.390945375793927	1.55585495483313
140-  2:	ARIC|g14874.t1	ARIC|g1358.t1	  2e-55	0.410255825569656	1.52973556181191
140-  3:	ARIC|g14878.t1	ARIC|g1357.t1	 2e-109	0.316125555958085	1.05681178209744
140-  4:	ARIC|g14879.t1	ARIC|g1356.t1	  9e-48	0.503030813162728	0.753619340709946
140-  5:	ARIC|g14881.t1	ARIC|g1354.t1	 4e-255	0.145365170627587	1.57832572263014
140-  6:	ARIC|g14885.t1	ARIC|g1352.t1	  5e-38	0.729074798745735	0.572564425158958
140-  7:	ARIC|g14887.t1	ARIC|g1351.t1	      0	0.431179146682618	1.10109943688263
140-  8:	ARIC|g14888.t1	ARIC|g1349.t1	 5e-100	0.148842978968788	0.60719509403181
140-  9:	ARIC|g14889.t1	ARIC|g1345.t1	 1e-303	0.271433853207311	1.40743981290086
140- 10:	ARIC|g14890.t1	ARIC|g1344.t1	 2e-159	0.393685634806868	1.34114686102081
140- 11:	ARIC|g14894.t1	ARIC|g1342.t1	 5e-246	0.355242670198593	0.640985582223233
140- 12:	ARIC|g14895.t1	ARIC|g1341.t1	  1e-17	0.846129998668103	0.769710224572729
140- 13:	ARIC|g14896.t1	ARIC|g1337.t1	  1e-58	0.336845430829369	0.984732794325197
140- 14:	ARIC|g14899.t1	ARIC|g1336.t1	 4e-113	0.206967370420992	1.07982248800568
140- 15:	ARIC|g14900.t1	ARIC|g1335.t1	  6e-57	0.208371128481693	1.90482825107347
140- 16:	ARIC|g14902.t1	ARIC|g1330.t1	  6e-75	0.504892807475238	0.558712196948081
140- 17:	ARIC|g14903.t1	ARIC|g1329.t1	 2e-129	0.515269912043367	1.52894163693183
140- 18:	ARIC|g14904.t1	ARIC|g1327.t1	  8e-24	0.71059733388346	0.281046857020203
140- 19:	ARIC|g14906.t1	ARIC|g1325.t1	  5e-40	0.302509286155501	1.1716586992107
140- 20:	ARIC|g14907.t1	ARIC|g1324.t1	  2e-58	0.125175715574941	1.19027348599295
140- 21:	ARIC|g14908.t1	ARIC|g1322.t1	 2e-171	0.325103752671485	0.451732723105098
140- 22:	ARIC|g14912.t1	ARIC|g1321.t1	 2e-149	0.29294131415039	1.35165149501929
140- 23:	ARIC|g14913.t1	ARIC|g1320.t1	  4e-64	0.551635321807813	0.949961434438996
140- 24:	ARIC|g14914.t1	ARIC|g1319.t1	      0	0.150545403576937	1.147328451697
140- 25:	ARIC|g14916.t1	ARIC|g1318.t1	 1e-109	0.414767176407165	0.978838303436217
140- 26:	ARIC|g14919.t1	ARIC|g1316.t1	  7e-29	0.545504874736141	1.75730044608015
140- 27:	ARIC|g14921.t1	ARIC|g1315.t1	  4e-87	0.122932774548044	1.73973599441184
140- 28:	ARIC|g14922.t1	ARIC|g1314.t1	      0	0.300537906466269	1.29785002141253
140- 29:	ARIC|g14923.t1	ARIC|g1313.t1	  2e-80	0.420994946210766	0.972503245211693
140- 30:	ARIC|g14927.t1	ARIC|g1311.t1	  4e-67	0.230522872032024	1.26410589412067
140- 31:	ARIC|g14931.t1	ARIC|g1309.t1	 9e-293	0.309617090140503	0.858152244399636
140- 32:	ARIC|g14933.t1	ARIC|g1308.t1	 1e-111	0.0646504309220247	1.06349256894752
140- 33:	ARIC|g14934.t1	ARIC|g1307.t1	 5e-126	0.182549046347353	1.13936875159187
140- 34:	ARIC|g14935.t1	ARIC|g1304.t1	 4e-130	0.258852609737006	1.2732510439634
## Alignment 141: score=546.0 e_value=6.3e-22 N=11 Ar110&Ar612 plus
141-  0:	ARIC|g14950.t1	ARIC|g43732.t1	  1e-73	0.075630775763093	0.0749620307639257
141-  1:	ARIC|g14957.t1	ARIC|g43734.t1	      0	0.0193602504220732	0.259036444835231
141-  2:	ARIC|g14958.t1	ARIC|g43735.t1	      0	0.00884096681403168	0.118377010163886
141-  3:	ARIC|g14959.t1	ARIC|g43736.t1	      0	0.0216388538422523	0.185628862547806
141-  4:	ARIC|g14960.t1	ARIC|g43737.t1	 5e-267	0.00844418615059155	0.124236402904038
141-  5:	ARIC|g14961.t1	ARIC|g43738.t1	      0	0.0201367626476718	0.147511523565463
141-  6:	ARIC|g14962.t1	ARIC|g43739.t1	      0	0.00985547064140066	0.0831780532647983
141-  7:	ARIC|g14963.t1	ARIC|g43740.t1	  1e-46	0.0865733206660668	0.165350870068534
141-  8:	ARIC|g14964.t1	ARIC|g43741.t1	 3e-151	0.0278530301157322	0.16879290904101
141-  9:	ARIC|g14965.t1	ARIC|g43742.t1	 2e-224	0.0101917204806593	0.104437415243521
141- 10:	ARIC|g14966.t1	ARIC|g43743.t1	  2e-63	0.00764094479061736	0.0691848208872768
## Alignment 142: score=300.0 e_value=9.8e-08 N=6 Ar110&Ar863 plus
142-  0:	ARIC|g14972.t1	ARIC|g47100.t1	 2e-237	0.0136503904553661	0.043713476729645
142-  1:	ARIC|g14973.t1	ARIC|g47101.t1	 5e-158	0.00174266706344939	0.0767933639165995
142-  2:	ARIC|g14974.t1	ARIC|g47102.t1	      0	0.0235833726162353	0.109609434738812
142-  3:	ARIC|g14975.t1	ARIC|g47103.t1	 1e-160	0.00163867332702146	0.125709157033994
142-  4:	ARIC|g14976.t1	ARIC|g47104.t1	 2e-149	0.00163643866913497	0.12814782087943
142-  5:	ARIC|g14977.t1	ARIC|g47105.t1	 2e-143	0.0317310153278893	0.0460620556295598
## Alignment 143: score=250.0 e_value=3.8e-07 N=5 Ar110&Ar951 plus
143-  0:	ARIC|g14949.t1	ARIC|g47880.t1	      0	0.0271664653687409	0.146773852572228
143-  1:	ARIC|g14950.t1	ARIC|g47881.t1	 9e-139	0.0141409403368379	0.0504656953385535
143-  2:	ARIC|g14951.t1	ARIC|g47882.t1	  3e-25	0.126713713829518	0.0571286310356377
143-  3:	ARIC|g14952.t1	ARIC|g47883.t1	 7e-146	0.0216051499394977	0.0449091912865614
143-  4:	ARIC|g14953.t1	ARIC|g47884.t1	      0	0.0319129525656547	0.108655251921342
## Alignment 144: score=349.0 e_value=2.7e-10 N=7 Ar1100&Ar317 plus
144-  0:	ARIC|g48866.t1	ARIC|g33356.t1	  7e-32	0.247808068254915	0.146694723258636
144-  1:	ARIC|g48867.t1	ARIC|g33357.t1	 8e-107	0.0473955224034518	0.0981224288732716
144-  2:	ARIC|g48868.t1	ARIC|g33358.t1	 3e-297	0.0258682885565898	0.130524881851918
144-  3:	ARIC|g48869.t1	ARIC|g33359.t1	 2e-269	0.0343178430461648	0.12040627545361
144-  4:	ARIC|g48870.t1	ARIC|g33360.t1	  1e-31	0.139829710052154	0.249452819882469
144-  5:	ARIC|g48872.t1	ARIC|g33362.t1	 1e-114	0.126712982826104	0.0993262799964025
144-  6:	ARIC|g48874.t1	ARIC|g33363.t1	 9e-226	0.0464275589363662	0.126939721259339
## Alignment 145: score=299.0 e_value=1.4e-08 N=6 Ar1101&Ar117 plus
145-  0:	ARIC|g48880.t1	ARIC|g15739.t1	  2e-92	0.358404451009036	0.398701080709947
145-  1:	ARIC|g48882.t1	ARIC|g15742.t1	 1e-205	0.176891598776207	0.189499677397516
145-  2:	ARIC|g48883.t1	ARIC|g15743.t1	 4e-284	0.0284290594418119	0.112958139841601
145-  3:	ARIC|g48884.t1	ARIC|g15744.t1	 6e-174	0.0112532881310043	0.0686192553184992
145-  4:	ARIC|g48885.t1	ARIC|g15745.t1	  4e-53	0.0166963416809071	0.0909220007249782
145-  5:	ARIC|g48886.t1	ARIC|g15746.t1	  2e-75	0.0263281146827997	0.0569593594669001
## Alignment 146: score=350.0 e_value=4.5e-10 N=7 Ar1102&Ar59 plus
146-  0:	ARIC|g48888.t1	ARIC|g6211.t1	 1e-140	0.0276574548059122	0.126816842558889
146-  1:	ARIC|g48890.t1	ARIC|g6213.t1	 5e-175	0.0125686637413129	0.184340702474999
146-  2:	ARIC|g48891.t1	ARIC|g6214.t1	 1e-202	0.0197156850254117	0.116882403685462
146-  3:	ARIC|g48892.t1	ARIC|g6215.t1	 2e-193	0.0563976701819	0.130479950551862
146-  4:	ARIC|g48893.t1	ARIC|g6216.t1	  1e-70	0.0451992588085718	0.164397782424095
146-  5:	ARIC|g48894.t1	ARIC|g6217.t1	  3e-62	0.0067835397438339	0.171420712082988
146-  6:	ARIC|g48895.t1	ARIC|g6218.t1	 7e-239	0.0224315785444299	0.10167493923951
## Alignment 147: score=335.0 e_value=3.2e-11 N=7 Ar111&Ar132 minus
147-  0:	ARIC|g14978.t1	ARIC|g17682.t1	  7e-90	0.315843613752683	1.13337396865192
147-  1:	ARIC|g14980.t1	ARIC|g17680.t1	      0	0.355404067494388	1.14606533612618
147-  2:	ARIC|g14982.t1	ARIC|g17677.t1	 3e-189	0.472465549595121	0.844323428375038
147-  3:	ARIC|g14989.t1	ARIC|g17670.t1	  1e-16	0.433356231745913	1.05320501916669
147-  4:	ARIC|g14994.t1	ARIC|g17663.t1	 4e-102	0.322902557896446	0.944808247031056
147-  5:	ARIC|g14995.t1	ARIC|g17662.t1	  1e-34	0.222716781927832	1.06364079367188
147-  6:	ARIC|g14996.t1	ARIC|g17660.t1	 3e-234	0.131103440296644	1.24475333764367
## Alignment 148: score=2003.0 e_value=2e-144 N=41 Ar111&Ar144 minus
148-  0:	ARIC|g15033.t1	ARIC|g19037.t1	 2e-172	0.723562624258265	0.753710292378753
148-  1:	ARIC|g15034.t1	ARIC|g19036.t1	  1e-30	0.225514617656241	2.02618326494744
148-  2:	ARIC|g15035.t1	ARIC|g19035.t1	  4e-90	0.370280040062306	1.85614223545087
148-  3:	ARIC|g15036.t1	ARIC|g19034.t1	  3e-59	0.537476248507561	0.857660538234873
148-  4:	ARIC|g15037.t1	ARIC|g19031.t1	 3e-102	0.356730371507001	1.12926692761534
148-  5:	ARIC|g15038.t1	ARIC|g19028.t1	 2e-129	0.281005332450563	1.54404434940611
148-  6:	ARIC|g15039.t1	ARIC|g19024.t1	      0	0.216621410998672	1.27580650996049
148-  7:	ARIC|g15040.t1	ARIC|g19023.t1	 1e-249	0.458287487406181	1.31826468003609
148-  8:	ARIC|g15044.t1	ARIC|g19018.t1	 2e-262	0.0972199096183896	1.08535007315993
148-  9:	ARIC|g15045.t1	ARIC|g19016.t1	  7e-96	0.0831565695567223	0.79191161754617
148- 10:	ARIC|g15046.t1	ARIC|g19014.t1	  7e-87	0.461071292802389	0.290968402143858
148- 11:	ARIC|g15047.t1	ARIC|g19012.t1	  2e-70	0.25969991345756	1.51929799439575
148- 12:	ARIC|g15048.t1	ARIC|g19011.t1	 2e-105	0.135460643918013	1.46166022011974
148- 13:	ARIC|g15050.t1	ARIC|g19009.t1	 1e-189	0.230002069801095	1.64048649770508
148- 14:	ARIC|g15051.t1	ARIC|g19008.t1	 3e-113	0.416100124429359	0.549112003772411
148- 15:	ARIC|g15053.t1	ARIC|g19006.t1	 4e-144	0.349456616000837	1.24949256145426
148- 16:	ARIC|g15054.t1	ARIC|g19005.t1	 3e-125	0.100896077670913	0.893106042926042
148- 17:	ARIC|g15056.t1	ARIC|g19004.t1	  2e-28	0.492494165472606	0.390754637773581
148- 18:	ARIC|g15057.t1	ARIC|g19003.t1	 9e-142	0.377273029655652	1.31420420695697
148- 19:	ARIC|g15058.t1	ARIC|g19001.t1	  1e-62	0.277230504778661	1.27892097129235
148- 20:	ARIC|g15064.t1	ARIC|g19000.t1	      0	0.285030007306766	1.52571627947953
148- 21:	ARIC|g15069.t1	ARIC|g18997.t1	  3e-54	0.150905166378366	0.868998475973981
148- 22:	ARIC|g15070.t1	ARIC|g18996.t1	 3e-202	0.337811901262143	2.13082005387585
148- 23:	ARIC|g15074.t1	ARIC|g18995.t1	  6e-25	0.488713557964919	1.00193254080748
148- 24:	ARIC|g15075.t1	ARIC|g18993.t1	  1e-57	0.22278020184113	1.28060665782272
148- 25:	ARIC|g15077.t1	ARIC|g18987.t1	 9e-134	0.3631025267366	1.27407420690559
148- 26:	ARIC|g15079.t1	ARIC|g18985.t1	  4e-45	0.410793972990483	0.6733201836605
148- 27:	ARIC|g15080.t1	ARIC|g18983.t1	 8e-217	0.0936651061917474	1.90550051367345
148- 28:	ARIC|g15081.t1	ARIC|g18980.t1	 2e-181	0.212286581509218	1.41133921566433
148- 29:	ARIC|g15082.t1	ARIC|g18979.t1	 2e-156	0.411697714171152	1.30216210613501
148- 30:	ARIC|g15083.t1	ARIC|g18978.t1	 2e-146	0.332703805422538	1.27183027522199
148- 31:	ARIC|g15086.t1	ARIC|g18975.t1	 5e-161	0.296118073120822	1.60139800599558
148- 32:	ARIC|g15087.t1	ARIC|g18973.t1	 2e-166	0.214666621569159	1.46003093651408
148- 33:	ARIC|g15088.t1	ARIC|g18971.t1	 2e-211	0.31312304460897	1.25462956783844
148- 34:	ARIC|g15089.t1	ARIC|g18970.t1	  2e-94	0.296854289698883	1.3903271580092
148- 35:	ARIC|g15090.t1	ARIC|g18969.t1	  2e-69	0.448485034644919	1.28199292397742
148- 36:	ARIC|g15092.t1	ARIC|g18965.t1	  2e-68	0.569423651987082	0.993779201255313
148- 37:	ARIC|g15094.t1	ARIC|g18958.t1	  8e-91	0.24412787133705	2.18461500308885
148- 38:	ARIC|g15095.t1	ARIC|g18956.t1	 2e-176	0.180919666610901	1.49889171129169
148- 39:	ARIC|g15096.t1	ARIC|g18955.t1	 2e-234	0.20061098391928	1.76311181549077
148- 40:	ARIC|g15097.t1	ARIC|g18954.t1	  2e-41	0.761631010907467	1.59405213723659
## Alignment 149: score=831.0 e_value=5.5e-43 N=17 Ar111&Ar181 minus
149-  0:	ARIC|g14998.t1	ARIC|g23391.t1	  5e-27	0.633491075507135	0.965860109606699
149-  1:	ARIC|g15001.t1	ARIC|g23389.t1	      0	0.0893348560971516	1.425735538125
149-  2:	ARIC|g15003.t1	ARIC|g23388.t1	 5e-118	0.286276767943451	1.68851217776275
149-  3:	ARIC|g15007.t1	ARIC|g23385.t1	 5e-167	0.385575827270771	1.58751995869647
149-  4:	ARIC|g15008.t1	ARIC|g23384.t1	 2e-104	0.181578687500952	0.847019285434849
149-  5:	ARIC|g15009.t1	ARIC|g23383.t1	  3e-43	0.612901849142235	1.17640172407222
149-  6:	ARIC|g15013.t1	ARIC|g23381.t1	 5e-156	0.1454528633457	1.34825516885875
149-  7:	ARIC|g15014.t1	ARIC|g23380.t1	  1e-45	1.29881941628399	0.462836862072098
149-  8:	ARIC|g15015.t1	ARIC|g23379.t1	      0	0.312821537900856	1.4672200874487
149-  9:	ARIC|g15016.t1	ARIC|g23378.t1	  4e-67	0.161223783735889	1.22046813098687
149- 10:	ARIC|g15017.t1	ARIC|g23373.t1	  2e-72	0.201707587383655	2.65168842927793
149- 11:	ARIC|g15019.t1	ARIC|g23367.t1	 8e-234	0.604194705635879	1.26754670920036
149- 12:	ARIC|g15021.t1	ARIC|g23366.t1	 2e-124	0.575340809063556	1.32946884229648
149- 13:	ARIC|g15024.t1	ARIC|g23364.t1	 6e-121	0.178075405089976	1.81805290458302
149- 14:	ARIC|g15025.t1	ARIC|g23363.t1	  5e-71	0.300382678191699	0.950884658030022
149- 15:	ARIC|g15027.t1	ARIC|g23362.t1	  2e-44	0.305368445291466	1.24917365000054
149- 16:	ARIC|g15029.t1	ARIC|g23358.t1	      0	0.181412242810238	1.50920805553928
## Alignment 150: score=1317.0 e_value=3.7e-81 N=27 Ar111&Ar241 minus
150-  0:	ARIC|g15031.t1	ARIC|g27992.t1	  6e-67	0.254021062712123	0.27262568175685
150-  1:	ARIC|g15033.t1	ARIC|g27988.t1	 4e-175	0.729285452294963	0.760379501120964
150-  2:	ARIC|g15034.t1	ARIC|g27987.t1	  5e-31	0.217224969437282	1.27503828205391
150-  3:	ARIC|g15035.t1	ARIC|g27986.t1	  3e-93	0.349415141486177	1.93114459946241
150-  4:	ARIC|g15036.t1	ARIC|g27985.t1	  4e-64	0.502945009048542	0.86954425497737
150-  5:	ARIC|g15037.t1	ARIC|g27982.t1	 5e-101	0.358050286053247	1.1345649628916
150-  6:	ARIC|g15038.t1	ARIC|g27979.t1	 3e-130	0.277808730419638	1.3222678350348
150-  7:	ARIC|g15039.t1	ARIC|g27975.t1	      0	0.219753454792463	1.34564606890648
150-  8:	ARIC|g15040.t1	ARIC|g27974.t1	 8e-248	0.445206084248554	1.30878272431231
150-  9:	ARIC|g15044.t1	ARIC|g27969.t1	 5e-263	0.0963731385913847	1.06520722156267
150- 10:	ARIC|g15045.t1	ARIC|g27967.t1	  3e-96	0.0805393275175671	0.90195150164412
150- 11:	ARIC|g15046.t1	ARIC|g27965.t1	  4e-87	0.195020861104854	1.07341203638355
150- 12:	ARIC|g15047.t1	ARIC|g27962.t1	  3e-70	0.261885056015057	1.58785103072815
150- 13:	ARIC|g15048.t1	ARIC|g27961.t1	 1e-104	0.133197455298976	1.27086869405343
150- 14:	ARIC|g15050.t1	ARIC|g27959.t1	 1e-192	0.22493251997372	1.54650161911692
150- 15:	ARIC|g15051.t1	ARIC|g27958.t1	 1e-115	0.390478982494961	0.539171947618737
150- 16:	ARIC|g15053.t1	ARIC|g27956.t1	 5e-146	0.34679794773183	1.19468813637206
150- 17:	ARIC|g15054.t1	ARIC|g27955.t1	 3e-125	0.100966732318174	0.907378442833749
150- 18:	ARIC|g15056.t1	ARIC|g27954.t1	  4e-28	0.474466320129069	0.374854671387285
150- 19:	ARIC|g15057.t1	ARIC|g27953.t1	 2e-144	0.372494641856532	1.39069410855335
150- 20:	ARIC|g15058.t1	ARIC|g27951.t1	  1e-62	0.280690385974637	1.35908619475188
150- 21:	ARIC|g15064.t1	ARIC|g27950.t1	      0	0.275823360217373	1.559738174998
150- 22:	ARIC|g15069.t1	ARIC|g27947.t1	  6e-56	0.14711298370875	0.93090160957072
150- 23:	ARIC|g15070.t1	ARIC|g27946.t1	 1e-207	0.331472992883965	1.93564988646149
150- 24:	ARIC|g15074.t1	ARIC|g27945.t1	  9e-26	0.478927264711908	0.945773259558516
150- 25:	ARIC|g15075.t1	ARIC|g27943.t1	  2e-57	0.22278020184113	1.18408812850732
150- 26:	ARIC|g15077.t1	ARIC|g27937.t1	 9e-134	0.362366216363909	1.3005633548138
## Alignment 151: score=834.0 e_value=3.7e-42 N=17 Ar111&Ar258 minus
151-  0:	ARIC|g14998.t1	ARIC|g29120.t1	  3e-25	0.645889271334108	1.18161154179528
151-  1:	ARIC|g15001.t1	ARIC|g29118.t1	      0	0.0898688301675231	1.48334768139841
151-  2:	ARIC|g15003.t1	ARIC|g29117.t1	 2e-116	0.272992861071589	1.96249229469455
151-  3:	ARIC|g15007.t1	ARIC|g29114.t1	 2e-163	0.379257810122687	1.60288023241871
151-  4:	ARIC|g15008.t1	ARIC|g29113.t1	 2e-105	0.184487411100782	0.8359883436494
151-  5:	ARIC|g15009.t1	ARIC|g29112.t1	  2e-44	0.609138887970782	1.09424449201654
151-  6:	ARIC|g15013.t1	ARIC|g29110.t1	 5e-156	0.148417713644392	1.25733646703779
151-  7:	ARIC|g15014.t1	ARIC|g29109.t1	  1e-45	1.38775213449329	0.413523831011939
151-  8:	ARIC|g15015.t1	ARIC|g29108.t1	      0	0.310126885688944	1.60286763107118
151-  9:	ARIC|g15016.t1	ARIC|g29107.t1	  1e-55	0.324682592903872	0.596544601591067
151- 10:	ARIC|g15017.t1	ARIC|g29103.t1	  3e-72	0.198136304009493	2.06988727234676
151- 11:	ARIC|g15020.t1	ARIC|g29099.t1	 3e-207	0.585618776094281	1.27472840605795
151- 12:	ARIC|g15021.t1	ARIC|g29097.t1	 4e-124	0.575378468230254	1.48621160778257
151- 13:	ARIC|g15024.t1	ARIC|g29094.t1	 2e-120	0.186710187527534	1.62078216589834
151- 14:	ARIC|g15025.t1	ARIC|g29093.t1	  4e-70	0.298498268075911	1.01314450150692
151- 15:	ARIC|g15027.t1	ARIC|g29092.t1	  1e-43	0.329256346137958	1.315374312987
151- 16:	ARIC|g15029.t1	ARIC|g29088.t1	      0	0.185591926945033	1.55385593761856
## Alignment 152: score=2242.0 e_value=5.6e-156 N=45 Ar111&Ar269 minus
152-  0:	ARIC|g14978.t1	ARIC|g29767.t1	 2e-125	0.103512358973909	0.155729523583683
152-  1:	ARIC|g14979.t1	ARIC|g29766.t1	      0	0.0269108944950634	0.0744955513871922
152-  2:	ARIC|g14980.t1	ARIC|g29765.t1	      0	0.0181227162276467	0.09872178981802
152-  3:	ARIC|g14981.t1	ARIC|g29764.t1	 2e-251	0.025738729753266	0.159373853094729
152-  4:	ARIC|g14982.t1	ARIC|g29763.t1	 5e-309	0.0784400337072021	0.164075382535808
152-  5:	ARIC|g14983.t1	ARIC|g29762.t1	 4e-205	0.0570392723999328	0.119287838657194
152-  6:	ARIC|g14984.t1	ARIC|g29761.t1	      0	0.00636683656104141	0.120429768758554
152-  7:	ARIC|g14985.t1	ARIC|g29760.t1	 3e-102	0.0293435958691742	0.176674553484575
152-  8:	ARIC|g14987.t1	ARIC|g29758.t1	 7e-261	0.0261835252073405	0.182957018175097
152-  9:	ARIC|g14988.t1	ARIC|g29757.t1	 3e-166	0.00729311690717063	0.16623678036618
152- 10:	ARIC|g14990.t1	ARIC|g29756.t1	 3e-104	0.0211820315277346	0.107251719258483
152- 11:	ARIC|g14991.t1	ARIC|g29755.t1	 7e-101	0.0120848536073488	0.140707445687848
152- 12:	ARIC|g14993.t1	ARIC|g29753.t1	 2e-115	0.0186088112592791	0.171730853718752
152- 13:	ARIC|g14994.t1	ARIC|g29752.t1	 9e-187	0.0141377218214636	0.162039749454155
152- 14:	ARIC|g14995.t1	ARIC|g29751.t1	  1e-65	0.0295766692516588	0.118100574339939
152- 15:	ARIC|g14996.t1	ARIC|g29750.t1	 1e-302	0.00577401807041974	0.116902778030089
152- 16:	ARIC|g14997.t1	ARIC|g29749.t1	 8e-238	0.0141699308018775	0.138168627149138
152- 17:	ARIC|g14998.t1	ARIC|g29748.t1	  3e-89	0.018771284246396	0.088029962663003
152- 18:	ARIC|g14999.t1	ARIC|g29747.t1	 2e-249	0.0269759348066687	0.142931023913006
152- 19:	ARIC|g15000.t1	ARIC|g29746.t1	  5e-75	0.0164120334371308	0.150503021596613
152- 20:	ARIC|g15001.t1	ARIC|g29745.t1	      0	0.00185335435445815	0.121819243038598
152- 21:	ARIC|g15002.t1	ARIC|g29744.t1	 7e-107	0.0445518022618527	0.133190264783882
152- 22:	ARIC|g15004.t1	ARIC|g29742.t1	 7e-159	0.0505972160015723	0.157941523063599
152- 23:	ARIC|g15006.t1	ARIC|g29740.t1	  7e-54	0.0750858072638652	0.145799042302831
152- 24:	ARIC|g15007.t1	ARIC|g29739.t1	      0	0.0122741344538079	0.0898421530447641
152- 25:	ARIC|g15008.t1	ARIC|g29738.t1	 1e-184	0.00695254109721486	0.130054644852002
152- 26:	ARIC|g15009.t1	ARIC|g29737.t1	 1e-158	0.0227635075681039	0.182556936580344
152- 27:	ARIC|g15012.t1	ARIC|g29734.t1	      0	0.0203316135180243	0.154597324568567
152- 28:	ARIC|g15013.t1	ARIC|g29733.t1	 2e-197	0.00981207780735349	0.111480768012216
152- 29:	ARIC|g15014.t1	ARIC|g29731.t1	 1e-161	0.0367020765896461	0.0918517828853573
152- 30:	ARIC|g15015.t1	ARIC|g29730.t1	      0	0.0170575914234984	0.162695314478572
152- 31:	ARIC|g15016.t1	ARIC|g29729.t1	  8e-87	0	0.147325050739977
152- 32:	ARIC|g15017.t1	ARIC|g29728.t1	 4e-106	0	0.089603006946946
152- 33:	ARIC|g15018.t1	ARIC|g29727.t1	 2e-150	0.0130031700820638	0.128405896206014
152- 34:	ARIC|g15019.t1	ARIC|g29725.t1	 6e-243	0.621539010790292	1.18683407346051
152- 35:	ARIC|g15021.t1	ARIC|g29724.t1	      0	0.0303228206314808	0.109180102061067
152- 36:	ARIC|g15023.t1	ARIC|g29722.t1	 7e-186	0.00959136159098014	0.0686192553184993
152- 37:	ARIC|g15024.t1	ARIC|g29721.t1	 4e-164	0.00914180947685603	0.0647167426442557
152- 38:	ARIC|g15025.t1	ARIC|g29720.t1	 8e-143	0.0140519332931024	0.0758540671866302
152- 39:	ARIC|g15026.t1	ARIC|g29719.t1	 1e-303	0.0194329743256641	0.132520886276527
152- 40:	ARIC|g15027.t1	ARIC|g29718.t1	  4e-75	0.0216398318991545	0.129585331110239
152- 41:	ARIC|g15029.t1	ARIC|g29716.t1	      0	0.0100461051041057	0.10314328497107
152- 42:	ARIC|g15030.t1	ARIC|g29714.t1	 1e-255	0.0434937980155807	0.136840974635337
152- 43:	ARIC|g15031.t1	ARIC|g29713.t1	  1e-90	0	0.153539462991114
152- 44:	ARIC|g15032.t1	ARIC|g29712.t1	 4e-196	0.0195383087362215	0.155271146046092
## Alignment 153: score=2793.0 e_value=3.1e-207 N=56 Ar111&Ar33 minus
153-  0:	ARIC|g15033.t1	ARIC|g1300.t1	      0	0.0475661068487672	0.148645219572999
153-  1:	ARIC|g15034.t1	ARIC|g1299.t1	  4e-44	0	0.260397149988141
153-  2:	ARIC|g15035.t1	ARIC|g1298.t1	 6e-154	0.0345503172221375	0.13667869622814
153-  3:	ARIC|g15036.t1	ARIC|g1297.t1	 1e-149	0.0419847269915871	0.079334128642946
153-  4:	ARIC|g15037.t1	ARIC|g1296.t1	 8e-199	0.02784542552167	0.159480156504304
153-  5:	ARIC|g15038.t1	ARIC|g1295.t1	 8e-185	0.0261435901621575	0.141857874934811
153-  6:	ARIC|g15039.t1	ARIC|g1294.t1	      0	0.0133498965380858	0.126818058933729
153-  7:	ARIC|g15040.t1	ARIC|g1293.t1	      0	0.0302617832539499	0.158127545326481
153-  8:	ARIC|g15041.t1	ARIC|g1292.t1	 2e-160	0.0182218250463982	0.169815252492957
153-  9:	ARIC|g15042.t1	ARIC|g1291.t1	  5e-99	0.0161265571798887	0.140041833054704
153- 10:	ARIC|g15043.t1	ARIC|g1290.t1	 4e-218	0.0270377279754832	0.116866561892171
153- 11:	ARIC|g15044.t1	ARIC|g1289.t1	 3e-302	0.010923033009254	0.122034130661403
153- 12:	ARIC|g15045.t1	ARIC|g1288.t1	 3e-106	0.0222980459244956	0.0972609856982542
153- 13:	ARIC|g15046.t1	ARIC|g1287.t1	 6e-121	0.0181338585187935	0.0923295436089737
153- 14:	ARIC|g15047.t1	ARIC|g1286.t1	  4e-97	0.00246964619117836	0.111554244649899
153- 15:	ARIC|g15048.t1	ARIC|g1285.t1	 1e-284	0.00601550059562177	0.138455152695828
153- 16:	ARIC|g15050.t1	ARIC|g1283.t1	 8e-259	0.00894865202178542	0.139125907283501
153- 17:	ARIC|g15051.t1	ARIC|g1282.t1	 6e-176	0.0256155146628641	0.0542432678084662
153- 18:	ARIC|g15053.t1	ARIC|g1281.t1	 8e-251	0.020666022475803	0.113895110910554
153- 19:	ARIC|g15054.t1	ARIC|g1280.t1	 1e-148	0	0.111315003838705
153- 20:	ARIC|g15056.t1	ARIC|g1278.t1	  2e-56	0.0115460907619163	0.0706404112947758
153- 21:	ARIC|g15057.t1	ARIC|g1277.t1	      0	0.021157428665723	0.140341436346223
153- 22:	ARIC|g15058.t1	ARIC|g1276.t1	 6e-103	0.00937878575678767	0.175704161381742
153- 23:	ARIC|g15059.t1	ARIC|g1275.t1	 2e-290	0.0132055351972393	0.151123163851228
153- 24:	ARIC|g15060.t1	ARIC|g1273.t1	  6e-43	0.475965019728254	1.20586655767329
153- 25:	ARIC|g15063.t1	ARIC|g1271.t1	      0	0.0115047109662367	0.189770068099814
153- 26:	ARIC|g15064.t1	ARIC|g1270.t1	      0	0.0108196626963651	0.136135930670777
153- 27:	ARIC|g15068.t1	ARIC|g1269.t1	 6e-132	0.0144691752077997	0.172491567164072
153- 28:	ARIC|g15069.t1	ARIC|g1268.t1	  3e-83	0.00884966019836629	0.11169245729408
153- 29:	ARIC|g15070.t1	ARIC|g1267.t1	      0	0.019541896922801	0.164626712084332
153- 30:	ARIC|g15071.t1	ARIC|g1266.t1	 7e-233	0.0104304158280534	0.119966173133885
153- 31:	ARIC|g15072.t1	ARIC|g1265.t1	 1e-194	0.00796115391992067	0.149050939826463
153- 32:	ARIC|g15073.t1	ARIC|g1264.t1	 2e-282	0.00930100278465844	0.172375671222131
153- 33:	ARIC|g15074.t1	ARIC|g1263.t1	  2e-64	0.0204965787403306	0.0364813554167594
153- 34:	ARIC|g15075.t1	ARIC|g1262.t1	  2e-84	0	0.131095546037613
153- 35:	ARIC|g15076.t1	ARIC|g1261.t1	 4e-260	0.0168113505963539	0.135305549105147
153- 36:	ARIC|g15077.t1	ARIC|g1260.t1	      0	0.0304868390483091	0.148258887112876
153- 37:	ARIC|g15078.t1	ARIC|g1259.t1	      0	0.0132885815038914	0.137920636941882
153- 38:	ARIC|g15079.t1	ARIC|g1258.t1	 2e-145	0.0059171904563722	0.121207068836201
153- 39:	ARIC|g15080.t1	ARIC|g1257.t1	 2e-245	0.00649571015801099	0.146418721222397
153- 40:	ARIC|g15081.t1	ARIC|g1256.t1	 2e-252	0.0149469366092283	0.135644869610502
153- 41:	ARIC|g15082.t1	ARIC|g1255.t1	      0	0.00910284256239941	0.110312634453125
153- 42:	ARIC|g15083.t1	ARIC|g1254.t1	 4e-274	0.0113115785659278	0.147377496153064
153- 43:	ARIC|g15084.t1	ARIC|g1252.t1	 3e-184	0.0693101948867312	0.19441600804756
153- 44:	ARIC|g15086.t1	ARIC|g1251.t1	 3e-264	0.0156650877109345	0.144515762551702
153- 45:	ARIC|g15087.t1	ARIC|g1250.t1	 6e-254	0.00883229049286889	0.118415648592504
153- 46:	ARIC|g15088.t1	ARIC|g1249.t1	      0	0.0468411913782037	0.174386394599954
153- 47:	ARIC|g15089.t1	ARIC|g1248.t1	 5e-157	0.0157382824142001	0.182293925576228
153- 48:	ARIC|g15090.t1	ARIC|g1247.t1	 7e-178	0.00849065671836165	0.169501834846004
153- 49:	ARIC|g15091.t1	ARIC|g1246.t1	 3e-226	0.0125335237326827	0.1603033147705
153- 50:	ARIC|g15092.t1	ARIC|g1245.t1	 2e-176	0.0544000015837922	0.12216555897624
153- 51:	ARIC|g15093.t1	ARIC|g1244.t1	  3e-88	0.0573040597013569	0.276696248058373
153- 52:	ARIC|g15094.t1	ARIC|g1242.t1	 1e-135	0.00533019714616736	0.157156146021032
153- 53:	ARIC|g15095.t1	ARIC|g1241.t1	 1e-234	0.0355332901372867	0.201792821551731
153- 54:	ARIC|g15096.t1	ARIC|g1240.t1	      0	0.00830615084173823	0.157850141526956
153- 55:	ARIC|g15097.t1	ARIC|g1239.t1	 8e-136	0.0810915652900633	0.147195554602957
## Alignment 154: score=335.0 e_value=3.2e-11 N=7 Ar111&Ar77 minus
154-  0:	ARIC|g14978.t1	ARIC|g8932.t1	  1e-85	0.262018044670076	0.921134407100817
154-  1:	ARIC|g14980.t1	ARIC|g8930.t1	      0	0.349420654974744	1.15715905791686
154-  2:	ARIC|g14982.t1	ARIC|g8927.t1	 1e-189	0.468544458844763	0.852734017637491
154-  3:	ARIC|g14989.t1	ARIC|g8920.t1	  2e-15	0.468769743793706	0.935508937637758
154-  4:	ARIC|g14994.t1	ARIC|g8913.t1	 2e-101	0.329056595076934	0.929776426700154
154-  5:	ARIC|g14995.t1	ARIC|g8912.t1	  1e-35	0.204130458136888	1.01485661535224
154-  6:	ARIC|g14996.t1	ARIC|g8910.t1	 2e-234	0.130355983860334	1.08730497000562
## Alignment 155: score=488.0 e_value=1e-22 N=10 Ar111&Ar86 plus
155-  0:	ARIC|g15086.t1	ARIC|g10392.t1	 5e-162	0.292149560795309	1.58418253731266
155-  1:	ARIC|g15087.t1	ARIC|g10394.t1	 5e-165	0.219022319017657	1.44803736495866
155-  2:	ARIC|g15088.t1	ARIC|g10396.t1	 2e-235	0.281451900505019	1.03182104323838
155-  3:	ARIC|g15089.t1	ARIC|g10397.t1	  3e-94	0.294015797272423	1.44540258458334
155-  4:	ARIC|g15090.t1	ARIC|g10398.t1	 3e-122	0.210744813225738	1.1608934800022
155-  5:	ARIC|g15092.t1	ARIC|g10402.t1	  9e-67	0.572265764859764	0.922824173457807
155-  6:	ARIC|g15094.t1	ARIC|g10409.t1	  5e-91	0.248679618892672	1.78760655920255
155-  7:	ARIC|g15095.t1	ARIC|g10411.t1	 1e-175	0.181842201702723	1.56230108082874
155-  8:	ARIC|g15096.t1	ARIC|g10412.t1	 4e-236	0.20739290599372	2.02301260769848
155-  9:	ARIC|g15097.t1	ARIC|g10413.t1	  2e-40	0.753726908969427	1.49503463279334
## Alignment 156: score=427.0 e_value=1e-16 N=9 Ar112&Ar122 minus
156-  0:	ARIC|g15171.t1	ARIC|g16521.t1	 4e-153	0.397917759585858	1.15405679946499
156-  1:	ARIC|g15176.t1	ARIC|g16520.t1	 1e-154	0.529585902736423	0.588261411943431
156-  2:	ARIC|g15185.t1	ARIC|g16518.t1	 2e-149	0.447692313192667	2.60392501545741
156-  3:	ARIC|g15186.t1	ARIC|g16517.t1	 9e-209	0.150994601729166	1.01183260530048
156-  4:	ARIC|g15190.t1	ARIC|g16516.t1	  1e-66	0.619874374190901	0.923453405831269
156-  5:	ARIC|g15201.t1	ARIC|g16512.t1	 2e-148	0.229951992595029	2.32595001535063
156-  6:	ARIC|g15202.t1	ARIC|g16511.t1	  1e-91	0.498909715845353	1.38059067609389
156-  7:	ARIC|g15203.t1	ARIC|g16510.t1	  5e-39	0.573636184487832	0.592897796782802
156-  8:	ARIC|g15204.t1	ARIC|g16509.t1	 4e-308	0.112123867658318	1.25492369041243
## Alignment 157: score=1561.0 e_value=6.7e-102 N=32 Ar112&Ar306 plus
157-  0:	ARIC|g15099.t1	ARIC|g32701.t1	  6e-98	0.314292602572364	1.88246451128556
157-  1:	ARIC|g15101.t1	ARIC|g32702.t1	  1e-49	0.346198240001754	1.18404801351099
157-  2:	ARIC|g15102.t1	ARIC|g32703.t1	 1e-310	0.204228224221358	0.782518081163918
157-  3:	ARIC|g15108.t1	ARIC|g32707.t1	 8e-147	0.152016572609607	2.55635027321506
157-  4:	ARIC|g15109.t1	ARIC|g32709.t1	 2e-129	0.307125644067969	1.17961541189691
157-  5:	ARIC|g15110.t1	ARIC|g32710.t1	  3e-33	0.436426779012322	0.929698666053119
157-  6:	ARIC|g15116.t1	ARIC|g32711.t1	  1e-62	0.292599457597184	3.05882183018717
[truncated: 2,529,039 more chars]
