# Supplementary material for: Comparative genomics of bdelloid rotifers: Insights from desiccating and nondesiccating species
Source: PLoS Biol. 2018 Apr 24;16(4):e2004830. doi: 10.1371/journal.pbio.2004830 (PMC5916493; doi:10.1371/journal.pbio.2004830)
Supplement: S4 Data — (TGZ) [file pbio.2004830.s004.tgz › mcscanx/Av.collinearity.kaks.score]

block_num	chrom1	chrom2	collinear_genes	total_genes1	total_genes2	orientation	score_block1	score_block2	score_avg	ka_avg	ks_avg
0	Av1	Av1000	6	8	8	plus	0.75000	0.75000	0.75000	0.01358	0.03955
1	Av1	Av122	34	42	39	minus	0.80952	0.87179	0.84065	0.03447	0.05654
2	Av1	Av18	21	45	33	plus	0.46667	0.63636	0.55151	0.34389	0.64306
3	Av1	Av18	28	60	53	minus	0.46667	0.52830	0.49748	0.27488	0.64517
4	Av1	Av207	5	12	15	plus	0.41667	0.33333	0.37500	0.38722	0.51009
5	Av1	Av288	34	37	39	minus	0.91892	0.87179	0.89535	0.01068	0.03620
6	Av1	Av315	9	18	15	plus	0.50000	0.60000	0.55000	0.32403	0.74420
7	Av1	Av316	9	12	12	plus	0.75000	0.75000	0.75000	0.00882	0.03286
8	Av1	Av322	29	32	33	plus	0.90625	0.87879	0.89252	0.00776	0.03109
9	Av1	Av343	15	37	28	minus	0.40541	0.53571	0.47056	0.47681	0.62216
10	Av1	Av44	5	7	7	minus	0.71429	0.71429	0.71429	0.01005	0.03961
11	Av1	Av448	16	18	21	minus	0.88889	0.76190	0.82539	0.01566	0.03391
12	Av1	Av5	26	60	49	plus	0.43333	0.53061	0.48197	0.28327	0.66248
13	Av1	Av5	21	61	41	plus	0.34426	0.51220	0.42823	0.32594	0.61431
14	Av1	Av5	33	68	49	minus	0.48529	0.67347	0.57938	0.35129	0.68415
15	Av1	Av64	24	58	49	plus	0.41379	0.48980	0.45180	0.32169	0.65023
16	Av1	Av769	9	11	14	minus	0.81818	0.64286	0.73052	0.02194	0.03620
17	Av1	Av94	82	92	93	minus	0.89130	0.88172	0.88651	0.03165	0.05936
18	Av10	Av179	22	24	26	plus	0.91667	0.84615	0.88141	0.00687	0.02947
19	Av10	Av215	23	28	31	plus	0.82143	0.74194	0.78168	0.05449	0.06640
20	Av10	Av272	37	84	62	plus	0.44048	0.59677	0.51863	0.33524	0.63460
21	Av10	Av329	13	16	17	plus	0.81250	0.76471	0.78861	0.02668	0.04695
22	Av10	Av329	22	28	28	minus	0.78571	0.78571	0.78571	0.03706	0.05026
23	Av10	Av351	3	5	5	plus	0.60000	0.60000	0.60000	0.21490	0.11695
24	Av10	Av432	33	36	36	plus	0.91667	0.91667	0.91667	0.01048	0.03559
25	Av10	Av45	60	116	101	minus	0.51724	0.59406	0.55565	0.28512	0.63526
26	Av10	Av629	5	8	11	minus	0.62500	0.45455	0.53978	0.28658	0.58316
27	Av10	Av69	47	53	55	plus	0.88679	0.85455	0.87067	0.02521	0.04698
28	Av10	Av92	9	16	21	plus	0.56250	0.42857	0.49554	0.29494	0.61979
29	Av100	Av124	10	29	15	minus	0.34483	0.66667	0.50575	0.34178	0.61322
30	Av100	Av124	5	10	10	minus	0.50000	0.50000	0.50000	0.36654	0.62883
31	Av100	Av136	23	37	41	plus	0.62162	0.56098	0.59130	0.30301	0.60737
32	Av100	Av301	4	7	6	minus	0.57143	0.66667	0.61905	0.02535	0.03155
33	Av100	Av318	43	51	48	plus	0.84314	0.89583	0.86949	0.00987	0.03670
34	Av100	Av39	8	29	16	plus	0.27586	0.50000	0.38793	0.48427	0.53030
35	Av100	Av595	12	25	17	plus	0.48000	0.70588	0.59294	0.36958	0.58994
36	Av100	Av834	10	13	13	minus	0.76923	0.76923	0.76923	0.02779	0.04702
37	Av1008	Av109	8	12	10	minus	0.66667	0.80000	0.73334	0.00636	0.03699
38	Av1008	Av2	5	11	10	minus	0.45455	0.50000	0.47728	0.29104	0.61682
39	Av1008	Av423	5	11	10	plus	0.45455	0.50000	0.47728	0.29664	0.61022
40	Av101	Av111	4	10	16	plus	0.40000	0.25000	0.32500	0.36323	0.47048
41	Av101	Av144	7	16	15	plus	0.43750	0.46667	0.45208	0.28699	0.59548
42	Av101	Av257	4	10	16	plus	0.40000	0.25000	0.32500	0.36680	0.45443
43	Av101	Av291	31	34	38	plus	0.91176	0.81579	0.86377	0.01061	0.02719
44	Av101	Av306	26	50	45	minus	0.52000	0.57778	0.54889	0.41873	0.57901
45	Av101	Av418	28	53	42	minus	0.52830	0.66667	0.59749	0.34004	0.58892
46	Av101	Av50	43	48	51	plus	0.89583	0.84314	0.86949	0.02725	0.04089
47	Av101	Av595	6	16	10	minus	0.37500	0.60000	0.48750	0.23075	0.55269
48	Av101	Av625	5	17	14	plus	0.29412	0.35714	0.32563	0.44720	0.62041
49	Av101	Av632	21	26	26	minus	0.80769	0.80769	0.80769	0.05698	0.05553
50	Av101	Av824	5	16	8	plus	0.31250	0.62500	0.46875	0.24728	0.49020
51	Av101	Av86	14	22	18	plus	0.63636	0.77778	0.70707	0.02725	0.05061
52	Av101	Av894	4	10	8	minus	0.40000	0.50000	0.45000	0.33235	0.64158
53	Av1010	Av450	8	11	10	plus	0.72727	0.80000	0.76364	0.03247	0.04600
54	Av1018	Av185	4	6	15	plus	0.66667	0.26667	0.46667	0.23112	0.62751
55	Av1018	Av233	4	7	7	minus	0.57143	0.57143	0.57143	0.08093	0.18214
56	Av102	Av146	5	8	9	minus	0.62500	0.55556	0.59028	0.05856	0.10161
57	Av102	Av149	27	39	45	plus	0.69231	0.60000	0.64616	0.07574	0.05164
58	Av102	Av372	25	37	34	plus	0.67568	0.73529	0.70548	0.05890	0.05097
59	Av102	Av497	8	13	13	plus	0.61538	0.61538	0.61538	0.02786	0.07513
60	Av1020	Av147	4	8	6	minus	0.50000	0.66667	0.58333	0.03071	0.06475
61	Av1021	Av35	7	9	9	minus	0.77778	0.77778	0.77778	0.01247	0.04116
62	Av1026	Av524	6	8	8	plus	0.75000	0.75000	0.75000	0.01536	0.04203
63	Av103	Av128	61	76	70	plus	0.80263	0.87143	0.83703	0.04505	0.04955
64	Av103	Av167	22	45	49	minus	0.48889	0.44898	0.46893	0.34832	0.64997
65	Av103	Av178	4	19	16	plus	0.21053	0.25000	0.23026	0.27677	0.58434
66	Av103	Av178	4	17	21	plus	0.23529	0.19048	0.21288	0.39619	0.68897
67	Av103	Av192	7	10	9	plus	0.70000	0.77778	0.73889	0.01332	0.02770
68	Av103	Av251	47	61	58	plus	0.77049	0.81034	0.79041	0.03349	0.04165
69	Av103	Av361	7	14	19	minus	0.50000	0.36842	0.43421	0.41105	0.58612
70	Av103	Av381	4	14	19	minus	0.28571	0.21053	0.24812	0.82238	0.42400
71	Av103	Av510	12	28	26	plus	0.42857	0.46154	0.44505	0.27137	0.67615
72	Av1030	Av200	6	8	8	minus	0.75000	0.75000	0.75000	0.00609	0.03112
73	Av1038	Av78	4	6	7	plus	0.66667	0.57143	0.61905	0.00645	0.03453
74	Av104	Av107	26	61	52	minus	0.42623	0.50000	0.46311	0.31652	0.59537
75	Av104	Av143	50	53	57	plus	0.94340	0.87719	0.91030	0.01172	0.03116
76	Av104	Av173	45	51	51	minus	0.88235	0.88235	0.88235	0.02944	0.06379
77	Av104	Av193	8	19	14	minus	0.42105	0.57143	0.49624	0.29146	0.59558
78	Av104	Av204	35	79	60	minus	0.44304	0.58333	0.51319	0.31167	0.59974
79	Av104	Av259	19	39	31	plus	0.48718	0.61290	0.55004	0.31426	0.58453
80	Av104	Av98	10	22	19	minus	0.45455	0.52632	0.49044	0.02186	0.04030
81	Av1043	Av23	4	8	8	minus	0.50000	0.50000	0.50000	0.02063	0.03622
82	Av1047	Av334	6	8	8	minus	0.75000	0.75000	0.75000	0.01910	0.03923
83	Av1048	Av262	8	11	10	minus	0.72727	0.80000	0.76364	0.01539	0.03084
84	Av105	Av142	51	57	57	plus	0.89474	0.89474	0.89474	0.01279	0.03349
85	Av105	Av24	36	74	59	plus	0.48649	0.61017	0.54833	0.38491	0.58089
86	Av105	Av59	27	36	30	minus	0.75000	0.90000	0.82500	0.01198	0.03583
87	Av105	Av59	16	18	18	minus	0.88889	0.88889	0.88889	0.00661	0.03438
88	Av105	Av9	10	23	18	plus	0.43478	0.55556	0.49517	0.26211	0.61741
89	Av1055	Av340	4	6	7	minus	0.66667	0.57143	0.61905	0.07990	0.05380
90	Av106	Av140	50	62	58	minus	0.80645	0.86207	0.83426	0.08193	0.11741
91	Av106	Av245	15	24	30	plus	0.62500	0.50000	0.56250	0.26409	0.70928
92	Av106	Av264	59	82	64	plus	0.71951	0.92188	0.82069	0.07752	0.13386
93	Av106	Av29	4	8	8	plus	0.50000	0.50000	0.50000	0.23226	0.66120
94	Av106	Av36	26	44	58	plus	0.59091	0.44828	0.51960	0.31525	0.69827
95	Av106	Av419	13	24	19	minus	0.54167	0.68421	0.61294	0.32529	0.57081
96	Av106	Av428	5	30	12	minus	0.16667	0.41667	0.29167	0.25325	0.54881
97	Av106	Av449	9	17	19	minus	0.52941	0.47368	0.50155	0.38197	0.57259
98	Av106	Av461	7	11	10	minus	0.63636	0.70000	0.66818	0.00492	0.03080
99	Av106	Av885	9	11	12	plus	0.81818	0.75000	0.78409	0.00925	0.03523
100	Av1064	Av37	4	7	6	minus	0.57143	0.66667	0.61905	0.01301	0.02569
101	Av107	Av143	17	20	39	plus	0.85000	0.43590	0.64295	0.37512	0.66064
102	Av107	Av143	29	65	69	minus	0.44615	0.42029	0.43322	0.28845	0.62873
103	Av107	Av18	10	21	20	plus	0.47619	0.50000	0.48810	0.44055	0.48847
104	Av107	Av204	71	76	73	plus	0.93421	0.97260	0.95341	0.01088	0.03486
105	Av107	Av23	6	9	13	plus	0.66667	0.46154	0.56410	0.37069	0.55134
106	Av107	Av23	16	20	36	minus	0.80000	0.44444	0.62222	0.29360	0.64019
107	Av107	Av448	10	12	13	plus	0.83333	0.76923	0.80128	0.06915	0.05763
108	Av107	Av5	10	22	20	minus	0.45455	0.50000	0.47728	0.40568	0.53580
109	Av107	Av670	18	21	21	minus	0.85714	0.85714	0.85714	0.00725	0.02786
110	Av107	Av71	8	10	11	plus	0.80000	0.72727	0.76364	0.01362	0.03481
111	Av1073	Av44	4	6	6	minus	0.66667	0.66667	0.66667	0.02923	0.04847
112	Av108	Av121	4	17	10	minus	0.23529	0.40000	0.31765	0.28732	0.68409
113	Av108	Av135	4	10	7	minus	0.40000	0.57143	0.48572	0.38483	0.62872
114	Av108	Av247	40	46	44	plus	0.86957	0.90909	0.88933	0.00901	0.03754
115	Av108	Av248	3	5	5	plus	0.60000	0.60000	0.60000	0.01487	0.03686
116	Av108	Av4	29	51	59	minus	0.56863	0.49153	0.53008	0.27321	0.60919
117	Av108	Av585	5	9	17	plus	0.55556	0.29412	0.42484	0.28655	0.63504
118	Av108	Av756	6	8	8	plus	0.75000	0.75000	0.75000	0.01036	0.04141
119	Av108	Av761	8	14	15	minus	0.57143	0.53333	0.55238	0.24178	0.64237
120	Av108	Av884	4	9	9	minus	0.44444	0.44444	0.44444	0.25844	0.56749
121	Av108	Av94	7	16	15	plus	0.43750	0.46667	0.45208	0.25732	0.62905
122	Av108	Av95	21	23	24	minus	0.91304	0.87500	0.89402	0.00560	0.02937
123	Av1082	Av671	4	6	6	plus	0.66667	0.66667	0.66667	0.05024	0.04912
124	Av109	Av12	16	18	19	plus	0.88889	0.84211	0.86550	0.00745	0.03150
125	Av109	Av188	47	52	52	plus	0.90385	0.90385	0.90385	0.02354	0.04682
126	Av109	Av2	13	28	19	plus	0.46429	0.68421	0.57425	0.32903	0.63717
127	Av109	Av42	9	19	24	plus	0.47368	0.37500	0.42434	0.24750	0.64994
128	Av109	Av423	12	28	19	minus	0.42857	0.63158	0.53008	0.35656	0.68063
129	Av109	Av48	27	30	30	plus	0.90000	0.90000	0.90000	0.00853	0.03259
130	Av109	Av68	13	19	17	minus	0.68421	0.76471	0.72446	0.04821	0.03737
131	Av109	Av859	7	10	13	minus	0.70000	0.53846	0.61923	0.25155	0.62119
132	Av11	Av118	10	20	16	minus	0.50000	0.62500	0.56250	0.23369	0.74225
133	Av11	Av201	5	9	11	plus	0.55556	0.45455	0.50506	0.33269	0.60354
134	Av11	Av201	4	16	15	plus	0.25000	0.26667	0.25833	0.45769	0.48986
135	Av11	Av201	4	13	15	minus	0.30769	0.26667	0.28718	0.20317	0.60441
136	Av11	Av220	29	36	32	plus	0.80556	0.90625	0.85591	0.00746	0.03402
137	Av11	Av231	31	82	62	minus	0.37805	0.50000	0.43902	0.41303	0.63868
138	Av11	Av307	34	53	55	plus	0.64151	0.61818	0.62984	0.27660	0.65748
139	Av11	Av309	32	37	35	minus	0.86486	0.91429	0.88958	0.02036	0.06589
140	Av11	Av326	26	42	39	minus	0.61905	0.66667	0.64286	0.24902	0.65016
141	Av11	Av33	29	82	60	plus	0.35366	0.48333	0.41849	0.40171	0.59634
142	Av11	Av33	4	14	7	plus	0.28571	0.57143	0.42857	0.41354	0.63280
143	Av11	Av339	4	12	6	minus	0.33333	0.66667	0.50000	0.27793	0.65845
144	Av11	Av52	9	16	15	plus	0.56250	0.60000	0.58125	0.30790	0.57474
145	Av11	Av52	4	16	14	plus	0.25000	0.28571	0.26786	0.57163	0.41529
146	Av11	Av52	5	21	16	minus	0.23810	0.31250	0.27530	0.25695	0.61489
147	Av11	Av593	20	27	25	plus	0.74074	0.80000	0.77037	0.01554	0.03754
148	Av11	Av608	4	14	7	minus	0.28571	0.57143	0.42857	0.39260	0.64710
149	Av11	Av82	87	96	94	minus	0.90625	0.92553	0.91589	0.01663	0.04136
150	Av11	Av89	53	58	59	plus	0.91379	0.89831	0.90605	0.01384	0.03513
151	Av110	Av198	27	86	49	plus	0.31395	0.55102	0.43249	0.27743	0.62403
152	Av110	Av353	17	24	23	plus	0.70833	0.73913	0.72373	0.01513	0.03234
153	Av110	Av444	39	46	45	minus	0.84783	0.86667	0.85725	0.01913	0.04869
154	Av110	Av49	30	88	48	plus	0.34091	0.62500	0.48296	0.26325	0.65148
155	Av110	Av509	37	41	42	plus	0.90244	0.88095	0.89170	0.00919	0.04004
156	Av110	Av601	21	25	25	plus	0.84000	0.84000	0.84000	0.01353	0.04510
157	Av1103	Av36	4	6	6	minus	0.66667	0.66667	0.66667	0.01480	0.03902
158	Av1109	Av3	4	6	7	plus	0.66667	0.57143	0.61905	0.01547	0.03117
159	Av111	Av137	7	20	23	plus	0.35000	0.30435	0.32717	0.41137	0.51455
160	Av111	Av209	4	15	18	minus	0.26667	0.22222	0.24445	0.55560	0.59318
161	Av111	Av257	53	59	62	plus	0.89831	0.85484	0.87658	0.01251	0.03597
162	Av111	Av316	9	13	11	minus	0.69231	0.81818	0.75524	0.02526	0.05213
163	Av111	Av374	21	28	25	plus	0.75000	0.84000	0.79500	0.02062	0.03945
164	Av111	Av50	24	29	27	plus	0.82759	0.88889	0.85824	0.01145	0.03233
165	Av111	Av639	5	19	18	plus	0.26316	0.27778	0.27047	0.35870	0.52304
166	Av111	Av86	9	34	39	plus	0.26471	0.23077	0.24774	0.43951	0.53019
167	Av1113	Av845	5	7	9	minus	0.71429	0.55556	0.63492	0.05709	0.05482
168	Av112	Av238	4	9	13	plus	0.44444	0.30769	0.37606	0.33357	0.55519
169	Av112	Av402	25	37	40	minus	0.67568	0.62500	0.65034	0.02724	0.06706
170	Av112	Av55	8	21	26	plus	0.38095	0.30769	0.34432	0.34300	0.70425
171	Av112	Av96	34	37	48	minus	0.91892	0.70833	0.81363	0.06508	0.05505
172	Av1125	Av30	3	5	5	plus	0.60000	0.60000	0.60000	0.05543	0.03548
173	Av1128	Av186	3	5	5	minus	0.60000	0.60000	0.60000	0.02318	0.04484
174	Av113	Av131	4	10	16	minus	0.40000	0.25000	0.32500	0.55441	0.56479
175	Av113	Av158	24	48	37	plus	0.50000	0.64865	0.57432	0.26512	0.59035
176	Av113	Av23	20	43	41	plus	0.46512	0.48780	0.47646	0.28759	0.54969
177	Av113	Av400	37	43	40	minus	0.86047	0.92500	0.89274	0.00911	0.03235
178	Av113	Av403	25	50	44	plus	0.50000	0.56818	0.53409	0.32774	0.60019
179	Av113	Av467	27	32	32	plus	0.84375	0.84375	0.84375	0.01299	0.03279
180	Av113	Av622	20	22	26	minus	0.90909	0.76923	0.83916	0.01773	0.05199
181	Av113	Av732	12	21	25	plus	0.57143	0.48000	0.52571	0.32958	0.57526
182	Av114	Av164	7	12	15	plus	0.58333	0.46667	0.52500	0.24226	0.66571
183	Av114	Av2	33	58	94	minus	0.56897	0.35106	0.46001	0.35054	0.61951
184	Av114	Av26	67	72	76	plus	0.93056	0.88158	0.90607	0.01398	0.03661
185	Av114	Av26	16	20	18	minus	0.80000	0.88889	0.84445	0.03975	0.05208
186	Av114	Av364	12	20	31	minus	0.60000	0.38710	0.49355	0.34544	0.61558
187	Av114	Av452	12	24	26	plus	0.50000	0.46154	0.48077	0.34750	0.65826
188	Av114	Av54	7	13	15	plus	0.53846	0.46667	0.50257	0.36333	0.60985
189	Av114	Av54	15	28	33	minus	0.53571	0.45455	0.49513	0.33642	0.65177
190	Av115	Av176	19	47	34	plus	0.40426	0.55882	0.48154	0.47801	0.61639
191	Av115	Av246	24	56	38	plus	0.42857	0.63158	0.53008	0.34350	0.56367
192	Av115	Av266	5	12	9	minus	0.41667	0.55556	0.48612	0.26325	0.76528
193	Av115	Av31	13	15	15	minus	0.86667	0.86667	0.86667	0.00508	0.03488
194	Av115	Av43	68	79	82	minus	0.86076	0.82927	0.84501	0.01638	0.03931
195	Av115	Av66	14	35	29	plus	0.40000	0.48276	0.44138	0.36737	0.68051
196	Av115	Av88	16	18	19	plus	0.88889	0.84211	0.86550	0.01286	0.03731
197	Av115	Av902	5	14	9	plus	0.35714	0.55556	0.45635	0.34591	0.73503
198	Av115	Av932	5	13	13	plus	0.38462	0.38462	0.38462	0.35465	0.58263
199	Av1154	Av898	4	6	6	minus	0.66667	0.66667	0.66667	0.01061	0.02853
200	Av1154	Av970	4	7	6	plus	0.57143	0.66667	0.61905	0.01408	0.03117
201	Av1159	Av557	3	5	5	minus	0.60000	0.60000	0.60000	0.01407	0.03426
202	Av116	Av185	38	49	45	minus	0.77551	0.84444	0.80998	0.05377	0.10754
203	Av116	Av19	4	6	7	minus	0.66667	0.57143	0.61905	0.01208	0.03907
204	Av116	Av233	13	32	22	plus	0.40625	0.59091	0.49858	0.21073	0.60054
205	Av116	Av35	47	55	59	plus	0.85455	0.79661	0.82558	0.03551	0.05121
206	Av116	Av58	9	20	17	plus	0.45000	0.52941	0.48971	0.20261	0.55280
207	Av116	Av592	12	34	20	minus	0.35294	0.60000	0.47647	0.32203	0.63610
208	Av116	Av6	14	31	26	plus	0.45161	0.53846	0.49504	0.35219	0.61507
209	Av1160	Av77	5	7	7	plus	0.71429	0.71429	0.71429	0.01027	0.03181
210	Av117	Av299	11	15	14	plus	0.73333	0.78571	0.75952	0.02116	0.04904
211	Av117	Av441	22	28	28	minus	0.78571	0.78571	0.78571	0.04552	0.05235
212	Av117	Av477	21	48	35	plus	0.43750	0.60000	0.51875	0.05090	0.05737
213	Av117	Av786	5	7	7	minus	0.71429	0.71429	0.71429	0.05100	0.08234
214	Av1173	Av557	4	6	6	plus	0.66667	0.66667	0.66667	0.00728	0.03746
215	Av1177	Av325	4	6	6	minus	0.66667	0.66667	0.66667	0.00354	0.02219
216	Av1178	Av95	3	5	5	minus	0.60000	0.60000	0.60000	0.00768	0.02855
217	Av118	Av138	12	21	35	minus	0.57143	0.34286	0.45715	0.30660	0.63599
218	Av118	Av138	9	15	22	minus	0.60000	0.40909	0.50455	0.24796	0.67148
219	Av118	Av212	9	14	25	plus	0.64286	0.36000	0.50143	0.20087	0.54908
220	Av118	Av307	17	22	24	minus	0.77273	0.70833	0.74053	0.01228	0.03675
221	Av118	Av354	3	5	5	plus	0.60000	0.60000	0.60000	0.01698	0.03495
222	Av118	Av398	4	7	10	plus	0.57143	0.40000	0.48572	0.31731	0.62741
223	Av118	Av47	13	27	18	plus	0.48148	0.72222	0.60185	0.25832	0.53719
224	Av118	Av505	10	12	13	plus	0.83333	0.76923	0.80128	0.01447	0.03451
225	Av118	Av60	41	54	51	minus	0.75926	0.80392	0.78159	0.02953	0.05317
226	Av118	Av69	5	7	8	plus	0.71429	0.62500	0.66965	0.04195	0.03036
227	Av118	Av79	16	26	28	plus	0.61538	0.57143	0.59340	0.27789	0.61511
228	Av118	Av79	10	17	26	plus	0.58824	0.38462	0.48643	0.20402	0.56171
229	Av118	Av82	10	16	20	plus	0.62500	0.50000	0.56250	0.23424	0.71435
230	Av119	Av12	6	12	13	minus	0.50000	0.46154	0.48077	0.53655	0.69377
231	Av119	Av2	87	93	95	plus	0.93548	0.91579	0.92563	0.01222	0.03738
232	Av119	Av26	45	90	77	minus	0.50000	0.58442	0.54221	0.34651	0.58996
233	Av119	Av333	32	74	55	plus	0.43243	0.58182	0.50713	0.31727	0.58167
234	Av12	Av133	48	86	75	plus	0.55814	0.64000	0.59907	0.32096	0.57739
235	Av12	Av134	86	91	93	minus	0.94505	0.92473	0.93489	0.02107	0.04482
236	Av12	Av137	7	12	17	plus	0.58333	0.41176	0.49755	0.25793	0.65611
237	Av12	Av2	22	53	37	plus	0.41509	0.59459	0.50484	0.32588	0.62457
238	Av12	Av2	17	28	35	minus	0.60714	0.48571	0.54642	0.34963	0.67996
239	Av12	Av26	8	10	10	plus	0.80000	0.80000	0.80000	0.00655	0.02838
240	Av12	Av297	24	39	33	plus	0.61538	0.72727	0.67132	0.31456	0.57240
241	Av12	Av344	12	14	18	plus	0.85714	0.66667	0.76191	0.02681	0.05010
242	Av12	Av423	10	24	16	minus	0.41667	0.62500	0.52083	0.37790	0.62331
243	Av12	Av539	11	13	14	minus	0.84615	0.78571	0.81593	0.00679	0.03464
244	Av12	Av597	10	18	19	minus	0.55556	0.52632	0.54094	0.25656	0.55721
245	Av12	Av74	26	32	31	minus	0.81250	0.83871	0.82560	0.03559	0.04300
246	Av12	Av80	29	32	35	minus	0.90625	0.82857	0.86741	0.03038	0.06405
247	Av12	Av812	6	8	8	minus	0.75000	0.75000	0.75000	0.09438	0.05284
248	Av12	Av84	25	48	58	plus	0.52083	0.43103	0.47593	0.28248	0.58222
249	Av120	Av187	20	35	47	plus	0.57143	0.42553	0.49848	0.29229	0.63595
250	Av120	Av190	32	46	75	plus	0.69565	0.42667	0.56116	0.27579	0.66983
251	Av120	Av192	35	54	79	plus	0.64815	0.44304	0.54560	0.25882	0.66368
252	Av120	Av21	26	30	29	minus	0.86667	0.89655	0.88161	0.02566	0.03370
253	Av120	Av243	35	37	40	minus	0.94595	0.87500	0.91047	0.00718	0.02859
254	Av120	Av388	15	37	38	plus	0.40541	0.39474	0.40007	0.25103	0.64917
255	Av120	Av43	7	15	23	minus	0.46667	0.30435	0.38551	0.29235	0.59693
256	Av120	Av534	27	37	30	minus	0.72973	0.90000	0.81486	0.04699	0.04959
257	Av1201	Av513	4	6	6	plus	0.66667	0.66667	0.66667	0.00636	0.03645
258	Av1207	Av88	4	6	6	minus	0.66667	0.66667	0.66667	0.00602	0.04113
259	Av121	Av268	4	20	22	plus	0.20000	0.18182	0.19091	0.41035	0.73240
260	Av121	Av268	4	18	11	minus	0.22222	0.36364	0.29293	0.26932	0.62448
261	Av121	Av285	24	27	31	plus	0.88889	0.77419	0.83154	0.00934	0.02866
262	Av121	Av289	10	40	36	plus	0.25000	0.27778	0.26389	0.24809	0.56675
263	Av121	Av360	9	31	29	minus	0.29032	0.31034	0.30033	0.26495	0.56248
264	Av121	Av4	6	10	10	plus	0.60000	0.60000	0.60000	0.00475	0.02925
265	Av121	Av558	6	8	8	minus	0.75000	0.75000	0.75000	0.00427	0.02483
266	Av121	Av59	48	54	59	minus	0.88889	0.81356	0.85122	0.02004	0.04060
267	Av121	Av63	8	18	20	plus	0.44444	0.40000	0.42222	0.37109	0.59167
268	Av1217	Av418	4	6	6	minus	0.66667	0.66667	0.66667	0.00427	0.02771
269	Av122	Av183	31	36	35	plus	0.86111	0.88571	0.87341	0.00593	0.03545
270	Av122	Av267	16	19	19	minus	0.84211	0.84211	0.84211	0.01105	0.03293
271	Av122	Av343	26	59	39	plus	0.44068	0.66667	0.55368	0.41679	0.60547
272	Av122	Av40	5	16	21	plus	0.31250	0.23810	0.27530	0.47190	0.55509
273	Av122	Av40	6	16	22	minus	0.37500	0.27273	0.32386	0.47514	0.56968
274	Av122	Av5	23	48	36	minus	0.47917	0.63889	0.55903	0.35750	0.61839
275	Av122	Av578	5	10	7	minus	0.50000	0.71429	0.60715	0.01784	0.04173
276	Av122	Av746	11	39	15	plus	0.28205	0.73333	0.50769	0.27065	0.55793
277	Av122	Av778	10	30	17	plus	0.33333	0.58824	0.46079	0.34977	0.58750
278	Av122	Av780	9	12	12	minus	0.75000	0.75000	0.75000	0.06891	0.08291
279	Av123	Av242	5	7	7	plus	0.71429	0.71429	0.71429	0.00882	0.02458
280	Av123	Av268	29	35	36	plus	0.82857	0.80556	0.81707	0.03794	0.04200
281	Av123	Av374	5	26	8	minus	0.19231	0.62500	0.40865	0.31815	0.51510
282	Av123	Av624	7	11	18	minus	0.63636	0.38889	0.51262	0.14164	0.13166
283	Av123	Av722	12	15	14	minus	0.80000	0.85714	0.82857	0.01145	0.03227
284	Av124	Av137	9	16	14	minus	0.56250	0.64286	0.60268	0.04068	0.03798
285	Av124	Av279	7	15	20	plus	0.46667	0.35000	0.40834	0.05030	0.04828
286	Av124	Av39	19	24	24	minus	0.79167	0.79167	0.79167	0.02928	0.03795
287	Av124	Av52	7	9	10	minus	0.77778	0.70000	0.73889	0.01876	0.02696
288	Av124	Av607	11	14	16	plus	0.78571	0.68750	0.73660	0.03551	0.04518
289	Av124	Av737	5	7	7	plus	0.71429	0.71429	0.71429	0.01041	0.02869
290	Av124	Av834	4	7	7	plus	0.57143	0.57143	0.57143	0.28080	0.65448
291	Av1241	Av505	3	5	5	minus	0.60000	0.60000	0.60000	0.00258	0.02935
292	Av125	Av27	28	53	63	minus	0.52830	0.44444	0.48637	0.31658	0.63533
293	Av125	Av390	7	19	15	plus	0.36842	0.46667	0.41754	0.34398	0.67039
294	Av125	Av71	6	10	17	minus	0.60000	0.35294	0.47647	0.20639	0.60296
295	Av125	Av91	46	85	94	plus	0.54118	0.48936	0.51527	0.30748	0.63983
296	Av126	Av280	17	27	48	minus	0.62963	0.35417	0.49190	0.28629	0.58840
297	Av126	Av29	23	34	60	minus	0.67647	0.38333	0.52990	0.27901	0.58062
298	Av126	Av394	4	8	7	minus	0.50000	0.57143	0.53571	0.05086	0.05808
299	Av126	Av65	26	32	29	plus	0.81250	0.89655	0.85452	0.02508	0.03539
300	Av126	Av661	13	21	16	minus	0.61905	0.81250	0.71578	0.04497	0.04076
301	Av126	Av75	7	10	11	plus	0.70000	0.63636	0.66818	0.01570	0.03242
302	Av127	Av150	83	92	91	plus	0.90217	0.91209	0.90713	0.01490	0.03857
303	Av127	Av314	4	10	9	minus	0.40000	0.44444	0.42222	0.28442	0.66755
304	Av127	Av469	17	37	27	minus	0.45946	0.62963	0.54455	0.33691	0.72835
305	Av127	Av54	4	10	10	minus	0.40000	0.40000	0.40000	0.27971	0.66305
306	Av127	Av563	8	17	14	plus	0.47059	0.57143	0.52101	0.26819	0.53884
307	Av127	Av614	7	15	12	plus	0.46667	0.58333	0.52500	0.29401	0.55376
308	Av127	Av8	10	28	24	plus	0.35714	0.41667	0.38690	0.26763	0.77699
309	Av127	Av931	6	9	12	minus	0.66667	0.50000	0.58333	0.38581	0.69849
310	Av128	Av167	9	15	21	plus	0.60000	0.42857	0.51428	0.26851	0.63887
311	Av128	Av167	6	16	18	minus	0.37500	0.33333	0.35417	0.24632	0.60901
312	Av128	Av178	7	24	37	plus	0.29167	0.18919	0.24043	0.43123	0.69420
313	Av128	Av178	4	16	16	plus	0.25000	0.25000	0.25000	0.36886	0.61401
314	Av128	Av28	20	25	24	plus	0.80000	0.83333	0.81666	0.04441	0.07749
315	Av128	Av361	9	15	21	plus	0.60000	0.42857	0.51428	0.25960	0.63232
316	Av128	Av381	4	11	19	minus	0.36364	0.21053	0.28709	0.39188	0.46882
317	Av128	Av510	5	16	18	plus	0.31250	0.27778	0.29514	0.19286	0.71046
318	Av128	Av53	16	19	19	minus	0.84211	0.84211	0.84211	0.03187	0.04587
319	Av128	Av544	5	14	21	minus	0.35714	0.23810	0.29762	0.40655	0.72992
320	Av129	Av129	47	56	52	minus	0.83929	0.90385	0.87157	0.02322	0.04458
321	Av129	Av15	7	10	9	plus	0.70000	0.77778	0.73889	0.00685	0.03832
322	Av129	Av383	17	61	40	plus	0.27869	0.42500	0.35184	0.44122	0.62268
323	Av129	Av383	15	56	37	minus	0.26786	0.40541	0.33664	0.40213	0.57774
324	Av129	Av49	18	64	40	plus	0.28125	0.45000	0.36562	0.37671	0.60676
325	Av129	Av49	17	54	43	minus	0.31481	0.39535	0.35508	0.41760	0.57670
326	Av13	Av13	8	19	17	plus	0.42105	0.47059	0.44582	0.33708	0.54349
327	Av13	Av159	7	15	16	minus	0.46667	0.43750	0.45208	0.43450	0.74553
328	Av13	Av162	14	26	22	plus	0.53846	0.63636	0.58741	0.23859	0.71400
329	Av13	Av184	17	37	30	minus	0.45946	0.56667	0.51306	0.26432	0.66766
330	Av13	Av229	19	34	46	minus	0.55882	0.41304	0.48593	0.33443	0.62321
331	Av13	Av229	17	19	19	minus	0.89474	0.89474	0.89474	0.00997	0.03511
332	Av13	Av246	9	11	11	plus	0.81818	0.81818	0.81818	0.08304	0.06517
333	Av13	Av34	10	17	27	minus	0.58824	0.37037	0.47930	0.28213	0.69608
334	Av13	Av38	84	96	94	minus	0.87500	0.89362	0.88431	0.01591	0.04518
335	Av13	Av385	21	49	39	plus	0.42857	0.53846	0.48352	0.35023	0.61063
336	Av13	Av41	42	81	68	minus	0.51852	0.61765	0.56808	0.26933	0.66312
337	Av13	Av473	29	33	36	plus	0.87879	0.80556	0.84218	0.02601	0.04361
338	Av13	Av478	23	55	41	plus	0.41818	0.56098	0.48958	0.28585	0.60706
339	Av13	Av549	19	23	21	plus	0.82609	0.90476	0.86542	0.00704	0.03072
340	Av13	Av561	14	17	18	plus	0.82353	0.77778	0.80066	0.01620	0.03980
341	Av13	Av561	13	31	24	plus	0.41935	0.54167	0.48051	0.34076	0.63855
342	Av13	Av71	6	15	13	minus	0.40000	0.46154	0.43077	0.55815	0.72344
343	Av13	Av775	13	16	15	minus	0.81250	0.86667	0.83959	0.02487	0.04738
344	Av130	Av14	101	111	107	minus	0.90991	0.94393	0.92692	0.02157	0.04347
345	Av130	Av168	31	68	50	plus	0.45588	0.62000	0.53794	0.34884	0.57426
346	Av130	Av58	16	36	25	minus	0.44444	0.64000	0.54222	0.34073	0.60624
347	Av130	Av72	51	108	83	plus	0.47222	0.61446	0.54334	0.35150	0.57639
348	Av131	Av403	8	15	14	minus	0.53333	0.57143	0.55238	0.03863	0.06702
349	Av131	Av42	12	20	16	plus	0.60000	0.75000	0.67500	0.07220	0.05815
350	Av131	Av465	5	7	8	minus	0.71429	0.62500	0.66965	0.31796	0.05803
351	Av131	Av467	4	16	10	minus	0.25000	0.40000	0.32500	0.25071	0.62904
352	Av131	Av788	7	18	11	plus	0.38889	0.63636	0.51262	0.03314	0.04657
353	Av131	Av806	9	15	17	plus	0.60000	0.52941	0.56471	0.02762	0.05151
354	Av132	Av149	18	27	24	minus	0.66667	0.75000	0.70833	0.08897	0.15730
355	Av132	Av176	4	11	9	plus	0.36364	0.44444	0.40404	0.52985	0.45532
356	Av132	Av203	8	14	14	plus	0.57143	0.57143	0.57143	0.43056	0.61404
357	Av132	Av203	6	14	11	minus	0.42857	0.54545	0.48701	0.42682	0.69798
358	Av132	Av338	20	22	25	minus	0.90909	0.80000	0.85454	0.05198	0.05682
359	Av132	Av349	25	33	31	minus	0.75758	0.80645	0.78202	0.03198	0.04535
360	Av132	Av76	16	20	19	minus	0.80000	0.84211	0.82106	0.05122	0.08888
361	Av132	Av8	4	11	8	plus	0.36364	0.50000	0.43182	0.46090	0.51622
362	Av132	Av95	6	14	10	plus	0.42857	0.60000	0.51428	0.32375	0.72782
363	Av132	Av95	9	15	17	minus	0.60000	0.52941	0.56471	0.41913	0.63134
364	Av133	Av134	47	73	85	minus	0.64384	0.55294	0.59839	0.32420	0.61565
365	Av133	Av2	19	22	21	plus	0.86364	0.90476	0.88420	0.00583	0.02678
366	Av133	Av297	31	35	34	plus	0.88571	0.91176	0.89874	0.01289	0.03593
367	Av133	Av84	16	18	20	plus	0.88889	0.80000	0.84445	0.01486	0.04784
368	Av134	Av2	10	28	19	minus	0.35714	0.52632	0.44173	0.35392	0.63753
369	Av134	Av297	24	40	33	minus	0.60000	0.72727	0.66363	0.31329	0.57981
370	Av134	Av84	14	26	30	minus	0.53846	0.46667	0.50257	0.36584	0.55743
371	Av135	Av203	15	38	27	minus	0.39474	0.55556	0.47515	0.28940	0.60044
372	Av135	Av293	36	45	40	minus	0.80000	0.90000	0.85000	0.02169	0.04868
373	Av135	Av463	16	20	22	minus	0.80000	0.72727	0.76364	0.03810	0.08883
374	Av135	Av82	9	11	14	plus	0.81818	0.64286	0.73052	0.01097	0.02621
375	Av135	Av90	4	9	8	minus	0.44444	0.50000	0.47222	0.41430	0.57519
376	Av135	Av95	25	54	43	plus	0.46296	0.58140	0.52218	0.29919	0.60275
377	Av135	Av95	6	11	17	minus	0.54545	0.35294	0.44920	0.35603	0.52848
378	Av136	Av318	21	41	36	plus	0.51220	0.58333	0.54777	0.30600	0.61311
379	Av137	Av2	15	18	17	minus	0.83333	0.88235	0.85784	0.02384	0.02937
380	Av137	Av301	12	20	32	plus	0.60000	0.37500	0.48750	0.27661	0.56385
381	Av137	Av335	15	17	18	minus	0.88235	0.83333	0.85784	0.01554	0.03088
382	Av137	Av39	14	21	40	minus	0.66667	0.35000	0.50833	0.27883	0.58655
383	Av137	Av50	8	23	19	plus	0.34783	0.42105	0.38444	0.38594	0.49377
384	Av137	Av609	8	14	11	minus	0.57143	0.72727	0.64935	0.08462	0.06220
385	Av137	Av639	7	19	18	plus	0.36842	0.38889	0.37866	0.05064	0.04262
386	Av137	Av80	7	17	13	minus	0.41176	0.53846	0.47511	0.35155	0.67279
387	Av137	Av944	5	7	8	minus	0.71429	0.62500	0.66965	0.04081	0.06214
388	Av138	Av138	30	34	35	plus	0.88235	0.85714	0.86974	0.01060	0.03635
389	Av138	Av15	21	30	24	plus	0.70000	0.87500	0.78750	0.05253	0.03284
390	Av138	Av174	9	37	14	minus	0.24324	0.64286	0.44305	0.39519	0.65399
391	Av138	Av294	7	9	10	plus	0.77778	0.70000	0.73889	0.00715	0.03096
392	Av138	Av354	6	20	10	minus	0.30000	0.60000	0.45000	0.32006	0.69860
393	Av138	Av505	4	16	11	minus	0.25000	0.36364	0.30682	0.38681	0.61736
394	Av139	Av139	4	11	8	minus	0.36364	0.50000	0.43182	0.13237	0.09002
395	Av139	Av332	27	35	32	minus	0.77143	0.84375	0.80759	0.04800	0.06265
396	Av139	Av461	5	8	8	plus	0.62500	0.62500	0.62500	0.01475	0.03921
397	Av139	Av485	4	8	7	minus	0.50000	0.57143	0.53571	0.05661	0.07976
398	Av139	Av520	8	10	10	minus	0.80000	0.80000	0.80000	0.09250	0.07315
399	Av14	Av151	27	29	30	minus	0.93103	0.90000	0.91552	0.00541	0.03044
400	Av14	Av168	6	12	14	plus	0.50000	0.42857	0.46429	0.21998	0.59219
401	Av14	Av168	41	100	78	minus	0.41000	0.52564	0.46782	0.28580	0.58440
402	Av14	Av233	6	18	12	plus	0.33333	0.50000	0.41667	0.23135	0.66767
403	Av14	Av422	30	32	34	plus	0.93750	0.88235	0.90992	0.00462	0.03166
404	Av14	Av471	40	46	44	plus	0.86957	0.90909	0.88933	0.01489	0.03708
405	Av14	Av58	35	71	59	plus	0.49296	0.59322	0.54309	0.34165	0.62996
406	Av14	Av58	12	27	28	plus	0.44444	0.42857	0.43651	0.37302	0.62489
407	Av14	Av620	8	19	17	plus	0.42105	0.47059	0.44582	0.28316	0.66030
408	Av14	Av72	6	12	14	plus	0.50000	0.42857	0.46429	0.25744	0.64216
409	Av14	Av72	69	152	131	minus	0.45395	0.52672	0.49033	0.32249	0.59014
410	Av140	Av264	19	51	32	minus	0.37255	0.59375	0.48315	0.33909	0.50588
411	Av140	Av29	23	26	27	plus	0.88462	0.85185	0.86823	0.01845	0.04373
412	Av140	Av419	12	21	19	plus	0.57143	0.63158	0.60150	0.18700	0.42387
413	Av140	Av428	16	55	28	plus	0.29091	0.57143	0.43117	0.26795	0.56398
414	Av140	Av449	5	8	7	plus	0.62500	0.71429	0.66965	0.00594	0.03564
415	Av140	Av8	12	27	21	minus	0.44444	0.57143	0.50794	0.27474	0.59240
416	Av141	Av144	4	7	8	plus	0.57143	0.50000	0.53571	0.21834	0.57906
417	Av141	Av190	5	10	10	minus	0.50000	0.50000	0.50000	0.33776	0.55074
418	Av141	Av213	30	50	67	minus	0.60000	0.44776	0.52388	0.40056	0.63939
419	Av141	Av243	22	24	24	plus	0.91667	0.91667	0.91667	0.03770	0.04731
420	Av141	Av273	38	46	45	plus	0.82609	0.84444	0.83526	0.01040	0.03594
421	Av141	Av311	15	31	37	plus	0.48387	0.40541	0.44464	0.35396	0.65863
422	Av141	Av62	7	9	10	plus	0.77778	0.70000	0.73889	0.07138	0.06961
423	Av142	Av22	18	20	20	minus	0.90000	0.90000	0.90000	0.00917	0.03448
424	Av142	Av24	42	87	77	plus	0.48276	0.54545	0.51411	0.33216	0.60271
425	Av142	Av869	11	13	13	minus	0.84615	0.84615	0.84615	0.00608	0.03217
426	Av143	Av204	5	15	8	plus	0.33333	0.62500	0.47917	0.30313	0.73471
427	Av143	Av204	29	69	62	minus	0.42029	0.46774	0.44401	0.29079	0.63005
428	Av143	Av23	50	58	56	minus	0.86207	0.89286	0.87746	0.03605	0.06631
429	Av143	Av670	11	22	13	minus	0.50000	0.84615	0.67307	0.36557	0.60076
430	Av144	Av15	33	56	67	plus	0.58929	0.49254	0.54092	0.30914	0.60340
431	Av144	Av15	33	56	70	minus	0.58929	0.47143	0.53036	0.31690	0.58144
432	Av144	Av151	12	15	14	plus	0.80000	0.85714	0.82857	0.00619	0.03234
433	Av144	Av157	7	11	10	plus	0.63636	0.70000	0.66818	0.01439	0.03572
434	Av144	Av174	51	57	55	minus	0.89474	0.92727	0.91101	0.02036	0.04366
435	Av144	Av306	21	27	23	minus	0.77778	0.91304	0.84541	0.01024	0.03331
436	Av144	Av62	13	22	38	plus	0.59091	0.34211	0.46651	0.27289	0.61530
437	Av144	Av632	9	16	17	minus	0.56250	0.52941	0.54595	0.22164	0.73057
438	Av145	Av20	33	44	43	minus	0.75000	0.76744	0.75872	0.03406	0.04630
439	Av145	Av364	7	15	9	plus	0.46667	0.77778	0.62223	0.03053	0.03377
440	Av146	Av195	21	29	25	plus	0.72414	0.84000	0.78207	0.01195	0.03628
441	Av146	Av20	14	22	21	minus	0.63636	0.66667	0.65152	0.06519	0.10689
442	Av146	Av201	8	10	11	plus	0.80000	0.72727	0.76364	0.00685	0.03921
443	Av146	Av236	11	23	21	minus	0.47826	0.52381	0.50104	0.06759	0.07754
444	Av146	Av255	11	30	32	minus	0.36667	0.34375	0.35521	0.33154	0.69221
445	Av146	Av468	5	14	13	minus	0.35714	0.38462	0.37088	0.47706	0.56701
446	Av146	Av681	8	23	22	plus	0.34783	0.36364	0.35574	0.33716	0.61754
447	Av147	Av2	20	23	24	minus	0.86957	0.83333	0.85145	0.01065	0.03234
448	Av147	Av208	22	31	29	minus	0.70968	0.75862	0.73415	0.03075	0.04490
449	Av147	Av26	5	21	13	plus	0.23810	0.38462	0.31136	0.28979	0.60419
450	Av147	Av539	9	14	14	plus	0.64286	0.64286	0.64286	0.04547	0.05889
451	Av147	Av80	12	15	14	plus	0.80000	0.85714	0.82857	0.01379	0.03814
452	Av148	Av154	11	14	13	minus	0.78571	0.84615	0.81593	0.04345	0.06420
453	Av148	Av305	10	21	17	plus	0.47619	0.58824	0.53221	0.42471	0.66632
454	Av148	Av305	4	12	7	minus	0.33333	0.57143	0.45238	0.19229	0.71138
455	Av148	Av399	9	19	14	plus	0.47368	0.64286	0.55827	0.37590	0.75175
456	Av148	Av437	13	18	18	plus	0.72222	0.72222	0.72222	0.01997	0.03151
457	Av148	Av650	4	12	7	minus	0.33333	0.57143	0.45238	0.19394	0.67581
458	Av148	Av88	22	24	28	minus	0.91667	0.78571	0.85119	0.01714	0.03022
459	Av149	Av46	6	9	11	plus	0.66667	0.54545	0.60606	0.03757	0.05734
460	Av15	Av15	90	95	97	minus	0.94737	0.92784	0.93761	0.01261	0.03450
461	Av15	Av174	37	80	59	plus	0.46250	0.62712	0.54481	0.29071	0.60382
462	Av15	Av174	43	93	66	minus	0.46237	0.65152	0.55695	0.30747	0.64945
463	Av15	Av797	7	24	15	plus	0.29167	0.46667	0.37917	0.39631	0.52885
464	Av15	Av797	6	16	13	minus	0.37500	0.46154	0.41827	0.35428	0.54053
465	Av150	Av469	15	38	27	minus	0.39474	0.55556	0.47515	0.33801	0.72421
466	Av150	Av563	9	19	17	plus	0.47368	0.52941	0.50155	0.29953	0.63732
467	Av150	Av614	8	17	15	plus	0.47059	0.53333	0.50196	0.33149	0.61484
468	Av150	Av8	9	28	24	plus	0.32143	0.37500	0.34821	0.26284	0.71101
469	Av150	Av931	5	8	11	minus	0.62500	0.45455	0.53978	0.31602	0.74210
470	Av1507	Av3	3	5	5	minus	0.60000	0.60000	0.60000	0.00761	0.02303
471	Av151	Av168	9	33	32	plus	0.27273	0.28125	0.27699	0.23533	0.60260
472	Av151	Av168	5	12	14	minus	0.41667	0.35714	0.38690	0.22022	0.61067
473	Av151	Av39	18	43	53	plus	0.41860	0.33962	0.37911	0.39554	0.58052
474	Av151	Av455	14	17	17	plus	0.82353	0.82353	0.82353	0.00932	0.03026
475	Av151	Av579	29	38	39	minus	0.76316	0.74359	0.75337	0.03473	0.08648
476	Av151	Av62	22	51	70	plus	0.43137	0.31429	0.37283	0.33518	0.60473
477	Av151	Av72	9	32	33	plus	0.28125	0.27273	0.27699	0.24027	0.60549
478	Av151	Av72	5	12	14	minus	0.41667	0.35714	0.38690	0.21852	0.59536
479	Av152	Av18	18	25	28	plus	0.72000	0.64286	0.68143	0.04859	0.05930
480	Av152	Av265	20	28	23	minus	0.71429	0.86957	0.79193	0.01471	0.03395
481	Av152	Av289	4	12	6	minus	0.33333	0.66667	0.50000	0.35223	0.53957
482	Av152	Av363	12	14	17	minus	0.85714	0.70588	0.78151	0.02495	0.05020
483	Av152	Av56	12	26	22	minus	0.46154	0.54545	0.50350	0.27327	0.56653
484	Av152	Av66	11	26	18	plus	0.42308	0.61111	0.51710	0.33509	0.50851
485	Av153	Av206	57	64	64	minus	0.89062	0.89062	0.89062	0.01499	0.04259
486	Av153	Av296	9	21	18	plus	0.42857	0.50000	0.46429	0.22835	0.54419
487	Av153	Av387	24	49	36	plus	0.48980	0.66667	0.57824	0.35297	0.60882
488	Av153	Av42	9	21	19	plus	0.42857	0.47368	0.45112	0.32564	0.49940
489	Av153	Av46	4	7	10	plus	0.57143	0.40000	0.48572	0.47336	0.50623
490	Av153	Av65	36	74	66	plus	0.48649	0.54545	0.51597	0.31423	0.60765
491	Av153	Av85	4	13	13	minus	0.30769	0.30769	0.30769	0.36368	0.46063
492	Av153	Av98	27	35	30	plus	0.77143	0.90000	0.83571	0.01093	0.03350
493	Av154	Av20	13	29	23	plus	0.44828	0.56522	0.50675	0.28270	0.60502
494	Av154	Av20	7	23	15	minus	0.30435	0.46667	0.38551	0.25438	0.71465
495	Av154	Av305	9	23	16	plus	0.39130	0.56250	0.47690	0.23657	0.68655
496	Av154	Av380	29	32	31	minus	0.90625	0.93548	0.92087	0.00610	0.03560
497	Av154	Av53	7	23	14	plus	0.30435	0.50000	0.40218	0.30362	0.64255
498	Av154	Av53	14	32	27	minus	0.43750	0.51852	0.47801	0.34394	0.62881
499	Av154	Av650	9	23	16	plus	0.39130	0.56250	0.47690	0.23531	0.66281
500	Av154	Av855	7	12	10	plus	0.58333	0.70000	0.64166	0.01950	0.03074
501	Av154	Av919	6	8	8	plus	0.75000	0.75000	0.75000	0.05501	0.04934
502	Av154	Av972	8	11	10	minus	0.72727	0.80000	0.76364	0.02016	0.03867
503	Av155	Av18	4	7	10	minus	0.57143	0.40000	0.48572	0.07845	0.06910
504	Av155	Av235	13	19	18	plus	0.68421	0.72222	0.70321	0.02685	0.03727
505	Av155	Av370	5	8	8	plus	0.62500	0.62500	0.62500	0.03655	0.05769
506	Av155	Av598	4	8	7	plus	0.50000	0.57143	0.53571	0.02422	0.03723
507	Av155	Av787	4	7	11	minus	0.57143	0.36364	0.46754	0.02216	0.04435
508	Av156	Av180	4	10	15	plus	0.40000	0.26667	0.33334	0.23659	0.66319
509	Av156	Av180	19	44	29	minus	0.43182	0.65517	0.54350	0.26234	0.64697
510	Av156	Av3	23	59	40	plus	0.38983	0.57500	0.48241	0.28531	0.64252
511	Av156	Av3	6	10	11	plus	0.60000	0.54545	0.57272	0.32126	0.69916
512	Av156	Av317	7	23	17	minus	0.30435	0.41176	0.35806	0.36095	0.55643
513	Av156	Av317	6	10	12	minus	0.60000	0.50000	0.55000	0.31718	0.69741
514	Av156	Av81	74	81	80	minus	0.91358	0.92500	0.91929	0.01343	0.03643
515	Av157	Av222	12	16	18	minus	0.75000	0.66667	0.70833	0.05821	0.03753
516	Av157	Av831	12	14	15	plus	0.85714	0.80000	0.82857	0.04680	0.04444
517	Av158	Av225	21	41	42	minus	0.51220	0.50000	0.50610	0.32689	0.64505
518	Av158	Av235	19	34	37	plus	0.55882	0.51351	0.53617	0.27854	0.65705
519	Av158	Av400	20	33	39	minus	0.60606	0.51282	0.55944	0.27135	0.57238
520	Av158	Av403	28	30	33	plus	0.93333	0.84848	0.89091	0.01227	0.03188
521	Av158	Av472	4	6	7	minus	0.66667	0.57143	0.61905	0.01263	0.02438
522	Av158	Av60	32	41	36	plus	0.78049	0.88889	0.83469	0.01287	0.03649
523	Av159	Av365	15	39	33	minus	0.38462	0.45455	0.41958	0.26887	0.62790
524	Av159	Av473	14	32	29	minus	0.43750	0.48276	0.46013	0.45889	0.71413
525	Av159	Av5	6	19	16	minus	0.31579	0.37500	0.34540	0.46316	0.65440
526	Av159	Av71	70	77	75	plus	0.90909	0.93333	0.92121	0.01346	0.04128
527	Av159	Av86	9	27	22	minus	0.33333	0.40909	0.37121	0.27581	0.65011
528	Av16	Av189	76	87	83	plus	0.87356	0.91566	0.89461	0.01249	0.03510
529	Av16	Av215	12	18	15	minus	0.66667	0.80000	0.73334	0.05599	0.07051
530	Av16	Av222	24	37	46	minus	0.64865	0.52174	0.58519	0.26249	0.65690
531	Av16	Av302	33	66	61	plus	0.50000	0.54098	0.52049	0.41174	0.58653
532	Av16	Av346	25	42	51	plus	0.59524	0.49020	0.54272	0.32341	0.64530
533	Av16	Av380	10	14	12	plus	0.71429	0.83333	0.77381	0.06771	0.06007
534	Av16	Av391	19	34	45	plus	0.55882	0.42222	0.49052	0.26109	0.60284
535	Av16	Av398	8	18	15	minus	0.44444	0.53333	0.48889	0.22856	0.66938
536	Av16	Av47	69	75	73	plus	0.92000	0.94521	0.93261	0.03087	0.04143
537	Av16	Av53	42	86	82	plus	0.48837	0.51220	0.50028	0.40089	0.58919
538	Av16	Av559	22	27	26	minus	0.81481	0.84615	0.83048	0.04218	0.08492
539	Av16	Av697	11	18	22	plus	0.61111	0.50000	0.55556	0.27199	0.67554
540	Av16	Av87	29	49	57	plus	0.59184	0.50877	0.55031	0.32411	0.62830
541	Av16	Av95	4	8	7	plus	0.50000	0.57143	0.53571	0.27208	0.56040
542	Av16	Av99	10	25	24	minus	0.40000	0.41667	0.40834	0.30168	0.61133
543	Av160	Av19	10	16	21	plus	0.62500	0.47619	0.55059	0.03143	0.02788
544	Av160	Av275	9	14	11	plus	0.64286	0.81818	0.73052	0.01919	0.03036
545	Av160	Av425	29	46	37	minus	0.63043	0.78378	0.70711	0.04458	0.05845
546	Av161	Av221	7	10	9	minus	0.70000	0.77778	0.73889	0.00594	0.03311
547	Av161	Av292	8	16	11	minus	0.50000	0.72727	0.61363	0.27317	0.77102
548	Av161	Av3	4	11	10	plus	0.36364	0.40000	0.38182	0.36356	0.64273
549	Av161	Av31	13	24	20	plus	0.54167	0.65000	0.59584	0.31730	0.71085
550	Av161	Av350	6	10	18	minus	0.60000	0.33333	0.46666	0.05869	0.04921
551	Av161	Av527	5	17	17	plus	0.29412	0.29412	0.29412	0.03184	0.04072
552	Av161	Av527	13	18	19	minus	0.72222	0.68421	0.70321	0.10128	0.07455
553	Av161	Av551	4	7	9	plus	0.57143	0.44444	0.50794	0.29514	0.69129
554	Av161	Av61	4	11	11	minus	0.36364	0.36364	0.36364	0.37559	0.63106
555	Av162	Av196	30	41	68	plus	0.73171	0.44118	0.58644	0.31280	0.65693
556	Av162	Av38	51	69	107	minus	0.73913	0.47664	0.60789	0.28156	0.66955
557	Av162	Av41	38	40	43	minus	0.95000	0.88372	0.91686	0.02201	0.04292
558	Av162	Av438	5	8	9	minus	0.62500	0.55556	0.59028	0.46467	0.64879
559	Av162	Av462	6	9	8	minus	0.66667	0.75000	0.70833	0.00169	0.02333
560	Av162	Av517	25	28	28	plus	0.89286	0.89286	0.89286	0.00863	0.03177
561	Av163	Av166	22	40	54	minus	0.55000	0.40741	0.47871	0.29430	0.59274
562	Av163	Av417	17	36	35	minus	0.47222	0.48571	0.47896	0.26359	0.66832
563	Av163	Av424	12	18	26	minus	0.66667	0.46154	0.56410	0.23047	0.63906
564	Av163	Av63	12	25	17	plus	0.48000	0.70588	0.59294	0.06469	0.04362
565	Av163	Av818	4	8	9	plus	0.50000	0.44444	0.47222	0.25211	0.50763
566	Av163	Av83	13	21	23	plus	0.61905	0.56522	0.59213	0.23347	0.67792
567	Av163	Av86	47	52	52	minus	0.90385	0.90385	0.90385	0.02228	0.06309
568	Av164	Av208	7	11	11	plus	0.63636	0.63636	0.63636	0.05076	0.05173
569	Av164	Av26	7	15	12	minus	0.46667	0.58333	0.52500	0.24114	0.67059
570	Av164	Av452	17	21	20	plus	0.80952	0.85000	0.82976	0.00698	0.03643
571	Av164	Av505	13	22	16	plus	0.59091	0.81250	0.70171	0.03397	0.04056
572	Av164	Av545	9	13	12	plus	0.69231	0.75000	0.72115	0.05964	0.04598
573	Av164	Av662	17	23	23	plus	0.73913	0.73913	0.73913	0.03086	0.04880
574	Av165	Av175	9	19	47	minus	0.47368	0.19149	0.33259	0.36636	0.56110
575	Av165	Av186	6	13	22	plus	0.46154	0.27273	0.36713	0.36794	0.62793
576	Av165	Av217	12	33	22	minus	0.36364	0.54545	0.45454	0.45003	0.57634
577	Av165	Av218	29	36	35	plus	0.80556	0.82857	0.81707	0.01220	0.03649
578	Av165	Av348	27	32	29	minus	0.84375	0.93103	0.88739	0.00967	0.03402
579	Av165	Av397	4	19	17	plus	0.21053	0.23529	0.22291	0.37220	0.54535
580	Av165	Av60	13	34	23	minus	0.38235	0.56522	0.47379	0.39862	0.60162
581	Av165	Av771	9	14	14	minus	0.64286	0.64286	0.64286	0.07192	0.04776
582	Av166	Av417	11	16	15	plus	0.68750	0.73333	0.71042	0.02652	0.08314
583	Av166	Av424	23	26	26	plus	0.88462	0.88462	0.88462	0.03065	0.06455
584	Av166	Av818	10	13	13	minus	0.76923	0.76923	0.76923	0.02959	0.03456
585	Av166	Av86	22	54	39	plus	0.40741	0.56410	0.48576	0.30278	0.59039
586	Av167	Av361	52	59	61	plus	0.88136	0.85246	0.86691	0.03683	0.06018
587	Av167	Av398	5	13	10	plus	0.38462	0.50000	0.44231	0.36436	0.57526
588	Av167	Av47	6	8	8	minus	0.75000	0.75000	0.75000	0.01335	0.04210
589	Av167	Av510	27	30	30	minus	0.90000	0.90000	0.90000	0.01155	0.03947
590	Av167	Av53	16	38	28	minus	0.42105	0.57143	0.49624	0.31617	0.61230
591	Av168	Av455	4	6	6	minus	0.66667	0.66667	0.66667	0.27874	0.61448
592	Av168	Av72	79	85	88	plus	0.92941	0.89773	0.91357	0.02213	0.04070
593	Av17	Av228	53	61	57	minus	0.86885	0.92982	0.89933	0.05818	0.05124
594	Av17	Av238	4	19	18	plus	0.21053	0.22222	0.21637	0.33484	0.50445
595	Av17	Av3	66	71	74	plus	0.92958	0.89189	0.91073	0.01588	0.03871
596	Av17	Av342	9	15	20	plus	0.60000	0.45000	0.52500	0.30455	0.67087
597	Av17	Av345	20	33	42	minus	0.60606	0.47619	0.54113	0.35581	0.56823
598	Av17	Av464	18	31	39	minus	0.58065	0.46154	0.52109	0.34543	0.53538
599	Av17	Av503	4	7	8	plus	0.57143	0.50000	0.53571	0.34416	0.48207
600	Av17	Av51	19	22	22	minus	0.86364	0.86364	0.86364	0.01203	0.03758
601	Av17	Av55	4	19	18	plus	0.21053	0.22222	0.21637	0.33684	0.54514
602	Av17	Av576	6	9	10	minus	0.66667	0.60000	0.63333	0.31832	0.47207
603	Av17	Av6	15	45	33	minus	0.33333	0.45455	0.39394	0.41664	0.67545
604	Av17	Av647	8	12	12	plus	0.66667	0.66667	0.66667	0.01285	0.03256
605	Av17	Av663	8	15	19	minus	0.53333	0.42105	0.47719	0.28395	0.59849
606	Av17	Av766	6	11	14	plus	0.54545	0.42857	0.48701	0.22616	0.46865
607	Av17	Av777	4	8	9	minus	0.50000	0.44444	0.47222	0.07864	0.09349
608	Av170	Av18	12	16	15	minus	0.75000	0.80000	0.77500	0.05579	0.06311
609	Av170	Av247	13	16	18	plus	0.81250	0.72222	0.76736	0.01043	0.03372
610	Av170	Av341	17	33	34	minus	0.51515	0.50000	0.50757	0.32906	0.54202
611	Av170	Av4	36	69	79	minus	0.52174	0.45570	0.48872	0.26364	0.59906
612	Av170	Av57	50	54	55	plus	0.92593	0.90909	0.91751	0.01172	0.03324
613	Av170	Av682	11	22	20	plus	0.50000	0.55000	0.52500	0.40496	0.62980
614	Av171	Av35	30	34	33	minus	0.88235	0.90909	0.89572	0.02581	0.03903
615	Av171	Av368	6	9	10	plus	0.66667	0.60000	0.63333	0.04722	0.05454
616	Av171	Av475	9	11	14	minus	0.81818	0.64286	0.73052	0.04587	0.04915
617	Av171	Av598	4	7	6	plus	0.57143	0.66667	0.61905	0.04206	0.06530
618	Av171	Av6	11	28	19	minus	0.39286	0.57895	0.48590	0.36498	0.57695
619	Av172	Av292	21	36	36	plus	0.58333	0.58333	0.58333	0.38108	0.61396
620	Av172	Av31	45	91	79	minus	0.49451	0.56962	0.53207	0.39469	0.66353
621	Av172	Av370	15	30	27	plus	0.50000	0.55556	0.52778	0.41209	0.65655
622	Av172	Av837	7	17	14	minus	0.41176	0.50000	0.45588	0.54433	0.75118
623	Av173	Av193	14	31	32	plus	0.45161	0.43750	0.44456	0.25841	0.60229
624	Av173	Av204	10	27	16	plus	0.37037	0.62500	0.49768	0.29631	0.58488
625	Av173	Av22	15	19	18	minus	0.78947	0.83333	0.81140	0.03907	0.04123
626	Av173	Av24	5	17	15	plus	0.29412	0.33333	0.31373	0.59658	0.64197
627	Av173	Av259	25	52	47	minus	0.48077	0.53191	0.50634	0.29276	0.58730
628	Av173	Av93	11	14	14	plus	0.78571	0.78571	0.78571	0.02335	0.05562
629	Av174	Av354	29	32	40	plus	0.90625	0.72500	0.81563	0.02930	0.04647
630	Av175	Av186	36	57	44	minus	0.63158	0.81818	0.72488	0.05910	0.06409
631	Av175	Av218	4	29	12	minus	0.13793	0.33333	0.23563	0.34226	0.50774
632	Av175	Av397	24	27	27	minus	0.88889	0.88889	0.88889	0.01473	0.03352
633	Av176	Av246	26	34	32	plus	0.76471	0.81250	0.78861	0.01937	0.03911
634	Av176	Av276	20	32	49	minus	0.62500	0.40816	0.51658	0.27868	0.65351
635	Av176	Av43	13	28	42	minus	0.46429	0.30952	0.38690	0.32749	0.61924
636	Av176	Av76	26	41	58	minus	0.63415	0.44828	0.54122	0.37424	0.61534
637	Av176	Av8	45	50	52	plus	0.90000	0.86538	0.88269	0.01725	0.03858
638	Av177	Av514	9	11	11	plus	0.81818	0.81818	0.81818	0.00951	0.03235
639	Av177	Av6	21	54	54	plus	0.38889	0.38889	0.38889	0.35631	0.55409
640	Av177	Av6	5	18	14	minus	0.27778	0.35714	0.31746	0.30489	0.51367
641	Av177	Av626	5	8	7	minus	0.62500	0.71429	0.66965	0.00794	0.03958
642	Av177	Av651	14	17	16	minus	0.82353	0.87500	0.84926	0.02093	0.05316
643	Av177	Av757	16	19	19	minus	0.84211	0.84211	0.84211	0.01411	0.04096
644	Av177	Av82	14	18	19	plus	0.77778	0.73684	0.75731	0.02599	0.04276
645	Av178	Av381	46	59	62	minus	0.77966	0.74194	0.76080	0.06384	0.08860
646	Av178	Av411	5	14	17	plus	0.35714	0.29412	0.32563	0.51878	0.58731
647	Av178	Av50	5	14	15	plus	0.35714	0.33333	0.34524	0.52058	0.59103
648	Av178	Av544	23	28	28	minus	0.82143	0.82143	0.82143	0.05075	0.06858
649	Av178	Av544	10	13	13	minus	0.76923	0.76923	0.76923	0.05288	0.06845
650	Av178	Av625	9	13	11	plus	0.69231	0.81818	0.75524	0.02059	0.04475
651	Av179	Av23	54	59	57	minus	0.91525	0.94737	0.93131	0.01727	0.04664
652	Av179	Av272	5	18	12	plus	0.27778	0.41667	0.34723	0.40420	0.69814
653	Av179	Av377	12	28	29	minus	0.42857	0.41379	0.42118	0.35856	0.56443
654	Av179	Av45	32	78	65	minus	0.41026	0.49231	0.45129	0.31271	0.59976
655	Av179	Av629	11	23	22	minus	0.47826	0.50000	0.48913	0.28416	0.53946
656	Av179	Av670	4	7	7	plus	0.57143	0.57143	0.57143	0.52583	0.51594
657	Av18	Av289	5	17	8	minus	0.29412	0.62500	0.45956	0.34658	0.63011
658	Av18	Av322	13	31	29	minus	0.41935	0.44828	0.43382	0.31410	0.58329
659	Av18	Av39	8	14	11	plus	0.57143	0.72727	0.64935	0.16351	0.08131
660	Av18	Av448	14	22	33	plus	0.63636	0.42424	0.53030	0.33333	0.65719
661	Av18	Av5	95	111	104	minus	0.85586	0.91346	0.88466	0.03312	0.05388
662	Av18	Av71	7	16	13	plus	0.43750	0.53846	0.48798	0.34964	0.50436
663	Av18	Av94	21	33	47	minus	0.63636	0.44681	0.54158	0.32735	0.65514
664	Av180	Av180	8	10	11	minus	0.80000	0.72727	0.76364	0.01094	0.03574
665	Av180	Av3	17	20	22	minus	0.85000	0.77273	0.81137	0.01222	0.03741
666	Av180	Av78	32	36	38	plus	0.88889	0.84211	0.86550	0.02022	0.04804
667	Av180	Av81	19	29	44	plus	0.65517	0.43182	0.54350	0.24314	0.68073
668	Av180	Av9	14	32	26	minus	0.43750	0.53846	0.48798	0.32792	0.69619
669	Av181	Av216	12	18	17	minus	0.66667	0.70588	0.68627	0.08958	0.08449
670	Av181	Av242	10	12	13	plus	0.83333	0.76923	0.80128	0.04196	0.06018
671	Av181	Av252	6	8	9	minus	0.75000	0.66667	0.70833	0.02459	0.04565
672	Av181	Av475	4	10	13	plus	0.40000	0.30769	0.35385	0.02553	0.03437
673	Av181	Av70	27	42	36	minus	0.64286	0.75000	0.69643	0.13739	0.04825
674	Av182	Av182	22	26	24	minus	0.84615	0.91667	0.88141	0.01331	0.03692
675	Av182	Av298	11	21	23	plus	0.52381	0.47826	0.50104	0.31458	0.65038
676	Av182	Av325	6	9	8	minus	0.66667	0.75000	0.70833	0.09113	0.06849
677	Av182	Av369	7	16	16	plus	0.43750	0.43750	0.43750	0.24320	0.66577
678	Av182	Av40	8	14	19	plus	0.57143	0.42105	0.49624	0.28744	0.55082
679	Av182	Av40	7	12	19	minus	0.58333	0.36842	0.47588	0.32682	0.55818
680	Av182	Av49	21	23	23	minus	0.91304	0.91304	0.91304	0.00875	0.02674
681	Av182	Av73	10	23	21	plus	0.43478	0.47619	0.45549	0.38375	0.52813
682	Av182	Av73	7	13	14	minus	0.53846	0.50000	0.51923	0.32160	0.55596
683	Av183	Av371	13	19	18	minus	0.68421	0.72222	0.70321	0.02094	0.04376
684	Av183	Av433	25	29	28	plus	0.86207	0.89286	0.87746	0.02854	0.03413
685	Av183	Av746	8	23	12	plus	0.34783	0.66667	0.50725	0.19452	0.62360
686	Av183	Av778	10	28	17	plus	0.35714	0.58824	0.47269	0.21440	0.62924
687	Av184	Av184	12	15	16	minus	0.80000	0.75000	0.77500	0.02777	0.05039
688	Av184	Av372	10	15	15	plus	0.66667	0.66667	0.66667	0.03927	0.04084
689	Av184	Av38	16	30	35	plus	0.53333	0.45714	0.49523	0.25123	0.68945
690	Av184	Av41	28	32	32	plus	0.87500	0.87500	0.87500	0.02447	0.03880
691	Av185	Av233	35	84	58	minus	0.41667	0.60345	0.51006	0.26946	0.59518
692	Av185	Av393	42	53	49	minus	0.79245	0.85714	0.82479	0.01989	0.03591
693	Av185	Av58	31	70	53	minus	0.44286	0.58491	0.51389	0.28289	0.60736
694	Av186	Av218	5	22	12	plus	0.22727	0.41667	0.32197	0.32222	0.66097
695	Av186	Av296	14	20	19	plus	0.70000	0.73684	0.71842	0.04613	0.04961
696	Av186	Av52	9	12	14	minus	0.75000	0.64286	0.69643	0.04572	0.04910
697	Av187	Av21	12	32	19	minus	0.37500	0.63158	0.50329	0.26361	0.62195
698	Av187	Av388	24	27	28	plus	0.88889	0.85714	0.87301	0.00777	0.03312
699	Av187	Av43	6	10	8	minus	0.60000	0.75000	0.67500	0.01345	0.04562
700	Av187	Av534	4	13	12	minus	0.30769	0.33333	0.32051	0.25819	0.63419
701	Av187	Av971	4	7	6	minus	0.57143	0.66667	0.61905	0.09696	0.10087
702	Av188	Av420	35	43	41	plus	0.81395	0.85366	0.83380	0.04045	0.05594
703	Av189	Av222	20	32	46	minus	0.62500	0.43478	0.52989	0.27730	0.60762
704	Av189	Av346	13	27	28	plus	0.48148	0.46429	0.47288	0.31057	0.65713
705	Av189	Av382	6	8	8	plus	0.75000	0.75000	0.75000	0.01349	0.03523
706	Av189	Av382	12	17	17	minus	0.70588	0.70588	0.70588	0.01644	0.03895
707	Av189	Av391	19	43	51	plus	0.44186	0.37255	0.40720	0.26334	0.58440
708	Av189	Av697	9	15	22	plus	0.60000	0.40909	0.50455	0.26705	0.61651
709	Av189	Av8	5	7	10	plus	0.71429	0.50000	0.60715	0.40797	0.65177
710	Av189	Av8	8	22	19	minus	0.36364	0.42105	0.39234	0.24662	0.62952
711	Av189	Av87	12	23	25	plus	0.52174	0.48000	0.50087	0.30591	0.64663
712	Av189	Av99	9	11	14	plus	0.81818	0.64286	0.73052	0.35398	0.57969
713	Av189	Av99	19	46	42	minus	0.41304	0.45238	0.43271	0.28344	0.62659
714	Av19	Av200	23	29	30	plus	0.79310	0.76667	0.77988	0.01440	0.04795
715	Av19	Av244	76	90	90	plus	0.84444	0.84444	0.84444	0.02189	0.04341
716	Av19	Av281	4	26	22	minus	0.15385	0.18182	0.16784	0.43314	0.63240
717	Av19	Av283	11	16	14	minus	0.68750	0.78571	0.73660	0.08667	0.07627
718	Av19	Av314	7	21	18	minus	0.33333	0.38889	0.36111	0.26465	0.57428
719	Av19	Av54	5	16	14	minus	0.31250	0.35714	0.33482	0.27255	0.59555
720	Av19	Av609	6	8	16	minus	0.75000	0.37500	0.56250	0.13024	0.04220
721	Av19	Av64	5	17	10	plus	0.29412	0.50000	0.39706	0.23561	0.64212
722	Av19	Av87	5	19	18	plus	0.26316	0.27778	0.27047	0.42189	0.61567
723	Av19	Av960	6	8	9	minus	0.75000	0.66667	0.70833	0.03719	0.07441
724	Av190	Av192	66	75	71	plus	0.88000	0.92958	0.90479	0.00968	0.03171
725	Av190	Av243	35	72	50	minus	0.48611	0.70000	0.59305	0.28046	0.65148
726	Av190	Av966	4	7	7	minus	0.57143	0.57143	0.57143	0.04277	0.04367
727	Av191	Av221	5	7	8	plus	0.71429	0.62500	0.66965	0.03321	0.05941
728	Av191	Av35	23	25	26	minus	0.92000	0.88462	0.90231	0.01078	0.03247
729	Av191	Av376	17	19	25	plus	0.89474	0.68000	0.78737	0.10118	0.08091
730	Av191	Av6	18	38	29	minus	0.47368	0.62069	0.54719	0.33257	0.59575
731	Av191	Av851	11	13	13	plus	0.84615	0.84615	0.84615	0.00551	0.02624
732	Av192	Av243	26	58	40	minus	0.44828	0.65000	0.54914	0.26069	0.67224
733	Av192	Av388	7	16	16	plus	0.43750	0.43750	0.43750	0.07213	0.15653
734	Av192	Av534	6	20	16	minus	0.30000	0.37500	0.33750	0.16743	0.63294
735	Av193	Av25	36	39	46	minus	0.92308	0.78261	0.85285	0.02384	0.03982
736	Av193	Av259	40	44	44	minus	0.90909	0.90909	0.90909	0.01049	0.03957
737	Av193	Av61	7	17	18	minus	0.41176	0.38889	0.40033	0.38708	0.54784
738	Av193	Av7	9	30	21	minus	0.30000	0.42857	0.36428	0.38534	0.58716
739	Av193	Av8	5	10	10	minus	0.50000	0.50000	0.50000	0.28859	0.62028
740	Av193	Av93	12	29	24	plus	0.41379	0.50000	0.45689	0.28900	0.61880
741	Av194	Av22	8	10	10	plus	0.80000	0.80000	0.80000	0.01431	0.03583
742	Av194	Av22	61	73	73	minus	0.83562	0.83562	0.83562	0.02984	0.07266
743	Av194	Av226	4	8	8	minus	0.50000	0.50000	0.50000	0.52858	0.57847
744	Av194	Av24	12	39	27	plus	0.30769	0.44444	0.37606	0.28081	0.75849
745	Av194	Av706	8	16	16	plus	0.50000	0.50000	0.50000	0.30533	0.65369
746	Av195	Av227	16	19	20	plus	0.84211	0.80000	0.82106	0.02680	0.03793
747	Av195	Av255	17	40	50	minus	0.42500	0.34000	0.38250	0.24278	0.62803
748	Av195	Av324	8	14	25	plus	0.57143	0.32000	0.44571	0.30905	0.52971
749	Av195	Av34	31	37	36	minus	0.83784	0.86111	0.84947	0.00745	0.03261
750	Av195	Av681	7	15	19	plus	0.46667	0.36842	0.41754	0.30249	0.57143
751	Av195	Av77	34	60	87	minus	0.56667	0.39080	0.47874	0.28631	0.55745
752	Av196	Av38	69	72	72	minus	0.95833	0.95833	0.95833	0.01139	0.03410
753	Av196	Av41	11	29	20	minus	0.37931	0.55000	0.46466	0.30839	0.72821
754	Av196	Av517	19	40	26	plus	0.47500	0.73077	0.60289	0.32634	0.59955
755	Av197	Av224	7	14	21	plus	0.50000	0.33333	0.41667	0.31436	0.53587
756	Av197	Av224	13	26	29	minus	0.50000	0.44828	0.47414	0.47395	0.59569
757	Av197	Av227	48	58	57	plus	0.82759	0.84211	0.83485	0.01562	0.03666
758	Av197	Av275	5	10	13	minus	0.50000	0.38462	0.44231	0.45828	0.63001
759	Av197	Av294	13	26	32	minus	0.50000	0.40625	0.45312	0.46045	0.60629
760	Av197	Av31	12	22	27	minus	0.54545	0.44444	0.49494	0.40457	0.62448
761	Av197	Av370	6	13	16	plus	0.46154	0.37500	0.41827	0.28147	0.53065
762	Av197	Av77	8	22	22	plus	0.36364	0.36364	0.36364	0.34362	0.62469
763	Av198	Av353	6	13	21	plus	0.46154	0.28571	0.37362	0.26896	0.63826
764	Av198	Av439	20	29	24	plus	0.68966	0.83333	0.76150	0.02517	0.05697
765	Av198	Av49	54	62	60	plus	0.87097	0.90000	0.88549	0.00887	0.03290
766	Av198	Av509	13	23	34	plus	0.56522	0.38235	0.47379	0.24801	0.60254
767	Av198	Av601	5	11	16	plus	0.45455	0.31250	0.38353	0.28156	0.61812
768	Av199	Av278	30	65	54	plus	0.46154	0.55556	0.50855	0.27998	0.56862
769	Av199	Av30	67	78	74	minus	0.85897	0.90541	0.88219	0.02663	0.04087
770	Av199	Av48	33	77	58	plus	0.42857	0.56897	0.49877	0.29312	0.56171
771	Av2	Av26	79	178	127	minus	0.44382	0.62205	0.53293	0.30649	0.61608
772	Av2	Av333	33	73	55	plus	0.45205	0.60000	0.52602	0.34695	0.58303
773	Av2	Av364	25	32	32	plus	0.78125	0.78125	0.78125	0.01180	0.04005
774	Av2	Av423	29	33	32	minus	0.87879	0.90625	0.89252	0.00985	0.03777
775	Av2	Av54	19	21	22	plus	0.90476	0.86364	0.88420	0.00626	0.03035
776	Av2	Av562	8	10	11	minus	0.80000	0.72727	0.76364	0.00926	0.03273
777	Av2	Av80	12	23	19	plus	0.52174	0.63158	0.57666	0.29221	0.61966
778	Av20	Av234	19	21	25	minus	0.90476	0.76000	0.83238	0.01557	0.03585
779	Av20	Av295	14	22	17	plus	0.63636	0.82353	0.72995	0.04246	0.06580
780	Av20	Av295	18	21	25	minus	0.85714	0.72000	0.78857	0.01415	0.03789
781	Av20	Av380	12	18	23	minus	0.66667	0.52174	0.59420	0.35253	0.66100
782	Av20	Av53	36	45	43	minus	0.80000	0.83721	0.81861	0.04522	0.07173
783	Av20	Av679	10	18	15	minus	0.55556	0.66667	0.61112	0.08067	0.05553
784	Av20	Av714	18	22	22	minus	0.81818	0.81818	0.81818	0.03761	0.04602
785	Av200	Av22	8	12	11	plus	0.66667	0.72727	0.69697	0.03329	0.06592
786	Av200	Av47	6	14	11	minus	0.42857	0.54545	0.48701	0.34602	0.62718
787	Av200	Av569	16	19	18	plus	0.84211	0.88889	0.86550	0.00715	0.02833
788	Av200	Av64	16	40	27	plus	0.40000	0.59259	0.49629	0.29423	0.54750
789	Av201	Av220	6	17	18	plus	0.35294	0.33333	0.34313	0.42406	0.57022
790	Av201	Av220	9	22	23	minus	0.40909	0.39130	0.40019	0.38249	0.65887
791	Av201	Av220	5	24	20	minus	0.20833	0.25000	0.22917	0.29202	0.53416
792	Av201	Av468	9	22	24	minus	0.40909	0.37500	0.39204	0.45339	0.61325
793	Av201	Av486	4	10	14	minus	0.40000	0.28571	0.34286	0.34643	0.52768
794	Av201	Av52	42	51	48	plus	0.82353	0.87500	0.84926	0.00760	0.03041
795	Av201	Av687	21	23	25	plus	0.91304	0.84000	0.87652	0.01405	0.04311
796	Av202	Av244	4	23	18	minus	0.17391	0.22222	0.19806	0.40986	0.68741
797	Av202	Av249	46	60	53	minus	0.76667	0.86792	0.81729	0.02812	0.04251
798	Av202	Av303	6	22	14	minus	0.27273	0.42857	0.35065	0.44607	0.72634
799	Av202	Av303	5	21	13	minus	0.23810	0.38462	0.31136	0.27600	0.66821
800	Av202	Av87	25	29	28	minus	0.86207	0.89286	0.87746	0.03041	0.07494
801	Av203	Av293	13	25	30	plus	0.52000	0.43333	0.47667	0.24888	0.61629
802	Av203	Av338	8	14	15	minus	0.57143	0.53333	0.55238	0.44909	0.57824
803	Av203	Av349	5	10	12	plus	0.50000	0.41667	0.45833	0.28194	0.74892
804	Av203	Av95	61	67	67	minus	0.91045	0.91045	0.91045	0.00853	0.03707
805	Av204	Av23	4	8	14	minus	0.50000	0.28571	0.39286	0.36478	0.60900
806	Av204	Av259	10	12	15	minus	0.83333	0.66667	0.75000	0.00775	0.03286
807	Av205	Av241	35	40	47	minus	0.87500	0.74468	0.80984	0.03430	0.04488
808	Av205	Av26	9	14	16	plus	0.64286	0.56250	0.60268	0.27808	0.59320
809	Av205	Av414	9	12	11	plus	0.75000	0.81818	0.78409	0.13378	0.08948
810	Av205	Av507	9	15	15	minus	0.60000	0.60000	0.60000	0.29878	0.74392
811	Av205	Av513	24	26	26	minus	0.92308	0.92308	0.92308	0.00819	0.03514
812	Av205	Av596	5	8	8	minus	0.62500	0.62500	0.62500	0.11134	0.13528
813	Av205	Av7	20	29	32	plus	0.68966	0.62500	0.65733	0.28215	0.67501
814	Av206	Av211	19	22	29	plus	0.86364	0.65517	0.75940	0.01493	0.03259
815	Av206	Av387	30	60	46	minus	0.50000	0.65217	0.57608	0.35746	0.59125
816	Av206	Av46	5	14	13	minus	0.35714	0.38462	0.37088	0.51122	0.58491
817	Av206	Av65	41	79	70	minus	0.51899	0.58571	0.55235	0.38089	0.58313
818	Av207	Av256	33	36	36	minus	0.91667	0.91667	0.91667	0.01255	0.03654
819	Av207	Av291	19	24	26	minus	0.79167	0.73077	0.76122	0.04350	0.07851
820	Av207	Av316	15	29	29	plus	0.51724	0.51724	0.51724	0.39815	0.56708
821	Av207	Av325	4	8	7	plus	0.50000	0.57143	0.53571	0.38625	0.57421
822	Av207	Av331	13	34	20	minus	0.38235	0.65000	0.51618	0.50446	0.55276
823	Av207	Av436	6	8	9	minus	0.75000	0.66667	0.70833	0.00981	0.03341
824	Av207	Av522	14	35	24	plus	0.40000	0.58333	0.49167	0.31993	0.61745
825	Av207	Av73	10	12	12	minus	0.83333	0.83333	0.83333	0.00565	0.03053
826	Av208	Av451	4	6	6	plus	0.66667	0.66667	0.66667	0.02913	0.03974
827	Av208	Av562	7	12	11	minus	0.58333	0.63636	0.60984	0.02392	0.05015
828	Av209	Av254	9	18	13	plus	0.50000	0.69231	0.59615	0.28786	0.65751
829	Av209	Av29	15	18	18	plus	0.83333	0.83333	0.83333	0.00416	0.03023
830	Av209	Av365	4	7	6	plus	0.57143	0.66667	0.61905	0.03456	0.05810
831	Av209	Av461	4	11	9	minus	0.36364	0.44444	0.40404	0.28667	0.55367
832	Av209	Av612	6	11	9	plus	0.54545	0.66667	0.60606	0.05035	0.06060
833	Av209	Av86	25	32	30	minus	0.78125	0.83333	0.80729	0.02564	0.03710
834	Av21	Av271	4	11	10	minus	0.36364	0.40000	0.38182	0.35465	0.53669
835	Av21	Av336	6	14	16	plus	0.42857	0.37500	0.40179	0.18635	0.48742
836	Av21	Av343	11	16	16	plus	0.68750	0.68750	0.68750	0.03001	0.04412
837	Av21	Av388	4	8	12	minus	0.50000	0.33333	0.41667	0.28373	0.69332
838	Av21	Av43	7	17	30	plus	0.41176	0.23333	0.32255	0.28685	0.57578
839	Av21	Av479	22	24	25	minus	0.91667	0.88000	0.89833	0.00639	0.03118
840	Av21	Av500	7	14	16	plus	0.50000	0.43750	0.46875	0.42098	0.36870
841	Av21	Av500	7	17	18	minus	0.41176	0.38889	0.40033	0.28152	0.59626
842	Av21	Av512	25	42	33	minus	0.59524	0.75758	0.67641	0.04279	0.05201
843	Av21	Av545	5	15	26	plus	0.33333	0.19231	0.26282	0.35781	0.57811
844	Av21	Av573	6	13	24	plus	0.46154	0.25000	0.35577	0.31572	0.53908
845	Av21	Av655	4	9	8	minus	0.44444	0.50000	0.47222	0.08191	0.07948
846	Av21	Av672	6	15	15	plus	0.40000	0.40000	0.40000	0.28192	0.66489
847	Av21	Av674	4	10	6	minus	0.40000	0.66667	0.53334	0.01927	0.04798
848	Av21	Av698	16	18	18	minus	0.88889	0.88889	0.88889	0.01581	0.03612
849	Av21	Av698	4	6	6	minus	0.66667	0.66667	0.66667	0.01732	0.05051
850	Av21	Av744	9	11	11	plus	0.81818	0.81818	0.81818	0.01238	0.04608
851	Av21	Av744	9	12	13	plus	0.75000	0.69231	0.72115	0.01106	0.05493
852	Av21	Av839	5	9	8	minus	0.55556	0.62500	0.59028	0.00959	0.03989
853	Av210	Av67	39	48	47	minus	0.81250	0.82979	0.82115	0.03162	0.06180
854	Av210	Av782	10	13	12	minus	0.76923	0.83333	0.80128	0.01101	0.02991
855	Av210	Av83	4	7	6	plus	0.57143	0.66667	0.61905	0.04228	0.04549
856	Av210	Av864	9	14	14	minus	0.64286	0.64286	0.64286	0.02329	0.03313
857	Av210	Av9	17	36	32	minus	0.47222	0.53125	0.50174	0.34624	0.68231
858	Av210	Av9	10	44	19	minus	0.22727	0.52632	0.37679	0.25924	0.49017
859	Av211	Av375	15	42	23	minus	0.35714	0.65217	0.50466	0.35277	0.56565
860	Av211	Av387	4	9	10	minus	0.44444	0.40000	0.42222	0.40164	0.51592
861	Av211	Av65	7	16	15	minus	0.43750	0.46667	0.45208	0.50196	0.51350
862	Av211	Av789	8	11	10	plus	0.72727	0.80000	0.76364	0.01058	0.03776
863	Av211	Av92	11	34	16	plus	0.32353	0.68750	0.50551	0.35758	0.54874
864	Av212	Av217	9	31	22	minus	0.29032	0.40909	0.34971	0.36947	0.63850
865	Av212	Av247	4	7	6	plus	0.57143	0.66667	0.61905	0.42213	0.67571
866	Av212	Av282	5	26	15	plus	0.19231	0.33333	0.26282	0.44769	0.56300
867	Av212	Av282	4	26	19	minus	0.15385	0.21053	0.18219	0.46529	0.60127
868	Av212	Av4	6	9	8	minus	0.66667	0.75000	0.70833	0.01141	0.03562
869	Av212	Av446	30	34	36	minus	0.88235	0.83333	0.85784	0.01280	0.03301
870	Av212	Av60	20	56	37	minus	0.35714	0.54054	0.44884	0.32450	0.59089
871	Av212	Av79	49	58	59	plus	0.84483	0.83051	0.83767	0.01501	0.03881
872	Av213	Av243	7	11	13	minus	0.63636	0.53846	0.58741	0.39848	0.65203
873	Av213	Av273	22	55	32	minus	0.40000	0.68750	0.54375	0.38969	0.64564
874	Av213	Av311	35	41	37	minus	0.85366	0.94595	0.89980	0.02300	0.04276
875	Av213	Av803	3	5	5	plus	0.60000	0.60000	0.60000	0.00879	0.02859
876	Av213	Av896	5	7	7	plus	0.71429	0.71429	0.71429	0.00872	0.03237
877	Av213	Av938	4	6	7	plus	0.66667	0.57143	0.61905	0.08182	0.09720
878	Av214	Av337	7	12	12	minus	0.58333	0.58333	0.58333	0.07033	0.06210
879	Av214	Av408	4	13	9	plus	0.30769	0.44444	0.37606	0.08345	0.03892
880	Av214	Av850	14	29	19	plus	0.48276	0.73684	0.60980	0.08302	0.06101
881	Av215	Av7	24	27	30	plus	0.88889	0.80000	0.84445	0.02769	0.03907
882	Av216	Av7	27	31	32	minus	0.87097	0.84375	0.85736	0.01842	0.04063
883	Av216	Av70	5	7	12	plus	0.71429	0.41667	0.56548	0.04741	0.08164
884	Av216	Av77	8	10	12	minus	0.80000	0.66667	0.73334	0.01335	0.03634
885	Av217	Av348	13	22	26	plus	0.59091	0.50000	0.54546	0.31323	0.65713
886	Av217	Av594	7	12	21	plus	0.58333	0.33333	0.45833	0.33502	0.61849
887	Av217	Av60	60	63	65	plus	0.95238	0.92308	0.93773	0.01386	0.03892
888	Av217	Av79	16	32	50	minus	0.50000	0.32000	0.41000	0.31679	0.66920
889	Av218	Av394	7	11	10	minus	0.63636	0.70000	0.66818	0.03551	0.04598
890	Av218	Av397	4	20	17	plus	0.20000	0.23529	0.21765	0.35784	0.51163
891	Av219	Av219	19	22	26	minus	0.86364	0.73077	0.79720	0.05380	0.03600
892	Av219	Av568	4	8	7	plus	0.50000	0.57143	0.53571	0.02174	0.02649
893	Av22	Av226	28	51	43	minus	0.54902	0.65116	0.60009	0.29477	0.62878
894	Av22	Av24	30	81	62	minus	0.37037	0.48387	0.42712	0.37896	0.66705
895	Av22	Av327	34	46	38	plus	0.73913	0.89474	0.81693	0.01786	0.03628
896	Av22	Av706	8	17	16	minus	0.47059	0.50000	0.48530	0.30687	0.64666
897	Av220	Av468	25	29	29	plus	0.86207	0.86207	0.86207	0.00968	0.03257
898	Av220	Av486	10	14	20	minus	0.71429	0.50000	0.60715	0.32510	0.10797
899	Av220	Av687	4	8	9	plus	0.50000	0.44444	0.47222	0.45492	0.59211
900	Av221	Av3	4	15	14	plus	0.26667	0.28571	0.27619	0.30260	0.61494
901	Av221	Av3	4	10	9	minus	0.40000	0.44444	0.42222	0.32182	0.61263
902	Av221	Av326	5	7	7	plus	0.71429	0.71429	0.71429	0.00473	0.02730
903	Av221	Av342	4	6	6	plus	0.66667	0.66667	0.66667	0.01160	0.02885
904	Av221	Av6	11	43	21	minus	0.25581	0.52381	0.38981	0.41078	0.56770
905	Av221	Av61	4	10	10	plus	0.40000	0.40000	0.40000	0.32278	0.60336
906	Av221	Av61	4	15	15	minus	0.26667	0.26667	0.26667	0.29326	0.58582
907	Av221	Av689	13	17	17	minus	0.76471	0.76471	0.76471	0.03097	0.04501
908	Av221	Av74	9	11	11	minus	0.81818	0.81818	0.81818	0.01233	0.03622
909	Av222	Av391	23	25	29	minus	0.92000	0.79310	0.85655	0.04437	0.04881
910	Av222	Av697	22	24	25	minus	0.91667	0.88000	0.89833	0.00773	0.03652
911	Av223	Av366	12	33	22	plus	0.36364	0.54545	0.45454	0.45135	0.58260
912	Av223	Av366	7	25	13	minus	0.28000	0.53846	0.40923	0.34717	0.64323
913	Av223	Av385	6	8	9	minus	0.75000	0.66667	0.70833	0.01677	0.04110
914	Av223	Av449	6	25	12	minus	0.24000	0.50000	0.37000	0.32445	0.66016
915	Av223	Av570	12	33	21	minus	0.36364	0.57143	0.46754	0.47156	0.60038
916	Av223	Av578	12	15	14	plus	0.80000	0.85714	0.82857	0.00544	0.03383
917	Av223	Av85	43	50	49	plus	0.86000	0.87755	0.86878	0.01041	0.03352
918	Av224	Av227	7	21	17	plus	0.33333	0.41176	0.37255	0.31655	0.52037
919	Av224	Av227	13	31	35	minus	0.41935	0.37143	0.39539	0.42345	0.56163
920	Av224	Av294	39	42	45	plus	0.92857	0.86667	0.89762	0.00668	0.03681
921	Av224	Av77	16	18	19	plus	0.88889	0.84211	0.86550	0.00850	0.02926
922	Av225	Av235	31	38	38	minus	0.81579	0.81579	0.81579	0.02907	0.05293
923	Av225	Av283	16	19	18	minus	0.84211	0.88889	0.86550	0.00563	0.03518
924	Av225	Av314	11	22	25	minus	0.50000	0.44000	0.47000	0.26160	0.61482
925	Av225	Av472	13	24	25	minus	0.54167	0.52000	0.53083	0.25161	0.64237
926	Av225	Av60	26	52	42	minus	0.50000	0.61905	0.55953	0.33445	0.61687
927	Av225	Av873	11	13	13	plus	0.84615	0.84615	0.84615	0.01466	0.03703
928	Av226	Av327	20	39	41	minus	0.51282	0.48780	0.50031	0.27312	0.58677
929	Av226	Av33	21	24	23	plus	0.87500	0.91304	0.89402	0.01943	0.03345
930	Av226	Av67	5	9	9	minus	0.55556	0.55556	0.55556	0.40573	0.64072
931	Av226	Av89	9	17	18	plus	0.52941	0.50000	0.51470	0.27618	0.69470
932	Av227	Av294	13	35	34	minus	0.37143	0.38235	0.37689	0.40775	0.57276
933	Av227	Av352	3	5	5	plus	0.60000	0.60000	0.60000	0.39203	0.57436
934	Av227	Av505	4	6	6	plus	0.66667	0.66667	0.66667	0.00671	0.03198
935	Av227	Av77	8	24	22	plus	0.33333	0.36364	0.34849	0.33665	0.61176
936	Av227	Av77	12	25	24	minus	0.48000	0.50000	0.49000	0.32230	0.63432
937	Av228	Av458	10	15	21	plus	0.66667	0.47619	0.57143	0.02540	0.03574
938	Av228	Av6	16	49	36	plus	0.32653	0.44444	0.38548	0.42853	0.67270
939	Av228	Av6	7	20	14	minus	0.35000	0.50000	0.42500	0.30265	0.65799
940	Av228	Av862	11	19	15	plus	0.57895	0.73333	0.65614	0.02674	0.03748
941	Av229	Av261	6	9	8	minus	0.66667	0.75000	0.70833	0.00412	0.02689
942	Av229	Av34	48	52	52	plus	0.92308	0.92308	0.92308	0.00863	0.03608
943	Av229	Av440	12	28	20	plus	0.42857	0.60000	0.51428	0.32791	0.66505
944	Av229	Av473	8	21	17	minus	0.38095	0.47059	0.42577	0.38751	0.67992
945	Av229	Av504	16	32	25	minus	0.50000	0.64000	0.57000	0.34245	0.65720
946	Av229	Av561	8	19	18	minus	0.42105	0.44444	0.43274	0.28493	0.67751
947	Av23	Av377	12	26	29	plus	0.46154	0.41379	0.43766	0.34028	0.57041
948	Av23	Av4	23	52	56	minus	0.44231	0.41071	0.42651	0.45289	0.62523
949	Av23	Av429	14	28	28	minus	0.50000	0.50000	0.50000	0.43477	0.66198
950	Av23	Av45	19	49	41	plus	0.38776	0.46341	0.42558	0.31417	0.60401
951	Av23	Av467	12	25	22	plus	0.48000	0.54545	0.51272	0.28359	0.57310
952	Av23	Av57	47	52	53	plus	0.90385	0.88679	0.89532	0.00824	0.03376
953	Av23	Av622	6	16	26	minus	0.37500	0.23077	0.30289	0.29712	0.58442
954	Av23	Av629	4	14	11	plus	0.28571	0.36364	0.32468	0.28656	0.50560
955	Av23	Av670	11	21	13	plus	0.52381	0.84615	0.68498	0.33908	0.64256
956	Av23	Av670	6	16	11	minus	0.37500	0.54545	0.46022	0.41316	0.54563
957	Av23	Av732	22	24	26	plus	0.91667	0.84615	0.88141	0.02249	0.04887
958	Av23	Av825	7	18	16	minus	0.38889	0.43750	0.41319	0.48013	0.50451
959	Av23	Av887	6	8	10	plus	0.75000	0.60000	0.67500	0.00643	0.02290
960	Av230	Av230	4	7	6	minus	0.57143	0.66667	0.61905	0.00970	0.03271
961	Av230	Av232	6	9	8	minus	0.66667	0.75000	0.70833	0.05773	0.12817
962	Av230	Av267	7	9	10	plus	0.77778	0.70000	0.73889	0.02423	0.03734
963	Av230	Av349	4	10	8	plus	0.40000	0.50000	0.45000	0.34927	0.64510
964	Av230	Av349	6	28	22	minus	0.21429	0.27273	0.24351	0.30488	0.52479
965	Av230	Av390	6	9	10	minus	0.66667	0.60000	0.63333	0.02723	0.07420
966	Av230	Av40	7	12	23	plus	0.58333	0.30435	0.44384	0.61677	0.47464
967	Av230	Av40	5	12	18	minus	0.41667	0.27778	0.34723	0.50469	0.49605
968	Av230	Av463	4	10	15	plus	0.40000	0.26667	0.33334	0.35976	0.77576
969	Av230	Av480	5	12	12	minus	0.41667	0.41667	0.41667	0.55796	0.54216
970	Av230	Av482	34	39	36	minus	0.87179	0.94444	0.90812	0.04486	0.06999
971	Av230	Av497	4	22	21	plus	0.18182	0.19048	0.18615	0.21645	0.63087
972	Av230	Av497	4	10	8	minus	0.40000	0.50000	0.45000	0.35368	0.61689
973	Av231	Av309	16	32	32	plus	0.50000	0.50000	0.50000	0.32687	0.65224
974	Av231	Av326	10	13	18	plus	0.76923	0.55556	0.66240	0.00645	0.02405
975	Av231	Av33	61	68	66	minus	0.89706	0.92424	0.91065	0.01766	0.03876
976	Av231	Av89	11	22	31	minus	0.50000	0.35484	0.42742	0.47253	0.61445
977	Av232	Av338	6	18	15	minus	0.33333	0.40000	0.36667	0.39165	0.63453
978	Av232	Av44	36	40	41	minus	0.90000	0.87805	0.88902	0.05254	0.06894
979	Av232	Av628	13	17	16	plus	0.76471	0.81250	0.78861	0.02790	0.04491
980	Av232	Av64	7	12	11	minus	0.58333	0.63636	0.60984	0.32209	0.65727
981	Av232	Av743	4	11	12	minus	0.36364	0.33333	0.34849	0.32813	0.69589
982	Av232	Av97	4	9	6	plus	0.44444	0.66667	0.55556	0.35866	0.61175
983	Av233	Av393	22	38	49	plus	0.57895	0.44898	0.51397	0.38184	0.61445
984	Av233	Av422	7	13	20	plus	0.53846	0.35000	0.44423	0.23094	0.66085
985	Av233	Av58	61	68	69	plus	0.89706	0.88406	0.89056	0.01441	0.03474
986	Av234	Av300	6	9	8	minus	0.66667	0.75000	0.70833	0.02268	0.02982
987	Av234	Av322	6	10	12	plus	0.60000	0.50000	0.55000	0.07229	0.03976
988	Av234	Av712	11	13	16	minus	0.84615	0.68750	0.76682	0.03496	0.06446
989	Av235	Av238	8	30	24	plus	0.26667	0.33333	0.30000	0.41941	0.61066
990	Av235	Av581	7	25	20	minus	0.28000	0.35000	0.31500	0.41920	0.60661
991	Av235	Av60	18	37	31	plus	0.48649	0.58065	0.53357	0.28802	0.63206
992	Av235	Av707	13	15	17	plus	0.86667	0.76471	0.81569	0.00687	0.03325
993	Av236	Av412	8	13	14	minus	0.61538	0.57143	0.59340	0.01770	0.04437
994	Av237	Av323	19	34	34	minus	0.55882	0.55882	0.55882	0.12459	0.05033
995	Av237	Av36	12	16	16	minus	0.75000	0.75000	0.75000	0.01709	0.03761
996	Av238	Av55	45	49	51	plus	0.91837	0.88235	0.90036	0.00988	0.03519
997	Av238	Av581	26	30	30	minus	0.86667	0.86667	0.86667	0.01514	0.04071
998	Av238	Av707	4	11	16	plus	0.36364	0.25000	0.30682	0.38402	0.54663
999	Av239	Av300	5	7	9	minus	0.71429	0.55556	0.63492	0.03781	0.05076
1000	Av239	Av415	5	8	7	minus	0.62500	0.71429	0.66965	0.03740	0.03392
1001	Av239	Av51	19	29	24	plus	0.65517	0.79167	0.72342	0.03335	0.04877
1002	Av24	Av59	8	13	18	minus	0.61538	0.44444	0.52991	0.37720	0.56095
1003	Av24	Av869	4	8	12	minus	0.50000	0.33333	0.41667	0.37012	0.48052
1004	Av240	Av258	45	52	51	minus	0.86538	0.88235	0.87387	0.02239	0.04380
1005	Av240	Av421	8	12	13	plus	0.66667	0.61538	0.64102	0.01466	0.03423
1006	Av240	Av45	7	19	18	plus	0.36842	0.38889	0.37866	0.38386	0.40338
1007	Av240	Av79	10	32	14	minus	0.31250	0.71429	0.51340	0.42106	0.55550
1008	Av240	Av92	23	61	37	minus	0.37705	0.62162	0.49933	0.36150	0.55391
1009	Av241	Av308	9	18	17	plus	0.50000	0.52941	0.51470	0.08873	0.06959
1010	Av241	Av308	7	11	10	minus	0.63636	0.70000	0.66818	0.07274	0.04317
1011	Av242	Av30	4	6	6	plus	0.66667	0.66667	0.66667	0.00894	0.03096
1012	Av242	Av541	27	34	36	plus	0.79412	0.75000	0.77206	0.02168	0.03376
1013	Av244	Av281	4	24	22	minus	0.16667	0.18182	0.17425	0.44566	0.63977
1014	Av244	Av303	5	11	8	plus	0.45455	0.62500	0.53978	0.09761	0.08755
1015	Av244	Av87	8	28	32	plus	0.28571	0.25000	0.26786	0.36665	0.71044
1016	Av245	Av264	8	20	14	plus	0.40000	0.57143	0.48572	0.29333	0.69712
1017	Av245	Av36	24	30	28	plus	0.80000	0.85714	0.82857	0.01552	0.03475
1018	Av245	Av413	22	47	37	plus	0.46809	0.59459	0.53134	0.27895	0.61160
1019	Av245	Av76	44	48	47	plus	0.91667	0.93617	0.92642	0.01280	0.03570
1020	Av245	Av8	24	47	37	minus	0.51064	0.64865	0.57964	0.27584	0.61310
1021	Av245	Av885	5	10	12	plus	0.50000	0.41667	0.45833	0.23469	0.66808
1022	Av246	Av305	6	9	8	minus	0.66667	0.75000	0.70833	0.00507	0.03406
1023	Av246	Av385	4	6	8	plus	0.66667	0.50000	0.58333	0.43795	0.60196
1024	Av246	Av43	14	26	40	minus	0.53846	0.35000	0.44423	0.37291	0.58386
1025	Av246	Av88	10	14	20	plus	0.71429	0.50000	0.60715	0.23738	0.56525
1026	Av247	Av341	8	17	17	minus	0.47059	0.47059	0.47059	0.40860	0.57966
1027	Av247	Av4	35	62	72	minus	0.56452	0.48611	0.52531	0.33326	0.59119
1028	Av247	Av94	7	16	15	plus	0.43750	0.46667	0.45208	0.25093	0.63068
1029	Av248	Av295	8	11	12	plus	0.72727	0.66667	0.69697	0.04899	0.06643
1030	Av248	Av528	5	7	12	minus	0.71429	0.41667	0.56548	0.06833	0.06871
1031	Av249	Av303	4	17	13	plus	0.23529	0.30769	0.27149	0.26537	0.58401
1032	Av249	Av310	9	12	12	minus	0.75000	0.75000	0.75000	0.01479	0.03503
1033	Av25	Av3	44	88	98	minus	0.50000	0.44898	0.47449	0.26835	0.61746
1034	Av25	Av330	46	50	52	minus	0.92000	0.88462	0.90231	0.02094	0.03550
1035	Av25	Av336	19	21	24	minus	0.90476	0.79167	0.84821	0.01046	0.03186
1036	Av25	Av407	10	29	18	minus	0.34483	0.55556	0.45020	0.29545	0.51838
1037	Av25	Av41	24	30	28	plus	0.80000	0.85714	0.82857	0.01051	0.03185
1038	Av25	Av507	12	31	21	minus	0.38710	0.57143	0.47926	0.30115	0.55478
1039	Av25	Av61	46	99	101	plus	0.46465	0.45545	0.46005	0.30002	0.57421
1040	Av25	Av69	27	31	35	minus	0.87097	0.77143	0.82120	0.04240	0.06722
1041	Av25	Av7	18	46	28	plus	0.39130	0.64286	0.51708	0.35480	0.60676
1042	Av25	Av7	5	14	12	plus	0.35714	0.41667	0.38690	0.32431	0.55299
1043	Av250	Av33	42	52	51	plus	0.80769	0.82353	0.81561	0.01118	0.03333
1044	Av250	Av455	3	5	5	plus	0.60000	0.60000	0.60000	0.01321	0.02648
1045	Av250	Av532	8	22	22	plus	0.36364	0.36364	0.36364	0.32532	0.56157
1046	Av250	Av67	21	45	38	minus	0.46667	0.55263	0.50965	0.30896	0.62852
1047	Av250	Av89	12	23	20	plus	0.52174	0.60000	0.56087	0.26027	0.71585
1048	Av251	Av37	5	9	9	plus	0.55556	0.55556	0.55556	0.01930	0.04540
1049	Av251	Av802	4	6	7	minus	0.66667	0.57143	0.61905	0.02623	0.02725
1050	Av251	Av914	5	10	7	minus	0.50000	0.71429	0.60715	0.02922	0.05779
1051	Av252	Av256	6	10	19	plus	0.60000	0.31579	0.45789	0.25816	0.70518
1052	Av252	Av331	7	10	11	minus	0.70000	0.63636	0.66818	0.09595	0.09426
1053	Av252	Av345	7	9	9	minus	0.77778	0.77778	0.77778	0.00485	0.02890
1054	Av252	Av41	8	11	11	plus	0.72727	0.72727	0.72727	0.09181	0.07424
1055	Av252	Av69	4	6	7	minus	0.66667	0.57143	0.61905	0.05463	0.09485
1056	Av252	Av973	8	10	10	plus	0.80000	0.80000	0.80000	0.02074	0.04940
1057	Av253	Av284	13	39	44	plus	0.33333	0.29545	0.31439	0.39471	0.59922
1058	Av253	Av4	14	39	45	minus	0.35897	0.31111	0.33504	0.46816	0.58447
1059	Av253	Av57	36	41	42	plus	0.87805	0.85714	0.86760	0.02072	0.03748
1060	Av254	Av29	31	46	70	plus	0.67391	0.44286	0.55839	0.33757	0.60566
1061	Av254	Av461	13	16	16	minus	0.81250	0.81250	0.81250	0.00810	0.03162
1062	Av254	Av5	7	10	13	minus	0.70000	0.53846	0.61923	0.06858	0.05307
1063	Av254	Av511	10	15	32	minus	0.66667	0.31250	0.48958	0.34658	0.52667
1064	Av254	Av565	4	8	9	plus	0.50000	0.44444	0.47222	0.29046	0.65279
1065	Av254	Av65	27	30	31	minus	0.90000	0.87097	0.88549	0.00955	0.03337
1066	Av254	Av74	8	11	10	minus	0.72727	0.80000	0.76364	0.01389	0.03955
1067	Av255	Av34	8	20	21	plus	0.40000	0.38095	0.39048	0.28313	0.64048
1068	Av255	Av468	4	9	7	plus	0.44444	0.57143	0.50794	0.01261	0.03278
1069	Av255	Av681	22	25	24	minus	0.88000	0.91667	0.89833	0.01040	0.03855
1070	Av255	Av77	15	18	17	plus	0.83333	0.88235	0.85784	0.00563	0.03321
1071	Av255	Av83	14	17	18	plus	0.82353	0.77778	0.80066	0.01061	0.03625
1072	Av255	Av9	5	9	9	plus	0.55556	0.55556	0.55556	0.41833	0.58282
1073	Av256	Av297	10	20	15	minus	0.50000	0.66667	0.58333	0.26879	0.62399
1074	Av256	Av331	5	20	12	plus	0.25000	0.41667	0.33333	0.35276	0.62105
1075	Av256	Av331	10	28	17	minus	0.35714	0.58824	0.47269	0.35746	0.65054
1076	Av256	Av522	5	20	11	minus	0.25000	0.45455	0.35228	0.36046	0.61507
1077	Av256	Av537	27	32	32	minus	0.84375	0.84375	0.84375	0.04229	0.07910
1078	Av256	Av726	12	25	19	plus	0.48000	0.63158	0.55579	0.29042	0.63803
1079	Av257	Av494	12	17	15	plus	0.70588	0.80000	0.75294	0.01925	0.03519
1080	Av257	Av86	6	23	27	plus	0.26087	0.22222	0.24155	0.40404	0.53656
1081	Av258	Av45	9	21	20	minus	0.42857	0.45000	0.43929	0.27750	0.51686
1082	Av258	Av79	6	21	8	plus	0.28571	0.75000	0.51785	0.51639	0.46992
1083	Av258	Av92	21	51	33	plus	0.41176	0.63636	0.52406	0.34062	0.55008
1084	Av259	Av8	6	14	12	plus	0.42857	0.50000	0.46429	0.27220	0.57982
1085	Av259	Av93	12	29	22	minus	0.41379	0.54545	0.47962	0.27814	0.63531
1086	Av26	Av333	51	56	55	minus	0.91071	0.92727	0.91899	0.01456	0.02936
1087	Av26	Av364	12	20	31	minus	0.60000	0.38710	0.49355	0.33036	0.58852
1088	Av26	Av452	11	18	24	minus	0.61111	0.45833	0.53472	0.27502	0.64005
1089	Av26	Av513	14	22	21	minus	0.63636	0.66667	0.65152	0.25709	0.62810
1090	Av26	Av54	7	13	15	plus	0.53846	0.46667	0.50257	0.39278	0.59654
1091	Av26	Av54	14	22	28	minus	0.63636	0.50000	0.56818	0.30468	0.63912
1092	Av26	Av7	22	24	25	plus	0.91667	0.88000	0.89833	0.02217	0.03569
1093	Av260	Av286	5	16	9	minus	0.31250	0.55556	0.43403	0.03050	0.04390
1094	Av260	Av948	6	9	10	plus	0.66667	0.60000	0.63333	0.06094	0.06595
1095	Av261	Av416	21	42	41	minus	0.50000	0.51220	0.50610	0.31374	0.68396
1096	Av261	Av440	13	17	19	minus	0.76471	0.68421	0.72446	0.12915	0.27683
1097	Av261	Av504	5	10	10	plus	0.50000	0.50000	0.50000	0.24551	0.64953
1098	Av261	Av586	12	27	25	plus	0.44444	0.48000	0.46222	0.21940	0.65591
1099	Av261	Av708	6	16	16	minus	0.37500	0.37500	0.37500	0.37088	0.64449
1100	Av261	Av85	31	36	40	minus	0.86111	0.77500	0.81805	0.02176	0.05837
1101	Av262	Av274	11	20	14	minus	0.55000	0.78571	0.66786	0.03012	0.04043
1102	Av262	Av489	4	7	7	plus	0.57143	0.57143	0.57143	0.07040	0.09401
1103	Av263	Av27	35	65	66	plus	0.53846	0.53030	0.53438	0.27284	0.58542
1104	Av263	Av46	7	13	13	minus	0.53846	0.53846	0.53846	0.68379	0.58973
1105	Av263	Av84	24	49	47	plus	0.48980	0.51064	0.50022	0.27581	0.56167
1106	Av264	Av36	20	34	49	plus	0.58824	0.40816	0.49820	0.33310	0.70136
1107	Av264	Av419	15	19	20	minus	0.78947	0.75000	0.76974	0.07950	0.16811
1108	Av264	Av449	9	17	19	minus	0.52941	0.47368	0.50155	0.37441	0.59342
1109	Av265	Av358	20	23	22	plus	0.86957	0.90909	0.88933	0.00618	0.03245
1110	Av265	Av56	32	63	62	plus	0.50794	0.51613	0.51204	0.30567	0.60933
1111	Av265	Av616	17	20	19	plus	0.85000	0.89474	0.87237	0.00880	0.02432
1112	Av265	Av66	33	63	56	minus	0.52381	0.58929	0.55655	0.30847	0.61607
1113	Av266	Av31	6	11	17	plus	0.54545	0.35294	0.44920	0.26449	0.72187
1114	Av266	Av335	11	16	15	minus	0.68750	0.73333	0.71042	0.33080	0.62709
1115	Av266	Av450	20	36	37	minus	0.55556	0.54054	0.54805	0.28893	0.62779
1116	Av266	Av55	8	11	18	plus	0.72727	0.44444	0.58586	0.25037	0.65978
1117	Av266	Av589	3	5	5	minus	0.60000	0.60000	0.60000	0.00135	0.00288
1118	Av266	Av75	9	15	25	plus	0.60000	0.36000	0.48000	0.25961	0.63089
1119	Av267	Av267	20	22	25	minus	0.90909	0.80000	0.85454	0.00763	0.03234
1120	Av267	Av40	29	56	70	plus	0.51786	0.41429	0.46608	0.39247	0.62514
1121	Av267	Av40	16	31	36	plus	0.51613	0.44444	0.48028	0.32175	0.63320
1122	Av267	Av40	30	55	68	minus	0.54545	0.44118	0.49332	0.39723	0.62788
1123	Av267	Av40	14	21	25	minus	0.66667	0.56000	0.61333	0.37704	0.61198
1124	Av268	Av289	5	7	8	plus	0.71429	0.62500	0.66965	0.01396	0.02957
1125	Av268	Av374	5	26	8	minus	0.19231	0.62500	0.40865	0.31269	0.49572
1126	Av268	Av59	5	11	20	plus	0.45455	0.25000	0.35228	0.28789	0.59272
1127	Av268	Av59	4	22	22	minus	0.18182	0.18182	0.18182	0.41233	0.70602
1128	Av268	Av763	13	18	18	plus	0.72222	0.72222	0.72222	0.01943	0.04015
1129	Av269	Av334	10	14	12	minus	0.71429	0.83333	0.77381	0.04655	0.04114
1130	Av269	Av495	4	9	8	minus	0.44444	0.50000	0.47222	0.01817	0.05200
1131	Av269	Av600	9	11	13	plus	0.81818	0.69231	0.75524	0.02484	0.03198
1132	Av27	Av359	7	18	15	plus	0.38889	0.46667	0.42778	0.35257	0.68360
1133	Av27	Av36	10	12	13	minus	0.83333	0.76923	0.80128	0.02905	0.02330
1134	Av27	Av46	30	34	34	minus	0.88235	0.88235	0.88235	0.00937	0.02876
1135	Av27	Av508	6	16	11	plus	0.37500	0.54545	0.46022	0.02447	0.04087
1136	Av27	Av535	4	21	9	minus	0.19048	0.44444	0.31746	0.40998	0.56557
1137	Av27	Av84	41	45	49	plus	0.91111	0.83673	0.87392	0.01276	0.03599
1138	Av27	Av91	73	86	80	minus	0.84884	0.91250	0.88067	0.02613	0.04228
1139	Av270	Av729	7	12	14	plus	0.58333	0.50000	0.54167	0.04375	0.06383
1140	Av271	Av43	8	14	12	plus	0.57143	0.66667	0.61905	0.05123	0.05425
1141	Av271	Av43	11	19	19	minus	0.57895	0.57895	0.57895	0.01924	0.03155
1142	Av272	Av432	4	6	15	plus	0.66667	0.26667	0.46667	0.32953	0.64743
1143	Av272	Av45	56	64	65	minus	0.87500	0.86154	0.86827	0.03463	0.05437
1144	Av272	Av69	24	44	53	plus	0.54545	0.45283	0.49914	0.31049	0.62273
1145	Av273	Av273	4	6	6	minus	0.66667	0.66667	0.66667	0.00701	0.03640
1146	Av273	Av311	12	17	32	plus	0.70588	0.37500	0.54044	0.32938	0.67383
1147	Av274	Av474	13	16	19	minus	0.81250	0.68421	0.74835	0.01379	0.02979
1148	Av275	Av287	5	9	9	minus	0.55556	0.55556	0.55556	0.05364	0.06129
1149	Av275	Av31	11	14	13	plus	0.78571	0.84615	0.81593	0.03432	0.05228
1150	Av275	Av904	9	13	12	plus	0.69231	0.75000	0.72115	0.07241	0.05588
1151	Av276	Av76	51	55	53	plus	0.92727	0.96226	0.94477	0.01916	0.04207
1152	Av276	Av8	23	54	36	minus	0.42593	0.63889	0.53241	0.27366	0.66389
1153	Av278	Av30	32	54	62	minus	0.59259	0.51613	0.55436	0.25580	0.58548
1154	Av278	Av48	49	54	55	plus	0.90741	0.89091	0.89916	0.01379	0.03297
1155	Av279	Av62	24	34	33	minus	0.70588	0.72727	0.71657	0.03268	0.04650
1156	Av28	Av28	4	25	24	minus	0.16000	0.16667	0.16334	0.59291	0.68808
1157	Av28	Av281	20	26	25	plus	0.76923	0.80000	0.78462	0.03673	0.06493
1158	Av28	Av389	13	16	18	minus	0.81250	0.72222	0.76736	0.06859	0.09385
1159	Av28	Av521	7	11	13	minus	0.63636	0.53846	0.58741	0.07274	0.07524
1160	Av28	Av68	108	125	120	plus	0.86400	0.90000	0.88200	0.03035	0.04811
1161	Av28	Av68	4	25	21	minus	0.16000	0.19048	0.17524	0.58304	0.78290
1162	Av28	Av730	13	16	19	minus	0.81250	0.68421	0.74835	0.06836	0.11719
1163	Av280	Av29	51	58	59	plus	0.87931	0.86441	0.87186	0.01025	0.02760
1164	Av280	Av65	20	56	32	minus	0.35714	0.62500	0.49107	0.33949	0.61630
1165	Av281	Av310	44	51	50	minus	0.86275	0.88000	0.87138	0.02825	0.04398
1166	Av282	Av282	16	18	20	minus	0.88889	0.80000	0.84445	0.00628	0.03773
1167	Av282	Av352	3	5	5	minus	0.60000	0.60000	0.60000	0.00773	0.03228
1168	Av282	Av446	6	22	33	plus	0.27273	0.18182	0.22728	0.65354	0.54086
1169	Av282	Av446	9	24	36	minus	0.37500	0.25000	0.31250	0.52538	0.54064
1170	Av283	Av314	13	33	29	plus	0.39394	0.44828	0.42111	0.27704	0.55281
1171	Av283	Av472	10	23	21	plus	0.43478	0.47619	0.45549	0.28605	0.56442
1172	Av283	Av498	5	8	9	plus	0.62500	0.55556	0.59028	0.01717	0.03581
1173	Av284	Av4	43	50	50	minus	0.86000	0.86000	0.86000	0.03605	0.05843
1174	Av284	Av57	14	47	50	plus	0.29787	0.28000	0.28894	0.38711	0.60755
1175	Av285	Av289	11	39	28	plus	0.28205	0.39286	0.33746	0.19230	0.57839
1176	Av285	Av360	12	43	32	minus	0.27907	0.37500	0.32703	0.25753	0.56087
1177	Av285	Av564	7	10	11	plus	0.70000	0.63636	0.66818	0.14324	0.12030
1178	Av286	Av49	5	10	8	plus	0.50000	0.62500	0.56250	0.04400	0.05000
1179	Av286	Av630	6	11	13	minus	0.54545	0.46154	0.50350	0.04149	0.03220
1180	Av287	Av760	4	6	6	plus	0.66667	0.66667	0.66667	0.01066	0.03545
1181	Av287	Av799	10	14	13	minus	0.71429	0.76923	0.74176	0.10615	0.09799
1182	Av288	Av64	19	46	37	minus	0.41304	0.51351	0.46327	0.33602	0.69466
1183	Av288	Av731	5	7	7	plus	0.71429	0.71429	0.71429	0.03931	0.04898
1184	Av289	Av360	40	45	47	minus	0.88889	0.85106	0.86997	0.05037	0.04911
1185	Av289	Av390	5	7	8	plus	0.71429	0.62500	0.66965	0.01125	0.04002
1186	Av29	Av428	10	26	16	plus	0.38462	0.62500	0.50481	0.26605	0.58666
1187	Av29	Av461	14	31	25	minus	0.45161	0.56000	0.50581	0.26783	0.61225
1188	Av29	Av511	28	33	34	minus	0.84848	0.82353	0.83600	0.06211	0.10169
1189	Av29	Av565	21	28	24	plus	0.75000	0.87500	0.81250	0.00645	0.02717
1190	Av29	Av65	26	63	40	minus	0.41270	0.65000	0.53135	0.35289	0.61196
1191	Av29	Av65	14	25	19	minus	0.56000	0.73684	0.64842	0.32483	0.61620
1192	Av29	Av8	14	34	21	minus	0.41176	0.66667	0.53921	0.28507	0.60931
1193	Av29	Av891	8	10	14	minus	0.80000	0.57143	0.68572	0.02283	0.04058
1194	Av290	Av300	18	27	22	plus	0.66667	0.81818	0.74243	0.03753	0.04660
1195	Av291	Av306	14	27	23	minus	0.51852	0.60870	0.56361	0.39209	0.56430
1196	Av291	Av316	5	11	15	minus	0.45455	0.33333	0.39394	0.41273	0.62627
1197	Av291	Av331	6	14	8	plus	0.42857	0.75000	0.58929	0.64459	0.45829
1198	Av291	Av418	16	37	28	minus	0.43243	0.57143	0.50193	0.44973	0.57139
1199	Av291	Av522	7	15	13	minus	0.46667	0.53846	0.50257	0.28803	0.56846
1200	Av292	Av31	45	50	50	minus	0.90000	0.90000	0.90000	0.01842	0.03255
1201	Av293	Av95	13	30	26	minus	0.43333	0.50000	0.46666	0.24752	0.62084
1202	Av295	Av830	11	15	15	minus	0.73333	0.73333	0.73333	0.01408	0.05189
1203	Av296	Av42	16	20	21	plus	0.80000	0.76190	0.78095	0.04679	0.03601
1204	Av296	Av557	6	17	18	minus	0.35294	0.33333	0.34313	0.28357	0.53501
1205	Av296	Av675	4	13	14	plus	0.30769	0.28571	0.29670	0.31357	0.57896
1206	Av296	Av863	5	10	7	plus	0.50000	0.71429	0.60715	0.03034	0.04538
1207	Av296	Av98	8	18	18	plus	0.44444	0.44444	0.44444	0.24166	0.51789
1208	Av297	Av537	8	12	16	plus	0.66667	0.50000	0.58333	0.26258	0.62268
1209	Av297	Av726	13	15	15	minus	0.86667	0.86667	0.86667	0.00541	0.03028
1210	Av298	Av353	7	10	9	minus	0.70000	0.77778	0.73889	0.10406	0.11763
1211	Av298	Av369	43	49	49	plus	0.87755	0.87755	0.87755	0.00848	0.03233
1212	Av298	Av383	6	23	19	plus	0.26087	0.31579	0.28833	0.35922	0.57091
1213	Av298	Av49	24	62	48	minus	0.38710	0.50000	0.44355	0.34865	0.62224
1214	Av298	Av803	4	10	10	plus	0.40000	0.40000	0.40000	0.41972	0.65863
1215	Av299	Av518	6	15	11	plus	0.40000	0.54545	0.47273	0.03008	0.03123
1216	Av299	Av54	13	19	16	minus	0.68421	0.81250	0.74835	0.05254	0.05112
1217	Av299	Av55	6	8	9	minus	0.75000	0.66667	0.70833	0.01616	0.04272
1218	Av3	Av317	38	43	45	minus	0.88372	0.84444	0.86408	0.01253	0.03598
1219	Av3	Av330	20	49	52	plus	0.40816	0.38462	0.39639	0.30569	0.59926
1220	Av3	Av336	11	20	24	plus	0.55000	0.45833	0.50416	0.31998	0.57062
1221	Av3	Av342	25	42	54	plus	0.59524	0.46296	0.52910	0.32204	0.63679
1222	Av3	Av345	21	35	42	minus	0.60000	0.50000	0.55000	0.37904	0.57726
1223	Av3	Av464	19	33	39	minus	0.57576	0.48718	0.53147	0.33762	0.55124
1224	Av3	Av503	7	20	14	plus	0.35000	0.50000	0.42500	0.45877	0.49879
1225	Av3	Av576	4	8	6	plus	0.50000	0.66667	0.58333	0.34646	0.80677
1226	Av3	Av576	9	22	17	minus	0.40909	0.52941	0.46925	0.32866	0.48623
1227	Av3	Av61	133	143	141	minus	0.93007	0.94326	0.93666	0.01225	0.03369
1228	Av3	Av663	10	16	21	minus	0.62500	0.47619	0.55059	0.34169	0.62102
1229	Av3	Av766	6	12	14	plus	0.50000	0.42857	0.46429	0.22117	0.50689
1230	Av3	Av774	7	16	21	plus	0.43750	0.33333	0.38542	0.32850	0.58539
1231	Av3	Av81	22	40	57	minus	0.55000	0.38596	0.46798	0.25715	0.68590
1232	Av30	Av319	7	9	9	plus	0.77778	0.77778	0.77778	0.05169	0.03507
1233	Av30	Av389	4	7	11	plus	0.57143	0.36364	0.46754	0.23848	0.62430
1234	Av30	Av389	16	38	38	minus	0.42105	0.42105	0.42105	0.30509	0.62807
1235	Av30	Av410	16	32	32	plus	0.50000	0.50000	0.50000	0.28062	0.62314
1236	Av30	Av42	26	31	31	minus	0.83871	0.83871	0.83871	0.03790	0.05375
1237	Av30	Av48	4	7	10	plus	0.57143	0.40000	0.48572	0.23938	0.62652
1238	Av30	Av48	67	131	124	minus	0.51145	0.54032	0.52588	0.29189	0.60861
1239	Av30	Av623	18	28	21	plus	0.64286	0.85714	0.75000	0.01294	0.02944
1240	Av30	Av631	13	24	22	plus	0.54167	0.59091	0.56629	0.35911	0.66344
1241	Av30	Av66	14	26	21	minus	0.53846	0.66667	0.60257	0.35071	0.64138
1242	Av30	Av88	13	17	16	plus	0.76471	0.81250	0.78861	0.02807	0.04511
1243	Av301	Av335	33	49	40	minus	0.67347	0.82500	0.74923	0.11115	0.29690
1244	Av301	Av39	46	62	66	minus	0.74194	0.69697	0.71945	0.13349	0.19699
1245	Av301	Av685	13	24	23	minus	0.54167	0.56522	0.55344	0.35696	0.51801
1246	Av302	Av380	5	11	15	plus	0.45455	0.33333	0.39394	0.35888	0.48358
1247	Av302	Av47	27	52	52	plus	0.51923	0.51923	0.51923	0.36300	0.58613
1248	Av302	Av53	59	72	69	plus	0.81944	0.85507	0.83725	0.01842	0.03902
1249	Av303	Av451	6	11	11	plus	0.54545	0.54545	0.54545	0.19569	0.65996
1250	Av303	Av492	23	28	28	plus	0.82143	0.82143	0.82143	0.01359	0.03322
1251	Av303	Av745	18	22	20	minus	0.81818	0.90000	0.85909	0.01187	0.03116
1252	Av303	Av87	5	13	19	plus	0.38462	0.26316	0.32389	0.49104	0.71872
1253	Av303	Av87	10	17	17	minus	0.58824	0.58824	0.58824	0.29228	0.65537
1254	Av304	Av515	7	10	14	minus	0.70000	0.50000	0.60000	0.02145	0.03526
1255	Av305	Av399	22	25	26	plus	0.88000	0.84615	0.86308	0.02062	0.03413
1256	Av305	Av650	23	26	25	plus	0.88462	0.92000	0.90231	0.00675	0.02864
1257	Av305	Av88	22	35	57	minus	0.62857	0.38596	0.50726	0.34967	0.67265
1258	Av306	Av418	26	31	30	plus	0.83871	0.86667	0.85269	0.01093	0.03327
1259	Av306	Av62	4	7	17	minus	0.57143	0.23529	0.40336	0.20657	0.50399
1260	Av306	Av632	14	23	27	plus	0.60870	0.51852	0.56361	0.23784	0.66398
1261	Av307	Av326	31	34	34	minus	0.91176	0.91176	0.91176	0.01303	0.03624
1262	Av307	Av82	32	55	52	minus	0.58182	0.61538	0.59860	0.25753	0.66524
1263	Av309	Av33	15	32	31	minus	0.46875	0.48387	0.47631	0.30240	0.64351
1264	Av31	Av370	38	42	43	minus	0.90476	0.88372	0.89424	0.00792	0.03055
1265	Av31	Av551	15	18	19	plus	0.83333	0.78947	0.81140	0.01010	0.03145
1266	Av31	Av677	8	24	18	minus	0.33333	0.44444	0.38889	0.35064	0.62911
1267	Av31	Av767	15	20	18	minus	0.75000	0.83333	0.79167	0.01729	0.03122
1268	Av31	Av837	10	15	15	plus	0.66667	0.66667	0.66667	0.18476	0.26144
1269	Av31	Av952	5	8	7	plus	0.62500	0.71429	0.66965	0.01101	0.03393
1270	Av313	Av377	5	11	8	plus	0.45455	0.62500	0.53978	0.13741	0.04258
1271	Av314	Av472	22	28	25	plus	0.78571	0.88000	0.83286	0.02597	0.03273
1272	Av314	Av54	19	21	22	plus	0.90476	0.86364	0.88420	0.01329	0.03451
1273	Av315	Av5	22	32	33	plus	0.68750	0.66667	0.67708	0.03658	0.04311
1274	Av315	Av5	21	25	25	minus	0.84000	0.84000	0.84000	0.04337	0.08084
1275	Av315	Av94	9	15	18	minus	0.60000	0.50000	0.55000	0.35808	0.71852
1276	Av316	Av325	9	12	13	plus	0.75000	0.69231	0.72115	0.01126	0.03381
1277	Av316	Av522	4	6	6	plus	0.66667	0.66667	0.66667	0.00740	0.01898
1278	Av316	Av73	8	14	13	minus	0.57143	0.61538	0.59340	0.31686	0.57091
1279	Av317	Av576	4	9	7	minus	0.44444	0.57143	0.50794	0.34202	0.67150
1280	Av317	Av81	7	17	23	plus	0.41176	0.30435	0.35806	0.36678	0.55329
1281	Av318	Av595	8	14	10	plus	0.57143	0.80000	0.68572	0.27577	0.52309
1282	Av319	Av56	9	20	17	plus	0.45000	0.52941	0.48971	0.41908	0.67907
1283	Av319	Av602	17	20	19	plus	0.85000	0.89474	0.87237	0.00952	0.03142
1284	Av319	Av66	14	28	29	minus	0.50000	0.48276	0.49138	0.46661	0.63824
1285	Av320	Av34	29	37	34	plus	0.78378	0.85294	0.81836	0.03624	0.04934
1286	Av320	Av34	7	9	13	minus	0.77778	0.53846	0.65812	0.08872	0.06223
1287	Av321	Av354	4	6	7	minus	0.66667	0.57143	0.61905	0.02555	0.04141
1288	Av321	Av531	7	9	9	minus	0.77778	0.77778	0.77778	0.03873	0.05735
1289	Av321	Av590	16	23	22	minus	0.69565	0.72727	0.71146	0.04125	0.04921
1290	Av322	Av5	13	29	27	plus	0.44828	0.48148	0.46488	0.30990	0.60688
1291	Av324	Av34	8	25	12	minus	0.32000	0.66667	0.49333	0.30564	0.52628
1292	Av324	Av77	25	32	33	minus	0.78125	0.75758	0.76941	0.02964	0.06702
1293	Av324	Av807	5	8	7	minus	0.62500	0.71429	0.66965	0.02715	0.03792
1294	Av325	Av362	21	39	53	minus	0.53846	0.39623	0.46735	0.33580	0.57709
1295	Av325	Av646	20	23	25	plus	0.86957	0.80000	0.83478	0.02139	0.03860
1296	Av325	Av73	26	48	58	minus	0.54167	0.44828	0.49497	0.28138	0.63084
1297	Av325	Av933	4	6	6	minus	0.66667	0.66667	0.66667	0.04426	0.03450
1298	Av326	Av6	4	10	9	minus	0.40000	0.44444	0.42222	0.29584	0.65936
1299	Av326	Av82	25	39	39	plus	0.64103	0.64103	0.64103	0.26135	0.66243
1300	Av328	Av434	8	17	16	minus	0.47059	0.50000	0.48530	0.05952	0.06525
1301	Av329	Av350	19	25	29	minus	0.76000	0.65517	0.70759	0.14664	0.11993
1302	Av33	Av434	5	9	7	minus	0.55556	0.71429	0.63492	0.00660	0.03463
1303	Av33	Av532	7	21	20	plus	0.33333	0.35000	0.34166	0.29481	0.54231
1304	Av33	Av542	7	22	14	plus	0.31818	0.50000	0.40909	0.24962	0.62950
1305	Av33	Av608	14	16	17	minus	0.87500	0.82353	0.84926	0.01190	0.02836
1306	Av33	Av67	27	60	47	minus	0.45000	0.57447	0.51223	0.31887	0.63890
1307	Av33	Av89	23	46	41	plus	0.50000	0.56098	0.53049	0.26531	0.70781
1308	Av33	Av89	10	21	31	plus	0.47619	0.32258	0.39938	0.49017	0.53234
1309	Av33	Av89	5	9	19	plus	0.55556	0.26316	0.40936	0.36260	0.65703
1310	Av33	Av89	8	19	20	minus	0.42105	0.40000	0.41053	0.24444	0.71155
1311	Av33	Av934	5	7	8	minus	0.71429	0.62500	0.66965	0.00485	0.03010
1312	Av330	Av61	19	52	47	minus	0.36538	0.40426	0.38482	0.36188	0.58405
1313	Av331	Av522	25	28	29	minus	0.89286	0.86207	0.87746	0.03397	0.03922
1314	Av331	Av537	8	13	13	plus	0.61538	0.61538	0.61538	0.37235	0.57402
1315	Av332	Av582	9	16	22	plus	0.56250	0.40909	0.48579	0.05353	0.07352
1316	Av334	Av702	19	22	22	minus	0.86364	0.86364	0.86364	0.02851	0.04504
1317	Av335	Av39	25	41	56	plus	0.60976	0.44643	0.52809	0.28375	0.58922
1318	Av335	Av450	13	15	17	plus	0.86667	0.76471	0.81569	0.02123	0.03424
1319	Av335	Av685	12	24	23	plus	0.50000	0.52174	0.51087	0.28222	0.43541
1320	Av336	Av500	6	10	10	plus	0.60000	0.60000	0.60000	0.00385	0.01950
1321	Av336	Av61	11	24	21	minus	0.45833	0.52381	0.49107	0.21720	0.58493
1322	Av337	Av374	15	18	18	minus	0.83333	0.83333	0.83333	0.03533	0.05310
1323	Av338	Av628	6	14	14	minus	0.42857	0.42857	0.42857	0.44645	0.49035
1324	Av338	Av743	7	11	9	plus	0.63636	0.77778	0.70707	0.08505	0.03811
1325	Av338	Av907	5	7	8	plus	0.71429	0.62500	0.66965	0.00594	0.03203
1326	Av338	Av95	9	16	17	plus	0.56250	0.52941	0.54595	0.43301	0.60699
1327	Av339	Av52	20	27	24	plus	0.74074	0.83333	0.78703	0.03337	0.04375
1328	Av339	Av82	4	6	13	plus	0.66667	0.30769	0.48718	0.27540	0.64817
1329	Av34	Av344	26	37	30	minus	0.70270	0.86667	0.78469	0.02451	0.04539
1330	Av34	Av440	7	17	11	plus	0.41176	0.63636	0.52406	0.39285	0.68995
1331	Av34	Av473	8	21	17	minus	0.38095	0.47059	0.42577	0.38680	0.67645
1332	Av34	Av504	10	22	16	minus	0.45455	0.62500	0.53978	0.36710	0.68573
1333	Av34	Av77	19	35	56	plus	0.54286	0.33929	0.44107	0.28318	0.59040
1334	Av340	Av41	9	11	14	minus	0.81818	0.64286	0.73052	0.07656	0.06991
1335	Av340	Av415	16	22	23	minus	0.72727	0.69565	0.71146	0.02940	0.05085
1336	Av340	Av833	4	7	7	plus	0.57143	0.57143	0.57143	0.00910	0.03661
1337	Av341	Av4	33	37	37	plus	0.89189	0.89189	0.89189	0.00604	0.03470
1338	Av341	Av4	5	8	7	minus	0.62500	0.71429	0.66965	0.04994	0.04173
1339	Av341	Av57	7	13	18	minus	0.53846	0.38889	0.46368	0.20036	0.55117
1340	Av342	Av54	4	6	7	minus	0.66667	0.57143	0.61905	0.00979	0.03554
1341	Av342	Av61	14	33	29	minus	0.42424	0.48276	0.45350	0.31322	0.59725
1342	Av342	Av663	19	22	21	minus	0.86364	0.90476	0.88420	0.01234	0.03447
1343	Av342	Av774	19	22	24	plus	0.86364	0.79167	0.82766	0.01281	0.03096
1344	Av343	Av5	33	37	38	minus	0.89189	0.86842	0.88016	0.06382	0.05959
1345	Av343	Av500	6	14	17	minus	0.42857	0.35294	0.39075	0.29722	0.62868
1346	Av343	Av672	4	12	14	plus	0.33333	0.28571	0.30952	0.27543	0.63020
1347	Av343	Av780	5	7	11	minus	0.71429	0.45455	0.58442	0.37125	0.73007
1348	Av345	Av464	32	36	37	plus	0.88889	0.86486	0.87687	0.00994	0.02828
1349	Av346	Av559	9	23	12	minus	0.39130	0.75000	0.57065	0.34610	0.59158
1350	Av346	Av87	45	49	50	plus	0.91837	0.90000	0.90919	0.01019	0.03533
1351	Av347	Av352	26	29	30	minus	0.89655	0.86667	0.88161	0.03725	0.04677
1352	Av347	Av386	14	27	37	minus	0.51852	0.37838	0.44845	0.35283	0.68772
1353	Av347	Av47	13	24	25	plus	0.54167	0.52000	0.53083	0.28448	0.68838
1354	Av348	Av60	13	26	22	plus	0.50000	0.59091	0.54546	0.31107	0.65800
1355	Av349	Av482	6	22	27	plus	0.27273	0.22222	0.24748	0.27719	0.51942
1356	Av349	Av497	18	20	23	minus	0.90000	0.78261	0.84130	0.01660	0.03393
1357	Av349	Av95	5	12	8	minus	0.41667	0.62500	0.52083	0.27440	0.74089
1358	Av35	Av555	30	32	33	plus	0.93750	0.90909	0.92329	0.01122	0.03883
1359	Av35	Av592	8	21	12	minus	0.38095	0.66667	0.52381	0.38845	0.63098
1360	Av35	Av6	61	134	91	plus	0.45522	0.67033	0.56278	0.31428	0.61109
1361	Av35	Av646	4	7	6	minus	0.57143	0.66667	0.61905	0.02003	0.03298
1362	Av350	Av63	6	8	9	minus	0.75000	0.66667	0.70833	0.01229	0.03832
1363	Av350	Av847	6	8	8	minus	0.75000	0.75000	0.75000	0.07054	0.06390
1364	Av351	Av392	7	13	15	minus	0.53846	0.46667	0.50257	0.02901	0.04211
1365	Av351	Av50	5	8	10	minus	0.62500	0.50000	0.56250	0.16398	0.06938
1366	Av351	Av738	6	8	10	plus	0.75000	0.60000	0.67500	0.01001	0.04159
1367	Av352	Av386	15	29	38	plus	0.51724	0.39474	0.45599	0.33372	0.68366
1368	Av352	Av47	14	26	27	minus	0.53846	0.51852	0.52849	0.25574	0.70176
1369	Av352	Av606	5	8	14	plus	0.62500	0.35714	0.49107	0.43038	0.78422
1370	Av352	Av77	6	9	8	minus	0.66667	0.75000	0.70833	0.00440	0.03572
1371	Av353	Av49	10	29	16	plus	0.34483	0.62500	0.48491	0.37143	0.59186
1372	Av353	Av680	10	15	13	plus	0.66667	0.76923	0.71795	0.09463	0.06327
1373	Av355	Av460	6	14	9	minus	0.42857	0.66667	0.54762	0.04291	0.06417
1374	Av355	Av486	12	14	15	minus	0.85714	0.80000	0.82857	0.05969	0.07458
1375	Av355	Av568	8	11	10	minus	0.72727	0.80000	0.76364	0.00627	0.01914
1376	Av356	Av642	4	6	7	minus	0.66667	0.57143	0.61905	0.07189	0.06593
1377	Av357	Av52	21	32	29	minus	0.65625	0.72414	0.69020	0.05159	0.04879
1378	Av357	Av715	7	9	9	minus	0.77778	0.77778	0.77778	0.01430	0.03643
1379	Av357	Av861	5	7	7	plus	0.71429	0.71429	0.71429	0.06656	0.07367
1380	Av358	Av43	24	28	29	plus	0.85714	0.82759	0.84237	0.01247	0.03702
1381	Av358	Av56	20	48	38	plus	0.41667	0.52632	0.47149	0.26243	0.55169
1382	Av358	Av66	19	48	36	minus	0.39583	0.52778	0.46181	0.25292	0.55983
1383	Av359	Av46	23	38	50	minus	0.60526	0.46000	0.53263	0.30370	0.68177
1384	Av359	Av99	17	27	32	plus	0.62963	0.53125	0.58044	0.29367	0.65214
1385	Av36	Av378	6	13	10	plus	0.46154	0.60000	0.53077	0.02603	0.04859
1386	Av36	Av431	35	45	40	plus	0.77778	0.87500	0.82639	0.01825	0.04287
1387	Av36	Av449	11	17	14	minus	0.64706	0.78571	0.71639	0.06174	0.07924
1388	Av36	Av530	11	18	15	plus	0.61111	0.73333	0.67222	0.04053	0.04586
1389	Av36	Av885	4	9	12	plus	0.44444	0.33333	0.38889	0.25256	0.61237
1390	Av361	Av398	4	10	8	plus	0.40000	0.50000	0.45000	0.31446	0.58841
1391	Av361	Av53	14	32	25	minus	0.43750	0.56000	0.49875	0.27926	0.59665
1392	Av362	Av646	13	40	25	minus	0.32500	0.52000	0.42250	0.31021	0.55518
1393	Av362	Av73	46	55	53	plus	0.83636	0.86792	0.85214	0.01467	0.03653
1394	Av363	Av747	6	8	10	minus	0.75000	0.60000	0.67500	0.02298	0.04840
1395	Av365	Av504	9	12	12	plus	0.75000	0.75000	0.75000	0.02109	0.03583
1396	Av365	Av71	16	33	40	minus	0.48485	0.40000	0.44243	0.25935	0.64091
1397	Av365	Av86	22	25	25	plus	0.88000	0.88000	0.88000	0.02097	0.04588
1398	Av366	Av449	15	18	17	plus	0.83333	0.88235	0.85784	0.01093	0.04117
1399	Av366	Av570	27	30	29	minus	0.90000	0.93103	0.91552	0.03355	0.03021
1400	Av366	Av578	12	20	25	plus	0.60000	0.48000	0.54000	0.58306	0.57525
1401	Av366	Av85	7	13	22	minus	0.53846	0.31818	0.42832	0.34513	0.66219
1402	Av367	Av5	19	24	35	minus	0.79167	0.54286	0.66726	0.06707	0.06621
1403	Av367	Av785	5	11	10	plus	0.45455	0.50000	0.47728	0.01994	0.04071
1404	Av367	Av920	5	7	8	minus	0.71429	0.62500	0.66965	0.08910	0.06619
1405	Av368	Av405	15	18	18	minus	0.83333	0.83333	0.83333	0.02790	0.04580
1406	Av369	Av383	4	17	15	plus	0.23529	0.26667	0.25098	0.32424	0.56078
1407	Av369	Av49	18	47	39	minus	0.38298	0.46154	0.42226	0.31474	0.63082
1408	Av369	Av803	4	10	10	plus	0.40000	0.40000	0.40000	0.41452	0.62655
1409	Av37	Av378	5	12	9	plus	0.41667	0.55556	0.48612	0.03183	0.06328
1410	Av37	Av378	20	29	29	minus	0.68966	0.68966	0.68966	0.06056	0.07528
1411	Av37	Av454	4	10	10	plus	0.40000	0.40000	0.40000	0.06297	0.09016
1412	Av37	Av454	5	10	8	minus	0.50000	0.62500	0.56250	0.02640	0.03536
1413	Av37	Av460	7	11	9	plus	0.63636	0.77778	0.70707	0.02348	0.02869
1414	Av37	Av460	13	16	16	minus	0.81250	0.81250	0.81250	0.09000	0.05377
1415	Av37	Av496	27	31	35	minus	0.87097	0.77143	0.82120	0.02344	0.04830
1416	Av37	Av610	15	19	21	minus	0.78947	0.71429	0.75188	0.01278	0.03081
1417	Av371	Av396	32	36	38	plus	0.88889	0.84211	0.86550	0.03305	0.05182
1418	Av375	Av490	7	10	15	plus	0.70000	0.46667	0.58333	0.41015	0.64851
1419	Av375	Av490	6	20	28	minus	0.30000	0.21429	0.25715	0.29902	0.54767
1420	Av375	Av92	34	38	38	minus	0.89474	0.89474	0.89474	0.01236	0.03578
1421	Av376	Av5	6	9	14	plus	0.66667	0.42857	0.54762	0.02836	0.05320
1422	Av377	Av45	23	29	29	plus	0.79310	0.79310	0.79310	0.00815	0.03209
1423	Av378	Av524	5	8	11	plus	0.62500	0.45455	0.53978	0.03830	0.07905
1424	Av379	Av695	9	14	11	minus	0.64286	0.81818	0.73052	0.02333	0.03661
1425	Av38	Av41	56	111	89	plus	0.50450	0.62921	0.56685	0.27365	0.65750
1426	Av38	Av447	4	8	9	plus	0.50000	0.44444	0.47222	0.02558	0.04612
1427	Av38	Av478	8	23	15	minus	0.34783	0.53333	0.44058	0.28811	0.57536
1428	Av38	Av517	20	44	27	minus	0.45455	0.74074	0.59764	0.30928	0.63541
1429	Av380	Av53	19	39	32	plus	0.48718	0.59375	0.54046	0.31443	0.62090
1430	Av382	Av388	8	11	11	plus	0.72727	0.72727	0.72727	0.00782	0.02954
1431	Av382	Av484	6	8	8	plus	0.75000	0.75000	0.75000	0.00228	0.03005
1432	Av382	Av8	19	44	43	plus	0.43182	0.44186	0.43684	0.23947	0.65405
1433	Av382	Av93	11	19	18	minus	0.57895	0.61111	0.59503	0.21522	0.63160
1434	Av382	Av99	4	6	7	minus	0.66667	0.57143	0.61905	0.32535	0.58384
1435	Av383	Av49	50	57	57	minus	0.87719	0.87719	0.87719	0.03196	0.06107
1436	Av384	Av7	20	24	27	plus	0.83333	0.74074	0.78703	0.04522	0.04855
1437	Av385	Av478	24	29	28	plus	0.82759	0.85714	0.84237	0.01128	0.03280
1438	Av385	Av549	7	17	19	plus	0.41176	0.36842	0.39009	0.43530	0.44521
1439	Av385	Av561	6	11	8	plus	0.54545	0.75000	0.64772	0.06146	0.02678
1440	Av385	Av775	6	13	15	minus	0.46154	0.40000	0.43077	0.26967	0.66376
1441	Av386	Av47	26	40	32	minus	0.65000	0.81250	0.73125	0.04711	0.06951
1442	Av387	Av65	45	48	52	plus	0.93750	0.86538	0.90144	0.01608	0.03433
1443	Av388	Av534	8	24	20	minus	0.33333	0.40000	0.36667	0.20556	0.59789
1444	Av388	Av8	5	11	9	plus	0.45455	0.55556	0.50506	0.27631	0.53133
1445	Av388	Av93	4	11	9	minus	0.36364	0.44444	0.40404	0.23525	0.48965
1446	Av389	Av48	32	38	37	plus	0.84211	0.86486	0.85349	0.01183	0.03801
1447	Av389	Av623	9	29	19	minus	0.31034	0.47368	0.39201	0.37988	0.48382
1448	Av39	Av551	4	6	7	minus	0.66667	0.57143	0.61905	0.22260	0.69819
1449	Av39	Av579	14	45	39	minus	0.31111	0.35897	0.33504	0.41794	0.64250
1450	Av39	Av62	60	77	67	plus	0.77922	0.89552	0.83737	0.01838	0.03455
1451	Av39	Av685	19	22	24	plus	0.86364	0.79167	0.82766	0.03424	0.09140
1452	Av39	Av834	4	8	7	minus	0.50000	0.57143	0.53571	0.54164	0.50717
1453	Av390	Av91	12	15	16	plus	0.80000	0.75000	0.77500	0.01087	0.03552
1454	Av391	Av99	21	24	23	minus	0.87500	0.91304	0.89402	0.00626	0.03406
1455	Av392	Av406	6	12	10	minus	0.50000	0.60000	0.55000	0.02172	0.03326
1456	Av393	Av58	23	49	38	plus	0.46939	0.60526	0.53733	0.27296	0.64665
1457	Av395	Av603	23	28	32	plus	0.82143	0.71875	0.77009	0.01885	0.03213
1458	Av395	Av728	10	13	16	plus	0.76923	0.62500	0.69711	0.04105	0.07243
1459	Av396	Av701	12	15	15	plus	0.80000	0.80000	0.80000	0.03054	0.04758
1460	Av397	Av409	5	8	7	minus	0.62500	0.71429	0.66965	0.01027	0.04018
1461	Av398	Av47	9	18	23	minus	0.50000	0.39130	0.44565	0.28044	0.69555
1462	Av398	Av53	26	29	29	minus	0.89655	0.89655	0.89655	0.01384	0.03987
1463	Av398	Av60	4	10	8	minus	0.40000	0.50000	0.45000	0.30984	0.62566
1464	Av398	Av79	9	11	11	plus	0.81818	0.81818	0.81818	0.00755	0.03520
1465	Av399	Av88	14	24	37	minus	0.58333	0.37838	0.48086	0.46713	0.65119
1466	Av4	Av4	6	8	8	plus	0.75000	0.75000	0.75000	0.02892	0.04665
1467	Av4	Av429	33	36	37	plus	0.91667	0.89189	0.90428	0.01466	0.04571
1468	Av4	Av57	4	9	10	plus	0.44444	0.40000	0.42222	0.27055	0.67283
1469	Av4	Av57	67	161	156	minus	0.41615	0.42949	0.42282	0.35495	0.61164
1470	Av4	Av585	14	17	17	minus	0.82353	0.82353	0.82353	0.01896	0.05798
1471	Av4	Av682	18	21	20	minus	0.85714	0.90000	0.87857	0.01899	0.04358
1472	Av4	Av825	16	18	18	plus	0.88889	0.88889	0.88889	0.01159	0.03566
1473	Av4	Av94	15	17	18	minus	0.88235	0.83333	0.85784	0.04349	0.04796
1474	Av40	Av40	69	77	83	minus	0.89610	0.83133	0.86372	0.05558	0.06882
1475	Av40	Av480	5	8	8	plus	0.62500	0.62500	0.62500	0.03466	0.06117
1476	Av40	Av73	14	18	17	minus	0.77778	0.82353	0.80066	0.01811	0.05464
1477	Av400	Av403	20	36	31	minus	0.55556	0.64516	0.60036	0.26630	0.58315
1478	Av402	Av446	4	6	6	minus	0.66667	0.66667	0.66667	0.03756	0.03308
1479	Av402	Av502	4	12	8	plus	0.33333	0.50000	0.41667	0.27797	0.49749
1480	Av402	Av55	6	23	26	minus	0.26087	0.23077	0.24582	0.35399	0.54834
1481	Av405	Av514	8	11	10	plus	0.72727	0.80000	0.76364	0.02560	0.04825
1482	Av406	Av668	7	14	14	minus	0.50000	0.50000	0.50000	0.15683	0.09167
1483	Av407	Av41	27	43	61	minus	0.62791	0.44262	0.53526	0.28979	0.60150
1484	Av407	Av654	13	18	25	minus	0.72222	0.52000	0.62111	0.29710	0.63935
1485	Av409	Av977	4	6	7	minus	0.66667	0.57143	0.61905	0.05286	0.03606
1486	Av41	Av478	10	12	12	minus	0.83333	0.83333	0.83333	0.01288	0.04244
1487	Av41	Av654	23	25	26	plus	0.92000	0.88462	0.90231	0.00405	0.03324
1488	Av410	Av42	21	46	48	minus	0.45652	0.43750	0.44701	0.29569	0.61887
1489	Av410	Av48	43	48	49	minus	0.89583	0.87755	0.88669	0.03648	0.04100
1490	Av410	Av635	6	16	19	minus	0.37500	0.31579	0.34540	0.35417	0.67734
1491	Av411	Av50	44	51	53	plus	0.86275	0.83019	0.84647	0.01223	0.03721
1492	Av411	Av589	4	19	14	minus	0.21053	0.28571	0.24812	0.42220	0.55608
1493	Av411	Av625	6	25	13	plus	0.24000	0.46154	0.35077	0.43175	0.61989
1494	Av413	Av76	23	38	46	plus	0.60526	0.50000	0.55263	0.30914	0.62563
1495	Av413	Av8	36	42	42	minus	0.85714	0.85714	0.85714	0.01612	0.03553
1496	Av414	Av421	28	34	32	minus	0.82353	0.87500	0.84926	0.07645	0.04463
1497	Av414	Av611	15	33	22	minus	0.45455	0.68182	0.56818	0.34763	0.52997
1498	Av414	Av92	16	34	24	plus	0.47059	0.66667	0.56863	0.33033	0.56703
1499	Av416	Av586	26	32	30	minus	0.81250	0.86667	0.83959	0.02900	0.05603
1500	Av416	Av708	13	16	15	plus	0.81250	0.86667	0.83959	0.02277	0.03507
1501	Av416	Av85	21	39	50	plus	0.53846	0.42000	0.47923	0.33981	0.67114
1502	Av417	Av83	23	29	26	minus	0.79310	0.88462	0.83886	0.01011	0.03380
1503	Av417	Av86	10	22	28	plus	0.45455	0.35714	0.40585	0.28682	0.67264
1504	Av418	Av50	4	7	11	minus	0.57143	0.36364	0.46754	0.30248	0.72539
1505	Av418	Av632	5	7	9	plus	0.71429	0.55556	0.63492	0.22460	0.54299
1506	Av418	Av894	5	7	8	plus	0.71429	0.62500	0.66965	0.02582	0.03828
1507	Av42	Av48	33	70	65	plus	0.47143	0.50769	0.48956	0.27255	0.64408
1508	Av42	Av557	4	10	11	plus	0.40000	0.36364	0.38182	0.45374	0.54739
1509	Av42	Av626	5	7	9	plus	0.71429	0.55556	0.63492	0.02294	0.04192
1510	Av42	Av626	14	20	22	minus	0.70000	0.63636	0.66818	0.05109	0.06128
1511	Av42	Av635	21	23	24	plus	0.91304	0.87500	0.89402	0.02596	0.04149
1512	Av42	Av678	12	15	16	plus	0.80000	0.75000	0.77500	0.01133	0.03221
1513	Av42	Av700	5	10	13	minus	0.50000	0.38462	0.44231	0.17227	0.14408
1514	Av42	Av713	3	5	5	minus	0.60000	0.60000	0.60000	0.33206	0.10112
1515	Av42	Av859	8	11	13	minus	0.72727	0.61538	0.67132	0.02524	0.07045
1516	Av42	Av98	9	19	18	plus	0.47368	0.50000	0.48684	0.37320	0.48254
1517	Av421	Av611	14	31	21	plus	0.45161	0.66667	0.55914	0.35862	0.54223
1518	Av421	Av92	19	44	28	minus	0.43182	0.67857	0.55519	0.32135	0.52561
1519	Av422	Av58	13	29	28	plus	0.44828	0.46429	0.45628	0.36140	0.62400
1520	Av424	Av447	12	16	16	plus	0.75000	0.75000	0.75000	0.10827	0.09111
1521	Av424	Av86	12	26	16	plus	0.46154	0.75000	0.60577	0.21057	0.63696
1522	Av426	Av699	9	12	13	minus	0.75000	0.69231	0.72115	0.01693	0.03046
1523	Av426	Av719	7	10	11	plus	0.70000	0.63636	0.66818	0.05415	0.04975
1524	Av427	Av554	18	24	23	minus	0.75000	0.78261	0.76631	0.02376	0.04765
1525	Av428	Av766	7	9	9	minus	0.77778	0.77778	0.77778	0.00853	0.03999
1526	Av428	Av8	20	23	23	minus	0.86957	0.86957	0.86957	0.01349	0.03525
1527	Av429	Av57	15	33	33	minus	0.45455	0.45455	0.45455	0.37517	0.71133
1528	Av43	Av56	8	27	25	plus	0.29630	0.32000	0.30815	0.32319	0.53925
1529	Av43	Av66	22	63	50	minus	0.34921	0.44000	0.39460	0.32576	0.61765
1530	Av43	Av84	11	14	13	plus	0.78571	0.84615	0.81593	0.01299	0.03310
1531	Av43	Av902	5	15	9	minus	0.33333	0.55556	0.44445	0.33909	0.76507
1532	Av43	Av932	5	16	13	minus	0.31250	0.38462	0.34856	0.31223	0.56413
1533	Av432	Av45	16	33	28	minus	0.48485	0.57143	0.52814	0.26951	0.66874
1534	Av432	Av92	5	11	16	plus	0.45455	0.31250	0.38353	0.32903	0.64468
1535	Av433	Av712	7	9	10	minus	0.77778	0.70000	0.73889	0.05956	0.04253
1536	Av435	Av7	33	38	38	minus	0.86842	0.86842	0.86842	0.03534	0.05220
1537	Av438	Av453	31	35	38	plus	0.88571	0.81579	0.85075	0.02000	0.04380
1538	Av438	Av462	19	36	31	plus	0.52778	0.61290	0.57034	0.40063	0.61616
1539	Av438	Av730	3	5	5	minus	0.60000	0.60000	0.60000	0.26791	0.71849
1540	Av438	Av783	7	17	16	plus	0.41176	0.43750	0.42463	0.25816	0.62336
1541	Av44	Av44	13	16	16	minus	0.81250	0.81250	0.81250	0.17989	0.26163
1542	Av44	Av64	8	16	14	plus	0.50000	0.57143	0.53571	0.36640	0.74473
1543	Av44	Av64	7	13	11	plus	0.53846	0.63636	0.58741	0.32211	0.66613
1544	Av44	Av64	6	13	11	minus	0.46154	0.54545	0.50350	0.35483	0.76495
1545	Av44	Av814	11	16	15	minus	0.68750	0.73333	0.71042	0.14340	0.10353
1546	Av44	Av90	49	57	56	minus	0.85965	0.87500	0.86733	0.02620	0.04426
1547	Av44	Av97	16	47	20	minus	0.34043	0.80000	0.57022	0.38715	0.59750
1548	Av44	Av97	13	32	23	minus	0.40625	0.56522	0.48573	0.28570	0.62229
1549	Av440	Av504	20	23	23	minus	0.86957	0.86957	0.86957	0.01643	0.07382
1550	Av442	Av717	11	16	19	plus	0.68750	0.57895	0.63322	0.01456	0.03416
1551	Av442	Av81	9	12	12	minus	0.75000	0.75000	0.75000	0.03232	0.04271
1552	Av442	Av883	5	9	9	plus	0.55556	0.55556	0.55556	0.10425	0.08016
1553	Av443	Av557	4	6	6	minus	0.66667	0.66667	0.66667	0.00702	0.02327
1554	Av445	Av50	26	33	33	minus	0.78788	0.78788	0.78788	0.04634	0.04739
1555	Av446	Av764	4	6	10	plus	0.66667	0.40000	0.53334	0.02518	0.03798
1556	Av448	Av5	12	33	19	minus	0.36364	0.63158	0.49761	0.28832	0.65995
1557	Av449	Av85	6	12	22	minus	0.50000	0.27273	0.38636	0.32281	0.67323
1558	Av45	Av629	20	22	23	plus	0.90909	0.86957	0.88933	0.00589	0.02934
1559	Av45	Av69	24	44	53	minus	0.54545	0.45283	0.49914	0.30636	0.61591
1560	Av45	Av92	35	38	40	minus	0.92105	0.87500	0.89803	0.05384	0.04317
1561	Av450	Av55	5	7	7	minus	0.71429	0.71429	0.71429	0.01244	0.03224
1562	Av450	Av976	5	7	7	minus	0.71429	0.71429	0.71429	0.01810	0.03886
1563	Av451	Av492	6	11	10	plus	0.54545	0.60000	0.57272	0.37587	0.57019
1564	Av451	Av87	15	18	19	minus	0.83333	0.78947	0.81140	0.03192	0.04432
1565	Av453	Av462	17	37	30	plus	0.45946	0.56667	0.51306	0.33054	0.63448
1566	Av453	Av730	3	5	5	minus	0.60000	0.60000	0.60000	0.27095	0.71048
1567	Av453	Av783	7	20	16	plus	0.35000	0.43750	0.39375	0.25763	0.60726
1568	Av454	Av55	4	10	27	plus	0.40000	0.14815	0.27408	0.06611	0.08741
1569	Av454	Av55	10	13	12	minus	0.76923	0.83333	0.80128	0.02838	0.04281
1570	Av454	Av607	5	7	7	plus	0.71429	0.71429	0.71429	0.02603	0.05144
1571	Av455	Av74	4	12	7	plus	0.33333	0.57143	0.45238	0.36886	0.61327
1572	Av456	Av64	10	17	16	minus	0.58824	0.62500	0.60662	0.10963	0.08201
1573	Av457	Av98	28	34	38	minus	0.82353	0.73684	0.78019	0.02809	0.04695
1574	Av458	Av458	8	10	10	minus	0.80000	0.80000	0.80000	0.02719	0.03799
1575	Av458	Av6	4	20	9	plus	0.20000	0.44444	0.32222	0.38451	0.67382
1576	Av458	Av6	11	39	16	minus	0.28205	0.68750	0.48478	0.36290	0.59290
1577	Av459	Av533	8	14	13	minus	0.57143	0.61538	0.59340	0.04899	0.04044
1578	Av459	Av566	16	19	23	plus	0.84211	0.69565	0.76888	0.03720	0.04993
1579	Av46	Av598	5	7	8	minus	0.71429	0.62500	0.66965	0.03694	0.06159
1580	Av46	Av65	8	10	10	plus	0.80000	0.80000	0.80000	0.02474	0.05109
1581	Av46	Av7	28	36	36	plus	0.77778	0.77778	0.77778	0.01847	0.04248
1582	Av46	Av724	15	18	18	minus	0.83333	0.83333	0.83333	0.02920	0.04742
1583	Av46	Av99	25	32	28	minus	0.78125	0.89286	0.83705	0.02745	0.04221
1584	Av461	Av565	7	15	17	minus	0.46667	0.41176	0.43922	0.27664	0.64804
1585	Av462	Av74	4	6	8	minus	0.66667	0.50000	0.58333	0.00989	0.03000
1586	Av462	Av783	15	17	17	plus	0.88235	0.88235	0.88235	0.00591	0.03307
1587	Av465	Av80	14	17	17	minus	0.82353	0.82353	0.82353	0.02261	0.04160
1588	Av465	Av962	8	10	11	plus	0.80000	0.72727	0.76364	0.06762	0.04511
1589	Av467	Av732	12	21	25	plus	0.57143	0.48000	0.52571	0.33151	0.59650
1590	Av469	Av779	6	11	8	plus	0.54545	0.75000	0.64772	0.02436	0.03121
1591	Av469	Av8	13	15	17	minus	0.86667	0.76471	0.81569	0.04140	0.04520
1592	Av469	Av931	11	13	13	plus	0.84615	0.84615	0.84615	0.00956	0.04000
1593	Av47	Av53	38	80	76	plus	0.47500	0.50000	0.48750	0.34199	0.58138
1594	Av47	Av60	9	15	19	minus	0.60000	0.47368	0.53684	0.26500	0.52049
1595	Av47	Av79	10	14	13	plus	0.71429	0.76923	0.74176	0.00947	0.03522
1596	Av470	Av470	5	9	8	minus	0.55556	0.62500	0.59028	0.11889	0.05203
1597	Av471	Av58	18	37	33	plus	0.48649	0.54545	0.51597	0.32484	0.65466
1598	Av471	Av620	9	18	17	plus	0.50000	0.52941	0.51470	0.35203	0.70686
1599	Av471	Av72	8	16	16	minus	0.50000	0.50000	0.50000	0.36349	0.65610
1600	Av473	Av5	12	16	15	plus	0.75000	0.80000	0.77500	0.01830	0.04874
1601	Av473	Av71	12	29	29	minus	0.41379	0.41379	0.41379	0.54254	0.68871
1602	Av478	Av549	6	14	17	plus	0.42857	0.35294	0.39075	0.39157	0.45556
1603	Av478	Av775	5	13	15	minus	0.38462	0.33333	0.35898	0.32513	0.63041
1604	Av479	Av500	7	14	16	minus	0.50000	0.43750	0.46875	0.41490	0.43217
1605	Av48	Av623	11	32	21	minus	0.34375	0.52381	0.43378	0.45039	0.51433
1606	Av48	Av635	6	16	19	plus	0.37500	0.31579	0.34540	0.33438	0.66377
1607	Av48	Av635	4	8	9	minus	0.50000	0.44444	0.47222	0.20954	0.55056
1608	Av48	Av859	6	9	13	minus	0.66667	0.46154	0.56410	0.29731	0.66535
1609	Av480	Av480	6	8	12	minus	0.75000	0.50000	0.62500	0.07806	0.14344
1610	Av481	Av525	16	28	23	minus	0.57143	0.69565	0.63354	0.03163	0.04980
1611	Av482	Av497	4	9	8	plus	0.44444	0.50000	0.47222	0.30880	0.68651
1612	Av482	Av497	4	21	21	minus	0.19048	0.19048	0.19048	0.17539	0.69310
1613	Av483	Av74	38	41	47	minus	0.92683	0.80851	0.86767	0.02156	0.03988
1614	Av484	Av526	30	33	34	minus	0.90909	0.88235	0.89572	0.03259	0.05790
1615	Av484	Av8	17	43	46	plus	0.39535	0.36957	0.38246	0.32206	0.61991
1616	Av484	Av93	4	7	13	plus	0.57143	0.30769	0.43956	0.29000	0.61926
1617	Av484	Av93	17	43	49	minus	0.39535	0.34694	0.37115	0.33739	0.58749
1618	Av485	Av773	5	14	8	plus	0.35714	0.62500	0.49107	0.20885	0.62323
1619	Av485	Av99	9	21	16	plus	0.42857	0.56250	0.49554	0.21115	0.62442
1620	Av489	Av54	17	23	22	plus	0.73913	0.77273	0.75593	0.03271	0.04880
1621	Av49	Av509	14	23	34	plus	0.60870	0.41176	0.51023	0.26350	0.62413
1622	Av49	Av601	6	10	17	plus	0.60000	0.35294	0.47647	0.26462	0.71599
1623	Av49	Av803	7	9	10	minus	0.77778	0.70000	0.73889	0.04751	0.06118
1624	Av490	Av784	11	13	14	plus	0.84615	0.78571	0.81593	0.00703	0.02539
1625	Av490	Av92	6	28	21	plus	0.21429	0.28571	0.25000	0.33119	0.51563
1626	Av490	Av92	7	15	10	minus	0.46667	0.70000	0.58333	0.40575	0.63876
1627	Av491	Av63	29	33	36	minus	0.87879	0.80556	0.84218	0.06297	0.06282
1628	Av492	Av87	9	17	17	minus	0.52941	0.52941	0.52941	0.33306	0.65562
1629	Av493	Av794	4	7	6	minus	0.57143	0.66667	0.61905	0.00987	0.02775
1630	Av495	Av741	7	9	13	minus	0.77778	0.53846	0.65812	0.04146	0.04743
1631	Av498	Av531	4	6	8	minus	0.66667	0.50000	0.58333	0.02442	0.02376
1632	Av499	Av599	14	20	23	plus	0.70000	0.60870	0.65435	0.02414	0.04189
1633	Av5	Av71	14	31	31	minus	0.45161	0.45161	0.45161	0.43238	0.58643
1634	Av5	Av780	5	7	11	plus	0.71429	0.45455	0.58442	0.36930	0.73184
1635	Av5	Av94	31	49	69	plus	0.63265	0.44928	0.54097	0.34980	0.66118
1636	Av5	Av94	4	14	16	minus	0.28571	0.25000	0.26786	0.37938	0.53711
1637	Av50	Av589	4	20	14	minus	0.20000	0.28571	0.24286	0.42415	0.59600
1638	Av50	Av595	5	14	9	minus	0.35714	0.55556	0.45635	0.17178	0.62710
1639	Av50	Av625	13	49	27	plus	0.26531	0.48148	0.37340	0.55347	0.64950
1640	Av50	Av639	4	14	16	plus	0.28571	0.25000	0.26786	0.29573	0.50731
1641	Av50	Av705	7	30	18	plus	0.23333	0.38889	0.31111	0.75610	0.60611
1642	Av50	Av824	5	16	8	plus	0.31250	0.62500	0.46875	0.26274	0.50871
1643	Av50	Av894	4	11	8	minus	0.36364	0.50000	0.43182	0.32281	0.65796
1644	Av500	Av672	23	25	28	minus	0.92000	0.82143	0.87072	0.01914	0.04644
1645	Av500	Av945	5	11	8	minus	0.45455	0.62500	0.53978	0.15746	0.05643
1646	Av501	Av501	5	7	7	minus	0.71429	0.71429	0.71429	0.01132	0.03777
1647	Av501	Av691	7	10	12	plus	0.70000	0.58333	0.64166	0.02624	0.03481
1648	Av502	Av55	10	14	12	minus	0.71429	0.83333	0.77381	0.00941	0.03841
1649	Av503	Av576	18	20	21	minus	0.90000	0.85714	0.87857	0.01305	0.03620
1650	Av507	Av513	5	12	12	plus	0.41667	0.41667	0.41667	0.27038	0.67500
1651	Av507	Av69	18	27	38	plus	0.66667	0.47368	0.57017	0.28084	0.67659
1652	Av507	Av7	34	42	40	minus	0.80952	0.85000	0.82976	0.02771	0.03476
1653	Av508	Av804	11	17	16	plus	0.64706	0.68750	0.66728	0.06584	0.03491
1654	Av51	Av51	15	19	18	minus	0.78947	0.83333	0.81140	0.04924	0.07639
1655	Av51	Av56	48	59	55	plus	0.81356	0.87273	0.84315	0.02286	0.04445
1656	Av51	Av96	6	11	9	plus	0.54545	0.66667	0.60606	0.03409	0.04330
1657	Av51	Av98	9	11	11	plus	0.81818	0.81818	0.81818	0.01729	0.04260
1658	Av511	Av65	11	32	16	plus	0.34375	0.68750	0.51562	0.33136	0.56476
1659	Av513	Av7	21	33	35	minus	0.63636	0.60000	0.61818	0.25567	0.65449
1660	Av514	Av6	9	29	33	plus	0.31034	0.27273	0.29153	0.27639	0.56224
1661	Av518	Av533	5	9	7	plus	0.55556	0.71429	0.63492	0.03604	0.06220
1662	Av52	Av527	7	19	19	minus	0.36842	0.36842	0.36842	0.40800	0.65615
1663	Av52	Av584	12	19	15	minus	0.63158	0.80000	0.71579	0.09365	0.05105
1664	Av52	Av593	4	8	11	plus	0.50000	0.36364	0.43182	0.39870	0.54591
1665	Av52	Av82	4	6	13	plus	0.66667	0.30769	0.48718	0.27208	0.61208
1666	Av52	Av913	7	10	14	minus	0.70000	0.50000	0.60000	0.01072	0.03385
1667	Av520	Av709	14	19	17	minus	0.73684	0.82353	0.78019	0.03370	0.04289
1668	Av521	Av521	9	13	13	minus	0.69231	0.69231	0.69231	0.11747	0.12336
1669	Av522	Av537	4	8	8	minus	0.50000	0.50000	0.50000	0.50773	0.46009
1670	Av523	Av543	13	20	20	minus	0.65000	0.65000	0.65000	0.05138	0.05962
1671	Av524	Av530	5	8	8	plus	0.62500	0.62500	0.62500	0.03749	0.06456
1672	Av526	Av8	5	8	14	plus	0.62500	0.35714	0.49107	0.25659	0.69951
1673	Av526	Av8	5	9	9	minus	0.55556	0.55556	0.55556	0.45187	0.54579
1674	Av526	Av93	10	33	32	plus	0.30303	0.31250	0.30777	0.39203	0.62626
1675	Av526	Av93	5	8	13	minus	0.62500	0.38462	0.50481	0.25750	0.66757
1676	Av529	Av684	9	14	18	minus	0.64286	0.50000	0.57143	0.03592	0.03789
1677	Av532	Av67	15	24	19	minus	0.62500	0.78947	0.70724	0.01883	0.03182
1678	Av535	Av91	4	9	19	plus	0.44444	0.21053	0.32749	0.42401	0.55498
1679	Av537	Av726	8	16	12	minus	0.50000	0.66667	0.58333	0.26294	0.61835
1680	Av539	Av597	6	13	11	plus	0.46154	0.54545	0.50350	0.22727	0.58189
1681	Av539	Av84	7	14	12	minus	0.50000	0.58333	0.54167	0.24654	0.60337
1682	Av54	Av54	7	11	10	minus	0.63636	0.70000	0.66818	0.02687	0.04444
1683	Av540	Av761	5	8	7	minus	0.62500	0.71429	0.66965	0.00977	0.03310
1684	Av542	Av89	17	21	21	minus	0.80952	0.80952	0.80952	0.01324	0.03679
1685	Av545	Av573	12	16	18	plus	0.75000	0.66667	0.70833	0.01041	0.04554
1686	Av546	Av552	4	11	9	minus	0.36364	0.44444	0.40404	0.02698	0.03865
1687	Av548	Av80	7	10	9	minus	0.70000	0.77778	0.73889	0.01496	0.04101
1688	Av55	Av75	10	13	13	plus	0.76923	0.76923	0.76923	0.04170	0.06756
1689	Av55	Av96	39	47	56	minus	0.82979	0.69643	0.76311	0.04930	0.04988
1690	Av550	Av75	5	20	24	plus	0.25000	0.20833	0.22917	0.37716	0.66417
1691	Av550	Av75	4	11	14	minus	0.36364	0.28571	0.32468	0.51671	0.50759
1692	Av551	Av62	4	7	6	minus	0.57143	0.66667	0.61905	0.22829	0.68448
1693	Av551	Av677	4	10	7	minus	0.40000	0.57143	0.48572	0.13409	0.71645
1694	Av551	Av985	4	6	6	plus	0.66667	0.66667	0.66667	0.02401	0.03881
1695	Av555	Av6	16	29	22	plus	0.55172	0.72727	0.63949	0.24237	0.68260
1696	Av556	Av70	13	19	25	minus	0.68421	0.52000	0.60211	0.05706	0.08524
1697	Av557	Av675	14	17	17	minus	0.82353	0.82353	0.82353	0.01282	0.02917
1698	Av557	Av678	6	17	16	plus	0.35294	0.37500	0.36397	0.43318	0.52467
1699	Av558	Av718	18	24	23	plus	0.75000	0.78261	0.76631	0.03600	0.04740
1700	Av559	Av87	14	19	31	minus	0.73684	0.45161	0.59423	0.29408	0.63249
1701	Av56	Av602	11	19	21	plus	0.57895	0.52381	0.55138	0.54162	0.65059
1702	Av56	Av616	9	20	20	plus	0.45000	0.45000	0.45000	0.39113	0.63514
1703	Av56	Av66	96	112	110	minus	0.85714	0.87273	0.86494	0.02599	0.04977
1704	Av562	Av97	4	9	6	plus	0.44444	0.66667	0.55556	0.05157	0.06385
1705	Av563	Av614	19	21	21	plus	0.90476	0.90476	0.90476	0.00730	0.03932
1706	Av567	Av63	20	26	24	plus	0.76923	0.83333	0.80128	0.01541	0.03578
1707	Av569	Av64	6	13	10	plus	0.46154	0.60000	0.53077	0.83802	0.54769
1708	Av57	Av682	11	24	20	plus	0.45833	0.55000	0.50416	0.40359	0.59029
1709	Av57	Av825	8	21	17	minus	0.38095	0.47059	0.42577	0.32783	0.58307
1710	Av57	Av987	5	8	8	minus	0.62500	0.62500	0.62500	0.03924	0.02572
1711	Av570	Av578	10	18	21	minus	0.55556	0.47619	0.51588	0.42867	0.61981
1712	Av571	Av80	25	32	34	minus	0.78125	0.73529	0.75827	0.03969	0.05278
1713	Av572	Av604	10	14	14	plus	0.71429	0.71429	0.71429	0.03618	0.03956
1714	Av573	Av698	4	18	11	minus	0.22222	0.36364	0.29293	0.34323	0.55163
1715	Av577	Av583	14	21	19	plus	0.66667	0.73684	0.70176	0.02435	0.04934
1716	Av578	Av992	4	6	7	plus	0.66667	0.57143	0.61905	0.01096	0.02866
1717	Av579	Av62	13	39	40	minus	0.33333	0.32500	0.32917	0.37864	0.59485
1718	Av58	Av620	23	28	27	plus	0.82143	0.85185	0.83664	0.01643	0.03659
1719	Av58	Av72	41	45	49	minus	0.91111	0.83673	0.87392	0.03232	0.06004
1720	Av581	Av707	4	11	16	minus	0.36364	0.25000	0.30682	0.38285	0.54589
1721	Av586	Av85	15	29	40	minus	0.51724	0.37500	0.44612	0.21348	0.63434
1722	Av589	Av589	5	7	7	minus	0.71429	0.71429	0.71429	0.00855	0.03187
1723	Av59	Av77	7	10	9	plus	0.70000	0.77778	0.73889	0.00713	0.03952
1724	Av59	Av78	25	30	31	minus	0.83333	0.80645	0.81989	0.04658	0.02944
1725	Av59	Av9	16	38	41	plus	0.42105	0.39024	0.40564	0.32545	0.61261
1726	Av59	Av9	9	16	17	minus	0.56250	0.52941	0.54595	0.26446	0.64094
1727	Av594	Av60	7	21	13	plus	0.33333	0.53846	0.43590	0.32736	0.61346
1728	Av594	Av79	16	18	18	minus	0.88889	0.88889	0.88889	0.02612	0.04469
1729	Av595	Av824	9	14	12	minus	0.64286	0.75000	0.69643	0.02880	0.04495
1730	Av596	Av7	13	20	21	minus	0.65000	0.61905	0.63453	0.04242	0.04545
1731	Av597	Av84	18	22	21	minus	0.81818	0.85714	0.83766	0.03792	0.07708
1732	Av6	Av651	6	13	12	minus	0.46154	0.50000	0.48077	0.27400	0.63018
1733	Av6	Av82	5	19	18	plus	0.26316	0.27778	0.27047	0.35283	0.54524
1734	Av6	Av851	4	9	9	minus	0.44444	0.44444	0.44444	0.30977	0.62104
1735	Av60	Av79	29	51	78	minus	0.56863	0.37179	0.47021	0.29980	0.61818
1736	Av60	Av79	16	29	28	minus	0.55172	0.57143	0.56157	0.26351	0.60112
1737	Av60	Av873	4	7	11	minus	0.57143	0.36364	0.46754	0.27531	0.64593
1738	Av602	Av66	12	23	23	minus	0.52174	0.52174	0.52174	0.77290	0.60545
1739	Av606	Av727	8	12	13	minus	0.66667	0.61538	0.64102	0.00806	0.02861
1740	Av608	Av89	5	9	19	minus	0.55556	0.26316	0.40936	0.34111	0.66696
1741	Av61	Av7	7	9	10	plus	0.77778	0.70000	0.73889	0.01464	0.03728
1742	Av61	Av774	7	18	21	minus	0.38889	0.33333	0.36111	0.31868	0.63127
1743	Av611	Av92	22	24	27	minus	0.91667	0.81481	0.86574	0.01962	0.03750
1744	Av615	Av75	14	17	20	minus	0.82353	0.70000	0.76177	0.01297	0.04186
1745	Av616	Av66	9	20	21	minus	0.45000	0.42857	0.43929	0.23907	0.66404
1746	Av62	Av805	15	17	20	plus	0.88235	0.75000	0.81617	0.01373	0.03765
1747	Av62	Av853	3	5	5	minus	0.60000	0.60000	0.60000	0.03686	0.05421
1748	Av62	Av985	4	6	7	minus	0.66667	0.57143	0.61905	0.49453	0.61084
1749	Av621	Av70	17	25	22	plus	0.68000	0.77273	0.72637	0.03187	0.05607
1750	Av625	Av705	16	22	21	plus	0.72727	0.76190	0.74459	0.01910	0.04588
1751	Av627	Av7	15	18	19	minus	0.83333	0.78947	0.81140	0.02855	0.05831
1752	Av63	Av659	23	26	25	plus	0.88462	0.92000	0.90231	0.01896	0.03802
1753	Av63	Av923	5	8	8	plus	0.62500	0.62500	0.62500	0.08772	0.06084
1754	Av631	Av66	17	21	21	minus	0.80952	0.80952	0.80952	0.06259	0.07168
1755	Av637	Av881	7	9	10	minus	0.77778	0.70000	0.73889	0.02577	0.05976
1756	Av638	Av83	5	7	8	minus	0.71429	0.62500	0.66965	0.06217	0.13472
1757	Av64	Av769	7	15	14	minus	0.46667	0.50000	0.48333	0.28680	0.62662
1758	Av641	Av716	16	22	19	minus	0.72727	0.84211	0.78469	0.03718	0.04278
1759	Av641	Av8	11	24	32	minus	0.45833	0.34375	0.40104	0.36845	0.55526
1760	Av641	Av93	11	24	35	plus	0.45833	0.31429	0.38631	0.35797	0.59297
1761	Av645	Av74	21	28	29	plus	0.75000	0.72414	0.73707	0.02994	0.04796
1762	Av646	Av73	15	25	40	minus	0.60000	0.37500	0.48750	0.28836	0.57617
1763	Av649	Av736	8	11	12	minus	0.72727	0.66667	0.69697	0.02010	0.03398
1764	Av649	Av823	12	16	14	plus	0.75000	0.85714	0.80357	0.03098	0.05006
1765	Av65	Av85	8	14	14	minus	0.57143	0.57143	0.57143	0.06819	0.04945
1766	Av655	Av870	6	8	8	minus	0.75000	0.75000	0.75000	0.02042	0.06293
1767	Av657	Av78	18	20	22	plus	0.90000	0.81818	0.85909	0.00793	0.03142
1768	Av657	Av9	7	9	12	plus	0.77778	0.58333	0.68056	0.25443	0.66713
1769	Av66	Av902	10	12	12	plus	0.83333	0.83333	0.83333	0.01558	0.04085
1770	Av66	Av932	9	13	13	plus	0.69231	0.69231	0.69231	0.00930	0.03485
1771	Av666	Av87	22	31	26	minus	0.70968	0.84615	0.77791	0.03067	0.06386
1772	Av67	Av78	22	26	29	minus	0.84615	0.75862	0.80238	0.01493	0.04088
1773	Av67	Av795	5	7	8	minus	0.71429	0.62500	0.66965	0.00346	0.03355
1774	Av67	Av89	29	33	33	minus	0.87879	0.87879	0.87879	0.03538	0.06354
1775	Av67	Av9	30	71	57	plus	0.42254	0.52632	0.47443	0.34107	0.61326
1776	Av675	Av863	4	15	7	plus	0.26667	0.57143	0.41905	0.26204	0.48822
1777	Av68	Av68	4	14	7	minus	0.28571	0.57143	0.42857	0.02223	0.04291
1778	Av69	Av7	20	38	26	minus	0.52632	0.76923	0.64777	0.29395	0.64219
1779	Av69	Av802	5	8	9	minus	0.62500	0.55556	0.59028	0.02847	0.03723
1780	Av690	Av848	4	8	10	minus	0.50000	0.40000	0.45000	0.04838	0.02927
1781	Av694	Av81	11	14	14	plus	0.78571	0.78571	0.78571	0.00541	0.03396
1782	Av696	Av80	11	17	15	minus	0.64706	0.73333	0.69020	0.03278	0.06168
1783	Av7	Av720	5	8	8	plus	0.62500	0.62500	0.62500	0.01984	0.02959
1784	Av71	Av86	12	30	26	minus	0.40000	0.46154	0.43077	0.24731	0.63532
1785	Av71	Av91	12	17	17	minus	0.70588	0.70588	0.70588	0.20669	0.03788
1786	Av716	Av8	9	19	29	plus	0.47368	0.31034	0.39201	0.34632	0.51943
1787	Av716	Av93	9	19	32	minus	0.47368	0.28125	0.37746	0.31465	0.54856
1788	Av73	Av83	56	62	61	minus	0.90323	0.91803	0.91063	0.01098	0.03428
1789	Av73	Av9	12	24	22	plus	0.50000	0.54545	0.52272	0.27449	0.67886
1790	Av73	Av9	4	21	11	minus	0.19048	0.36364	0.27706	0.46011	0.66495
1791	Av731	Av841	4	6	9	plus	0.66667	0.44444	0.55556	0.00499	0.02283
1792	Av742	Av820	7	9	10	minus	0.77778	0.70000	0.73889	0.00666	0.02687
1793	Av746	Av778	9	11	15	plus	0.81818	0.60000	0.70909	0.00889	0.03313
1794	Av748	Av98	7	12	9	plus	0.58333	0.77778	0.68056	0.03779	0.04755
1795	Av75	Av849	9	11	11	plus	0.81818	0.81818	0.81818	0.01063	0.04094
1796	Av75	Av90	39	45	45	plus	0.86667	0.86667	0.86667	0.00994	0.03645
1797	Av75	Av97	14	48	37	plus	0.29167	0.37838	0.33503	0.31999	0.57847
1798	Av76	Av8	53	108	81	minus	0.49074	0.65432	0.57253	0.33400	0.64325
1799	Av761	Av884	7	9	10	plus	0.77778	0.70000	0.73889	0.00555	0.03510
1800	Av761	Av95	6	13	12	plus	0.46154	0.50000	0.48077	0.26897	0.68815
1801	Av77	Av829	4	6	6	plus	0.66667	0.66667	0.66667	0.00941	0.02772
1802	Av773	Av99	16	18	20	plus	0.88889	0.80000	0.84445	0.01626	0.04551
1803	Av78	Av9	7	10	12	plus	0.70000	0.58333	0.64166	0.24982	0.69802
1804	Av78	Av9	4	11	7	plus	0.36364	0.57143	0.46754	0.29877	0.62942
1805	Av78	Av9	47	120	99	minus	0.39167	0.47475	0.43321	0.31779	0.65328
1806	Av784	Av92	4	10	7	minus	0.40000	0.57143	0.48572	0.42041	0.69704
1807	Av79	Av92	13	15	15	plus	0.86667	0.86667	0.86667	0.00695	0.03543
1808	Av796	Av83	11	13	13	plus	0.84615	0.84615	0.84615	0.00678	0.03157
1809	Av796	Av9	4	12	10	plus	0.33333	0.40000	0.36667	0.34108	0.63782
1810	Av797	Av939	4	6	8	plus	0.66667	0.50000	0.58333	0.03900	0.06201
1811	Av8	Av93	88	100	102	minus	0.88000	0.86275	0.87138	0.02863	0.04192
1812	Av8	Av99	23	27	26	plus	0.85185	0.88462	0.86823	0.02223	0.04267
1813	Av811	Av822	9	17	13	minus	0.52941	0.69231	0.61086	0.05349	0.06300
1814	Av818	Av86	4	9	8	minus	0.44444	0.50000	0.47222	0.25919	0.49457
1815	Av82	Av95	6	14	11	plus	0.42857	0.54545	0.48701	0.29424	0.65719
1816	Av83	Av86	6	13	13	minus	0.46154	0.46154	0.46154	0.24064	0.71024
1817	Av83	Av9	9	20	22	plus	0.45000	0.40909	0.42955	0.26907	0.66250
1818	Av83	Av9	7	17	18	plus	0.41176	0.38889	0.40033	0.39639	0.57831
1819	Av83	Av9	4	18	11	plus	0.22222	0.36364	0.29293	0.48089	0.63721
1820	Av83	Av9	12	25	22	minus	0.48000	0.54545	0.51272	0.29506	0.66764
1821	Av846	Av99	9	11	11	minus	0.81818	0.81818	0.81818	0.00374	0.03203
1822	Av85	Av951	6	8	8	plus	0.75000	0.75000	0.75000	0.00610	0.03696
1823	Av87	Av95	6	8	8	plus	0.75000	0.75000	0.75000	0.00471	0.02481
1824	Av888	Av900	7	10	9	plus	0.70000	0.77778	0.73889	0.05145	0.04903
1825	Av89	Av934	4	8	6	plus	0.50000	0.66667	0.58333	0.22839	0.75729
1826	Av90	Av95	15	18	19	plus	0.83333	0.78947	0.81140	0.05274	0.07328
1827	Av90	Av97	34	99	65	plus	0.34343	0.52308	0.43326	0.34973	0.61108
