# Supplementary material for: Comparative genomics of bdelloid rotifers: Insights from desiccating and nondesiccating species
Source: PLoS Biol. 2018 Apr 24;16(4):e2004830. doi: 10.1371/journal.pbio.2004830 (PMC5916493; doi:10.1371/journal.pbio.2004830)
Supplement: S4 Data — (TGZ) [file pbio.2004830.s004.tgz › mcscanx/Av.collinearity]

############### Parameters ###############
# MATCH_SCORE: 50
# MATCH_SIZE: 5
# GAP_PENALTY: -1
# OVERLAP_WINDOW: 5
# E_VALUE: 1e-05
# MAX GAPS: 10
############### Statistics ###############
# Number of collinear genes: 38961, Percentage: 67.89
# Number of all genes: 57390
##########################################
## Alignment 0: score=400.0 e_value=6.7e-13 N=8 Av1&Av1000 plus
  0-  0:	AVAG|g193.t1	AVAG|g54111.t1	      0
  0-  1:	AVAG|g194.t1	AVAG|g54112.t1	 1e-263
  0-  2:	AVAG|g195.t1	AVAG|g54113.t1	 3e-268
  0-  3:	AVAG|g196.t1	AVAG|g54114.t1	      0
  0-  4:	AVAG|g197.t1	AVAG|g54115.t1	 1e-111
  0-  5:	AVAG|g198.t1	AVAG|g54116.t1	 2e-138
  0-  6:	AVAG|g199.t1	AVAG|g54117.t1	 6e-270
  0-  7:	AVAG|g200.t1	AVAG|g54118.t1	      0
## Alignment 1: score=1791.0 e_value=1.5e-115 N=36 Av1&Av122 minus
  1-  0:	AVAG|g15.t1	AVAG|g21107.t1	 1e-244
  1-  1:	AVAG|g16.t1	AVAG|g21105.t1	 1e-185
  1-  2:	AVAG|g17.t1	AVAG|g21104.t1	 1e-257
  1-  3:	AVAG|g18.t1	AVAG|g21103.t1	      0
  1-  4:	AVAG|g20.t1	AVAG|g21102.t1	 8e-206
  1-  5:	AVAG|g21.t1	AVAG|g21101.t1	      0
  1-  6:	AVAG|g23.t1	AVAG|g21100.t1	      0
  1-  7:	AVAG|g24.t1	AVAG|g21099.t1	 1e-250
  1-  8:	AVAG|g25.t1	AVAG|g21098.t1	 3e-154
  1-  9:	AVAG|g26.t1	AVAG|g21097.t1	 3e-171
  1- 10:	AVAG|g27.t1	AVAG|g21096.t1	      0
  1- 11:	AVAG|g28.t1	AVAG|g21095.t1	 6e-172
  1- 12:	AVAG|g29.t1	AVAG|g21094.t1	 5e-289
  1- 13:	AVAG|g30.t1	AVAG|g21093.t1	 2e-175
  1- 14:	AVAG|g31.t1	AVAG|g21092.t1	 8e-244
  1- 15:	AVAG|g32.t1	AVAG|g21091.t1	 1e-122
  1- 16:	AVAG|g33.t1	AVAG|g21090.t1	 4e-262
  1- 17:	AVAG|g34.t1	AVAG|g21089.t1	  3e-91
  1- 18:	AVAG|g35.t1	AVAG|g21088.t1	 2e-185
  1- 19:	AVAG|g36.t1	AVAG|g21087.t1	  6e-54
  1- 20:	AVAG|g37.t1	AVAG|g21086.t1	      0
  1- 21:	AVAG|g38.t1	AVAG|g21085.t1	  1e-55
  1- 22:	AVAG|g39.t1	AVAG|g21084.t1	  7e-99
  1- 23:	AVAG|g40.t1	AVAG|g21083.t1	 7e-265
  1- 24:	AVAG|g41.t1	AVAG|g21082.t1	 3e-210
  1- 25:	AVAG|g42.t1	AVAG|g21081.t1	 5e-171
  1- 26:	AVAG|g43.t1	AVAG|g21080.t1	      0
  1- 27:	AVAG|g44.t1	AVAG|g21079.t1	      0
  1- 28:	AVAG|g46.t1	AVAG|g21078.t1	 2e-259
  1- 29:	AVAG|g47.t1	AVAG|g21077.t1	 1e-153
  1- 30:	AVAG|g48.t1	AVAG|g21076.t1	  4e-69
  1- 31:	AVAG|g49.t1	AVAG|g21075.t1	 8e-118
  1- 32:	AVAG|g50.t1	AVAG|g21073.t1	  3e-38
  1- 33:	AVAG|g53.t1	AVAG|g21072.t1	 7e-188
  1- 34:	AVAG|g54.t1	AVAG|g21070.t1	 5e-169
  1- 35:	AVAG|g56.t1	AVAG|g21069.t1	 8e-214
## Alignment 2: score=1125.0 e_value=1.9e-64 N=23 Av1&Av18 plus
  2-  0:	AVAG|g81.t1	AVAG|g4785.t1	 7e-224
  2-  1:	AVAG|g82.t1	AVAG|g4786.t1	 3e-111
  2-  2:	AVAG|g85.t1	AVAG|g4787.t1	      0
  2-  3:	AVAG|g88.t1	AVAG|g4790.t1	  3e-37
  2-  4:	AVAG|g90.t1	AVAG|g4791.t1	 3e-272
  2-  5:	AVAG|g93.t1	AVAG|g4792.t1	 6e-146
  2-  6:	AVAG|g94.t1	AVAG|g4793.t1	      0
  2-  7:	AVAG|g95.t1	AVAG|g4794.t1	 1e-141
  2-  8:	AVAG|g100.t1	AVAG|g4795.t1	 7e-112
  2-  9:	AVAG|g105.t1	AVAG|g4798.t1	 3e-154
  2- 10:	AVAG|g106.t1	AVAG|g4799.t1	 3e-202
  2- 11:	AVAG|g108.t1	AVAG|g4800.t1	  4e-70
  2- 12:	AVAG|g112.t1	AVAG|g4802.t1	  1e-93
  2- 13:	AVAG|g115.t1	AVAG|g4803.t1	  2e-88
  2- 14:	AVAG|g117.t1	AVAG|g4804.t1	 2e-154
  2- 15:	AVAG|g118.t1	AVAG|g4808.t1	 1e-199
  2- 16:	AVAG|g120.t1	AVAG|g4809.t1	 1e-209
  2- 17:	AVAG|g122.t1	AVAG|g4810.t1	 3e-144
  2- 18:	AVAG|g123.t1	AVAG|g4811.t1	  6e-52
  2- 19:	AVAG|g126.t1	AVAG|g4814.t1	 6e-111
  2- 20:	AVAG|g127.t1	AVAG|g4815.t1	 7e-162
  2- 21:	AVAG|g129.t1	AVAG|g4817.t1	 3e-262
  2- 22:	AVAG|g130.t1	AVAG|g4818.t1	  2e-46
## Alignment 3: score=1456.0 e_value=1.1e-90 N=30 Av1&Av18 minus
  3-  0:	AVAG|g156.t1	AVAG|g4784.t1	  5e-78
  3-  1:	AVAG|g161.t1	AVAG|g4783.t1	 2e-277
  3-  2:	AVAG|g162.t1	AVAG|g4780.t1	 1e-126
  3-  3:	AVAG|g163.t1	AVAG|g4779.t1	 2e-122
  3-  4:	AVAG|g164.t1	AVAG|g4777.t1	      0
  3-  5:	AVAG|g167.t1	AVAG|g4776.t1	 2e-267
  3-  6:	AVAG|g170.t1	AVAG|g4775.t1	 4e-196
  3-  7:	AVAG|g171.t1	AVAG|g4771.t1	 4e-123
  3-  8:	AVAG|g174.t1	AVAG|g4770.t1	  6e-94
  3-  9:	AVAG|g177.t1	AVAG|g4766.t1	      0
  3- 10:	AVAG|g179.t1	AVAG|g4762.t1	  9e-70
  3- 11:	AVAG|g181.t1	AVAG|g4759.t1	  2e-32
  3- 12:	AVAG|g184.t1	AVAG|g4758.t1	 1e-116
  3- 13:	AVAG|g186.t1	AVAG|g4757.t1	 3e-121
  3- 14:	AVAG|g188.t1	AVAG|g4752.t1	 2e-265
  3- 15:	AVAG|g194.t1	AVAG|g4749.t1	 4e-188
  3- 16:	AVAG|g195.t1	AVAG|g4748.t1	 2e-183
  3- 17:	AVAG|g197.t1	AVAG|g4747.t1	  3e-97
  3- 18:	AVAG|g199.t1	AVAG|g4745.t1	 8e-221
  3- 19:	AVAG|g201.t1	AVAG|g4744.t1	 2e-263
  3- 20:	AVAG|g203.t1	AVAG|g4743.t1	  1e-70
  3- 21:	AVAG|g206.t1	AVAG|g4741.t1	 2e-148
  3- 22:	AVAG|g207.t1	AVAG|g4740.t1	 4e-152
  3- 23:	AVAG|g208.t1	AVAG|g4738.t1	  2e-79
  3- 24:	AVAG|g213.t1	AVAG|g4735.t1	 5e-110
  3- 25:	AVAG|g215.t1	AVAG|g4731.t1	 1e-225
  3- 26:	AVAG|g216.t1	AVAG|g4730.t1	 8e-297
  3- 27:	AVAG|g218.t1	AVAG|g4729.t1	 6e-138
  3- 28:	AVAG|g219.t1	AVAG|g4728.t1	      0
  3- 29:	AVAG|g220.t1	AVAG|g4727.t1	  3e-11
## Alignment 4: score=340.0 e_value=2.5e-10 N=7 Av1&Av207 plus
  4-  0:	AVAG|g1.t1	AVAG|g29381.t1	 3e-126
  4-  1:	AVAG|g3.t1	AVAG|g29383.t1	 1e-109
  4-  2:	AVAG|g5.t1	AVAG|g29385.t1	  9e-61
  4-  3:	AVAG|g8.t1	AVAG|g29387.t1	 2e-129
  4-  4:	AVAG|g9.t1	AVAG|g29388.t1	 5e-169
  4-  5:	AVAG|g11.t1	AVAG|g29391.t1	 1e-123
  4-  6:	AVAG|g13.t1	AVAG|g29397.t1	  2e-39
## Alignment 5: score=1796.0 e_value=2.3e-121 N=36 Av1&Av288 minus
  5-  0:	AVAG|g222.t1	AVAG|g35351.t1	  1e-67
  5-  1:	AVAG|g223.t1	AVAG|g35350.t1	  2e-58
  5-  2:	AVAG|g224.t1	AVAG|g35349.t1	      0
  5-  3:	AVAG|g225.t1	AVAG|g35348.t1	      0
  5-  4:	AVAG|g226.t1	AVAG|g35347.t1	 4e-308
  5-  5:	AVAG|g227.t1	AVAG|g35346.t1	 5e-214
  5-  6:	AVAG|g228.t1	AVAG|g35345.t1	 4e-222
  5-  7:	AVAG|g229.t1	AVAG|g35344.t1	  1e-32
  5-  8:	AVAG|g230.t1	AVAG|g35343.t1	 2e-276
  5-  9:	AVAG|g231.t1	AVAG|g35342.t1	 8e-107
  5- 10:	AVAG|g233.t1	AVAG|g35340.t1	 6e-124
  5- 11:	AVAG|g234.t1	AVAG|g35339.t1	 2e-267
  5- 12:	AVAG|g235.t1	AVAG|g35338.t1	 3e-229
  5- 13:	AVAG|g236.t1	AVAG|g35337.t1	 3e-168
  5- 14:	AVAG|g237.t1	AVAG|g35336.t1	 2e-142
  5- 15:	AVAG|g238.t1	AVAG|g35335.t1	      0
  5- 16:	AVAG|g239.t1	AVAG|g35334.t1	 6e-107
  5- 17:	AVAG|g240.t1	AVAG|g35333.t1	 1e-222
  5- 18:	AVAG|g241.t1	AVAG|g35332.t1	  5e-82
  5- 19:	AVAG|g242.t1	AVAG|g35331.t1	 1e-188
  5- 20:	AVAG|g243.t1	AVAG|g35330.t1	 1e-216
  5- 21:	AVAG|g244.t1	AVAG|g35329.t1	 1e-141
  5- 22:	AVAG|g245.t1	AVAG|g35328.t1	      0
  5- 23:	AVAG|g246.t1	AVAG|g35326.t1	      0
  5- 24:	AVAG|g248.t1	AVAG|g35325.t1	 5e-106
  5- 25:	AVAG|g249.t1	AVAG|g35324.t1	 3e-229
  5- 26:	AVAG|g250.t1	AVAG|g35323.t1	 2e-237
  5- 27:	AVAG|g251.t1	AVAG|g35322.t1	 2e-124
  5- 28:	AVAG|g252.t1	AVAG|g35321.t1	 2e-163
  5- 29:	AVAG|g253.t1	AVAG|g35320.t1	      0
  5- 30:	AVAG|g254.t1	AVAG|g35319.t1	 1e-254
  5- 31:	AVAG|g255.t1	AVAG|g35318.t1	      0
  5- 32:	AVAG|g256.t1	AVAG|g35316.t1	 3e-169
  5- 33:	AVAG|g258.t1	AVAG|g35313.t1	 6e-209
  5- 34:	AVAG|g259.t1	AVAG|g35312.t1	      0
  5- 35:	AVAG|g260.t1	AVAG|g35311.t1	  1e-89
## Alignment 6: score=542.0 e_value=7.1e-24 N=11 Av1&Av315 plus
  6-  0:	AVAG|g135.t1	AVAG|g36904.t1	 1e-199
  6-  1:	AVAG|g136.t1	AVAG|g36905.t1	 1e-174
  6-  2:	AVAG|g137.t1	AVAG|g36906.t1	 2e-162
  6-  3:	AVAG|g138.t1	AVAG|g36907.t1	  1e-58
  6-  4:	AVAG|g141.t1	AVAG|g36911.t1	  5e-99
  6-  5:	AVAG|g143.t1	AVAG|g36913.t1	 9e-161
  6-  6:	AVAG|g145.t1	AVAG|g36914.t1	  3e-57
  6-  7:	AVAG|g146.t1	AVAG|g36915.t1	 4e-145
  6-  8:	AVAG|g147.t1	AVAG|g36916.t1	      0
  6-  9:	AVAG|g150.t1	AVAG|g36917.t1	 7e-176
  6- 10:	AVAG|g154.t1	AVAG|g36920.t1	  5e-92
## Alignment 7: score=548.0 e_value=7.3e-22 N=11 Av1&Av316 plus
  7-  0:	AVAG|g1.t1	AVAG|g36976.t1	 1e-168
  7-  1:	AVAG|g2.t1	AVAG|g36977.t1	 2e-148
  7-  2:	AVAG|g3.t1	AVAG|g36978.t1	 2e-159
  7-  3:	AVAG|g4.t1	AVAG|g36979.t1	 4e-196
  7-  4:	AVAG|g5.t1	AVAG|g36980.t1	      0
  7-  5:	AVAG|g7.t1	AVAG|g36981.t1	 9e-142
  7-  6:	AVAG|g8.t1	AVAG|g36982.t1	 1e-200
  7-  7:	AVAG|g9.t1	AVAG|g36983.t1	      0
  7-  8:	AVAG|g10.t1	AVAG|g36984.t1	      0
  7-  9:	AVAG|g11.t1	AVAG|g36986.t1	      0
  7- 10:	AVAG|g13.t1	AVAG|g36988.t1	 3e-194
## Alignment 8: score=1547.0 e_value=8.2e-95 N=31 Av1&Av322 plus
  8-  0:	AVAG|g157.t1	AVAG|g37278.t1	      0
  8-  1:	AVAG|g158.t1	AVAG|g37279.t1	 3e-183
  8-  2:	AVAG|g160.t1	AVAG|g37280.t1	      0
  8-  3:	AVAG|g161.t1	AVAG|g37281.t1	      0
  8-  4:	AVAG|g162.t1	AVAG|g37282.t1	      0
  8-  5:	AVAG|g163.t1	AVAG|g37283.t1	 4e-283
  8-  6:	AVAG|g164.t1	AVAG|g37284.t1	      0
  8-  7:	AVAG|g166.t1	AVAG|g37285.t1	 4e-299
  8-  8:	AVAG|g167.t1	AVAG|g37286.t1	      0
  8-  9:	AVAG|g168.t1	AVAG|g37287.t1	 7e-156
  8- 10:	AVAG|g169.t1	AVAG|g37288.t1	 3e-212
  8- 11:	AVAG|g170.t1	AVAG|g37289.t1	 1e-293
  8- 12:	AVAG|g171.t1	AVAG|g37291.t1	 4e-128
  8- 13:	AVAG|g172.t1	AVAG|g37292.t1	  1e-75
  8- 14:	AVAG|g173.t1	AVAG|g37293.t1	 4e-185
  8- 15:	AVAG|g174.t1	AVAG|g37295.t1	      0
  8- 16:	AVAG|g175.t1	AVAG|g37296.t1	 3e-155
  8- 17:	AVAG|g176.t1	AVAG|g37297.t1	 1e-120
  8- 18:	AVAG|g177.t1	AVAG|g37298.t1	      0
  8- 19:	AVAG|g178.t1	AVAG|g37299.t1	      0
  8- 20:	AVAG|g179.t1	AVAG|g37300.t1	 1e-305
  8- 21:	AVAG|g180.t1	AVAG|g37301.t1	 1e-200
  8- 22:	AVAG|g181.t1	AVAG|g37302.t1	  9e-51
  8- 23:	AVAG|g182.t1	AVAG|g37303.t1	      0
  8- 24:	AVAG|g183.t1	AVAG|g37304.t1	  3e-87
  8- 25:	AVAG|g184.t1	AVAG|g37305.t1	 1e-143
  8- 26:	AVAG|g185.t1	AVAG|g37306.t1	      0
  8- 27:	AVAG|g186.t1	AVAG|g37307.t1	 2e-276
  8- 28:	AVAG|g187.t1	AVAG|g37308.t1	 2e-230
  8- 29:	AVAG|g188.t1	AVAG|g37309.t1	      0
  8- 30:	AVAG|g189.t1	AVAG|g37310.t1	 1e-203
## Alignment 9: score=827.0 e_value=1.4e-42 N=17 Av1&Av343 minus
  9-  0:	AVAG|g15.t1	AVAG|g38454.t1	 4e-110
  9-  1:	AVAG|g17.t1	AVAG|g38453.t1	 2e-152
  9-  2:	AVAG|g23.t1	AVAG|g38450.t1	 3e-152
  9-  3:	AVAG|g29.t1	AVAG|g38447.t1	 4e-210
  9-  4:	AVAG|g30.t1	AVAG|g38446.t1	  7e-81
  9-  5:	AVAG|g33.t1	AVAG|g38445.t1	  1e-95
  9-  6:	AVAG|g35.t1	AVAG|g38443.t1	  1e-96
  9-  7:	AVAG|g36.t1	AVAG|g38440.t1	  3e-19
  9-  8:	AVAG|g37.t1	AVAG|g38439.t1	 5e-242
  9-  9:	AVAG|g39.t1	AVAG|g38437.t1	  9e-19
  9- 10:	AVAG|g40.t1	AVAG|g38436.t1	 2e-168
  9- 11:	AVAG|g41.t1	AVAG|g38435.t1	 3e-137
  9- 12:	AVAG|g43.t1	AVAG|g38434.t1	  1e-40
  9- 13:	AVAG|g44.t1	AVAG|g38433.t1	 4e-130
  9- 14:	AVAG|g48.t1	AVAG|g38431.t1	  4e-61
  9- 15:	AVAG|g49.t1	AVAG|g38430.t1	  3e-82
  9- 16:	AVAG|g51.t1	AVAG|g38427.t1	  2e-55
## Alignment 10: score=350.0 e_value=5.8e-11 N=7 Av1&Av44 minus
 10-  0:	AVAG|g283.t1	AVAG|g10033.t1	      0
 10-  1:	AVAG|g286.t1	AVAG|g10030.t1	 1e-129
 10-  2:	AVAG|g287.t1	AVAG|g10029.t1	      0
 10-  3:	AVAG|g288.t1	AVAG|g10028.t1	      0
 10-  4:	AVAG|g289.t1	AVAG|g10027.t1	 4e-286
 10-  5:	AVAG|g290.t1	AVAG|g10026.t1	 8e-257
 10-  6:	AVAG|g291.t1	AVAG|g10025.t1	      0
## Alignment 11: score=897.0 e_value=3e-46 N=18 Av1&Av448 minus
 11-  0:	AVAG|g201.t1	AVAG|g43403.t1	  1e-77
 11-  1:	AVAG|g202.t1	AVAG|g43402.t1	 2e-216
 11-  2:	AVAG|g203.t1	AVAG|g43401.t1	 3e-224
 11-  3:	AVAG|g205.t1	AVAG|g43399.t1	 4e-102
 11-  4:	AVAG|g206.t1	AVAG|g43397.t1	 4e-155
 11-  5:	AVAG|g207.t1	AVAG|g43396.t1	 5e-175
 11-  6:	AVAG|g208.t1	AVAG|g43395.t1	 5e-100
 11-  7:	AVAG|g209.t1	AVAG|g43394.t1	 5e-129
 11-  8:	AVAG|g210.t1	AVAG|g43393.t1	      0
 11-  9:	AVAG|g211.t1	AVAG|g43392.t1	      0
 11- 10:	AVAG|g212.t1	AVAG|g43391.t1	  4e-58
 11- 11:	AVAG|g213.t1	AVAG|g43390.t1	 1e-122
 11- 12:	AVAG|g215.t1	AVAG|g43388.t1	 1e-273
 11- 13:	AVAG|g216.t1	AVAG|g43385.t1	 1e-210
 11- 14:	AVAG|g218.t1	AVAG|g43384.t1	 7e-218
 11- 15:	AVAG|g219.t1	AVAG|g43383.t1	      0
 11- 16:	AVAG|g220.t1	AVAG|g43382.t1	  2e-53
 11- 17:	AVAG|g221.t1	AVAG|g43381.t1	 1e-119
## Alignment 12: score=1358.0 e_value=7.7e-82 N=28 Av1&Av5 plus
 12-  0:	AVAG|g156.t1	AVAG|g1361.t1	  7e-80
 12-  1:	AVAG|g161.t1	AVAG|g1362.t1	 1e-276
 12-  2:	AVAG|g162.t1	AVAG|g1365.t1	 3e-135
 12-  3:	AVAG|g163.t1	AVAG|g1366.t1	 9e-120
 12-  4:	AVAG|g164.t1	AVAG|g1368.t1	      0
 12-  5:	AVAG|g167.t1	AVAG|g1369.t1	 3e-267
 12-  6:	AVAG|g170.t1	AVAG|g1370.t1	 6e-196
 12-  7:	AVAG|g171.t1	AVAG|g1375.t1	 4e-123
 12-  8:	AVAG|g174.t1	AVAG|g1376.t1	 4e-138
 12-  9:	AVAG|g177.t1	AVAG|g1378.t1	 2e-135
 12- 10:	AVAG|g179.t1	AVAG|g1381.t1	 3e-129
 12- 11:	AVAG|g181.t1	AVAG|g1384.t1	  2e-64
 12- 12:	AVAG|g184.t1	AVAG|g1387.t1	  1e-76
 12- 13:	AVAG|g186.t1	AVAG|g1388.t1	 3e-222
 12- 14:	AVAG|g188.t1	AVAG|g1391.t1	 3e-216
 12- 15:	AVAG|g194.t1	AVAG|g1396.t1	 8e-187
 12- 16:	AVAG|g195.t1	AVAG|g1397.t1	 1e-184
 12- 17:	AVAG|g197.t1	AVAG|g1398.t1	  2e-97
 12- 18:	AVAG|g199.t1	AVAG|g1400.t1	 1e-220
 12- 19:	AVAG|g201.t1	AVAG|g1401.t1	 4e-263
 12- 20:	AVAG|g203.t1	AVAG|g1402.t1	  1e-71
 12- 21:	AVAG|g208.t1	AVAG|g1404.t1	  3e-78
 12- 22:	AVAG|g213.t1	AVAG|g1407.t1	 6e-110
 12- 23:	AVAG|g215.t1	AVAG|g1411.t1	 1e-224
 12- 24:	AVAG|g216.t1	AVAG|g1412.t1	 8e-299
 12- 25:	AVAG|g218.t1	AVAG|g1413.t1	 6e-138
 12- 26:	AVAG|g219.t1	AVAG|g1414.t1	      0
 12- 27:	AVAG|g220.t1	AVAG|g1415.t1	  5e-11
## Alignment 13: score=1108.0 e_value=3.3e-65 N=23 Av1&Av5 plus
 13-  0:	AVAG|g15.t1	AVAG|g1263.t1	 4e-110
 13-  1:	AVAG|g17.t1	AVAG|g1264.t1	 1e-152
 13-  2:	AVAG|g23.t1	AVAG|g1266.t1	 4e-150
 13-  3:	AVAG|g29.t1	AVAG|g1269.t1	 1e-202
 13-  4:	AVAG|g30.t1	AVAG|g1271.t1	  1e-81
 13-  5:	AVAG|g33.t1	AVAG|g1272.t1	  1e-95
 13-  6:	AVAG|g35.t1	AVAG|g1274.t1	  1e-78
 13-  7:	AVAG|g36.t1	AVAG|g1277.t1	  1e-19
 13-  8:	AVAG|g37.t1	AVAG|g1278.t1	 1e-239
 13-  9:	AVAG|g39.t1	AVAG|g1279.t1	  2e-94
 13- 10:	AVAG|g40.t1	AVAG|g1281.t1	 7e-170
 13- 11:	AVAG|g41.t1	AVAG|g1282.t1	 5e-136
 13- 12:	AVAG|g43.t1	AVAG|g1283.t1	  6e-41
 13- 13:	AVAG|g44.t1	AVAG|g1284.t1	 4e-132
 13- 14:	AVAG|g48.t1	AVAG|g1286.t1	  2e-61
 13- 15:	AVAG|g49.t1	AVAG|g1287.t1	  3e-82
 13- 16:	AVAG|g56.t1	AVAG|g1290.t1	 6e-142
 13- 17:	AVAG|g60.t1	AVAG|g1291.t1	 1e-156
 13- 18:	AVAG|g65.t1	AVAG|g1293.t1	  2e-22
 13- 19:	AVAG|g73.t1	AVAG|g1300.t1	 2e-115
 13- 20:	AVAG|g75.t1	AVAG|g1302.t1	  3e-51
 13- 21:	AVAG|g76.t1	AVAG|g1303.t1	  2e-84
 13- 22:	AVAG|g77.t1	AVAG|g1305.t1	  3e-52
## Alignment 14: score=1713.0 e_value=1.6e-112 N=35 Av1&Av5 minus
 14-  0:	AVAG|g81.t1	AVAG|g1360.t1	 7e-221
 14-  1:	AVAG|g82.t1	AVAG|g1359.t1	 1e-105
 14-  2:	AVAG|g85.t1	AVAG|g1358.t1	      0
 14-  3:	AVAG|g88.t1	AVAG|g1356.t1	  8e-51
 14-  4:	AVAG|g90.t1	AVAG|g1355.t1	 1e-272
 14-  5:	AVAG|g93.t1	AVAG|g1354.t1	  3e-88
 14-  6:	AVAG|g94.t1	AVAG|g1353.t1	      0
 14-  7:	AVAG|g95.t1	AVAG|g1352.t1	 1e-168
 14-  8:	AVAG|g98.t1	AVAG|g1350.t1	  4e-74
 14-  9:	AVAG|g105.t1	AVAG|g1347.t1	 3e-153
 14- 10:	AVAG|g106.t1	AVAG|g1346.t1	 2e-203
 14- 11:	AVAG|g108.t1	AVAG|g1345.t1	  2e-69
 14- 12:	AVAG|g112.t1	AVAG|g1343.t1	  2e-93
 14- 13:	AVAG|g115.t1	AVAG|g1342.t1	  1e-88
 14- 14:	AVAG|g117.t1	AVAG|g1341.t1	 6e-237
 14- 15:	AVAG|g118.t1	AVAG|g1338.t1	 8e-200
 14- 16:	AVAG|g120.t1	AVAG|g1337.t1	 2e-208
 14- 17:	AVAG|g123.t1	AVAG|g1336.t1	  1e-56
 14- 18:	AVAG|g124.t1	AVAG|g1335.t1	  2e-49
 14- 19:	AVAG|g126.t1	AVAG|g1333.t1	 6e-111
 14- 20:	AVAG|g127.t1	AVAG|g1332.t1	 3e-161
 14- 21:	AVAG|g129.t1	AVAG|g1330.t1	 6e-262
 14- 22:	AVAG|g130.t1	AVAG|g1329.t1	  1e-46
 14- 23:	AVAG|g135.t1	AVAG|g1326.t1	 3e-197
 14- 24:	AVAG|g136.t1	AVAG|g1324.t1	 2e-169
 14- 25:	AVAG|g137.t1	AVAG|g1323.t1	 2e-162
 14- 26:	AVAG|g138.t1	AVAG|g1322.t1	  5e-60
 14- 27:	AVAG|g141.t1	AVAG|g1318.t1	  5e-99
 14- 28:	AVAG|g143.t1	AVAG|g1316.t1	 1e-160
 14- 29:	AVAG|g146.t1	AVAG|g1315.t1	 4e-145
 14- 30:	AVAG|g147.t1	AVAG|g1314.t1	      0
 14- 31:	AVAG|g150.t1	AVAG|g1313.t1	 4e-161
 14- 32:	AVAG|g151.t1	AVAG|g1312.t1	 2e-181
 14- 33:	AVAG|g154.t1	AVAG|g1310.t1	  4e-91
 14- 34:	AVAG|g155.t1	AVAG|g1309.t1	  9e-89
## Alignment 15: score=1259.0 e_value=8.5e-80 N=26 Av1&Av64 plus
 15-  0:	AVAG|g223.t1	AVAG|g13369.t1	  3e-27
 15-  1:	AVAG|g229.t1	AVAG|g13373.t1	  9e-31
 15-  2:	AVAG|g230.t1	AVAG|g13374.t1	 4e-201
 15-  3:	AVAG|g231.t1	AVAG|g13375.t1	  4e-42
 15-  4:	AVAG|g233.t1	AVAG|g13376.t1	  1e-41
 15-  5:	AVAG|g234.t1	AVAG|g13377.t1	 6e-152
 15-  6:	AVAG|g235.t1	AVAG|g13378.t1	  2e-46
 15-  7:	AVAG|g238.t1	AVAG|g13379.t1	  5e-44
 15-  8:	AVAG|g240.t1	AVAG|g13382.t1	 9e-111
 15-  9:	AVAG|g242.t1	AVAG|g13385.t1	  2e-72
 15- 10:	AVAG|g243.t1	AVAG|g13386.t1	 1e-115
 15- 11:	AVAG|g245.t1	AVAG|g13387.t1	 2e-312
 15- 12:	AVAG|g246.t1	AVAG|g13389.t1	 2e-108
 15- 13:	AVAG|g250.t1	AVAG|g13393.t1	  1e-76
 15- 14:	AVAG|g254.t1	AVAG|g13394.t1	 7e-156
 15- 15:	AVAG|g258.t1	AVAG|g13398.t1	 4e-156
 15- 16:	AVAG|g260.t1	AVAG|g13399.t1	 2e-230
 15- 17:	AVAG|g262.t1	AVAG|g13400.t1	  3e-90
 15- 18:	AVAG|g263.t1	AVAG|g13401.t1	 1e-277
 15- 19:	AVAG|g264.t1	AVAG|g13402.t1	 3e-197
 15- 20:	AVAG|g266.t1	AVAG|g13403.t1	 1e-239
 15- 21:	AVAG|g271.t1	AVAG|g13407.t1	 1e-223
 15- 22:	AVAG|g273.t1	AVAG|g13411.t1	 6e-235
 15- 23:	AVAG|g275.t1	AVAG|g13414.t1	  1e-63
 15- 24:	AVAG|g277.t1	AVAG|g13417.t1	  3e-72
 15- 25:	AVAG|g291.t1	AVAG|g13419.t1	      0
## Alignment 16: score=547.0 e_value=1.2e-22 N=11 Av1&Av769 minus
 16-  0:	AVAG|g260.t1	AVAG|g51756.t1	 6e-278
 16-  1:	AVAG|g262.t1	AVAG|g51754.t1	 7e-131
 16-  2:	AVAG|g263.t1	AVAG|g51753.t1	      0
 16-  3:	AVAG|g264.t1	AVAG|g51752.t1	      0
 16-  4:	AVAG|g266.t1	AVAG|g51750.t1	      0
 16-  5:	AVAG|g267.t1	AVAG|g51749.t1	  9e-64
 16-  6:	AVAG|g268.t1	AVAG|g51748.t1	  1e-34
 16-  7:	AVAG|g269.t1	AVAG|g51747.t1	 8e-103
 16-  8:	AVAG|g271.t1	AVAG|g51745.t1	      0
 16-  9:	AVAG|g273.t1	AVAG|g51741.t1	      0
 16- 10:	AVAG|g275.t1	AVAG|g51739.t1	 1e-114
## Alignment 17: score=4186.0 e_value=0 N=84 Av1&Av94 minus
 17-  0:	AVAG|g57.t1	AVAG|g17626.t1	 2e-136
 17-  1:	AVAG|g59.t1	AVAG|g17624.t1	 4e-217
 17-  2:	AVAG|g60.t1	AVAG|g17623.t1	 3e-286
 17-  3:	AVAG|g62.t1	AVAG|g17621.t1	 2e-191
 17-  4:	AVAG|g63.t1	AVAG|g17620.t1	 4e-166
 17-  5:	AVAG|g65.t1	AVAG|g17619.t1	  3e-44
 17-  6:	AVAG|g66.t1	AVAG|g17618.t1	      0
 17-  7:	AVAG|g67.t1	AVAG|g17617.t1	 1e-248
 17-  8:	AVAG|g68.t1	AVAG|g17616.t1	 3e-222
 17-  9:	AVAG|g69.t1	AVAG|g17615.t1	 7e-151
 17- 10:	AVAG|g70.t1	AVAG|g17614.t1	  2e-70
 17- 11:	AVAG|g71.t1	AVAG|g17613.t1	      0
 17- 12:	AVAG|g72.t1	AVAG|g17612.t1	 2e-201
 17- 13:	AVAG|g73.t1	AVAG|g17611.t1	 2e-214
 17- 14:	AVAG|g74.t1	AVAG|g17610.t1	 5e-241
 17- 15:	AVAG|g75.t1	AVAG|g17609.t1	 8e-222
 17- 16:	AVAG|g76.t1	AVAG|g17608.t1	 2e-172
 17- 17:	AVAG|g77.t1	AVAG|g17607.t1	      0
 17- 18:	AVAG|g78.t1	AVAG|g17606.t1	 8e-185
 17- 19:	AVAG|g79.t1	AVAG|g17604.t1	 1e-117
 17- 20:	AVAG|g80.t1	AVAG|g17603.t1	 3e-121
 17- 21:	AVAG|g81.t1	AVAG|g17602.t1	      0
 17- 22:	AVAG|g82.t1	AVAG|g17601.t1	 6e-245
 17- 23:	AVAG|g85.t1	AVAG|g17599.t1	      0
 17- 24:	AVAG|g86.t1	AVAG|g17598.t1	      0
 17- 25:	AVAG|g87.t1	AVAG|g17597.t1	      0
 17- 26:	AVAG|g90.t1	AVAG|g17594.t1	 5e-279
 17- 27:	AVAG|g91.t1	AVAG|g17593.t1	 1e-102
 17- 28:	AVAG|g93.t1	AVAG|g17591.t1	 4e-250
 17- 29:	AVAG|g94.t1	AVAG|g17590.t1	      0
 17- 30:	AVAG|g95.t1	AVAG|g17589.t1	 6e-259
 17- 31:	AVAG|g96.t1	AVAG|g17588.t1	  9e-84
 17- 32:	AVAG|g97.t1	AVAG|g17587.t1	 4e-172
 17- 33:	AVAG|g99.t1	AVAG|g17586.t1	 3e-192
 17- 34:	AVAG|g101.t1	AVAG|g17584.t1	 9e-302
 17- 35:	AVAG|g102.t1	AVAG|g17583.t1	 9e-146
 17- 36:	AVAG|g103.t1	AVAG|g17582.t1	  2e-60
 17- 37:	AVAG|g104.t1	AVAG|g17580.t1	 2e-236
 17- 38:	AVAG|g105.t1	AVAG|g17578.t1	 5e-270
 17- 39:	AVAG|g106.t1	AVAG|g17577.t1	      0
 17- 40:	AVAG|g108.t1	AVAG|g17575.t1	 4e-241
 17- 41:	AVAG|g109.t1	AVAG|g17574.t1	 2e-222
 17- 42:	AVAG|g110.t1	AVAG|g17573.t1	      0
 17- 43:	AVAG|g111.t1	AVAG|g17572.t1	 6e-121
 17- 44:	AVAG|g112.t1	AVAG|g17571.t1	 1e-138
 17- 45:	AVAG|g113.t1	AVAG|g17570.t1	 1e-216
 17- 46:	AVAG|g114.t1	AVAG|g17569.t1	 1e-166
 17- 47:	AVAG|g115.t1	AVAG|g17568.t1	 7e-196
 17- 48:	AVAG|g116.t1	AVAG|g17567.t1	      0
 17- 49:	AVAG|g117.t1	AVAG|g17566.t1	      0
 17- 50:	AVAG|g118.t1	AVAG|g17565.t1	      0
 17- 51:	AVAG|g119.t1	AVAG|g17564.t1	      0
 17- 52:	AVAG|g120.t1	AVAG|g17563.t1	      0
 17- 53:	AVAG|g121.t1	AVAG|g17562.t1	 5e-102
 17- 54:	AVAG|g122.t1	AVAG|g17561.t1	 2e-173
 17- 55:	AVAG|g123.t1	AVAG|g17558.t1	  1e-41
 17- 56:	AVAG|g124.t1	AVAG|g17556.t1	  2e-41
 17- 57:	AVAG|g126.t1	AVAG|g17555.t1	 6e-124
 17- 58:	AVAG|g127.t1	AVAG|g17554.t1	 4e-210
 17- 59:	AVAG|g129.t1	AVAG|g17552.t1	 8e-297
 17- 60:	AVAG|g130.t1	AVAG|g17551.t1	 2e-124
 17- 61:	AVAG|g131.t1	AVAG|g17550.t1	      0
 17- 62:	AVAG|g132.t1	AVAG|g17549.t1	 6e-186
 17- 63:	AVAG|g133.t1	AVAG|g17548.t1	 5e-133
 17- 64:	AVAG|g134.t1	AVAG|g17547.t1	  5e-58
 17- 65:	AVAG|g135.t1	AVAG|g17546.t1	 2e-282
 17- 66:	AVAG|g136.t1	AVAG|g17545.t1	 9e-269
 17- 67:	AVAG|g137.t1	AVAG|g17544.t1	 3e-233
 17- 68:	AVAG|g138.t1	AVAG|g17543.t1	 5e-227
 17- 69:	AVAG|g141.t1	AVAG|g17541.t1	 4e-124
 17- 70:	AVAG|g143.t1	AVAG|g17539.t1	 5e-236
 17- 71:	AVAG|g144.t1	AVAG|g17538.t1	 9e-299
 17- 72:	AVAG|g145.t1	AVAG|g17537.t1	 4e-126
 17- 73:	AVAG|g146.t1	AVAG|g17536.t1	 6e-291
 17- 74:	AVAG|g147.t1	AVAG|g17535.t1	      0
 17- 75:	AVAG|g149.t1	AVAG|g17534.t1	  1e-76
 17- 76:	AVAG|g150.t1	AVAG|g17533.t1	  2e-75
 17- 77:	AVAG|g151.t1	AVAG|g17531.t1	 4e-311
 17- 78:	AVAG|g152.t1	AVAG|g17530.t1	 3e-184
 17- 79:	AVAG|g153.t1	AVAG|g17529.t1	 1e-184
 17- 80:	AVAG|g154.t1	AVAG|g17528.t1	 5e-182
 17- 81:	AVAG|g155.t1	AVAG|g17527.t1	 1e-180
 17- 82:	AVAG|g156.t1	AVAG|g17526.t1	 2e-161
 17- 83:	AVAG|g157.t1	AVAG|g17525.t1	 2e-281
## Alignment 18: score=1198.0 e_value=9.7e-68 N=24 Av10&Av179 plus
 18-  0:	AVAG|g2723.t1	AVAG|g26840.t1	 3e-304
 18-  1:	AVAG|g2724.t1	AVAG|g26841.t1	  1e-50
 18-  2:	AVAG|g2725.t1	AVAG|g26842.t1	 1e-172
 18-  3:	AVAG|g2726.t1	AVAG|g26843.t1	 9e-147
 18-  4:	AVAG|g2727.t1	AVAG|g26844.t1	      0
 18-  5:	AVAG|g2729.t1	AVAG|g26846.t1	      0
 18-  6:	AVAG|g2730.t1	AVAG|g26847.t1	  1e-33
 18-  7:	AVAG|g2731.t1	AVAG|g26848.t1	 6e-139
 18-  8:	AVAG|g2732.t1	AVAG|g26849.t1	  1e-98
 18-  9:	AVAG|g2734.t1	AVAG|g26851.t1	 8e-186
 18- 10:	AVAG|g2735.t1	AVAG|g26852.t1	 7e-162
 18- 11:	AVAG|g2736.t1	AVAG|g26853.t1	      0
 18- 12:	AVAG|g2737.t1	AVAG|g26854.t1	 7e-210
 18- 13:	AVAG|g2738.t1	AVAG|g26855.t1	      0
 18- 14:	AVAG|g2739.t1	AVAG|g26856.t1	      0
 18- 15:	AVAG|g2740.t1	AVAG|g26857.t1	  3e-60
 18- 16:	AVAG|g2741.t1	AVAG|g26858.t1	 2e-201
 18- 17:	AVAG|g2743.t1	AVAG|g26860.t1	      0
 18- 18:	AVAG|g2744.t1	AVAG|g26861.t1	      0
 18- 19:	AVAG|g2746.t1	AVAG|g26863.t1	 2e-282
 18- 20:	AVAG|g2747.t1	AVAG|g26864.t1	      0
 18- 21:	AVAG|g2748.t1	AVAG|g26866.t1	 1e-155
 18- 22:	AVAG|g2750.t1	AVAG|g26868.t1	 2e-187
 18- 23:	AVAG|g2751.t1	AVAG|g26869.t1	      0
## Alignment 19: score=1243.0 e_value=3.2e-72 N=25 Av10&Av215 plus
 19-  0:	AVAG|g2894.t1	AVAG|g30052.t1	  3e-53
 19-  1:	AVAG|g2895.t1	AVAG|g30053.t1	      0
 19-  2:	AVAG|g2896.t1	AVAG|g30054.t1	 5e-146
 19-  3:	AVAG|g2897.t1	AVAG|g30055.t1	 1e-209
 19-  4:	AVAG|g2898.t1	AVAG|g30056.t1	 1e-227
 19-  5:	AVAG|g2899.t1	AVAG|g30057.t1	      0
 19-  6:	AVAG|g2900.t1	AVAG|g30058.t1	      0
 19-  7:	AVAG|g2902.t1	AVAG|g30059.t1	      0
 19-  8:	AVAG|g2903.t1	AVAG|g30060.t1	 9e-101
 19-  9:	AVAG|g2905.t1	AVAG|g30062.t1	 2e-197
 19- 10:	AVAG|g2906.t1	AVAG|g30063.t1	 2e-223
 19- 11:	AVAG|g2907.t1	AVAG|g30064.t1	 4e-122
 19- 12:	AVAG|g2908.t1	AVAG|g30065.t1	 1e-129
 19- 13:	AVAG|g2909.t1	AVAG|g30066.t1	 1e-129
 19- 14:	AVAG|g2911.t1	AVAG|g30068.t1	  6e-19
 19- 15:	AVAG|g2913.t1	AVAG|g30071.t1	 9e-213
 19- 16:	AVAG|g2914.t1	AVAG|g30072.t1	  3e-66
 19- 17:	AVAG|g2916.t1	AVAG|g30074.t1	  5e-46
 19- 18:	AVAG|g2917.t1	AVAG|g30078.t1	  3e-75
 19- 19:	AVAG|g2918.t1	AVAG|g30080.t1	  8e-22
 19- 20:	AVAG|g2920.t1	AVAG|g30082.t1	      0
 19- 21:	AVAG|g2922.t1	AVAG|g30084.t1	 4e-110
 19- 22:	AVAG|g2923.t1	AVAG|g30085.t1	      0
 19- 23:	AVAG|g2926.t1	AVAG|g30088.t1	 8e-106
 19- 24:	AVAG|g2927.t1	AVAG|g30089.t1	 4e-113
## Alignment 20: score=1894.0 e_value=1.2e-128 N=39 Av10&Av272 plus
 20-  0:	AVAG|g2732.t1	AVAG|g34346.t1	  3e-57
 20-  1:	AVAG|g2740.t1	AVAG|g34349.t1	  2e-47
 20-  2:	AVAG|g2741.t1	AVAG|g34350.t1	  3e-89
 20-  3:	AVAG|g2744.t1	AVAG|g34352.t1	      0
 20-  4:	AVAG|g2747.t1	AVAG|g34355.t1	 4e-224
 20-  5:	AVAG|g2748.t1	AVAG|g34356.t1	  3e-23
 20-  6:	AVAG|g2751.t1	AVAG|g34359.t1	 4e-132
 20-  7:	AVAG|g2753.t1	AVAG|g34360.t1	  8e-63
 20-  8:	AVAG|g2756.t1	AVAG|g34361.t1	 2e-258
 20-  9:	AVAG|g2759.t1	AVAG|g34363.t1	 2e-192
 20- 10:	AVAG|g2761.t1	AVAG|g34364.t1	  4e-44
 20- 11:	AVAG|g2764.t1	AVAG|g34365.t1	 2e-185
 20- 12:	AVAG|g2769.t1	AVAG|g34370.t1	 2e-213
 20- 13:	AVAG|g2771.t1	AVAG|g34372.t1	  3e-90
 20- 14:	AVAG|g2774.t1	AVAG|g34374.t1	  2e-96
 20- 15:	AVAG|g2777.t1	AVAG|g34375.t1	  5e-78
 20- 16:	AVAG|g2778.t1	AVAG|g34378.t1	 3e-209
 20- 17:	AVAG|g2779.t1	AVAG|g34379.t1	 9e-141
 20- 18:	AVAG|g2780.t1	AVAG|g34380.t1	 6e-248
 20- 19:	AVAG|g2782.t1	AVAG|g34382.t1	 3e-306
 20- 20:	AVAG|g2783.t1	AVAG|g34386.t1	 5e-141
 20- 21:	AVAG|g2784.t1	AVAG|g34388.t1	 6e-154
 20- 22:	AVAG|g2786.t1	AVAG|g34389.t1	      0
 20- 23:	AVAG|g2787.t1	AVAG|g34390.t1	  1e-51
 20- 24:	AVAG|g2790.t1	AVAG|g34391.t1	 5e-109
 20- 25:	AVAG|g2792.t1	AVAG|g34392.t1	 4e-136
 20- 26:	AVAG|g2794.t1	AVAG|g34393.t1	  1e-82
 20- 27:	AVAG|g2799.t1	AVAG|g34395.t1	 1e-289
 20- 28:	AVAG|g2800.t1	AVAG|g34399.t1	  1e-33
 20- 29:	AVAG|g2801.t1	AVAG|g34402.t1	  4e-40
 20- 30:	AVAG|g2803.t1	AVAG|g34403.t1	 9e-175
 20- 31:	AVAG|g2805.t1	AVAG|g34405.t1	 3e-110
 20- 32:	AVAG|g2806.t1	AVAG|g34406.t1	 5e-252
 20- 33:	AVAG|g2808.t1	AVAG|g34407.t1	 4e-121
 20- 34:	AVAG|g2809.t1	AVAG|g34408.t1	  2e-76
 20- 35:	AVAG|g2820.t1	AVAG|g34410.t1	 5e-249
 20- 36:	AVAG|g2822.t1	AVAG|g34411.t1	 2e-184
 20- 37:	AVAG|g2823.t1	AVAG|g34412.t1	 2e-132
 20- 38:	AVAG|g2824.t1	AVAG|g34413.t1	  6e-39
## Alignment 21: score=748.0 e_value=2e-36 N=15 Av10&Av329 plus
 21-  0:	AVAG|g2876.t1	AVAG|g37681.t1	      0
 21-  1:	AVAG|g2878.t1	AVAG|g37683.t1	 7e-207
 21-  2:	AVAG|g2879.t1	AVAG|g37684.t1	 8e-213
 21-  3:	AVAG|g2882.t1	AVAG|g37686.t1	 4e-137
 21-  4:	AVAG|g2883.t1	AVAG|g37687.t1	 2e-172
 21-  5:	AVAG|g2884.t1	AVAG|g37688.t1	      0
 21-  6:	AVAG|g2885.t1	AVAG|g37689.t1	  1e-53
 21-  7:	AVAG|g2886.t1	AVAG|g37690.t1	 3e-226
 21-  8:	AVAG|g2887.t1	AVAG|g37691.t1	  2e-80
 21-  9:	AVAG|g2888.t1	AVAG|g37693.t1	 6e-193
 21- 10:	AVAG|g2889.t1	AVAG|g37694.t1	 3e-147
 21- 11:	AVAG|g2891.t1	AVAG|g37697.t1	      0
 21- 12:	AVAG|g2892.t1	AVAG|g37698.t1	 3e-105
 21- 13:	AVAG|g2893.t1	AVAG|g37699.t1	 1e-110
 21- 14:	AVAG|g2894.t1	AVAG|g37700.t1	  2e-71
## Alignment 22: score=1194.0 e_value=9.8e-68 N=24 Av10&Av329 minus
 22-  0:	AVAG|g2927.t1	AVAG|g37730.t1	      0
 22-  1:	AVAG|g2928.t1	AVAG|g37729.t1	  2e-57
 22-  2:	AVAG|g2929.t1	AVAG|g37728.t1	 4e-168
 22-  3:	AVAG|g2930.t1	AVAG|g37727.t1	 4e-190
 22-  4:	AVAG|g2931.t1	AVAG|g37726.t1	      0
 22-  5:	AVAG|g2932.t1	AVAG|g37725.t1	      0
 22-  6:	AVAG|g2933.t1	AVAG|g37724.t1	 5e-166
 22-  7:	AVAG|g2934.t1	AVAG|g37723.t1	 5e-215
 22-  8:	AVAG|g2935.t1	AVAG|g37722.t1	 3e-190
 22-  9:	AVAG|g2936.t1	AVAG|g37721.t1	 3e-179
 22- 10:	AVAG|g2937.t1	AVAG|g37720.t1	 6e-113
 22- 11:	AVAG|g2938.t1	AVAG|g37719.t1	  6e-68
 22- 12:	AVAG|g2939.t1	AVAG|g37718.t1	 6e-175
 22- 13:	AVAG|g2940.t1	AVAG|g37717.t1	 3e-184
 22- 14:	AVAG|g2943.t1	AVAG|g37712.t1	 3e-184
 22- 15:	AVAG|g2945.t1	AVAG|g37710.t1	      0
 22- 16:	AVAG|g2946.t1	AVAG|g37709.t1	  2e-87
 22- 17:	AVAG|g2947.t1	AVAG|g37708.t1	  1e-54
 22- 18:	AVAG|g2948.t1	AVAG|g37707.t1	 4e-174
 22- 19:	AVAG|g2951.t1	AVAG|g37706.t1	      0
 22- 20:	AVAG|g2953.t1	AVAG|g37704.t1	  7e-93
 22- 21:	AVAG|g2954.t1	AVAG|g37703.t1	 8e-179
 22- 22:	AVAG|g2956.t1	AVAG|g37701.t1	  3e-70
 22- 23:	AVAG|g2957.t1	AVAG|g37700.t1	  2e-52
## Alignment 23: score=250.0 e_value=4.9e-06 N=5 Av10&Av351 plus
 23-  0:	AVAG|g2852.t1	AVAG|g38884.t1	      0
 23-  1:	AVAG|g2853.t1	AVAG|g38885.t1	 2e-230
 23-  2:	AVAG|g2854.t1	AVAG|g38886.t1	 9e-130
 23-  3:	AVAG|g2855.t1	AVAG|g38887.t1	 3e-196
 23-  4:	AVAG|g2856.t1	AVAG|g38888.t1	  5e-50
## Alignment 24: score=1748.0 e_value=3.8e-116 N=35 Av10&Av432 plus
 24-  0:	AVAG|g2807.t1	AVAG|g42703.t1	      0
 24-  1:	AVAG|g2809.t1	AVAG|g42704.t1	 9e-191
 24-  2:	AVAG|g2810.t1	AVAG|g42705.t1	 7e-270
 24-  3:	AVAG|g2811.t1	AVAG|g42706.t1	 2e-172
 24-  4:	AVAG|g2814.t1	AVAG|g42709.t1	 4e-198
 24-  5:	AVAG|g2815.t1	AVAG|g42710.t1	 2e-127
 24-  6:	AVAG|g2816.t1	AVAG|g42711.t1	 6e-187
 24-  7:	AVAG|g2817.t1	AVAG|g42712.t1	 4e-129
 24-  8:	AVAG|g2818.t1	AVAG|g42713.t1	 1e-238
 24-  9:	AVAG|g2819.t1	AVAG|g42714.t1	 9e-102
 24- 10:	AVAG|g2820.t1	AVAG|g42715.t1	 9e-296
 24- 11:	AVAG|g2821.t1	AVAG|g42716.t1	 2e-242
 24- 12:	AVAG|g2822.t1	AVAG|g42717.t1	      0
 24- 13:	AVAG|g2823.t1	AVAG|g42718.t1	 4e-160
 24- 14:	AVAG|g2824.t1	AVAG|g42719.t1	 2e-112
 24- 15:	AVAG|g2825.t1	AVAG|g42720.t1	      0
 24- 16:	AVAG|g2826.t1	AVAG|g42721.t1	 3e-171
 24- 17:	AVAG|g2828.t1	AVAG|g42723.t1	  2e-86
 24- 18:	AVAG|g2829.t1	AVAG|g42724.t1	  4e-61
 24- 19:	AVAG|g2830.t1	AVAG|g42725.t1	      0
 24- 20:	AVAG|g2831.t1	AVAG|g42726.t1	      0
 24- 21:	AVAG|g2832.t1	AVAG|g42727.t1	      0
 24- 22:	AVAG|g2833.t1	AVAG|g42728.t1	      0
 24- 23:	AVAG|g2834.t1	AVAG|g42729.t1	      0
 24- 24:	AVAG|g2835.t1	AVAG|g42730.t1	 4e-222
 24- 25:	AVAG|g2836.t1	AVAG|g42731.t1	 3e-245
 24- 26:	AVAG|g2837.t1	AVAG|g42732.t1	 7e-176
 24- 27:	AVAG|g2838.t1	AVAG|g42733.t1	 8e-261
 24- 28:	AVAG|g2839.t1	AVAG|g42734.t1	 4e-138
 24- 29:	AVAG|g2840.t1	AVAG|g42735.t1	  2e-53
 24- 30:	AVAG|g2841.t1	AVAG|g42736.t1	 1e-285
 24- 31:	AVAG|g2842.t1	AVAG|g42737.t1	 8e-140
 24- 32:	AVAG|g2843.t1	AVAG|g42738.t1	  1e-33
 24- 33:	AVAG|g2844.t1	AVAG|g42740.t1	      0
 24- 34:	AVAG|g2845.t1	AVAG|g42741.t1	 1e-185
## Alignment 25: score=3026.0 e_value=5.6e-234 N=62 Av10&Av45 minus
 25-  0:	AVAG|g2723.t1	AVAG|g10200.t1	 3e-200
 25-  1:	AVAG|g2724.t1	AVAG|g10198.t1	  2e-39
 25-  2:	AVAG|g2725.t1	AVAG|g10196.t1	  5e-69
 25-  3:	AVAG|g2727.t1	AVAG|g10194.t1	 2e-310
 25-  4:	AVAG|g2729.t1	AVAG|g10192.t1	      0
 25-  5:	AVAG|g2730.t1	AVAG|g10191.t1	  2e-33
 25-  6:	AVAG|g2731.t1	AVAG|g10190.t1	  4e-19
 25-  7:	AVAG|g2732.t1	AVAG|g10186.t1	  3e-57
 25-  8:	AVAG|g2740.t1	AVAG|g10183.t1	  1e-46
 25-  9:	AVAG|g2741.t1	AVAG|g10182.t1	  5e-87
 25- 10:	AVAG|g2744.t1	AVAG|g10180.t1	      0
 25- 11:	AVAG|g2747.t1	AVAG|g10178.t1	 3e-280
 25- 12:	AVAG|g2751.t1	AVAG|g10175.t1	 4e-209
 25- 13:	AVAG|g2753.t1	AVAG|g10174.t1	  4e-63
 25- 14:	AVAG|g2756.t1	AVAG|g10173.t1	 2e-259
 25- 15:	AVAG|g2759.t1	AVAG|g10171.t1	 3e-169
 25- 16:	AVAG|g2761.t1	AVAG|g10170.t1	  3e-44
 25- 17:	AVAG|g2764.t1	AVAG|g10169.t1	 3e-294
 25- 18:	AVAG|g2769.t1	AVAG|g10165.t1	 2e-201
 25- 19:	AVAG|g2771.t1	AVAG|g10163.t1	  2e-95
 25- 20:	AVAG|g2772.t1	AVAG|g10162.t1	 6e-249
 25- 21:	AVAG|g2774.t1	AVAG|g10160.t1	  1e-96
 25- 22:	AVAG|g2777.t1	AVAG|g10159.t1	  2e-78
 25- 23:	AVAG|g2778.t1	AVAG|g10156.t1	 1e-206
 25- 24:	AVAG|g2779.t1	AVAG|g10155.t1	 5e-141
 25- 25:	AVAG|g2780.t1	AVAG|g10154.t1	 2e-248
 25- 26:	AVAG|g2782.t1	AVAG|g10151.t1	  1e-61
 25- 27:	AVAG|g2783.t1	AVAG|g10149.t1	 6e-142
 25- 28:	AVAG|g2784.t1	AVAG|g10147.t1	 1e-151
 25- 29:	AVAG|g2786.t1	AVAG|g10146.t1	      0
 25- 30:	AVAG|g2787.t1	AVAG|g10145.t1	  1e-51
 25- 31:	AVAG|g2790.t1	AVAG|g10144.t1	 6e-109
 25- 32:	AVAG|g2792.t1	AVAG|g10143.t1	 1e-134
 25- 33:	AVAG|g2794.t1	AVAG|g10142.t1	  5e-83
 25- 34:	AVAG|g2799.t1	AVAG|g10140.t1	 3e-291
 25- 35:	AVAG|g2800.t1	AVAG|g10136.t1	  1e-33
 25- 36:	AVAG|g2801.t1	AVAG|g10133.t1	  2e-39
 25- 37:	AVAG|g2803.t1	AVAG|g10132.t1	 5e-175
 25- 38:	AVAG|g2805.t1	AVAG|g10130.t1	 1e-110
 25- 39:	AVAG|g2806.t1	AVAG|g10129.t1	 8e-254
 25- 40:	AVAG|g2808.t1	AVAG|g10128.t1	 2e-122
 25- 41:	AVAG|g2809.t1	AVAG|g10127.t1	  1e-87
 25- 42:	AVAG|g2814.t1	AVAG|g10126.t1	 4e-151
 25- 43:	AVAG|g2817.t1	AVAG|g10124.t1	 8e-102
 25- 44:	AVAG|g2820.t1	AVAG|g10122.t1	 2e-248
 25- 45:	AVAG|g2822.t1	AVAG|g10121.t1	 3e-186
 25- 46:	AVAG|g2823.t1	AVAG|g10120.t1	 3e-132
 25- 47:	AVAG|g2824.t1	AVAG|g10119.t1	  2e-38
 25- 48:	AVAG|g2826.t1	AVAG|g10118.t1	 2e-107
 25- 49:	AVAG|g2829.t1	AVAG|g10116.t1	  3e-56
 25- 50:	AVAG|g2830.t1	AVAG|g10115.t1	      0
 25- 51:	AVAG|g2834.t1	AVAG|g10112.t1	 3e-174
 25- 52:	AVAG|g2835.t1	AVAG|g10111.t1	 4e-105
 25- 53:	AVAG|g2837.t1	AVAG|g10108.t1	 5e-144
 25- 54:	AVAG|g2839.t1	AVAG|g10103.t1	 5e-103
 25- 55:	AVAG|g2841.t1	AVAG|g10100.t1	 2e-107
 25- 56:	AVAG|g2842.t1	AVAG|g10099.t1	  8e-50
 25- 57:	AVAG|g2843.t1	AVAG|g10098.t1	  9e-45
 25- 58:	AVAG|g2846.t1	AVAG|g10094.t1	  5e-99
 25- 59:	AVAG|g2847.t1	AVAG|g10093.t1	  1e-47
 25- 60:	AVAG|g2848.t1	AVAG|g10092.t1	 1e-261
 25- 61:	AVAG|g2849.t1	AVAG|g10091.t1	      0
## Alignment 26: score=346.0 e_value=1.4e-11 N=7 Av10&Av629 minus
 26-  0:	AVAG|g2723.t1	AVAG|g49076.t1	 5e-200
 26-  1:	AVAG|g2724.t1	AVAG|g49074.t1	  4e-40
 26-  2:	AVAG|g2725.t1	AVAG|g49072.t1	  2e-70
 26-  3:	AVAG|g2727.t1	AVAG|g49070.t1	 2e-310
 26-  4:	AVAG|g2729.t1	AVAG|g49068.t1	      0
 26-  5:	AVAG|g2730.t1	AVAG|g49067.t1	  2e-33
 26-  6:	AVAG|g2731.t1	AVAG|g49066.t1	  1e-19
## Alignment 27: score=2442.0 e_value=2.7e-170 N=49 Av10&Av69 plus
 27-  0:	AVAG|g2752.t1	AVAG|g14125.t1	 9e-103
 27-  1:	AVAG|g2753.t1	AVAG|g14126.t1	 1e-164
 27-  2:	AVAG|g2754.t1	AVAG|g14127.t1	  1e-35
 27-  3:	AVAG|g2755.t1	AVAG|g14128.t1	 2e-276
 27-  4:	AVAG|g2756.t1	AVAG|g14129.t1	      0
 27-  5:	AVAG|g2758.t1	AVAG|g14131.t1	 1e-146
 27-  6:	AVAG|g2759.t1	AVAG|g14132.t1	      0
 27-  7:	AVAG|g2761.t1	AVAG|g14134.t1	 4e-113
 27-  8:	AVAG|g2762.t1	AVAG|g14135.t1	  4e-12
 27-  9:	AVAG|g2763.t1	AVAG|g14137.t1	      0
 27- 10:	AVAG|g2764.t1	AVAG|g14138.t1	      0
 27- 11:	AVAG|g2765.t1	AVAG|g14139.t1	 2e-150
 27- 12:	AVAG|g2767.t1	AVAG|g14141.t1	      0
 27- 13:	AVAG|g2769.t1	AVAG|g14143.t1	      0
 27- 14:	AVAG|g2770.t1	AVAG|g14144.t1	  3e-32
 27- 15:	AVAG|g2771.t1	AVAG|g14145.t1	 3e-123
 27- 16:	AVAG|g2773.t1	AVAG|g14146.t1	 4e-185
 27- 17:	AVAG|g2774.t1	AVAG|g14147.t1	 6e-110
 27- 18:	AVAG|g2775.t1	AVAG|g14148.t1	 1e-172
 27- 19:	AVAG|g2776.t1	AVAG|g14149.t1	  7e-30
 27- 20:	AVAG|g2777.t1	AVAG|g14150.t1	 9e-269
 27- 21:	AVAG|g2778.t1	AVAG|g14151.t1	      0
 27- 22:	AVAG|g2779.t1	AVAG|g14152.t1	 3e-207
 27- 23:	AVAG|g2780.t1	AVAG|g14153.t1	 1e-308
 27- 24:	AVAG|g2781.t1	AVAG|g14154.t1	 2e-143
 27- 25:	AVAG|g2782.t1	AVAG|g14155.t1	      0
 27- 26:	AVAG|g2783.t1	AVAG|g14156.t1	 9e-313
 27- 27:	AVAG|g2784.t1	AVAG|g14157.t1	 5e-263
 27- 28:	AVAG|g2785.t1	AVAG|g14158.t1	 5e-249
 27- 29:	AVAG|g2786.t1	AVAG|g14159.t1	      0
 27- 30:	AVAG|g2787.t1	AVAG|g14160.t1	  3e-91
 27- 31:	AVAG|g2788.t1	AVAG|g14161.t1	  4e-32
 27- 32:	AVAG|g2789.t1	AVAG|g14163.t1	      0
 27- 33:	AVAG|g2790.t1	AVAG|g14164.t1	 1e-111
 27- 34:	AVAG|g2791.t1	AVAG|g14165.t1	      0
 27- 35:	AVAG|g2792.t1	AVAG|g14166.t1	 2e-226
 27- 36:	AVAG|g2794.t1	AVAG|g14168.t1	 2e-117
 27- 37:	AVAG|g2795.t1	AVAG|g14170.t1	 2e-245
 27- 38:	AVAG|g2797.t1	AVAG|g14172.t1	  5e-79
 27- 39:	AVAG|g2798.t1	AVAG|g14173.t1	 9e-264
 27- 40:	AVAG|g2799.t1	AVAG|g14174.t1	      0
 27- 41:	AVAG|g2800.t1	AVAG|g14175.t1	  2e-53
 27- 42:	AVAG|g2801.t1	AVAG|g14176.t1	      0
 27- 43:	AVAG|g2802.t1	AVAG|g14177.t1	  5e-73
 27- 44:	AVAG|g2803.t1	AVAG|g14178.t1	 4e-283
 27- 45:	AVAG|g2804.t1	AVAG|g14179.t1	 2e-170
 27- 46:	AVAG|g2805.t1	AVAG|g14180.t1	 5e-157
 27- 47:	AVAG|g2806.t1	AVAG|g14181.t1	      0
 27- 48:	AVAG|g2807.t1	AVAG|g14182.t1	      0
## Alignment 28: score=539.0 e_value=1.9e-21 N=11 Av10&Av92 plus
 28-  0:	AVAG|g2834.t1	AVAG|g17240.t1	 1e-108
 28-  1:	AVAG|g2835.t1	AVAG|g17242.t1	 4e-105
 28-  2:	AVAG|g2837.t1	AVAG|g17245.t1	 1e-143
 28-  3:	AVAG|g2839.t1	AVAG|g17250.t1	 5e-103
 28-  4:	AVAG|g2841.t1	AVAG|g17253.t1	 7e-115
 28-  5:	AVAG|g2842.t1	AVAG|g17254.t1	  4e-51
 28-  6:	AVAG|g2843.t1	AVAG|g17255.t1	  3e-44
 28-  7:	AVAG|g2846.t1	AVAG|g17259.t1	 4e-102
 28-  8:	AVAG|g2847.t1	AVAG|g17260.t1	  1e-47
 28-  9:	AVAG|g2848.t1	AVAG|g17261.t1	 1e-261
 28- 10:	AVAG|g2849.t1	AVAG|g17262.t1	      0
## Alignment 29: score=581.0 e_value=5.5e-25 N=12 Av100&Av124 minus
 29-  0:	AVAG|g18287.t1	AVAG|g21339.t1	 1e-193
 29-  1:	AVAG|g18288.t1	AVAG|g21338.t1	      0
 29-  2:	AVAG|g18289.t1	AVAG|g21337.t1	 2e-154
 29-  3:	AVAG|g18298.t1	AVAG|g21335.t1	 3e-148
 29-  4:	AVAG|g18302.t1	AVAG|g21334.t1	 1e-100
 29-  5:	AVAG|g18303.t1	AVAG|g21332.t1	  8e-73
 29-  6:	AVAG|g18311.t1	AVAG|g21330.t1	 2e-197
 29-  7:	AVAG|g18312.t1	AVAG|g21329.t1	  6e-57
 29-  8:	AVAG|g18314.t1	AVAG|g21327.t1	  7e-46
 29-  9:	AVAG|g18315.t1	AVAG|g21326.t1	      0
 29- 10:	AVAG|g18316.t1	AVAG|g21325.t1	 1e-266
 29- 11:	AVAG|g18317.t1	AVAG|g21323.t1	 4e-129
## Alignment 30: score=345.0 e_value=1.9e-10 N=7 Av100&Av124 minus
 30-  0:	AVAG|g18248.t1	AVAG|g21347.t1	 6e-153
 30-  1:	AVAG|g18249.t1	AVAG|g21346.t1	  6e-52
 30-  2:	AVAG|g18253.t1	AVAG|g21344.t1	      0
 30-  3:	AVAG|g18254.t1	AVAG|g21343.t1	  6e-23
 30-  4:	AVAG|g18256.t1	AVAG|g21339.t1	 4e-198
 30-  5:	AVAG|g18257.t1	AVAG|g21338.t1	      0
 30-  6:	AVAG|g18258.t1	AVAG|g21337.t1	 2e-156
## Alignment 31: score=1228.0 e_value=1.4e-72 N=25 Av100&Av136 plus
 31-  0:	AVAG|g18344.t1	AVAG|g22537.t1	  4e-12
 31-  1:	AVAG|g18345.t1	AVAG|g22538.t1	 2e-153
 31-  2:	AVAG|g18347.t1	AVAG|g22539.t1	 2e-272
 31-  3:	AVAG|g18349.t1	AVAG|g22541.t1	  4e-91
 31-  4:	AVAG|g18351.t1	AVAG|g22543.t1	 1e-287
 31-  5:	AVAG|g18352.t1	AVAG|g22546.t1	      0
 31-  6:	AVAG|g18353.t1	AVAG|g22547.t1	 4e-115
 31-  7:	AVAG|g18354.t1	AVAG|g22548.t1	 6e-187
 31-  8:	AVAG|g18355.t1	AVAG|g22549.t1	  4e-67
 31-  9:	AVAG|g18357.t1	AVAG|g22550.t1	  1e-87
 31- 10:	AVAG|g18358.t1	AVAG|g22551.t1	 2e-170
 31- 11:	AVAG|g18359.t1	AVAG|g22552.t1	 2e-226
 31- 12:	AVAG|g18363.t1	AVAG|g22553.t1	 8e-286
 31- 13:	AVAG|g18364.t1	AVAG|g22554.t1	  9e-71
 31- 14:	AVAG|g18365.t1	AVAG|g22555.t1	  1e-74
 31- 15:	AVAG|g18366.t1	AVAG|g22556.t1	  5e-91
 31- 16:	AVAG|g18367.t1	AVAG|g22557.t1	 6e-169
 31- 17:	AVAG|g18369.t1	AVAG|g22559.t1	 5e-183
 31- 18:	AVAG|g18373.t1	AVAG|g22563.t1	  5e-47
 31- 19:	AVAG|g18374.t1	AVAG|g22567.t1	  3e-70
 31- 20:	AVAG|g18375.t1	AVAG|g22571.t1	 6e-269
 31- 21:	AVAG|g18376.t1	AVAG|g22572.t1	  4e-69
 31- 22:	AVAG|g18377.t1	AVAG|g22573.t1	 1e-209
 31- 23:	AVAG|g18379.t1	AVAG|g22577.t1	  1e-17
 31- 24:	AVAG|g18381.t1	AVAG|g22578.t1	 1e-134
## Alignment 32: score=299.0 e_value=8.4e-08 N=6 Av100&Av301 minus
 32-  0:	AVAG|g18247.t1	AVAG|g36081.t1	 6e-176
 32-  1:	AVAG|g18248.t1	AVAG|g36080.t1	 6e-234
 32-  2:	AVAG|g18249.t1	AVAG|g36079.t1	 2e-105
 32-  3:	AVAG|g18251.t1	AVAG|g36078.t1	 8e-237
 32-  4:	AVAG|g18253.t1	AVAG|g36076.t1	      0
 32-  5:	AVAG|g18254.t1	AVAG|g36075.t1	 2e-123
## Alignment 33: score=2241.0 e_value=8.3e-156 N=45 Av100&Av318 plus
 33-  0:	AVAG|g18329.t1	AVAG|g37077.t1	  3e-92
 33-  1:	AVAG|g18330.t1	AVAG|g37078.t1	  5e-85
 33-  2:	AVAG|g18331.t1	AVAG|g37079.t1	 1e-242
 33-  3:	AVAG|g18332.t1	AVAG|g37080.t1	      0
 33-  4:	AVAG|g18334.t1	AVAG|g37082.t1	 8e-207
 33-  5:	AVAG|g18338.t1	AVAG|g37084.t1	      0
 33-  6:	AVAG|g18339.t1	AVAG|g37085.t1	      0
 33-  7:	AVAG|g18340.t1	AVAG|g37086.t1	 2e-149
 33-  8:	AVAG|g18341.t1	AVAG|g37088.t1	 8e-286
 33-  9:	AVAG|g18342.t1	AVAG|g37089.t1	  1e-75
 33- 10:	AVAG|g18343.t1	AVAG|g37090.t1	 3e-258
 33- 11:	AVAG|g18344.t1	AVAG|g37091.t1	      0
 33- 12:	AVAG|g18345.t1	AVAG|g37092.t1	      0
 33- 13:	AVAG|g18346.t1	AVAG|g37093.t1	  5e-96
 33- 14:	AVAG|g18347.t1	AVAG|g37094.t1	      0
 33- 15:	AVAG|g18349.t1	AVAG|g37097.t1	      0
 33- 16:	AVAG|g18350.t1	AVAG|g37098.t1	  6e-85
 33- 17:	AVAG|g18351.t1	AVAG|g37099.t1	      0
 33- 18:	AVAG|g18352.t1	AVAG|g37100.t1	      0
 33- 19:	AVAG|g18353.t1	AVAG|g37101.t1	 5e-207
 33- 20:	AVAG|g18354.t1	AVAG|g37102.t1	 7e-285
 33- 21:	AVAG|g18355.t1	AVAG|g37103.t1	 3e-153
 33- 22:	AVAG|g18357.t1	AVAG|g37104.t1	 3e-129
 33- 23:	AVAG|g18358.t1	AVAG|g37105.t1	 2e-302
 33- 24:	AVAG|g18359.t1	AVAG|g37106.t1	      0
 33- 25:	AVAG|g18360.t1	AVAG|g37107.t1	 8e-147
 33- 26:	AVAG|g18361.t1	AVAG|g37108.t1	  8e-83
 33- 27:	AVAG|g18362.t1	AVAG|g37109.t1	      0
 33- 28:	AVAG|g18363.t1	AVAG|g37110.t1	      0
 33- 29:	AVAG|g18364.t1	AVAG|g37111.t1	 1e-116
 33- 30:	AVAG|g18365.t1	AVAG|g37112.t1	  3e-78
 33- 31:	AVAG|g18367.t1	AVAG|g37113.t1	      0
 33- 32:	AVAG|g18368.t1	AVAG|g37114.t1	  6e-75
 33- 33:	AVAG|g18369.t1	AVAG|g37115.t1	      0
 33- 34:	AVAG|g18370.t1	AVAG|g37116.t1	 2e-192
 33- 35:	AVAG|g18371.t1	AVAG|g37117.t1	  5e-64
 33- 36:	AVAG|g18372.t1	AVAG|g37118.t1	      0
 33- 37:	AVAG|g18373.t1	AVAG|g37119.t1	  2e-54
 33- 38:	AVAG|g18374.t1	AVAG|g37120.t1	 3e-139
 33- 39:	AVAG|g18375.t1	AVAG|g37121.t1	 1e-268
 33- 40:	AVAG|g18377.t1	AVAG|g37122.t1	 2e-286
 33- 41:	AVAG|g18378.t1	AVAG|g37124.t1	 1e-135
 33- 42:	AVAG|g18379.t1	AVAG|g37125.t1	 4e-104
 33- 43:	AVAG|g18380.t1	AVAG|g37126.t1	 2e-146
 33- 44:	AVAG|g18381.t1	AVAG|g37127.t1	      0
## Alignment 34: score=479.0 e_value=2.3e-19 N=10 Av100&Av39 plus
 34-  0:	AVAG|g18287.t1	AVAG|g9159.t1	  1e-95
 34-  1:	AVAG|g18288.t1	AVAG|g9160.t1	      0
 34-  2:	AVAG|g18298.t1	AVAG|g9163.t1	 3e-149
 34-  3:	AVAG|g18302.t1	AVAG|g9164.t1	 3e-100
 34-  4:	AVAG|g18303.t1	AVAG|g9166.t1	  4e-74
 34-  5:	AVAG|g18312.t1	AVAG|g9170.t1	  4e-48
 34-  6:	AVAG|g18314.t1	AVAG|g9172.t1	  7e-46
 34-  7:	AVAG|g18315.t1	AVAG|g9173.t1	      0
 34-  8:	AVAG|g18316.t1	AVAG|g9174.t1	 5e-268
 34-  9:	AVAG|g18317.t1	AVAG|g9176.t1	 2e-101
## Alignment 35: score=689.0 e_value=1.1e-32 N=14 Av100&Av595 plus
 35-  0:	AVAG|g18321.t1	AVAG|g48248.t1	      0
 35-  1:	AVAG|g18322.t1	AVAG|g48249.t1	  2e-51
 35-  2:	AVAG|g18325.t1	AVAG|g48251.t1	 6e-124
 35-  3:	AVAG|g18326.t1	AVAG|g48252.t1	  1e-72
 35-  4:	AVAG|g18327.t1	AVAG|g48253.t1	 2e-228
 35-  5:	AVAG|g18332.t1	AVAG|g48256.t1	      0
 35-  6:	AVAG|g18334.t1	AVAG|g48257.t1	 4e-185
 35-  7:	AVAG|g18339.t1	AVAG|g48258.t1	 3e-307
 35-  8:	AVAG|g18340.t1	AVAG|g48259.t1	 3e-142
 35-  9:	AVAG|g18341.t1	AVAG|g48260.t1	 2e-196
 35- 10:	AVAG|g18342.t1	AVAG|g48261.t1	  3e-39
 35- 11:	AVAG|g18343.t1	AVAG|g48262.t1	 4e-134
 35- 12:	AVAG|g18344.t1	AVAG|g48263.t1	      0
 35- 13:	AVAG|g18347.t1	AVAG|g48264.t1	  1e-83
## Alignment 36: score=598.0 e_value=7.2e-25 N=12 Av100&Av834 minus
 36-  0:	AVAG|g18304.t1	AVAG|g52641.t1	  5e-58
 36-  1:	AVAG|g18306.t1	AVAG|g52640.t1	 3e-121
 36-  2:	AVAG|g18307.t1	AVAG|g52639.t1	 3e-120
 36-  3:	AVAG|g18308.t1	AVAG|g52638.t1	 5e-177
 36-  4:	AVAG|g18310.t1	AVAG|g52636.t1	 8e-233
 36-  5:	AVAG|g18311.t1	AVAG|g52635.t1	      0
 36-  6:	AVAG|g18312.t1	AVAG|g52634.t1	 1e-122
 36-  7:	AVAG|g18314.t1	AVAG|g52632.t1	  2e-98
 36-  8:	AVAG|g18315.t1	AVAG|g52631.t1	      0
 36-  9:	AVAG|g18316.t1	AVAG|g52630.t1	      0
 36- 10:	AVAG|g18317.t1	AVAG|g52629.t1	 8e-205
 36- 11:	AVAG|g18318.t1	AVAG|g52628.t1	      0
## Alignment 37: score=498.0 e_value=2.3e-18 N=10 Av1008&Av109 minus
 37-  0:	AVAG|g54173.t1	AVAG|g19574.t1	 7e-314
 37-  1:	AVAG|g54174.t1	AVAG|g19573.t1	 3e-275
 37-  2:	AVAG|g54175.t1	AVAG|g19572.t1	 2e-166
 37-  3:	AVAG|g54176.t1	AVAG|g19571.t1	 1e-116
 37-  4:	AVAG|g54178.t1	AVAG|g19570.t1	      0
 37-  5:	AVAG|g54179.t1	AVAG|g19569.t1	      0
 37-  6:	AVAG|g54180.t1	AVAG|g19568.t1	 6e-175
 37-  7:	AVAG|g54181.t1	AVAG|g19567.t1	 3e-182
 37-  8:	AVAG|g54182.t1	AVAG|g19566.t1	      0
 37-  9:	AVAG|g54184.t1	AVAG|g19565.t1	  3e-74
## Alignment 38: score=344.0 e_value=1.5e-10 N=7 Av1008&Av2 minus
 38-  0:	AVAG|g54174.t1	AVAG|g520.t1	 4e-123
 38-  1:	AVAG|g54175.t1	AVAG|g519.t1	  1e-70
 38-  2:	AVAG|g54178.t1	AVAG|g517.t1	 2e-133
 38-  3:	AVAG|g54179.t1	AVAG|g516.t1	 1e-143
 38-  4:	AVAG|g54180.t1	AVAG|g513.t1	 1e-110
 38-  5:	AVAG|g54182.t1	AVAG|g512.t1	      0
 38-  6:	AVAG|g54184.t1	AVAG|g511.t1	  4e-66
## Alignment 39: score=346.0 e_value=1.9e-10 N=7 Av1008&Av423 plus
 39-  0:	AVAG|g54174.t1	AVAG|g42375.t1	 4e-123
 39-  1:	AVAG|g54175.t1	AVAG|g42376.t1	  5e-70
 39-  2:	AVAG|g54179.t1	AVAG|g42379.t1	 1e-146
 39-  3:	AVAG|g54180.t1	AVAG|g42380.t1	  4e-87
 39-  4:	AVAG|g54181.t1	AVAG|g42381.t1	 1e-140
 39-  5:	AVAG|g54182.t1	AVAG|g42382.t1	      0
 39-  6:	AVAG|g54184.t1	AVAG|g42384.t1	  4e-66
## Alignment 40: score=289.0 e_value=5.1e-08 N=6 Av101&Av111 plus
 40-  0:	AVAG|g18396.t1	AVAG|g19806.t1	 2e-137
 40-  1:	AVAG|g18398.t1	AVAG|g19811.t1	  2e-95
 40-  2:	AVAG|g18399.t1	AVAG|g19814.t1	  1e-95
 40-  3:	AVAG|g18401.t1	AVAG|g19815.t1	  2e-64
 40-  4:	AVAG|g18402.t1	AVAG|g19817.t1	 3e-107
 40-  5:	AVAG|g18406.t1	AVAG|g19821.t1	 2e-142
## Alignment 41: score=441.0 e_value=1.5e-15 N=9 Av101&Av144 plus
 41-  0:	AVAG|g18506.t1	AVAG|g23337.t1	  6e-69
 41-  1:	AVAG|g18507.t1	AVAG|g23339.t1	 1e-135
 41-  2:	AVAG|g18508.t1	AVAG|g23340.t1	  1e-46
 41-  3:	AVAG|g18509.t1	AVAG|g23342.t1	  5e-52
 41-  4:	AVAG|g18513.t1	AVAG|g23345.t1	 4e-160
 41-  5:	AVAG|g18514.t1	AVAG|g23346.t1	 8e-148
 41-  6:	AVAG|g18517.t1	AVAG|g23348.t1	  3e-82
 41-  7:	AVAG|g18519.t1	AVAG|g23350.t1	  1e-59
 41-  8:	AVAG|g18522.t1	AVAG|g23352.t1	  8e-69
## Alignment 42: score=289.0 e_value=5.1e-08 N=6 Av101&Av257 plus
 42-  0:	AVAG|g18396.t1	AVAG|g33344.t1	 4e-137
 42-  1:	AVAG|g18398.t1	AVAG|g33349.t1	  3e-96
 42-  2:	AVAG|g18399.t1	AVAG|g33352.t1	  8e-95
 42-  3:	AVAG|g18401.t1	AVAG|g33353.t1	  4e-65
 42-  4:	AVAG|g18402.t1	AVAG|g33355.t1	 4e-107
 42-  5:	AVAG|g18406.t1	AVAG|g33359.t1	 9e-142
## Alignment 43: score=1645.0 e_value=6.2e-102 N=33 Av101&Av291 plus
 43-  0:	AVAG|g18461.t1	AVAG|g35508.t1	      0
 43-  1:	AVAG|g18462.t1	AVAG|g35509.t1	 5e-235
 43-  2:	AVAG|g18463.t1	AVAG|g35510.t1	 1e-125
 43-  3:	AVAG|g18464.t1	AVAG|g35511.t1	      0
 43-  4:	AVAG|g18465.t1	AVAG|g35512.t1	 4e-253
 43-  5:	AVAG|g18466.t1	AVAG|g35514.t1	 3e-139
 43-  6:	AVAG|g18467.t1	AVAG|g35515.t1	 1e-291
 43-  7:	AVAG|g18468.t1	AVAG|g35516.t1	 9e-177
 43-  8:	AVAG|g18469.t1	AVAG|g35517.t1	 7e-184
 43-  9:	AVAG|g18470.t1	AVAG|g35518.t1	  2e-93
 43- 10:	AVAG|g18471.t1	AVAG|g35519.t1	 1e-294
 43- 11:	AVAG|g18472.t1	AVAG|g35520.t1	 2e-306
 43- 12:	AVAG|g18473.t1	AVAG|g35521.t1	 3e-285
 43- 13:	AVAG|g18475.t1	AVAG|g35523.t1	 1e-201
 43- 14:	AVAG|g18476.t1	AVAG|g35524.t1	      0
 43- 15:	AVAG|g18477.t1	AVAG|g35525.t1	 2e-196
 43- 16:	AVAG|g18478.t1	AVAG|g35526.t1	      0
 43- 17:	AVAG|g18479.t1	AVAG|g35527.t1	 7e-254
 43- 18:	AVAG|g18480.t1	AVAG|g35528.t1	      0
 43- 19:	AVAG|g18481.t1	AVAG|g35529.t1	      0
 43- 20:	AVAG|g18482.t1	AVAG|g35530.t1	  3e-80
 43- 21:	AVAG|g18483.t1	AVAG|g35531.t1	      0
 43- 22:	AVAG|g18484.t1	AVAG|g35532.t1	 1e-127
 43- 23:	AVAG|g18485.t1	AVAG|g35533.t1	      0
 43- 24:	AVAG|g18486.t1	AVAG|g35534.t1	  2e-85
 43- 25:	AVAG|g18487.t1	AVAG|g35535.t1	 2e-209
 43- 26:	AVAG|g18488.t1	AVAG|g35537.t1	 7e-309
 43- 27:	AVAG|g18490.t1	AVAG|g35540.t1	 8e-135
 43- 28:	AVAG|g18491.t1	AVAG|g35541.t1	      0
 43- 29:	AVAG|g18492.t1	AVAG|g35542.t1	 1e-155
 43- 30:	AVAG|g18493.t1	AVAG|g35543.t1	  6e-50
 43- 31:	AVAG|g18494.t1	AVAG|g35545.t1	 9e-240
 43- 32:	AVAG|g18495.t1	AVAG|g35546.t1	 2e-143
## Alignment 44: score=1372.0 e_value=1.9e-81 N=28 Av101&Av306 minus
 44-  0:	AVAG|g18471.t1	AVAG|g36459.t1	  4e-93
 44-  1:	AVAG|g18473.t1	AVAG|g36457.t1	 5e-115
 44-  2:	AVAG|g18475.t1	AVAG|g36456.t1	  2e-89
 44-  3:	AVAG|g18476.t1	AVAG|g36455.t1	 6e-194
 44-  4:	AVAG|g18479.t1	AVAG|g36453.t1	  3e-16
 44-  5:	AVAG|g18483.t1	AVAG|g36449.t1	 2e-182
 44-  6:	AVAG|g18485.t1	AVAG|g36448.t1	 2e-255
 44-  7:	AVAG|g18487.t1	AVAG|g36446.t1	  6e-73
 44-  8:	AVAG|g18488.t1	AVAG|g36444.t1	  3e-37
 44-  9:	AVAG|g18490.t1	AVAG|g36443.t1	  1e-42
 44- 10:	AVAG|g18491.t1	AVAG|g36441.t1	      0
 44- 11:	AVAG|g18492.t1	AVAG|g36440.t1	 5e-144
 44- 12:	AVAG|g18493.t1	AVAG|g36439.t1	 6e-221
 44- 13:	AVAG|g18494.t1	AVAG|g36436.t1	  1e-91
 44- 14:	AVAG|g18495.t1	AVAG|g36435.t1	 8e-167
 44- 15:	AVAG|g18496.t1	AVAG|g36434.t1	      0
 44- 16:	AVAG|g18497.t1	AVAG|g36433.t1	  8e-14
 44- 17:	AVAG|g18499.t1	AVAG|g36431.t1	  1e-20
 44- 18:	AVAG|g18502.t1	AVAG|g36430.t1	 5e-250
 44- 19:	AVAG|g18503.t1	AVAG|g36429.t1	 1e-143
 44- 20:	AVAG|g18504.t1	AVAG|g36428.t1	 7e-250
 44- 21:	AVAG|g18506.t1	AVAG|g36426.t1	  6e-69
 44- 22:	AVAG|g18507.t1	AVAG|g36423.t1	  1e-24
 44- 23:	AVAG|g18509.t1	AVAG|g36421.t1	  9e-53
 44- 24:	AVAG|g18513.t1	AVAG|g36418.t1	 4e-160
 44- 25:	AVAG|g18514.t1	AVAG|g36417.t1	 3e-147
 44- 26:	AVAG|g18517.t1	AVAG|g36414.t1	  5e-64
 44- 27:	AVAG|g18522.t1	AVAG|g36412.t1	  1e-68
## Alignment 45: score=1473.0 e_value=1.2e-91 N=30 Av101&Av418 minus
 45-  0:	AVAG|g18449.t1	AVAG|g42184.t1	 1e-145
 45-  1:	AVAG|g18450.t1	AVAG|g42183.t1	 1e-166
 45-  2:	AVAG|g18454.t1	AVAG|g42180.t1	 6e-173
 45-  3:	AVAG|g18455.t1	AVAG|g42178.t1	 3e-184
 45-  4:	AVAG|g18458.t1	AVAG|g42177.t1	  1e-16
 45-  5:	AVAG|g18460.t1	AVAG|g42176.t1	 4e-150
 45-  6:	AVAG|g18462.t1	AVAG|g42175.t1	 2e-191
 45-  7:	AVAG|g18464.t1	AVAG|g42174.t1	      0
 45-  8:	AVAG|g18471.t1	AVAG|g42169.t1	 1e-195
 45-  9:	AVAG|g18473.t1	AVAG|g42168.t1	 8e-198
 45- 10:	AVAG|g18475.t1	AVAG|g42166.t1	  7e-89
 45- 11:	AVAG|g18476.t1	AVAG|g42165.t1	 2e-194
 45- 12:	AVAG|g18479.t1	AVAG|g42163.t1	  2e-36
 45- 13:	AVAG|g18483.t1	AVAG|g42159.t1	 1e-180
 45- 14:	AVAG|g18485.t1	AVAG|g42158.t1	 6e-282
 45- 15:	AVAG|g18487.t1	AVAG|g42156.t1	  1e-70
 45- 16:	AVAG|g18488.t1	AVAG|g42154.t1	  4e-43
 45- 17:	AVAG|g18490.t1	AVAG|g42153.t1	  6e-43
 45- 18:	AVAG|g18491.t1	AVAG|g42151.t1	      0
 45- 19:	AVAG|g18492.t1	AVAG|g42150.t1	 5e-144
 45- 20:	AVAG|g18493.t1	AVAG|g42149.t1	 3e-219
 45- 21:	AVAG|g18494.t1	AVAG|g42147.t1	 5e-144
 45- 22:	AVAG|g18495.t1	AVAG|g42146.t1	 3e-167
 45- 23:	AVAG|g18496.t1	AVAG|g42145.t1	      0
 45- 24:	AVAG|g18497.t1	AVAG|g42144.t1	  3e-12
 45- 25:	AVAG|g18499.t1	AVAG|g42143.t1	  8e-40
 45- 26:	AVAG|g18500.t1	AVAG|g42142.t1	  3e-26
 45- 27:	AVAG|g18502.t1	AVAG|g42141.t1	 7e-250
 45- 28:	AVAG|g18503.t1	AVAG|g42140.t1	 2e-136
 45- 29:	AVAG|g18504.t1	AVAG|g42139.t1	 2e-251
## Alignment 46: score=2242.0 e_value=1.3e-156 N=45 Av101&Av50 plus
 46-  0:	AVAG|g18410.t1	AVAG|g11108.t1	 2e-148
 46-  1:	AVAG|g18411.t1	AVAG|g11111.t1	 2e-161
 46-  2:	AVAG|g18412.t1	AVAG|g11112.t1	 2e-111
 46-  3:	AVAG|g18413.t1	AVAG|g11113.t1	 5e-106
 46-  4:	AVAG|g18414.t1	AVAG|g11114.t1	      0
 46-  5:	AVAG|g18415.t1	AVAG|g11115.t1	 6e-161
 46-  6:	AVAG|g18416.t1	AVAG|g11116.t1	  1e-80
 46-  7:	AVAG|g18417.t1	AVAG|g11117.t1	      0
 46-  8:	AVAG|g18419.t1	AVAG|g11119.t1	 9e-154
 46-  9:	AVAG|g18420.t1	AVAG|g11120.t1	 4e-105
 46- 10:	AVAG|g18422.t1	AVAG|g11121.t1	  6e-88
 46- 11:	AVAG|g18423.t1	AVAG|g11122.t1	      0
 46- 12:	AVAG|g18424.t1	AVAG|g11123.t1	  2e-89
 46- 13:	AVAG|g18425.t1	AVAG|g11124.t1	  1e-94
 46- 14:	AVAG|g18427.t1	AVAG|g11125.t1	      0
 46- 15:	AVAG|g18429.t1	AVAG|g11127.t1	  1e-65
 46- 16:	AVAG|g18430.t1	AVAG|g11129.t1	 6e-293
 46- 17:	AVAG|g18431.t1	AVAG|g11130.t1	 1e-207
 46- 18:	AVAG|g18432.t1	AVAG|g11131.t1	 5e-263
 46- 19:	AVAG|g18433.t1	AVAG|g11132.t1	 2e-194
 46- 20:	AVAG|g18434.t1	AVAG|g11133.t1	  4e-60
 46- 21:	AVAG|g18436.t1	AVAG|g11135.t1	 2e-153
 46- 22:	AVAG|g18437.t1	AVAG|g11136.t1	 2e-206
 46- 23:	AVAG|g18438.t1	AVAG|g11137.t1	 8e-138
 46- 24:	AVAG|g18439.t1	AVAG|g11138.t1	 6e-306
 46- 25:	AVAG|g18440.t1	AVAG|g11139.t1	 6e-264
 46- 26:	AVAG|g18441.t1	AVAG|g11140.t1	 7e-145
 46- 27:	AVAG|g18442.t1	AVAG|g11141.t1	 1e-126
 46- 28:	AVAG|g18443.t1	AVAG|g11142.t1	 2e-227
 46- 29:	AVAG|g18444.t1	AVAG|g11143.t1	 3e-210
 46- 30:	AVAG|g18445.t1	AVAG|g11144.t1	 8e-167
 46- 31:	AVAG|g18446.t1	AVAG|g11146.t1	      0
 46- 32:	AVAG|g18447.t1	AVAG|g11147.t1	      0
 46- 33:	AVAG|g18448.t1	AVAG|g11148.t1	 2e-255
 46- 34:	AVAG|g18449.t1	AVAG|g11149.t1	 5e-290
 46- 35:	AVAG|g18450.t1	AVAG|g11150.t1	 4e-300
 46- 36:	AVAG|g18452.t1	AVAG|g11152.t1	  1e-74
 46- 37:	AVAG|g18454.t1	AVAG|g11153.t1	 4e-252
 46- 38:	AVAG|g18455.t1	AVAG|g11154.t1	 2e-283
 46- 39:	AVAG|g18456.t1	AVAG|g11155.t1	 7e-156
 46- 40:	AVAG|g18457.t1	AVAG|g11157.t1	  2e-29
 46- 41:	AVAG|g18458.t1	AVAG|g11158.t1	  1e-53
 46- 42:	AVAG|g18459.t1	AVAG|g11159.t1	  1e-57
 46- 43:	AVAG|g18460.t1	AVAG|g11160.t1	 2e-213
 46- 44:	AVAG|g18461.t1	AVAG|g11161.t1	 2e-100
## Alignment 47: score=391.0 e_value=1.1e-13 N=8 Av101&Av595 minus
 47-  0:	AVAG|g18429.t1	AVAG|g48248.t1	 2e-113
 47-  1:	AVAG|g18431.t1	AVAG|g48247.t1	 4e-148
 47-  2:	AVAG|g18432.t1	AVAG|g48245.t1	 5e-219
 47-  3:	AVAG|g18433.t1	AVAG|g48244.t1	 1e-164
 47-  4:	AVAG|g18434.t1	AVAG|g48243.t1	  2e-38
 47-  5:	AVAG|g18439.t1	AVAG|g48240.t1	 1e-158
 47-  6:	AVAG|g18443.t1	AVAG|g48239.t1	 2e-179
 47-  7:	AVAG|g18445.t1	AVAG|g48238.t1	 5e-138
## Alignment 48: score=337.0 e_value=3.3e-11 N=7 Av101&Av625 plus
 48-  0:	AVAG|g18410.t1	AVAG|g48974.t1	  1e-63
 48-  1:	AVAG|g18414.t1	AVAG|g48978.t1	 3e-117
 48-  2:	AVAG|g18415.t1	AVAG|g48980.t1	  6e-77
 48-  3:	AVAG|g18416.t1	AVAG|g48982.t1	  3e-46
 48-  4:	AVAG|g18417.t1	AVAG|g48983.t1	 3e-269
 48-  5:	AVAG|g18426.t1	AVAG|g48985.t1	      0
 48-  6:	AVAG|g18427.t1	AVAG|g48987.t1	  4e-80
## Alignment 49: score=1145.0 e_value=1.1e-63 N=23 Av101&Av632 minus
 49-  0:	AVAG|g18496.t1	AVAG|g49160.t1	      0
 49-  1:	AVAG|g18497.t1	AVAG|g49159.t1	  8e-78
 49-  2:	AVAG|g18498.t1	AVAG|g49158.t1	      0
 49-  3:	AVAG|g18499.t1	AVAG|g49157.t1	  3e-60
 49-  4:	AVAG|g18500.t1	AVAG|g49156.t1	  1e-42
 49-  5:	AVAG|g18501.t1	AVAG|g49155.t1	  1e-97
 49-  6:	AVAG|g18502.t1	AVAG|g49154.t1	 8e-300
 49-  7:	AVAG|g18503.t1	AVAG|g49153.t1	      0
 49-  8:	AVAG|g18504.t1	AVAG|g49152.t1	      0
 49-  9:	AVAG|g18505.t1	AVAG|g49151.t1	 6e-242
 49- 10:	AVAG|g18506.t1	AVAG|g49149.t1	  1e-78
 49- 11:	AVAG|g18507.t1	AVAG|g49147.t1	  4e-22
 49- 12:	AVAG|g18509.t1	AVAG|g49146.t1	  4e-93
 49- 13:	AVAG|g18511.t1	AVAG|g49144.t1	 4e-189
 49- 14:	AVAG|g18513.t1	AVAG|g49143.t1	 5e-219
 49- 15:	AVAG|g18514.t1	AVAG|g49142.t1	 1e-233
 49- 16:	AVAG|g18515.t1	AVAG|g49141.t1	 7e-283
 49- 17:	AVAG|g18517.t1	AVAG|g49139.t1	  9e-69
 49- 18:	AVAG|g18518.t1	AVAG|g49138.t1	 5e-222
 49- 19:	AVAG|g18519.t1	AVAG|g49137.t1	  5e-94
 49- 20:	AVAG|g18520.t1	AVAG|g49136.t1	      0
 49- 21:	AVAG|g18521.t1	AVAG|g49135.t1	      0
 49- 22:	AVAG|g18522.t1	AVAG|g49134.t1	 2e-100
## Alignment 50: score=341.0 e_value=7e-11 N=7 Av101&Av824 plus
 50-  0:	AVAG|g18429.t1	AVAG|g52508.t1	 2e-114
 50-  1:	AVAG|g18431.t1	AVAG|g52509.t1	 2e-147
 50-  2:	AVAG|g18432.t1	AVAG|g52510.t1	 1e-220
 50-  3:	AVAG|g18433.t1	AVAG|g52511.t1	 1e-164
 50-  4:	AVAG|g18434.t1	AVAG|g52512.t1	  2e-38
 50-  5:	AVAG|g18439.t1	AVAG|g52515.t1	 2e-146
 50-  6:	AVAG|g18445.t1	AVAG|g52516.t1	 5e-138
## Alignment 51: score=792.0 e_value=6.8e-39 N=16 Av101&Av86 plus
 51-  0:	AVAG|g18382.t1	AVAG|g16472.t1	  2e-64
 51-  1:	AVAG|g18383.t1	AVAG|g16473.t1	      0
 51-  2:	AVAG|g18388.t1	AVAG|g16475.t1	 8e-187
 51-  3:	AVAG|g18390.t1	AVAG|g16477.t1	      0
 51-  4:	AVAG|g18392.t1	AVAG|g16478.t1	  2e-71
 51-  5:	AVAG|g18395.t1	AVAG|g16481.t1	 1e-131
 51-  6:	AVAG|g18396.t1	AVAG|g16483.t1	 2e-265
 51-  7:	AVAG|g18397.t1	AVAG|g16484.t1	 6e-222
 51-  8:	AVAG|g18398.t1	AVAG|g16485.t1	 3e-139
 51-  9:	AVAG|g18399.t1	AVAG|g16486.t1	 2e-126
 51- 10:	AVAG|g18400.t1	AVAG|g16487.t1	 1e-205
 51- 11:	AVAG|g18401.t1	AVAG|g16488.t1	      0
 51- 12:	AVAG|g18402.t1	AVAG|g16489.t1	      0
 51- 13:	AVAG|g18405.t1	AVAG|g16490.t1	 8e-112
 51- 14:	AVAG|g18406.t1	AVAG|g16492.t1	 9e-229
 51- 15:	AVAG|g18407.t1	AVAG|g16493.t1	 1e-249
## Alignment 52: score=294.0 e_value=2.9e-08 N=6 Av101&Av894 minus
 52-  0:	AVAG|g18449.t1	AVAG|g53293.t1	 3e-145
 52-  1:	AVAG|g18450.t1	AVAG|g53292.t1	 1e-166
 52-  2:	AVAG|g18454.t1	AVAG|g53289.t1	 1e-174
 52-  3:	AVAG|g18455.t1	AVAG|g53286.t1	 3e-153
 52-  4:	AVAG|g18458.t1	AVAG|g53285.t1	  1e-16
 52-  5:	AVAG|g18460.t1	AVAG|g53284.t1	 6e-150
## Alignment 53: score=499.0 e_value=4.9e-19 N=10 Av1010&Av450 plus
 53-  0:	AVAG|g54192.t1	AVAG|g43445.t1	      0
 53-  1:	AVAG|g54193.t1	AVAG|g43446.t1	 2e-182
 53-  2:	AVAG|g54194.t1	AVAG|g43447.t1	      0
 53-  3:	AVAG|g54195.t1	AVAG|g43448.t1	  3e-32
 53-  4:	AVAG|g54197.t1	AVAG|g43449.t1	  9e-50
 53-  5:	AVAG|g54198.t1	AVAG|g43450.t1	 3e-100
 53-  6:	AVAG|g54199.t1	AVAG|g43451.t1	 1e-223
 53-  7:	AVAG|g54200.t1	AVAG|g43452.t1	 2e-292
 53-  8:	AVAG|g54201.t1	AVAG|g43453.t1	  2e-88
 53-  9:	AVAG|g54202.t1	AVAG|g43454.t1	 5e-157
## Alignment 54: score=291.0 e_value=2.3e-09 N=6 Av1018&Av185 plus
 54-  0:	AVAG|g54246.t1	AVAG|g27390.t1	 1e-229
 54-  1:	AVAG|g54247.t1	AVAG|g27398.t1	      0
 54-  2:	AVAG|g54248.t1	AVAG|g27400.t1	  1e-90
 54-  3:	AVAG|g54249.t1	AVAG|g27401.t1	  2e-91
 54-  4:	AVAG|g54250.t1	AVAG|g27404.t1	  1e-65
 54-  5:	AVAG|g54251.t1	AVAG|g27405.t1	 2e-195
## Alignment 55: score=298.0 e_value=3.6e-08 N=6 Av1018&Av233 minus
 55-  0:	AVAG|g54246.t1	AVAG|g31487.t1	      0
 55-  1:	AVAG|g54247.t1	AVAG|g31486.t1	      0
 55-  2:	AVAG|g54248.t1	AVAG|g31485.t1	 4e-167
 55-  3:	AVAG|g54249.t1	AVAG|g31483.t1	  6e-45
 55-  4:	AVAG|g54251.t1	AVAG|g31482.t1	      0
 55-  5:	AVAG|g54252.t1	AVAG|g31481.t1	 2e-134
## Alignment 56: score=348.0 e_value=5.1e-11 N=7 Av102&Av146 minus
 56-  0:	AVAG|g18572.t1	AVAG|g23641.t1	      0
 56-  1:	AVAG|g18575.t1	AVAG|g23639.t1	 2e-270
 56-  2:	AVAG|g18576.t1	AVAG|g23638.t1	 4e-257
 56-  3:	AVAG|g18577.t1	AVAG|g23637.t1	 2e-233
 56-  4:	AVAG|g18578.t1	AVAG|g23636.t1	 4e-231
 56-  5:	AVAG|g18580.t1	AVAG|g23635.t1	 2e-265
 56-  6:	AVAG|g18581.t1	AVAG|g23633.t1	 1e-151
## Alignment 57: score=1428.0 e_value=3.1e-88 N=29 Av102&Av149 plus
 57-  0:	AVAG|g18593.t1	AVAG|g23865.t1	 3e-231
 57-  1:	AVAG|g18595.t1	AVAG|g23866.t1	 9e-274
 57-  2:	AVAG|g18596.t1	AVAG|g23867.t1	 4e-114
 57-  3:	AVAG|g18597.t1	AVAG|g23868.t1	  4e-89
 57-  4:	AVAG|g18598.t1	AVAG|g23869.t1	 2e-274
 57-  5:	AVAG|g18599.t1	AVAG|g23870.t1	 2e-109
 57-  6:	AVAG|g18600.t1	AVAG|g23873.t1	  5e-37
 57-  7:	AVAG|g18603.t1	AVAG|g23874.t1	 3e-300
 57-  8:	AVAG|g18604.t1	AVAG|g23876.t1	  8e-86
 57-  9:	AVAG|g18608.t1	AVAG|g23878.t1	  2e-71
 57- 10:	AVAG|g18609.t1	AVAG|g23880.t1	      0
 57- 11:	AVAG|g18610.t1	AVAG|g23881.t1	 6e-258
 57- 12:	AVAG|g18611.t1	AVAG|g23882.t1	      0
 57- 13:	AVAG|g18614.t1	AVAG|g23886.t1	  5e-37
 57- 14:	AVAG|g18617.t1	AVAG|g23890.t1	 3e-104
 57- 15:	AVAG|g18618.t1	AVAG|g23892.t1	      0
 57- 16:	AVAG|g18619.t1	AVAG|g23893.t1	      0
 57- 17:	AVAG|g18620.t1	AVAG|g23894.t1	 4e-268
 57- 18:	AVAG|g18621.t1	AVAG|g23895.t1	 2e-238
 57- 19:	AVAG|g18622.t1	AVAG|g23897.t1	      0
 57- 20:	AVAG|g18625.t1	AVAG|g23898.t1	 1e-197
 57- 21:	AVAG|g18626.t1	AVAG|g23899.t1	  4e-43
 57- 22:	AVAG|g18627.t1	AVAG|g23900.t1	 8e-147
 57- 23:	AVAG|g18628.t1	AVAG|g23902.t1	  2e-37
 57- 24:	AVAG|g18629.t1	AVAG|g23905.t1	 1e-247
 57- 25:	AVAG|g18630.t1	AVAG|g23906.t1	      0
 57- 26:	AVAG|g18632.t1	AVAG|g23908.t1	 2e-135
 57- 27:	AVAG|g18635.t1	AVAG|g23911.t1	      0
 57- 28:	AVAG|g18636.t1	AVAG|g23912.t1	  3e-56
## Alignment 58: score=1337.0 e_value=2.7e-79 N=27 Av102&Av372 plus
 58-  0:	AVAG|g18523.t1	AVAG|g39984.t1	  6e-25
 58-  1:	AVAG|g18524.t1	AVAG|g39986.t1	 9e-151
 58-  2:	AVAG|g18525.t1	AVAG|g39987.t1	 1e-266
 58-  3:	AVAG|g18526.t1	AVAG|g39988.t1	      0
 58-  4:	AVAG|g18527.t1	AVAG|g39989.t1	 2e-136
 58-  5:	AVAG|g18528.t1	AVAG|g39990.t1	 5e-214
 58-  6:	AVAG|g18529.t1	AVAG|g39991.t1	  1e-21
 58-  7:	AVAG|g18532.t1	AVAG|g39992.t1	 2e-128
 58-  8:	AVAG|g18533.t1	AVAG|g39993.t1	  1e-74
 58-  9:	AVAG|g18534.t1	AVAG|g39994.t1	 4e-137
 58- 10:	AVAG|g18535.t1	AVAG|g39995.t1	 6e-120
 58- 11:	AVAG|g18537.t1	AVAG|g39997.t1	      0
 58- 12:	AVAG|g18538.t1	AVAG|g39998.t1	  1e-86
 58- 13:	AVAG|g18540.t1	AVAG|g39999.t1	 3e-175
 58- 14:	AVAG|g18542.t1	AVAG|g40001.t1	 9e-103
 58- 15:	AVAG|g18544.t1	AVAG|g40003.t1	  7e-69
 58- 16:	AVAG|g18546.t1	AVAG|g40005.t1	 6e-126
 58- 17:	AVAG|g18548.t1	AVAG|g40006.t1	 2e-172
 58- 18:	AVAG|g18550.t1	AVAG|g40009.t1	 2e-185
 58- 19:	AVAG|g18551.t1	AVAG|g40010.t1	 6e-173
 58- 20:	AVAG|g18552.t1	AVAG|g40012.t1	 8e-233
 58- 21:	AVAG|g18554.t1	AVAG|g40013.t1	  8e-18
 58- 22:	AVAG|g18556.t1	AVAG|g40014.t1	      0
 58- 23:	AVAG|g18557.t1	AVAG|g40015.t1	      0
 58- 24:	AVAG|g18559.t1	AVAG|g40016.t1	 2e-116
 58- 25:	AVAG|g18560.t1	AVAG|g40017.t1	  4e-42
 58- 26:	AVAG|g18563.t1	AVAG|g40020.t1	 2e-304
## Alignment 59: score=495.0 e_value=2.4e-18 N=10 Av102&Av497 plus
 59-  0:	AVAG|g18581.t1	AVAG|g45235.t1	 3e-184
 59-  1:	AVAG|g18582.t1	AVAG|g45236.t1	 2e-190
 59-  2:	AVAG|g18583.t1	AVAG|g45237.t1	 3e-226
 59-  3:	AVAG|g18584.t1	AVAG|g45238.t1	 9e-191
 59-  4:	AVAG|g18586.t1	AVAG|g45240.t1	  7e-70
 59-  5:	AVAG|g18587.t1	AVAG|g45241.t1	 5e-267
 59-  6:	AVAG|g18589.t1	AVAG|g45243.t1	  9e-43
 59-  7:	AVAG|g18591.t1	AVAG|g45244.t1	 9e-154
 59-  8:	AVAG|g18592.t1	AVAG|g45245.t1	      0
 59-  9:	AVAG|g18593.t1	AVAG|g45248.t1	 1e-256
## Alignment 60: score=298.0 e_value=1.2e-07 N=6 Av1020&Av147 minus
 60-  0:	AVAG|g54258.t1	AVAG|g23704.t1	 3e-114
 60-  1:	AVAG|g54259.t1	AVAG|g23703.t1	 6e-187
 60-  2:	AVAG|g54260.t1	AVAG|g23702.t1	 1e-189
 60-  3:	AVAG|g54262.t1	AVAG|g23701.t1	 6e-102
 60-  4:	AVAG|g54263.t1	AVAG|g23700.t1	  3e-79
 60-  5:	AVAG|g54265.t1	AVAG|g23698.t1	 2e-257
## Alignment 61: score=450.0 e_value=1.6e-15 N=9 Av1021&Av35 minus
 61-  0:	AVAG|g54266.t1	AVAG|g8269.t1	 1e-110
 61-  1:	AVAG|g54267.t1	AVAG|g8268.t1	      0
 61-  2:	AVAG|g54268.t1	AVAG|g8267.t1	 6e-302
 61-  3:	AVAG|g54269.t1	AVAG|g8266.t1	      0
 61-  4:	AVAG|g54270.t1	AVAG|g8265.t1	 1e-296
 61-  5:	AVAG|g54271.t1	AVAG|g8264.t1	      0
 61-  6:	AVAG|g54272.t1	AVAG|g8263.t1	 4e-122
 61-  7:	AVAG|g54273.t1	AVAG|g8262.t1	 1e-299
 61-  8:	AVAG|g54274.t1	AVAG|g8261.t1	      0
## Alignment 62: score=400.0 e_value=2.9e-08 N=8 Av1026&Av524 plus
 62-  0:	AVAG|g54299.t1	AVAG|g46175.t1	 4e-186
 62-  1:	AVAG|g54300.t1	AVAG|g46176.t1	 5e-280
 62-  2:	AVAG|g54301.t1	AVAG|g46177.t1	 9e-258
 62-  3:	AVAG|g54302.t1	AVAG|g46178.t1	 1e-263
 62-  4:	AVAG|g54303.t1	AVAG|g46179.t1	 2e-206
 62-  5:	AVAG|g54304.t1	AVAG|g46180.t1	 1e-168
 62-  6:	AVAG|g54306.t1	AVAG|g46181.t1	      0
 62-  7:	AVAG|g54307.t1	AVAG|g46182.t1	 5e-191
## Alignment 63: score=3134.0 e_value=7.8e-238 N=63 Av103&Av128 plus
 63-  0:	AVAG|g18673.t1	AVAG|g21672.t1	 2e-108
 63-  1:	AVAG|g18674.t1	AVAG|g21673.t1	  1e-68
 63-  2:	AVAG|g18675.t1	AVAG|g21674.t1	  3e-55
 63-  3:	AVAG|g18676.t1	AVAG|g21675.t1	 2e-119
 63-  4:	AVAG|g18677.t1	AVAG|g21676.t1	  1e-73
 63-  5:	AVAG|g18678.t1	AVAG|g21677.t1	 1e-267
 63-  6:	AVAG|g18679.t1	AVAG|g21678.t1	      0
 63-  7:	AVAG|g18680.t1	AVAG|g21679.t1	 5e-129
 63-  8:	AVAG|g18681.t1	AVAG|g21680.t1	      0
 63-  9:	AVAG|g18682.t1	AVAG|g21681.t1	 9e-216
 63- 10:	AVAG|g18683.t1	AVAG|g21682.t1	  7e-49
 63- 11:	AVAG|g18686.t1	AVAG|g21684.t1	      0
 63- 12:	AVAG|g18688.t1	AVAG|g21686.t1	 1e-235
 63- 13:	AVAG|g18690.t1	AVAG|g21688.t1	 4e-312
 63- 14:	AVAG|g18691.t1	AVAG|g21689.t1	  7e-87
 63- 15:	AVAG|g18692.t1	AVAG|g21690.t1	 7e-134
 63- 16:	AVAG|g18693.t1	AVAG|g21691.t1	 2e-120
 63- 17:	AVAG|g18694.t1	AVAG|g21692.t1	  3e-81
 63- 18:	AVAG|g18695.t1	AVAG|g21693.t1	 7e-214
 63- 19:	AVAG|g18697.t1	AVAG|g21695.t1	 1e-173
 63- 20:	AVAG|g18698.t1	AVAG|g21696.t1	      0
 63- 21:	AVAG|g18700.t1	AVAG|g21698.t1	 6e-152
 63- 22:	AVAG|g18701.t1	AVAG|g21699.t1	 3e-260
 63- 23:	AVAG|g18702.t1	AVAG|g21700.t1	 3e-175
 63- 24:	AVAG|g18703.t1	AVAG|g21701.t1	      0
 63- 25:	AVAG|g18706.t1	AVAG|g21703.t1	  4e-61
 63- 26:	AVAG|g18708.t1	AVAG|g21704.t1	  1e-32
 63- 27:	AVAG|g18709.t1	AVAG|g21705.t1	  3e-60
 63- 28:	AVAG|g18710.t1	AVAG|g21706.t1	 3e-143
 63- 29:	AVAG|g18712.t1	AVAG|g21707.t1	  5e-59
 63- 30:	AVAG|g18715.t1	AVAG|g21710.t1	  1e-29
 63- 31:	AVAG|g18716.t1	AVAG|g21711.t1	 1e-278
 63- 32:	AVAG|g18717.t1	AVAG|g21712.t1	 9e-191
 63- 33:	AVAG|g18718.t1	AVAG|g21713.t1	 1e-149
 63- 34:	AVAG|g18720.t1	AVAG|g21714.t1	      0
 63- 35:	AVAG|g18721.t1	AVAG|g21715.t1	 2e-198
 63- 36:	AVAG|g18722.t1	AVAG|g21717.t1	      0
 63- 37:	AVAG|g18723.t1	AVAG|g21718.t1	 4e-269
 63- 38:	AVAG|g18724.t1	AVAG|g21719.t1	      0
 63- 39:	AVAG|g18725.t1	AVAG|g21720.t1	      0
 63- 40:	AVAG|g18726.t1	AVAG|g21721.t1	  2e-28
 63- 41:	AVAG|g18727.t1	AVAG|g21722.t1	  2e-33
 63- 42:	AVAG|g18728.t1	AVAG|g21724.t1	 9e-239
 63- 43:	AVAG|g18729.t1	AVAG|g21725.t1	  6e-68
 63- 44:	AVAG|g18730.t1	AVAG|g21726.t1	 5e-313
 63- 45:	AVAG|g18731.t1	AVAG|g21727.t1	      0
 63- 46:	AVAG|g18734.t1	AVAG|g21731.t1	 2e-169
 63- 47:	AVAG|g18735.t1	AVAG|g21732.t1	  1e-70
 63- 48:	AVAG|g18736.t1	AVAG|g21733.t1	      0
 63- 49:	AVAG|g18738.t1	AVAG|g21734.t1	 4e-108
 63- 50:	AVAG|g18739.t1	AVAG|g21735.t1	      0
 63- 51:	AVAG|g18741.t1	AVAG|g21736.t1	  2e-95
 63- 52:	AVAG|g18742.t1	AVAG|g21737.t1	      0
 63- 53:	AVAG|g18743.t1	AVAG|g21738.t1	 4e-170
 63- 54:	AVAG|g18745.t1	AVAG|g21739.t1	 3e-231
 63- 55:	AVAG|g18746.t1	AVAG|g21740.t1	 1e-128
 63- 56:	AVAG|g18747.t1	AVAG|g21741.t1	  5e-59
 63- 57:	AVAG|g18748.t1	AVAG|g21743.t1	 2e-209
 63- 58:	AVAG|g18749.t1	AVAG|g21744.t1	  4e-80
 63- 59:	AVAG|g18750.t1	AVAG|g21745.t1	 2e-196
 63- 60:	AVAG|g18752.t1	AVAG|g21747.t1	  5e-93
 63- 61:	AVAG|g18753.t1	AVAG|g21748.t1	      0
 63- 62:	AVAG|g18754.t1	AVAG|g21749.t1	 1e-112
## Alignment 64: score=1166.0 e_value=1.4e-69 N=24 Av103&Av167 minus
 64-  0:	AVAG|g18643.t1	AVAG|g25683.t1	 1e-220
 64-  1:	AVAG|g18645.t1	AVAG|g25680.t1	 1e-118
 64-  2:	AVAG|g18646.t1	AVAG|g25679.t1	 2e-133
 64-  3:	AVAG|g18648.t1	AVAG|g25678.t1	  6e-95
 64-  4:	AVAG|g18650.t1	AVAG|g25675.t1	 3e-158
 64-  5:	AVAG|g18651.t1	AVAG|g25674.t1	 2e-185
 64-  6:	AVAG|g18652.t1	AVAG|g25673.t1	      0
 64-  7:	AVAG|g18654.t1	AVAG|g25671.t1	  2e-81
 64-  8:	AVAG|g18657.t1	AVAG|g25665.t1	  2e-33
 64-  9:	AVAG|g18661.t1	AVAG|g25659.t1	 9e-115
 64- 10:	AVAG|g18664.t1	AVAG|g25657.t1	 5e-223
 64- 11:	AVAG|g18667.t1	AVAG|g25654.t1	 1e-306
 64- 12:	AVAG|g18668.t1	AVAG|g25653.t1	 5e-110
 64- 13:	AVAG|g18669.t1	AVAG|g25652.t1	 2e-108
 64- 14:	AVAG|g18670.t1	AVAG|g25651.t1	  1e-68
 64- 15:	AVAG|g18672.t1	AVAG|g25649.t1	  1e-93
 64- 16:	AVAG|g18673.t1	AVAG|g25648.t1	  2e-72
 64- 17:	AVAG|g18675.t1	AVAG|g25646.t1	  6e-30
 64- 18:	AVAG|g18676.t1	AVAG|g25644.t1	 1e-101
 64- 19:	AVAG|g18677.t1	AVAG|g25642.t1	  1e-42
 64- 20:	AVAG|g18681.t1	AVAG|g25641.t1	 1e-158
 64- 21:	AVAG|g18685.t1	AVAG|g25637.t1	  7e-97
 64- 22:	AVAG|g18686.t1	AVAG|g25632.t1	      0
 64- 23:	AVAG|g18691.t1	AVAG|g25628.t1	  1e-67
## Alignment 65: score=284.0 e_value=3.2e-09 N=6 Av103&Av178 plus
 65-  0:	AVAG|g18694.t1	AVAG|g26679.t1	  3e-30
 65-  1:	AVAG|g18695.t1	AVAG|g26681.t1	  4e-99
 65-  2:	AVAG|g18699.t1	AVAG|g26690.t1	  8e-46
 65-  3:	AVAG|g18701.t1	AVAG|g26693.t1	 1e-198
 65-  4:	AVAG|g18703.t1	AVAG|g26695.t1	 1e-192
 65-  5:	AVAG|g18714.t1	AVAG|g26700.t1	 2e-244
## Alignment 66: score=279.0 e_value=1.5e-09 N=6 Av103&Av178 plus
 66-  0:	AVAG|g18730.t1	AVAG|g26734.t1	  3e-21
 66-  1:	AVAG|g18731.t1	AVAG|g26741.t1	  7e-28
 66-  2:	AVAG|g18734.t1	AVAG|g26749.t1	  3e-49
 66-  3:	AVAG|g18743.t1	AVAG|g26753.t1	  9e-97
 66-  4:	AVAG|g18746.t1	AVAG|g26754.t1	 3e-108
 66-  5:	AVAG|g18747.t1	AVAG|g26755.t1	  2e-30
## Alignment 67: score=449.0 e_value=1.7e-15 N=9 Av103&Av192 plus
 67-  0:	AVAG|g18653.t1	AVAG|g27972.t1	 1e-128
 67-  1:	AVAG|g18654.t1	AVAG|g27973.t1	 9e-160
 67-  2:	AVAG|g18655.t1	AVAG|g27974.t1	  7e-41
 67-  3:	AVAG|g18657.t1	AVAG|g27975.t1	 2e-123
 67-  4:	AVAG|g18658.t1	AVAG|g27976.t1	 3e-238
 67-  5:	AVAG|g18659.t1	AVAG|g27977.t1	 3e-229
 67-  6:	AVAG|g18660.t1	AVAG|g27978.t1	 7e-210
 67-  7:	AVAG|g18661.t1	AVAG|g27979.t1	      0
 67-  8:	AVAG|g18662.t1	AVAG|g27980.t1	 7e-215
## Alignment 68: score=2432.0 e_value=7.3e-174 N=49 Av103&Av251 plus
 68-  0:	AVAG|g18758.t1	AVAG|g32863.t1	 5e-179
 68-  1:	AVAG|g18759.t1	AVAG|g32864.t1	 6e-162
 68-  2:	AVAG|g18760.t1	AVAG|g32865.t1	 4e-242
 68-  3:	AVAG|g18762.t1	AVAG|g32866.t1	      0
 68-  4:	AVAG|g18763.t1	AVAG|g32867.t1	 7e-157
 68-  5:	AVAG|g18764.t1	AVAG|g32868.t1	  4e-65
 68-  6:	AVAG|g18765.t1	AVAG|g32869.t1	 8e-132
 68-  7:	AVAG|g18768.t1	AVAG|g32872.t1	 2e-174
 68-  8:	AVAG|g18771.t1	AVAG|g32873.t1	 2e-265
 68-  9:	AVAG|g18773.t1	AVAG|g32874.t1	  3e-40
 68- 10:	AVAG|g18774.t1	AVAG|g32875.t1	 1e-226
 68- 11:	AVAG|g18775.t1	AVAG|g32876.t1	  6e-96
 68- 12:	AVAG|g18776.t1	AVAG|g32877.t1	 3e-169
 68- 13:	AVAG|g18782.t1	AVAG|g32879.t1	 6e-152
 68- 14:	AVAG|g18783.t1	AVAG|g32881.t1	      0
 68- 15:	AVAG|g18784.t1	AVAG|g32882.t1	  2e-99
 68- 16:	AVAG|g18785.t1	AVAG|g32883.t1	 8e-289
 68- 17:	AVAG|g18788.t1	AVAG|g32885.t1	 4e-134
 68- 18:	AVAG|g18789.t1	AVAG|g32886.t1	      0
 68- 19:	AVAG|g18790.t1	AVAG|g32887.t1	  4e-52
 68- 20:	AVAG|g18791.t1	AVAG|g32889.t1	  9e-40
 68- 21:	AVAG|g18792.t1	AVAG|g32890.t1	 3e-134
 68- 22:	AVAG|g18793.t1	AVAG|g32891.t1	 6e-113
 68- 23:	AVAG|g18794.t1	AVAG|g32892.t1	 5e-263
 68- 24:	AVAG|g18795.t1	AVAG|g32893.t1	  1e-64
 68- 25:	AVAG|g18796.t1	AVAG|g32897.t1	 5e-151
 68- 26:	AVAG|g18797.t1	AVAG|g32898.t1	 1e-310
 68- 27:	AVAG|g18798.t1	AVAG|g32899.t1	      0
 68- 28:	AVAG|g18799.t1	AVAG|g32900.t1	  2e-99
 68- 29:	AVAG|g18800.t1	AVAG|g32901.t1	 9e-293
 68- 30:	AVAG|g18801.t1	AVAG|g32902.t1	  3e-88
 68- 31:	AVAG|g18802.t1	AVAG|g32903.t1	  3e-84
 68- 32:	AVAG|g18806.t1	AVAG|g32907.t1	 5e-148
 68- 33:	AVAG|g18807.t1	AVAG|g32908.t1	 2e-179
 68- 34:	AVAG|g18808.t1	AVAG|g32909.t1	 4e-207
 68- 35:	AVAG|g18810.t1	AVAG|g32911.t1	 1e-110
 68- 36:	AVAG|g18811.t1	AVAG|g32912.t1	 1e-240
 68- 37:	AVAG|g18814.t1	AVAG|g32915.t1	      0
 68- 38:	AVAG|g18815.t1	AVAG|g32916.t1	 5e-177
 68- 39:	AVAG|g18816.t1	AVAG|g32917.t1	 5e-207
 68- 40:	AVAG|g18817.t1	AVAG|g32918.t1	      0
 68- 41:	AVAG|g18818.t1	AVAG|g32919.t1	      0
 68- 42:	AVAG|g18819.t1	AVAG|g32920.t1	 2e-117
 68- 43:	AVAG|g18820.t1	AVAG|g32921.t1	 3e-228
 68- 44:	AVAG|g18821.t1	AVAG|g32922.t1	 2e-101
 68- 45:	AVAG|g18823.t1	AVAG|g32924.t1	 1e-278
 68- 46:	AVAG|g18824.t1	AVAG|g32925.t1	 2e-153
 68- 47:	AVAG|g18825.t1	AVAG|g32926.t1	 2e-222
 68- 48:	AVAG|g18826.t1	AVAG|g32927.t1	 6e-185
## Alignment 69: score=439.0 e_value=1.9e-16 N=9 Av103&Av361 minus
 69-  0:	AVAG|g18643.t1	AVAG|g39397.t1	 3e-220
 69-  1:	AVAG|g18645.t1	AVAG|g39394.t1	 1e-118
 69-  2:	AVAG|g18646.t1	AVAG|g39393.t1	 3e-133
 69-  3:	AVAG|g18648.t1	AVAG|g39392.t1	  2e-95
 69-  4:	AVAG|g18650.t1	AVAG|g39387.t1	  4e-63
 69-  5:	AVAG|g18651.t1	AVAG|g39386.t1	 5e-186
 69-  6:	AVAG|g18652.t1	AVAG|g39385.t1	      0
 69-  7:	AVAG|g18654.t1	AVAG|g39383.t1	  1e-80
 69-  8:	AVAG|g18657.t1	AVAG|g39377.t1	  2e-33
## Alignment 70: score=285.0 e_value=1.8e-08 N=6 Av103&Av381 minus
 70-  0:	AVAG|g18694.t1	AVAG|g40469.t1	  4e-28
 70-  1:	AVAG|g18695.t1	AVAG|g40466.t1	 8e-118
 70-  2:	AVAG|g18698.t1	AVAG|g40457.t1	  3e-12
 70-  3:	AVAG|g18701.t1	AVAG|g40455.t1	  2e-76
 70-  4:	AVAG|g18703.t1	AVAG|g40454.t1	 5e-223
 70-  5:	AVAG|g18708.t1	AVAG|g40448.t1	  2e-12
## Alignment 71: score=680.0 e_value=4.3e-33 N=14 Av103&Av510 plus
 71-  0:	AVAG|g18661.t1	AVAG|g45684.t1	  9e-97
 71-  1:	AVAG|g18664.t1	AVAG|g45686.t1	 5e-223
 71-  2:	AVAG|g18667.t1	AVAG|g45689.t1	 5e-304
 71-  3:	AVAG|g18668.t1	AVAG|g45690.t1	 1e-109
 71-  4:	AVAG|g18669.t1	AVAG|g45692.t1	 1e-177
 71-  5:	AVAG|g18670.t1	AVAG|g45693.t1	  1e-68
 71-  6:	AVAG|g18672.t1	AVAG|g45695.t1	  2e-93
 71-  7:	AVAG|g18673.t1	AVAG|g45696.t1	  5e-79
 71-  8:	AVAG|g18676.t1	AVAG|g45699.t1	 2e-101
 71-  9:	AVAG|g18677.t1	AVAG|g45701.t1	  3e-36
 71- 10:	AVAG|g18681.t1	AVAG|g45702.t1	 5e-158
 71- 11:	AVAG|g18685.t1	AVAG|g45707.t1	  3e-97
 71- 12:	AVAG|g18686.t1	AVAG|g45713.t1	      0
 71- 13:	AVAG|g18691.t1	AVAG|g45717.t1	  8e-67
## Alignment 72: score=400.0 e_value=1.9e-13 N=8 Av1030&Av200 minus
 72-  0:	AVAG|g54321.t1	AVAG|g28769.t1	 1e-206
 72-  1:	AVAG|g54322.t1	AVAG|g28768.t1	 3e-229
 72-  2:	AVAG|g54323.t1	AVAG|g28767.t1	  1e-75
 72-  3:	AVAG|g54325.t1	AVAG|g28765.t1	 2e-144
 72-  4:	AVAG|g54326.t1	AVAG|g28764.t1	 1e-255
 72-  5:	AVAG|g54327.t1	AVAG|g28763.t1	      0
 72-  6:	AVAG|g54328.t1	AVAG|g28762.t1	      0
 72-  7:	AVAG|g54329.t1	AVAG|g28761.t1	  2e-45
## Alignment 73: score=299.0 e_value=2.3e-08 N=6 Av1038&Av78 plus
 73-  0:	AVAG|g54369.t1	AVAG|g15399.t1	 5e-199
 73-  1:	AVAG|g54370.t1	AVAG|g15400.t1	 1e-188
 73-  2:	AVAG|g54371.t1	AVAG|g15401.t1	      0
 73-  3:	AVAG|g54373.t1	AVAG|g15403.t1	      0
 73-  4:	AVAG|g54374.t1	AVAG|g15405.t1	 2e-103
 73-  5:	AVAG|g54375.t1	AVAG|g15406.t1	  6e-39
## Alignment 74: score=1355.0 e_value=7e-83 N=28 Av104&Av107 minus
 74-  0:	AVAG|g18909.t1	AVAG|g19318.t1	 3e-156
 74-  1:	AVAG|g18913.t1	AVAG|g19316.t1	  1e-40
 74-  2:	AVAG|g18914.t1	AVAG|g19313.t1	 8e-176
 74-  3:	AVAG|g18915.t1	AVAG|g19311.t1	  5e-93
 74-  4:	AVAG|g18919.t1	AVAG|g19309.t1	 9e-128
 74-  5:	AVAG|g18920.t1	AVAG|g19308.t1	  4e-78
 74-  6:	AVAG|g18922.t1	AVAG|g19307.t1	  2e-47
 74-  7:	AVAG|g18923.t1	AVAG|g19306.t1	 2e-245
 74-  8:	AVAG|g18925.t1	AVAG|g19305.t1	  8e-89
 74-  9:	AVAG|g18929.t1	AVAG|g19301.t1	 2e-175
 74- 10:	AVAG|g18930.t1	AVAG|g19299.t1	 2e-184
 74- 11:	AVAG|g18939.t1	AVAG|g19298.t1	 8e-217
 74- 12:	AVAG|g18940.t1	AVAG|g19296.t1	      0
 74- 13:	AVAG|g18941.t1	AVAG|g19295.t1	  2e-78
 74- 14:	AVAG|g18942.t1	AVAG|g19293.t1	  3e-42
 74- 15:	AVAG|g18946.t1	AVAG|g19292.t1	 7e-149
 74- 16:	AVAG|g18947.t1	AVAG|g19291.t1	  1e-81
 74- 17:	AVAG|g18948.t1	AVAG|g19290.t1	 3e-202
 74- 18:	AVAG|g18951.t1	AVAG|g19289.t1	  2e-25
 74- 19:	AVAG|g18952.t1	AVAG|g19288.t1	  1e-87
 74- 20:	AVAG|g18955.t1	AVAG|g19287.t1	 1e-107
 74- 21:	AVAG|g18960.t1	AVAG|g19281.t1	 5e-168
 74- 22:	AVAG|g18961.t1	AVAG|g19278.t1	 9e-101
 74- 23:	AVAG|g18962.t1	AVAG|g19277.t1	  1e-15
 74- 24:	AVAG|g18963.t1	AVAG|g19275.t1	  3e-49
 74- 25:	AVAG|g18967.t1	AVAG|g19273.t1	  2e-69
 74- 26:	AVAG|g18968.t1	AVAG|g19270.t1	 3e-158
 74- 27:	AVAG|g18971.t1	AVAG|g19266.t1	  3e-92
## Alignment 75: score=2594.0 e_value=2.7e-181 N=52 Av104&Av143 plus
 75-  0:	AVAG|g18917.t1	AVAG|g23211.t1	 5e-207
 75-  1:	AVAG|g18918.t1	AVAG|g23212.t1	      0
 75-  2:	AVAG|g18919.t1	AVAG|g23213.t1	      0
 75-  3:	AVAG|g18920.t1	AVAG|g23214.t1	  2e-83
 75-  4:	AVAG|g18921.t1	AVAG|g23215.t1	      0
 75-  5:	AVAG|g18922.t1	AVAG|g23216.t1	 7e-125
 75-  6:	AVAG|g18923.t1	AVAG|g23217.t1	 1e-275
 75-  7:	AVAG|g18924.t1	AVAG|g23218.t1	 2e-236
 75-  8:	AVAG|g18925.t1	AVAG|g23219.t1	  1e-96
 75-  9:	AVAG|g18926.t1	AVAG|g23220.t1	 1e-184
 75- 10:	AVAG|g18927.t1	AVAG|g23221.t1	 2e-309
 75- 11:	AVAG|g18928.t1	AVAG|g23222.t1	 2e-213
 75- 12:	AVAG|g18929.t1	AVAG|g23223.t1	      0
 75- 13:	AVAG|g18930.t1	AVAG|g23224.t1	      0
 75- 14:	AVAG|g18931.t1	AVAG|g23225.t1	 7e-201
 75- 15:	AVAG|g18933.t1	AVAG|g23227.t1	 2e-179
 75- 16:	AVAG|g18934.t1	AVAG|g23228.t1	      0
 75- 17:	AVAG|g18935.t1	AVAG|g23230.t1	      0
 75- 18:	AVAG|g18936.t1	AVAG|g23231.t1	 2e-152
 75- 19:	AVAG|g18938.t1	AVAG|g23233.t1	 8e-166
 75- 20:	AVAG|g18939.t1	AVAG|g23234.t1	 8e-297
 75- 21:	AVAG|g18940.t1	AVAG|g23235.t1	      0
 75- 22:	AVAG|g18941.t1	AVAG|g23236.t1	 3e-202
 75- 23:	AVAG|g18942.t1	AVAG|g23238.t1	 8e-141
 75- 24:	AVAG|g18943.t1	AVAG|g23239.t1	 8e-175
 75- 25:	AVAG|g18944.t1	AVAG|g23240.t1	 6e-292
 75- 26:	AVAG|g18945.t1	AVAG|g23242.t1	 2e-262
 75- 27:	AVAG|g18946.t1	AVAG|g23243.t1	 4e-298
 75- 28:	AVAG|g18947.t1	AVAG|g23244.t1	 1e-128
 75- 29:	AVAG|g18948.t1	AVAG|g23245.t1	 1e-299
 75- 30:	AVAG|g18949.t1	AVAG|g23246.t1	      0
 75- 31:	AVAG|g18950.t1	AVAG|g23247.t1	      0
 75- 32:	AVAG|g18951.t1	AVAG|g23248.t1	 1e-293
 75- 33:	AVAG|g18952.t1	AVAG|g23250.t1	 5e-122
 75- 34:	AVAG|g18953.t1	AVAG|g23251.t1	  2e-96
 75- 35:	AVAG|g18954.t1	AVAG|g23252.t1	  4e-70
 75- 36:	AVAG|g18955.t1	AVAG|g23253.t1	 8e-234
 75- 37:	AVAG|g18957.t1	AVAG|g23254.t1	      0
 75- 38:	AVAG|g18958.t1	AVAG|g23255.t1	 3e-285
 75- 39:	AVAG|g18959.t1	AVAG|g23256.t1	  7e-50
 75- 40:	AVAG|g18960.t1	AVAG|g23257.t1	 2e-272
 75- 41:	AVAG|g18961.t1	AVAG|g23258.t1	 1e-279
 75- 42:	AVAG|g18962.t1	AVAG|g23259.t1	 1e-100
 75- 43:	AVAG|g18963.t1	AVAG|g23260.t1	  6e-54
 75- 44:	AVAG|g18964.t1	AVAG|g23262.t1	 5e-189
 75- 45:	AVAG|g18965.t1	AVAG|g23263.t1	 9e-103
 75- 46:	AVAG|g18966.t1	AVAG|g23264.t1	 3e-123
 75- 47:	AVAG|g18967.t1	AVAG|g23265.t1	 1e-131
 75- 48:	AVAG|g18968.t1	AVAG|g23266.t1	      0
 75- 49:	AVAG|g18969.t1	AVAG|g23267.t1	      0
 75- 50:	AVAG|g18970.t1	AVAG|g23268.t1	 1e-150
 75- 51:	AVAG|g18971.t1	AVAG|g23269.t1	 2e-186
## Alignment 76: score=2344.0 e_value=1.2e-160 N=47 Av104&Av173 minus
 76-  0:	AVAG|g18861.t1	AVAG|g26258.t1	 4e-255
 76-  1:	AVAG|g18862.t1	AVAG|g26257.t1	  6e-28
 76-  2:	AVAG|g18863.t1	AVAG|g26256.t1	      0
 76-  3:	AVAG|g18864.t1	AVAG|g26255.t1	 3e-257
 76-  4:	AVAG|g18865.t1	AVAG|g26253.t1	  3e-50
 76-  5:	AVAG|g18867.t1	AVAG|g26252.t1	  2e-83
 76-  6:	AVAG|g18868.t1	AVAG|g26251.t1	  7e-90
 76-  7:	AVAG|g18869.t1	AVAG|g26250.t1	  4e-48
 76-  8:	AVAG|g18870.t1	AVAG|g26249.t1	      0
 76-  9:	AVAG|g18872.t1	AVAG|g26247.t1	 2e-154
 76- 10:	AVAG|g18874.t1	AVAG|g26245.t1	 1e-205
 76- 11:	AVAG|g18876.t1	AVAG|g26243.t1	  5e-37
 76- 12:	AVAG|g18877.t1	AVAG|g26242.t1	 1e-254
 76- 13:	AVAG|g18879.t1	AVAG|g26241.t1	 5e-105
 76- 14:	AVAG|g18880.t1	AVAG|g26240.t1	 4e-230
 76- 15:	AVAG|g18881.t1	AVAG|g26239.t1	 3e-287
 76- 16:	AVAG|g18882.t1	AVAG|g26238.t1	      0
 76- 17:	AVAG|g18883.t1	AVAG|g26237.t1	 1e-264
 76- 18:	AVAG|g18884.t1	AVAG|g26236.t1	 2e-263
 76- 19:	AVAG|g18885.t1	AVAG|g26235.t1	      0
 76- 20:	AVAG|g18887.t1	AVAG|g26233.t1	 7e-146
 76- 21:	AVAG|g18888.t1	AVAG|g26232.t1	 3e-162
 76- 22:	AVAG|g18889.t1	AVAG|g26231.t1	      0
 76- 23:	AVAG|g18890.t1	AVAG|g26230.t1	 2e-219
 76- 24:	AVAG|g18891.t1	AVAG|g26229.t1	      0
 76- 25:	AVAG|g18892.t1	AVAG|g26228.t1	  1e-89
 76- 26:	AVAG|g18893.t1	AVAG|g26227.t1	      0
 76- 27:	AVAG|g18895.t1	AVAG|g26225.t1	  1e-54
 76- 28:	AVAG|g18897.t1	AVAG|g26223.t1	      0
 76- 29:	AVAG|g18898.t1	AVAG|g26222.t1	      0
 76- 30:	AVAG|g18899.t1	AVAG|g26221.t1	      0
 76- 31:	AVAG|g18900.t1	AVAG|g26220.t1	 1e-307
 76- 32:	AVAG|g18901.t1	AVAG|g26219.t1	 1e-109
 76- 33:	AVAG|g18902.t1	AVAG|g26217.t1	 2e-108
 76- 34:	AVAG|g18903.t1	AVAG|g26216.t1	 2e-148
 76- 35:	AVAG|g18904.t1	AVAG|g26215.t1	      0
 76- 36:	AVAG|g18905.t1	AVAG|g26214.t1	      0
 76- 37:	AVAG|g18906.t1	AVAG|g26213.t1	      0
 76- 38:	AVAG|g18907.t1	AVAG|g26212.t1	      0
 76- 39:	AVAG|g18908.t1	AVAG|g26211.t1	 3e-171
 76- 40:	AVAG|g18909.t1	AVAG|g26210.t1	 7e-304
 76- 41:	AVAG|g18910.t1	AVAG|g26209.t1	 2e-163
 76- 42:	AVAG|g18911.t1	AVAG|g26208.t1	  9e-66
 76- 43:	AVAG|g18912.t1	AVAG|g26207.t1	 2e-174
 76- 44:	AVAG|g18913.t1	AVAG|g26206.t1	 1e-242
 76- 45:	AVAG|g18915.t1	AVAG|g26204.t1	 2e-211
 76- 46:	AVAG|g18917.t1	AVAG|g26202.t1	 6e-221
## Alignment 77: score=490.0 e_value=2e-19 N=10 Av104&Av193 minus
 77-  0:	AVAG|g18861.t1	AVAG|g28084.t1	 1e-220
 77-  1:	AVAG|g18864.t1	AVAG|g28082.t1	  8e-72
 77-  2:	AVAG|g18867.t1	AVAG|g28081.t1	  5e-62
 77-  3:	AVAG|g18870.t1	AVAG|g28078.t1	 2e-138
 77-  4:	AVAG|g18876.t1	AVAG|g28074.t1	  2e-25
 77-  5:	AVAG|g18878.t1	AVAG|g28072.t1	 1e-121
 77-  6:	AVAG|g18879.t1	AVAG|g28071.t1	  1e-74
 77-  7:	AVAG|g18880.t1	AVAG|g28069.t1	  1e-97
 77-  8:	AVAG|g18881.t1	AVAG|g28068.t1	  1e-96
 77-  9:	AVAG|g18882.t1	AVAG|g28067.t1	 3e-236
## Alignment 78: score=1797.0 e_value=1.9e-120 N=37 Av104&Av204 minus
 78-  0:	AVAG|g18889.t1	AVAG|g29128.t1	 3e-156
 78-  1:	AVAG|g18890.t1	AVAG|g29127.t1	  5e-69
 78-  2:	AVAG|g18891.t1	AVAG|g29126.t1	      0
 78-  3:	AVAG|g18892.t1	AVAG|g29125.t1	  4e-68
 78-  4:	AVAG|g18893.t1	AVAG|g29124.t1	 4e-208
 78-  5:	AVAG|g18895.t1	AVAG|g29123.t1	  3e-46
 78-  6:	AVAG|g18902.t1	AVAG|g29121.t1	 6e-197
 78-  7:	AVAG|g18904.t1	AVAG|g29120.t1	 9e-284
 78-  8:	AVAG|g18905.t1	AVAG|g29119.t1	      0
 78-  9:	AVAG|g18909.t1	AVAG|g29117.t1	 5e-166
 78- 10:	AVAG|g18913.t1	AVAG|g29115.t1	  4e-40
 78- 11:	AVAG|g18914.t1	AVAG|g29112.t1	 2e-177
 78- 12:	AVAG|g18915.t1	AVAG|g29111.t1	  3e-93
 78- 13:	AVAG|g18919.t1	AVAG|g29109.t1	 1e-280
 78- 14:	AVAG|g18920.t1	AVAG|g29108.t1	  4e-77
 78- 15:	AVAG|g18922.t1	AVAG|g29107.t1	  1e-46
 78- 16:	AVAG|g18923.t1	AVAG|g29106.t1	 4e-169
 78- 17:	AVAG|g18925.t1	AVAG|g29105.t1	  3e-88
 78- 18:	AVAG|g18929.t1	AVAG|g29102.t1	 3e-175
 78- 19:	AVAG|g18930.t1	AVAG|g29100.t1	 2e-184
 78- 20:	AVAG|g18939.t1	AVAG|g29099.t1	 2e-216
 78- 21:	AVAG|g18940.t1	AVAG|g29097.t1	      0
 78- 22:	AVAG|g18941.t1	AVAG|g29096.t1	  2e-78
 78- 23:	AVAG|g18942.t1	AVAG|g29094.t1	  9e-41
 78- 24:	AVAG|g18946.t1	AVAG|g29093.t1	 5e-148
 78- 25:	AVAG|g18947.t1	AVAG|g29092.t1	  5e-81
 78- 26:	AVAG|g18948.t1	AVAG|g29091.t1	 3e-200
 78- 27:	AVAG|g18951.t1	AVAG|g29090.t1	  2e-25
 78- 28:	AVAG|g18952.t1	AVAG|g29089.t1	  3e-81
 78- 29:	AVAG|g18955.t1	AVAG|g29088.t1	 3e-107
 78- 30:	AVAG|g18960.t1	AVAG|g29082.t1	 5e-168
 78- 31:	AVAG|g18961.t1	AVAG|g29079.t1	 7e-101
 78- 32:	AVAG|g18962.t1	AVAG|g29078.t1	  2e-16
 78- 33:	AVAG|g18963.t1	AVAG|g29076.t1	  5e-49
 78- 34:	AVAG|g18967.t1	AVAG|g29074.t1	  7e-70
 78- 35:	AVAG|g18968.t1	AVAG|g29071.t1	 2e-168
 78- 36:	AVAG|g18971.t1	AVAG|g29067.t1	  4e-93
## Alignment 79: score=1027.0 e_value=7.5e-57 N=21 Av104&Av259 plus
 79-  0:	AVAG|g18861.t1	AVAG|g33521.t1	 6e-198
 79-  1:	AVAG|g18864.t1	AVAG|g33524.t1	  5e-72
 79-  2:	AVAG|g18867.t1	AVAG|g33525.t1	  5e-62
 79-  3:	AVAG|g18870.t1	AVAG|g33528.t1	 3e-136
 79-  4:	AVAG|g18876.t1	AVAG|g33532.t1	  2e-25
 79-  5:	AVAG|g18878.t1	AVAG|g33535.t1	 5e-146
 79-  6:	AVAG|g18879.t1	AVAG|g33536.t1	  1e-74
 79-  7:	AVAG|g18880.t1	AVAG|g33538.t1	  8e-98
 79-  8:	AVAG|g18881.t1	AVAG|g33539.t1	 1e-123
 79-  9:	AVAG|g18882.t1	AVAG|g33540.t1	 2e-255
 79- 10:	AVAG|g18884.t1	AVAG|g33541.t1	 6e-173
 79- 11:	AVAG|g18889.t1	AVAG|g33544.t1	  4e-79
 79- 12:	AVAG|g18890.t1	AVAG|g33546.t1	  9e-69
 79- 13:	AVAG|g18891.t1	AVAG|g33547.t1	      0
 79- 14:	AVAG|g18892.t1	AVAG|g33549.t1	  2e-72
 79- 15:	AVAG|g18893.t1	AVAG|g33551.t1	 5e-208
 79- 16:	AVAG|g18895.t1	AVAG|g33552.t1	  3e-46
 79- 17:	AVAG|g18898.t1	AVAG|g33554.t1	 1e-136
 79- 18:	AVAG|g18902.t1	AVAG|g33555.t1	 6e-197
 79- 19:	AVAG|g18904.t1	AVAG|g33556.t1	 3e-282
 79- 20:	AVAG|g18905.t1	AVAG|g33557.t1	      0
## Alignment 80: score=584.0 e_value=2.7e-27 N=12 Av104&Av98 minus
 80-  0:	AVAG|g18828.t1	AVAG|g18087.t1	 2e-123
 80-  1:	AVAG|g18829.t1	AVAG|g18086.t1	 1e-118
 80-  2:	AVAG|g18830.t1	AVAG|g18085.t1	 3e-252
 80-  3:	AVAG|g18842.t1	AVAG|g18082.t1	  7e-33
 80-  4:	AVAG|g18843.t1	AVAG|g18077.t1	 5e-243
 80-  5:	AVAG|g18844.t1	AVAG|g18076.t1	 5e-295
 80-  6:	AVAG|g18845.t1	AVAG|g18074.t1	      0
 80-  7:	AVAG|g18846.t1	AVAG|g18073.t1	 2e-174
 80-  8:	AVAG|g18847.t1	AVAG|g18070.t1	      0
 80-  9:	AVAG|g18848.t1	AVAG|g18068.t1	 3e-165
 80- 10:	AVAG|g18849.t1	AVAG|g18067.t1	 1e-180
 80- 11:	AVAG|g18850.t1	AVAG|g18066.t1	 2e-231
## Alignment 81: score=296.0 e_value=4.7e-08 N=6 Av1043&Av23 minus
 81-  0:	AVAG|g54399.t1	AVAG|g5936.t1	 1e-178
 81-  1:	AVAG|g54400.t1	AVAG|g5935.t1	      0
 81-  2:	AVAG|g54401.t1	AVAG|g5934.t1	      0
 81-  3:	AVAG|g54403.t1	AVAG|g5933.t1	  5e-93
 81-  4:	AVAG|g54405.t1	AVAG|g5932.t1	 1e-177
 81-  5:	AVAG|g54406.t1	AVAG|g5929.t1	  2e-65
## Alignment 82: score=400.0 e_value=1.2e-12 N=8 Av1047&Av334 minus
 82-  0:	AVAG|g54426.t1	AVAG|g38002.t1	 2e-175
 82-  1:	AVAG|g54427.t1	AVAG|g38001.t1	      0
 82-  2:	AVAG|g54428.t1	AVAG|g38000.t1	 4e-218
 82-  3:	AVAG|g54429.t1	AVAG|g37999.t1	      0
 82-  4:	AVAG|g54430.t1	AVAG|g37998.t1	 6e-173
 82-  5:	AVAG|g54433.t1	AVAG|g37995.t1	 8e-175
 82-  6:	AVAG|g54434.t1	AVAG|g37994.t1	  5e-92
 82-  7:	AVAG|g54435.t1	AVAG|g37993.t1	 2e-133
## Alignment 83: score=499.0 e_value=3e-18 N=10 Av1048&Av262 minus
 83-  0:	AVAG|g54437.t1	AVAG|g33684.t1	 4e-177
 83-  1:	AVAG|g54438.t1	AVAG|g33683.t1	 5e-264
 83-  2:	AVAG|g54439.t1	AVAG|g33682.t1	 9e-177
 83-  3:	AVAG|g54441.t1	AVAG|g33680.t1	 4e-183
 83-  4:	AVAG|g54442.t1	AVAG|g33679.t1	 8e-286
 83-  5:	AVAG|g54443.t1	AVAG|g33678.t1	 8e-170
 83-  6:	AVAG|g54444.t1	AVAG|g33677.t1	 2e-146
 83-  7:	AVAG|g54445.t1	AVAG|g33676.t1	 1e-207
 83-  8:	AVAG|g54446.t1	AVAG|g33675.t1	 6e-149
 83-  9:	AVAG|g54447.t1	AVAG|g33674.t1	  3e-72
## Alignment 84: score=2643.0 e_value=1.1e-190 N=53 Av105&Av142 plus
 84-  0:	AVAG|g19030.t1	AVAG|g23111.t1	 1e-156
 84-  1:	AVAG|g19031.t1	AVAG|g23112.t1	 2e-205
 84-  2:	AVAG|g19032.t1	AVAG|g23113.t1	 2e-223
 84-  3:	AVAG|g19034.t1	AVAG|g23115.t1	  9e-41
 84-  4:	AVAG|g19035.t1	AVAG|g23116.t1	      0
 84-  5:	AVAG|g19036.t1	AVAG|g23117.t1	 4e-187
 84-  6:	AVAG|g19037.t1	AVAG|g23118.t1	 9e-290
 84-  7:	AVAG|g19038.t1	AVAG|g23119.t1	  7e-54
 84-  8:	AVAG|g19039.t1	AVAG|g23120.t1	 5e-180
 84-  9:	AVAG|g19040.t1	AVAG|g23121.t1	      0
 84- 10:	AVAG|g19041.t1	AVAG|g23122.t1	      0
 84- 11:	AVAG|g19042.t1	AVAG|g23124.t1	 2e-199
 84- 12:	AVAG|g19043.t1	AVAG|g23125.t1	 1e-215
 84- 13:	AVAG|g19044.t1	AVAG|g23126.t1	 7e-257
 84- 14:	AVAG|g19045.t1	AVAG|g23127.t1	 2e-135
 84- 15:	AVAG|g19046.t1	AVAG|g23128.t1	      0
 84- 16:	AVAG|g19047.t1	AVAG|g23129.t1	  5e-86
 84- 17:	AVAG|g19048.t1	AVAG|g23130.t1	      0
 84- 18:	AVAG|g19049.t1	AVAG|g23131.t1	 3e-268
 84- 19:	AVAG|g19050.t1	AVAG|g23132.t1	 5e-193
 84- 20:	AVAG|g19051.t1	AVAG|g23133.t1	 2e-152
 84- 21:	AVAG|g19052.t1	AVAG|g23134.t1	 5e-211
 84- 22:	AVAG|g19053.t1	AVAG|g23135.t1	 7e-182
 84- 23:	AVAG|g19055.t1	AVAG|g23136.t1	  2e-74
 84- 24:	AVAG|g19056.t1	AVAG|g23137.t1	      0
 84- 25:	AVAG|g19058.t1	AVAG|g23139.t1	  3e-80
 84- 26:	AVAG|g19059.t1	AVAG|g23140.t1	 2e-244
 84- 27:	AVAG|g19060.t1	AVAG|g23141.t1	 2e-255
 84- 28:	AVAG|g19061.t1	AVAG|g23142.t1	 2e-137
 84- 29:	AVAG|g19062.t1	AVAG|g23143.t1	 7e-252
 84- 30:	AVAG|g19063.t1	AVAG|g23144.t1	      0
 84- 31:	AVAG|g19064.t1	AVAG|g23145.t1	      0
 84- 32:	AVAG|g19066.t1	AVAG|g23148.t1	 4e-181
 84- 33:	AVAG|g19071.t1	AVAG|g23151.t1	 2e-141
 84- 34:	AVAG|g19073.t1	AVAG|g23154.t1	      0
 84- 35:	AVAG|g19074.t1	AVAG|g23155.t1	 7e-232
 84- 36:	AVAG|g19075.t1	AVAG|g23156.t1	      0
 84- 37:	AVAG|g19076.t1	AVAG|g23157.t1	 3e-284
 84- 38:	AVAG|g19077.t1	AVAG|g23158.t1	 4e-112
 84- 39:	AVAG|g19078.t1	AVAG|g23159.t1	      0
 84- 40:	AVAG|g19080.t1	AVAG|g23160.t1	      0
 84- 41:	AVAG|g19081.t1	AVAG|g23161.t1	  8e-74
 84- 42:	AVAG|g19082.t1	AVAG|g23162.t1	 5e-196
 84- 43:	AVAG|g19083.t1	AVAG|g23163.t1	 7e-142
 84- 44:	AVAG|g19084.t1	AVAG|g23164.t1	 2e-310
 84- 45:	AVAG|g19085.t1	AVAG|g23165.t1	 3e-212
 84- 46:	AVAG|g19086.t1	AVAG|g23166.t1	 2e-218
 84- 47:	AVAG|g19087.t1	AVAG|g23167.t1	 4e-246
 84- 48:	AVAG|g19088.t1	AVAG|g23168.t1	      0
 84- 49:	AVAG|g19089.t1	AVAG|g23169.t1	 5e-136
 84- 50:	AVAG|g19090.t1	AVAG|g23170.t1	  2e-76
 84- 51:	AVAG|g19091.t1	AVAG|g23171.t1	  3e-92
 84- 52:	AVAG|g19092.t1	AVAG|g23172.t1	      0
## Alignment 85: score=1855.0 e_value=2.3e-123 N=38 Av105&Av24 plus
 85-  0:	AVAG|g19012.t1	AVAG|g6005.t1	 1e-133
 85-  1:	AVAG|g19013.t1	AVAG|g6006.t1	  6e-65
 85-  2:	AVAG|g19016.t1	AVAG|g6008.t1	  1e-18
 85-  3:	AVAG|g19017.t1	AVAG|g6010.t1	 3e-197
 85-  4:	AVAG|g19018.t1	AVAG|g6012.t1	 3e-234
 85-  5:	AVAG|g19023.t1	AVAG|g6015.t1	  3e-47
 85-  6:	AVAG|g19024.t1	AVAG|g6016.t1	 4e-137
 85-  7:	AVAG|g19027.t1	AVAG|g6017.t1	 4e-186
 85-  8:	AVAG|g19028.t1	AVAG|g6018.t1	 1e-142
 85-  9:	AVAG|g19029.t1	AVAG|g6019.t1	  1e-63
 85- 10:	AVAG|g19034.t1	AVAG|g6022.t1	  3e-24
 85- 11:	AVAG|g19035.t1	AVAG|g6023.t1	 6e-226
 85- 12:	AVAG|g19039.t1	AVAG|g6025.t1	  7e-92
 85- 13:	AVAG|g19041.t1	AVAG|g6026.t1	      0
 85- 14:	AVAG|g19042.t1	AVAG|g6029.t1	 6e-114
 85- 15:	AVAG|g19044.t1	AVAG|g6030.t1	 1e-184
 85- 16:	AVAG|g19046.t1	AVAG|g6031.t1	  2e-50
 85- 17:	AVAG|g19047.t1	AVAG|g6032.t1	  1e-36
 85- 18:	AVAG|g19049.t1	AVAG|g6033.t1	 3e-159
 85- 19:	AVAG|g19054.t1	AVAG|g6035.t1	 1e-132
 85- 20:	AVAG|g19059.t1	AVAG|g6040.t1	 2e-188
 85- 21:	AVAG|g19060.t1	AVAG|g6041.t1	 7e-214
 85- 22:	AVAG|g19064.t1	AVAG|g6042.t1	  2e-88
 85- 23:	AVAG|g19066.t1	AVAG|g6044.t1	  5e-29
 85- 24:	AVAG|g19073.t1	AVAG|g6045.t1	 2e-232
 85- 25:	AVAG|g19074.t1	AVAG|g6046.t1	 5e-171
 85- 26:	AVAG|g19077.t1	AVAG|g6051.t1	 2e-102
 85- 27:	AVAG|g19078.t1	AVAG|g6052.t1	 4e-267
 85- 28:	AVAG|g19079.t1	AVAG|g6053.t1	  7e-45
 85- 29:	AVAG|g19080.t1	AVAG|g6054.t1	 2e-202
 85- 30:	AVAG|g19081.t1	AVAG|g6055.t1	  5e-15
 85- 31:	AVAG|g19082.t1	AVAG|g6056.t1	 7e-175
 85- 32:	AVAG|g19083.t1	AVAG|g6057.t1	  9e-89
 85- 33:	AVAG|g19084.t1	AVAG|g6058.t1	 1e-224
 85- 34:	AVAG|g19086.t1	AVAG|g6062.t1	 9e-158
 85- 35:	AVAG|g19087.t1	AVAG|g6063.t1	 1e-170
 85- 36:	AVAG|g19090.t1	AVAG|g6065.t1	  3e-31
 85- 37:	AVAG|g19092.t1	AVAG|g6068.t1	 2e-161
## Alignment 86: score=1442.0 e_value=3.2e-88 N=29 Av105&Av59 minus
 86-  0:	AVAG|g18992.t1	AVAG|g12598.t1	 3e-168
 86-  1:	AVAG|g18993.t1	AVAG|g12597.t1	 7e-159
 86-  2:	AVAG|g18994.t1	AVAG|g12596.t1	 4e-222
 86-  3:	AVAG|g18995.t1	AVAG|g12595.t1	 2e-238
 86-  4:	AVAG|g18996.t1	AVAG|g12594.t1	  1e-42
 86-  5:	AVAG|g18997.t1	AVAG|g12593.t1	      0
 86-  6:	AVAG|g18998.t1	AVAG|g12592.t1	 4e-169
 86-  7:	AVAG|g18999.t1	AVAG|g12591.t1	      0
 86-  8:	AVAG|g19002.t1	AVAG|g12589.t1	 9e-185
 86-  9:	AVAG|g19007.t1	AVAG|g12588.t1	  2e-90
 86- 10:	AVAG|g19010.t1	AVAG|g12587.t1	  2e-97
 86- 11:	AVAG|g19012.t1	AVAG|g12586.t1	 4e-144
 86- 12:	AVAG|g19013.t1	AVAG|g12585.t1	      0
 86- 13:	AVAG|g19014.t1	AVAG|g12582.t1	 1e-279
 86- 14:	AVAG|g19015.t1	AVAG|g12581.t1	  2e-88
 86- 15:	AVAG|g19016.t1	AVAG|g12580.t1	  6e-91
 86- 16:	AVAG|g19017.t1	AVAG|g12579.t1	      0
 86- 17:	AVAG|g19018.t1	AVAG|g12578.t1	 5e-304
 86- 18:	AVAG|g19019.t1	AVAG|g12577.t1	      0
 86- 19:	AVAG|g19020.t1	AVAG|g12576.t1	      0
 86- 20:	AVAG|g19022.t1	AVAG|g12574.t1	 1e-308
 86- 21:	AVAG|g19023.t1	AVAG|g12573.t1	 4e-115
 86- 22:	AVAG|g19024.t1	AVAG|g12572.t1	      0
 86- 23:	AVAG|g19025.t1	AVAG|g12571.t1	      0
 86- 24:	AVAG|g19026.t1	AVAG|g12570.t1	      0
 86- 25:	AVAG|g19027.t1	AVAG|g12569.t1	 5e-262
 86- 26:	AVAG|g19028.t1	AVAG|g12568.t1	 2e-207
 86- 27:	AVAG|g19029.t1	AVAG|g12567.t1	 5e-224
 86- 28:	AVAG|g19030.t1	AVAG|g12566.t1	      0
## Alignment 87: score=900.0 e_value=6.8e-45 N=18 Av105&Av59 minus
 87-  0:	AVAG|g18972.t1	AVAG|g12531.t1	  2e-88
 87-  1:	AVAG|g18973.t1	AVAG|g12530.t1	 5e-143
 87-  2:	AVAG|g18974.t1	AVAG|g12529.t1	      0
 87-  3:	AVAG|g18975.t1	AVAG|g12528.t1	 1e-164
 87-  4:	AVAG|g18976.t1	AVAG|g12527.t1	 2e-125
 87-  5:	AVAG|g18977.t1	AVAG|g12526.t1	 2e-265
 87-  6:	AVAG|g18978.t1	AVAG|g12525.t1	 2e-194
 87-  7:	AVAG|g18979.t1	AVAG|g12524.t1	 3e-169
 87-  8:	AVAG|g18981.t1	AVAG|g12523.t1	 1e-132
 87-  9:	AVAG|g18982.t1	AVAG|g12522.t1	      0
 87- 10:	AVAG|g18983.t1	AVAG|g12521.t1	      0
 87- 11:	AVAG|g18984.t1	AVAG|g12520.t1	 3e-168
 87- 12:	AVAG|g18985.t1	AVAG|g12519.t1	 5e-132
 87- 13:	AVAG|g18986.t1	AVAG|g12518.t1	  4e-82
 87- 14:	AVAG|g18987.t1	AVAG|g12517.t1	      0
 87- 15:	AVAG|g18988.t1	AVAG|g12516.t1	  7e-55
 87- 16:	AVAG|g18989.t1	AVAG|g12515.t1	 2e-245
 87- 17:	AVAG|g18990.t1	AVAG|g12514.t1	      0
## Alignment 88: score=586.0 e_value=2.9e-25 N=12 Av105&Av9 plus
 88-  0:	AVAG|g18972.t1	AVAG|g2522.t1	  5e-84
 88-  1:	AVAG|g18973.t1	AVAG|g2524.t1	  3e-86
 88-  2:	AVAG|g18975.t1	AVAG|g2526.t1	  3e-87
 88-  3:	AVAG|g18977.t1	AVAG|g2529.t1	 1e-105
 88-  4:	AVAG|g18979.t1	AVAG|g2531.t1	 9e-124
 88-  5:	AVAG|g18981.t1	AVAG|g2533.t1	 8e-109
 88-  6:	AVAG|g18982.t1	AVAG|g2534.t1	 2e-200
 88-  7:	AVAG|g18984.t1	AVAG|g2535.t1	 2e-103
 88-  8:	AVAG|g18985.t1	AVAG|g2536.t1	 1e-102
 88-  9:	AVAG|g18986.t1	AVAG|g2537.t1	  3e-23
 88- 10:	AVAG|g18988.t1	AVAG|g2538.t1	  3e-28
 88- 11:	AVAG|g18996.t1	AVAG|g2539.t1	  3e-23
## Alignment 89: score=299.0 e_value=1.8e-08 N=6 Av1055&Av340 minus
 89-  0:	AVAG|g54477.t1	AVAG|g38311.t1	 2e-204
 89-  1:	AVAG|g54478.t1	AVAG|g38310.t1	 3e-178
 89-  2:	AVAG|g54479.t1	AVAG|g38309.t1	  6e-90
 89-  3:	AVAG|g54480.t1	AVAG|g38307.t1	 3e-132
 89-  4:	AVAG|g54481.t1	AVAG|g38306.t1	 7e-165
 89-  5:	AVAG|g54482.t1	AVAG|g38305.t1	      0
## Alignment 90: score=2587.0 e_value=1.3e-189 N=52 Av106&Av140 minus
 90-  0:	AVAG|g19151.t1	AVAG|g23024.t1	 9e-110
 90-  1:	AVAG|g19152.t1	AVAG|g23022.t1	      0
 90-  2:	AVAG|g19154.t1	AVAG|g23020.t1	 4e-122
 90-  3:	AVAG|g19157.t1	AVAG|g23018.t1	  1e-35
 90-  4:	AVAG|g19159.t1	AVAG|g23017.t1	  1e-50
 90-  5:	AVAG|g19162.t1	AVAG|g23014.t1	      0
 90-  6:	AVAG|g19163.t1	AVAG|g23013.t1	 3e-170
 90-  7:	AVAG|g19166.t1	AVAG|g23012.t1	 1e-310
 90-  8:	AVAG|g19167.t1	AVAG|g23011.t1	 6e-181
 90-  9:	AVAG|g19168.t1	AVAG|g23010.t1	 1e-244
 90- 10:	AVAG|g19169.t1	AVAG|g23009.t1	 5e-165
 90- 11:	AVAG|g19171.t1	AVAG|g23008.t1	 5e-210
 90- 12:	AVAG|g19172.t1	AVAG|g23007.t1	 3e-100
 90- 13:	AVAG|g19173.t1	AVAG|g23006.t1	  4e-98
 90- 14:	AVAG|g19174.t1	AVAG|g23005.t1	 5e-106
 90- 15:	AVAG|g19175.t1	AVAG|g23004.t1	      0
 90- 16:	AVAG|g19176.t1	AVAG|g23003.t1	 9e-113
 90- 17:	AVAG|g19177.t1	AVAG|g23002.t1	      0
 90- 18:	AVAG|g19178.t1	AVAG|g23001.t1	 1e-177
 90- 19:	AVAG|g19179.t1	AVAG|g23000.t1	 2e-190
 90- 20:	AVAG|g19180.t1	AVAG|g22999.t1	 5e-207
 90- 21:	AVAG|g19181.t1	AVAG|g22998.t1	      0
 90- 22:	AVAG|g19183.t1	AVAG|g22996.t1	      0
 90- 23:	AVAG|g19184.t1	AVAG|g22995.t1	 8e-241
 90- 24:	AVAG|g19185.t1	AVAG|g22994.t1	 4e-130
 90- 25:	AVAG|g19186.t1	AVAG|g22993.t1	 7e-301
 90- 26:	AVAG|g19187.t1	AVAG|g22991.t1	      0
 90- 27:	AVAG|g19188.t1	AVAG|g22990.t1	  8e-87
 90- 28:	AVAG|g19189.t1	AVAG|g22989.t1	 2e-250
 90- 29:	AVAG|g19190.t1	AVAG|g22988.t1	 4e-285
 90- 30:	AVAG|g19191.t1	AVAG|g22987.t1	 2e-227
 90- 31:	AVAG|g19192.t1	AVAG|g22986.t1	      0
 90- 32:	AVAG|g19193.t1	AVAG|g22985.t1	 1e-148
 90- 33:	AVAG|g19194.t1	AVAG|g22983.t1	 6e-124
 90- 34:	AVAG|g19196.t1	AVAG|g22982.t1	      0
 90- 35:	AVAG|g19197.t1	AVAG|g22981.t1	  1e-64
 90- 36:	AVAG|g19198.t1	AVAG|g22980.t1	 3e-275
 90- 37:	AVAG|g19199.t1	AVAG|g22979.t1	 7e-215
 90- 38:	AVAG|g19200.t1	AVAG|g22978.t1	 5e-214
 90- 39:	AVAG|g19201.t1	AVAG|g22977.t1	 4e-115
 90- 40:	AVAG|g19202.t1	AVAG|g22976.t1	 9e-268
 90- 41:	AVAG|g19203.t1	AVAG|g22975.t1	 2e-258
 90- 42:	AVAG|g19205.t1	AVAG|g22973.t1	 8e-284
 90- 43:	AVAG|g19206.t1	AVAG|g22972.t1	  8e-64
 90- 44:	AVAG|g19207.t1	AVAG|g22971.t1	 6e-303
 90- 45:	AVAG|g19208.t1	AVAG|g22970.t1	 4e-233
 90- 46:	AVAG|g19209.t1	AVAG|g22969.t1	      0
 90- 47:	AVAG|g19210.t1	AVAG|g22968.t1	      0
 90- 48:	AVAG|g19211.t1	AVAG|g22967.t1	      0
 90- 49:	AVAG|g19213.t1	AVAG|g22965.t1	 1e-312
 90- 50:	AVAG|g19214.t1	AVAG|g22964.t1	 1e-202
 90- 51:	AVAG|g19215.t1	AVAG|g22963.t1	 2e-154
## Alignment 91: score=834.0 e_value=2.7e-43 N=17 Av106&Av245 plus
 91-  0:	AVAG|g19105.t1	AVAG|g32483.t1	 8e-230
 91-  1:	AVAG|g19106.t1	AVAG|g32484.t1	 5e-143
 91-  2:	AVAG|g19107.t1	AVAG|g32487.t1	  2e-63
 91-  3:	AVAG|g19108.t1	AVAG|g32488.t1	      0
 91-  4:	AVAG|g19111.t1	AVAG|g32490.t1	 5e-170
 91-  5:	AVAG|g19113.t1	AVAG|g32492.t1	  5e-61
 91-  6:	AVAG|g19116.t1	AVAG|g32495.t1	 9e-157
 91-  7:	AVAG|g19117.t1	AVAG|g32496.t1	 3e-101
 91-  8:	AVAG|g19119.t1	AVAG|g32501.t1	      0
 91-  9:	AVAG|g19120.t1	AVAG|g32502.t1	  2e-60
 91- 10:	AVAG|g19121.t1	AVAG|g32503.t1	 4e-275
 91- 11:	AVAG|g19122.t1	AVAG|g32504.t1	 2e-124
 91- 12:	AVAG|g19123.t1	AVAG|g32505.t1	 8e-111
 91- 13:	AVAG|g19124.t1	AVAG|g32506.t1	 2e-126
 91- 14:	AVAG|g19128.t1	AVAG|g32508.t1	  4e-40
 91- 15:	AVAG|g19129.t1	AVAG|g32513.t1	 8e-268
 91- 16:	AVAG|g19130.t1	AVAG|g32516.t1	 1e-191
## Alignment 92: score=3027.0 e_value=2.2e-231 N=61 Av106&Av264 plus
 92-  0:	AVAG|g19116.t1	AVAG|g33818.t1	 1e-277
 92-  1:	AVAG|g19117.t1	AVAG|g33819.t1	      0
 92-  2:	AVAG|g19119.t1	AVAG|g33821.t1	      0
 92-  3:	AVAG|g19120.t1	AVAG|g33822.t1	  4e-68
 92-  4:	AVAG|g19121.t1	AVAG|g33823.t1	      0
 92-  5:	AVAG|g19122.t1	AVAG|g33825.t1	 4e-220
 92-  6:	AVAG|g19123.t1	AVAG|g33826.t1	 1e-223
 92-  7:	AVAG|g19124.t1	AVAG|g33827.t1	      0
 92-  8:	AVAG|g19125.t1	AVAG|g33828.t1	 7e-268
 92-  9:	AVAG|g19126.t1	AVAG|g33829.t1	      0
 92- 10:	AVAG|g19127.t1	AVAG|g33830.t1	  6e-90
 92- 11:	AVAG|g19128.t1	AVAG|g33831.t1	 8e-109
 92- 12:	AVAG|g19129.t1	AVAG|g33832.t1	      0
 92- 13:	AVAG|g19130.t1	AVAG|g33833.t1	      0
 92- 14:	AVAG|g19132.t1	AVAG|g33835.t1	      0
 92- 15:	AVAG|g19133.t1	AVAG|g33836.t1	 5e-126
 92- 16:	AVAG|g19134.t1	AVAG|g33837.t1	 2e-115
 92- 17:	AVAG|g19135.t1	AVAG|g33838.t1	 3e-115
 92- 18:	AVAG|g19136.t1	AVAG|g33839.t1	      0
 92- 19:	AVAG|g19137.t1	AVAG|g33840.t1	  1e-67
 92- 20:	AVAG|g19138.t1	AVAG|g33841.t1	      0
 92- 21:	AVAG|g19139.t1	AVAG|g33842.t1	 1e-259
 92- 22:	AVAG|g19140.t1	AVAG|g33843.t1	 1e-170
 92- 23:	AVAG|g19142.t1	AVAG|g33845.t1	 1e-106
 92- 24:	AVAG|g19143.t1	AVAG|g33846.t1	 8e-223
 92- 25:	AVAG|g19144.t1	AVAG|g33847.t1	  1e-98
 92- 26:	AVAG|g19145.t1	AVAG|g33848.t1	  3e-98
 92- 27:	AVAG|g19146.t1	AVAG|g33849.t1	 1e-145
 92- 28:	AVAG|g19147.t1	AVAG|g33850.t1	      0
 92- 29:	AVAG|g19148.t1	AVAG|g33851.t1	      0
 92- 30:	AVAG|g19149.t1	AVAG|g33852.t1	 3e-112
 92- 31:	AVAG|g19150.t1	AVAG|g33853.t1	 9e-111
 92- 32:	AVAG|g19151.t1	AVAG|g33854.t1	      0
 92- 33:	AVAG|g19152.t1	AVAG|g33855.t1	      0
 92- 34:	AVAG|g19153.t1	AVAG|g33856.t1	      0
 92- 35:	AVAG|g19154.t1	AVAG|g33857.t1	 2e-241
 92- 36:	AVAG|g19155.t1	AVAG|g33858.t1	 2e-267
 92- 37:	AVAG|g19156.t1	AVAG|g33859.t1	 3e-258
 92- 38:	AVAG|g19157.t1	AVAG|g33860.t1	  1e-45
 92- 39:	AVAG|g19158.t1	AVAG|g33861.t1	 1e-305
 92- 40:	AVAG|g19159.t1	AVAG|g33862.t1	      0
 92- 41:	AVAG|g19160.t1	AVAG|g33863.t1	  9e-42
 92- 42:	AVAG|g19162.t1	AVAG|g33864.t1	      0
 92- 43:	AVAG|g19163.t1	AVAG|g33865.t1	      0
 92- 44:	AVAG|g19164.t1	AVAG|g33866.t1	 3e-175
 92- 45:	AVAG|g19165.t1	AVAG|g33867.t1	 2e-225
 92- 46:	AVAG|g19166.t1	AVAG|g33868.t1	      0
 92- 47:	AVAG|g19167.t1	AVAG|g33869.t1	      0
 92- 48:	AVAG|g19168.t1	AVAG|g33870.t1	      0
 92- 49:	AVAG|g19169.t1	AVAG|g33872.t1	  2e-64
 92- 50:	AVAG|g19170.t1	AVAG|g33873.t1	      0
 92- 51:	AVAG|g19171.t1	AVAG|g33874.t1	 2e-134
 92- 52:	AVAG|g19172.t1	AVAG|g33876.t1	  3e-66
 92- 53:	AVAG|g19175.t1	AVAG|g33877.t1	  2e-90
 92- 54:	AVAG|g19180.t1	AVAG|g33879.t1	  8e-53
 92- 55:	AVAG|g19181.t1	AVAG|g33881.t1	 2e-306
 92- 56:	AVAG|g19184.t1	AVAG|g33882.t1	 1e-156
 92- 57:	AVAG|g19186.t1	AVAG|g33883.t1	  6e-95
 92- 58:	AVAG|g19190.t1	AVAG|g33885.t1	 4e-234
 92- 59:	AVAG|g19194.t1	AVAG|g33886.t1	 4e-124
 92- 60:	AVAG|g19201.t1	AVAG|g33887.t1	  3e-89
## Alignment 93: score=297.0 e_value=1e-07 N=6 Av106&Av29 plus
 93-  0:	AVAG|g19096.t1	AVAG|g7191.t1	 2e-215
 93-  1:	AVAG|g19098.t1	AVAG|g7192.t1	 2e-294
 93-  2:	AVAG|g19099.t1	AVAG|g7193.t1	      0
 93-  3:	AVAG|g19100.t1	AVAG|g7194.t1	  8e-56
 93-  4:	AVAG|g19102.t1	AVAG|g7196.t1	 9e-151
 93-  5:	AVAG|g19103.t1	AVAG|g7199.t1	      0
## Alignment 94: score=1367.0 e_value=4e-85 N=28 Av106&Av36 plus
 94-  0:	AVAG|g19105.t1	AVAG|g8435.t1	 1e-229
 94-  1:	AVAG|g19107.t1	AVAG|g8438.t1	  2e-63
 94-  2:	AVAG|g19108.t1	AVAG|g8439.t1	      0
 94-  3:	AVAG|g19111.t1	AVAG|g8441.t1	 4e-169
 94-  4:	AVAG|g19113.t1	AVAG|g8443.t1	  8e-70
 94-  5:	AVAG|g19116.t1	AVAG|g8446.t1	 7e-157
 94-  6:	AVAG|g19117.t1	AVAG|g8447.t1	 3e-101
 94-  7:	AVAG|g19119.t1	AVAG|g8450.t1	      0
 94-  8:	AVAG|g19120.t1	AVAG|g8452.t1	  2e-60
 94-  9:	AVAG|g19121.t1	AVAG|g8453.t1	 2e-275
 94- 10:	AVAG|g19122.t1	AVAG|g8454.t1	 1e-124
 94- 11:	AVAG|g19123.t1	AVAG|g8455.t1	 5e-110
 94- 12:	AVAG|g19124.t1	AVAG|g8456.t1	 9e-120
 94- 13:	AVAG|g19128.t1	AVAG|g8458.t1	  4e-40
 94- 14:	AVAG|g19129.t1	AVAG|g8459.t1	  1e-28
 94- 15:	AVAG|g19130.t1	AVAG|g8461.t1	  4e-73
 94- 16:	AVAG|g19133.t1	AVAG|g8467.t1	  7e-83
 94- 17:	AVAG|g19134.t1	AVAG|g8468.t1	  6e-32
 94- 18:	AVAG|g19136.t1	AVAG|g8471.t1	 3e-256
 94- 19:	AVAG|g19138.t1	AVAG|g8473.t1	 2e-241
 94- 20:	AVAG|g19140.t1	AVAG|g8479.t1	 2e-159
 94- 21:	AVAG|g19143.t1	AVAG|g8483.t1	 5e-171
 94- 22:	AVAG|g19145.t1	AVAG|g8490.t1	  5e-93
 94- 23:	AVAG|g19147.t1	AVAG|g8493.t1	      0
 94- 24:	AVAG|g19148.t1	AVAG|g8494.t1	 1e-187
 94- 25:	AVAG|g19150.t1	AVAG|g8497.t1	 2e-100
 94- 26:	AVAG|g19151.t1	AVAG|g8498.t1	 3e-125
 94- 27:	AVAG|g19152.t1	AVAG|g8500.t1	  2e-25
## Alignment 95: score=739.0 e_value=2.3e-35 N=15 Av106&Av419 minus
 95-  0:	AVAG|g19162.t1	AVAG|g42222.t1	      0
 95-  1:	AVAG|g19163.t1	AVAG|g42221.t1	 7e-222
 95-  2:	AVAG|g19166.t1	AVAG|g42220.t1	      0
 95-  3:	AVAG|g19167.t1	AVAG|g42219.t1	 3e-182
 95-  4:	AVAG|g19168.t1	AVAG|g42218.t1	 6e-251
 95-  5:	AVAG|g19169.t1	AVAG|g42216.t1	  7e-65
 95-  6:	AVAG|g19170.t1	AVAG|g42215.t1	      0
 95-  7:	AVAG|g19171.t1	AVAG|g42213.t1	 8e-134
 95-  8:	AVAG|g19172.t1	AVAG|g42211.t1	  4e-66
 95-  9:	AVAG|g19175.t1	AVAG|g42210.t1	  2e-90
 95- 10:	AVAG|g19178.t1	AVAG|g42208.t1	 6e-117
 95- 11:	AVAG|g19180.t1	AVAG|g42206.t1	 4e-141
 95- 12:	AVAG|g19181.t1	AVAG|g42204.t1	 3e-306
 95- 13:	AVAG|g19184.t1	AVAG|g42203.t1	 7e-157
 95- 14:	AVAG|g19186.t1	AVAG|g42202.t1	  6e-95
## Alignment 96: score=325.0 e_value=2.3e-11 N=7 Av106&Av428 minus
 96-  0:	AVAG|g19184.t1	AVAG|g42603.t1	  3e-54
 96-  1:	AVAG|g19190.t1	AVAG|g42599.t1	 5e-235
 96-  2:	AVAG|g19194.t1	AVAG|g42598.t1	 3e-124
 96-  3:	AVAG|g19201.t1	AVAG|g42597.t1	 2e-106
 96-  4:	AVAG|g19206.t1	AVAG|g42596.t1	  8e-40
 96-  5:	AVAG|g19213.t1	AVAG|g42594.t1	 8e-241
 96-  6:	AVAG|g19215.t1	AVAG|g42590.t1	  7e-29
## Alignment 97: score=540.0 e_value=7.8e-23 N=11 Av106&Av449 minus
 97-  0:	AVAG|g19143.t1	AVAG|g43444.t1	 3e-170
 97-  1:	AVAG|g19145.t1	AVAG|g43439.t1	  5e-93
 97-  2:	AVAG|g19146.t1	AVAG|g43438.t1	  2e-68
 97-  3:	AVAG|g19147.t1	AVAG|g43436.t1	 1e-312
 97-  4:	AVAG|g19148.t1	AVAG|g43435.t1	 6e-119
 97-  5:	AVAG|g19150.t1	AVAG|g43432.t1	  1e-81
 97-  6:	AVAG|g19151.t1	AVAG|g43431.t1	  3e-57
 97-  7:	AVAG|g19152.t1	AVAG|g43430.t1	      0
 97-  8:	AVAG|g19154.t1	AVAG|g43428.t1	 7e-122
 97-  9:	AVAG|g19157.t1	AVAG|g43426.t1	  1e-35
 97- 10:	AVAG|g19159.t1	AVAG|g43425.t1	  2e-50
## Alignment 98: score=447.0 e_value=3.4e-17 N=9 Av106&Av461 minus
 98-  0:	AVAG|g19094.t1	AVAG|g43893.t1	 1e-202
 98-  1:	AVAG|g19095.t1	AVAG|g43892.t1	 2e-148
 98-  2:	AVAG|g19096.t1	AVAG|g43891.t1	 1e-293
 98-  3:	AVAG|g19099.t1	AVAG|g43890.t1	      0
 98-  4:	AVAG|g19100.t1	AVAG|g43889.t1	 1e-109
 98-  5:	AVAG|g19101.t1	AVAG|g43888.t1	 4e-118
 98-  6:	AVAG|g19102.t1	AVAG|g43887.t1	 7e-262
 98-  7:	AVAG|g19103.t1	AVAG|g43885.t1	      0
 98-  8:	AVAG|g19104.t1	AVAG|g43884.t1	 5e-143
## Alignment 99: score=549.0 e_value=2.8e-21 N=11 Av106&Av885 plus
 99-  0:	AVAG|g19104.t1	AVAG|g53187.t1	  6e-45
 99-  1:	AVAG|g19105.t1	AVAG|g53188.t1	      0
 99-  2:	AVAG|g19106.t1	AVAG|g53189.t1	 4e-160
 99-  3:	AVAG|g19107.t1	AVAG|g53190.t1	 1e-105
 99-  4:	AVAG|g19108.t1	AVAG|g53191.t1	      0
 99-  5:	AVAG|g19109.t1	AVAG|g53192.t1	 6e-242
 99-  6:	AVAG|g19110.t1	AVAG|g53193.t1	      0
 99-  7:	AVAG|g19111.t1	AVAG|g53194.t1	 3e-244
 99-  8:	AVAG|g19112.t1	AVAG|g53196.t1	      0
 99-  9:	AVAG|g19113.t1	AVAG|g53197.t1	 2e-107
 99- 10:	AVAG|g19114.t1	AVAG|g53198.t1	  3e-81
## Alignment 100: score=299.0 e_value=7.1e-08 N=6 Av1064&Av37 minus
100-  0:	AVAG|g54526.t1	AVAG|g8698.t1	 2e-215
100-  1:	AVAG|g54527.t1	AVAG|g8697.t1	 2e-167
100-  2:	AVAG|g54528.t1	AVAG|g8696.t1	      0
100-  3:	AVAG|g54530.t1	AVAG|g8694.t1	 5e-210
100-  4:	AVAG|g54532.t1	AVAG|g8692.t1	      0
100-  5:	AVAG|g54533.t1	AVAG|g8691.t1	      0
## Alignment 101: score=930.0 e_value=3.8e-49 N=19 Av107&Av143 plus
101-  0:	AVAG|g19227.t1	AVAG|g23287.t1	  3e-18
101-  1:	AVAG|g19228.t1	AVAG|g23289.t1	  6e-65
101-  2:	AVAG|g19229.t1	AVAG|g23293.t1	  1e-74
101-  3:	AVAG|g19230.t1	AVAG|g23294.t1	      0
101-  4:	AVAG|g19231.t1	AVAG|g23297.t1	  9e-12
101-  5:	AVAG|g19232.t1	AVAG|g23298.t1	 9e-256
101-  6:	AVAG|g19233.t1	AVAG|g23299.t1	  8e-18
101-  7:	AVAG|g19234.t1	AVAG|g23300.t1	 4e-222
101-  8:	AVAG|g19235.t1	AVAG|g23301.t1	 3e-141
101-  9:	AVAG|g19236.t1	AVAG|g23302.t1	 5e-139
101- 10:	AVAG|g19237.t1	AVAG|g23305.t1	  1e-87
101- 11:	AVAG|g19238.t1	AVAG|g23309.t1	 4e-103
101- 12:	AVAG|g19239.t1	AVAG|g23312.t1	 8e-264
101- 13:	AVAG|g19240.t1	AVAG|g23313.t1	 1e-118
101- 14:	AVAG|g19241.t1	AVAG|g23314.t1	 5e-146
101- 15:	AVAG|g19242.t1	AVAG|g23316.t1	      0
101- 16:	AVAG|g19245.t1	AVAG|g23321.t1	      0
101- 17:	AVAG|g19246.t1	AVAG|g23324.t1	  2e-17
101- 18:	AVAG|g19247.t1	AVAG|g23327.t1	  3e-90
## Alignment 102: score=1492.0 e_value=4.5e-98 N=31 Av107&Av143 minus
102-  0:	AVAG|g19248.t1	AVAG|g23282.t1	 3e-245
102-  1:	AVAG|g19249.t1	AVAG|g23281.t1	  1e-78
102-  2:	AVAG|g19252.t1	AVAG|g23280.t1	  1e-52
102-  3:	AVAG|g19254.t1	AVAG|g23276.t1	 8e-127
102-  4:	AVAG|g19262.t1	AVAG|g23272.t1	 2e-297
102-  5:	AVAG|g19266.t1	AVAG|g23269.t1	  9e-92
102-  6:	AVAG|g19270.t1	AVAG|g23266.t1	 7e-156
102-  7:	AVAG|g19273.t1	AVAG|g23265.t1	  6e-69
102-  8:	AVAG|g19275.t1	AVAG|g23261.t1	  5e-50
102-  9:	AVAG|g19276.t1	AVAG|g23260.t1	  3e-39
102- 10:	AVAG|g19277.t1	AVAG|g23259.t1	  2e-15
102- 11:	AVAG|g19278.t1	AVAG|g23258.t1	 7e-162
102- 12:	AVAG|g19281.t1	AVAG|g23257.t1	 8e-168
102- 13:	AVAG|g19287.t1	AVAG|g23253.t1	 2e-149
102- 14:	AVAG|g19288.t1	AVAG|g23250.t1	  4e-88
102- 15:	AVAG|g19289.t1	AVAG|g23249.t1	  5e-27
102- 16:	AVAG|g19290.t1	AVAG|g23245.t1	 8e-218
102- 17:	AVAG|g19291.t1	AVAG|g23244.t1	  1e-78
102- 18:	AVAG|g19292.t1	AVAG|g23243.t1	 4e-149
102- 19:	AVAG|g19293.t1	AVAG|g23238.t1	  3e-42
102- 20:	AVAG|g19295.t1	AVAG|g23237.t1	  1e-79
102- 21:	AVAG|g19296.t1	AVAG|g23235.t1	      0
102- 22:	AVAG|g19298.t1	AVAG|g23234.t1	 5e-218
102- 23:	AVAG|g19299.t1	AVAG|g23224.t1	 2e-183
102- 24:	AVAG|g19301.t1	AVAG|g23223.t1	 2e-184
102- 25:	AVAG|g19305.t1	AVAG|g23219.t1	  3e-88
102- 26:	AVAG|g19306.t1	AVAG|g23217.t1	 2e-245
102- 27:	AVAG|g19307.t1	AVAG|g23216.t1	  1e-46
102- 28:	AVAG|g19308.t1	AVAG|g23214.t1	  2e-78
102- 29:	AVAG|g19309.t1	AVAG|g23213.t1	 2e-188
102- 30:	AVAG|g19315.t1	AVAG|g23212.t1	 7e-297
## Alignment 103: score=587.0 e_value=7.9e-25 N=12 Av107&Av18 plus
103-  0:	AVAG|g19318.t1	AVAG|g4701.t1	 5e-166
103-  1:	AVAG|g19319.t1	AVAG|g4702.t1	 5e-304
103-  2:	AVAG|g19321.t1	AVAG|g4704.t1	  5e-96
103-  3:	AVAG|g19323.t1	AVAG|g4706.t1	 9e-240
103-  4:	AVAG|g19327.t1	AVAG|g4714.t1	  4e-40
103-  5:	AVAG|g19328.t1	AVAG|g4715.t1	  5e-63
103-  6:	AVAG|g19329.t1	AVAG|g4717.t1	 1e-189
103-  7:	AVAG|g19331.t1	AVAG|g4718.t1	 2e-202
103-  8:	AVAG|g19333.t1	AVAG|g4719.t1	 2e-104
103-  9:	AVAG|g19336.t1	AVAG|g4722.t1	  8e-53
103- 10:	AVAG|g19338.t1	AVAG|g4724.t1	  1e-59
103- 11:	AVAG|g19340.t1	AVAG|g4725.t1	 2e-149
## Alignment 104: score=3647.0 e_value=2.1e-280 N=73 Av107&Av204 plus
104-  0:	AVAG|g19239.t1	AVAG|g29040.t1	  1e-91
104-  1:	AVAG|g19240.t1	AVAG|g29041.t1	 7e-241
104-  2:	AVAG|g19241.t1	AVAG|g29042.t1	 2e-206
104-  3:	AVAG|g19242.t1	AVAG|g29043.t1	      0
104-  4:	AVAG|g19243.t1	AVAG|g29044.t1	  3e-79
104-  5:	AVAG|g19245.t1	AVAG|g29046.t1	      0
104-  6:	AVAG|g19246.t1	AVAG|g29047.t1	  2e-33
104-  7:	AVAG|g19247.t1	AVAG|g29048.t1	 2e-155
104-  8:	AVAG|g19248.t1	AVAG|g29049.t1	      0
104-  9:	AVAG|g19249.t1	AVAG|g29050.t1	 2e-145
104- 10:	AVAG|g19250.t1	AVAG|g29051.t1	 6e-220
104- 11:	AVAG|g19252.t1	AVAG|g29052.t1	 5e-129
104- 12:	AVAG|g19254.t1	AVAG|g29054.t1	 5e-180
104- 13:	AVAG|g19255.t1	AVAG|g29055.t1	 2e-236
104- 14:	AVAG|g19256.t1	AVAG|g29056.t1	  5e-96
104- 15:	AVAG|g19257.t1	AVAG|g29057.t1	 1e-244
104- 16:	AVAG|g19259.t1	AVAG|g29059.t1	      0
104- 17:	AVAG|g19260.t1	AVAG|g29060.t1	 9e-143
104- 18:	AVAG|g19261.t1	AVAG|g29061.t1	  3e-52
104- 19:	AVAG|g19262.t1	AVAG|g29062.t1	      0
104- 20:	AVAG|g19263.t1	AVAG|g29063.t1	 6e-247
104- 21:	AVAG|g19264.t1	AVAG|g29065.t1	 1e-138
104- 22:	AVAG|g19265.t1	AVAG|g29066.t1	      0
104- 23:	AVAG|g19266.t1	AVAG|g29067.t1	 3e-187
104- 24:	AVAG|g19267.t1	AVAG|g29068.t1	 2e-147
104- 25:	AVAG|g19268.t1	AVAG|g29069.t1	 2e-127
104- 26:	AVAG|g19269.t1	AVAG|g29070.t1	      0
104- 27:	AVAG|g19270.t1	AVAG|g29071.t1	      0
104- 28:	AVAG|g19271.t1	AVAG|g29072.t1	 1e-214
104- 29:	AVAG|g19272.t1	AVAG|g29073.t1	 2e-184
104- 30:	AVAG|g19273.t1	AVAG|g29074.t1	 1e-141
104- 31:	AVAG|g19274.t1	AVAG|g29075.t1	 4e-158
104- 32:	AVAG|g19275.t1	AVAG|g29076.t1	  8e-62
104- 33:	AVAG|g19276.t1	AVAG|g29077.t1	  7e-50
104- 34:	AVAG|g19277.t1	AVAG|g29078.t1	 4e-128
104- 35:	AVAG|g19278.t1	AVAG|g29079.t1	      0
104- 36:	AVAG|g19279.t1	AVAG|g29080.t1	 5e-257
104- 37:	AVAG|g19281.t1	AVAG|g29082.t1	 4e-253
104- 38:	AVAG|g19282.t1	AVAG|g29083.t1	 7e-100
104- 39:	AVAG|g19283.t1	AVAG|g29084.t1	  2e-79
104- 40:	AVAG|g19284.t1	AVAG|g29085.t1	      0
104- 41:	AVAG|g19285.t1	AVAG|g29086.t1	 1e-269
104- 42:	AVAG|g19286.t1	AVAG|g29087.t1	  5e-52
104- 43:	AVAG|g19287.t1	AVAG|g29088.t1	 3e-287
104- 44:	AVAG|g19288.t1	AVAG|g29089.t1	 2e-261
104- 45:	AVAG|g19289.t1	AVAG|g29090.t1	  2e-71
104- 46:	AVAG|g19290.t1	AVAG|g29091.t1	 2e-311
104- 47:	AVAG|g19291.t1	AVAG|g29092.t1	 4e-133
104- 48:	AVAG|g19292.t1	AVAG|g29093.t1	 6e-299
104- 49:	AVAG|g19293.t1	AVAG|g29094.t1	 2e-140
104- 50:	AVAG|g19294.t1	AVAG|g29095.t1	      0
104- 51:	AVAG|g19295.t1	AVAG|g29096.t1	 1e-111
104- 52:	AVAG|g19296.t1	AVAG|g29097.t1	      0
104- 53:	AVAG|g19297.t1	AVAG|g29098.t1	 9e-260
104- 54:	AVAG|g19298.t1	AVAG|g29099.t1	 2e-289
104- 55:	AVAG|g19299.t1	AVAG|g29100.t1	      0
104- 56:	AVAG|g19300.t1	AVAG|g29101.t1	      0
104- 57:	AVAG|g19301.t1	AVAG|g29102.t1	      0
104- 58:	AVAG|g19302.t1	AVAG|g29103.t1	 3e-112
104- 59:	AVAG|g19303.t1	AVAG|g29104.t1	 2e-247
104- 60:	AVAG|g19305.t1	AVAG|g29105.t1	  1e-94
104- 61:	AVAG|g19306.t1	AVAG|g29106.t1	 4e-188
104- 62:	AVAG|g19307.t1	AVAG|g29107.t1	 2e-116
104- 63:	AVAG|g19308.t1	AVAG|g29108.t1	  1e-82
104- 64:	AVAG|g19309.t1	AVAG|g29109.t1	      0
104- 65:	AVAG|g19310.t1	AVAG|g29110.t1	 5e-103
104- 66:	AVAG|g19311.t1	AVAG|g29111.t1	 2e-197
104- 67:	AVAG|g19312.t1	AVAG|g29112.t1	 4e-187
104- 68:	AVAG|g19314.t1	AVAG|g29113.t1	 2e-221
104- 69:	AVAG|g19315.t1	AVAG|g29114.t1	      0
104- 70:	AVAG|g19316.t1	AVAG|g29115.t1	 6e-178
104- 71:	AVAG|g19317.t1	AVAG|g29116.t1	 5e-149
104- 72:	AVAG|g19318.t1	AVAG|g29117.t1	 8e-303
## Alignment 105: score=394.0 e_value=1.3e-13 N=8 Av107&Av23 plus
105-  0:	AVAG|g19216.t1	AVAG|g5837.t1	 6e-152
105-  1:	AVAG|g19217.t1	AVAG|g5838.t1	  3e-34
105-  2:	AVAG|g19219.t1	AVAG|g5839.t1	 3e-164
105-  3:	AVAG|g19220.t1	AVAG|g5840.t1	 5e-126
105-  4:	AVAG|g19222.t1	AVAG|g5843.t1	  5e-12
105-  5:	AVAG|g19223.t1	AVAG|g5847.t1	  3e-49
105-  6:	AVAG|g19224.t1	AVAG|g5848.t1	 2e-140
105-  7:	AVAG|g19225.t1	AVAG|g5849.t1	 5e-170
## Alignment 106: score=881.0 e_value=2.2e-45 N=18 Av107&Av23 minus
106-  0:	AVAG|g19227.t1	AVAG|g5887.t1	  1e-18
106-  1:	AVAG|g19228.t1	AVAG|g5885.t1	 1e-128
106-  2:	AVAG|g19229.t1	AVAG|g5883.t1	  1e-74
106-  3:	AVAG|g19230.t1	AVAG|g5882.t1	      0
106-  4:	AVAG|g19231.t1	AVAG|g5879.t1	  9e-12
106-  5:	AVAG|g19232.t1	AVAG|g5878.t1	 2e-256
106-  6:	AVAG|g19233.t1	AVAG|g5877.t1	  3e-17
106-  7:	AVAG|g19234.t1	AVAG|g5876.t1	 1e-223
106-  8:	AVAG|g19235.t1	AVAG|g5875.t1	 7e-143
106-  9:	AVAG|g19236.t1	AVAG|g5874.t1	 7e-139
106- 10:	AVAG|g19237.t1	AVAG|g5868.t1	      0
106- 11:	AVAG|g19238.t1	AVAG|g5867.t1	 4e-103
106- 12:	AVAG|g19239.t1	AVAG|g5865.t1	 1e-218
106- 13:	AVAG|g19241.t1	AVAG|g5864.t1	 7e-146
106- 14:	AVAG|g19242.t1	AVAG|g5862.t1	      0
106- 15:	AVAG|g19245.t1	AVAG|g5857.t1	 5e-280
106- 16:	AVAG|g19246.t1	AVAG|g5853.t1	  7e-13
106- 17:	AVAG|g19247.t1	AVAG|g5851.t1	  2e-91
## Alignment 107: score=599.0 e_value=3.8e-24 N=12 Av107&Av448 plus
107-  0:	AVAG|g19331.t1	AVAG|g43368.t1	 3e-144
107-  1:	AVAG|g19332.t1	AVAG|g43371.t1	      0
107-  2:	AVAG|g19333.t1	AVAG|g43372.t1	 1e-132
107-  3:	AVAG|g19334.t1	AVAG|g43373.t1	 3e-209
107-  4:	AVAG|g19335.t1	AVAG|g43374.t1	 6e-197
107-  5:	AVAG|g19336.t1	AVAG|g43375.t1	 1e-293
107-  6:	AVAG|g19337.t1	AVAG|g43376.t1	      0
107-  7:	AVAG|g19338.t1	AVAG|g43377.t1	  2e-56
107-  8:	AVAG|g19339.t1	AVAG|g43378.t1	  2e-56
107-  9:	AVAG|g19340.t1	AVAG|g43379.t1	      0
107- 10:	AVAG|g19341.t1	AVAG|g43380.t1	 2e-163
107- 11:	AVAG|g19342.t1	AVAG|g43381.t1	 3e-165
## Alignment 108: score=586.0 e_value=1.1e-24 N=12 Av107&Av5 minus
108-  0:	AVAG|g19318.t1	AVAG|g1440.t1	 9e-158
108-  1:	AVAG|g19319.t1	AVAG|g1439.t1	 7e-308
108-  2:	AVAG|g19321.t1	AVAG|g1437.t1	 4e-149
108-  3:	AVAG|g19323.t1	AVAG|g1435.t1	 3e-239
108-  4:	AVAG|g19327.t1	AVAG|g1427.t1	  3e-40
108-  5:	AVAG|g19328.t1	AVAG|g1426.t1	  2e-63
108-  6:	AVAG|g19329.t1	AVAG|g1424.t1	 5e-191
108-  7:	AVAG|g19331.t1	AVAG|g1423.t1	 3e-202
108-  8:	AVAG|g19333.t1	AVAG|g1422.t1	 7e-105
108-  9:	AVAG|g19336.t1	AVAG|g1419.t1	  8e-51
108- 10:	AVAG|g19338.t1	AVAG|g1417.t1	  8e-71
108- 11:	AVAG|g19341.t1	AVAG|g1416.t1	 2e-166
## Alignment 109: score=998.0 e_value=4.3e-52 N=20 Av107&Av670 minus
109-  0:	AVAG|g19216.t1	AVAG|g49982.t1	      0
109-  1:	AVAG|g19217.t1	AVAG|g49981.t1	      0
109-  2:	AVAG|g19219.t1	AVAG|g49980.t1	 1e-234
109-  3:	AVAG|g19220.t1	AVAG|g49979.t1	 7e-207
109-  4:	AVAG|g19222.t1	AVAG|g49977.t1	  9e-40
109-  5:	AVAG|g19223.t1	AVAG|g49976.t1	  4e-75
109-  6:	AVAG|g19224.t1	AVAG|g49975.t1	 5e-196
109-  7:	AVAG|g19225.t1	AVAG|g49974.t1	      0
109-  8:	AVAG|g19227.t1	AVAG|g49972.t1	  2e-50
109-  9:	AVAG|g19228.t1	AVAG|g49971.t1	      0
109- 10:	AVAG|g19229.t1	AVAG|g49970.t1	  2e-79
109- 11:	AVAG|g19230.t1	AVAG|g49969.t1	      0
109- 12:	AVAG|g19231.t1	AVAG|g49968.t1	  9e-60
109- 13:	AVAG|g19232.t1	AVAG|g49967.t1	      0
109- 14:	AVAG|g19233.t1	AVAG|g49966.t1	 4e-121
109- 15:	AVAG|g19234.t1	AVAG|g49965.t1	      0
109- 16:	AVAG|g19235.t1	AVAG|g49964.t1	 3e-271
109- 17:	AVAG|g19236.t1	AVAG|g49963.t1	 4e-172
109- 18:	AVAG|g19237.t1	AVAG|g49961.t1	      0
109- 19:	AVAG|g19238.t1	AVAG|g49960.t1	 5e-117
## Alignment 110: score=499.0 e_value=5.5e-19 N=10 Av107&Av71 plus
110-  0:	AVAG|g19318.t1	AVAG|g14461.t1	      0
110-  1:	AVAG|g19319.t1	AVAG|g14462.t1	      0
110-  2:	AVAG|g19320.t1	AVAG|g14463.t1	 9e-213
110-  3:	AVAG|g19321.t1	AVAG|g14464.t1	 4e-264
110-  4:	AVAG|g19322.t1	AVAG|g14465.t1	 2e-106
110-  5:	AVAG|g19323.t1	AVAG|g14466.t1	      0
110-  6:	AVAG|g19325.t1	AVAG|g14468.t1	 3e-180
110-  7:	AVAG|g19327.t1	AVAG|g14470.t1	  2e-97
110-  8:	AVAG|g19328.t1	AVAG|g14471.t1	      0
110-  9:	AVAG|g19329.t1	AVAG|g14473.t1	      0
## Alignment 111: score=300.0 e_value=1.1e-07 N=6 Av1073&Av44 minus
111-  0:	AVAG|g54572.t1	AVAG|g9964.t1	  6e-92
111-  1:	AVAG|g54573.t1	AVAG|g9963.t1	 4e-259
111-  2:	AVAG|g54574.t1	AVAG|g9962.t1	 7e-201
111-  3:	AVAG|g54576.t1	AVAG|g9960.t1	 3e-190
111-  4:	AVAG|g54577.t1	AVAG|g9959.t1	  1e-51
111-  5:	AVAG|g54578.t1	AVAG|g9958.t1	 7e-136
## Alignment 112: score=289.0 e_value=9.9e-09 N=6 Av108&Av121 minus
112-  0:	AVAG|g19343.t1	AVAG|g21037.t1	 3e-142
112-  1:	AVAG|g19353.t1	AVAG|g21033.t1	 1e-124
112-  2:	AVAG|g19357.t1	AVAG|g21029.t1	 2e-140
112-  3:	AVAG|g19358.t1	AVAG|g21028.t1	      0
112-  4:	AVAG|g19359.t1	AVAG|g21027.t1	  1e-31
112-  5:	AVAG|g19360.t1	AVAG|g21026.t1	 9e-259
## Alignment 113: score=295.0 e_value=1.2e-07 N=6 Av108&Av135 minus
113-  0:	AVAG|g19416.t1	AVAG|g22520.t1	  2e-85
113-  1:	AVAG|g19418.t1	AVAG|g22519.t1	      0
113-  2:	AVAG|g19419.t1	AVAG|g22518.t1	 2e-160
113-  3:	AVAG|g19422.t1	AVAG|g22516.t1	  1e-53
113-  4:	AVAG|g19424.t1	AVAG|g22515.t1	 7e-120
113-  5:	AVAG|g19425.t1	AVAG|g22512.t1	  1e-50
## Alignment 114: score=2095.0 e_value=1.2e-139 N=42 Av108&Av247 plus
114-  0:	AVAG|g19343.t1	AVAG|g32600.t1	      0
114-  1:	AVAG|g19344.t1	AVAG|g32601.t1	 6e-225
114-  2:	AVAG|g19345.t1	AVAG|g32602.t1	  3e-97
114-  3:	AVAG|g19348.t1	AVAG|g32603.t1	 4e-176
114-  4:	AVAG|g19349.t1	AVAG|g32604.t1	      0
114-  5:	AVAG|g19350.t1	AVAG|g32605.t1	 4e-151
114-  6:	AVAG|g19351.t1	AVAG|g32606.t1	  5e-54
114-  7:	AVAG|g19352.t1	AVAG|g32607.t1	 2e-206
114-  8:	AVAG|g19353.t1	AVAG|g32608.t1	 1e-182
114-  9:	AVAG|g19356.t1	AVAG|g32610.t1	 2e-122
114- 10:	AVAG|g19357.t1	AVAG|g32611.t1	 2e-195
114- 11:	AVAG|g19358.t1	AVAG|g32612.t1	      0
114- 12:	AVAG|g19359.t1	AVAG|g32613.t1	  1e-57
114- 13:	AVAG|g19360.t1	AVAG|g32614.t1	      0
114- 14:	AVAG|g19362.t1	AVAG|g32616.t1	      0
114- 15:	AVAG|g19363.t1	AVAG|g32617.t1	      0
114- 16:	AVAG|g19364.t1	AVAG|g32618.t1	 6e-305
114- 17:	AVAG|g19365.t1	AVAG|g32619.t1	      0
114- 18:	AVAG|g19366.t1	AVAG|g32620.t1	 9e-207
114- 19:	AVAG|g19367.t1	AVAG|g32621.t1	 3e-291
114- 20:	AVAG|g19368.t1	AVAG|g32622.t1	 4e-195
114- 21:	AVAG|g19369.t1	AVAG|g32623.t1	 5e-264
114- 22:	AVAG|g19370.t1	AVAG|g32624.t1	      0
114- 23:	AVAG|g19371.t1	AVAG|g32625.t1	      0
114- 24:	AVAG|g19372.t1	AVAG|g32626.t1	      0
114- 25:	AVAG|g19373.t1	AVAG|g32627.t1	      0
114- 26:	AVAG|g19374.t1	AVAG|g32628.t1	      0
114- 27:	AVAG|g19375.t1	AVAG|g32629.t1	  9e-94
114- 28:	AVAG|g19376.t1	AVAG|g32630.t1	      0
114- 29:	AVAG|g19377.t1	AVAG|g32631.t1	 8e-170
114- 30:	AVAG|g19379.t1	AVAG|g32633.t1	  7e-82
114- 31:	AVAG|g19380.t1	AVAG|g32634.t1	      0
114- 32:	AVAG|g19381.t1	AVAG|g32635.t1	 5e-297
114- 33:	AVAG|g19382.t1	AVAG|g32636.t1	      0
114- 34:	AVAG|g19383.t1	AVAG|g32637.t1	 8e-124
114- 35:	AVAG|g19384.t1	AVAG|g32638.t1	  4e-93
114- 36:	AVAG|g19386.t1	AVAG|g32640.t1	 3e-104
114- 37:	AVAG|g19387.t1	AVAG|g32641.t1	      0
114- 38:	AVAG|g19388.t1	AVAG|g32643.t1	      0
114- 39:	AVAG|g19389.t1	AVAG|g32644.t1	 2e-113
114- 40:	AVAG|g19390.t1	AVAG|g32645.t1	 4e-265
114- 41:	AVAG|g19391.t1	AVAG|g32646.t1	      0
## Alignment 115: score=250.0 e_value=9.7e-06 N=5 Av108&Av248 plus
115-  0:	AVAG|g19426.t1	AVAG|g32654.t1	 1e-169
115-  1:	AVAG|g19427.t1	AVAG|g32655.t1	 2e-173
115-  2:	AVAG|g19428.t1	AVAG|g32656.t1	      0
115-  3:	AVAG|g19429.t1	AVAG|g32657.t1	 2e-190
115-  4:	AVAG|g19430.t1	AVAG|g32658.t1	  2e-97
## Alignment 116: score=1511.0 e_value=9.1e-99 N=31 Av108&Av4 minus
116-  0:	AVAG|g19343.t1	AVAG|g936.t1	 5e-281
116-  1:	AVAG|g19353.t1	AVAG|g932.t1	 1e-125
116-  2:	AVAG|g19357.t1	AVAG|g928.t1	 1e-148
116-  3:	AVAG|g19358.t1	AVAG|g927.t1	      0
116-  4:	AVAG|g19359.t1	AVAG|g926.t1	  3e-32
116-  5:	AVAG|g19360.t1	AVAG|g925.t1	 1e-258
116-  6:	AVAG|g19361.t1	AVAG|g924.t1	  2e-31
116-  7:	AVAG|g19362.t1	AVAG|g923.t1	 2e-198
116-  8:	AVAG|g19363.t1	AVAG|g922.t1	 3e-250
116-  9:	AVAG|g19364.t1	AVAG|g921.t1	 1e-270
116- 10:	AVAG|g19365.t1	AVAG|g920.t1	 2e-214
116- 11:	AVAG|g19367.t1	AVAG|g916.t1	 2e-113
116- 12:	AVAG|g19368.t1	AVAG|g912.t1	 2e-150
116- 13:	AVAG|g19369.t1	AVAG|g911.t1	 1e-210
116- 14:	AVAG|g19370.t1	AVAG|g910.t1	      0
116- 15:	AVAG|g19375.t1	AVAG|g908.t1	  1e-51
116- 16:	AVAG|g19379.t1	AVAG|g904.t1	  7e-82
116- 17:	AVAG|g19380.t1	AVAG|g903.t1	      0
116- 18:	AVAG|g19381.t1	AVAG|g902.t1	 2e-219
116- 19:	AVAG|g19382.t1	AVAG|g899.t1	 9e-174
116- 20:	AVAG|g19383.t1	AVAG|g898.t1	  6e-66
116- 21:	AVAG|g19384.t1	AVAG|g897.t1	  4e-16
116- 22:	AVAG|g19386.t1	AVAG|g895.t1	  3e-90
116- 23:	AVAG|g19387.t1	AVAG|g894.t1	 6e-115
116- 24:	AVAG|g19388.t1	AVAG|g891.t1	  1e-98
116- 25:	AVAG|g19389.t1	AVAG|g889.t1	  1e-51
116- 26:	AVAG|g19390.t1	AVAG|g886.t1	 4e-242
116- 27:	AVAG|g19391.t1	AVAG|g883.t1	 2e-245
116- 28:	AVAG|g19392.t1	AVAG|g881.t1	  9e-60
116- 29:	AVAG|g19395.t1	AVAG|g878.t1	  2e-78
116- 30:	AVAG|g19396.t1	AVAG|g875.t1	      0
## Alignment 117: score=340.0 e_value=5.1e-11 N=7 Av108&Av585 plus
117-  0:	AVAG|g19388.t1	AVAG|g47987.t1	 5e-139
117-  1:	AVAG|g19389.t1	AVAG|g47989.t1	  2e-51
117-  2:	AVAG|g19390.t1	AVAG|g47992.t1	 1e-241
117-  3:	AVAG|g19391.t1	AVAG|g47995.t1	 8e-246
117-  4:	AVAG|g19392.t1	AVAG|g47997.t1	  9e-60
117-  5:	AVAG|g19395.t1	AVAG|g48000.t1	  4e-78
117-  6:	AVAG|g19396.t1	AVAG|g48003.t1	      0
## Alignment 118: score=400.0 e_value=4.8e-17 N=8 Av108&Av756 plus
118-  0:	AVAG|g19392.t1	AVAG|g51538.t1	  7e-89
118-  1:	AVAG|g19393.t1	AVAG|g51539.t1	 3e-211
118-  2:	AVAG|g19394.t1	AVAG|g51540.t1	 6e-200
118-  3:	AVAG|g19395.t1	AVAG|g51541.t1	 2e-161
118-  4:	AVAG|g19396.t1	AVAG|g51542.t1	      0
118-  5:	AVAG|g19398.t1	AVAG|g51543.t1	  2e-93
118-  6:	AVAG|g19399.t1	AVAG|g51544.t1	      0
118-  7:	AVAG|g19400.t1	AVAG|g51545.t1	      0
## Alignment 119: score=492.0 e_value=6e-19 N=10 Av108&Av761 minus
119-  0:	AVAG|g19398.t1	AVAG|g51616.t1	  2e-76
119-  1:	AVAG|g19400.t1	AVAG|g51615.t1	      0
119-  2:	AVAG|g19401.t1	AVAG|g51614.t1	  1e-87
119-  3:	AVAG|g19403.t1	AVAG|g51611.t1	 5e-136
119-  4:	AVAG|g19405.t1	AVAG|g51610.t1	 5e-135
119-  5:	AVAG|g19406.t1	AVAG|g51609.t1	  9e-60
119-  6:	AVAG|g19408.t1	AVAG|g51607.t1	 4e-264
119-  7:	AVAG|g19409.t1	AVAG|g51606.t1	 1e-103
119-  8:	AVAG|g19410.t1	AVAG|g51602.t1	 2e-119
119-  9:	AVAG|g19412.t1	AVAG|g51601.t1	      0
## Alignment 120: score=296.0 e_value=2.5e-08 N=6 Av108&Av884 minus
120-  0:	AVAG|g19398.t1	AVAG|g53184.t1	  5e-76
120-  1:	AVAG|g19400.t1	AVAG|g53182.t1	      0
120-  2:	AVAG|g19401.t1	AVAG|g53181.t1	  1e-86
120-  3:	AVAG|g19403.t1	AVAG|g53178.t1	 4e-136
120-  4:	AVAG|g19405.t1	AVAG|g53177.t1	 1e-135
120-  5:	AVAG|g19406.t1	AVAG|g53176.t1	  1e-59
## Alignment 121: score=438.0 e_value=1.3e-17 N=9 Av108&Av94 plus
121-  0:	AVAG|g19362.t1	AVAG|g17507.t1	 5e-199
121-  1:	AVAG|g19363.t1	AVAG|g17508.t1	 1e-262
121-  2:	AVAG|g19364.t1	AVAG|g17509.t1	 2e-267
121-  3:	AVAG|g19365.t1	AVAG|g17510.t1	 3e-214
121-  4:	AVAG|g19367.t1	AVAG|g17514.t1	 1e-113
121-  5:	AVAG|g19368.t1	AVAG|g17518.t1	 1e-149
121-  6:	AVAG|g19369.t1	AVAG|g17519.t1	 3e-211
121-  7:	AVAG|g19370.t1	AVAG|g17520.t1	      0
121-  8:	AVAG|g19377.t1	AVAG|g17521.t1	  7e-92
## Alignment 122: score=1149.0 e_value=6.9e-62 N=23 Av108&Av95 minus
122-  0:	AVAG|g19401.t1	AVAG|g17743.t1	 6e-218
122-  1:	AVAG|g19402.t1	AVAG|g17742.t1	 5e-203
122-  2:	AVAG|g19403.t1	AVAG|g17741.t1	 3e-199
122-  3:	AVAG|g19404.t1	AVAG|g17740.t1	  2e-49
122-  4:	AVAG|g19405.t1	AVAG|g17739.t1	 7e-218
122-  5:	AVAG|g19406.t1	AVAG|g17738.t1	 3e-110
122-  6:	AVAG|g19408.t1	AVAG|g17736.t1	      0
122-  7:	AVAG|g19409.t1	AVAG|g17735.t1	 2e-144
122-  8:	AVAG|g19410.t1	AVAG|g17734.t1	 1e-184
122-  9:	AVAG|g19411.t1	AVAG|g17733.t1	 1e-257
122- 10:	AVAG|g19412.t1	AVAG|g17731.t1	      0
122- 11:	AVAG|g19413.t1	AVAG|g17730.t1	 5e-149
122- 12:	AVAG|g19414.t1	AVAG|g17729.t1	  2e-44
122- 13:	AVAG|g19416.t1	AVAG|g17727.t1	      0
122- 14:	AVAG|g19417.t1	AVAG|g17726.t1	 3e-153
122- 15:	AVAG|g19418.t1	AVAG|g17725.t1	      0
122- 16:	AVAG|g19419.t1	AVAG|g17724.t1	 2e-248
122- 17:	AVAG|g19420.t1	AVAG|g17723.t1	 1e-203
122- 18:	AVAG|g19421.t1	AVAG|g17722.t1	      0
122- 19:	AVAG|g19422.t1	AVAG|g17721.t1	 2e-199
122- 20:	AVAG|g19423.t1	AVAG|g17720.t1	      0
122- 21:	AVAG|g19424.t1	AVAG|g17719.t1	 8e-231
122- 22:	AVAG|g19425.t1	AVAG|g17718.t1	  2e-68
## Alignment 123: score=300.0 e_value=9.3e-08 N=6 Av1082&Av671 plus
123-  0:	AVAG|g54610.t1	AVAG|g49989.t1	 3e-166
123-  1:	AVAG|g54611.t1	AVAG|g49990.t1	 5e-102
123-  2:	AVAG|g54612.t1	AVAG|g49991.t1	      0
123-  3:	AVAG|g54613.t1	AVAG|g49992.t1	 8e-125
123-  4:	AVAG|g54615.t1	AVAG|g49993.t1	 3e-233
123-  5:	AVAG|g54616.t1	AVAG|g49994.t1	      0
## Alignment 124: score=899.0 e_value=9.2e-46 N=18 Av109&Av12 plus
124-  0:	AVAG|g19575.t1	AVAG|g3297.t1	  3e-68
124-  1:	AVAG|g19576.t1	AVAG|g3298.t1	 2e-286
124-  2:	AVAG|g19577.t1	AVAG|g3299.t1	 3e-177
124-  3:	AVAG|g19578.t1	AVAG|g3300.t1	      0
124-  4:	AVAG|g19579.t1	AVAG|g3301.t1	 1e-266
124-  5:	AVAG|g19580.t1	AVAG|g3302.t1	      0
124-  6:	AVAG|g19581.t1	AVAG|g3303.t1	 7e-198
124-  7:	AVAG|g19582.t1	AVAG|g3304.t1	 9e-207
124-  8:	AVAG|g19583.t1	AVAG|g3305.t1	 3e-195
124-  9:	AVAG|g19584.t1	AVAG|g3306.t1	 5e-188
124- 10:	AVAG|g19585.t1	AVAG|g3307.t1	  7e-38
124- 11:	AVAG|g19586.t1	AVAG|g3309.t1	  1e-93
124- 12:	AVAG|g19587.t1	AVAG|g3310.t1	 5e-313
124- 13:	AVAG|g19588.t1	AVAG|g3311.t1	      0
124- 14:	AVAG|g19589.t1	AVAG|g3312.t1	  9e-93
124- 15:	AVAG|g19590.t1	AVAG|g3313.t1	 4e-234
124- 16:	AVAG|g19591.t1	AVAG|g3314.t1	 1e-291
124- 17:	AVAG|g19592.t1	AVAG|g3315.t1	      0
## Alignment 125: score=2444.0 e_value=4.6e-170 N=49 Av109&Av188 plus
125-  0:	AVAG|g19479.t1	AVAG|g27585.t1	  4e-78
125-  1:	AVAG|g19480.t1	AVAG|g27586.t1	 1e-299
125-  2:	AVAG|g19481.t1	AVAG|g27587.t1	 1e-163
125-  3:	AVAG|g19483.t1	AVAG|g27589.t1	 3e-190
125-  4:	AVAG|g19484.t1	AVAG|g27590.t1	 4e-290
125-  5:	AVAG|g19485.t1	AVAG|g27591.t1	 2e-259
125-  6:	AVAG|g19486.t1	AVAG|g27592.t1	  7e-79
125-  7:	AVAG|g19487.t1	AVAG|g27593.t1	      0
125-  8:	AVAG|g19489.t1	AVAG|g27595.t1	  1e-75
125-  9:	AVAG|g19490.t1	AVAG|g27596.t1	 3e-244
125- 10:	AVAG|g19491.t1	AVAG|g27597.t1	 2e-202
125- 11:	AVAG|g19493.t1	AVAG|g27599.t1	  2e-54
125- 12:	AVAG|g19494.t1	AVAG|g27600.t1	  9e-63
125- 13:	AVAG|g19495.t1	AVAG|g27601.t1	 2e-166
125- 14:	AVAG|g19496.t1	AVAG|g27602.t1	 4e-304
125- 15:	AVAG|g19497.t1	AVAG|g27603.t1	 5e-173
125- 16:	AVAG|g19498.t1	AVAG|g27604.t1	 2e-116
125- 17:	AVAG|g19499.t1	AVAG|g27605.t1	      0
125- 18:	AVAG|g19500.t1	AVAG|g27607.t1	 6e-144
125- 19:	AVAG|g19501.t1	AVAG|g27608.t1	      0
125- 20:	AVAG|g19502.t1	AVAG|g27609.t1	      0
125- 21:	AVAG|g19503.t1	AVAG|g27610.t1	 3e-114
125- 22:	AVAG|g19504.t1	AVAG|g27611.t1	 4e-158
125- 23:	AVAG|g19505.t1	AVAG|g27612.t1	      0
125- 24:	AVAG|g19506.t1	AVAG|g27613.t1	      0
125- 25:	AVAG|g19507.t1	AVAG|g27614.t1	 7e-165
125- 26:	AVAG|g19508.t1	AVAG|g27615.t1	 2e-113
125- 27:	AVAG|g19509.t1	AVAG|g27616.t1	 6e-212
125- 28:	AVAG|g19510.t1	AVAG|g27617.t1	      0
125- 29:	AVAG|g19511.t1	AVAG|g27618.t1	 5e-184
125- 30:	AVAG|g19512.t1	AVAG|g27619.t1	 2e-112
125- 31:	AVAG|g19513.t1	AVAG|g27620.t1	 3e-145
125- 32:	AVAG|g19514.t1	AVAG|g27622.t1	  3e-93
125- 33:	AVAG|g19515.t1	AVAG|g27623.t1	 1e-109
125- 34:	AVAG|g19516.t1	AVAG|g27624.t1	      0
125- 35:	AVAG|g19518.t1	AVAG|g27626.t1	      0
125- 36:	AVAG|g19519.t1	AVAG|g27627.t1	 5e-163
125- 37:	AVAG|g19520.t1	AVAG|g27628.t1	      0
125- 38:	AVAG|g19521.t1	AVAG|g27630.t1	 2e-141
125- 39:	AVAG|g19522.t1	AVAG|g27631.t1	 2e-261
125- 40:	AVAG|g19523.t1	AVAG|g27632.t1	 2e-155
125- 41:	AVAG|g19524.t1	AVAG|g27634.t1	 3e-101
125- 42:	AVAG|g19525.t1	AVAG|g27635.t1	 7e-187
125- 43:	AVAG|g19526.t1	AVAG|g27636.t1	 9e-190
125- 44:	AVAG|g19527.t1	AVAG|g27637.t1	 1e-232
125- 45:	AVAG|g19530.t1	AVAG|g27638.t1	  2e-99
125- 46:	AVAG|g19531.t1	AVAG|g27639.t1	      0
125- 47:	AVAG|g19532.t1	AVAG|g27642.t1	 4e-125
125- 48:	AVAG|g19533.t1	AVAG|g27643.t1	  6e-65
## Alignment 126: score=735.0 e_value=3.1e-38 N=15 Av109&Av2 plus
126-  0:	AVAG|g19565.t1	AVAG|g511.t1	 3e-274
126-  1:	AVAG|g19566.t1	AVAG|g512.t1	      0
126-  2:	AVAG|g19567.t1	AVAG|g513.t1	 5e-143
126-  3:	AVAG|g19569.t1	AVAG|g516.t1	 4e-147
126-  4:	AVAG|g19570.t1	AVAG|g517.t1	 2e-133
126-  5:	AVAG|g19572.t1	AVAG|g519.t1	  1e-70
126-  6:	AVAG|g19573.t1	AVAG|g520.t1	 7e-121
126-  7:	AVAG|g19576.t1	AVAG|g521.t1	  2e-56
126-  8:	AVAG|g19577.t1	AVAG|g522.t1	  3e-97
126-  9:	AVAG|g19578.t1	AVAG|g523.t1	      0
126- 10:	AVAG|g19579.t1	AVAG|g524.t1	 3e-129
126- 11:	AVAG|g19580.t1	AVAG|g526.t1	 4e-267
126- 12:	AVAG|g19588.t1	AVAG|g528.t1	 1e-287
126- 13:	AVAG|g19590.t1	AVAG|g529.t1	  2e-69
126- 14:	AVAG|g19592.t1	AVAG|g530.t1	 1e-231
## Alignment 127: score=535.0 e_value=7.7e-23 N=11 Av109&Av42 plus
127-  0:	AVAG|g19535.t1	AVAG|g9694.t1	 5e-157
127-  1:	AVAG|g19539.t1	AVAG|g9702.t1	 5e-209
127-  2:	AVAG|g19540.t1	AVAG|g9703.t1	 3e-122
127-  3:	AVAG|g19542.t1	AVAG|g9704.t1	  1e-48
127-  4:	AVAG|g19544.t1	AVAG|g9706.t1	      0
127-  5:	AVAG|g19545.t1	AVAG|g9708.t1	  5e-61
127-  6:	AVAG|g19546.t1	AVAG|g9710.t1	 2e-132
127-  7:	AVAG|g19547.t1	AVAG|g9711.t1	 9e-148
127-  8:	AVAG|g19548.t1	AVAG|g9712.t1	 2e-127
127-  9:	AVAG|g19552.t1	AVAG|g9715.t1	  3e-30
127- 10:	AVAG|g19553.t1	AVAG|g9717.t1	 1e-105
## Alignment 128: score=683.0 e_value=1.1e-34 N=14 Av109&Av423 minus
128-  0:	AVAG|g19565.t1	AVAG|g42384.t1	 6e-274
128-  1:	AVAG|g19566.t1	AVAG|g42382.t1	      0
128-  2:	AVAG|g19567.t1	AVAG|g42380.t1	  2e-87
128-  3:	AVAG|g19569.t1	AVAG|g42379.t1	 4e-147
128-  4:	AVAG|g19572.t1	AVAG|g42376.t1	  4e-70
128-  5:	AVAG|g19573.t1	AVAG|g42375.t1	 7e-121
128-  6:	AVAG|g19576.t1	AVAG|g42374.t1	  3e-55
128-  7:	AVAG|g19577.t1	AVAG|g42373.t1	  2e-97
128-  8:	AVAG|g19578.t1	AVAG|g42372.t1	      0
128-  9:	AVAG|g19579.t1	AVAG|g42371.t1	 1e-131
128- 10:	AVAG|g19580.t1	AVAG|g42369.t1	 2e-267
128- 11:	AVAG|g19588.t1	AVAG|g42367.t1	 2e-286
128- 12:	AVAG|g19590.t1	AVAG|g42366.t1	  1e-68
128- 13:	AVAG|g19592.t1	AVAG|g42365.t1	 1e-231
## Alignment 129: score=1448.0 e_value=7.8e-88 N=29 Av109&Av48 plus
129-  0:	AVAG|g19535.t1	AVAG|g10732.t1	 1e-192
129-  1:	AVAG|g19536.t1	AVAG|g10733.t1	      0
129-  2:	AVAG|g19537.t1	AVAG|g10734.t1	 3e-114
129-  3:	AVAG|g19538.t1	AVAG|g10735.t1	  2e-68
129-  4:	AVAG|g19539.t1	AVAG|g10736.t1	      0
129-  5:	AVAG|g19540.t1	AVAG|g10737.t1	 2e-185
129-  6:	AVAG|g19541.t1	AVAG|g10738.t1	      0
129-  7:	AVAG|g19542.t1	AVAG|g10739.t1	  3e-84
129-  8:	AVAG|g19543.t1	AVAG|g10740.t1	  2e-60
129-  9:	AVAG|g19545.t1	AVAG|g10741.t1	 6e-151
129- 10:	AVAG|g19546.t1	AVAG|g10742.t1	 4e-161
129- 11:	AVAG|g19547.t1	AVAG|g10743.t1	 4e-204
129- 12:	AVAG|g19548.t1	AVAG|g10744.t1	 1e-257
129- 13:	AVAG|g19549.t1	AVAG|g10745.t1	 9e-193
129- 14:	AVAG|g19550.t1	AVAG|g10746.t1	 3e-228
129- 15:	AVAG|g19551.t1	AVAG|g10747.t1	      0
129- 16:	AVAG|g19552.t1	AVAG|g10750.t1	  4e-58
129- 17:	AVAG|g19553.t1	AVAG|g10751.t1	 6e-194
129- 18:	AVAG|g19554.t1	AVAG|g10752.t1	 6e-118
129- 19:	AVAG|g19556.t1	AVAG|g10754.t1	      0
129- 20:	AVAG|g19557.t1	AVAG|g10755.t1	      0
129- 21:	AVAG|g19558.t1	AVAG|g10756.t1	 1e-129
129- 22:	AVAG|g19559.t1	AVAG|g10757.t1	 3e-302
129- 23:	AVAG|g19560.t1	AVAG|g10758.t1	  2e-58
129- 24:	AVAG|g19561.t1	AVAG|g10759.t1	 4e-107
129- 25:	AVAG|g19562.t1	AVAG|g10760.t1	 2e-134
129- 26:	AVAG|g19563.t1	AVAG|g10761.t1	 7e-209
129- 27:	AVAG|g19564.t1	AVAG|g10762.t1	 8e-218
129- 28:	AVAG|g19565.t1	AVAG|g10763.t1	      0
## Alignment 130: score=745.0 e_value=4.4e-37 N=15 Av109&Av68 minus
130-  0:	AVAG|g19458.t1	AVAG|g14099.t1	 3e-215
130-  1:	AVAG|g19459.t1	AVAG|g14098.t1	 5e-199
130-  2:	AVAG|g19464.t1	AVAG|g14096.t1	  1e-63
130-  3:	AVAG|g19465.t1	AVAG|g14095.t1	  9e-93
130-  4:	AVAG|g19466.t1	AVAG|g14093.t1	 7e-182
130-  5:	AVAG|g19467.t1	AVAG|g14092.t1	 2e-130
130-  6:	AVAG|g19468.t1	AVAG|g14091.t1	 1e-117
130-  7:	AVAG|g19469.t1	AVAG|g14090.t1	      0
130-  8:	AVAG|g19472.t1	AVAG|g14088.t1	 8e-183
130-  9:	AVAG|g19473.t1	AVAG|g14087.t1	      0
130- 10:	AVAG|g19474.t1	AVAG|g14086.t1	 8e-151
130- 11:	AVAG|g19475.t1	AVAG|g14085.t1	 7e-314
130- 12:	AVAG|g19476.t1	AVAG|g14084.t1	 2e-200
130- 13:	AVAG|g19477.t1	AVAG|g14083.t1	 2e-220
130- 14:	AVAG|g19478.t1	AVAG|g14082.t1	 1e-213
## Alignment 131: score=445.0 e_value=5.1e-16 N=9 Av109&Av859 minus
131-  0:	AVAG|g19539.t1	AVAG|g52918.t1	 3e-101
131-  1:	AVAG|g19540.t1	AVAG|g52917.t1	 5e-123
131-  2:	AVAG|g19542.t1	AVAG|g52916.t1	  1e-48
131-  3:	AVAG|g19543.t1	AVAG|g52915.t1	  7e-36
131-  4:	AVAG|g19544.t1	AVAG|g52912.t1	      0
131-  5:	AVAG|g19545.t1	AVAG|g52911.t1	  6e-64
131-  6:	AVAG|g19546.t1	AVAG|g52909.t1	 9e-136
131-  7:	AVAG|g19547.t1	AVAG|g52908.t1	 1e-149
131-  8:	AVAG|g19548.t1	AVAG|g52906.t1	 8e-148
## Alignment 132: score=590.0 e_value=1.7e-24 N=12 Av11&Av118 minus
132-  0:	AVAG|g3136.t1	AVAG|g20657.t1	 6e-144
132-  1:	AVAG|g3137.t1	AVAG|g20656.t1	  4e-72
132-  2:	AVAG|g3140.t1	AVAG|g20654.t1	  1e-70
132-  3:	AVAG|g3141.t1	AVAG|g20651.t1	 3e-134
132-  4:	AVAG|g3144.t1	AVAG|g20649.t1	 2e-190
132-  5:	AVAG|g3146.t1	AVAG|g20648.t1	 2e-197
132-  6:	AVAG|g3149.t1	AVAG|g20646.t1	  3e-92
132-  7:	AVAG|g3150.t1	AVAG|g20645.t1	 1e-146
132-  8:	AVAG|g3151.t1	AVAG|g20644.t1	 3e-264
132-  9:	AVAG|g3153.t1	AVAG|g20643.t1	  7e-55
132- 10:	AVAG|g3154.t1	AVAG|g20642.t1	 4e-201
132- 11:	AVAG|g3155.t1	AVAG|g20641.t1	      0
## Alignment 133: score=346.0 e_value=2.3e-11 N=7 Av11&Av201 plus
133-  0:	AVAG|g3174.t1	AVAG|g28853.t1	  6e-68
133-  1:	AVAG|g3175.t1	AVAG|g28854.t1	 1e-100
133-  2:	AVAG|g3176.t1	AVAG|g28855.t1	  1e-80
133-  3:	AVAG|g3177.t1	AVAG|g28858.t1	 5e-148
133-  4:	AVAG|g3179.t1	AVAG|g28860.t1	  2e-15
133-  5:	AVAG|g3180.t1	AVAG|g28861.t1	      0
133-  6:	AVAG|g3182.t1	AVAG|g28863.t1	      0
## Alignment 134: score=282.0 e_value=1.9e-09 N=6 Av11&Av201 plus
134-  0:	AVAG|g3204.t1	AVAG|g28836.t1	 2e-101
134-  1:	AVAG|g3205.t1	AVAG|g28844.t1	 6e-133
134-  2:	AVAG|g3207.t1	AVAG|g28845.t1	  1e-62
134-  3:	AVAG|g3212.t1	AVAG|g28846.t1	  5e-25
134-  4:	AVAG|g3218.t1	AVAG|g28847.t1	 5e-143
134-  5:	AVAG|g3220.t1	AVAG|g28850.t1	  2e-52
## Alignment 135: score=291.0 e_value=1.6e-10 N=6 Av11&Av201 minus
135-  0:	AVAG|g3229.t1	AVAG|g28832.t1	 8e-191
135-  1:	AVAG|g3237.t1	AVAG|g28823.t1	      0
135-  2:	AVAG|g3239.t1	AVAG|g28822.t1	  4e-92
135-  3:	AVAG|g3240.t1	AVAG|g28821.t1	 9e-106
135-  4:	AVAG|g3241.t1	AVAG|g28820.t1	  1e-59
135-  5:	AVAG|g3242.t1	AVAG|g28818.t1	 7e-285
## Alignment 136: score=1545.0 e_value=3e-94 N=31 Av11&Av220 plus
136-  0:	AVAG|g3205.t1	AVAG|g30409.t1	 2e-176
136-  1:	AVAG|g3206.t1	AVAG|g30410.t1	 1e-235
136-  2:	AVAG|g3207.t1	AVAG|g30411.t1	 3e-155
136-  3:	AVAG|g3208.t1	AVAG|g30412.t1	      0
136-  4:	AVAG|g3210.t1	AVAG|g30413.t1	      0
136-  5:	AVAG|g3211.t1	AVAG|g30414.t1	      0
136-  6:	AVAG|g3212.t1	AVAG|g30415.t1	 1e-127
136-  7:	AVAG|g3213.t1	AVAG|g30416.t1	      0
136-  8:	AVAG|g3214.t1	AVAG|g30417.t1	 2e-170
136-  9:	AVAG|g3215.t1	AVAG|g30418.t1	      0
136- 10:	AVAG|g3217.t1	AVAG|g30419.t1	      0
136- 11:	AVAG|g3218.t1	AVAG|g30420.t1	 2e-253
136- 12:	AVAG|g3219.t1	AVAG|g30421.t1	      0
136- 13:	AVAG|g3220.t1	AVAG|g30422.t1	 3e-108
136- 14:	AVAG|g3222.t1	AVAG|g30423.t1	      0
136- 15:	AVAG|g3223.t1	AVAG|g30424.t1	 5e-242
136- 16:	AVAG|g3224.t1	AVAG|g30425.t1	      0
136- 17:	AVAG|g3225.t1	AVAG|g30426.t1	 7e-267
136- 18:	AVAG|g3226.t1	AVAG|g30427.t1	      0
136- 19:	AVAG|g3227.t1	AVAG|g30428.t1	  2e-70
136- 20:	AVAG|g3228.t1	AVAG|g30429.t1	 2e-198
136- 21:	AVAG|g3229.t1	AVAG|g30430.t1	 5e-253
136- 22:	AVAG|g3230.t1	AVAG|g30431.t1	  3e-91
136- 23:	AVAG|g3231.t1	AVAG|g30432.t1	      0
136- 24:	AVAG|g3235.t1	AVAG|g30433.t1	  4e-54
136- 25:	AVAG|g3237.t1	AVAG|g30435.t1	      0
136- 26:	AVAG|g3239.t1	AVAG|g30437.t1	 8e-118
136- 27:	AVAG|g3240.t1	AVAG|g30438.t1	 2e-159
136- 28:	AVAG|g3241.t1	AVAG|g30439.t1	  4e-87
136- 29:	AVAG|g3242.t1	AVAG|g30440.t1	      0
136- 30:	AVAG|g3243.t1	AVAG|g30441.t1	 6e-237
## Alignment 137: score=1596.0 e_value=1.6e-107 N=33 Av11&Av231 minus
137-  0:	AVAG|g2998.t1	AVAG|g31404.t1	      0
137-  1:	AVAG|g3000.t1	AVAG|g31403.t1	 3e-228
137-  2:	AVAG|g3004.t1	AVAG|g31401.t1	  1e-74
137-  3:	AVAG|g3006.t1	AVAG|g31400.t1	  2e-42
137-  4:	AVAG|g3009.t1	AVAG|g31399.t1	 7e-181
137-  5:	AVAG|g3011.t1	AVAG|g31397.t1	  1e-87
137-  6:	AVAG|g3012.t1	AVAG|g31396.t1	  2e-88
137-  7:	AVAG|g3013.t1	AVAG|g31395.t1	  7e-79
137-  8:	AVAG|g3015.t1	AVAG|g31393.t1	 4e-158
137-  9:	AVAG|g3022.t1	AVAG|g31389.t1	  9e-94
137- 10:	AVAG|g3025.t1	AVAG|g31387.t1	 1e-132
137- 11:	AVAG|g3029.t1	AVAG|g31384.t1	  5e-42
137- 12:	AVAG|g3032.t1	AVAG|g31383.t1	  1e-44
137- 13:	AVAG|g3033.t1	AVAG|g31382.t1	 1e-222
137- 14:	AVAG|g3036.t1	AVAG|g31379.t1	  3e-76
137- 15:	AVAG|g3037.t1	AVAG|g31378.t1	  1e-96
137- 16:	AVAG|g3038.t1	AVAG|g31376.t1	  3e-57
137- 17:	AVAG|g3039.t1	AVAG|g31374.t1	  2e-43
137- 18:	AVAG|g3042.t1	AVAG|g31370.t1	  3e-97
137- 19:	AVAG|g3043.t1	AVAG|g31369.t1	  2e-90
137- 20:	AVAG|g3045.t1	AVAG|g31368.t1	 2e-163
137- 21:	AVAG|g3047.t1	AVAG|g31367.t1	      0
137- 22:	AVAG|g3055.t1	AVAG|g31362.t1	 4e-102
137- 23:	AVAG|g3056.t1	AVAG|g31361.t1	 3e-176
137- 24:	AVAG|g3057.t1	AVAG|g31360.t1	  4e-19
137- 25:	AVAG|g3062.t1	AVAG|g31352.t1	 3e-126
137- 26:	AVAG|g3065.t1	AVAG|g31350.t1	 4e-182
137- 27:	AVAG|g3066.t1	AVAG|g31349.t1	  1e-73
137- 28:	AVAG|g3067.t1	AVAG|g31347.t1	  4e-49
137- 29:	AVAG|g3069.t1	AVAG|g31346.t1	  2e-47
137- 30:	AVAG|g3070.t1	AVAG|g31345.t1	 9e-169
137- 31:	AVAG|g3082.t1	AVAG|g31336.t1	 2e-137
137- 32:	AVAG|g3089.t1	AVAG|g31334.t1	 2e-187
## Alignment 138: score=1770.0 e_value=4.6e-115 N=36 Av11&Av307 plus
138-  0:	AVAG|g3101.t1	AVAG|g36463.t1	      0
138-  1:	AVAG|g3102.t1	AVAG|g36464.t1	  1e-70
138-  2:	AVAG|g3103.t1	AVAG|g36465.t1	 1e-235
138-  3:	AVAG|g3104.t1	AVAG|g36466.t1	 9e-185
138-  4:	AVAG|g3105.t1	AVAG|g36467.t1	 2e-233
138-  5:	AVAG|g3106.t1	AVAG|g36468.t1	      0
138-  6:	AVAG|g3107.t1	AVAG|g36469.t1	 2e-165
138-  7:	AVAG|g3110.t1	AVAG|g36471.t1	 3e-103
138-  8:	AVAG|g3111.t1	AVAG|g36472.t1	  2e-41
138-  9:	AVAG|g3113.t1	AVAG|g36473.t1	  1e-23
138- 10:	AVAG|g3114.t1	AVAG|g36474.t1	  2e-23
138- 11:	AVAG|g3115.t1	AVAG|g36479.t1	  7e-83
138- 12:	AVAG|g3116.t1	AVAG|g36480.t1	  3e-82
138- 13:	AVAG|g3119.t1	AVAG|g36481.t1	 1e-159
138- 14:	AVAG|g3120.t1	AVAG|g36482.t1	 5e-101
138- 15:	AVAG|g3121.t1	AVAG|g36483.t1	 4e-284
138- 16:	AVAG|g3122.t1	AVAG|g36484.t1	 5e-136
138- 17:	AVAG|g3123.t1	AVAG|g36487.t1	  1e-50
138- 18:	AVAG|g3125.t1	AVAG|g36489.t1	 3e-246
138- 19:	AVAG|g3126.t1	AVAG|g36491.t1	  3e-57
138- 20:	AVAG|g3127.t1	AVAG|g36492.t1	 5e-168
138- 21:	AVAG|g3128.t1	AVAG|g36494.t1	 3e-141
138- 22:	AVAG|g3132.t1	AVAG|g36495.t1	 1e-179
138- 23:	AVAG|g3135.t1	AVAG|g36497.t1	  5e-97
138- 24:	AVAG|g3136.t1	AVAG|g36500.t1	 5e-174
138- 25:	AVAG|g3137.t1	AVAG|g36501.t1	  2e-72
138- 26:	AVAG|g3140.t1	AVAG|g36503.t1	  7e-70
138- 27:	AVAG|g3141.t1	AVAG|g36505.t1	 3e-135
138- 28:	AVAG|g3144.t1	AVAG|g36507.t1	 2e-191
138- 29:	AVAG|g3146.t1	AVAG|g36510.t1	 2e-198
138- 30:	AVAG|g3149.t1	AVAG|g36513.t1	 1e-101
138- 31:	AVAG|g3150.t1	AVAG|g36515.t1	 7e-146
138- 32:	AVAG|g3151.t1	AVAG|g36517.t1	 3e-190
138- 33:	AVAG|g3153.t1	AVAG|g36518.t1	  4e-56
138- 34:	AVAG|g3154.t1	AVAG|g36519.t1	 5e-204
138- 35:	AVAG|g3155.t1	AVAG|g36520.t1	      0
## Alignment 139: score=1697.0 e_value=3.4e-106 N=34 Av11&Av309 minus
139-  0:	AVAG|g3033.t1	AVAG|g36627.t1	 2e-232
139-  1:	AVAG|g3035.t1	AVAG|g36625.t1	 3e-142
139-  2:	AVAG|g3036.t1	AVAG|g36624.t1	      0
139-  3:	AVAG|g3037.t1	AVAG|g36623.t1	 2e-102
139-  4:	AVAG|g3038.t1	AVAG|g36622.t1	 2e-157
139-  5:	AVAG|g3039.t1	AVAG|g36621.t1	 2e-211
139-  6:	AVAG|g3040.t1	AVAG|g36620.t1	      0
139-  7:	AVAG|g3041.t1	AVAG|g36619.t1	      0
139-  8:	AVAG|g3042.t1	AVAG|g36618.t1	 3e-156
139-  9:	AVAG|g3043.t1	AVAG|g36617.t1	      0
139- 10:	AVAG|g3044.t1	AVAG|g36616.t1	 7e-269
139- 11:	AVAG|g3045.t1	AVAG|g36615.t1	 5e-267
139- 12:	AVAG|g3046.t1	AVAG|g36614.t1	 5e-183
139- 13:	AVAG|g3048.t1	AVAG|g36612.t1	 1e-282
139- 14:	AVAG|g3049.t1	AVAG|g36611.t1	      0
139- 15:	AVAG|g3053.t1	AVAG|g36608.t1	  1e-87
139- 16:	AVAG|g3054.t1	AVAG|g36607.t1	      0
139- 17:	AVAG|g3055.t1	AVAG|g36606.t1	 3e-149
139- 18:	AVAG|g3056.t1	AVAG|g36605.t1	 6e-236
139- 19:	AVAG|g3057.t1	AVAG|g36604.t1	 6e-135
139- 20:	AVAG|g3058.t1	AVAG|g36603.t1	      0
139- 21:	AVAG|g3059.t1	AVAG|g36602.t1	 7e-190
139- 22:	AVAG|g3060.t1	AVAG|g36601.t1	 4e-208
139- 23:	AVAG|g3061.t1	AVAG|g36600.t1	      0
139- 24:	AVAG|g3062.t1	AVAG|g36599.t1	 2e-218
139- 25:	AVAG|g3063.t1	AVAG|g36598.t1	 5e-103
139- 26:	AVAG|g3065.t1	AVAG|g36596.t1	 2e-243
139- 27:	AVAG|g3066.t1	AVAG|g36595.t1	 1e-128
139- 28:	AVAG|g3067.t1	AVAG|g36594.t1	 1e-146
139- 29:	AVAG|g3069.t1	AVAG|g36593.t1	 5e-239
139- 30:	AVAG|g3070.t1	AVAG|g36592.t1	      0
139- 31:	AVAG|g3071.t1	AVAG|g36591.t1	 2e-169
139- 32:	AVAG|g3072.t1	AVAG|g36590.t1	  7e-66
139- 33:	AVAG|g3073.t1	AVAG|g36589.t1	      0
## Alignment 140: score=1380.0 e_value=7.2e-84 N=28 Av11&Av326 minus
140-  0:	AVAG|g3091.t1	AVAG|g37553.t1	 2e-242
140-  1:	AVAG|g3092.t1	AVAG|g37552.t1	 3e-116
140-  2:	AVAG|g3097.t1	AVAG|g37548.t1	      0
140-  3:	AVAG|g3101.t1	AVAG|g37546.t1	      0
140-  4:	AVAG|g3102.t1	AVAG|g37545.t1	  2e-69
140-  5:	AVAG|g3103.t1	AVAG|g37544.t1	 1e-236
140-  6:	AVAG|g3104.t1	AVAG|g37543.t1	 3e-186
140-  7:	AVAG|g3105.t1	AVAG|g37542.t1	 9e-222
140-  8:	AVAG|g3106.t1	AVAG|g37541.t1	      0
140-  9:	AVAG|g3107.t1	AVAG|g37540.t1	 2e-165
140- 10:	AVAG|g3110.t1	AVAG|g37537.t1	 1e-283
140- 11:	AVAG|g3111.t1	AVAG|g37536.t1	  8e-44
140- 12:	AVAG|g3113.t1	AVAG|g37535.t1	  1e-23
140- 13:	AVAG|g3114.t1	AVAG|g37534.t1	  6e-23
140- 14:	AVAG|g3115.t1	AVAG|g37529.t1	  2e-82
140- 15:	AVAG|g3116.t1	AVAG|g37528.t1	  1e-80
140- 16:	AVAG|g3119.t1	AVAG|g37527.t1	 3e-160
140- 17:	AVAG|g3120.t1	AVAG|g37526.t1	 2e-101
140- 18:	AVAG|g3121.t1	AVAG|g37525.t1	 3e-285
140- 19:	AVAG|g3122.t1	AVAG|g37524.t1	 4e-152
140- 20:	AVAG|g3123.t1	AVAG|g37522.t1	  1e-51
140- 21:	AVAG|g3124.t1	AVAG|g37521.t1	 1e-197
140- 22:	AVAG|g3125.t1	AVAG|g37519.t1	 8e-246
140- 23:	AVAG|g3126.t1	AVAG|g37517.t1	  3e-57
140- 24:	AVAG|g3127.t1	AVAG|g37516.t1	 4e-168
140- 25:	AVAG|g3128.t1	AVAG|g37514.t1	 1e-141
140- 26:	AVAG|g3132.t1	AVAG|g37513.t1	 8e-159
140- 27:	AVAG|g3135.t1	AVAG|g37511.t1	  1e-23
## Alignment 141: score=1495.0 e_value=1.2e-97 N=31 Av11&Av33 plus
141-  0:	AVAG|g2998.t1	AVAG|g7947.t1	      0
141-  1:	AVAG|g3000.t1	AVAG|g7948.t1	 2e-137
141-  2:	AVAG|g3004.t1	AVAG|g7950.t1	  3e-75
141-  3:	AVAG|g3006.t1	AVAG|g7951.t1	  3e-43
141-  4:	AVAG|g3009.t1	AVAG|g7952.t1	 3e-180
141-  5:	AVAG|g3011.t1	AVAG|g7954.t1	  1e-57
141-  6:	AVAG|g3012.t1	AVAG|g7955.t1	  1e-82
141-  7:	AVAG|g3015.t1	AVAG|g7957.t1	 2e-141
141-  8:	AVAG|g3022.t1	AVAG|g7961.t1	  3e-94
141-  9:	AVAG|g3025.t1	AVAG|g7963.t1	  5e-75
141- 10:	AVAG|g3029.t1	AVAG|g7966.t1	  9e-42
141- 11:	AVAG|g3032.t1	AVAG|g7967.t1	  8e-45
141- 12:	AVAG|g3033.t1	AVAG|g7968.t1	 1e-220
141- 13:	AVAG|g3036.t1	AVAG|g7970.t1	 1e-291
141- 14:	AVAG|g3037.t1	AVAG|g7972.t1	  8e-97
141- 15:	AVAG|g3038.t1	AVAG|g7974.t1	  6e-57
141- 16:	AVAG|g3039.t1	AVAG|g7976.t1	  1e-42
141- 17:	AVAG|g3043.t1	AVAG|g7982.t1	  9e-84
141- 18:	AVAG|g3045.t1	AVAG|g7983.t1	 3e-163
141- 19:	AVAG|g3050.t1	AVAG|g7984.t1	      0
141- 20:	AVAG|g3055.t1	AVAG|g7988.t1	 5e-113
141- 21:	AVAG|g3056.t1	AVAG|g7990.t1	 1e-175
141- 22:	AVAG|g3057.t1	AVAG|g7991.t1	  7e-17
141- 23:	AVAG|g3062.t1	AVAG|g7997.t1	 4e-130
141- 24:	AVAG|g3065.t1	AVAG|g8000.t1	 3e-176
141- 25:	AVAG|g3066.t1	AVAG|g8001.t1	  3e-73
141- 26:	AVAG|g3067.t1	AVAG|g8003.t1	  5e-49
141- 27:	AVAG|g3069.t1	AVAG|g8004.t1	  5e-59
141- 28:	AVAG|g3070.t1	AVAG|g8005.t1	 6e-233
141- 29:	AVAG|g3082.t1	AVAG|g8015.t1	 1e-140
141- 30:	AVAG|g3089.t1	AVAG|g8017.t1	 3e-186
## Alignment 142: score=292.0 e_value=4.6e-08 N=6 Av11&Av33 plus
142-  0:	AVAG|g2972.t1	AVAG|g7922.t1	  6e-59
142-  1:	AVAG|g2973.t1	AVAG|g7923.t1	  4e-29
142-  2:	AVAG|g2975.t1	AVAG|g7924.t1	 4e-227
142-  3:	AVAG|g2979.t1	AVAG|g7925.t1	  2e-26
142-  4:	AVAG|g2985.t1	AVAG|g7927.t1	 1e-266
142-  5:	AVAG|g2986.t1	AVAG|g7928.t1	 4e-146
## Alignment 143: score=294.0 e_value=9.6e-10 N=6 Av11&Av339 minus
143-  0:	AVAG|g3158.t1	AVAG|g38252.t1	 8e-163
143-  1:	AVAG|g3160.t1	AVAG|g38251.t1	      0
143-  2:	AVAG|g3163.t1	AVAG|g38250.t1	      0
143-  3:	AVAG|g3164.t1	AVAG|g38249.t1	 1e-149
143-  4:	AVAG|g3168.t1	AVAG|g38248.t1	 2e-125
143-  5:	AVAG|g3170.t1	AVAG|g38247.t1	 8e-170
## Alignment 144: score=543.0 e_value=1.3e-23 N=11 Av11&Av52 plus
144-  0:	AVAG|g3174.t1	AVAG|g11484.t1	  8e-68
144-  1:	AVAG|g3175.t1	AVAG|g11485.t1	 2e-101
144-  2:	AVAG|g3176.t1	AVAG|g11486.t1	  3e-81
144-  3:	AVAG|g3177.t1	AVAG|g11489.t1	 5e-148
144-  4:	AVAG|g3179.t1	AVAG|g11491.t1	  6e-16
144-  5:	AVAG|g3180.t1	AVAG|g11492.t1	      0
144-  6:	AVAG|g3182.t1	AVAG|g11494.t1	      0
144-  7:	AVAG|g3184.t1	AVAG|g11495.t1	  1e-30
144-  8:	AVAG|g3185.t1	AVAG|g11496.t1	      0
144-  9:	AVAG|g3187.t1	AVAG|g11497.t1	 3e-106
144- 10:	AVAG|g3189.t1	AVAG|g11499.t1	  6e-60
## Alignment 145: score=283.0 e_value=1.7e-09 N=6 Av11&Av52 plus
145-  0:	AVAG|g3204.t1	AVAG|g11466.t1	 1e-101
145-  1:	AVAG|g3205.t1	AVAG|g11475.t1	 1e-132
145-  2:	AVAG|g3207.t1	AVAG|g11476.t1	  3e-62
145-  3:	AVAG|g3212.t1	AVAG|g11477.t1	  8e-25
145-  4:	AVAG|g3218.t1	AVAG|g11478.t1	 3e-143
145-  5:	AVAG|g3220.t1	AVAG|g11481.t1	  2e-52
## Alignment 146: score=335.0 e_value=3.5e-13 N=7 Av11&Av52 minus
146-  0:	AVAG|g3158.t1	AVAG|g11508.t1	 6e-105
146-  1:	AVAG|g3160.t1	AVAG|g11507.t1	      0
146-  2:	AVAG|g3163.t1	AVAG|g11506.t1	      0
146-  3:	AVAG|g3164.t1	AVAG|g11505.t1	 2e-130
146-  4:	AVAG|g3168.t1	AVAG|g11504.t1	 4e-126
146-  5:	AVAG|g3170.t1	AVAG|g11503.t1	 3e-169
146-  6:	AVAG|g3180.t1	AVAG|g11492.t1	      0
## Alignment 147: score=1094.0 e_value=2.3e-59 N=22 Av11&Av593 plus
147-  0:	AVAG|g3178.t1	AVAG|g48186.t1	 5e-103
147-  1:	AVAG|g3179.t1	AVAG|g48187.t1	 2e-194
147-  2:	AVAG|g3180.t1	AVAG|g48188.t1	      0
147-  3:	AVAG|g3181.t1	AVAG|g48189.t1	  2e-82
147-  4:	AVAG|g3182.t1	AVAG|g48190.t1	      0
147-  5:	AVAG|g3183.t1	AVAG|g48191.t1	      0
147-  6:	AVAG|g3184.t1	AVAG|g48192.t1	  6e-47
147-  7:	AVAG|g3186.t1	AVAG|g48193.t1	      0
147-  8:	AVAG|g3187.t1	AVAG|g48194.t1	 2e-274
147-  9:	AVAG|g3188.t1	AVAG|g48196.t1	 3e-164
147- 10:	AVAG|g3189.t1	AVAG|g48197.t1	 1e-262
147- 11:	AVAG|g3191.t1	AVAG|g48199.t1	 4e-125
147- 12:	AVAG|g3193.t1	AVAG|g48201.t1	 2e-142
147- 13:	AVAG|g3196.t1	AVAG|g48203.t1	      0
147- 14:	AVAG|g3197.t1	AVAG|g48204.t1	 1e-286
147- 15:	AVAG|g3198.t1	AVAG|g48205.t1	  8e-82
147- 16:	AVAG|g3199.t1	AVAG|g48206.t1	 6e-192
147- 17:	AVAG|g3200.t1	AVAG|g48207.t1	 2e-262
147- 18:	AVAG|g3201.t1	AVAG|g48208.t1	 2e-244
147- 19:	AVAG|g3202.t1	AVAG|g48209.t1	 4e-273
147- 20:	AVAG|g3203.t1	AVAG|g48210.t1	 4e-112
147- 21:	AVAG|g3205.t1	AVAG|g48211.t1	      0
## Alignment 148: score=292.0 e_value=1.9e-08 N=6 Av11&Av608 minus
148-  0:	AVAG|g2972.t1	AVAG|g48601.t1	  2e-45
148-  1:	AVAG|g2973.t1	AVAG|g48600.t1	  2e-28
148-  2:	AVAG|g2975.t1	AVAG|g48599.t1	 1e-226
148-  3:	AVAG|g2983.t1	AVAG|g48598.t1	  9e-23
148-  4:	AVAG|g2985.t1	AVAG|g48596.t1	 2e-266
148-  5:	AVAG|g2986.t1	AVAG|g48595.t1	 5e-146
## Alignment 149: score=4438.0 e_value=0 N=89 Av11&Av82 minus
149-  0:	AVAG|g3076.t1	AVAG|g16053.t1	 4e-148
149-  1:	AVAG|g3077.t1	AVAG|g16052.t1	 1e-119
149-  2:	AVAG|g3079.t1	AVAG|g16050.t1	 1e-172
149-  3:	AVAG|g3080.t1	AVAG|g16049.t1	 6e-164
149-  4:	AVAG|g3081.t1	AVAG|g16048.t1	 1e-129
149-  5:	AVAG|g3082.t1	AVAG|g16047.t1	 6e-181
149-  6:	AVAG|g3083.t1	AVAG|g16045.t1	  5e-31
149-  7:	AVAG|g3086.t1	AVAG|g16044.t1	      0
149-  8:	AVAG|g3087.t1	AVAG|g16042.t1	 7e-193
149-  9:	AVAG|g3088.t1	AVAG|g16041.t1	      0
149- 10:	AVAG|g3089.t1	AVAG|g16040.t1	      0
149- 11:	AVAG|g3090.t1	AVAG|g16039.t1	 1e-292
149- 12:	AVAG|g3091.t1	AVAG|g16038.t1	 2e-271
149- 13:	AVAG|g3092.t1	AVAG|g16036.t1	  2e-92
149- 14:	AVAG|g3095.t1	AVAG|g16034.t1	 4e-272
149- 15:	AVAG|g3096.t1	AVAG|g16033.t1	 1e-159
149- 16:	AVAG|g3097.t1	AVAG|g16032.t1	      0
149- 17:	AVAG|g3100.t1	AVAG|g16031.t1	 2e-146
149- 18:	AVAG|g3101.t1	AVAG|g16030.t1	      0
149- 19:	AVAG|g3102.t1	AVAG|g16029.t1	 1e-125
149- 20:	AVAG|g3103.t1	AVAG|g16028.t1	      0
149- 21:	AVAG|g3104.t1	AVAG|g16027.t1	      0
149- 22:	AVAG|g3105.t1	AVAG|g16025.t1	      0
149- 23:	AVAG|g3106.t1	AVAG|g16024.t1	      0
149- 24:	AVAG|g3107.t1	AVAG|g16023.t1	 2e-277
149- 25:	AVAG|g3108.t1	AVAG|g16022.t1	 2e-142
149- 26:	AVAG|g3110.t1	AVAG|g16020.t1	 2e-297
149- 27:	AVAG|g3112.t1	AVAG|g16019.t1	 2e-202
149- 28:	AVAG|g3113.t1	AVAG|g16018.t1	  9e-38
149- 29:	AVAG|g3114.t1	AVAG|g16017.t1	  1e-44
149- 30:	AVAG|g3115.t1	AVAG|g16016.t1	      0
149- 31:	AVAG|g3116.t1	AVAG|g16015.t1	 7e-144
149- 32:	AVAG|g3117.t1	AVAG|g16014.t1	 8e-297
149- 33:	AVAG|g3119.t1	AVAG|g16012.t1	 3e-173
149- 34:	AVAG|g3120.t1	AVAG|g16011.t1	 3e-168
149- 35:	AVAG|g3121.t1	AVAG|g16010.t1	      0
149- 36:	AVAG|g3122.t1	AVAG|g16009.t1	 6e-203
149- 37:	AVAG|g3123.t1	AVAG|g16008.t1	 3e-205
149- 38:	AVAG|g3124.t1	AVAG|g16007.t1	 4e-268
149- 39:	AVAG|g3125.t1	AVAG|g16006.t1	      0
149- 40:	AVAG|g3126.t1	AVAG|g16005.t1	  4e-43
149- 41:	AVAG|g3127.t1	AVAG|g16004.t1	 4e-297
149- 42:	AVAG|g3128.t1	AVAG|g16003.t1	      0
149- 43:	AVAG|g3129.t1	AVAG|g16002.t1	  3e-88
149- 44:	AVAG|g3131.t1	AVAG|g16001.t1	 3e-112
149- 45:	AVAG|g3132.t1	AVAG|g16000.t1	      0
149- 46:	AVAG|g3133.t1	AVAG|g15999.t1	 2e-168
149- 47:	AVAG|g3134.t1	AVAG|g15998.t1	 3e-240
149- 48:	AVAG|g3135.t1	AVAG|g15997.t1	 2e-295
149- 49:	AVAG|g3136.t1	AVAG|g15996.t1	 6e-240
149- 50:	AVAG|g3137.t1	AVAG|g15995.t1	 4e-101
149- 51:	AVAG|g3138.t1	AVAG|g15994.t1	 6e-306
149- 52:	AVAG|g3139.t1	AVAG|g15993.t1	 1e-113
149- 53:	AVAG|g3140.t1	AVAG|g15992.t1	 2e-192
149- 54:	AVAG|g3141.t1	AVAG|g15991.t1	 5e-182
149- 55:	AVAG|g3142.t1	AVAG|g15990.t1	  3e-91
149- 56:	AVAG|g3143.t1	AVAG|g15989.t1	 8e-106
149- 57:	AVAG|g3144.t1	AVAG|g15988.t1	 1e-259
149- 58:	AVAG|g3145.t1	AVAG|g15987.t1	      0
149- 59:	AVAG|g3146.t1	AVAG|g15986.t1	 1e-311
149- 60:	AVAG|g3147.t1	AVAG|g15985.t1	 4e-194
149- 61:	AVAG|g3148.t1	AVAG|g15984.t1	 5e-310
149- 62:	AVAG|g3149.t1	AVAG|g15983.t1	  1e-93
149- 63:	AVAG|g3150.t1	AVAG|g15982.t1	 2e-205
149- 64:	AVAG|g3151.t1	AVAG|g15981.t1	      0
149- 65:	AVAG|g3152.t1	AVAG|g15980.t1	      0
149- 66:	AVAG|g3153.t1	AVAG|g15979.t1	 8e-109
149- 67:	AVAG|g3154.t1	AVAG|g15978.t1	 1e-287
149- 68:	AVAG|g3155.t1	AVAG|g15977.t1	      0
149- 69:	AVAG|g3156.t1	AVAG|g15976.t1	 1e-238
149- 70:	AVAG|g3157.t1	AVAG|g15975.t1	      0
149- 71:	AVAG|g3158.t1	AVAG|g15974.t1	 1e-272
149- 72:	AVAG|g3159.t1	AVAG|g15973.t1	 5e-266
149- 73:	AVAG|g3160.t1	AVAG|g15972.t1	      0
149- 74:	AVAG|g3161.t1	AVAG|g15971.t1	 2e-104
149- 75:	AVAG|g3162.t1	AVAG|g15970.t1	      0
149- 76:	AVAG|g3163.t1	AVAG|g15969.t1	      0
149- 77:	AVAG|g3164.t1	AVAG|g15968.t1	 7e-259
149- 78:	AVAG|g3165.t1	AVAG|g15966.t1	 1e-109
149- 79:	AVAG|g3167.t1	AVAG|g15964.t1	 7e-260
149- 80:	AVAG|g3168.t1	AVAG|g15963.t1	 3e-172
149- 81:	AVAG|g3169.t1	AVAG|g15962.t1	 2e-166
149- 82:	AVAG|g3170.t1	AVAG|g15961.t1	 2e-237
149- 83:	AVAG|g3172.t1	AVAG|g15959.t1	  1e-63
149- 84:	AVAG|g3173.t1	AVAG|g15958.t1	  1e-94
149- 85:	AVAG|g3174.t1	AVAG|g15956.t1	  7e-96
149- 86:	AVAG|g3175.t1	AVAG|g15955.t1	 5e-135
149- 87:	AVAG|g3176.t1	AVAG|g15954.t1	 1e-150
149- 88:	AVAG|g3177.t1	AVAG|g15953.t1	 7e-210
## Alignment 150: score=2744.0 e_value=5.8e-200 N=55 Av11&Av89 plus
150-  0:	AVAG|g2971.t1	AVAG|g16893.t1	  8e-77
150-  1:	AVAG|g2972.t1	AVAG|g16894.t1	 3e-110
150-  2:	AVAG|g2973.t1	AVAG|g16895.t1	  2e-83
150-  3:	AVAG|g2974.t1	AVAG|g16896.t1	 6e-251
150-  4:	AVAG|g2975.t1	AVAG|g16897.t1	      0
150-  5:	AVAG|g2976.t1	AVAG|g16898.t1	  5e-73
150-  6:	AVAG|g2977.t1	AVAG|g16899.t1	 1e-167
150-  7:	AVAG|g2979.t1	AVAG|g16901.t1	  7e-54
150-  8:	AVAG|g2980.t1	AVAG|g16902.t1	 4e-295
150-  9:	AVAG|g2981.t1	AVAG|g16903.t1	 8e-172
150- 10:	AVAG|g2982.t1	AVAG|g16904.t1	  3e-38
150- 11:	AVAG|g2983.t1	AVAG|g16905.t1	 9e-106
150- 12:	AVAG|g2984.t1	AVAG|g16906.t1	 3e-210
150- 13:	AVAG|g2985.t1	AVAG|g16907.t1	      0
150- 14:	AVAG|g2986.t1	AVAG|g16909.t1	      0
150- 15:	AVAG|g2987.t1	AVAG|g16910.t1	  1e-78
150- 16:	AVAG|g2988.t1	AVAG|g16911.t1	  1e-96
150- 17:	AVAG|g2989.t1	AVAG|g16912.t1	  2e-90
150- 18:	AVAG|g2990.t1	AVAG|g16913.t1	 2e-155
150- 19:	AVAG|g2991.t1	AVAG|g16914.t1	 2e-242
150- 20:	AVAG|g2992.t1	AVAG|g16915.t1	 9e-156
150- 21:	AVAG|g2993.t1	AVAG|g16916.t1	 5e-150
150- 22:	AVAG|g2994.t1	AVAG|g16917.t1	      0
150- 23:	AVAG|g2995.t1	AVAG|g16918.t1	 3e-248
150- 24:	AVAG|g2996.t1	AVAG|g16919.t1	      0
150- 25:	AVAG|g2997.t1	AVAG|g16920.t1	 4e-141
150- 26:	AVAG|g2998.t1	AVAG|g16922.t1	      0
150- 27:	AVAG|g2999.t1	AVAG|g16923.t1	 5e-283
150- 28:	AVAG|g3000.t1	AVAG|g16924.t1	      0
150- 29:	AVAG|g3001.t1	AVAG|g16925.t1	 9e-146
150- 30:	AVAG|g3002.t1	AVAG|g16926.t1	      0
150- 31:	AVAG|g3004.t1	AVAG|g16928.t1	 2e-125
150- 32:	AVAG|g3005.t1	AVAG|g16929.t1	      0
150- 33:	AVAG|g3007.t1	AVAG|g16931.t1	 2e-175
150- 34:	AVAG|g3008.t1	AVAG|g16932.t1	 1e-214
150- 35:	AVAG|g3009.t1	AVAG|g16933.t1	 2e-208
150- 36:	AVAG|g3010.t1	AVAG|g16934.t1	 1e-298
150- 37:	AVAG|g3011.t1	AVAG|g16935.t1	 1e-120
150- 38:	AVAG|g3012.t1	AVAG|g16936.t1	 1e-110
150- 39:	AVAG|g3013.t1	AVAG|g16937.t1	 6e-156
150- 40:	AVAG|g3015.t1	AVAG|g16939.t1	 2e-223
150- 41:	AVAG|g3016.t1	AVAG|g16940.t1	 4e-154
150- 42:	AVAG|g3018.t1	AVAG|g16942.t1	 2e-109
150- 43:	AVAG|g3019.t1	AVAG|g16943.t1	 5e-247
150- 44:	AVAG|g3020.t1	AVAG|g16944.t1	 3e-112
150- 45:	AVAG|g3021.t1	AVAG|g16945.t1	 9e-129
150- 46:	AVAG|g3022.t1	AVAG|g16946.t1	 4e-187
150- 47:	AVAG|g3023.t1	AVAG|g16947.t1	 2e-119
150- 48:	AVAG|g3025.t1	AVAG|g16949.t1	      0
150- 49:	AVAG|g3026.t1	AVAG|g16950.t1	 4e-135
150- 50:	AVAG|g3027.t1	AVAG|g16952.t1	 8e-105
150- 51:	AVAG|g3029.t1	AVAG|g16953.t1	 5e-194
150- 52:	AVAG|g3030.t1	AVAG|g16954.t1	 1e-292
150- 53:	AVAG|g3032.t1	AVAG|g16956.t1	 8e-313
150- 54:	AVAG|g3033.t1	AVAG|g16957.t1	  2e-50
## Alignment 151: score=1387.0 e_value=3.8e-90 N=29 Av110&Av198 plus
151-  0:	AVAG|g19652.t1	AVAG|g28559.t1	  3e-70
151-  1:	AVAG|g19653.t1	AVAG|g28560.t1	  7e-80
151-  2:	AVAG|g19656.t1	AVAG|g28561.t1	  2e-86
151-  3:	AVAG|g19659.t1	AVAG|g28562.t1	  3e-83
151-  4:	AVAG|g19663.t1	AVAG|g28564.t1	  3e-16
151-  5:	AVAG|g19664.t1	AVAG|g28566.t1	  5e-40
151-  6:	AVAG|g19667.t1	AVAG|g28567.t1	 2e-273
151-  7:	AVAG|g19679.t1	AVAG|g28572.t1	  1e-63
151-  8:	AVAG|g19680.t1	AVAG|g28574.t1	 5e-107
151-  9:	AVAG|g19681.t1	AVAG|g28576.t1	      0
151- 10:	AVAG|g19684.t1	AVAG|g28578.t1	 3e-168
151- 11:	AVAG|g19685.t1	AVAG|g28579.t1	  4e-60
151- 12:	AVAG|g19686.t1	AVAG|g28581.t1	 5e-308
151- 13:	AVAG|g19691.t1	AVAG|g28585.t1	 2e-142
151- 14:	AVAG|g19694.t1	AVAG|g28586.t1	 3e-247
151- 15:	AVAG|g19696.t1	AVAG|g28587.t1	  8e-73
151- 16:	AVAG|g19699.t1	AVAG|g28588.t1	 8e-295
151- 17:	AVAG|g19700.t1	AVAG|g28589.t1	  1e-97
151- 18:	AVAG|g19703.t1	AVAG|g28592.t1	      0
151- 19:	AVAG|g19711.t1	AVAG|g28594.t1	  1e-78
151- 20:	AVAG|g19712.t1	AVAG|g28596.t1	 3e-290
151- 21:	AVAG|g19714.t1	AVAG|g28597.t1	 2e-209
151- 22:	AVAG|g19721.t1	AVAG|g28599.t1	 1e-219
151- 23:	AVAG|g19729.t1	AVAG|g28603.t1	 4e-225
151- 24:	AVAG|g19731.t1	AVAG|g28604.t1	      0
151- 25:	AVAG|g19734.t1	AVAG|g28606.t1	 3e-128
151- 26:	AVAG|g19737.t1	AVAG|g28608.t1	  2e-68
151- 27:	AVAG|g19740.t1	AVAG|g28609.t1	  1e-23
151- 28:	AVAG|g19742.t1	AVAG|g28612.t1	 2e-158
## Alignment 152: score=941.0 e_value=1.5e-53 N=19 Av110&Av353 plus
152-  0:	AVAG|g19721.t1	AVAG|g38965.t1	      0
152-  1:	AVAG|g19727.t1	AVAG|g38966.t1	  2e-41
152-  2:	AVAG|g19728.t1	AVAG|g38970.t1	 2e-246
152-  3:	AVAG|g19729.t1	AVAG|g38971.t1	 2e-235
152-  4:	AVAG|g19730.t1	AVAG|g38972.t1	      0
152-  5:	AVAG|g19731.t1	AVAG|g38973.t1	      0
152-  6:	AVAG|g19732.t1	AVAG|g38975.t1	      0
152-  7:	AVAG|g19733.t1	AVAG|g38976.t1	 1e-287
152-  8:	AVAG|g19734.t1	AVAG|g38977.t1	 3e-233
152-  9:	AVAG|g19735.t1	AVAG|g38978.t1	 3e-101
152- 10:	AVAG|g19736.t1	AVAG|g38979.t1	 1e-273
152- 11:	AVAG|g19737.t1	AVAG|g38980.t1	 2e-137
152- 12:	AVAG|g19738.t1	AVAG|g38981.t1	  1e-84
152- 13:	AVAG|g19739.t1	AVAG|g38982.t1	  3e-74
152- 14:	AVAG|g19740.t1	AVAG|g38983.t1	  1e-52
152- 15:	AVAG|g19741.t1	AVAG|g38984.t1	 2e-287
152- 16:	AVAG|g19742.t1	AVAG|g38985.t1	 8e-294
152- 17:	AVAG|g19743.t1	AVAG|g38986.t1	  2e-99
152- 18:	AVAG|g19744.t1	AVAG|g38987.t1	 4e-285
## Alignment 153: score=2041.0 e_value=1.3e-136 N=41 Av110&Av444 minus
153-  0:	AVAG|g19595.t1	AVAG|g43237.t1	 5e-173
153-  1:	AVAG|g19596.t1	AVAG|g43236.t1	 9e-131
153-  2:	AVAG|g19597.t1	AVAG|g43235.t1	      0
153-  3:	AVAG|g19598.t1	AVAG|g43234.t1	  5e-34
153-  4:	AVAG|g19599.t1	AVAG|g43233.t1	 4e-257
153-  5:	AVAG|g19600.t1	AVAG|g43232.t1	  1e-88
153-  6:	AVAG|g19602.t1	AVAG|g43231.t1	 1e-132
153-  7:	AVAG|g19603.t1	AVAG|g43230.t1	 9e-180
153-  8:	AVAG|g19604.t1	AVAG|g43229.t1	 9e-182
153-  9:	AVAG|g19607.t1	AVAG|g43227.t1	 2e-153
153- 10:	AVAG|g19608.t1	AVAG|g43226.t1	 4e-213
153- 11:	AVAG|g19609.t1	AVAG|g43225.t1	 7e-179
153- 12:	AVAG|g19610.t1	AVAG|g43224.t1	      0
153- 13:	AVAG|g19611.t1	AVAG|g43222.t1	      0
153- 14:	AVAG|g19612.t1	AVAG|g43221.t1	 4e-111
153- 15:	AVAG|g19613.t1	AVAG|g43220.t1	      0
153- 16:	AVAG|g19614.t1	AVAG|g43219.t1	  5e-77
153- 17:	AVAG|g19615.t1	AVAG|g43218.t1	  2e-59
153- 18:	AVAG|g19616.t1	AVAG|g43216.t1	 2e-100
153- 19:	AVAG|g19617.t1	AVAG|g43215.t1	      0
153- 20:	AVAG|g19618.t1	AVAG|g43214.t1	 7e-123
153- 21:	AVAG|g19619.t1	AVAG|g43213.t1	      0
153- 22:	AVAG|g19620.t1	AVAG|g43212.t1	 2e-123
153- 23:	AVAG|g19621.t1	AVAG|g43211.t1	 5e-122
153- 24:	AVAG|g19622.t1	AVAG|g43210.t1	 5e-132
153- 25:	AVAG|g19623.t1	AVAG|g43208.t1	 2e-122
153- 26:	AVAG|g19625.t1	AVAG|g43207.t1	 7e-107
153- 27:	AVAG|g19626.t1	AVAG|g43206.t1	 2e-157
153- 28:	AVAG|g19627.t1	AVAG|g43205.t1	      0
153- 29:	AVAG|g19628.t1	AVAG|g43203.t1	 7e-254
153- 30:	AVAG|g19629.t1	AVAG|g43202.t1	      0
153- 31:	AVAG|g19631.t1	AVAG|g43200.t1	 1e-192
153- 32:	AVAG|g19632.t1	AVAG|g43199.t1	      0
153- 33:	AVAG|g19633.t1	AVAG|g43198.t1	 1e-108
153- 34:	AVAG|g19635.t1	AVAG|g43196.t1	 8e-158
153- 35:	AVAG|g19636.t1	AVAG|g43195.t1	 2e-145
153- 36:	AVAG|g19637.t1	AVAG|g43194.t1	 3e-138
153- 37:	AVAG|g19640.t1	AVAG|g43193.t1	      0
153- 38:	AVAG|g19641.t1	AVAG|g43192.t1	 3e-169
153- 39:	AVAG|g19642.t1	AVAG|g43191.t1	  4e-89
153- 40:	AVAG|g19643.t1	AVAG|g43190.t1	      0
## Alignment 154: score=1539.0 e_value=6.4e-102 N=32 Av110&Av49 plus
154-  0:	AVAG|g19652.t1	AVAG|g10806.t1	  1e-71
154-  1:	AVAG|g19655.t1	AVAG|g10807.t1	  8e-92
154-  2:	AVAG|g19656.t1	AVAG|g10808.t1	  1e-86
154-  3:	AVAG|g19659.t1	AVAG|g10809.t1	  8e-83
154-  4:	AVAG|g19663.t1	AVAG|g10811.t1	  9e-16
154-  5:	AVAG|g19664.t1	AVAG|g10812.t1	  2e-40
154-  6:	AVAG|g19667.t1	AVAG|g10813.t1	 3e-271
154-  7:	AVAG|g19670.t1	AVAG|g10815.t1	 5e-218
154-  8:	AVAG|g19679.t1	AVAG|g10818.t1	  2e-60
154-  9:	AVAG|g19680.t1	AVAG|g10820.t1	 3e-105
154- 10:	AVAG|g19681.t1	AVAG|g10822.t1	      0
154- 11:	AVAG|g19684.t1	AVAG|g10824.t1	 3e-168
154- 12:	AVAG|g19685.t1	AVAG|g10825.t1	  4e-60
154- 13:	AVAG|g19686.t1	AVAG|g10828.t1	      0
154- 14:	AVAG|g19691.t1	AVAG|g10831.t1	 2e-174
154- 15:	AVAG|g19694.t1	AVAG|g10832.t1	 1e-253
154- 16:	AVAG|g19696.t1	AVAG|g10833.t1	  5e-73
154- 17:	AVAG|g19699.t1	AVAG|g10834.t1	 3e-295
154- 18:	AVAG|g19700.t1	AVAG|g10835.t1	  1e-97
154- 19:	AVAG|g19703.t1	AVAG|g10838.t1	      0
154- 20:	AVAG|g19711.t1	AVAG|g10840.t1	  1e-78
154- 21:	AVAG|g19712.t1	AVAG|g10842.t1	 2e-290
154- 22:	AVAG|g19714.t1	AVAG|g10843.t1	 1e-208
154- 23:	AVAG|g19721.t1	AVAG|g10845.t1	 2e-222
154- 24:	AVAG|g19729.t1	AVAG|g10849.t1	 9e-225
154- 25:	AVAG|g19731.t1	AVAG|g10850.t1	      0
154- 26:	AVAG|g19734.t1	AVAG|g10851.t1	 9e-129
154- 27:	AVAG|g19737.t1	AVAG|g10853.t1	  2e-67
154- 28:	AVAG|g19740.t1	AVAG|g10854.t1	  5e-32
154- 29:	AVAG|g19742.t1	AVAG|g10856.t1	 7e-170
154- 30:	AVAG|g19743.t1	AVAG|g10857.t1	  1e-97
154- 31:	AVAG|g19744.t1	AVAG|g10858.t1	 4e-160
## Alignment 155: score=1945.0 e_value=1e-129 N=39 Av110&Av509 plus
155-  0:	AVAG|g19674.t1	AVAG|g45634.t1	  1e-81
155-  1:	AVAG|g19675.t1	AVAG|g45635.t1	  3e-66
155-  2:	AVAG|g19676.t1	AVAG|g45636.t1	  2e-33
155-  3:	AVAG|g19677.t1	AVAG|g45637.t1	 1e-117
155-  4:	AVAG|g19678.t1	AVAG|g45638.t1	      0
155-  5:	AVAG|g19679.t1	AVAG|g45639.t1	      0
155-  6:	AVAG|g19680.t1	AVAG|g45640.t1	 1e-215
155-  7:	AVAG|g19681.t1	AVAG|g45641.t1	  5e-58
155-  8:	AVAG|g19683.t1	AVAG|g45644.t1	 1e-126
155-  9:	AVAG|g19684.t1	AVAG|g45645.t1	 1e-255
155- 10:	AVAG|g19685.t1	AVAG|g45646.t1	 3e-164
155- 11:	AVAG|g19686.t1	AVAG|g45647.t1	      0
155- 12:	AVAG|g19689.t1	AVAG|g45649.t1	      0
155- 13:	AVAG|g19691.t1	AVAG|g45651.t1	 2e-313
155- 14:	AVAG|g19692.t1	AVAG|g45652.t1	 6e-291
155- 15:	AVAG|g19693.t1	AVAG|g45653.t1	 2e-104
155- 16:	AVAG|g19694.t1	AVAG|g45654.t1	      0
155- 17:	AVAG|g19695.t1	AVAG|g45655.t1	  4e-72
155- 18:	AVAG|g19696.t1	AVAG|g45656.t1	 6e-111
155- 19:	AVAG|g19697.t1	AVAG|g45657.t1	  7e-82
155- 20:	AVAG|g19698.t1	AVAG|g45658.t1	 3e-210
155- 21:	AVAG|g19699.t1	AVAG|g45659.t1	 8e-311
155- 22:	AVAG|g19700.t1	AVAG|g45660.t1	 4e-114
155- 23:	AVAG|g19702.t1	AVAG|g45662.t1	 2e-257
155- 24:	AVAG|g19703.t1	AVAG|g45663.t1	      0
155- 25:	AVAG|g19704.t1	AVAG|g45664.t1	 4e-102
155- 26:	AVAG|g19705.t1	AVAG|g45666.t1	  2e-94
155- 27:	AVAG|g19706.t1	AVAG|g45667.t1	 3e-109
155- 28:	AVAG|g19707.t1	AVAG|g45668.t1	 9e-111
155- 29:	AVAG|g19708.t1	AVAG|g45669.t1	 6e-118
155- 30:	AVAG|g19709.t1	AVAG|g45670.t1	      0
155- 31:	AVAG|g19710.t1	AVAG|g45671.t1	 6e-256
155- 32:	AVAG|g19711.t1	AVAG|g45672.t1	 3e-104
155- 33:	AVAG|g19712.t1	AVAG|g45674.t1	 3e-313
155- 34:	AVAG|g19713.t1	AVAG|g45675.t1	 2e-310
155- 35:	AVAG|g19714.t1	AVAG|g45676.t1	      0
155- 36:	AVAG|g19715.t1	AVAG|g45677.t1	 7e-137
155- 37:	AVAG|g19716.t1	AVAG|g45678.t1	  6e-46
155- 38:	AVAG|g19717.t1	AVAG|g45679.t1	 1e-296
## Alignment 156: score=1147.0 e_value=5.3e-64 N=23 Av110&Av601 plus
156-  0:	AVAG|g19645.t1	AVAG|g48407.t1	  3e-39
156-  1:	AVAG|g19646.t1	AVAG|g48408.t1	      0
156-  2:	AVAG|g19647.t1	AVAG|g48409.t1	 3e-167
156-  3:	AVAG|g19648.t1	AVAG|g48410.t1	      0
156-  4:	AVAG|g19649.t1	AVAG|g48411.t1	 2e-240
156-  5:	AVAG|g19650.t1	AVAG|g48412.t1	 8e-225
156-  6:	AVAG|g19651.t1	AVAG|g48413.t1	      0
156-  7:	AVAG|g19652.t1	AVAG|g48414.t1	 4e-198
156-  8:	AVAG|g19653.t1	AVAG|g48415.t1	 3e-113
156-  9:	AVAG|g19654.t1	AVAG|g48416.t1	 1e-234
156- 10:	AVAG|g19656.t1	AVAG|g48418.t1	 4e-112
156- 11:	AVAG|g19658.t1	AVAG|g48420.t1	 8e-234
156- 12:	AVAG|g19659.t1	AVAG|g48421.t1	 1e-116
156- 13:	AVAG|g19660.t1	AVAG|g48422.t1	  5e-30
156- 14:	AVAG|g19661.t1	AVAG|g48423.t1	 2e-170
156- 15:	AVAG|g19662.t1	AVAG|g48424.t1	 2e-113
156- 16:	AVAG|g19664.t1	AVAG|g48425.t1	 2e-145
156- 17:	AVAG|g19665.t1	AVAG|g48426.t1	 6e-123
156- 18:	AVAG|g19666.t1	AVAG|g48427.t1	      0
156- 19:	AVAG|g19667.t1	AVAG|g48428.t1	      0
156- 20:	AVAG|g19668.t1	AVAG|g48429.t1	 5e-203
156- 21:	AVAG|g19670.t1	AVAG|g48431.t1	 5e-250
156- 22:	AVAG|g19671.t1	AVAG|g48433.t1	      0
## Alignment 157: score=300.0 e_value=1e-07 N=6 Av1103&Av36 minus
157-  0:	AVAG|g54692.t1	AVAG|g8587.t1	      0
157-  1:	AVAG|g54693.t1	AVAG|g8586.t1	 1e-171
157-  2:	AVAG|g54694.t1	AVAG|g8585.t1	      0
157-  3:	AVAG|g54695.t1	AVAG|g8584.t1	      0
157-  4:	AVAG|g54696.t1	AVAG|g8583.t1	 4e-235
157-  5:	AVAG|g54697.t1	AVAG|g8582.t1	 3e-282
## Alignment 158: score=299.0 e_value=2.4e-08 N=6 Av1109&Av3 plus
158-  0:	AVAG|g54724.t1	AVAG|g791.t1	 6e-255
158-  1:	AVAG|g54725.t1	AVAG|g792.t1	      0
158-  2:	AVAG|g54726.t1	AVAG|g794.t1	      0
158-  3:	AVAG|g54727.t1	AVAG|g795.t1	 2e-189
158-  4:	AVAG|g54728.t1	AVAG|g796.t1	  5e-73
158-  5:	AVAG|g54729.t1	AVAG|g797.t1	 6e-173
## Alignment 159: score=431.0 e_value=3e-16 N=9 Av111&Av137 plus
159-  0:	AVAG|g19866.t1	AVAG|g22610.t1	 6e-112
159-  1:	AVAG|g19868.t1	AVAG|g22612.t1	  2e-13
159-  2:	AVAG|g19869.t1	AVAG|g22615.t1	 3e-223
159-  3:	AVAG|g19875.t1	AVAG|g22621.t1	 2e-198
159-  4:	AVAG|g19876.t1	AVAG|g22623.t1	 2e-121
159-  5:	AVAG|g19877.t1	AVAG|g22624.t1	 1e-135
159-  6:	AVAG|g19879.t1	AVAG|g22628.t1	  7e-80
159-  7:	AVAG|g19881.t1	AVAG|g22631.t1	      0
159-  8:	AVAG|g19887.t1	AVAG|g22632.t1	  4e-16
## Alignment 160: score=287.0 e_value=2.2e-08 N=6 Av111&Av209 minus
160-  0:	AVAG|g19787.t1	AVAG|g29552.t1	  5e-26
160-  1:	AVAG|g19788.t1	AVAG|g29551.t1	 1e-109
160-  2:	AVAG|g19790.t1	AVAG|g29549.t1	 5e-153
160-  3:	AVAG|g19792.t1	AVAG|g29547.t1	  3e-41
160-  4:	AVAG|g19799.t1	AVAG|g29539.t1	  2e-28
160-  5:	AVAG|g19802.t1	AVAG|g29531.t1	  6e-22
## Alignment 161: score=2741.0 e_value=5.3e-197 N=55 Av111&Av257 plus
161-  0:	AVAG|g19798.t1	AVAG|g33335.t1	 4e-267
161-  1:	AVAG|g19799.t1	AVAG|g33336.t1	 3e-218
161-  2:	AVAG|g19800.t1	AVAG|g33337.t1	  1e-37
161-  3:	AVAG|g19801.t1	AVAG|g33338.t1	 6e-163
161-  4:	AVAG|g19802.t1	AVAG|g33340.t1	      0
161-  5:	AVAG|g19803.t1	AVAG|g33341.t1	      0
161-  6:	AVAG|g19804.t1	AVAG|g33342.t1	 2e-262
161-  7:	AVAG|g19805.t1	AVAG|g33343.t1	 5e-266
161-  8:	AVAG|g19806.t1	AVAG|g33344.t1	 8e-253
161-  9:	AVAG|g19807.t1	AVAG|g33345.t1	  2e-40
161- 10:	AVAG|g19808.t1	AVAG|g33346.t1	 6e-144
161- 11:	AVAG|g19809.t1	AVAG|g33347.t1	 6e-134
161- 12:	AVAG|g19810.t1	AVAG|g33348.t1	 7e-116
161- 13:	AVAG|g19811.t1	AVAG|g33349.t1	 4e-136
161- 14:	AVAG|g19812.t1	AVAG|g33350.t1	 3e-223
161- 15:	AVAG|g19813.t1	AVAG|g33351.t1	 4e-303
161- 16:	AVAG|g19814.t1	AVAG|g33352.t1	 5e-134
161- 17:	AVAG|g19815.t1	AVAG|g33353.t1	 1e-147
161- 18:	AVAG|g19816.t1	AVAG|g33354.t1	      0
161- 19:	AVAG|g19817.t1	AVAG|g33355.t1	 3e-122
161- 20:	AVAG|g19819.t1	AVAG|g33357.t1	      0
161- 21:	AVAG|g19820.t1	AVAG|g33358.t1	 3e-232
161- 22:	AVAG|g19821.t1	AVAG|g33359.t1	 2e-242
161- 23:	AVAG|g19822.t1	AVAG|g33360.t1	  2e-83
161- 24:	AVAG|g19823.t1	AVAG|g33361.t1	 9e-182
161- 25:	AVAG|g19824.t1	AVAG|g33362.t1	 4e-272
161- 26:	AVAG|g19825.t1	AVAG|g33363.t1	 2e-184
161- 27:	AVAG|g19826.t1	AVAG|g33364.t1	      0
161- 28:	AVAG|g19827.t1	AVAG|g33365.t1	 5e-238
161- 29:	AVAG|g19828.t1	AVAG|g33366.t1	      0
161- 30:	AVAG|g19829.t1	AVAG|g33367.t1	 2e-272
161- 31:	AVAG|g19830.t1	AVAG|g33368.t1	 8e-202
161- 32:	AVAG|g19832.t1	AVAG|g33370.t1	 1e-131
161- 33:	AVAG|g19833.t1	AVAG|g33371.t1	      0
161- 34:	AVAG|g19834.t1	AVAG|g33373.t1	      0
161- 35:	AVAG|g19836.t1	AVAG|g33374.t1	      0
161- 36:	AVAG|g19839.t1	AVAG|g33377.t1	 1e-108
161- 37:	AVAG|g19840.t1	AVAG|g33378.t1	 2e-198
161- 38:	AVAG|g19842.t1	AVAG|g33380.t1	 4e-202
161- 39:	AVAG|g19843.t1	AVAG|g33381.t1	  4e-70
161- 40:	AVAG|g19844.t1	AVAG|g33382.t1	 7e-314
161- 41:	AVAG|g19845.t1	AVAG|g33383.t1	 2e-115
161- 42:	AVAG|g19846.t1	AVAG|g33384.t1	 2e-184
161- 43:	AVAG|g19847.t1	AVAG|g33385.t1	 4e-238
161- 44:	AVAG|g19849.t1	AVAG|g33391.t1	 4e-114
161- 45:	AVAG|g19850.t1	AVAG|g33392.t1	  1e-85
161- 46:	AVAG|g19851.t1	AVAG|g33393.t1	 1e-109
161- 47:	AVAG|g19853.t1	AVAG|g33395.t1	      0
161- 48:	AVAG|g19854.t1	AVAG|g33396.t1	 4e-194
161- 49:	AVAG|g19855.t1	AVAG|g33397.t1	      0
161- 50:	AVAG|g19856.t1	AVAG|g33398.t1	 3e-178
161- 51:	AVAG|g19857.t1	AVAG|g33399.t1	  2e-53
161- 52:	AVAG|g19859.t1	AVAG|g33401.t1	      0
161- 53:	AVAG|g19860.t1	AVAG|g33402.t1	 3e-171
161- 54:	AVAG|g19861.t1	AVAG|g33403.t1	      0
## Alignment 162: score=548.0 e_value=8.6e-23 N=11 Av111&Av316 minus
162-  0:	AVAG|g19783.t1	AVAG|g37014.t1	 3e-254
162-  1:	AVAG|g19785.t1	AVAG|g37012.t1	  2e-33
162-  2:	AVAG|g19786.t1	AVAG|g37011.t1	      0
162-  3:	AVAG|g19787.t1	AVAG|g37010.t1	 3e-170
162-  4:	AVAG|g19788.t1	AVAG|g37009.t1	 2e-156
162-  5:	AVAG|g19790.t1	AVAG|g37007.t1	 7e-291
162-  6:	AVAG|g19792.t1	AVAG|g37006.t1	  1e-64
162-  7:	AVAG|g19793.t1	AVAG|g37005.t1	      0
162-  8:	AVAG|g19794.t1	AVAG|g37004.t1	 7e-165
162-  9:	AVAG|g19796.t1	AVAG|g37003.t1	 9e-282
162- 10:	AVAG|g19797.t1	AVAG|g37002.t1	 6e-291
## Alignment 163: score=1143.0 e_value=5.9e-67 N=23 Av111&Av374 plus
163-  0:	AVAG|g19752.t1	AVAG|g40072.t1	 2e-205
163-  1:	AVAG|g19753.t1	AVAG|g40073.t1	 9e-218
163-  2:	AVAG|g19754.t1	AVAG|g40074.t1	      0
163-  3:	AVAG|g19755.t1	AVAG|g40075.t1	      0
163-  4:	AVAG|g19756.t1	AVAG|g40076.t1	      0
163-  5:	AVAG|g19757.t1	AVAG|g40077.t1	 3e-132
163-  6:	AVAG|g19758.t1	AVAG|g40078.t1	 2e-197
163-  7:	AVAG|g19760.t1	AVAG|g40080.t1	 3e-195
163-  8:	AVAG|g19761.t1	AVAG|g40081.t1	 2e-212
163-  9:	AVAG|g19763.t1	AVAG|g40082.t1	 4e-290
163- 10:	AVAG|g19764.t1	AVAG|g40083.t1	 1e-308
163- 11:	AVAG|g19765.t1	AVAG|g40084.t1	 6e-192
163- 12:	AVAG|g19767.t1	AVAG|g40085.t1	 7e-223
163- 13:	AVAG|g19769.t1	AVAG|g40087.t1	  2e-66
163- 14:	AVAG|g19770.t1	AVAG|g40089.t1	 9e-163
163- 15:	AVAG|g19772.t1	AVAG|g40091.t1	 2e-200
163- 16:	AVAG|g19773.t1	AVAG|g40092.t1	 4e-108
163- 17:	AVAG|g19774.t1	AVAG|g40093.t1	 1e-166
163- 18:	AVAG|g19775.t1	AVAG|g40094.t1	  1e-48
163- 19:	AVAG|g19777.t1	AVAG|g40096.t1	 7e-142
163- 20:	AVAG|g19778.t1	AVAG|g40097.t1	 1e-190
163- 21:	AVAG|g19782.t1	AVAG|g40098.t1	 3e-298
163- 22:	AVAG|g19783.t1	AVAG|g40101.t1	 4e-149
## Alignment 164: score=1297.0 e_value=3.1e-73 N=26 Av111&Av50 plus
164-  0:	AVAG|g19861.t1	AVAG|g11017.t1	      0
164-  1:	AVAG|g19863.t1	AVAG|g11018.t1	 2e-308
164-  2:	AVAG|g19864.t1	AVAG|g11019.t1	 7e-209
164-  3:	AVAG|g19866.t1	AVAG|g11021.t1	      0
164-  4:	AVAG|g19867.t1	AVAG|g11022.t1	 3e-222
164-  5:	AVAG|g19868.t1	AVAG|g11023.t1	 9e-149
164-  6:	AVAG|g19869.t1	AVAG|g11024.t1	 2e-277
164-  7:	AVAG|g19870.t1	AVAG|g11025.t1	 7e-107
164-  8:	AVAG|g19872.t1	AVAG|g11027.t1	  6e-84
164-  9:	AVAG|g19873.t1	AVAG|g11028.t1	 3e-114
164- 10:	AVAG|g19874.t1	AVAG|g11029.t1	 4e-184
164- 11:	AVAG|g19875.t1	AVAG|g11030.t1	      0
164- 12:	AVAG|g19876.t1	AVAG|g11031.t1	 5e-207
164- 13:	AVAG|g19877.t1	AVAG|g11032.t1	 9e-237
164- 14:	AVAG|g19879.t1	AVAG|g11034.t1	 5e-216
164- 15:	AVAG|g19881.t1	AVAG|g11036.t1	      0
164- 16:	AVAG|g19882.t1	AVAG|g11037.t1	 2e-188
164- 17:	AVAG|g19884.t1	AVAG|g11040.t1	 1e-102
164- 18:	AVAG|g19885.t1	AVAG|g11041.t1	      0
164- 19:	AVAG|g19886.t1	AVAG|g11042.t1	 8e-277
164- 20:	AVAG|g19887.t1	AVAG|g11043.t1	  3e-68
164- 21:	AVAG|g19888.t1	AVAG|g11044.t1	 2e-114
164- 22:	AVAG|g19889.t1	AVAG|g11045.t1	 8e-109
164- 23:	AVAG|g19890.t1	AVAG|g11046.t1	 2e-258
164- 24:	AVAG|g19891.t1	AVAG|g11047.t1	 8e-256
164- 25:	AVAG|g19892.t1	AVAG|g11048.t1	  7e-38
## Alignment 165: score=336.0 e_value=1.8e-11 N=7 Av111&Av639 plus
165-  0:	AVAG|g19860.t1	AVAG|g49269.t1	  2e-24
165-  1:	AVAG|g19866.t1	AVAG|g49272.t1	 3e-152
165-  2:	AVAG|g19867.t1	AVAG|g49273.t1	 6e-172
165-  3:	AVAG|g19868.t1	AVAG|g49275.t1	  3e-34
165-  4:	AVAG|g19869.t1	AVAG|g49276.t1	 4e-223
165-  5:	AVAG|g19875.t1	AVAG|g49282.t1	 2e-116
165-  6:	AVAG|g19881.t1	AVAG|g49287.t1	      0
## Alignment 166: score=514.0 e_value=4.7e-23 N=11 Av111&Av86 plus
166-  0:	AVAG|g19787.t1	AVAG|g16446.t1	  3e-25
166-  1:	AVAG|g19788.t1	AVAG|g16448.t1	 2e-110
166-  2:	AVAG|g19792.t1	AVAG|g16453.t1	  5e-43
166-  3:	AVAG|g19799.t1	AVAG|g16460.t1	  7e-28
166-  4:	AVAG|g19802.t1	AVAG|g16468.t1	  2e-21
166-  5:	AVAG|g19806.t1	AVAG|g16483.t1	 1e-138
166-  6:	AVAG|g19811.t1	AVAG|g16485.t1	  3e-95
166-  7:	AVAG|g19814.t1	AVAG|g16486.t1	  6e-95
166-  8:	AVAG|g19815.t1	AVAG|g16488.t1	  2e-64
166-  9:	AVAG|g19817.t1	AVAG|g16489.t1	 3e-107
166- 10:	AVAG|g19821.t1	AVAG|g16492.t1	 2e-143
## Alignment 167: score=348.0 e_value=3.5e-10 N=7 Av1113&Av845 minus
167-  0:	AVAG|g54748.t1	AVAG|g52753.t1	 6e-167
167-  1:	AVAG|g54749.t1	AVAG|g52751.t1	 4e-198
167-  2:	AVAG|g54750.t1	AVAG|g52749.t1	 3e-123
167-  3:	AVAG|g54751.t1	AVAG|g52748.t1	 3e-160
167-  4:	AVAG|g54752.t1	AVAG|g52747.t1	      0
167-  5:	AVAG|g54754.t1	AVAG|g52745.t1	 4e-132
167-  6:	AVAG|g54755.t1	AVAG|g52744.t1	  2e-80
## Alignment 168: score=292.0 e_value=6.7e-09 N=6 Av112&Av238 plus
168-  0:	AVAG|g19914.t1	AVAG|g31940.t1	      0
168-  1:	AVAG|g19916.t1	AVAG|g31946.t1	 1e-244
168-  2:	AVAG|g19917.t1	AVAG|g31947.t1	 9e-137
168-  3:	AVAG|g19919.t1	AVAG|g31948.t1	  6e-52
168-  4:	AVAG|g19920.t1	AVAG|g31949.t1	 4e-193
168-  5:	AVAG|g19922.t1	AVAG|g31953.t1	  1e-54
## Alignment 169: score=1333.0 e_value=2.9e-79 N=27 Av112&Av402 minus
169-  0:	AVAG|g19896.t1	AVAG|g41479.t1	 4e-245
169-  1:	AVAG|g19897.t1	AVAG|g41478.t1	 8e-266
169-  2:	AVAG|g19899.t1	AVAG|g41475.t1	 1e-144
169-  3:	AVAG|g19901.t1	AVAG|g41473.t1	 2e-305
169-  4:	AVAG|g19902.t1	AVAG|g41472.t1	      0
169-  5:	AVAG|g19903.t1	AVAG|g41470.t1	 9e-145
169-  6:	AVAG|g19907.t1	AVAG|g41467.t1	  3e-84
169-  7:	AVAG|g19908.t1	AVAG|g41465.t1	 5e-267
169-  8:	AVAG|g19910.t1	AVAG|g41463.t1	      0
169-  9:	AVAG|g19911.t1	AVAG|g41462.t1	 6e-190
169- 10:	AVAG|g19912.t1	AVAG|g41461.t1	 3e-249
169- 11:	AVAG|g19914.t1	AVAG|g41459.t1	      0
169- 12:	AVAG|g19915.t1	AVAG|g41458.t1	      0
169- 13:	AVAG|g19916.t1	AVAG|g41457.t1	      0
169- 14:	AVAG|g19918.t1	AVAG|g41454.t1	 2e-214
169- 15:	AVAG|g19919.t1	AVAG|g41453.t1	 1e-118
169- 16:	AVAG|g19924.t1	AVAG|g41449.t1	  3e-40
169- 17:	AVAG|g19925.t1	AVAG|g41448.t1	 1e-176
169- 18:	AVAG|g19927.t1	AVAG|g41443.t1	 1e-139
169- 19:	AVAG|g19928.t1	AVAG|g41442.t1	 6e-118
169- 20:	AVAG|g19930.t1	AVAG|g41441.t1	  5e-30
169- 21:	AVAG|g19931.t1	AVAG|g41440.t1	      0
169- 22:	AVAG|g19932.t1	AVAG|g41438.t1	  2e-74
169- 23:	AVAG|g19934.t1	AVAG|g41437.t1	 1e-253
169- 24:	AVAG|g19935.t1	AVAG|g41436.t1	 3e-273
169- 25:	AVAG|g19936.t1	AVAG|g41435.t1	      0
169- 26:	AVAG|g19937.t1	AVAG|g41434.t1	      0
## Alignment 170: score=479.0 e_value=5e-20 N=10 Av112&Av55 plus
170-  0:	AVAG|g19914.t1	AVAG|g11983.t1	      0
170-  1:	AVAG|g19916.t1	AVAG|g11990.t1	 2e-249
170-  2:	AVAG|g19917.t1	AVAG|g11991.t1	 2e-135
170-  3:	AVAG|g19919.t1	AVAG|g11992.t1	  4e-51
170-  4:	AVAG|g19920.t1	AVAG|g11993.t1	 3e-193
170-  5:	AVAG|g19926.t1	AVAG|g11996.t1	 7e-156
170-  6:	AVAG|g19927.t1	AVAG|g12000.t1	  8e-47
170-  7:	AVAG|g19931.t1	AVAG|g12007.t1	      0
170-  8:	AVAG|g19932.t1	AVAG|g12008.t1	  3e-73
170-  9:	AVAG|g19934.t1	AVAG|g12009.t1	 3e-153
## Alignment 171: score=1787.0 e_value=2e-115 N=36 Av112&Av96 minus
171-  0:	AVAG|g19974.t1	AVAG|g17879.t1	      0
171-  1:	AVAG|g19975.t1	AVAG|g17874.t1	  3e-29
171-  2:	AVAG|g19976.t1	AVAG|g17873.t1	 1e-189
171-  3:	AVAG|g19977.t1	AVAG|g17872.t1	      0
171-  4:	AVAG|g19978.t1	AVAG|g17871.t1	      0
171-  5:	AVAG|g19979.t1	AVAG|g17870.t1	 1e-146
171-  6:	AVAG|g19980.t1	AVAG|g17869.t1	 2e-251
171-  7:	AVAG|g19981.t1	AVAG|g17868.t1	      0
171-  8:	AVAG|g19982.t1	AVAG|g17867.t1	  2e-53
171-  9:	AVAG|g19983.t1	AVAG|g17866.t1	      0
171- 10:	AVAG|g19984.t1	AVAG|g17865.t1	      0
171- 11:	AVAG|g19985.t1	AVAG|g17862.t1	      0
171- 12:	AVAG|g19986.t1	AVAG|g17861.t1	 2e-221
171- 13:	AVAG|g19988.t1	AVAG|g17860.t1	 2e-162
171- 14:	AVAG|g19989.t1	AVAG|g17859.t1	      0
171- 15:	AVAG|g19990.t1	AVAG|g17858.t1	 1e-208
171- 16:	AVAG|g19991.t1	AVAG|g17857.t1	  2e-99
171- 17:	AVAG|g19992.t1	AVAG|g17856.t1	 4e-252
171- 18:	AVAG|g19993.t1	AVAG|g17851.t1	 2e-198
171- 19:	AVAG|g19994.t1	AVAG|g17850.t1	 1e-106
171- 20:	AVAG|g19996.t1	AVAG|g17847.t1	  4e-57
171- 21:	AVAG|g19997.t1	AVAG|g17846.t1	  2e-48
171- 22:	AVAG|g19998.t1	AVAG|g17844.t1	 1e-221
171- 23:	AVAG|g19999.t1	AVAG|g17843.t1	      0
171- 24:	AVAG|g20000.t1	AVAG|g17842.t1	 1e-296
171- 25:	AVAG|g20002.t1	AVAG|g17840.t1	 1e-119
171- 26:	AVAG|g20003.t1	AVAG|g17839.t1	  4e-78
171- 27:	AVAG|g20004.t1	AVAG|g17837.t1	  4e-54
171- 28:	AVAG|g20005.t1	AVAG|g17835.t1	      0
171- 29:	AVAG|g20006.t1	AVAG|g17834.t1	      0
171- 30:	AVAG|g20007.t1	AVAG|g17832.t1	 2e-130
171- 31:	AVAG|g20008.t1	AVAG|g17831.t1	 3e-285
171- 32:	AVAG|g20009.t1	AVAG|g17830.t1	 2e-214
171- 33:	AVAG|g20010.t1	AVAG|g17829.t1	 1e-175
171- 34:	AVAG|g20011.t1	AVAG|g17828.t1	 4e-133
171- 35:	AVAG|g20012.t1	AVAG|g17827.t1	      0
## Alignment 172: score=250.0 e_value=4.4e-06 N=5 Av1125&Av30 plus
172-  0:	AVAG|g54795.t1	AVAG|g7279.t1	 2e-155
172-  1:	AVAG|g54796.t1	AVAG|g7280.t1	 1e-263
172-  2:	AVAG|g54797.t1	AVAG|g7281.t1	  2e-91
172-  3:	AVAG|g54798.t1	AVAG|g7282.t1	  1e-76
172-  4:	AVAG|g54799.t1	AVAG|g7283.t1	 2e-128
## Alignment 173: score=250.0 e_value=4.2e-06 N=5 Av1128&Av186 minus
173-  0:	AVAG|g54811.t1	AVAG|g27509.t1	  7e-57
173-  1:	AVAG|g54813.t1	AVAG|g27508.t1	      0
173-  2:	AVAG|g54814.t1	AVAG|g27507.t1	  1e-69
173-  3:	AVAG|g54815.t1	AVAG|g27506.t1	      0
173-  4:	AVAG|g54816.t1	AVAG|g27505.t1	      0
## Alignment 174: score=290.0 e_value=5.7e-09 N=6 Av113&Av131 minus
174-  0:	AVAG|g20066.t1	AVAG|g22072.t1	  8e-62
174-  1:	AVAG|g20067.t1	AVAG|g22071.t1	  1e-79
174-  2:	AVAG|g20070.t1	AVAG|g22068.t1	 7e-119
174-  3:	AVAG|g20072.t1	AVAG|g22064.t1	  1e-39
174-  4:	AVAG|g20074.t1	AVAG|g22062.t1	 9e-127
174-  5:	AVAG|g20076.t1	AVAG|g22056.t1	 3e-111
## Alignment 175: score=1273.0 e_value=2.9e-75 N=26 Av113&Av158 plus
175-  0:	AVAG|g20017.t1	AVAG|g24847.t1	  9e-25
175-  1:	AVAG|g20018.t1	AVAG|g24848.t1	  8e-21
175-  2:	AVAG|g20019.t1	AVAG|g24849.t1	      0
175-  3:	AVAG|g20020.t1	AVAG|g24850.t1	 4e-260
175-  4:	AVAG|g20022.t1	AVAG|g24855.t1	 2e-311
175-  5:	AVAG|g20023.t1	AVAG|g24856.t1	 3e-233
175-  6:	AVAG|g20027.t1	AVAG|g24857.t1	      0
175-  7:	AVAG|g20030.t1	AVAG|g24858.t1	 2e-119
175-  8:	AVAG|g20032.t1	AVAG|g24859.t1	 3e-276
175-  9:	AVAG|g20034.t1	AVAG|g24860.t1	 1e-111
175- 10:	AVAG|g20037.t1	AVAG|g24862.t1	 8e-176
175- 11:	AVAG|g20038.t1	AVAG|g24865.t1	 2e-123
175- 12:	AVAG|g20039.t1	AVAG|g24866.t1	      0
175- 13:	AVAG|g20040.t1	AVAG|g24867.t1	 2e-101
175- 14:	AVAG|g20045.t1	AVAG|g24869.t1	 1e-157
175- 15:	AVAG|g20047.t1	AVAG|g24870.t1	  3e-82
175- 16:	AVAG|g20048.t1	AVAG|g24871.t1	 5e-144
175- 17:	AVAG|g20049.t1	AVAG|g24872.t1	  2e-31
175- 18:	AVAG|g20051.t1	AVAG|g24873.t1	  1e-75
175- 19:	AVAG|g20052.t1	AVAG|g24874.t1	 1e-166
175- 20:	AVAG|g20056.t1	AVAG|g24879.t1	      0
175- 21:	AVAG|g20058.t1	AVAG|g24881.t1	 1e-156
175- 22:	AVAG|g20060.t1	AVAG|g24882.t1	 9e-203
175- 23:	AVAG|g20062.t1	AVAG|g24883.t1	 2e-190
175- 24:	AVAG|g20063.t1	AVAG|g24884.t1	 8e-204
175- 25:	AVAG|g20066.t1	AVAG|g24885.t1	  1e-71
## Alignment 176: score=1068.0 e_value=2e-62 N=22 Av113&Av23 plus
176-  0:	AVAG|g20076.t1	AVAG|g5901.t1	 2e-110
176-  1:	AVAG|g20077.t1	AVAG|g5903.t1	 5e-200
176-  2:	AVAG|g20080.t1	AVAG|g5904.t1	  1e-98
176-  3:	AVAG|g20082.t1	AVAG|g5906.t1	  3e-77
176-  4:	AVAG|g20084.t1	AVAG|g5910.t1	 3e-190
176-  5:	AVAG|g20085.t1	AVAG|g5911.t1	 1e-146
176-  6:	AVAG|g20087.t1	AVAG|g5915.t1	  1e-36
176-  7:	AVAG|g20088.t1	AVAG|g5917.t1	  8e-55
176-  8:	AVAG|g20089.t1	AVAG|g5918.t1	  7e-61
176-  9:	AVAG|g20093.t1	AVAG|g5920.t1	 2e-151
176- 10:	AVAG|g20094.t1	AVAG|g5921.t1	 3e-176
176- 11:	AVAG|g20097.t1	AVAG|g5922.t1	  2e-49
176- 12:	AVAG|g20098.t1	AVAG|g5923.t1	  2e-61
176- 13:	AVAG|g20100.t1	AVAG|g5927.t1	 5e-130
176- 14:	AVAG|g20101.t1	AVAG|g5928.t1	  5e-77
176- 15:	AVAG|g20105.t1	AVAG|g5929.t1	  3e-64
176- 16:	AVAG|g20106.t1	AVAG|g5932.t1	 2e-106
176- 17:	AVAG|g20110.t1	AVAG|g5933.t1	  4e-81
176- 18:	AVAG|g20111.t1	AVAG|g5934.t1	      0
176- 19:	AVAG|g20113.t1	AVAG|g5937.t1	 1e-233
176- 20:	AVAG|g20121.t1	AVAG|g5943.t1	  4e-29
176- 21:	AVAG|g20123.t1	AVAG|g5944.t1	      0
## Alignment 177: score=1945.0 e_value=6.3e-130 N=39 Av113&Av400 minus
177-  0:	AVAG|g20020.t1	AVAG|g41409.t1	      0
177-  1:	AVAG|g20021.t1	AVAG|g41408.t1	 6e-195
177-  2:	AVAG|g20022.t1	AVAG|g41407.t1	      0
177-  3:	AVAG|g20023.t1	AVAG|g41406.t1	 2e-248
177-  4:	AVAG|g20024.t1	AVAG|g41405.t1	      0
177-  5:	AVAG|g20025.t1	AVAG|g41404.t1	      0
177-  6:	AVAG|g20026.t1	AVAG|g41403.t1	 5e-108
177-  7:	AVAG|g20027.t1	AVAG|g41402.t1	      0
177-  8:	AVAG|g20028.t1	AVAG|g41401.t1	 6e-175
177-  9:	AVAG|g20030.t1	AVAG|g41400.t1	 4e-293
177- 10:	AVAG|g20031.t1	AVAG|g41399.t1	 7e-267
177- 11:	AVAG|g20032.t1	AVAG|g41398.t1	 9e-304
177- 12:	AVAG|g20034.t1	AVAG|g41397.t1	 4e-260
177- 13:	AVAG|g20035.t1	AVAG|g41396.t1	      0
177- 14:	AVAG|g20036.t1	AVAG|g41395.t1	 5e-141
177- 15:	AVAG|g20037.t1	AVAG|g41394.t1	      0
177- 16:	AVAG|g20038.t1	AVAG|g41393.t1	 2e-176
177- 17:	AVAG|g20039.t1	AVAG|g41392.t1	      0
177- 18:	AVAG|g20040.t1	AVAG|g41391.t1	 2e-101
177- 19:	AVAG|g20041.t1	AVAG|g41390.t1	  3e-80
177- 20:	AVAG|g20042.t1	AVAG|g41389.t1	  9e-47
177- 21:	AVAG|g20043.t1	AVAG|g41388.t1	      0
177- 22:	AVAG|g20044.t1	AVAG|g41387.t1	 6e-200
177- 23:	AVAG|g20045.t1	AVAG|g41386.t1	 8e-166
177- 24:	AVAG|g20047.t1	AVAG|g41385.t1	 2e-225
177- 25:	AVAG|g20048.t1	AVAG|g41384.t1	 1e-243
177- 26:	AVAG|g20049.t1	AVAG|g41383.t1	  4e-72
177- 27:	AVAG|g20050.t1	AVAG|g41382.t1	 6e-265
177- 28:	AVAG|g20051.t1	AVAG|g41381.t1	 4e-298
177- 29:	AVAG|g20052.t1	AVAG|g41380.t1	      0
177- 30:	AVAG|g20053.t1	AVAG|g41379.t1	  6e-88
177- 31:	AVAG|g20054.t1	AVAG|g41378.t1	 2e-215
177- 32:	AVAG|g20056.t1	AVAG|g41376.t1	      0
177- 33:	AVAG|g20057.t1	AVAG|g41375.t1	 2e-252
177- 34:	AVAG|g20059.t1	AVAG|g41374.t1	 7e-194
177- 35:	AVAG|g20060.t1	AVAG|g41373.t1	 1e-299
177- 36:	AVAG|g20062.t1	AVAG|g41371.t1	      0
177- 37:	AVAG|g20063.t1	AVAG|g41370.t1	      0
177- 38:	AVAG|g20064.t1	AVAG|g41369.t1	  6e-55
## Alignment 178: score=1319.0 e_value=8e-79 N=27 Av113&Av403 plus
178-  0:	AVAG|g20023.t1	AVAG|g41483.t1	  2e-62
178-  1:	AVAG|g20025.t1	AVAG|g41484.t1	 9e-159
178-  2:	AVAG|g20027.t1	AVAG|g41485.t1	      0
178-  3:	AVAG|g20030.t1	AVAG|g41487.t1	 1e-121
178-  4:	AVAG|g20032.t1	AVAG|g41488.t1	 3e-276
178-  5:	AVAG|g20034.t1	AVAG|g41489.t1	 1e-122
178-  6:	AVAG|g20037.t1	AVAG|g41491.t1	 1e-174
178-  7:	AVAG|g20038.t1	AVAG|g41494.t1	 2e-145
178-  8:	AVAG|g20039.t1	AVAG|g41495.t1	      0
178-  9:	AVAG|g20040.t1	AVAG|g41496.t1	 2e-101
178- 10:	AVAG|g20042.t1	AVAG|g41497.t1	  2e-13
178- 11:	AVAG|g20045.t1	AVAG|g41498.t1	 3e-157
178- 12:	AVAG|g20047.t1	AVAG|g41499.t1	  5e-79
178- 13:	AVAG|g20048.t1	AVAG|g41500.t1	 5e-144
178- 14:	AVAG|g20049.t1	AVAG|g41501.t1	  2e-31
178- 15:	AVAG|g20051.t1	AVAG|g41502.t1	  9e-76
178- 16:	AVAG|g20052.t1	AVAG|g41503.t1	 5e-166
178- 17:	AVAG|g20056.t1	AVAG|g41509.t1	      0
178- 18:	AVAG|g20058.t1	AVAG|g41511.t1	 1e-189
178- 19:	AVAG|g20060.t1	AVAG|g41512.t1	 3e-202
178- 20:	AVAG|g20062.t1	AVAG|g41513.t1	 4e-196
178- 21:	AVAG|g20063.t1	AVAG|g41514.t1	 1e-203
178- 22:	AVAG|g20066.t1	AVAG|g41515.t1	  6e-72
178- 23:	AVAG|g20067.t1	AVAG|g41519.t1	  1e-57
178- 24:	AVAG|g20070.t1	AVAG|g41522.t1	 1e-119
178- 25:	AVAG|g20072.t1	AVAG|g41525.t1	  7e-40
178- 26:	AVAG|g20074.t1	AVAG|g41527.t1	 1e-125
## Alignment 179: score=1445.0 e_value=4.7e-90 N=29 Av113&Av467 plus
179-  0:	AVAG|g20065.t1	AVAG|g44100.t1	 3e-184
179-  1:	AVAG|g20066.t1	AVAG|g44101.t1	 9e-285
179-  2:	AVAG|g20067.t1	AVAG|g44102.t1	      0
179-  3:	AVAG|g20068.t1	AVAG|g44103.t1	 2e-188
179-  4:	AVAG|g20069.t1	AVAG|g44104.t1	  9e-67
179-  5:	AVAG|g20070.t1	AVAG|g44105.t1	 9e-151
179-  6:	AVAG|g20071.t1	AVAG|g44106.t1	 2e-116
179-  7:	AVAG|g20072.t1	AVAG|g44107.t1	 2e-202
179-  8:	AVAG|g20074.t1	AVAG|g44109.t1	 1e-215
179-  9:	AVAG|g20076.t1	AVAG|g44111.t1	 5e-126
179- 10:	AVAG|g20077.t1	AVAG|g44112.t1	 5e-294
179- 11:	AVAG|g20078.t1	AVAG|g44113.t1	 1e-150
179- 12:	AVAG|g20080.t1	AVAG|g44114.t1	 2e-239
179- 13:	AVAG|g20081.t1	AVAG|g44115.t1	 9e-187
179- 14:	AVAG|g20082.t1	AVAG|g44116.t1	 4e-144
179- 15:	AVAG|g20083.t1	AVAG|g44117.t1	 5e-113
179- 16:	AVAG|g20084.t1	AVAG|g44118.t1	 2e-205
179- 17:	AVAG|g20085.t1	AVAG|g44119.t1	      0
179- 18:	AVAG|g20087.t1	AVAG|g44121.t1	 2e-104
179- 19:	AVAG|g20088.t1	AVAG|g44123.t1	  3e-66
179- 20:	AVAG|g20089.t1	AVAG|g44124.t1	 5e-163
179- 21:	AVAG|g20090.t1	AVAG|g44125.t1	  1e-79
179- 22:	AVAG|g20092.t1	AVAG|g44126.t1	      0
179- 23:	AVAG|g20093.t1	AVAG|g44128.t1	 3e-162
179- 24:	AVAG|g20094.t1	AVAG|g44129.t1	 9e-284
179- 25:	AVAG|g20096.t1	AVAG|g44131.t1	  4e-70
179- 26:	AVAG|g20097.t1	AVAG|g44132.t1	  3e-71
179- 27:	AVAG|g20098.t1	AVAG|g44133.t1	  2e-95
179- 28:	AVAG|g20100.t1	AVAG|g44135.t1	 4e-226
## Alignment 180: score=1096.0 e_value=2e-62 N=22 Av113&Av622 minus
180-  0:	AVAG|g20101.t1	AVAG|g48908.t1	 2e-208
180-  1:	AVAG|g20102.t1	AVAG|g48907.t1	      0
180-  2:	AVAG|g20103.t1	AVAG|g48906.t1	  2e-59
180-  3:	AVAG|g20104.t1	AVAG|g48905.t1	 1e-180
180-  4:	AVAG|g20105.t1	AVAG|g48904.t1	 2e-220
180-  5:	AVAG|g20106.t1	AVAG|g48903.t1	 3e-186
180-  6:	AVAG|g20107.t1	AVAG|g48902.t1	      0
180-  7:	AVAG|g20108.t1	AVAG|g48901.t1	      0
180-  8:	AVAG|g20109.t1	AVAG|g48900.t1	 5e-188
180-  9:	AVAG|g20110.t1	AVAG|g48899.t1	 2e-167
180- 10:	AVAG|g20111.t1	AVAG|g48898.t1	      0
180- 11:	AVAG|g20112.t1	AVAG|g48897.t1	  2e-38
180- 12:	AVAG|g20113.t1	AVAG|g48896.t1	 1e-304
180- 13:	AVAG|g20114.t1	AVAG|g48894.t1	 1e-193
180- 14:	AVAG|g20116.t1	AVAG|g48892.t1	      0
180- 15:	AVAG|g20117.t1	AVAG|g48891.t1	 2e-228
180- 16:	AVAG|g20118.t1	AVAG|g48890.t1	 6e-223
180- 17:	AVAG|g20119.t1	AVAG|g48889.t1	 7e-111
180- 18:	AVAG|g20121.t1	AVAG|g48887.t1	  3e-71
180- 19:	AVAG|g20122.t1	AVAG|g48885.t1	  3e-66
180- 20:	AVAG|g20123.t1	AVAG|g48884.t1	      0
180- 21:	AVAG|g20124.t1	AVAG|g48881.t1	      0
## Alignment 181: score=686.0 e_value=8.9e-32 N=14 Av113&Av732 plus
181-  0:	AVAG|g20077.t1	AVAG|g51151.t1	 2e-199
181-  1:	AVAG|g20078.t1	AVAG|g51152.t1	  3e-36
181-  2:	AVAG|g20080.t1	AVAG|g51153.t1	 3e-131
181-  3:	AVAG|g20082.t1	AVAG|g51155.t1	  5e-76
181-  4:	AVAG|g20084.t1	AVAG|g51159.t1	 1e-105
181-  5:	AVAG|g20085.t1	AVAG|g51160.t1	 6e-145
181-  6:	AVAG|g20087.t1	AVAG|g51164.t1	  1e-36
181-  7:	AVAG|g20088.t1	AVAG|g51166.t1	  4e-54
181-  8:	AVAG|g20089.t1	AVAG|g51167.t1	  9e-61
181-  9:	AVAG|g20093.t1	AVAG|g51169.t1	 8e-151
181- 10:	AVAG|g20094.t1	AVAG|g51170.t1	 5e-183
181- 11:	AVAG|g20097.t1	AVAG|g51172.t1	  1e-49
181- 12:	AVAG|g20098.t1	AVAG|g51173.t1	  6e-62
181- 13:	AVAG|g20100.t1	AVAG|g51177.t1	 3e-129
## Alignment 182: score=443.0 e_value=1.2e-17 N=9 Av114&Av164 plus
182-  0:	AVAG|g20216.t1	AVAG|g25431.t1	  3e-87
182-  1:	AVAG|g20217.t1	AVAG|g25434.t1	 1e-159
182-  2:	AVAG|g20218.t1	AVAG|g25435.t1	 2e-109
182-  3:	AVAG|g20219.t1	AVAG|g25436.t1	 1e-225
182-  4:	AVAG|g20220.t1	AVAG|g25438.t1	 3e-266
182-  5:	AVAG|g20224.t1	AVAG|g25442.t1	      0
182-  6:	AVAG|g20226.t1	AVAG|g25443.t1	  3e-93
182-  7:	AVAG|g20227.t1	AVAG|g25444.t1	 3e-198
182-  8:	AVAG|g20228.t1	AVAG|g25446.t1	 1e-149
## Alignment 183: score=1680.0 e_value=6.2e-116 N=35 Av114&Av2 minus
183-  0:	AVAG|g20128.t1	AVAG|g394.t1	 7e-241
183-  1:	AVAG|g20129.t1	AVAG|g393.t1	  5e-46
183-  2:	AVAG|g20130.t1	AVAG|g392.t1	 2e-100
183-  3:	AVAG|g20132.t1	AVAG|g389.t1	  3e-39
183-  4:	AVAG|g20139.t1	AVAG|g387.t1	  5e-32
183-  5:	AVAG|g20142.t1	AVAG|g385.t1	 4e-281
183-  6:	AVAG|g20146.t1	AVAG|g379.t1	      0
183-  7:	AVAG|g20147.t1	AVAG|g378.t1	  3e-80
183-  8:	AVAG|g20148.t1	AVAG|g368.t1	  8e-47
183-  9:	AVAG|g20149.t1	AVAG|g367.t1	  2e-79
183- 10:	AVAG|g20151.t1	AVAG|g366.t1	      0
183- 11:	AVAG|g20152.t1	AVAG|g364.t1	  1e-85
183- 12:	AVAG|g20154.t1	AVAG|g363.t1	 2e-290
183- 13:	AVAG|g20156.t1	AVAG|g362.t1	  5e-91
183- 14:	AVAG|g20158.t1	AVAG|g360.t1	 2e-158
183- 15:	AVAG|g20160.t1	AVAG|g359.t1	  4e-66
183- 16:	AVAG|g20162.t1	AVAG|g357.t1	  3e-96
183- 17:	AVAG|g20163.t1	AVAG|g354.t1	 2e-140
183- 18:	AVAG|g20165.t1	AVAG|g347.t1	  1e-26
183- 19:	AVAG|g20166.t1	AVAG|g346.t1	  2e-44
183- 20:	AVAG|g20168.t1	AVAG|g339.t1	 8e-172
183- 21:	AVAG|g20169.t1	AVAG|g337.t1	  3e-37
183- 22:	AVAG|g20170.t1	AVAG|g332.t1	  4e-66
183- 23:	AVAG|g20174.t1	AVAG|g326.t1	 2e-122
183- 24:	AVAG|g20176.t1	AVAG|g318.t1	  2e-18
183- 25:	AVAG|g20177.t1	AVAG|g316.t1	 6e-107
183- 26:	AVAG|g20178.t1	AVAG|g315.t1	  1e-91
183- 27:	AVAG|g20183.t1	AVAG|g310.t1	 4e-178
183- 28:	AVAG|g20184.t1	AVAG|g309.t1	 6e-127
183- 29:	AVAG|g20185.t1	AVAG|g307.t1	 2e-113
183- 30:	AVAG|g20186.t1	AVAG|g306.t1	 3e-100
183- 31:	AVAG|g20187.t1	AVAG|g305.t1	  6e-62
183- 32:	AVAG|g20188.t1	AVAG|g304.t1	  1e-83
183- 33:	AVAG|g20189.t1	AVAG|g298.t1	  1e-97
183- 34:	AVAG|g20190.t1	AVAG|g296.t1	 3e-213
## Alignment 184: score=3441.0 e_value=1.6e-268 N=69 Av114&Av26 plus
184-  0:	AVAG|g20128.t1	AVAG|g6477.t1	      0
184-  1:	AVAG|g20129.t1	AVAG|g6478.t1	 1e-151
184-  2:	AVAG|g20130.t1	AVAG|g6480.t1	 2e-143
184-  3:	AVAG|g20131.t1	AVAG|g6481.t1	 2e-122
184-  4:	AVAG|g20132.t1	AVAG|g6482.t1	  2e-75
184-  5:	AVAG|g20133.t1	AVAG|g6483.t1	 2e-212
184-  6:	AVAG|g20134.t1	AVAG|g6484.t1	      0
184-  7:	AVAG|g20135.t1	AVAG|g6485.t1	 2e-100
184-  8:	AVAG|g20136.t1	AVAG|g6486.t1	 8e-180
184-  9:	AVAG|g20137.t1	AVAG|g6487.t1	      0
184- 10:	AVAG|g20139.t1	AVAG|g6488.t1	  9e-91
184- 11:	AVAG|g20140.t1	AVAG|g6489.t1	 2e-131
184- 12:	AVAG|g20142.t1	AVAG|g6491.t1	      0
184- 13:	AVAG|g20143.t1	AVAG|g6492.t1	  1e-82
184- 14:	AVAG|g20145.t1	AVAG|g6494.t1	 8e-275
184- 15:	AVAG|g20146.t1	AVAG|g6495.t1	      0
184- 16:	AVAG|g20147.t1	AVAG|g6497.t1	 8e-127
184- 17:	AVAG|g20148.t1	AVAG|g6498.t1	 4e-121
184- 18:	AVAG|g20149.t1	AVAG|g6499.t1	 4e-137
184- 19:	AVAG|g20150.t1	AVAG|g6500.t1	  2e-79
184- 20:	AVAG|g20151.t1	AVAG|g6501.t1	      0
184- 21:	AVAG|g20152.t1	AVAG|g6502.t1	 4e-306
184- 22:	AVAG|g20153.t1	AVAG|g6503.t1	 6e-134
184- 23:	AVAG|g20154.t1	AVAG|g6504.t1	      0
184- 24:	AVAG|g20155.t1	AVAG|g6505.t1	 9e-233
184- 25:	AVAG|g20156.t1	AVAG|g6506.t1	 1e-288
184- 26:	AVAG|g20158.t1	AVAG|g6508.t1	 2e-310
184- 27:	AVAG|g20159.t1	AVAG|g6509.t1	      0
184- 28:	AVAG|g20160.t1	AVAG|g6510.t1	 5e-193
184- 29:	AVAG|g20162.t1	AVAG|g6511.t1	      0
184- 30:	AVAG|g20163.t1	AVAG|g6512.t1	 1e-250
184- 31:	AVAG|g20165.t1	AVAG|g6514.t1	  3e-54
184- 32:	AVAG|g20166.t1	AVAG|g6515.t1	  2e-81
184- 33:	AVAG|g20167.t1	AVAG|g6516.t1	  1e-88
184- 34:	AVAG|g20168.t1	AVAG|g6517.t1	      0
184- 35:	AVAG|g20169.t1	AVAG|g6518.t1	  1e-53
184- 36:	AVAG|g20170.t1	AVAG|g6523.t1	 3e-110
184- 37:	AVAG|g20171.t1	AVAG|g6524.t1	 3e-301
184- 38:	AVAG|g20172.t1	AVAG|g6525.t1	      0
184- 39:	AVAG|g20173.t1	AVAG|g6526.t1	      0
184- 40:	AVAG|g20174.t1	AVAG|g6527.t1	      0
184- 41:	AVAG|g20175.t1	AVAG|g6528.t1	 5e-211
184- 42:	AVAG|g20176.t1	AVAG|g6529.t1	  3e-93
184- 43:	AVAG|g20177.t1	AVAG|g6530.t1	 5e-185
184- 44:	AVAG|g20178.t1	AVAG|g6531.t1	 8e-126
184- 45:	AVAG|g20179.t1	AVAG|g6532.t1	      0
184- 46:	AVAG|g20180.t1	AVAG|g6533.t1	 1e-133
184- 47:	AVAG|g20183.t1	AVAG|g6536.t1	 3e-258
184- 48:	AVAG|g20184.t1	AVAG|g6537.t1	 2e-245
184- 49:	AVAG|g20185.t1	AVAG|g6538.t1	      0
184- 50:	AVAG|g20186.t1	AVAG|g6539.t1	 5e-196
184- 51:	AVAG|g20187.t1	AVAG|g6540.t1	 3e-119
184- 52:	AVAG|g20188.t1	AVAG|g6541.t1	 9e-131
184- 53:	AVAG|g20189.t1	AVAG|g6542.t1	 2e-186
184- 54:	AVAG|g20190.t1	AVAG|g6543.t1	      0
184- 55:	AVAG|g20191.t1	AVAG|g6544.t1	  7e-48
184- 56:	AVAG|g20193.t1	AVAG|g6546.t1	      0
184- 57:	AVAG|g20194.t1	AVAG|g6547.t1	  5e-39
184- 58:	AVAG|g20195.t1	AVAG|g6548.t1	 2e-310
184- 59:	AVAG|g20196.t1	AVAG|g6549.t1	 3e-104
184- 60:	AVAG|g20197.t1	AVAG|g6550.t1	      0
184- 61:	AVAG|g20198.t1	AVAG|g6551.t1	 1e-174
184- 62:	AVAG|g20199.t1	AVAG|g6552.t1	      0
184- 63:	AVAG|g20200.t1	AVAG|g6553.t1	  2e-86
184- 64:	AVAG|g20201.t1	AVAG|g6554.t1	 1e-209
184- 65:	AVAG|g20202.t1	AVAG|g6555.t1	      0
184- 66:	AVAG|g20203.t1	AVAG|g6556.t1	 3e-175
184- 67:	AVAG|g20204.t1	AVAG|g6557.t1	 3e-176
184- 68:	AVAG|g20205.t1	AVAG|g6558.t1	 1e-313
## Alignment 185: score=898.0 e_value=6.8e-46 N=18 Av114&Av26 minus
185-  0:	AVAG|g20209.t1	AVAG|g6601.t1	  2e-72
185-  1:	AVAG|g20212.t1	AVAG|g6600.t1	      0
185-  2:	AVAG|g20213.t1	AVAG|g6599.t1	      0
185-  3:	AVAG|g20214.t1	AVAG|g6598.t1	      0
185-  4:	AVAG|g20215.t1	AVAG|g6597.t1	      0
185-  5:	AVAG|g20216.t1	AVAG|g6596.t1	 7e-123
185-  6:	AVAG|g20217.t1	AVAG|g6595.t1	 9e-121
185-  7:	AVAG|g20218.t1	AVAG|g6594.t1	      0
185-  8:	AVAG|g20219.t1	AVAG|g6593.t1	 6e-292
185-  9:	AVAG|g20220.t1	AVAG|g6592.t1	      0
185- 10:	AVAG|g20222.t1	AVAG|g6590.t1	  5e-51
185- 11:	AVAG|g20223.t1	AVAG|g6589.t1	 4e-106
185- 12:	AVAG|g20224.t1	AVAG|g6588.t1	      0
185- 13:	AVAG|g20225.t1	AVAG|g6587.t1	  5e-46
185- 14:	AVAG|g20226.t1	AVAG|g6586.t1	 3e-129
185- 15:	AVAG|g20227.t1	AVAG|g6585.t1	 4e-228
185- 16:	AVAG|g20228.t1	AVAG|g6584.t1	      0
185- 17:	AVAG|g20229.t1	AVAG|g6583.t1	 7e-193
## Alignment 186: score=680.0 e_value=6.9e-33 N=14 Av114&Av364 minus
186-  0:	AVAG|g20142.t1	AVAG|g39590.t1	 5e-281
186-  1:	AVAG|g20146.t1	AVAG|g39585.t1	      0
186-  2:	AVAG|g20147.t1	AVAG|g39584.t1	  3e-80
186-  3:	AVAG|g20148.t1	AVAG|g39575.t1	  8e-49
186-  4:	AVAG|g20149.t1	AVAG|g39574.t1	  1e-79
186-  5:	AVAG|g20151.t1	AVAG|g39573.t1	      0
186-  6:	AVAG|g20152.t1	AVAG|g39571.t1	  1e-94
186-  7:	AVAG|g20154.t1	AVAG|g39570.t1	 2e-290
186-  8:	AVAG|g20156.t1	AVAG|g39569.t1	  2e-91
186-  9:	AVAG|g20158.t1	AVAG|g39567.t1	 2e-148
186- 10:	AVAG|g20159.t1	AVAG|g39566.t1	 2e-140
186- 11:	AVAG|g20160.t1	AVAG|g39565.t1	  1e-49
186- 12:	AVAG|g20162.t1	AVAG|g39563.t1	  2e-96
186- 13:	AVAG|g20163.t1	AVAG|g39560.t1	 1e-141
## Alignment 187: score=682.0 e_value=1.3e-33 N=14 Av114&Av452 plus
187-  0:	AVAG|g20205.t1	AVAG|g43513.t1	 8e-178
187-  1:	AVAG|g20206.t1	AVAG|g43514.t1	 2e-105
187-  2:	AVAG|g20212.t1	AVAG|g43515.t1	 1e-251
187-  3:	AVAG|g20213.t1	AVAG|g43516.t1	 7e-177
187-  4:	AVAG|g20214.t1	AVAG|g43517.t1	 6e-218
187-  5:	AVAG|g20216.t1	AVAG|g43522.t1	  1e-87
187-  6:	AVAG|g20217.t1	AVAG|g43525.t1	 2e-158
187-  7:	AVAG|g20218.t1	AVAG|g43526.t1	 2e-107
187-  8:	AVAG|g20219.t1	AVAG|g43527.t1	 1e-222
187-  9:	AVAG|g20220.t1	AVAG|g43529.t1	 3e-266
187- 10:	AVAG|g20224.t1	AVAG|g43533.t1	      0
187- 11:	AVAG|g20226.t1	AVAG|g43534.t1	  3e-92
187- 12:	AVAG|g20228.t1	AVAG|g43537.t1	 4e-155
187- 13:	AVAG|g20229.t1	AVAG|g43540.t1	  2e-47
## Alignment 188: score=444.0 e_value=4.3e-16 N=9 Av114&Av54 plus
188-  0:	AVAG|g20193.t1	AVAG|g11783.t1	  4e-83
188-  1:	AVAG|g20196.t1	AVAG|g11787.t1	  1e-56
188-  2:	AVAG|g20197.t1	AVAG|g11788.t1	 4e-305
188-  3:	AVAG|g20198.t1	AVAG|g11789.t1	  7e-91
188-  4:	AVAG|g20199.t1	AVAG|g11790.t1	 1e-265
188-  5:	AVAG|g20200.t1	AVAG|g11791.t1	  2e-55
188-  6:	AVAG|g20202.t1	AVAG|g11793.t1	      0
188-  7:	AVAG|g20203.t1	AVAG|g11794.t1	  4e-84
188-  8:	AVAG|g20205.t1	AVAG|g11797.t1	 9e-155
## Alignment 189: score=831.0 e_value=1.8e-46 N=17 Av114&Av54 minus
189-  0:	AVAG|g20177.t1	AVAG|g11832.t1	 1e-107
189-  1:	AVAG|g20178.t1	AVAG|g11831.t1	  2e-91
189-  2:	AVAG|g20183.t1	AVAG|g11825.t1	 3e-168
189-  3:	AVAG|g20184.t1	AVAG|g11824.t1	 2e-144
189-  4:	AVAG|g20185.t1	AVAG|g11822.t1	 7e-182
189-  5:	AVAG|g20186.t1	AVAG|g11821.t1	  2e-99
189-  6:	AVAG|g20187.t1	AVAG|g11820.t1	  3e-62
189-  7:	AVAG|g20188.t1	AVAG|g11819.t1	  1e-83
189-  8:	AVAG|g20189.t1	AVAG|g11813.t1	  9e-99
189-  9:	AVAG|g20190.t1	AVAG|g11810.t1	 1e-124
189- 10:	AVAG|g20193.t1	AVAG|g11807.t1	  4e-84
189- 11:	AVAG|g20196.t1	AVAG|g11805.t1	  3e-57
189- 12:	AVAG|g20197.t1	AVAG|g11804.t1	 5e-271
189- 13:	AVAG|g20198.t1	AVAG|g11803.t1	  2e-90
189- 14:	AVAG|g20199.t1	AVAG|g11802.t1	 2e-270
189- 15:	AVAG|g20200.t1	AVAG|g11801.t1	  3e-55
189- 16:	AVAG|g20206.t1	AVAG|g11796.t1	  1e-37
## Alignment 190: score=1021.0 e_value=2.2e-55 N=21 Av115&Av176 plus
190-  0:	AVAG|g20257.t1	AVAG|g26467.t1	 2e-250
190-  1:	AVAG|g20258.t1	AVAG|g26468.t1	 2e-109
190-  2:	AVAG|g20261.t1	AVAG|g26469.t1	 2e-189
190-  3:	AVAG|g20262.t1	AVAG|g26471.t1	      0
190-  4:	AVAG|g20263.t1	AVAG|g26472.t1	 1e-308
190-  5:	AVAG|g20265.t1	AVAG|g26473.t1	  1e-62
190-  6:	AVAG|g20266.t1	AVAG|g26474.t1	 1e-126
190-  7:	AVAG|g20267.t1	AVAG|g26475.t1	  2e-68
190-  8:	AVAG|g20268.t1	AVAG|g26476.t1	 9e-273
190-  9:	AVAG|g20270.t1	AVAG|g26477.t1	  3e-58
190- 10:	AVAG|g20274.t1	AVAG|g26481.t1	  3e-19
190- 11:	AVAG|g20278.t1	AVAG|g26484.t1	 6e-137
190- 12:	AVAG|g20280.t1	AVAG|g26486.t1	 3e-150
190- 13:	AVAG|g20284.t1	AVAG|g26488.t1	 3e-219
190- 14:	AVAG|g20286.t1	AVAG|g26489.t1	  1e-84
190- 15:	AVAG|g20289.t1	AVAG|g26493.t1	 2e-208
190- 16:	AVAG|g20290.t1	AVAG|g26494.t1	 9e-216
190- 17:	AVAG|g20293.t1	AVAG|g26495.t1	      0
190- 18:	AVAG|g20294.t1	AVAG|g26497.t1	      0
190- 19:	AVAG|g20302.t1	AVAG|g26499.t1	 7e-277
190- 20:	AVAG|g20306.t1	AVAG|g26503.t1	  3e-28
## Alignment 191: score=1265.0 e_value=1.5e-74 N=26 Av115&Av246 plus
191-  0:	AVAG|g20250.t1	AVAG|g32533.t1	 1e-167
191-  1:	AVAG|g20251.t1	AVAG|g32535.t1	 4e-225
191-  2:	AVAG|g20254.t1	AVAG|g32536.t1	 1e-138
191-  3:	AVAG|g20255.t1	AVAG|g32537.t1	 5e-171
191-  4:	AVAG|g20256.t1	AVAG|g32538.t1	 1e-173
191-  5:	AVAG|g20257.t1	AVAG|g32539.t1	 2e-236
191-  6:	AVAG|g20258.t1	AVAG|g32540.t1	 4e-127
191-  7:	AVAG|g20261.t1	AVAG|g32541.t1	 4e-189
191-  8:	AVAG|g20262.t1	AVAG|g32543.t1	 5e-213
191-  9:	AVAG|g20263.t1	AVAG|g32544.t1	 1e-306
191- 10:	AVAG|g20265.t1	AVAG|g32545.t1	  1e-62
191- 11:	AVAG|g20266.t1	AVAG|g32546.t1	 2e-126
191- 12:	AVAG|g20267.t1	AVAG|g32547.t1	  8e-68
191- 13:	AVAG|g20268.t1	AVAG|g32548.t1	 2e-259
191- 14:	AVAG|g20277.t1	AVAG|g32553.t1	  4e-57
191- 15:	AVAG|g20278.t1	AVAG|g32555.t1	 5e-138
191- 16:	AVAG|g20280.t1	AVAG|g32557.t1	 5e-151
191- 17:	AVAG|g20284.t1	AVAG|g32559.t1	 2e-131
191- 18:	AVAG|g20286.t1	AVAG|g32560.t1	  1e-84
191- 19:	AVAG|g20289.t1	AVAG|g32563.t1	 3e-208
191- 20:	AVAG|g20290.t1	AVAG|g32564.t1	 2e-216
191- 21:	AVAG|g20293.t1	AVAG|g32565.t1	      0
191- 22:	AVAG|g20294.t1	AVAG|g32567.t1	      0
191- 23:	AVAG|g20295.t1	AVAG|g32568.t1	  2e-21
191- 24:	AVAG|g20302.t1	AVAG|g32569.t1	      0
191- 25:	AVAG|g20308.t1	AVAG|g32572.t1	  2e-62
## Alignment 192: score=345.0 e_value=9.5e-11 N=7 Av115&Av266 minus
192-  0:	AVAG|g20232.t1	AVAG|g34024.t1	 3e-264
192-  1:	AVAG|g20235.t1	AVAG|g34022.t1	 8e-107
192-  2:	AVAG|g20237.t1	AVAG|g34021.t1	 5e-213
192-  3:	AVAG|g20238.t1	AVAG|g34020.t1	  4e-55
192-  4:	AVAG|g20240.t1	AVAG|g34018.t1	  1e-85
192-  5:	AVAG|g20241.t1	AVAG|g34017.t1	  7e-79
192-  6:	AVAG|g20243.t1	AVAG|g34016.t1	 1e-149
## Alignment 193: score=750.0 e_value=6.2e-36 N=15 Av115&Av31 minus
193-  0:	AVAG|g20231.t1	AVAG|g7440.t1	 1e-134
193-  1:	AVAG|g20232.t1	AVAG|g7439.t1	      0
193-  2:	AVAG|g20233.t1	AVAG|g7438.t1	 1e-210
193-  3:	AVAG|g20234.t1	AVAG|g7437.t1	 2e-139
193-  4:	AVAG|g20235.t1	AVAG|g7436.t1	 1e-211
193-  5:	AVAG|g20236.t1	AVAG|g7435.t1	 1e-123
193-  6:	AVAG|g20237.t1	AVAG|g7434.t1	      0
193-  7:	AVAG|g20238.t1	AVAG|g7433.t1	 1e-114
193-  8:	AVAG|g20239.t1	AVAG|g7432.t1	      0
193-  9:	AVAG|g20240.t1	AVAG|g7431.t1	      0
193- 10:	AVAG|g20241.t1	AVAG|g7430.t1	 2e-113
193- 11:	AVAG|g20242.t1	AVAG|g7429.t1	  3e-80
193- 12:	AVAG|g20243.t1	AVAG|g7428.t1	 1e-201
193- 13:	AVAG|g20244.t1	AVAG|g7427.t1	 2e-252
193- 14:	AVAG|g20245.t1	AVAG|g7426.t1	 5e-215
## Alignment 194: score=3484.0 e_value=1.8e-267 N=70 Av115&Av43 minus
194-  0:	AVAG|g20264.t1	AVAG|g9894.t1	  2e-81
194-  1:	AVAG|g20265.t1	AVAG|g9893.t1	 8e-109
194-  2:	AVAG|g20266.t1	AVAG|g9892.t1	      0
194-  3:	AVAG|g20267.t1	AVAG|g9891.t1	 8e-174
194-  4:	AVAG|g20268.t1	AVAG|g9889.t1	  6e-59
194-  5:	AVAG|g20269.t1	AVAG|g9888.t1	 4e-206
194-  6:	AVAG|g20271.t1	AVAG|g9886.t1	  4e-31
194-  7:	AVAG|g20276.t1	AVAG|g9883.t1	 4e-175
194-  8:	AVAG|g20278.t1	AVAG|g9881.t1	      0
194-  9:	AVAG|g20280.t1	AVAG|g9879.t1	 4e-305
194- 10:	AVAG|g20281.t1	AVAG|g9878.t1	 3e-182
194- 11:	AVAG|g20282.t1	AVAG|g9877.t1	      0
194- 12:	AVAG|g20283.t1	AVAG|g9876.t1	 3e-253
194- 13:	AVAG|g20284.t1	AVAG|g9875.t1	      0
194- 14:	AVAG|g20285.t1	AVAG|g9874.t1	 2e-164
194- 15:	AVAG|g20286.t1	AVAG|g9873.t1	      0
194- 16:	AVAG|g20287.t1	AVAG|g9872.t1	 7e-299
194- 17:	AVAG|g20289.t1	AVAG|g9869.t1	 4e-282
194- 18:	AVAG|g20290.t1	AVAG|g9868.t1	 2e-300
194- 19:	AVAG|g20291.t1	AVAG|g9867.t1	 6e-295
194- 20:	AVAG|g20292.t1	AVAG|g9866.t1	 1e-103
194- 21:	AVAG|g20293.t1	AVAG|g9865.t1	      0
194- 22:	AVAG|g20294.t1	AVAG|g9864.t1	      0
194- 23:	AVAG|g20295.t1	AVAG|g9863.t1	  2e-61
194- 24:	AVAG|g20297.t1	AVAG|g9861.t1	      0
194- 25:	AVAG|g20298.t1	AVAG|g9860.t1	 8e-141
194- 26:	AVAG|g20299.t1	AVAG|g9859.t1	  5e-72
194- 27:	AVAG|g20301.t1	AVAG|g9858.t1	  3e-74
194- 28:	AVAG|g20302.t1	AVAG|g9857.t1	      0
194- 29:	AVAG|g20303.t1	AVAG|g9856.t1	 1e-257
194- 30:	AVAG|g20304.t1	AVAG|g9855.t1	 6e-130
194- 31:	AVAG|g20305.t1	AVAG|g9854.t1	 1e-211
194- 32:	AVAG|g20306.t1	AVAG|g9853.t1	      0
194- 33:	AVAG|g20307.t1	AVAG|g9852.t1	 2e-277
194- 34:	AVAG|g20308.t1	AVAG|g9851.t1	 4e-179
194- 35:	AVAG|g20309.t1	AVAG|g9850.t1	 2e-164
194- 36:	AVAG|g20310.t1	AVAG|g9849.t1	 1e-120
194- 37:	AVAG|g20312.t1	AVAG|g9847.t1	 1e-128
194- 38:	AVAG|g20313.t1	AVAG|g9846.t1	 7e-314
194- 39:	AVAG|g20314.t1	AVAG|g9845.t1	 2e-187
194- 40:	AVAG|g20315.t1	AVAG|g9844.t1	 3e-103
194- 41:	AVAG|g20316.t1	AVAG|g9843.t1	 1e-281
194- 42:	AVAG|g20318.t1	AVAG|g9841.t1	 2e-122
194- 43:	AVAG|g20319.t1	AVAG|g9840.t1	 2e-204
194- 44:	AVAG|g20321.t1	AVAG|g9838.t1	      0
194- 45:	AVAG|g20322.t1	AVAG|g9833.t1	 9e-224
194- 46:	AVAG|g20324.t1	AVAG|g9832.t1	 2e-295
194- 47:	AVAG|g20325.t1	AVAG|g9831.t1	 4e-296
194- 48:	AVAG|g20326.t1	AVAG|g9830.t1	 2e-225
194- 49:	AVAG|g20327.t1	AVAG|g9829.t1	 7e-117
194- 50:	AVAG|g20328.t1	AVAG|g9827.t1	 1e-292
194- 51:	AVAG|g20329.t1	AVAG|g9826.t1	 6e-211
194- 52:	AVAG|g20330.t1	AVAG|g9825.t1	 6e-145
194- 53:	AVAG|g20331.t1	AVAG|g9824.t1	 1e-204
194- 54:	AVAG|g20332.t1	AVAG|g9823.t1	 4e-272
194- 55:	AVAG|g20333.t1	AVAG|g9822.t1	 5e-160
194- 56:	AVAG|g20334.t1	AVAG|g9821.t1	      0
194- 57:	AVAG|g20335.t1	AVAG|g9820.t1	 6e-305
194- 58:	AVAG|g20336.t1	AVAG|g9819.t1	  9e-81
194- 59:	AVAG|g20337.t1	AVAG|g9817.t1	      0
194- 60:	AVAG|g20338.t1	AVAG|g9816.t1	      0
194- 61:	AVAG|g20339.t1	AVAG|g9815.t1	      0
194- 62:	AVAG|g20340.t1	AVAG|g9814.t1	 4e-146
194- 63:	AVAG|g20341.t1	AVAG|g9813.t1	 7e-313
194- 64:	AVAG|g20342.t1	AVAG|g9812.t1	      0
194- 65:	AVAG|g20343.t1	AVAG|g9811.t1	 2e-176
194- 66:	AVAG|g20344.t1	AVAG|g9810.t1	 9e-246
194- 67:	AVAG|g20345.t1	AVAG|g9809.t1	 2e-249
194- 68:	AVAG|g20346.t1	AVAG|g9808.t1	 2e-243
194- 69:	AVAG|g20348.t1	AVAG|g9806.t1	 2e-169
## Alignment 195: score=773.0 e_value=1.1e-38 N=16 Av115&Av66 plus
195-  0:	AVAG|g20312.t1	AVAG|g13619.t1	  3e-89
195-  1:	AVAG|g20318.t1	AVAG|g13621.t1	 3e-104
195-  2:	AVAG|g20320.t1	AVAG|g13622.t1	 3e-306
195-  3:	AVAG|g20322.t1	AVAG|g13623.t1	  5e-72
195-  4:	AVAG|g20323.t1	AVAG|g13627.t1	 6e-181
195-  5:	AVAG|g20324.t1	AVAG|g13628.t1	  9e-40
195-  6:	AVAG|g20325.t1	AVAG|g13631.t1	 7e-184
195-  7:	AVAG|g20326.t1	AVAG|g13633.t1	  8e-60
195-  8:	AVAG|g20333.t1	AVAG|g13634.t1	 3e-105
195-  9:	AVAG|g20334.t1	AVAG|g13635.t1	      0
195- 10:	AVAG|g20335.t1	AVAG|g13636.t1	 2e-187
195- 11:	AVAG|g20336.t1	AVAG|g13638.t1	  4e-45
195- 12:	AVAG|g20337.t1	AVAG|g13640.t1	  1e-91
195- 13:	AVAG|g20339.t1	AVAG|g13641.t1	      0
195- 14:	AVAG|g20344.t1	AVAG|g13646.t1	  3e-78
195- 15:	AVAG|g20348.t1	AVAG|g13648.t1	 9e-100
## Alignment 196: score=899.0 e_value=8.1e-47 N=18 Av115&Av88 plus
196-  0:	AVAG|g20247.t1	AVAG|g16770.t1	 1e-131
196-  1:	AVAG|g20248.t1	AVAG|g16771.t1	 3e-144
196-  2:	AVAG|g20249.t1	AVAG|g16772.t1	 1e-246
196-  3:	AVAG|g20250.t1	AVAG|g16773.t1	 1e-207
196-  4:	AVAG|g20251.t1	AVAG|g16774.t1	 4e-274
196-  5:	AVAG|g20252.t1	AVAG|g16775.t1	      0
196-  6:	AVAG|g20253.t1	AVAG|g16776.t1	 1e-104
196-  7:	AVAG|g20254.t1	AVAG|g16777.t1	 6e-243
196-  8:	AVAG|g20255.t1	AVAG|g16779.t1	 5e-301
196-  9:	AVAG|g20256.t1	AVAG|g16780.t1	 5e-274
196- 10:	AVAG|g20257.t1	AVAG|g16781.t1	      0
196- 11:	AVAG|g20258.t1	AVAG|g16782.t1	 5e-214
196- 12:	AVAG|g20259.t1	AVAG|g16783.t1	  9e-41
196- 13:	AVAG|g20260.t1	AVAG|g16784.t1	  6e-80
196- 14:	AVAG|g20261.t1	AVAG|g16785.t1	      0
196- 15:	AVAG|g20262.t1	AVAG|g16786.t1	  9e-14
196- 16:	AVAG|g20263.t1	AVAG|g16787.t1	      0
196- 17:	AVAG|g20264.t1	AVAG|g16788.t1	      0
## Alignment 197: score=341.0 e_value=2.4e-10 N=7 Av115&Av902 plus
197-  0:	AVAG|g20326.t1	AVAG|g53350.t1	  4e-58
197-  1:	AVAG|g20333.t1	AVAG|g53351.t1	 3e-106
197-  2:	AVAG|g20334.t1	AVAG|g53352.t1	      0
197-  3:	AVAG|g20335.t1	AVAG|g53353.t1	 1e-192
197-  4:	AVAG|g20336.t1	AVAG|g53355.t1	  5e-44
197-  5:	AVAG|g20337.t1	AVAG|g53357.t1	  3e-91
197-  6:	AVAG|g20339.t1	AVAG|g53358.t1	      0
## Alignment 198: score=339.0 e_value=1.1e-10 N=7 Av115&Av932 plus
198-  0:	AVAG|g20312.t1	AVAG|g53594.t1	  3e-89
198-  1:	AVAG|g20318.t1	AVAG|g53596.t1	  6e-98
198-  2:	AVAG|g20320.t1	AVAG|g53597.t1	 2e-306
198-  3:	AVAG|g20322.t1	AVAG|g53598.t1	  5e-72
198-  4:	AVAG|g20323.t1	AVAG|g53602.t1	 1e-181
198-  5:	AVAG|g20324.t1	AVAG|g53603.t1	  2e-39
198-  6:	AVAG|g20325.t1	AVAG|g53606.t1	 3e-208
## Alignment 199: score=300.0 e_value=1.1e-07 N=6 Av1154&Av898 minus
199-  0:	AVAG|g54908.t1	AVAG|g53325.t1	 1e-174
199-  1:	AVAG|g54909.t1	AVAG|g53324.t1	 4e-182
199-  2:	AVAG|g54910.t1	AVAG|g53323.t1	 3e-194
199-  3:	AVAG|g54911.t1	AVAG|g53322.t1	 9e-124
199-  4:	AVAG|g54912.t1	AVAG|g53321.t1	 1e-234
199-  5:	AVAG|g54913.t1	AVAG|g53320.t1	      0
## Alignment 200: score=299.0 e_value=1.4e-08 N=6 Av1154&Av970 plus
200-  0:	AVAG|g54906.t1	AVAG|g53888.t1	  9e-61
200-  1:	AVAG|g54908.t1	AVAG|g53891.t1	 4e-161
200-  2:	AVAG|g54909.t1	AVAG|g53892.t1	 2e-180
200-  3:	AVAG|g54910.t1	AVAG|g53893.t1	 4e-194
200-  4:	AVAG|g54911.t1	AVAG|g53894.t1	 2e-113
200-  5:	AVAG|g54912.t1	AVAG|g53895.t1	 2e-232
## Alignment 201: score=250.0 e_value=9.2e-06 N=5 Av1159&Av557 minus
201-  0:	AVAG|g54929.t1	AVAG|g47152.t1	  1e-76
201-  1:	AVAG|g54930.t1	AVAG|g47151.t1	  2e-81
201-  2:	AVAG|g54931.t1	AVAG|g47150.t1	 4e-226
201-  3:	AVAG|g54932.t1	AVAG|g47149.t1	      0
201-  4:	AVAG|g54933.t1	AVAG|g47148.t1	      0
## Alignment 202: score=1987.0 e_value=2e-133 N=40 Av116&Av185 minus
202-  0:	AVAG|g20406.t1	AVAG|g27418.t1	  1e-94
202-  1:	AVAG|g20410.t1	AVAG|g27417.t1	 3e-165
202-  2:	AVAG|g20411.t1	AVAG|g27416.t1	 1e-210
202-  3:	AVAG|g20412.t1	AVAG|g27415.t1	  9e-95
202-  4:	AVAG|g20414.t1	AVAG|g27414.t1	 3e-291
202-  5:	AVAG|g20415.t1	AVAG|g27413.t1	  1e-67
202-  6:	AVAG|g20416.t1	AVAG|g27412.t1	  7e-86
202-  7:	AVAG|g20418.t1	AVAG|g27411.t1	      0
202-  8:	AVAG|g20419.t1	AVAG|g27410.t1	  2e-54
202-  9:	AVAG|g20423.t1	AVAG|g27407.t1	 7e-207
202- 10:	AVAG|g20424.t1	AVAG|g27405.t1	  4e-98
202- 11:	AVAG|g20426.t1	AVAG|g27403.t1	  2e-18
202- 12:	AVAG|g20427.t1	AVAG|g27402.t1	 3e-110
202- 13:	AVAG|g20428.t1	AVAG|g27401.t1	 3e-121
202- 14:	AVAG|g20429.t1	AVAG|g27400.t1	 6e-167
202- 15:	AVAG|g20430.t1	AVAG|g27399.t1	 2e-196
202- 16:	AVAG|g20431.t1	AVAG|g27398.t1	      0
202- 17:	AVAG|g20432.t1	AVAG|g27397.t1	 1e-306
202- 18:	AVAG|g20434.t1	AVAG|g27394.t1	      0
202- 19:	AVAG|g20435.t1	AVAG|g27393.t1	      0
202- 20:	AVAG|g20437.t1	AVAG|g27391.t1	 5e-103
202- 21:	AVAG|g20438.t1	AVAG|g27390.t1	      0
202- 22:	AVAG|g20439.t1	AVAG|g27389.t1	  2e-82
202- 23:	AVAG|g20440.t1	AVAG|g27388.t1	 2e-270
202- 24:	AVAG|g20442.t1	AVAG|g27386.t1	      0
202- 25:	AVAG|g20443.t1	AVAG|g27385.t1	      0
202- 26:	AVAG|g20444.t1	AVAG|g27384.t1	 6e-220
202- 27:	AVAG|g20445.t1	AVAG|g27383.t1	 3e-251
202- 28:	AVAG|g20446.t1	AVAG|g27382.t1	 8e-236
202- 29:	AVAG|g20447.t1	AVAG|g27381.t1	      0
202- 30:	AVAG|g20448.t1	AVAG|g27380.t1	 2e-301
202- 31:	AVAG|g20449.t1	AVAG|g27379.t1	  2e-92
202- 32:	AVAG|g20450.t1	AVAG|g27378.t1	 3e-142
202- 33:	AVAG|g20451.t1	AVAG|g27377.t1	 2e-101
202- 34:	AVAG|g20452.t1	AVAG|g27376.t1	  6e-41
202- 35:	AVAG|g20453.t1	AVAG|g27375.t1	 3e-159
202- 36:	AVAG|g20455.t1	AVAG|g27373.t1	 3e-223
202- 37:	AVAG|g20456.t1	AVAG|g27371.t1	 2e-180
202- 38:	AVAG|g20458.t1	AVAG|g27370.t1	      0
202- 39:	AVAG|g20459.t1	AVAG|g27369.t1	 5e-114
## Alignment 203: score=299.0 e_value=5.9e-08 N=6 Av116&Av19 minus
203-  0:	AVAG|g20461.t1	AVAG|g4951.t1	      0
203-  1:	AVAG|g20462.t1	AVAG|g4950.t1	      0
203-  2:	AVAG|g20463.t1	AVAG|g4949.t1	 2e-186
203-  3:	AVAG|g20464.t1	AVAG|g4947.t1	      0
203-  4:	AVAG|g20465.t1	AVAG|g4946.t1	 5e-253
203-  5:	AVAG|g20466.t1	AVAG|g4945.t1	 3e-145
## Alignment 204: score=731.0 e_value=2.2e-36 N=15 Av116&Av233 plus
204-  0:	AVAG|g20424.t1	AVAG|g31482.t1	 7e-158
204-  1:	AVAG|g20427.t1	AVAG|g31484.t1	  2e-49
204-  2:	AVAG|g20429.t1	AVAG|g31485.t1	  1e-90
204-  3:	AVAG|g20431.t1	AVAG|g31486.t1	      0
204-  4:	AVAG|g20434.t1	AVAG|g31488.t1	      0
204-  5:	AVAG|g20442.t1	AVAG|g31493.t1	      0
204-  6:	AVAG|g20443.t1	AVAG|g31494.t1	  7e-78
204-  7:	AVAG|g20444.t1	AVAG|g31497.t1	 6e-188
204-  8:	AVAG|g20447.t1	AVAG|g31498.t1	      0
204-  9:	AVAG|g20451.t1	AVAG|g31499.t1	  3e-97
204- 10:	AVAG|g20452.t1	AVAG|g31500.t1	  3e-36
204- 11:	AVAG|g20455.t1	AVAG|g31502.t1	 3e-119
204- 12:	AVAG|g20456.t1	AVAG|g31503.t1	 2e-259
204- 13:	AVAG|g20457.t1	AVAG|g31504.t1	 8e-263
204- 14:	AVAG|g20459.t1	AVAG|g31505.t1	  1e-66
## Alignment 205: score=2437.0 e_value=2.6e-175 N=49 Av116&Av35 plus
205-  0:	AVAG|g20349.t1	AVAG|g8341.t1	  1e-84
205-  1:	AVAG|g20350.t1	AVAG|g8347.t1	 3e-225
205-  2:	AVAG|g20351.t1	AVAG|g8348.t1	 1e-208
205-  3:	AVAG|g20353.t1	AVAG|g8349.t1	 9e-238
205-  4:	AVAG|g20354.t1	AVAG|g8350.t1	 1e-219
205-  5:	AVAG|g20355.t1	AVAG|g8351.t1	  5e-48
205-  6:	AVAG|g20356.t1	AVAG|g8352.t1	 2e-154
205-  7:	AVAG|g20357.t1	AVAG|g8353.t1	      0
205-  8:	AVAG|g20358.t1	AVAG|g8354.t1	      0
205-  9:	AVAG|g20360.t1	AVAG|g8356.t1	 8e-229
205- 10:	AVAG|g20361.t1	AVAG|g8357.t1	  2e-54
205- 11:	AVAG|g20364.t1	AVAG|g8360.t1	 1e-167
205- 12:	AVAG|g20365.t1	AVAG|g8361.t1	  2e-94
205- 13:	AVAG|g20366.t1	AVAG|g8362.t1	 1e-205
205- 14:	AVAG|g20368.t1	AVAG|g8363.t1	  4e-43
205- 15:	AVAG|g20369.t1	AVAG|g8365.t1	      0
205- 16:	AVAG|g20371.t1	AVAG|g8367.t1	 4e-130
205- 17:	AVAG|g20372.t1	AVAG|g8368.t1	      0
205- 18:	AVAG|g20373.t1	AVAG|g8369.t1	 3e-124
205- 19:	AVAG|g20374.t1	AVAG|g8370.t1	 6e-175
205- 20:	AVAG|g20375.t1	AVAG|g8371.t1	      0
205- 21:	AVAG|g20376.t1	AVAG|g8372.t1	 1e-105
205- 22:	AVAG|g20377.t1	AVAG|g8373.t1	 5e-239
205- 23:	AVAG|g20379.t1	AVAG|g8375.t1	 1e-150
205- 24:	AVAG|g20381.t1	AVAG|g8376.t1	  3e-72
205- 25:	AVAG|g20382.t1	AVAG|g8377.t1	 9e-272
205- 26:	AVAG|g20383.t1	AVAG|g8378.t1	 6e-244
205- 27:	AVAG|g20384.t1	AVAG|g8379.t1	 3e-168
205- 28:	AVAG|g20386.t1	AVAG|g8380.t1	 2e-130
205- 29:	AVAG|g20387.t1	AVAG|g8381.t1	      0
205- 30:	AVAG|g20388.t1	AVAG|g8382.t1	      0
205- 31:	AVAG|g20389.t1	AVAG|g8383.t1	      0
205- 32:	AVAG|g20390.t1	AVAG|g8384.t1	      0
205- 33:	AVAG|g20391.t1	AVAG|g8385.t1	 1e-183
205- 34:	AVAG|g20393.t1	AVAG|g8387.t1	      0
205- 35:	AVAG|g20394.t1	AVAG|g8388.t1	      0
205- 36:	AVAG|g20395.t1	AVAG|g8389.t1	 3e-182
205- 37:	AVAG|g20396.t1	AVAG|g8390.t1	 6e-123
205- 38:	AVAG|g20397.t1	AVAG|g8391.t1	 8e-236
205- 39:	AVAG|g20398.t1	AVAG|g8392.t1	      0
205- 40:	AVAG|g20399.t1	AVAG|g8393.t1	 2e-295
205- 41:	AVAG|g20400.t1	AVAG|g8394.t1	  2e-33
205- 42:	AVAG|g20401.t1	AVAG|g8395.t1	      0
205- 43:	AVAG|g20402.t1	AVAG|g8396.t1	      0
205- 44:	AVAG|g20403.t1	AVAG|g8397.t1	  7e-58
205- 45:	AVAG|g20404.t1	AVAG|g8398.t1	  3e-97
205- 46:	AVAG|g20405.t1	AVAG|g8399.t1	 3e-304
205- 47:	AVAG|g20406.t1	AVAG|g8401.t1	 3e-144
205- 48:	AVAG|g20407.t1	AVAG|g8402.t1	  9e-50
## Alignment 206: score=537.0 e_value=9.4e-23 N=11 Av116&Av58 plus
206-  0:	AVAG|g20438.t1	AVAG|g12357.t1	 3e-111
206-  1:	AVAG|g20442.t1	AVAG|g12363.t1	      0
206-  2:	AVAG|g20443.t1	AVAG|g12364.t1	  7e-78
206-  3:	AVAG|g20444.t1	AVAG|g12367.t1	 4e-189
206-  4:	AVAG|g20447.t1	AVAG|g12368.t1	      0
206-  5:	AVAG|g20451.t1	AVAG|g12369.t1	  3e-97
206-  6:	AVAG|g20452.t1	AVAG|g12370.t1	  3e-36
206-  7:	AVAG|g20455.t1	AVAG|g12372.t1	 2e-119
206-  8:	AVAG|g20456.t1	AVAG|g12373.t1	 4e-260
206-  9:	AVAG|g20457.t1	AVAG|g12374.t1	 8e-263
206- 10:	AVAG|g20459.t1	AVAG|g12375.t1	  4e-66
## Alignment 207: score=680.0 e_value=3.1e-31 N=14 Av116&Av592 minus
207-  0:	AVAG|g20387.t1	AVAG|g48178.t1	 2e-197
207-  1:	AVAG|g20389.t1	AVAG|g48177.t1	 7e-170
207-  2:	AVAG|g20390.t1	AVAG|g48176.t1	 2e-235
207-  3:	AVAG|g20393.t1	AVAG|g48175.t1	 1e-221
207-  4:	AVAG|g20395.t1	AVAG|g48174.t1	  1e-97
207-  5:	AVAG|g20396.t1	AVAG|g48173.t1	  4e-93
207-  6:	AVAG|g20398.t1	AVAG|g48172.t1	      0
207-  7:	AVAG|g20402.t1	AVAG|g48170.t1	      0
207-  8:	AVAG|g20405.t1	AVAG|g48168.t1	 3e-139
207-  9:	AVAG|g20406.t1	AVAG|g48167.t1	  4e-62
207- 10:	AVAG|g20410.t1	AVAG|g48165.t1	 5e-119
207- 11:	AVAG|g20412.t1	AVAG|g48164.t1	  2e-61
207- 12:	AVAG|g20415.t1	AVAG|g48163.t1	  2e-44
207- 13:	AVAG|g20421.t1	AVAG|g48159.t1	 1e-126
## Alignment 208: score=780.0 e_value=7.5e-40 N=16 Av116&Av6 plus
208-  0:	AVAG|g20349.t1	AVAG|g1786.t1	  3e-43
208-  1:	AVAG|g20350.t1	AVAG|g1787.t1	  6e-48
208-  2:	AVAG|g20351.t1	AVAG|g1788.t1	 1e-187
208-  3:	AVAG|g20354.t1	AVAG|g1790.t1	 2e-121
208-  4:	AVAG|g20356.t1	AVAG|g1794.t1	  2e-79
208-  5:	AVAG|g20357.t1	AVAG|g1796.t1	 7e-191
208-  6:	AVAG|g20358.t1	AVAG|g1797.t1	      0
208-  7:	AVAG|g20364.t1	AVAG|g1800.t1	 5e-150
208-  8:	AVAG|g20369.t1	AVAG|g1802.t1	      0
208-  9:	AVAG|g20371.t1	AVAG|g1804.t1	  1e-58
208- 10:	AVAG|g20372.t1	AVAG|g1806.t1	      0
208- 11:	AVAG|g20373.t1	AVAG|g1807.t1	  1e-46
208- 12:	AVAG|g20374.t1	AVAG|g1808.t1	 3e-130
208- 13:	AVAG|g20375.t1	AVAG|g1809.t1	      0
208- 14:	AVAG|g20377.t1	AVAG|g1810.t1	  2e-91
208- 15:	AVAG|g20383.t1	AVAG|g1813.t1	 3e-167
## Alignment 209: score=350.0 e_value=1.2e-10 N=7 Av1160&Av77 plus
209-  0:	AVAG|g54934.t1	AVAG|g15303.t1	      0
209-  1:	AVAG|g54935.t1	AVAG|g15304.t1	 4e-109
209-  2:	AVAG|g54936.t1	AVAG|g15305.t1	 6e-116
209-  3:	AVAG|g54937.t1	AVAG|g15306.t1	      0
209-  4:	AVAG|g54938.t1	AVAG|g15307.t1	 2e-132
209-  5:	AVAG|g54939.t1	AVAG|g15308.t1	      0
209-  6:	AVAG|g54940.t1	AVAG|g15309.t1	 6e-193
## Alignment 210: score=648.0 e_value=9.3e-29 N=13 Av117&Av299 plus
210-  0:	AVAG|g20512.t1	AVAG|g35959.t1	 8e-135
210-  1:	AVAG|g20513.t1	AVAG|g35960.t1	 3e-141
210-  2:	AVAG|g20514.t1	AVAG|g35961.t1	 3e-291
210-  3:	AVAG|g20515.t1	AVAG|g35962.t1	 5e-211
210-  4:	AVAG|g20516.t1	AVAG|g35963.t1	      0
210-  5:	AVAG|g20517.t1	AVAG|g35964.t1	 2e-201
210-  6:	AVAG|g20518.t1	AVAG|g35965.t1	  6e-68
210-  7:	AVAG|g20519.t1	AVAG|g35966.t1	 4e-248
210-  8:	AVAG|g20520.t1	AVAG|g35967.t1	  6e-63
210-  9:	AVAG|g20522.t1	AVAG|g35968.t1	      0
210- 10:	AVAG|g20524.t1	AVAG|g35970.t1	  6e-50
210- 11:	AVAG|g20525.t1	AVAG|g35971.t1	 2e-182
210- 12:	AVAG|g20526.t1	AVAG|g35972.t1	      0
## Alignment 211: score=1193.0 e_value=1.3e-68 N=24 Av117&Av441 minus
211-  0:	AVAG|g20482.t1	AVAG|g43095.t1	 2e-131
211-  1:	AVAG|g20483.t1	AVAG|g43094.t1	 7e-102
211-  2:	AVAG|g20484.t1	AVAG|g43092.t1	  3e-75
211-  3:	AVAG|g20486.t1	AVAG|g43091.t1	 4e-131
211-  4:	AVAG|g20488.t1	AVAG|g43089.t1	 1e-313
211-  5:	AVAG|g20490.t1	AVAG|g43087.t1	      0
211-  6:	AVAG|g20491.t1	AVAG|g43086.t1	 1e-156
211-  7:	AVAG|g20492.t1	AVAG|g43085.t1	 3e-126
211-  8:	AVAG|g20493.t1	AVAG|g43084.t1	 4e-143
211-  9:	AVAG|g20494.t1	AVAG|g43083.t1	 5e-205
211- 10:	AVAG|g20495.t1	AVAG|g43082.t1	      0
211- 11:	AVAG|g20497.t1	AVAG|g43081.t1	      0
211- 12:	AVAG|g20499.t1	AVAG|g43080.t1	  3e-50
211- 13:	AVAG|g20500.t1	AVAG|g43079.t1	 2e-175
211- 14:	AVAG|g20501.t1	AVAG|g43077.t1	 3e-188
211- 15:	AVAG|g20502.t1	AVAG|g43076.t1	      0
211- 16:	AVAG|g20503.t1	AVAG|g43075.t1	 1e-232
211- 17:	AVAG|g20504.t1	AVAG|g43073.t1	 2e-194
211- 18:	AVAG|g20505.t1	AVAG|g43072.t1	 7e-304
211- 19:	AVAG|g20506.t1	AVAG|g43071.t1	 3e-186
211- 20:	AVAG|g20507.t1	AVAG|g43070.t1	      0
211- 21:	AVAG|g20508.t1	AVAG|g43069.t1	      0
211- 22:	AVAG|g20509.t1	AVAG|g43068.t1	  6e-86
211- 23:	AVAG|g20510.t1	AVAG|g43067.t1	 8e-155
## Alignment 212: score=1124.0 e_value=6.1e-69 N=23 Av117&Av477 plus
212-  0:	AVAG|g20527.t1	AVAG|g44479.t1	 3e-192
212-  1:	AVAG|g20528.t1	AVAG|g44480.t1	 5e-294
212-  2:	AVAG|g20529.t1	AVAG|g44481.t1	      0
212-  3:	AVAG|g20539.t1	AVAG|g44486.t1	  5e-59
212-  4:	AVAG|g20540.t1	AVAG|g44487.t1	 7e-151
212-  5:	AVAG|g20543.t1	AVAG|g44489.t1	  4e-97
212-  6:	AVAG|g20544.t1	AVAG|g44490.t1	  8e-71
212-  7:	AVAG|g20546.t1	AVAG|g44491.t1	  8e-80
212-  8:	AVAG|g20551.t1	AVAG|g44495.t1	 2e-213
212-  9:	AVAG|g20552.t1	AVAG|g44496.t1	 5e-168
212- 10:	AVAG|g20553.t1	AVAG|g44497.t1	 5e-275
212- 11:	AVAG|g20554.t1	AVAG|g44498.t1	 2e-184
212- 12:	AVAG|g20555.t1	AVAG|g44499.t1	 1e-114
212- 13:	AVAG|g20558.t1	AVAG|g44501.t1	 8e-103
212- 14:	AVAG|g20562.t1	AVAG|g44502.t1	 3e-152
212- 15:	AVAG|g20563.t1	AVAG|g44503.t1	 9e-111
212- 16:	AVAG|g20564.t1	AVAG|g44504.t1	 2e-123
212- 17:	AVAG|g20565.t1	AVAG|g44506.t1	      0
212- 18:	AVAG|g20570.t1	AVAG|g44507.t1	 1e-159
212- 19:	AVAG|g20571.t1	AVAG|g44508.t1	      0
212- 20:	AVAG|g20573.t1	AVAG|g44509.t1	 2e-101
212- 21:	AVAG|g20575.t1	AVAG|g44511.t1	      0
212- 22:	AVAG|g20578.t1	AVAG|g44513.t1	  1e-33
## Alignment 213: score=350.0 e_value=3.8e-11 N=7 Av117&Av786 minus
213-  0:	AVAG|g20580.t1	AVAG|g52023.t1	 2e-231
213-  1:	AVAG|g20581.t1	AVAG|g52022.t1	      0
213-  2:	AVAG|g20582.t1	AVAG|g52021.t1	 8e-194
213-  3:	AVAG|g20583.t1	AVAG|g52020.t1	 8e-244
213-  4:	AVAG|g20584.t1	AVAG|g52019.t1	 8e-190
213-  5:	AVAG|g20585.t1	AVAG|g52018.t1	      0
213-  6:	AVAG|g20586.t1	AVAG|g52017.t1	 1e-284
## Alignment 214: score=300.0 e_value=8.9e-08 N=6 Av1173&Av557 plus
214-  0:	AVAG|g54978.t1	AVAG|g47170.t1	      0
214-  1:	AVAG|g54979.t1	AVAG|g47171.t1	 3e-250
214-  2:	AVAG|g54980.t1	AVAG|g47172.t1	      0
214-  3:	AVAG|g54981.t1	AVAG|g47173.t1	 1e-227
214-  4:	AVAG|g54982.t1	AVAG|g47174.t1	      0
214-  5:	AVAG|g54983.t1	AVAG|g47175.t1	  5e-32
## Alignment 215: score=300.0 e_value=2.8e-08 N=6 Av1177&Av325 minus
215-  0:	AVAG|g54995.t1	AVAG|g37482.t1	      0
215-  1:	AVAG|g54997.t1	AVAG|g37480.t1	 5e-172
215-  2:	AVAG|g54998.t1	AVAG|g37479.t1	  1e-67
215-  3:	AVAG|g54999.t1	AVAG|g37478.t1	 2e-224
215-  4:	AVAG|g55000.t1	AVAG|g37477.t1	      0
215-  5:	AVAG|g55001.t1	AVAG|g37476.t1	  4e-55
## Alignment 216: score=250.0 e_value=4.2e-06 N=5 Av1178&Av95 minus
216-  0:	AVAG|g55002.t1	AVAG|g17717.t1	      0
216-  1:	AVAG|g55004.t1	AVAG|g17715.t1	 2e-113
216-  2:	AVAG|g55005.t1	AVAG|g17714.t1	  6e-61
216-  3:	AVAG|g55006.t1	AVAG|g17713.t1	 4e-279
216-  4:	AVAG|g55007.t1	AVAG|g17712.t1	      0
## Alignment 217: score=679.0 e_value=4.1e-32 N=14 Av118&Av138 minus
217-  0:	AVAG|g20601.t1	AVAG|g22831.t1	      0
217-  1:	AVAG|g20602.t1	AVAG|g22830.t1	 3e-163
217-  2:	AVAG|g20603.t1	AVAG|g22826.t1	  2e-55
217-  3:	AVAG|g20605.t1	AVAG|g22820.t1	  2e-54
217-  4:	AVAG|g20606.t1	AVAG|g22817.t1	  4e-63
217-  5:	AVAG|g20607.t1	AVAG|g22816.t1	 1e-183
217-  6:	AVAG|g20608.t1	AVAG|g22815.t1	  6e-40
217-  7:	AVAG|g20609.t1	AVAG|g22814.t1	  3e-72
217-  8:	AVAG|g20612.t1	AVAG|g22811.t1	  2e-74
217-  9:	AVAG|g20613.t1	AVAG|g22810.t1	  2e-99
217- 10:	AVAG|g20616.t1	AVAG|g22807.t1	  1e-27
217- 11:	AVAG|g20619.t1	AVAG|g22800.t1	 5e-125
217- 12:	AVAG|g20622.t1	AVAG|g22793.t1	  8e-57
217- 13:	AVAG|g20623.t1	AVAG|g22792.t1	      0
## Alignment 218: score=539.0 e_value=6.8e-22 N=11 Av118&Av138 minus
218-  0:	AVAG|g20601.t1	AVAG|g22751.t1	      0
218-  1:	AVAG|g20602.t1	AVAG|g22750.t1	 2e-163
218-  2:	AVAG|g20603.t1	AVAG|g22746.t1	  4e-55
218-  3:	AVAG|g20605.t1	AVAG|g22741.t1	  2e-51
218-  4:	AVAG|g20606.t1	AVAG|g22739.t1	  2e-99
218-  5:	AVAG|g20607.t1	AVAG|g22737.t1	 1e-264
218-  6:	AVAG|g20608.t1	AVAG|g22736.t1	  6e-40
218-  7:	AVAG|g20609.t1	AVAG|g22735.t1	  5e-72
218-  8:	AVAG|g20612.t1	AVAG|g22732.t1	  3e-74
218-  9:	AVAG|g20613.t1	AVAG|g22731.t1	  2e-99
218- 10:	AVAG|g20616.t1	AVAG|g22728.t1	  5e-27
## Alignment 219: score=534.0 e_value=4.3e-23 N=11 Av118&Av212 plus
219-  0:	AVAG|g20660.t1	AVAG|g29826.t1	  6e-82
219-  1:	AVAG|g20661.t1	AVAG|g29827.t1	  8e-79
219-  2:	AVAG|g20662.t1	AVAG|g29828.t1	 8e-187
219-  3:	AVAG|g20663.t1	AVAG|g29829.t1	 1e-145
219-  4:	AVAG|g20664.t1	AVAG|g29834.t1	 2e-176
219-  5:	AVAG|g20665.t1	AVAG|g29836.t1	      0
219-  6:	AVAG|g20666.t1	AVAG|g29837.t1	 1e-197
219-  7:	AVAG|g20668.t1	AVAG|g29846.t1	  2e-38
219-  8:	AVAG|g20670.t1	AVAG|g29848.t1	 4e-303
219-  9:	AVAG|g20673.t1	AVAG|g29849.t1	 2e-236
219- 10:	AVAG|g20674.t1	AVAG|g29850.t1	  3e-78
## Alignment 220: score=942.0 e_value=2.7e-49 N=19 Av118&Av307 minus
220-  0:	AVAG|g20632.t1	AVAG|g36525.t1	 3e-262
220-  1:	AVAG|g20635.t1	AVAG|g36524.t1	 5e-126
220-  2:	AVAG|g20636.t1	AVAG|g36523.t1	 1e-137
220-  3:	AVAG|g20637.t1	AVAG|g36522.t1	 8e-267
220-  4:	AVAG|g20639.t1	AVAG|g36520.t1	      0
220-  5:	AVAG|g20642.t1	AVAG|g36519.t1	 1e-254
220-  6:	AVAG|g20643.t1	AVAG|g36518.t1	 2e-111
220-  7:	AVAG|g20644.t1	AVAG|g36516.t1	 1e-116
220-  8:	AVAG|g20645.t1	AVAG|g36515.t1	 1e-204
220-  9:	AVAG|g20646.t1	AVAG|g36512.t1	  3e-64
220- 10:	AVAG|g20647.t1	AVAG|g36511.t1	      0
220- 11:	AVAG|g20648.t1	AVAG|g36510.t1	      0
220- 12:	AVAG|g20649.t1	AVAG|g36507.t1	 5e-253
220- 13:	AVAG|g20650.t1	AVAG|g36506.t1	 6e-143
220- 14:	AVAG|g20651.t1	AVAG|g36505.t1	 2e-176
220- 15:	AVAG|g20652.t1	AVAG|g36504.t1	      0
220- 16:	AVAG|g20654.t1	AVAG|g36503.t1	 1e-160
220- 17:	AVAG|g20656.t1	AVAG|g36501.t1	 2e-103
220- 18:	AVAG|g20657.t1	AVAG|g36500.t1	 1e-197
## Alignment 221: score=250.0 e_value=8.5e-06 N=5 Av118&Av354 plus
221-  0:	AVAG|g20588.t1	AVAG|g39052.t1	 4e-238
221-  1:	AVAG|g20589.t1	AVAG|g39053.t1	 1e-102
221-  2:	AVAG|g20590.t1	AVAG|g39054.t1	      0
221-  3:	AVAG|g20591.t1	AVAG|g39055.t1	 6e-175
221-  4:	AVAG|g20592.t1	AVAG|g39056.t1	  2e-94
## Alignment 222: score=296.0 e_value=6.7e-09 N=6 Av118&Av398 plus
222-  0:	AVAG|g20682.t1	AVAG|g41317.t1	  3e-89
222-  1:	AVAG|g20683.t1	AVAG|g41319.t1	 2e-100
222-  2:	AVAG|g20684.t1	AVAG|g41320.t1	 5e-112
222-  3:	AVAG|g20685.t1	AVAG|g41321.t1	 1e-239
222-  4:	AVAG|g20686.t1	AVAG|g41323.t1	      0
222-  5:	AVAG|g20688.t1	AVAG|g41326.t1	  2e-71
## Alignment 223: score=737.0 e_value=1.2e-36 N=15 Av118&Av47 plus
223-  0:	AVAG|g20689.t1	AVAG|g10426.t1	  5e-41
223-  1:	AVAG|g20692.t1	AVAG|g10429.t1	 6e-228
223-  2:	AVAG|g20696.t1	AVAG|g10430.t1	 1e-127
223-  3:	AVAG|g20697.t1	AVAG|g10431.t1	 9e-133
223-  4:	AVAG|g20698.t1	AVAG|g10432.t1	 7e-128
223-  5:	AVAG|g20699.t1	AVAG|g10433.t1	  2e-88
223-  6:	AVAG|g20700.t1	AVAG|g10434.t1	  8e-37
223-  7:	AVAG|g20702.t1	AVAG|g10435.t1	 7e-253
223-  8:	AVAG|g20703.t1	AVAG|g10436.t1	 8e-279
223-  9:	AVAG|g20704.t1	AVAG|g10437.t1	 4e-159
223- 10:	AVAG|g20705.t1	AVAG|g10439.t1	 5e-131
223- 11:	AVAG|g20706.t1	AVAG|g10440.t1	  6e-99
223- 12:	AVAG|g20713.t1	AVAG|g10441.t1	  7e-82
223- 13:	AVAG|g20714.t1	AVAG|g10442.t1	      0
223- 14:	AVAG|g20715.t1	AVAG|g10443.t1	  8e-62
## Alignment 224: score=599.0 e_value=5.9e-26 N=12 Av118&Av505 plus
224-  0:	AVAG|g20611.t1	AVAG|g45481.t1	 3e-188
224-  1:	AVAG|g20612.t1	AVAG|g45482.t1	 3e-200
224-  2:	AVAG|g20613.t1	AVAG|g45483.t1	 2e-137
224-  3:	AVAG|g20614.t1	AVAG|g45484.t1	  2e-70
224-  4:	AVAG|g20616.t1	AVAG|g45486.t1	      0
224-  5:	AVAG|g20617.t1	AVAG|g45487.t1	  2e-66
224-  6:	AVAG|g20618.t1	AVAG|g45488.t1	 9e-169
224-  7:	AVAG|g20619.t1	AVAG|g45489.t1	      0
224-  8:	AVAG|g20621.t1	AVAG|g45491.t1	 4e-104
224-  9:	AVAG|g20622.t1	AVAG|g45492.t1	  4e-87
224- 10:	AVAG|g20623.t1	AVAG|g45493.t1	      0
224- 11:	AVAG|g20624.t1	AVAG|g45494.t1	      0
## Alignment 225: score=2134.0 e_value=1e-145 N=43 Av118&Av60 minus
225-  0:	AVAG|g20658.t1	AVAG|g12723.t1	 3e-268
225-  1:	AVAG|g20659.t1	AVAG|g12722.t1	 1e-177
225-  2:	AVAG|g20660.t1	AVAG|g12721.t1	 7e-197
225-  3:	AVAG|g20661.t1	AVAG|g12720.t1	  5e-95
225-  4:	AVAG|g20662.t1	AVAG|g12718.t1	  2e-64
225-  5:	AVAG|g20664.t1	AVAG|g12717.t1	      0
225-  6:	AVAG|g20665.t1	AVAG|g12716.t1	      0
225-  7:	AVAG|g20666.t1	AVAG|g12715.t1	      0
225-  8:	AVAG|g20667.t1	AVAG|g12714.t1	  5e-32
225-  9:	AVAG|g20668.t1	AVAG|g12713.t1	  3e-61
225- 10:	AVAG|g20670.t1	AVAG|g12711.t1	      0
225- 11:	AVAG|g20672.t1	AVAG|g12709.t1	  7e-95
225- 12:	AVAG|g20675.t1	AVAG|g12707.t1	  2e-89
225- 13:	AVAG|g20676.t1	AVAG|g12706.t1	 1e-150
225- 14:	AVAG|g20677.t1	AVAG|g12705.t1	 6e-263
225- 15:	AVAG|g20678.t1	AVAG|g12704.t1	 2e-307
225- 16:	AVAG|g20679.t1	AVAG|g12703.t1	      0
225- 17:	AVAG|g20680.t1	AVAG|g12702.t1	 1e-213
225- 18:	AVAG|g20681.t1	AVAG|g12701.t1	  2e-88
225- 19:	AVAG|g20682.t1	AVAG|g12700.t1	 2e-213
225- 20:	AVAG|g20683.t1	AVAG|g12699.t1	 3e-166
225- 21:	AVAG|g20684.t1	AVAG|g12698.t1	 3e-181
225- 22:	AVAG|g20685.t1	AVAG|g12696.t1	  4e-82
225- 23:	AVAG|g20686.t1	AVAG|g12695.t1	      0
225- 24:	AVAG|g20687.t1	AVAG|g12694.t1	 8e-192
225- 25:	AVAG|g20688.t1	AVAG|g12693.t1	      0
225- 26:	AVAG|g20689.t1	AVAG|g12692.t1	 5e-222
225- 27:	AVAG|g20691.t1	AVAG|g12688.t1	  6e-65
225- 28:	AVAG|g20693.t1	AVAG|g12687.t1	 2e-104
225- 29:	AVAG|g20694.t1	AVAG|g12686.t1	      0
225- 30:	AVAG|g20695.t1	AVAG|g12684.t1	      0
225- 31:	AVAG|g20696.t1	AVAG|g12683.t1	 2e-167
225- 32:	AVAG|g20697.t1	AVAG|g12681.t1	 1e-101
225- 33:	AVAG|g20698.t1	AVAG|g12680.t1	 2e-182
225- 34:	AVAG|g20699.t1	AVAG|g12679.t1	 8e-118
225- 35:	AVAG|g20700.t1	AVAG|g12678.t1	  4e-39
225- 36:	AVAG|g20701.t1	AVAG|g12677.t1	  4e-35
225- 37:	AVAG|g20702.t1	AVAG|g12676.t1	      0
225- 38:	AVAG|g20703.t1	AVAG|g12675.t1	 3e-300
225- 39:	AVAG|g20704.t1	AVAG|g12674.t1	      0
225- 40:	AVAG|g20706.t1	AVAG|g12673.t1	 1e-223
225- 41:	AVAG|g20707.t1	AVAG|g12672.t1	 1e-155
225- 42:	AVAG|g20712.t1	AVAG|g12671.t1	 3e-147
## Alignment 226: score=349.0 e_value=1.3e-11 N=7 Av118&Av69 plus
226-  0:	AVAG|g20624.t1	AVAG|g14227.t1	      0
226-  1:	AVAG|g20626.t1	AVAG|g14230.t1	 1e-107
226-  2:	AVAG|g20627.t1	AVAG|g14231.t1	 2e-221
226-  3:	AVAG|g20628.t1	AVAG|g14232.t1	 1e-132
226-  4:	AVAG|g20629.t1	AVAG|g14233.t1	  5e-99
226-  5:	AVAG|g20630.t1	AVAG|g14234.t1	  3e-82
226-  6:	AVAG|g20631.t1	AVAG|g14235.t1	 5e-244
## Alignment 227: score=886.0 e_value=2.3e-46 N=18 Av118&Av79 plus
227-  0:	AVAG|g20678.t1	AVAG|g15579.t1	 3e-225
227-  1:	AVAG|g20679.t1	AVAG|g15580.t1	      0
227-  2:	AVAG|g20680.t1	AVAG|g15581.t1	 7e-135
227-  3:	AVAG|g20682.t1	AVAG|g15583.t1	  9e-94
227-  4:	AVAG|g20683.t1	AVAG|g15585.t1	 2e-100
227-  5:	AVAG|g20684.t1	AVAG|g15586.t1	 2e-113
227-  6:	AVAG|g20685.t1	AVAG|g15587.t1	 1e-238
227-  7:	AVAG|g20686.t1	AVAG|g15589.t1	      0
227-  8:	AVAG|g20688.t1	AVAG|g15592.t1	  3e-72
227-  9:	AVAG|g20689.t1	AVAG|g15597.t1	  6e-41
227- 10:	AVAG|g20692.t1	AVAG|g15600.t1	 9e-206
227- 11:	AVAG|g20696.t1	AVAG|g15601.t1	 2e-126
227- 12:	AVAG|g20697.t1	AVAG|g15602.t1	 9e-133
227- 13:	AVAG|g20698.t1	AVAG|g15603.t1	 4e-128
227- 14:	AVAG|g20699.t1	AVAG|g15604.t1	  2e-85
227- 15:	AVAG|g20700.t1	AVAG|g15605.t1	  6e-37
227- 16:	AVAG|g20702.t1	AVAG|g15606.t1	 9e-253
227- 17:	AVAG|g20703.t1	AVAG|g15607.t1	 3e-279
## Alignment 228: score=584.0 e_value=1.6e-25 N=12 Av118&Av79 plus
228-  0:	AVAG|g20660.t1	AVAG|g15541.t1	  6e-82
228-  1:	AVAG|g20661.t1	AVAG|g15542.t1	  8e-79
228-  2:	AVAG|g20662.t1	AVAG|g15543.t1	 6e-187
228-  3:	AVAG|g20663.t1	AVAG|g15544.t1	 2e-147
228-  4:	AVAG|g20664.t1	AVAG|g15549.t1	 9e-177
228-  5:	AVAG|g20665.t1	AVAG|g15551.t1	      0
228-  6:	AVAG|g20666.t1	AVAG|g15552.t1	 3e-197
228-  7:	AVAG|g20668.t1	AVAG|g15559.t1	  2e-38
228-  8:	AVAG|g20670.t1	AVAG|g15561.t1	 1e-313
228-  9:	AVAG|g20672.t1	AVAG|g15562.t1	  3e-78
228- 10:	AVAG|g20674.t1	AVAG|g15564.t1	  6e-79
228- 11:	AVAG|g20677.t1	AVAG|g15566.t1	 2e-159
## Alignment 229: score=590.0 e_value=1.2e-24 N=12 Av118&Av82 plus
229-  0:	AVAG|g20641.t1	AVAG|g15977.t1	      0
229-  1:	AVAG|g20642.t1	AVAG|g15978.t1	 2e-200
229-  2:	AVAG|g20643.t1	AVAG|g15979.t1	  3e-53
229-  3:	AVAG|g20644.t1	AVAG|g15981.t1	 2e-216
229-  4:	AVAG|g20645.t1	AVAG|g15982.t1	 1e-146
229-  5:	AVAG|g20646.t1	AVAG|g15983.t1	  2e-74
229-  6:	AVAG|g20648.t1	AVAG|g15986.t1	 2e-188
229-  7:	AVAG|g20649.t1	AVAG|g15988.t1	 1e-190
229-  8:	AVAG|g20651.t1	AVAG|g15991.t1	 3e-134
229-  9:	AVAG|g20654.t1	AVAG|g15992.t1	  2e-71
229- 10:	AVAG|g20656.t1	AVAG|g15995.t1	  1e-71
229- 11:	AVAG|g20657.t1	AVAG|g15996.t1	 2e-144
## Alignment 230: score=394.0 e_value=7.6e-14 N=8 Av119&Av12 minus
230-  0:	AVAG|g20803.t1	AVAG|g3483.t1	 6e-159
230-  1:	AVAG|g20807.t1	AVAG|g3480.t1	  1e-94
230-  2:	AVAG|g20808.t1	AVAG|g3479.t1	      0
230-  3:	AVAG|g20810.t1	AVAG|g3477.t1	  3e-41
230-  4:	AVAG|g20811.t1	AVAG|g3475.t1	  2e-71
230-  5:	AVAG|g20812.t1	AVAG|g3474.t1	 2e-113
230-  6:	AVAG|g20815.t1	AVAG|g3471.t1	 8e-140
230-  7:	AVAG|g20816.t1	AVAG|g3469.t1	      0
## Alignment 231: score=4440.0 e_value=0 N=89 Av119&Av2 plus
231-  0:	AVAG|g20716.t1	AVAG|g387.t1	 8e-121
231-  1:	AVAG|g20717.t1	AVAG|g388.t1	      0
231-  2:	AVAG|g20718.t1	AVAG|g389.t1	  1e-69
231-  3:	AVAG|g20719.t1	AVAG|g391.t1	 4e-224
231-  4:	AVAG|g20720.t1	AVAG|g392.t1	      0
231-  5:	AVAG|g20721.t1	AVAG|g393.t1	 2e-129
231-  6:	AVAG|g20722.t1	AVAG|g394.t1	      0
231-  7:	AVAG|g20723.t1	AVAG|g395.t1	 1e-246
231-  8:	AVAG|g20724.t1	AVAG|g396.t1	      0
231-  9:	AVAG|g20726.t1	AVAG|g398.t1	      0
231- 10:	AVAG|g20727.t1	AVAG|g399.t1	 3e-149
231- 11:	AVAG|g20728.t1	AVAG|g400.t1	 1e-295
231- 12:	AVAG|g20729.t1	AVAG|g401.t1	 2e-100
231- 13:	AVAG|g20730.t1	AVAG|g402.t1	 7e-108
231- 14:	AVAG|g20731.t1	AVAG|g403.t1	      0
231- 15:	AVAG|g20734.t1	AVAG|g406.t1	      0
231- 16:	AVAG|g20735.t1	AVAG|g407.t1	  4e-99
231- 17:	AVAG|g20736.t1	AVAG|g408.t1	  4e-84
231- 18:	AVAG|g20737.t1	AVAG|g409.t1	      0
231- 19:	AVAG|g20738.t1	AVAG|g410.t1	 3e-226
231- 20:	AVAG|g20739.t1	AVAG|g411.t1	 4e-246
231- 21:	AVAG|g20740.t1	AVAG|g412.t1	 1e-179
231- 22:	AVAG|g20741.t1	AVAG|g413.t1	 3e-202
231- 23:	AVAG|g20742.t1	AVAG|g414.t1	 3e-153
231- 24:	AVAG|g20743.t1	AVAG|g415.t1	 1e-183
231- 25:	AVAG|g20744.t1	AVAG|g416.t1	 5e-246
231- 26:	AVAG|g20745.t1	AVAG|g417.t1	 3e-132
231- 27:	AVAG|g20746.t1	AVAG|g418.t1	  8e-64
231- 28:	AVAG|g20747.t1	AVAG|g419.t1	 4e-280
231- 29:	AVAG|g20748.t1	AVAG|g420.t1	 1e-260
231- 30:	AVAG|g20749.t1	AVAG|g421.t1	 1e-246
231- 31:	AVAG|g20751.t1	AVAG|g422.t1	 4e-148
231- 32:	AVAG|g20752.t1	AVAG|g423.t1	 2e-159
231- 33:	AVAG|g20753.t1	AVAG|g424.t1	      0
231- 34:	AVAG|g20754.t1	AVAG|g425.t1	      0
231- 35:	AVAG|g20755.t1	AVAG|g426.t1	 4e-198
231- 36:	AVAG|g20756.t1	AVAG|g427.t1	 1e-294
231- 37:	AVAG|g20757.t1	AVAG|g428.t1	 1e-167
231- 38:	AVAG|g20758.t1	AVAG|g429.t1	 1e-280
231- 39:	AVAG|g20759.t1	AVAG|g430.t1	 2e-132
231- 40:	AVAG|g20760.t1	AVAG|g431.t1	  4e-40
231- 41:	AVAG|g20761.t1	AVAG|g432.t1	  2e-83
231- 42:	AVAG|g20762.t1	AVAG|g433.t1	      0
231- 43:	AVAG|g20763.t1	AVAG|g434.t1	  2e-90
231- 44:	AVAG|g20764.t1	AVAG|g435.t1	      0
231- 45:	AVAG|g20765.t1	AVAG|g436.t1	  2e-76
231- 46:	AVAG|g20768.t1	AVAG|g439.t1	      0
231- 47:	AVAG|g20769.t1	AVAG|g440.t1	 3e-100
231- 48:	AVAG|g20770.t1	AVAG|g442.t1	      0
231- 49:	AVAG|g20771.t1	AVAG|g443.t1	 2e-138
231- 50:	AVAG|g20772.t1	AVAG|g444.t1	  2e-38
231- 51:	AVAG|g20773.t1	AVAG|g445.t1	 1e-145
231- 52:	AVAG|g20774.t1	AVAG|g446.t1	 8e-247
231- 53:	AVAG|g20775.t1	AVAG|g447.t1	  9e-93
231- 54:	AVAG|g20776.t1	AVAG|g448.t1	      0
231- 55:	AVAG|g20777.t1	AVAG|g449.t1	 7e-262
231- 56:	AVAG|g20778.t1	AVAG|g450.t1	      0
231- 57:	AVAG|g20779.t1	AVAG|g451.t1	 3e-100
231- 58:	AVAG|g20780.t1	AVAG|g452.t1	 2e-216
231- 59:	AVAG|g20783.t1	AVAG|g453.t1	 3e-165
231- 60:	AVAG|g20785.t1	AVAG|g454.t1	 1e-300
231- 61:	AVAG|g20786.t1	AVAG|g455.t1	 3e-113
231- 62:	AVAG|g20787.t1	AVAG|g456.t1	 4e-100
231- 63:	AVAG|g20788.t1	AVAG|g457.t1	 2e-307
231- 64:	AVAG|g20789.t1	AVAG|g458.t1	 4e-271
231- 65:	AVAG|g20791.t1	AVAG|g460.t1	 2e-157
231- 66:	AVAG|g20792.t1	AVAG|g461.t1	      0
231- 67:	AVAG|g20793.t1	AVAG|g462.t1	      0
231- 68:	AVAG|g20794.t1	AVAG|g463.t1	      0
231- 69:	AVAG|g20795.t1	AVAG|g464.t1	  6e-52
231- 70:	AVAG|g20796.t1	AVAG|g465.t1	  6e-82
231- 71:	AVAG|g20797.t1	AVAG|g466.t1	      0
231- 72:	AVAG|g20798.t1	AVAG|g468.t1	 2e-248
231- 73:	AVAG|g20799.t1	AVAG|g469.t1	      0
231- 74:	AVAG|g20800.t1	AVAG|g470.t1	 4e-196
231- 75:	AVAG|g20801.t1	AVAG|g471.t1	 1e-208
231- 76:	AVAG|g20802.t1	AVAG|g472.t1	  4e-42
231- 77:	AVAG|g20803.t1	AVAG|g473.t1	      0
231- 78:	AVAG|g20804.t1	AVAG|g474.t1	      0
231- 79:	AVAG|g20805.t1	AVAG|g475.t1	  1e-61
231- 80:	AVAG|g20806.t1	AVAG|g476.t1	 4e-195
231- 81:	AVAG|g20807.t1	AVAG|g477.t1	 6e-186
231- 82:	AVAG|g20808.t1	AVAG|g479.t1	      0
231- 83:	AVAG|g20810.t1	AVAG|g481.t1	 1e-262
231- 84:	AVAG|g20811.t1	AVAG|g483.t1	 8e-131
231- 85:	AVAG|g20812.t1	AVAG|g484.t1	 3e-153
231- 86:	AVAG|g20813.t1	AVAG|g485.t1	 1e-165
231- 87:	AVAG|g20815.t1	AVAG|g487.t1	      0
231- 88:	AVAG|g20816.t1	AVAG|g488.t1	      0
## Alignment 232: score=2291.0 e_value=1.6e-168 N=47 Av119&Av26 minus
232-  0:	AVAG|g20716.t1	AVAG|g6488.t1	  1e-31
232-  1:	AVAG|g20718.t1	AVAG|g6482.t1	  4e-39
232-  2:	AVAG|g20720.t1	AVAG|g6479.t1	  8e-53
232-  3:	AVAG|g20721.t1	AVAG|g6478.t1	  6e-47
232-  4:	AVAG|g20722.t1	AVAG|g6477.t1	 1e-241
232-  5:	AVAG|g20723.t1	AVAG|g6476.t1	 3e-167
232-  6:	AVAG|g20724.t1	AVAG|g6475.t1	  7e-91
232-  7:	AVAG|g20727.t1	AVAG|g6469.t1	 9e-109
232-  8:	AVAG|g20728.t1	AVAG|g6468.t1	 5e-157
232-  9:	AVAG|g20729.t1	AVAG|g6467.t1	  1e-61
232- 10:	AVAG|g20730.t1	AVAG|g6466.t1	 7e-108
232- 11:	AVAG|g20736.t1	AVAG|g6461.t1	  2e-35
232- 12:	AVAG|g20738.t1	AVAG|g6460.t1	  2e-95
232- 13:	AVAG|g20743.t1	AVAG|g6458.t1	 1e-101
232- 14:	AVAG|g20747.t1	AVAG|g6457.t1	 1e-119
232- 15:	AVAG|g20748.t1	AVAG|g6456.t1	 1e-183
232- 16:	AVAG|g20749.t1	AVAG|g6455.t1	 3e-218
232- 17:	AVAG|g20752.t1	AVAG|g6454.t1	  7e-68
232- 18:	AVAG|g20754.t1	AVAG|g6452.t1	 7e-143
232- 19:	AVAG|g20761.t1	AVAG|g6450.t1	  8e-56
232- 20:	AVAG|g20763.t1	AVAG|g6449.t1	  4e-25
232- 21:	AVAG|g20764.t1	AVAG|g6445.t1	 2e-217
232- 22:	AVAG|g20765.t1	AVAG|g6444.t1	  3e-52
232- 23:	AVAG|g20768.t1	AVAG|g6442.t1	      0
232- 24:	AVAG|g20769.t1	AVAG|g6438.t1	  5e-65
232- 25:	AVAG|g20770.t1	AVAG|g6437.t1	 1e-156
232- 26:	AVAG|g20771.t1	AVAG|g6436.t1	  1e-92
232- 27:	AVAG|g20772.t1	AVAG|g6435.t1	  4e-34
232- 28:	AVAG|g20773.t1	AVAG|g6434.t1	 5e-115
232- 29:	AVAG|g20774.t1	AVAG|g6433.t1	 2e-151
232- 30:	AVAG|g20776.t1	AVAG|g6432.t1	 3e-310
232- 31:	AVAG|g20778.t1	AVAG|g6430.t1	 4e-248
232- 32:	AVAG|g20779.t1	AVAG|g6429.t1	  3e-56
232- 33:	AVAG|g20784.t1	AVAG|g6428.t1	  1e-69
232- 34:	AVAG|g20786.t1	AVAG|g6427.t1	  7e-89
232- 35:	AVAG|g20788.t1	AVAG|g6426.t1	 3e-246
232- 36:	AVAG|g20793.t1	AVAG|g6420.t1	 2e-193
232- 37:	AVAG|g20794.t1	AVAG|g6419.t1	      0
232- 38:	AVAG|g20797.t1	AVAG|g6417.t1	 2e-128
232- 39:	AVAG|g20800.t1	AVAG|g6416.t1	  2e-52
232- 40:	AVAG|g20802.t1	AVAG|g6415.t1	  2e-28
232- 41:	AVAG|g20803.t1	AVAG|g6414.t1	 4e-197
232- 42:	AVAG|g20807.t1	AVAG|g6411.t1	  7e-94
232- 43:	AVAG|g20808.t1	AVAG|g6410.t1	      0
232- 44:	AVAG|g20810.t1	AVAG|g6408.t1	  1e-41
232- 45:	AVAG|g20811.t1	AVAG|g6406.t1	  3e-78
232- 46:	AVAG|g20812.t1	AVAG|g6405.t1	 2e-113
## Alignment 233: score=1650.0 e_value=3.8e-112 N=34 Av119&Av333 plus
233-  0:	AVAG|g20723.t1	AVAG|g37898.t1	 5e-166
233-  1:	AVAG|g20727.t1	AVAG|g37903.t1	 9e-109
233-  2:	AVAG|g20728.t1	AVAG|g37904.t1	 1e-157
233-  3:	AVAG|g20729.t1	AVAG|g37905.t1	  4e-64
233-  4:	AVAG|g20730.t1	AVAG|g37906.t1	 7e-108
233-  5:	AVAG|g20736.t1	AVAG|g37911.t1	  1e-35
233-  6:	AVAG|g20738.t1	AVAG|g37912.t1	  1e-93
233-  7:	AVAG|g20743.t1	AVAG|g37914.t1	 5e-118
233-  8:	AVAG|g20747.t1	AVAG|g37915.t1	 8e-120
233-  9:	AVAG|g20748.t1	AVAG|g37916.t1	 9e-183
233- 10:	AVAG|g20749.t1	AVAG|g37917.t1	 3e-218
233- 11:	AVAG|g20752.t1	AVAG|g37918.t1	  8e-44
233- 12:	AVAG|g20754.t1	AVAG|g37920.t1	 7e-144
233- 13:	AVAG|g20761.t1	AVAG|g37922.t1	  5e-56
233- 14:	AVAG|g20763.t1	AVAG|g37923.t1	  9e-19
233- 15:	AVAG|g20764.t1	AVAG|g37926.t1	 2e-217
233- 16:	AVAG|g20765.t1	AVAG|g37927.t1	  3e-52
233- 17:	AVAG|g20768.t1	AVAG|g37929.t1	      0
233- 18:	AVAG|g20769.t1	AVAG|g37934.t1	  3e-65
233- 19:	AVAG|g20770.t1	AVAG|g37935.t1	 7e-159
233- 20:	AVAG|g20771.t1	AVAG|g37936.t1	  6e-93
233- 21:	AVAG|g20772.t1	AVAG|g37937.t1	  4e-34
233- 22:	AVAG|g20773.t1	AVAG|g37938.t1	 3e-111
233- 23:	AVAG|g20774.t1	AVAG|g37939.t1	 4e-151
233- 24:	AVAG|g20776.t1	AVAG|g37940.t1	 2e-310
233- 25:	AVAG|g20778.t1	AVAG|g37941.t1	 5e-248
233- 26:	AVAG|g20784.t1	AVAG|g37942.t1	  1e-85
233- 27:	AVAG|g20786.t1	AVAG|g37943.t1	  7e-89
233- 28:	AVAG|g20788.t1	AVAG|g37944.t1	 6e-260
233- 29:	AVAG|g20793.t1	AVAG|g37950.t1	 3e-196
233- 30:	AVAG|g20794.t1	AVAG|g37951.t1	      0
233- 31:	AVAG|g20798.t1	AVAG|g37953.t1	 9e-107
233- 32:	AVAG|g20800.t1	AVAG|g37954.t1	  1e-51
233- 33:	AVAG|g20802.t1	AVAG|g37955.t1	  2e-28
## Alignment 234: score=2449.0 e_value=3.9e-176 N=50 Av12&Av133 plus
234-  0:	AVAG|g3321.t1	AVAG|g22245.t1	      0
234-  1:	AVAG|g3322.t1	AVAG|g22246.t1	 6e-134
234-  2:	AVAG|g3324.t1	AVAG|g22247.t1	 4e-111
234-  3:	AVAG|g3325.t1	AVAG|g22248.t1	 6e-243
234-  4:	AVAG|g3326.t1	AVAG|g22249.t1	 2e-244
234-  5:	AVAG|g3334.t1	AVAG|g22252.t1	 6e-198
234-  6:	AVAG|g3338.t1	AVAG|g22254.t1	  2e-81
234-  7:	AVAG|g3340.t1	AVAG|g22255.t1	  2e-93
234-  8:	AVAG|g3343.t1	AVAG|g22260.t1	 9e-235
234-  9:	AVAG|g3344.t1	AVAG|g22261.t1	  6e-80
234- 10:	AVAG|g3346.t1	AVAG|g22262.t1	  1e-63
234- 11:	AVAG|g3347.t1	AVAG|g22263.t1	 6e-307
234- 12:	AVAG|g3349.t1	AVAG|g22264.t1	 4e-295
234- 13:	AVAG|g3351.t1	AVAG|g22265.t1	      0
234- 14:	AVAG|g3352.t1	AVAG|g22266.t1	 1e-208
234- 15:	AVAG|g3353.t1	AVAG|g22267.t1	 9e-245
234- 16:	AVAG|g3354.t1	AVAG|g22271.t1	 2e-106
234- 17:	AVAG|g3355.t1	AVAG|g22272.t1	 3e-125
234- 18:	AVAG|g3357.t1	AVAG|g22276.t1	  5e-89
234- 19:	AVAG|g3358.t1	AVAG|g22277.t1	      0
234- 20:	AVAG|g3359.t1	AVAG|g22278.t1	 1e-290
234- 21:	AVAG|g3360.t1	AVAG|g22279.t1	  1e-28
234- 22:	AVAG|g3361.t1	AVAG|g22280.t1	 5e-250
234- 23:	AVAG|g3362.t1	AVAG|g22281.t1	      0
234- 24:	AVAG|g3363.t1	AVAG|g22282.t1	  9e-35
234- 25:	AVAG|g3367.t1	AVAG|g22284.t1	 2e-186
234- 26:	AVAG|g3369.t1	AVAG|g22285.t1	 2e-200
234- 27:	AVAG|g3370.t1	AVAG|g22287.t1	 7e-267
234- 28:	AVAG|g3371.t1	AVAG|g22288.t1	 3e-129
234- 29:	AVAG|g3372.t1	AVAG|g22289.t1	 8e-159
234- 30:	AVAG|g3373.t1	AVAG|g22290.t1	 5e-243
234- 31:	AVAG|g3374.t1	AVAG|g22291.t1	  2e-45
234- 32:	AVAG|g3376.t1	AVAG|g22292.t1	 3e-236
234- 33:	AVAG|g3377.t1	AVAG|g22294.t1	  9e-47
234- 34:	AVAG|g3378.t1	AVAG|g22295.t1	  8e-66
234- 35:	AVAG|g3385.t1	AVAG|g22297.t1	  1e-21
234- 36:	AVAG|g3386.t1	AVAG|g22299.t1	  1e-74
234- 37:	AVAG|g3387.t1	AVAG|g22301.t1	 2e-112
234- 38:	AVAG|g3392.t1	AVAG|g22303.t1	  2e-53
234- 39:	AVAG|g3393.t1	AVAG|g22304.t1	 7e-237
234- 40:	AVAG|g3394.t1	AVAG|g22305.t1	      0
234- 41:	AVAG|g3397.t1	AVAG|g22307.t1	 1e-217
234- 42:	AVAG|g3400.t1	AVAG|g22312.t1	      0
234- 43:	AVAG|g3402.t1	AVAG|g22313.t1	  4e-83
234- 44:	AVAG|g3404.t1	AVAG|g22317.t1	 1e-196
234- 45:	AVAG|g3405.t1	AVAG|g22319.t1	  1e-50
234- 46:	AVAG|g3407.t1	AVAG|g22320.t1	 1e-146
234- 47:	AVAG|g3408.t1	AVAG|g22321.t1	 3e-269
234- 48:	AVAG|g3409.t1	AVAG|g22322.t1	 5e-272
234- 49:	AVAG|g3411.t1	AVAG|g22324.t1	  3e-32
## Alignment 235: score=4393.0 e_value=0 N=88 Av12&Av134 minus
235-  0:	AVAG|g3324.t1	AVAG|g22432.t1	      0
235-  1:	AVAG|g3325.t1	AVAG|g22431.t1	 2e-292
235-  2:	AVAG|g3326.t1	AVAG|g22430.t1	      0
235-  3:	AVAG|g3327.t1	AVAG|g22429.t1	 2e-139
235-  4:	AVAG|g3329.t1	AVAG|g22427.t1	 8e-167
235-  5:	AVAG|g3330.t1	AVAG|g22426.t1	 1e-263
235-  6:	AVAG|g3331.t1	AVAG|g22425.t1	 2e-130
235-  7:	AVAG|g3333.t1	AVAG|g22423.t1	 2e-271
235-  8:	AVAG|g3334.t1	AVAG|g22422.t1	 4e-229
235-  9:	AVAG|g3335.t1	AVAG|g22421.t1	 7e-221
235- 10:	AVAG|g3336.t1	AVAG|g22418.t1	 9e-205
235- 11:	AVAG|g3338.t1	AVAG|g22416.t1	 9e-125
235- 12:	AVAG|g3339.t1	AVAG|g22415.t1	 1e-310
235- 13:	AVAG|g3340.t1	AVAG|g22414.t1	 5e-221
235- 14:	AVAG|g3341.t1	AVAG|g22413.t1	 2e-138
235- 15:	AVAG|g3342.t1	AVAG|g22412.t1	  4e-91
235- 16:	AVAG|g3343.t1	AVAG|g22411.t1	 5e-309
235- 17:	AVAG|g3344.t1	AVAG|g22409.t1	  1e-30
235- 18:	AVAG|g3346.t1	AVAG|g22407.t1	 1e-167
235- 19:	AVAG|g3347.t1	AVAG|g22406.t1	      0
235- 20:	AVAG|g3348.t1	AVAG|g22405.t1	 1e-185
235- 21:	AVAG|g3349.t1	AVAG|g22404.t1	      0
235- 22:	AVAG|g3351.t1	AVAG|g22403.t1	      0
235- 23:	AVAG|g3352.t1	AVAG|g22402.t1	      0
235- 24:	AVAG|g3353.t1	AVAG|g22401.t1	      0
235- 25:	AVAG|g3354.t1	AVAG|g22400.t1	 4e-183
235- 26:	AVAG|g3355.t1	AVAG|g22399.t1	      0
235- 27:	AVAG|g3357.t1	AVAG|g22397.t1	 4e-137
235- 28:	AVAG|g3358.t1	AVAG|g22396.t1	      0
235- 29:	AVAG|g3359.t1	AVAG|g22395.t1	      0
235- 30:	AVAG|g3360.t1	AVAG|g22394.t1	  1e-69
235- 31:	AVAG|g3361.t1	AVAG|g22393.t1	      0
235- 32:	AVAG|g3362.t1	AVAG|g22392.t1	      0
235- 33:	AVAG|g3363.t1	AVAG|g22391.t1	 3e-212
235- 34:	AVAG|g3364.t1	AVAG|g22390.t1	      0
235- 35:	AVAG|g3365.t1	AVAG|g22389.t1	 4e-197
235- 36:	AVAG|g3366.t1	AVAG|g22388.t1	      0
235- 37:	AVAG|g3367.t1	AVAG|g22387.t1	 5e-227
235- 38:	AVAG|g3368.t1	AVAG|g22386.t1	      0
235- 39:	AVAG|g3369.t1	AVAG|g22385.t1	 3e-255
235- 40:	AVAG|g3370.t1	AVAG|g22384.t1	      0
235- 41:	AVAG|g3371.t1	AVAG|g22383.t1	 1e-183
235- 42:	AVAG|g3372.t1	AVAG|g22382.t1	 4e-168
235- 43:	AVAG|g3373.t1	AVAG|g22381.t1	      0
235- 44:	AVAG|g3374.t1	AVAG|g22380.t1	 3e-129
235- 45:	AVAG|g3376.t1	AVAG|g22379.t1	 2e-220
235- 46:	AVAG|g3377.t1	AVAG|g22378.t1	  1e-80
235- 47:	AVAG|g3378.t1	AVAG|g22377.t1	      0
235- 48:	AVAG|g3379.t1	AVAG|g22376.t1	 1e-205
235- 49:	AVAG|g3380.t1	AVAG|g22375.t1	 1e-108
235- 50:	AVAG|g3381.t1	AVAG|g22374.t1	 2e-221
235- 51:	AVAG|g3382.t1	AVAG|g22373.t1	 1e-186
235- 52:	AVAG|g3383.t1	AVAG|g22372.t1	 4e-153
235- 53:	AVAG|g3384.t1	AVAG|g22371.t1	      0
235- 54:	AVAG|g3385.t1	AVAG|g22370.t1	 6e-124
235- 55:	AVAG|g3386.t1	AVAG|g22369.t1	      0
235- 56:	AVAG|g3387.t1	AVAG|g22368.t1	 2e-149
235- 57:	AVAG|g3389.t1	AVAG|g22366.t1	  3e-87
235- 58:	AVAG|g3390.t1	AVAG|g22365.t1	  8e-78
235- 59:	AVAG|g3391.t1	AVAG|g22364.t1	      0
235- 60:	AVAG|g3392.t1	AVAG|g22363.t1	 5e-111
235- 61:	AVAG|g3393.t1	AVAG|g22362.t1	 3e-303
235- 62:	AVAG|g3394.t1	AVAG|g22361.t1	      0
235- 63:	AVAG|g3395.t1	AVAG|g22360.t1	 5e-250
235- 64:	AVAG|g3396.t1	AVAG|g22359.t1	  2e-97
235- 65:	AVAG|g3397.t1	AVAG|g22358.t1	      0
235- 66:	AVAG|g3398.t1	AVAG|g22357.t1	 6e-152
235- 67:	AVAG|g3399.t1	AVAG|g22356.t1	  1e-91
235- 68:	AVAG|g3400.t1	AVAG|g22355.t1	      0
235- 69:	AVAG|g3401.t1	AVAG|g22354.t1	 9e-131
235- 70:	AVAG|g3402.t1	AVAG|g22353.t1	 3e-107
235- 71:	AVAG|g3403.t1	AVAG|g22352.t1	  2e-50
235- 72:	AVAG|g3404.t1	AVAG|g22348.t1	  4e-82
235- 73:	AVAG|g3405.t1	AVAG|g22347.t1	  1e-91
235- 74:	AVAG|g3406.t1	AVAG|g22346.t1	 4e-143
235- 75:	AVAG|g3407.t1	AVAG|g22345.t1	 3e-266
235- 76:	AVAG|g3408.t1	AVAG|g22344.t1	      0
235- 77:	AVAG|g3409.t1	AVAG|g22343.t1	      0
235- 78:	AVAG|g3410.t1	AVAG|g22342.t1	 3e-303
235- 79:	AVAG|g3411.t1	AVAG|g22341.t1	  8e-92
235- 80:	AVAG|g3412.t1	AVAG|g22340.t1	      0
235- 81:	AVAG|g3413.t1	AVAG|g22339.t1	 3e-141
235- 82:	AVAG|g3414.t1	AVAG|g22338.t1	      0
235- 83:	AVAG|g3415.t1	AVAG|g22337.t1	 1e-236
235- 84:	AVAG|g3416.t1	AVAG|g22336.t1	      0
235- 85:	AVAG|g3417.t1	AVAG|g22335.t1	 2e-101
235- 86:	AVAG|g3418.t1	AVAG|g22334.t1	 2e-305
235- 87:	AVAG|g3420.t1	AVAG|g22332.t1	      0
## Alignment 236: score=441.0 e_value=1.2e-15 N=9 Av12&Av137 plus
236-  0:	AVAG|g3456.t1	AVAG|g22678.t1	 4e-162
236-  1:	AVAG|g3457.t1	AVAG|g22679.t1	  3e-23
236-  2:	AVAG|g3458.t1	AVAG|g22680.t1	  1e-98
236-  3:	AVAG|g3459.t1	AVAG|g22681.t1	  6e-55
236-  4:	AVAG|g3463.t1	AVAG|g22683.t1	 2e-148
236-  5:	AVAG|g3465.t1	AVAG|g22684.t1	      0
236-  6:	AVAG|g3466.t1	AVAG|g22685.t1	  3e-68
236-  7:	AVAG|g3467.t1	AVAG|g22689.t1	  2e-76
236-  8:	AVAG|g3469.t1	AVAG|g22694.t1	 3e-236
## Alignment 237: score=1165.0 e_value=9.5e-70 N=24 Av12&Av2 plus
237-  0:	AVAG|g3298.t1	AVAG|g521.t1	  1e-57
237-  1:	AVAG|g3299.t1	AVAG|g522.t1	  2e-96
237-  2:	AVAG|g3300.t1	AVAG|g523.t1	      0
237-  3:	AVAG|g3301.t1	AVAG|g524.t1	 3e-129
237-  4:	AVAG|g3302.t1	AVAG|g526.t1	 6e-270
237-  5:	AVAG|g3311.t1	AVAG|g528.t1	 2e-262
237-  6:	AVAG|g3313.t1	AVAG|g529.t1	  2e-68
237-  7:	AVAG|g3315.t1	AVAG|g530.t1	 7e-230
237-  8:	AVAG|g3316.t1	AVAG|g531.t1	 2e-119
237-  9:	AVAG|g3317.t1	AVAG|g532.t1	 1e-134
237- 10:	AVAG|g3319.t1	AVAG|g537.t1	  2e-98
237- 11:	AVAG|g3321.t1	AVAG|g538.t1	      0
237- 12:	AVAG|g3322.t1	AVAG|g539.t1	 1e-134
237- 13:	AVAG|g3324.t1	AVAG|g540.t1	 2e-119
237- 14:	AVAG|g3325.t1	AVAG|g541.t1	 4e-215
237- 15:	AVAG|g3334.t1	AVAG|g545.t1	 6e-198
237- 16:	AVAG|g3338.t1	AVAG|g547.t1	  1e-80
237- 17:	AVAG|g3340.t1	AVAG|g548.t1	  1e-93
237- 18:	AVAG|g3343.t1	AVAG|g553.t1	 4e-235
237- 19:	AVAG|g3344.t1	AVAG|g554.t1	  6e-69
237- 20:	AVAG|g3347.t1	AVAG|g556.t1	 1e-299
237- 21:	AVAG|g3349.t1	AVAG|g557.t1	 6e-295
237- 22:	AVAG|g3351.t1	AVAG|g558.t1	      0
237- 23:	AVAG|g3352.t1	AVAG|g559.t1	 2e-209
## Alignment 238: score=930.0 e_value=5.3e-50 N=19 Av12&Av2 minus
238-  0:	AVAG|g3452.t1	AVAG|g509.t1	      0
238-  1:	AVAG|g3454.t1	AVAG|g507.t1	  4e-60
238-  2:	AVAG|g3456.t1	AVAG|g504.t1	 4e-163
238-  3:	AVAG|g3457.t1	AVAG|g503.t1	  7e-23
238-  4:	AVAG|g3458.t1	AVAG|g502.t1	  8e-97
238-  5:	AVAG|g3459.t1	AVAG|g501.t1	  1e-54
238-  6:	AVAG|g3463.t1	AVAG|g500.t1	 8e-142
238-  7:	AVAG|g3465.t1	AVAG|g499.t1	      0
238-  8:	AVAG|g3466.t1	AVAG|g498.t1	  5e-68
238-  9:	AVAG|g3467.t1	AVAG|g494.t1	  1e-76
238- 10:	AVAG|g3469.t1	AVAG|g488.t1	 4e-292
238- 11:	AVAG|g3471.t1	AVAG|g487.t1	 4e-143
238- 12:	AVAG|g3474.t1	AVAG|g484.t1	 6e-115
238- 13:	AVAG|g3475.t1	AVAG|g483.t1	  2e-71
238- 14:	AVAG|g3477.t1	AVAG|g482.t1	  5e-45
238- 15:	AVAG|g3479.t1	AVAG|g479.t1	      0
238- 16:	AVAG|g3480.t1	AVAG|g478.t1	  1e-96
238- 17:	AVAG|g3481.t1	AVAG|g477.t1	  3e-68
238- 18:	AVAG|g3483.t1	AVAG|g473.t1	 2e-159
## Alignment 239: score=500.0 e_value=5.9e-19 N=10 Av12&Av26 plus
239-  0:	AVAG|g3473.t1	AVAG|g6404.t1	 8e-189
239-  1:	AVAG|g3474.t1	AVAG|g6405.t1	 7e-159
239-  2:	AVAG|g3475.t1	AVAG|g6406.t1	 1e-119
239-  3:	AVAG|g3476.t1	AVAG|g6407.t1	      0
239-  4:	AVAG|g3477.t1	AVAG|g6408.t1	  5e-77
239-  5:	AVAG|g3479.t1	AVAG|g6410.t1	      0
239-  6:	AVAG|g3480.t1	AVAG|g6411.t1	 2e-255
239-  7:	AVAG|g3481.t1	AVAG|g6412.t1	  7e-90
239-  8:	AVAG|g3482.t1	AVAG|g6413.t1	 3e-204
239-  9:	AVAG|g3483.t1	AVAG|g6414.t1	      0
## Alignment 240: score=1282.0 e_value=9.3e-76 N=26 Av12&Av297 plus
240-  0:	AVAG|g3354.t1	AVAG|g35855.t1	 9e-108
240-  1:	AVAG|g3355.t1	AVAG|g35856.t1	 7e-126
240-  2:	AVAG|g3357.t1	AVAG|g35860.t1	  4e-88
240-  3:	AVAG|g3358.t1	AVAG|g35861.t1	      0
240-  4:	AVAG|g3359.t1	AVAG|g35862.t1	 9e-292
240-  5:	AVAG|g3360.t1	AVAG|g35863.t1	  4e-30
240-  6:	AVAG|g3361.t1	AVAG|g35864.t1	 3e-249
240-  7:	AVAG|g3362.t1	AVAG|g35865.t1	      0
240-  8:	AVAG|g3363.t1	AVAG|g35866.t1	  3e-34
240-  9:	AVAG|g3367.t1	AVAG|g35868.t1	 7e-183
240- 10:	AVAG|g3369.t1	AVAG|g35869.t1	 1e-188
240- 11:	AVAG|g3370.t1	AVAG|g35871.t1	 2e-267
240- 12:	AVAG|g3371.t1	AVAG|g35872.t1	 6e-130
240- 13:	AVAG|g3372.t1	AVAG|g35873.t1	 8e-159
240- 14:	AVAG|g3373.t1	AVAG|g35874.t1	 2e-240
240- 15:	AVAG|g3374.t1	AVAG|g35875.t1	  3e-45
240- 16:	AVAG|g3376.t1	AVAG|g35877.t1	 4e-242
240- 17:	AVAG|g3377.t1	AVAG|g35879.t1	  2e-46
240- 18:	AVAG|g3378.t1	AVAG|g35880.t1	 1e-276
240- 19:	AVAG|g3385.t1	AVAG|g35881.t1	  9e-81
240- 20:	AVAG|g3386.t1	AVAG|g35882.t1	  6e-75
240- 21:	AVAG|g3387.t1	AVAG|g35884.t1	  3e-38
240- 22:	AVAG|g3392.t1	AVAG|g35887.t1	  2e-53
240- 23:	AVAG|g3393.t1	AVAG|g35888.t1	 8e-238
240- 24:	AVAG|g3394.t1	AVAG|g35889.t1	      0
240- 25:	AVAG|g3395.t1	AVAG|g35890.t1	 8e-148
## Alignment 241: score=696.0 e_value=5.8e-32 N=14 Av12&Av344 plus
241-  0:	AVAG|g3282.t1	AVAG|g38485.t1	 2e-137
241-  1:	AVAG|g3283.t1	AVAG|g38486.t1	 3e-218
241-  2:	AVAG|g3284.t1	AVAG|g38487.t1	  1e-34
241-  3:	AVAG|g3285.t1	AVAG|g38489.t1	 2e-237
241-  4:	AVAG|g3286.t1	AVAG|g38490.t1	 1e-112
241-  5:	AVAG|g3287.t1	AVAG|g38491.t1	 3e-134
241-  6:	AVAG|g3288.t1	AVAG|g38493.t1	 1e-213
241-  7:	AVAG|g3289.t1	AVAG|g38494.t1	 2e-135
241-  8:	AVAG|g3290.t1	AVAG|g38495.t1	 8e-231
241-  9:	AVAG|g3291.t1	AVAG|g38496.t1	 6e-292
241- 10:	AVAG|g3292.t1	AVAG|g38499.t1	 2e-234
241- 11:	AVAG|g3293.t1	AVAG|g38500.t1	 1e-165
241- 12:	AVAG|g3294.t1	AVAG|g38501.t1	 5e-108
241- 13:	AVAG|g3295.t1	AVAG|g38502.t1	 4e-183
## Alignment 242: score=585.0 e_value=3.2e-28 N=12 Av12&Av423 minus
242-  0:	AVAG|g3298.t1	AVAG|g42374.t1	  1e-56
242-  1:	AVAG|g3299.t1	AVAG|g42373.t1	  3e-96
242-  2:	AVAG|g3300.t1	AVAG|g42372.t1	      0
242-  3:	AVAG|g3301.t1	AVAG|g42371.t1	 7e-132
242-  4:	AVAG|g3302.t1	AVAG|g42369.t1	 4e-270
242-  5:	AVAG|g3311.t1	AVAG|g42367.t1	 3e-261
242-  6:	AVAG|g3313.t1	AVAG|g42366.t1	  2e-67
242-  7:	AVAG|g3315.t1	AVAG|g42365.t1	 9e-230
242-  8:	AVAG|g3316.t1	AVAG|g42364.t1	 2e-120
242-  9:	AVAG|g3317.t1	AVAG|g42363.t1	 1e-134
242- 10:	AVAG|g3319.t1	AVAG|g42359.t1	  2e-98
242- 11:	AVAG|g3321.t1	AVAG|g42358.t1	 1e-173
## Alignment 243: score=649.0 e_value=4.2e-27 N=13 Av12&Av539 minus
243-  0:	AVAG|g3422.t1	AVAG|g46659.t1	      0
243-  1:	AVAG|g3423.t1	AVAG|g46658.t1	 3e-118
243-  2:	AVAG|g3425.t1	AVAG|g46656.t1	      0
243-  3:	AVAG|g3426.t1	AVAG|g46655.t1	 2e-259
243-  4:	AVAG|g3427.t1	AVAG|g46654.t1	 2e-104
243-  5:	AVAG|g3428.t1	AVAG|g46653.t1	      0
243-  6:	AVAG|g3429.t1	AVAG|g46652.t1	 2e-282
243-  7:	AVAG|g3430.t1	AVAG|g46651.t1	  5e-99
243-  8:	AVAG|g3431.t1	AVAG|g46650.t1	 1e-263
243-  9:	AVAG|g3432.t1	AVAG|g46649.t1	  6e-68
243- 10:	AVAG|g3433.t1	AVAG|g46648.t1	 2e-186
243- 11:	AVAG|g3434.t1	AVAG|g46647.t1	  3e-94
243- 12:	AVAG|g3435.t1	AVAG|g46646.t1	 2e-305
## Alignment 244: score=588.0 e_value=7.1e-26 N=12 Av12&Av597 minus
244-  0:	AVAG|g3414.t1	AVAG|g48321.t1	 1e-220
244-  1:	AVAG|g3415.t1	AVAG|g48319.t1	 2e-164
244-  2:	AVAG|g3418.t1	AVAG|g48318.t1	 2e-294
244-  3:	AVAG|g3420.t1	AVAG|g48316.t1	      0
244-  4:	AVAG|g3422.t1	AVAG|g48313.t1	 3e-210
244-  5:	AVAG|g3423.t1	AVAG|g48312.t1	  5e-66
244-  6:	AVAG|g3425.t1	AVAG|g48311.t1	 2e-222
244-  7:	AVAG|g3429.t1	AVAG|g48309.t1	  3e-77
244-  8:	AVAG|g3431.t1	AVAG|g48308.t1	 4e-125
244-  9:	AVAG|g3432.t1	AVAG|g48307.t1	  8e-44
244- 10:	AVAG|g3433.t1	AVAG|g48306.t1	  1e-86
244- 11:	AVAG|g3434.t1	AVAG|g48303.t1	  1e-50
## Alignment 245: score=1393.0 e_value=1.1e-82 N=28 Av12&Av74 minus
245-  0:	AVAG|g3245.t1	AVAG|g14852.t1	 7e-130
245-  1:	AVAG|g3246.t1	AVAG|g14851.t1	  2e-79
245-  2:	AVAG|g3248.t1	AVAG|g14850.t1	  2e-69
245-  3:	AVAG|g3250.t1	AVAG|g14849.t1	 2e-263
245-  4:	AVAG|g3251.t1	AVAG|g14848.t1	  7e-36
245-  5:	AVAG|g3253.t1	AVAG|g14847.t1	 2e-236
245-  6:	AVAG|g3254.t1	AVAG|g14846.t1	 7e-148
245-  7:	AVAG|g3255.t1	AVAG|g14845.t1	 4e-194
245-  8:	AVAG|g3257.t1	AVAG|g14843.t1	 7e-235
245-  9:	AVAG|g3258.t1	AVAG|g14842.t1	 3e-161
245- 10:	AVAG|g3259.t1	AVAG|g14841.t1	 3e-164
245- 11:	AVAG|g3260.t1	AVAG|g14838.t1	 9e-271
245- 12:	AVAG|g3261.t1	AVAG|g14837.t1	 1e-239
245- 13:	AVAG|g3265.t1	AVAG|g14836.t1	      0
245- 14:	AVAG|g3266.t1	AVAG|g14835.t1	  1e-36
245- 15:	AVAG|g3268.t1	AVAG|g14833.t1	 3e-109
245- 16:	AVAG|g3269.t1	AVAG|g14832.t1	 2e-120
245- 17:	AVAG|g3270.t1	AVAG|g14831.t1	 7e-282
245- 18:	AVAG|g3271.t1	AVAG|g14830.t1	  1e-60
245- 19:	AVAG|g3272.t1	AVAG|g14829.t1	 2e-264
245- 20:	AVAG|g3273.t1	AVAG|g14828.t1	  7e-47
245- 21:	AVAG|g3275.t1	AVAG|g14826.t1	  2e-85
245- 22:	AVAG|g3276.t1	AVAG|g14825.t1	 4e-250
245- 23:	AVAG|g3277.t1	AVAG|g14823.t1	  4e-70
245- 24:	AVAG|g3278.t1	AVAG|g14822.t1	 2e-188
245- 25:	AVAG|g3279.t1	AVAG|g14821.t1	 2e-104
245- 26:	AVAG|g3280.t1	AVAG|g14820.t1	 2e-259
245- 27:	AVAG|g3281.t1	AVAG|g14819.t1	 1e-158
## Alignment 246: score=1545.0 e_value=4e-97 N=31 Av12&Av80 minus
246-  0:	AVAG|g3436.t1	AVAG|g15666.t1	 4e-177
246-  1:	AVAG|g3437.t1	AVAG|g15664.t1	      0
246-  2:	AVAG|g3438.t1	AVAG|g15663.t1	 2e-102
246-  3:	AVAG|g3441.t1	AVAG|g15660.t1	 4e-215
246-  4:	AVAG|g3442.t1	AVAG|g15659.t1	  3e-45
246-  5:	AVAG|g3443.t1	AVAG|g15658.t1	 7e-110
246-  6:	AVAG|g3444.t1	AVAG|g15657.t1	 3e-101
246-  7:	AVAG|g3445.t1	AVAG|g15656.t1	 2e-214
246-  8:	AVAG|g3446.t1	AVAG|g15655.t1	 2e-189
246-  9:	AVAG|g3447.t1	AVAG|g15654.t1	  4e-55
246- 10:	AVAG|g3448.t1	AVAG|g15653.t1	 7e-298
246- 11:	AVAG|g3449.t1	AVAG|g15652.t1	 4e-249
246- 12:	AVAG|g3450.t1	AVAG|g15651.t1	      0
246- 13:	AVAG|g3451.t1	AVAG|g15650.t1	  6e-53
246- 14:	AVAG|g3452.t1	AVAG|g15648.t1	 6e-110
246- 15:	AVAG|g3453.t1	AVAG|g15647.t1	  3e-92
246- 16:	AVAG|g3454.t1	AVAG|g15646.t1	 9e-190
246- 17:	AVAG|g3455.t1	AVAG|g15645.t1	 5e-148
246- 18:	AVAG|g3456.t1	AVAG|g15644.t1	      0
246- 19:	AVAG|g3457.t1	AVAG|g15643.t1	  4e-62
246- 20:	AVAG|g3458.t1	AVAG|g15642.t1	 2e-125
246- 21:	AVAG|g3459.t1	AVAG|g15641.t1	 3e-167
246- 22:	AVAG|g3462.t1	AVAG|g15637.t1	      0
246- 23:	AVAG|g3463.t1	AVAG|g15636.t1	 1e-199
246- 24:	AVAG|g3464.t1	AVAG|g15635.t1	 9e-290
246- 25:	AVAG|g3465.t1	AVAG|g15634.t1	      0
246- 26:	AVAG|g3466.t1	AVAG|g15633.t1	  1e-86
246- 27:	AVAG|g3467.t1	AVAG|g15632.t1	 6e-106
246- 28:	AVAG|g3468.t1	AVAG|g15631.t1	 6e-153
246- 29:	AVAG|g3470.t1	AVAG|g15630.t1	      0
246- 30:	AVAG|g3471.t1	AVAG|g15628.t1	      0
## Alignment 247: score=400.0 e_value=1.1e-13 N=8 Av12&Av812 minus
247-  0:	AVAG|g3316.t1	AVAG|g52367.t1	  7e-59
247-  1:	AVAG|g3317.t1	AVAG|g52366.t1	 3e-285
247-  2:	AVAG|g3318.t1	AVAG|g52365.t1	 7e-273
247-  3:	AVAG|g3319.t1	AVAG|g52364.t1	 1e-191
247-  4:	AVAG|g3320.t1	AVAG|g52363.t1	      0
247-  5:	AVAG|g3321.t1	AVAG|g52362.t1	      0
247-  6:	AVAG|g3322.t1	AVAG|g52361.t1	 1e-195
247-  7:	AVAG|g3323.t1	AVAG|g52360.t1	 7e-154
## Alignment 248: score=1307.0 e_value=4.8e-84 N=27 Av12&Av84 plus
248-  0:	AVAG|g3395.t1	AVAG|g16202.t1	 5e-150
248-  1:	AVAG|g3397.t1	AVAG|g16203.t1	 6e-228
248-  2:	AVAG|g3400.t1	AVAG|g16208.t1	      0
248-  3:	AVAG|g3402.t1	AVAG|g16209.t1	  9e-83
248-  4:	AVAG|g3404.t1	AVAG|g16213.t1	 9e-205
248-  5:	AVAG|g3405.t1	AVAG|g16216.t1	  3e-51
248-  6:	AVAG|g3407.t1	AVAG|g16217.t1	 4e-155
248-  7:	AVAG|g3408.t1	AVAG|g16218.t1	 1e-269
248-  8:	AVAG|g3409.t1	AVAG|g16219.t1	 8e-289
248-  9:	AVAG|g3410.t1	AVAG|g16220.t1	  7e-90
248- 10:	AVAG|g3411.t1	AVAG|g16221.t1	  3e-32
248- 11:	AVAG|g3414.t1	AVAG|g16228.t1	 2e-218
248- 12:	AVAG|g3415.t1	AVAG|g16229.t1	 8e-167
248- 13:	AVAG|g3418.t1	AVAG|g16230.t1	 8e-295
248- 14:	AVAG|g3420.t1	AVAG|g16232.t1	      0
248- 15:	AVAG|g3422.t1	AVAG|g16235.t1	 2e-211
248- 16:	AVAG|g3423.t1	AVAG|g16236.t1	  5e-66
248- 17:	AVAG|g3425.t1	AVAG|g16237.t1	 6e-223
248- 18:	AVAG|g3429.t1	AVAG|g16238.t1	 6e-159
248- 19:	AVAG|g3431.t1	AVAG|g16240.t1	 2e-125
248- 20:	AVAG|g3432.t1	AVAG|g16241.t1	  5e-43
248- 21:	AVAG|g3433.t1	AVAG|g16242.t1	  3e-87
248- 22:	AVAG|g3434.t1	AVAG|g16245.t1	  3e-90
248- 23:	AVAG|g3435.t1	AVAG|g16246.t1	 4e-162
248- 24:	AVAG|g3445.t1	AVAG|g16251.t1	 2e-119
248- 25:	AVAG|g3446.t1	AVAG|g16262.t1	 1e-106
248- 26:	AVAG|g3447.t1	AVAG|g16263.t1	  1e-37
## Alignment 249: score=1070.0 e_value=3.4e-62 N=22 Av120&Av187 plus
249-  0:	AVAG|g20880.t1	AVAG|g27527.t1	 2e-142
249-  1:	AVAG|g20882.t1	AVAG|g27529.t1	 5e-106
249-  2:	AVAG|g20883.t1	AVAG|g27530.t1	  2e-24
249-  3:	AVAG|g20887.t1	AVAG|g27531.t1	 2e-226
249-  4:	AVAG|g20889.t1	AVAG|g27535.t1	 8e-227
249-  5:	AVAG|g20890.t1	AVAG|g27537.t1	 1e-198
249-  6:	AVAG|g20894.t1	AVAG|g27540.t1	 1e-274
249-  7:	AVAG|g20898.t1	AVAG|g27544.t1	 3e-163
249-  8:	AVAG|g20901.t1	AVAG|g27546.t1	 2e-150
249-  9:	AVAG|g20902.t1	AVAG|g27549.t1	 1e-148
249- 10:	AVAG|g20903.t1	AVAG|g27550.t1	  1e-66
249- 11:	AVAG|g20904.t1	AVAG|g27551.t1	  8e-63
249- 12:	AVAG|g20906.t1	AVAG|g27554.t1	  1e-47
249- 13:	AVAG|g20909.t1	AVAG|g27557.t1	 3e-148
249- 14:	AVAG|g20910.t1	AVAG|g27558.t1	 2e-164
249- 15:	AVAG|g20911.t1	AVAG|g27559.t1	 3e-187
249- 16:	AVAG|g20912.t1	AVAG|g27560.t1	 5e-144
249- 17:	AVAG|g20913.t1	AVAG|g27561.t1	 8e-114
249- 18:	AVAG|g20915.t1	AVAG|g27571.t1	  1e-21
249- 19:	AVAG|g20916.t1	AVAG|g27572.t1	      0
249- 20:	AVAG|g20917.t1	AVAG|g27573.t1	 3e-212
249- 21:	AVAG|g20919.t1	AVAG|g27579.t1	 3e-157
## Alignment 250: score=1658.0 e_value=7.3e-108 N=34 Av120&Av190 plus
250-  0:	AVAG|g20817.t1	AVAG|g27818.t1	  6e-36
250-  1:	AVAG|g20818.t1	AVAG|g27821.t1	 2e-274
250-  2:	AVAG|g20819.t1	AVAG|g27823.t1	 6e-168
250-  3:	AVAG|g20820.t1	AVAG|g27824.t1	 4e-102
250-  4:	AVAG|g20821.t1	AVAG|g27825.t1	 2e-265
250-  5:	AVAG|g20822.t1	AVAG|g27827.t1	      0
250-  6:	AVAG|g20824.t1	AVAG|g27829.t1	  5e-41
250-  7:	AVAG|g20825.t1	AVAG|g27830.t1	  2e-29
250-  8:	AVAG|g20826.t1	AVAG|g27835.t1	  6e-89
250-  9:	AVAG|g20829.t1	AVAG|g27840.t1	 2e-136
250- 10:	AVAG|g20830.t1	AVAG|g27841.t1	      0
250- 11:	AVAG|g20831.t1	AVAG|g27842.t1	      0
250- 12:	AVAG|g20833.t1	AVAG|g27847.t1	 1e-167
250- 13:	AVAG|g20835.t1	AVAG|g27852.t1	  5e-71
250- 14:	AVAG|g20839.t1	AVAG|g27856.t1	 5e-285
250- 15:	AVAG|g20840.t1	AVAG|g27858.t1	 3e-168
250- 16:	AVAG|g20841.t1	AVAG|g27859.t1	 2e-122
250- 17:	AVAG|g20842.t1	AVAG|g27861.t1	 1e-239
250- 18:	AVAG|g20843.t1	AVAG|g27866.t1	 7e-272
250- 19:	AVAG|g20845.t1	AVAG|g27867.t1	 2e-115
250- 20:	AVAG|g20846.t1	AVAG|g27868.t1	      0
250- 21:	AVAG|g20847.t1	AVAG|g27871.t1	  2e-67
250- 22:	AVAG|g20848.t1	AVAG|g27873.t1	 8e-148
250- 23:	AVAG|g20849.t1	AVAG|g27875.t1	  2e-63
250- 24:	AVAG|g20850.t1	AVAG|g27876.t1	  1e-80
250- 25:	AVAG|g20851.t1	AVAG|g27878.t1	 3e-139
250- 26:	AVAG|g20852.t1	AVAG|g27879.t1	 3e-173
250- 27:	AVAG|g20853.t1	AVAG|g27880.t1	      0
250- 28:	AVAG|g20855.t1	AVAG|g27882.t1	 8e-246
250- 29:	AVAG|g20856.t1	AVAG|g27883.t1	  9e-87
250- 30:	AVAG|g20857.t1	AVAG|g27885.t1	 2e-139
250- 31:	AVAG|g20861.t1	AVAG|g27889.t1	  1e-54
250- 32:	AVAG|g20864.t1	AVAG|g27892.t1	 4e-187
250- 33:	AVAG|g20865.t1	AVAG|g27896.t1	 2e-100
## Alignment 251: score=1805.0 e_value=1.1e-119 N=37 Av120&Av192 plus
251-  0:	AVAG|g20817.t1	AVAG|g27982.t1	  4e-36
251-  1:	AVAG|g20818.t1	AVAG|g27985.t1	 6e-281
251-  2:	AVAG|g20819.t1	AVAG|g27987.t1	 2e-168
251-  3:	AVAG|g20820.t1	AVAG|g27988.t1	 1e-138
251-  4:	AVAG|g20821.t1	AVAG|g27989.t1	 4e-265
251-  5:	AVAG|g20822.t1	AVAG|g27991.t1	      0
251-  6:	AVAG|g20824.t1	AVAG|g27993.t1	  5e-41
251-  7:	AVAG|g20825.t1	AVAG|g27994.t1	  6e-31
251-  8:	AVAG|g20826.t1	AVAG|g27999.t1	  6e-89
251-  9:	AVAG|g20829.t1	AVAG|g28003.t1	 2e-136
251- 10:	AVAG|g20830.t1	AVAG|g28004.t1	      0
251- 11:	AVAG|g20831.t1	AVAG|g28005.t1	      0
251- 12:	AVAG|g20833.t1	AVAG|g28009.t1	 1e-100
251- 13:	AVAG|g20835.t1	AVAG|g28014.t1	  4e-69
251- 14:	AVAG|g20839.t1	AVAG|g28018.t1	 6e-284
251- 15:	AVAG|g20840.t1	AVAG|g28020.t1	 1e-167
251- 16:	AVAG|g20841.t1	AVAG|g28021.t1	 5e-122
251- 17:	AVAG|g20842.t1	AVAG|g28023.t1	 5e-239
251- 18:	AVAG|g20843.t1	AVAG|g28027.t1	 9e-272
251- 19:	AVAG|g20845.t1	AVAG|g28028.t1	 6e-116
251- 20:	AVAG|g20846.t1	AVAG|g28029.t1	      0
251- 21:	AVAG|g20847.t1	AVAG|g28031.t1	  2e-67
251- 22:	AVAG|g20848.t1	AVAG|g28033.t1	 8e-148
251- 23:	AVAG|g20850.t1	AVAG|g28035.t1	  3e-80
251- 24:	AVAG|g20851.t1	AVAG|g28037.t1	 3e-139
251- 25:	AVAG|g20852.t1	AVAG|g28038.t1	 1e-275
251- 26:	AVAG|g20853.t1	AVAG|g28039.t1	      0
251- 27:	AVAG|g20855.t1	AVAG|g28041.t1	  3e-23
251- 28:	AVAG|g20856.t1	AVAG|g28043.t1	  4e-87
251- 29:	AVAG|g20857.t1	AVAG|g28045.t1	 4e-140
251- 30:	AVAG|g20861.t1	AVAG|g28050.t1	  3e-82
251- 31:	AVAG|g20864.t1	AVAG|g28052.t1	 5e-174
251- 32:	AVAG|g20865.t1	AVAG|g28056.t1	 3e-150
251- 33:	AVAG|g20867.t1	AVAG|g28058.t1	 1e-259
251- 34:	AVAG|g20868.t1	AVAG|g28059.t1	 4e-116
251- 35:	AVAG|g20872.t1	AVAG|g28063.t1	      0
251- 36:	AVAG|g20873.t1	AVAG|g28065.t1	 1e-268
## Alignment 252: score=1397.0 e_value=2.4e-84 N=28 Av120&Av21 minus
252-  0:	AVAG|g20897.t1	AVAG|g5604.t1	 6e-128
252-  1:	AVAG|g20898.t1	AVAG|g5603.t1	 1e-277
252-  2:	AVAG|g20900.t1	AVAG|g5602.t1	 2e-174
252-  3:	AVAG|g20901.t1	AVAG|g5601.t1	 7e-230
252-  4:	AVAG|g20902.t1	AVAG|g5600.t1	 3e-204
252-  5:	AVAG|g20903.t1	AVAG|g5599.t1	 5e-146
252-  6:	AVAG|g20904.t1	AVAG|g5598.t1	 4e-125
252-  7:	AVAG|g20905.t1	AVAG|g5597.t1	 3e-296
252-  8:	AVAG|g20906.t1	AVAG|g5596.t1	  2e-70
252-  9:	AVAG|g20909.t1	AVAG|g5593.t1	      0
252- 10:	AVAG|g20910.t1	AVAG|g5592.t1	 4e-224
252- 11:	AVAG|g20911.t1	AVAG|g5590.t1	  2e-31
252- 12:	AVAG|g20912.t1	AVAG|g5589.t1	 3e-216
252- 13:	AVAG|g20913.t1	AVAG|g5588.t1	 9e-240
252- 14:	AVAG|g20914.t1	AVAG|g5587.t1	 6e-248
252- 15:	AVAG|g20916.t1	AVAG|g5586.t1	      0
252- 16:	AVAG|g20917.t1	AVAG|g5585.t1	      0
252- 17:	AVAG|g20918.t1	AVAG|g5584.t1	 1e-138
252- 18:	AVAG|g20919.t1	AVAG|g5583.t1	      0
252- 19:	AVAG|g20920.t1	AVAG|g5582.t1	 9e-221
252- 20:	AVAG|g20921.t1	AVAG|g5581.t1	 1e-274
252- 21:	AVAG|g20922.t1	AVAG|g5580.t1	 1e-284
252- 22:	AVAG|g20923.t1	AVAG|g5579.t1	 3e-139
252- 23:	AVAG|g20924.t1	AVAG|g5578.t1	 3e-143
252- 24:	AVAG|g20926.t1	AVAG|g5576.t1	 3e-155
252- 25:	AVAG|g20927.t1	AVAG|g5575.t1	      0
252- 26:	AVAG|g20929.t1	AVAG|g5573.t1	 6e-219
252- 27:	AVAG|g20931.t1	AVAG|g5572.t1	 8e-280
## Alignment 253: score=1847.0 e_value=6.6e-74 N=37 Av120&Av243 minus
253-  0:	AVAG|g20817.t1	AVAG|g32302.t1	 2e-122
253-  1:	AVAG|g20818.t1	AVAG|g32301.t1	      0
253-  2:	AVAG|g20819.t1	AVAG|g32300.t1	 7e-228
253-  3:	AVAG|g20820.t1	AVAG|g32299.t1	 6e-273
253-  4:	AVAG|g20821.t1	AVAG|g32298.t1	      0
253-  5:	AVAG|g20822.t1	AVAG|g32297.t1	      0
253-  6:	AVAG|g20823.t1	AVAG|g32296.t1	 8e-134
253-  7:	AVAG|g20824.t1	AVAG|g32295.t1	  2e-61
253-  8:	AVAG|g20825.t1	AVAG|g32294.t1	  2e-90
253-  9:	AVAG|g20826.t1	AVAG|g32293.t1	  1e-90
253- 10:	AVAG|g20828.t1	AVAG|g32291.t1	      0
253- 11:	AVAG|g20829.t1	AVAG|g32290.t1	      0
253- 12:	AVAG|g20830.t1	AVAG|g32289.t1	      0
253- 13:	AVAG|g20831.t1	AVAG|g32288.t1	      0
253- 14:	AVAG|g20832.t1	AVAG|g32287.t1	 8e-299
253- 15:	AVAG|g20833.t1	AVAG|g32286.t1	 2e-180
253- 16:	AVAG|g20834.t1	AVAG|g32285.t1	  5e-78
253- 17:	AVAG|g20835.t1	AVAG|g32284.t1	 4e-189
253- 18:	AVAG|g20836.t1	AVAG|g32282.t1	 2e-258
253- 19:	AVAG|g20838.t1	AVAG|g32280.t1	 4e-269
253- 20:	AVAG|g20839.t1	AVAG|g32279.t1	      0
253- 21:	AVAG|g20840.t1	AVAG|g32278.t1	 6e-261
253- 22:	AVAG|g20841.t1	AVAG|g32277.t1	 5e-179
253- 23:	AVAG|g20842.t1	AVAG|g32276.t1	      0
253- 24:	AVAG|g20843.t1	AVAG|g32275.t1	      0
253- 25:	AVAG|g20844.t1	AVAG|g32274.t1	      0
253- 26:	AVAG|g20845.t1	AVAG|g32273.t1	 5e-266
253- 27:	AVAG|g20846.t1	AVAG|g32272.t1	      0
253- 28:	AVAG|g20847.t1	AVAG|g32271.t1	  4e-92
253- 29:	AVAG|g20848.t1	AVAG|g32270.t1	 3e-170
253- 30:	AVAG|g20849.t1	AVAG|g32269.t1	      0
253- 31:	AVAG|g20850.t1	AVAG|g32268.t1	 7e-169
253- 32:	AVAG|g20851.t1	AVAG|g32267.t1	 6e-189
253- 33:	AVAG|g20852.t1	AVAG|g32266.t1	      0
253- 34:	AVAG|g20853.t1	AVAG|g32265.t1	      0
253- 35:	AVAG|g20855.t1	AVAG|g32262.t1	      0
253- 36:	AVAG|g20856.t1	AVAG|g32261.t1	 7e-190
## Alignment 254: score=818.0 e_value=5.4e-43 N=17 Av120&Av388 plus
254-  0:	AVAG|g20867.t1	AVAG|g40796.t1	 1e-259
254-  1:	AVAG|g20868.t1	AVAG|g40797.t1	 4e-116
254-  2:	AVAG|g20872.t1	AVAG|g40804.t1	      0
254-  3:	AVAG|g20873.t1	AVAG|g40806.t1	 3e-268
254-  4:	AVAG|g20880.t1	AVAG|g40807.t1	 2e-142
254-  5:	AVAG|g20882.t1	AVAG|g40809.t1	 4e-106
254-  6:	AVAG|g20883.t1	AVAG|g40810.t1	  4e-24
254-  7:	AVAG|g20887.t1	AVAG|g40811.t1	 6e-226
254-  8:	AVAG|g20889.t1	AVAG|g40815.t1	 4e-228
254-  9:	AVAG|g20890.t1	AVAG|g40817.t1	 9e-200
254- 10:	AVAG|g20894.t1	AVAG|g40819.t1	 2e-274
254- 11:	AVAG|g20898.t1	AVAG|g40823.t1	 4e-139
254- 12:	AVAG|g20901.t1	AVAG|g40826.t1	 2e-135
254- 13:	AVAG|g20902.t1	AVAG|g40829.t1	 1e-148
254- 14:	AVAG|g20903.t1	AVAG|g40830.t1	  8e-67
254- 15:	AVAG|g20904.t1	AVAG|g40831.t1	  2e-63
254- 16:	AVAG|g20906.t1	AVAG|g40834.t1	  7e-46
## Alignment 255: score=436.0 e_value=3.5e-18 N=9 Av120&Av43 minus
255-  0:	AVAG|g20915.t1	AVAG|g9756.t1	  6e-22
255-  1:	AVAG|g20916.t1	AVAG|g9755.t1	      0
255-  2:	AVAG|g20917.t1	AVAG|g9754.t1	 6e-212
255-  3:	AVAG|g20919.t1	AVAG|g9749.t1	 2e-159
255-  4:	AVAG|g20922.t1	AVAG|g9741.t1	 5e-204
255-  5:	AVAG|g20923.t1	AVAG|g9740.t1	  8e-77
255-  6:	AVAG|g20924.t1	AVAG|g9739.t1	 1e-104
255-  7:	AVAG|g20930.t1	AVAG|g9733.t1	      0
255-  8:	AVAG|g20931.t1	AVAG|g9732.t1	 3e-158
## Alignment 256: score=1441.0 e_value=7.4e-89 N=29 Av120&Av534 minus
256-  0:	AVAG|g20858.t1	AVAG|g46508.t1	 3e-282
256-  1:	AVAG|g20859.t1	AVAG|g46507.t1	      0
256-  2:	AVAG|g20860.t1	AVAG|g46506.t1	 7e-229
256-  3:	AVAG|g20861.t1	AVAG|g46505.t1	 3e-133
256-  4:	AVAG|g20862.t1	AVAG|g46504.t1	 5e-168
256-  5:	AVAG|g20863.t1	AVAG|g46503.t1	      0
256-  6:	AVAG|g20864.t1	AVAG|g46502.t1	 1e-246
256-  7:	AVAG|g20865.t1	AVAG|g46501.t1	 8e-200
256-  8:	AVAG|g20866.t1	AVAG|g46500.t1	  5e-98
256-  9:	AVAG|g20867.t1	AVAG|g46499.t1	      0
256- 10:	AVAG|g20868.t1	AVAG|g46498.t1	 7e-119
256- 11:	AVAG|g20869.t1	AVAG|g46497.t1	 1e-167
256- 12:	AVAG|g20870.t1	AVAG|g46496.t1	 9e-248
256- 13:	AVAG|g20871.t1	AVAG|g46495.t1	      0
256- 14:	AVAG|g20872.t1	AVAG|g46494.t1	      0
256- 15:	AVAG|g20873.t1	AVAG|g46493.t1	      0
256- 16:	AVAG|g20879.t1	AVAG|g46492.t1	 2e-226
256- 17:	AVAG|g20880.t1	AVAG|g46491.t1	 8e-175
256- 18:	AVAG|g20881.t1	AVAG|g46489.t1	  1e-26
256- 19:	AVAG|g20884.t1	AVAG|g46488.t1	      0
256- 20:	AVAG|g20886.t1	AVAG|g46487.t1	 5e-250
256- 21:	AVAG|g20887.t1	AVAG|g46486.t1	      0
256- 22:	AVAG|g20889.t1	AVAG|g46485.t1	 3e-270
256- 23:	AVAG|g20890.t1	AVAG|g46484.t1	 7e-295
256- 24:	AVAG|g20891.t1	AVAG|g46483.t1	  3e-64
256- 25:	AVAG|g20892.t1	AVAG|g46482.t1	 8e-135
256- 26:	AVAG|g20893.t1	AVAG|g46481.t1	 7e-174
256- 27:	AVAG|g20894.t1	AVAG|g46480.t1	      0
256- 28:	AVAG|g20895.t1	AVAG|g46479.t1	 3e-172
## Alignment 257: score=300.0 e_value=9.8e-08 N=6 Av1201&Av513 plus
257-  0:	AVAG|g55077.t1	AVAG|g45800.t1	      0
257-  1:	AVAG|g55078.t1	AVAG|g45801.t1	 3e-122
257-  2:	AVAG|g55079.t1	AVAG|g45802.t1	 7e-295
257-  3:	AVAG|g55080.t1	AVAG|g45803.t1	 4e-281
257-  4:	AVAG|g55081.t1	AVAG|g45804.t1	 2e-119
257-  5:	AVAG|g55082.t1	AVAG|g45805.t1	 2e-167
## Alignment 258: score=300.0 e_value=3.4e-08 N=6 Av1207&Av88 minus
258-  0:	AVAG|g55102.t1	AVAG|g16754.t1	  8e-82
258-  1:	AVAG|g55103.t1	AVAG|g16753.t1	      0
258-  2:	AVAG|g55104.t1	AVAG|g16752.t1	      0
258-  3:	AVAG|g55106.t1	AVAG|g16750.t1	 7e-132
258-  4:	AVAG|g55107.t1	AVAG|g16749.t1	  1e-69
258-  5:	AVAG|g55108.t1	AVAG|g16748.t1	 2e-202
## Alignment 259: score=283.0 e_value=1.8e-10 N=6 Av121&Av268 plus
259-  0:	AVAG|g20961.t1	AVAG|g34124.t1	  1e-64
259-  1:	AVAG|g20962.t1	AVAG|g34125.t1	  2e-83
259-  2:	AVAG|g20964.t1	AVAG|g34127.t1	  1e-42
259-  3:	AVAG|g20966.t1	AVAG|g34128.t1	  2e-18
259-  4:	AVAG|g20971.t1	AVAG|g34134.t1	 4e-112
259-  5:	AVAG|g20980.t1	AVAG|g34146.t1	  9e-56
## Alignment 260: score=288.0 e_value=3.5e-08 N=6 Av121&Av268 minus
260-  0:	AVAG|g20972.t1	AVAG|g34150.t1	 7e-108
260-  1:	AVAG|g20977.t1	AVAG|g34147.t1	 7e-163
260-  2:	AVAG|g20983.t1	AVAG|g34143.t1	 1e-145
260-  3:	AVAG|g20986.t1	AVAG|g34141.t1	  2e-92
260-  4:	AVAG|g20987.t1	AVAG|g34140.t1	 1e-106
260-  5:	AVAG|g20990.t1	AVAG|g34138.t1	      0
## Alignment 261: score=1294.0 e_value=1.3e-77 N=26 Av121&Av285 plus
261-  0:	AVAG|g20997.t1	AVAG|g35154.t1	      0
261-  1:	AVAG|g20999.t1	AVAG|g35156.t1	 6e-270
261-  2:	AVAG|g21000.t1	AVAG|g35157.t1	      0
261-  3:	AVAG|g21001.t1	AVAG|g35161.t1	  3e-64
261-  4:	AVAG|g21002.t1	AVAG|g35162.t1	      0
261-  5:	AVAG|g21003.t1	AVAG|g35163.t1	 2e-121
261-  6:	AVAG|g21004.t1	AVAG|g35164.t1	 4e-234
261-  7:	AVAG|g21005.t1	AVAG|g35166.t1	      0
261-  8:	AVAG|g21006.t1	AVAG|g35167.t1	  4e-90
261-  9:	AVAG|g21008.t1	AVAG|g35168.t1	      0
261- 10:	AVAG|g21009.t1	AVAG|g35169.t1	      0
261- 11:	AVAG|g21011.t1	AVAG|g35171.t1	 3e-254
261- 12:	AVAG|g21012.t1	AVAG|g35172.t1	 5e-244
261- 13:	AVAG|g21013.t1	AVAG|g35173.t1	 4e-143
261- 14:	AVAG|g21014.t1	AVAG|g35174.t1	 3e-107
261- 15:	AVAG|g21015.t1	AVAG|g35175.t1	  6e-69
261- 16:	AVAG|g21016.t1	AVAG|g35176.t1	  5e-58
261- 17:	AVAG|g21017.t1	AVAG|g35177.t1	  1e-83
261- 18:	AVAG|g21018.t1	AVAG|g35178.t1	 6e-124
261- 19:	AVAG|g21019.t1	AVAG|g35179.t1	 8e-211
261- 20:	AVAG|g21020.t1	AVAG|g35180.t1	 3e-101
261- 21:	AVAG|g21021.t1	AVAG|g35182.t1	  7e-78
261- 22:	AVAG|g21022.t1	AVAG|g35183.t1	 1e-301
261- 23:	AVAG|g21023.t1	AVAG|g35184.t1	 1e-112
261- 24:	AVAG|g21024.t1	AVAG|g35185.t1	 5e-276
261- 25:	AVAG|g21025.t1	AVAG|g35186.t1	 2e-295
## Alignment 262: score=570.0 e_value=7.6e-27 N=12 Av121&Av289 plus
262-  0:	AVAG|g20983.t1	AVAG|g35362.t1	  7e-19
262-  1:	AVAG|g20992.t1	AVAG|g35372.t1	 7e-126
262-  2:	AVAG|g20993.t1	AVAG|g35373.t1	 5e-175
262-  3:	AVAG|g21000.t1	AVAG|g35381.t1	 3e-119
262-  4:	AVAG|g21004.t1	AVAG|g35386.t1	 7e-217
262-  5:	AVAG|g21007.t1	AVAG|g35389.t1	 4e-118
262-  6:	AVAG|g21008.t1	AVAG|g35390.t1	 2e-123
262-  7:	AVAG|g21009.t1	AVAG|g35391.t1	      0
262-  8:	AVAG|g21014.t1	AVAG|g35392.t1	  7e-92
262-  9:	AVAG|g21019.t1	AVAG|g35397.t1	 4e-135
262- 10:	AVAG|g21020.t1	AVAG|g35398.t1	 4e-108
262- 11:	AVAG|g21024.t1	AVAG|g35400.t1	 1e-137
## Alignment 263: score=526.0 e_value=3e-24 N=11 Av121&Av360 minus
263-  0:	AVAG|g20992.t1	AVAG|g39371.t1	  1e-63
263-  1:	AVAG|g20993.t1	AVAG|g39370.t1	 4e-175
263-  2:	AVAG|g21000.t1	AVAG|g39361.t1	 3e-118
263-  3:	AVAG|g21004.t1	AVAG|g39353.t1	 3e-216
263-  4:	AVAG|g21007.t1	AVAG|g39350.t1	 6e-118
263-  5:	AVAG|g21008.t1	AVAG|g39349.t1	 6e-124
263-  6:	AVAG|g21009.t1	AVAG|g39348.t1	      0
263-  7:	AVAG|g21014.t1	AVAG|g39347.t1	  3e-91
263-  8:	AVAG|g21019.t1	AVAG|g39343.t1	 7e-140
263-  9:	AVAG|g21020.t1	AVAG|g39342.t1	 4e-109
263- 10:	AVAG|g21024.t1	AVAG|g39340.t1	 1e-138
## Alignment 264: score=398.0 e_value=4.6e-13 N=8 Av121&Av4 plus
264-  0:	AVAG|g21026.t1	AVAG|g925.t1	      0
264-  1:	AVAG|g21028.t1	AVAG|g927.t1	      0
264-  2:	AVAG|g21029.t1	AVAG|g928.t1	 2e-243
264-  3:	AVAG|g21030.t1	AVAG|g929.t1	 4e-220
264-  4:	AVAG|g21031.t1	AVAG|g930.t1	      0
264-  5:	AVAG|g21033.t1	AVAG|g932.t1	 2e-181
264-  6:	AVAG|g21035.t1	AVAG|g934.t1	 4e-106
264-  7:	AVAG|g21037.t1	AVAG|g936.t1	      0
## Alignment 265: score=400.0 e_value=1.5e-08 N=8 Av121&Av558 minus
265-  0:	AVAG|g20934.t1	AVAG|g47189.t1	 5e-111
265-  1:	AVAG|g20936.t1	AVAG|g47187.t1	 8e-141
265-  2:	AVAG|g20937.t1	AVAG|g47186.t1	 2e-270
265-  3:	AVAG|g20938.t1	AVAG|g47185.t1	 2e-233
265-  4:	AVAG|g20939.t1	AVAG|g47184.t1	      0
265-  5:	AVAG|g20940.t1	AVAG|g47183.t1	      0
265-  6:	AVAG|g20941.t1	AVAG|g47182.t1	 3e-224
265-  7:	AVAG|g20942.t1	AVAG|g47181.t1	  4e-57
## Alignment 266: score=2490.0 e_value=6.2e-179 N=50 Av121&Av59 minus
266-  0:	AVAG|g20944.t1	AVAG|g12670.t1	 4e-291
266-  1:	AVAG|g20945.t1	AVAG|g12669.t1	  5e-68
266-  2:	AVAG|g20946.t1	AVAG|g12668.t1	 1e-298
266-  3:	AVAG|g20947.t1	AVAG|g12667.t1	  2e-83
266-  4:	AVAG|g20948.t1	AVAG|g12666.t1	 2e-140
266-  5:	AVAG|g20949.t1	AVAG|g12665.t1	 3e-242
266-  6:	AVAG|g20950.t1	AVAG|g12664.t1	 3e-268
266-  7:	AVAG|g20951.t1	AVAG|g12663.t1	 4e-244
266-  8:	AVAG|g20952.t1	AVAG|g12661.t1	 5e-307
266-  9:	AVAG|g20954.t1	AVAG|g12659.t1	 4e-243
266- 10:	AVAG|g20956.t1	AVAG|g12658.t1	 2e-267
266- 11:	AVAG|g20958.t1	AVAG|g12656.t1	 3e-178
266- 12:	AVAG|g20959.t1	AVAG|g12655.t1	 5e-167
266- 13:	AVAG|g20960.t1	AVAG|g12654.t1	 1e-193
266- 14:	AVAG|g20961.t1	AVAG|g12653.t1	  2e-79
266- 15:	AVAG|g20962.t1	AVAG|g12652.t1	 2e-140
266- 16:	AVAG|g20963.t1	AVAG|g12651.t1	 3e-280
266- 17:	AVAG|g20964.t1	AVAG|g12650.t1	 8e-280
266- 18:	AVAG|g20965.t1	AVAG|g12649.t1	      0
266- 19:	AVAG|g20966.t1	AVAG|g12648.t1	 2e-108
266- 20:	AVAG|g20967.t1	AVAG|g12647.t1	 2e-122
266- 21:	AVAG|g20968.t1	AVAG|g12646.t1	 4e-165
266- 22:	AVAG|g20969.t1	AVAG|g12645.t1	 5e-131
266- 23:	AVAG|g20970.t1	AVAG|g12644.t1	  7e-63
266- 24:	AVAG|g20971.t1	AVAG|g12643.t1	 1e-235
266- 25:	AVAG|g20972.t1	AVAG|g12642.t1	 2e-189
266- 26:	AVAG|g20973.t1	AVAG|g12640.t1	 6e-109
266- 27:	AVAG|g20974.t1	AVAG|g12638.t1	      0
266- 28:	AVAG|g20975.t1	AVAG|g12637.t1	      0
266- 29:	AVAG|g20976.t1	AVAG|g12636.t1	 2e-164
266- 30:	AVAG|g20977.t1	AVAG|g12635.t1	 2e-262
266- 31:	AVAG|g20978.t1	AVAG|g12634.t1	 2e-174
266- 32:	AVAG|g20979.t1	AVAG|g12633.t1	 6e-205
266- 33:	AVAG|g20980.t1	AVAG|g12632.t1	  1e-75
266- 34:	AVAG|g20981.t1	AVAG|g12631.t1	  4e-50
266- 35:	AVAG|g20983.t1	AVAG|g12629.t1	 5e-246
266- 36:	AVAG|g20984.t1	AVAG|g12628.t1	      0
266- 37:	AVAG|g20985.t1	AVAG|g12627.t1	  4e-82
266- 38:	AVAG|g20986.t1	AVAG|g12626.t1	      0
266- 39:	AVAG|g20987.t1	AVAG|g12625.t1	 8e-121
266- 40:	AVAG|g20988.t1	AVAG|g12624.t1	      0
266- 41:	AVAG|g20989.t1	AVAG|g12623.t1	 8e-126
266- 42:	AVAG|g20990.t1	AVAG|g12622.t1	      0
266- 43:	AVAG|g20991.t1	AVAG|g12621.t1	 3e-169
266- 44:	AVAG|g20992.t1	AVAG|g12620.t1	 2e-165
266- 45:	AVAG|g20993.t1	AVAG|g12619.t1	 3e-251
266- 46:	AVAG|g20994.t1	AVAG|g12617.t1	      0
266- 47:	AVAG|g20995.t1	AVAG|g12616.t1	      0
266- 48:	AVAG|g20996.t1	AVAG|g12615.t1	 1e-271
266- 49:	AVAG|g20999.t1	AVAG|g12611.t1	  4e-34
## Alignment 267: score=487.0 e_value=2.4e-20 N=10 Av121&Av63 plus
267-  0:	AVAG|g20934.t1	AVAG|g13283.t1	  1e-69
267-  1:	AVAG|g20937.t1	AVAG|g13287.t1	 4e-194
267-  2:	AVAG|g20939.t1	AVAG|g13291.t1	  8e-49
267-  3:	AVAG|g20940.t1	AVAG|g13292.t1	  2e-88
267-  4:	AVAG|g20942.t1	AVAG|g13293.t1	  9e-46
267-  5:	AVAG|g20946.t1	AVAG|g13298.t1	 4e-217
267-  6:	AVAG|g20947.t1	AVAG|g13301.t1	  2e-30
267-  7:	AVAG|g20948.t1	AVAG|g13302.t1	  1e-71
267-  8:	AVAG|g20949.t1	AVAG|g13304.t1	 4e-178
267-  9:	AVAG|g20952.t1	AVAG|g13305.t1	 1e-172
## Alignment 268: score=300.0 e_value=2.4e-08 N=6 Av1217&Av418 minus
268-  0:	AVAG|g55128.t1	AVAG|g42174.t1	      0
268-  1:	AVAG|g55129.t1	AVAG|g42173.t1	 1e-102
268-  2:	AVAG|g55130.t1	AVAG|g42172.t1	 7e-110
268-  3:	AVAG|g55131.t1	AVAG|g42171.t1	 1e-103
268-  4:	AVAG|g55132.t1	AVAG|g42170.t1	 9e-171
268-  5:	AVAG|g55133.t1	AVAG|g42169.t1	 2e-142
## Alignment 269: score=1646.0 e_value=4e-105 N=33 Av122&Av183 plus
269-  0:	AVAG|g21122.t1	AVAG|g27127.t1	      0
269-  1:	AVAG|g21123.t1	AVAG|g27128.t1	 7e-210
269-  2:	AVAG|g21124.t1	AVAG|g27129.t1	      0
269-  3:	AVAG|g21126.t1	AVAG|g27131.t1	      0
269-  4:	AVAG|g21127.t1	AVAG|g27132.t1	 1e-259
269-  5:	AVAG|g21128.t1	AVAG|g27133.t1	 6e-208
269-  6:	AVAG|g21129.t1	AVAG|g27134.t1	 2e-213
269-  7:	AVAG|g21130.t1	AVAG|g27135.t1	      0
269-  8:	AVAG|g21131.t1	AVAG|g27136.t1	  6e-92
269-  9:	AVAG|g21132.t1	AVAG|g27137.t1	      0
269- 10:	AVAG|g21133.t1	AVAG|g27138.t1	 1e-157
269- 11:	AVAG|g21134.t1	AVAG|g27139.t1	      0
269- 12:	AVAG|g21136.t1	AVAG|g27140.t1	 1e-266
269- 13:	AVAG|g21137.t1	AVAG|g27141.t1	      0
269- 14:	AVAG|g21138.t1	AVAG|g27142.t1	 7e-284
269- 15:	AVAG|g21139.t1	AVAG|g27143.t1	 2e-293
269- 16:	AVAG|g21140.t1	AVAG|g27144.t1	 2e-267
269- 17:	AVAG|g21141.t1	AVAG|g27145.t1	      0
269- 18:	AVAG|g21142.t1	AVAG|g27146.t1	 1e-169
269- 19:	AVAG|g21143.t1	AVAG|g27147.t1	 3e-184
269- 20:	AVAG|g21144.t1	AVAG|g27148.t1	 3e-152
269- 21:	AVAG|g21145.t1	AVAG|g27149.t1	 2e-202
269- 22:	AVAG|g21146.t1	AVAG|g27150.t1	 2e-241
269- 23:	AVAG|g21147.t1	AVAG|g27151.t1	 1e-267
269- 24:	AVAG|g21148.t1	AVAG|g27152.t1	      0
269- 25:	AVAG|g21149.t1	AVAG|g27153.t1	 2e-203
269- 26:	AVAG|g21152.t1	AVAG|g27156.t1	      0
269- 27:	AVAG|g21153.t1	AVAG|g27157.t1	  8e-93
269- 28:	AVAG|g21156.t1	AVAG|g27159.t1	  2e-56
269- 29:	AVAG|g21157.t1	AVAG|g27161.t1	 1e-121
269- 30:	AVAG|g21158.t1	AVAG|g27162.t1	 2e-185
269- 31:	AVAG|g21159.t1	AVAG|g27163.t1	      0
269- 32:	AVAG|g21160.t1	AVAG|g27164.t1	  1e-45
## Alignment 270: score=898.0 e_value=1.9e-45 N=18 Av122&Av267 minus
270-  0:	AVAG|g21050.t1	AVAG|g34122.t1	  3e-61
270-  1:	AVAG|g21051.t1	AVAG|g34121.t1	 7e-153
270-  2:	AVAG|g21052.t1	AVAG|g34120.t1	 2e-264
270-  3:	AVAG|g21053.t1	AVAG|g34119.t1	 6e-211
270-  4:	AVAG|g21054.t1	AVAG|g34118.t1	 5e-216
270-  5:	AVAG|g21056.t1	AVAG|g34117.t1	      0
270-  6:	AVAG|g21057.t1	AVAG|g34116.t1	  2e-76
270-  7:	AVAG|g21058.t1	AVAG|g34115.t1	      0
270-  8:	AVAG|g21059.t1	AVAG|g34114.t1	 2e-253
270-  9:	AVAG|g21060.t1	AVAG|g34113.t1	      0
270- 10:	AVAG|g21061.t1	AVAG|g34111.t1	  2e-93
270- 11:	AVAG|g21062.t1	AVAG|g34110.t1	 8e-181
270- 12:	AVAG|g21063.t1	AVAG|g34109.t1	  2e-43
270- 13:	AVAG|g21064.t1	AVAG|g34108.t1	      0
270- 14:	AVAG|g21065.t1	AVAG|g34107.t1	  3e-46
270- 15:	AVAG|g21066.t1	AVAG|g34106.t1	      0
270- 16:	AVAG|g21067.t1	AVAG|g34105.t1	 1e-168
270- 17:	AVAG|g21068.t1	AVAG|g34104.t1	      0
## Alignment 271: score=1367.0 e_value=1.4e-82 N=28 Av122&Av343 plus
271-  0:	AVAG|g21069.t1	AVAG|g38427.t1	 4e-141
271-  1:	AVAG|g21075.t1	AVAG|g38430.t1	  2e-82
271-  2:	AVAG|g21076.t1	AVAG|g38431.t1	  4e-61
271-  3:	AVAG|g21079.t1	AVAG|g38433.t1	 8e-123
271-  4:	AVAG|g21080.t1	AVAG|g38434.t1	  2e-40
271-  5:	AVAG|g21082.t1	AVAG|g38435.t1	 7e-137
271-  6:	AVAG|g21083.t1	AVAG|g38436.t1	 3e-169
271-  7:	AVAG|g21084.t1	AVAG|g38437.t1	  9e-19
271-  8:	AVAG|g21086.t1	AVAG|g38439.t1	 8e-115
271-  9:	AVAG|g21087.t1	AVAG|g38440.t1	  3e-18
271- 10:	AVAG|g21088.t1	AVAG|g38443.t1	  4e-92
271- 11:	AVAG|g21090.t1	AVAG|g38445.t1	  4e-98
271- 12:	AVAG|g21093.t1	AVAG|g38446.t1	  7e-81
271- 13:	AVAG|g21094.t1	AVAG|g38447.t1	 3e-211
271- 14:	AVAG|g21100.t1	AVAG|g38450.t1	 7e-139
271- 15:	AVAG|g21104.t1	AVAG|g38453.t1	 3e-211
271- 16:	AVAG|g21107.t1	AVAG|g38454.t1	 3e-112
271- 17:	AVAG|g21109.t1	AVAG|g38455.t1	 2e-297
271- 18:	AVAG|g21110.t1	AVAG|g38456.t1	 7e-190
271- 19:	AVAG|g21111.t1	AVAG|g38457.t1	 2e-112
271- 20:	AVAG|g21112.t1	AVAG|g38458.t1	 2e-269
271- 21:	AVAG|g21115.t1	AVAG|g38459.t1	 2e-307
271- 22:	AVAG|g21116.t1	AVAG|g38460.t1	 9e-111
271- 23:	AVAG|g21119.t1	AVAG|g38461.t1	 9e-188
271- 24:	AVAG|g21121.t1	AVAG|g38462.t1	  1e-38
271- 25:	AVAG|g21123.t1	AVAG|g38463.t1	 2e-142
271- 26:	AVAG|g21127.t1	AVAG|g38465.t1	 2e-126
271- 27:	AVAG|g21129.t1	AVAG|g38466.t1	 3e-180
## Alignment 272: score=333.0 e_value=6e-11 N=7 Av122&Av40 plus
272-  0:	AVAG|g21052.t1	AVAG|g9202.t1	  8e-25
272-  1:	AVAG|g21054.t1	AVAG|g9203.t1	 3e-149
272-  2:	AVAG|g21058.t1	AVAG|g9205.t1	 6e-156
272-  3:	AVAG|g21060.t1	AVAG|g9207.t1	 3e-231
272-  4:	AVAG|g21064.t1	AVAG|g9215.t1	  2e-83
272-  5:	AVAG|g21066.t1	AVAG|g9219.t1	      0
272-  6:	AVAG|g21067.t1	AVAG|g9222.t1	 2e-132
## Alignment 273: score=385.0 e_value=3.8e-14 N=8 Av122&Av40 minus
273-  0:	AVAG|g21052.t1	AVAG|g9356.t1	  5e-26
273-  1:	AVAG|g21053.t1	AVAG|g9355.t1	  5e-22
273-  2:	AVAG|g21054.t1	AVAG|g9354.t1	 9e-149
273-  3:	AVAG|g21058.t1	AVAG|g9351.t1	 3e-155
273-  4:	AVAG|g21060.t1	AVAG|g9349.t1	 4e-231
273-  5:	AVAG|g21064.t1	AVAG|g9341.t1	  4e-95
273-  6:	AVAG|g21066.t1	AVAG|g9338.t1	      0
273-  7:	AVAG|g21067.t1	AVAG|g9335.t1	 7e-133
## Alignment 274: score=1222.0 e_value=1.9e-70 N=25 Av122&Av5 minus
274-  0:	AVAG|g21073.t1	AVAG|g1291.t1	 2e-104
274-  1:	AVAG|g21075.t1	AVAG|g1287.t1	  2e-82
274-  2:	AVAG|g21076.t1	AVAG|g1286.t1	  2e-61
274-  3:	AVAG|g21079.t1	AVAG|g1284.t1	 1e-123
274-  4:	AVAG|g21080.t1	AVAG|g1283.t1	  3e-40
274-  5:	AVAG|g21082.t1	AVAG|g1282.t1	 1e-135
274-  6:	AVAG|g21083.t1	AVAG|g1281.t1	 1e-170
274-  7:	AVAG|g21084.t1	AVAG|g1279.t1	  2e-94
274-  8:	AVAG|g21086.t1	AVAG|g1278.t1	 1e-116
274-  9:	AVAG|g21087.t1	AVAG|g1277.t1	  2e-18
274- 10:	AVAG|g21088.t1	AVAG|g1274.t1	  4e-74
274- 11:	AVAG|g21090.t1	AVAG|g1272.t1	  3e-98
274- 12:	AVAG|g21093.t1	AVAG|g1271.t1	  1e-81
274- 13:	AVAG|g21094.t1	AVAG|g1269.t1	 3e-204
274- 14:	AVAG|g21100.t1	AVAG|g1266.t1	 2e-137
274- 15:	AVAG|g21104.t1	AVAG|g1264.t1	 2e-211
274- 16:	AVAG|g21107.t1	AVAG|g1263.t1	 3e-112
274- 17:	AVAG|g21109.t1	AVAG|g1262.t1	 9e-297
274- 18:	AVAG|g21110.t1	AVAG|g1261.t1	 1e-190
274- 19:	AVAG|g21111.t1	AVAG|g1260.t1	 2e-112
274- 20:	AVAG|g21112.t1	AVAG|g1259.t1	 1e-263
274- 21:	AVAG|g21115.t1	AVAG|g1258.t1	 6e-308
274- 22:	AVAG|g21116.t1	AVAG|g1257.t1	 4e-112
274- 23:	AVAG|g21119.t1	AVAG|g1256.t1	 2e-185
274- 24:	AVAG|g21121.t1	AVAG|g1255.t1	  3e-76
## Alignment 275: score=347.0 e_value=1.4e-10 N=7 Av122&Av578 minus
275-  0:	AVAG|g21156.t1	AVAG|g47795.t1	  3e-40
275-  1:	AVAG|g21160.t1	AVAG|g47794.t1	 1e-176
275-  2:	AVAG|g21161.t1	AVAG|g47793.t1	 1e-313
275-  3:	AVAG|g21162.t1	AVAG|g47792.t1	 1e-253
275-  4:	AVAG|g21163.t1	AVAG|g47791.t1	  2e-72
275-  5:	AVAG|g21165.t1	AVAG|g47789.t1	  1e-67
275-  6:	AVAG|g21166.t1	AVAG|g47788.t1	  2e-54
## Alignment 276: score=624.0 e_value=4.6e-29 N=13 Av122&Av746 plus
276-  0:	AVAG|g21121.t1	AVAG|g51396.t1	  2e-75
276-  1:	AVAG|g21129.t1	AVAG|g51397.t1	 1e-179
276-  2:	AVAG|g21130.t1	AVAG|g51398.t1	 3e-246
276-  3:	AVAG|g21135.t1	AVAG|g51399.t1	  1e-20
276-  4:	AVAG|g21139.t1	AVAG|g51400.t1	 2e-214
276-  5:	AVAG|g21143.t1	AVAG|g51402.t1	  7e-75
276-  6:	AVAG|g21146.t1	AVAG|g51403.t1	 5e-148
276-  7:	AVAG|g21147.t1	AVAG|g51404.t1	 7e-201
276-  8:	AVAG|g21148.t1	AVAG|g51405.t1	 3e-105
276-  9:	AVAG|g21152.t1	AVAG|g51407.t1	      0
276- 10:	AVAG|g21153.t1	AVAG|g51408.t1	  4e-92
276- 11:	AVAG|g21161.t1	AVAG|g51410.t1	 6e-251
276- 12:	AVAG|g21162.t1	AVAG|g51411.t1	  4e-79
## Alignment 277: score=579.0 e_value=9.7e-26 N=12 Av122&Av778 plus
277-  0:	AVAG|g21123.t1	AVAG|g51891.t1	 7e-143
277-  1:	AVAG|g21127.t1	AVAG|g51893.t1	  6e-98
277-  2:	AVAG|g21130.t1	AVAG|g51894.t1	 3e-242
277-  3:	AVAG|g21134.t1	AVAG|g51895.t1	 4e-241
277-  4:	AVAG|g21135.t1	AVAG|g51896.t1	  2e-20
277-  5:	AVAG|g21139.t1	AVAG|g51897.t1	 2e-215
277-  6:	AVAG|g21143.t1	AVAG|g51899.t1	  1e-75
277-  7:	AVAG|g21146.t1	AVAG|g51900.t1	 8e-146
277-  8:	AVAG|g21147.t1	AVAG|g51904.t1	 3e-202
277-  9:	AVAG|g21148.t1	AVAG|g51905.t1	 3e-105
277- 10:	AVAG|g21152.t1	AVAG|g51907.t1	 6e-299
277- 11:	AVAG|g21154.t1	AVAG|g51908.t1	 3e-205
## Alignment 278: score=548.0 e_value=3e-21 N=11 Av122&Av780 minus
278-  0:	AVAG|g21109.t1	AVAG|g51933.t1	      0
278-  1:	AVAG|g21110.t1	AVAG|g51932.t1	      0
278-  2:	AVAG|g21111.t1	AVAG|g51931.t1	 2e-188
278-  3:	AVAG|g21112.t1	AVAG|g51930.t1	      0
278-  4:	AVAG|g21113.t1	AVAG|g51929.t1	      0
278-  5:	AVAG|g21114.t1	AVAG|g51928.t1	      0
278-  6:	AVAG|g21115.t1	AVAG|g51927.t1	      0
278-  7:	AVAG|g21116.t1	AVAG|g51925.t1	 6e-119
278-  8:	AVAG|g21118.t1	AVAG|g51924.t1	      0
278-  9:	AVAG|g21119.t1	AVAG|g51923.t1	 2e-270
278- 10:	AVAG|g21120.t1	AVAG|g51922.t1	      0
## Alignment 279: score=350.0 e_value=4.3e-10 N=7 Av123&Av242 plus
279-  0:	AVAG|g21247.t1	AVAG|g32196.t1	 6e-187
279-  1:	AVAG|g21248.t1	AVAG|g32197.t1	      0
279-  2:	AVAG|g21249.t1	AVAG|g32198.t1	 7e-279
279-  3:	AVAG|g21251.t1	AVAG|g32200.t1	      0
279-  4:	AVAG|g21252.t1	AVAG|g32202.t1	  2e-73
279-  5:	AVAG|g21254.t1	AVAG|g32204.t1	      0
279-  6:	AVAG|g21255.t1	AVAG|g32205.t1	 5e-307
## Alignment 280: score=1543.0 e_value=4.1e-98 N=31 Av123&Av268 plus
280-  0:	AVAG|g21194.t1	AVAG|g34153.t1	 7e-102
280-  1:	AVAG|g21195.t1	AVAG|g34154.t1	 1e-135
280-  2:	AVAG|g21197.t1	AVAG|g34156.t1	 6e-278
280-  3:	AVAG|g21198.t1	AVAG|g34157.t1	 3e-118
280-  4:	AVAG|g21199.t1	AVAG|g34158.t1	      0
280-  5:	AVAG|g21200.t1	AVAG|g34159.t1	 2e-210
280-  6:	AVAG|g21201.t1	AVAG|g34160.t1	 1e-157
280-  7:	AVAG|g21202.t1	AVAG|g34161.t1	 1e-242
280-  8:	AVAG|g21203.t1	AVAG|g34162.t1	 7e-244
280-  9:	AVAG|g21204.t1	AVAG|g34163.t1	      0
280- 10:	AVAG|g21205.t1	AVAG|g34164.t1	      0
280- 11:	AVAG|g21206.t1	AVAG|g34165.t1	 2e-187
280- 12:	AVAG|g21207.t1	AVAG|g34166.t1	 3e-132
280- 13:	AVAG|g21209.t1	AVAG|g34168.t1	      0
280- 14:	AVAG|g21210.t1	AVAG|g34169.t1	 4e-237
280- 15:	AVAG|g21211.t1	AVAG|g34170.t1	  1e-68
280- 16:	AVAG|g21213.t1	AVAG|g34173.t1	 2e-191
280- 17:	AVAG|g21215.t1	AVAG|g34174.t1	 2e-154
280- 18:	AVAG|g21216.t1	AVAG|g34175.t1	 3e-258
280- 19:	AVAG|g21217.t1	AVAG|g34176.t1	 2e-182
280- 20:	AVAG|g21218.t1	AVAG|g34177.t1	  3e-29
280- 21:	AVAG|g21219.t1	AVAG|g34178.t1	      0
280- 22:	AVAG|g21220.t1	AVAG|g34179.t1	 1e-113
280- 23:	AVAG|g21221.t1	AVAG|g34180.t1	 2e-102
280- 24:	AVAG|g21222.t1	AVAG|g34181.t1	      0
280- 25:	AVAG|g21224.t1	AVAG|g34182.t1	      0
280- 26:	AVAG|g21226.t1	AVAG|g34184.t1	  5e-51
280- 27:	AVAG|g21227.t1	AVAG|g34185.t1	 1e-102
280- 28:	AVAG|g21228.t1	AVAG|g34186.t1	      0
280- 29:	AVAG|g21229.t1	AVAG|g34189.t1	 1e-259
280- 30:	AVAG|g21230.t1	AVAG|g34190.t1	 6e-228
## Alignment 281: score=331.0 e_value=1.5e-10 N=7 Av123&Av374 minus
281-  0:	AVAG|g21194.t1	AVAG|g40074.t1	  1e-67
281-  1:	AVAG|g21204.t1	AVAG|g40073.t1	 3e-111
281-  2:	AVAG|g21208.t1	AVAG|g40072.t1	 1e-210
281-  3:	AVAG|g21210.t1	AVAG|g40071.t1	 1e-189
281-  4:	AVAG|g21213.t1	AVAG|g40069.t1	 3e-134
281-  5:	AVAG|g21215.t1	AVAG|g40067.t1	 2e-113
281-  6:	AVAG|g21221.t1	AVAG|g40066.t1	  5e-12
## Alignment 282: score=440.0 e_value=2.3e-16 N=9 Av123&Av624 minus
282-  0:	AVAG|g21232.t1	AVAG|g48951.t1	      0
282-  1:	AVAG|g21235.t1	AVAG|g48948.t1	      0
282-  2:	AVAG|g21236.t1	AVAG|g48947.t1	 4e-184
282-  3:	AVAG|g21237.t1	AVAG|g48946.t1	 3e-279
282-  4:	AVAG|g21238.t1	AVAG|g48945.t1	 4e-255
282-  5:	AVAG|g21239.t1	AVAG|g48944.t1	      0
282-  6:	AVAG|g21240.t1	AVAG|g48940.t1	 5e-246
282-  7:	AVAG|g21243.t1	AVAG|g48932.t1	  1e-50
282-  8:	AVAG|g21245.t1	AVAG|g48931.t1	  2e-87
## Alignment 283: score=699.0 e_value=4.1e-21 N=14 Av123&Av722 minus
283-  0:	AVAG|g21167.t1	AVAG|g50990.t1	 2e-171
283-  1:	AVAG|g21168.t1	AVAG|g50989.t1	 1e-176
283-  2:	AVAG|g21169.t1	AVAG|g50988.t1	      0
283-  3:	AVAG|g21170.t1	AVAG|g50987.t1	      0
283-  4:	AVAG|g21172.t1	AVAG|g50985.t1	 3e-224
283-  5:	AVAG|g21173.t1	AVAG|g50984.t1	      0
283-  6:	AVAG|g21174.t1	AVAG|g50983.t1	 3e-226
283-  7:	AVAG|g21175.t1	AVAG|g50982.t1	      0
283-  8:	AVAG|g21176.t1	AVAG|g50981.t1	 4e-186
283-  9:	AVAG|g21177.t1	AVAG|g50980.t1	 3e-125
283- 10:	AVAG|g21179.t1	AVAG|g50979.t1	  2e-37
283- 11:	AVAG|g21180.t1	AVAG|g50978.t1	      0
283- 12:	AVAG|g21181.t1	AVAG|g50977.t1	 8e-198
283- 13:	AVAG|g21182.t1	AVAG|g50976.t1	  7e-84
## Alignment 284: score=545.0 e_value=8.4e-23 N=11 Av124&Av137 minus
284-  0:	AVAG|g21257.t1	AVAG|g22676.t1	  8e-95
284-  1:	AVAG|g21261.t1	AVAG|g22674.t1	  9e-77
284-  2:	AVAG|g21263.t1	AVAG|g22672.t1	 8e-143
284-  3:	AVAG|g21264.t1	AVAG|g22671.t1	 1e-208
284-  4:	AVAG|g21265.t1	AVAG|g22670.t1	 3e-212
284-  5:	AVAG|g21266.t1	AVAG|g22669.t1	      0
284-  6:	AVAG|g21267.t1	AVAG|g22668.t1	 2e-244
284-  7:	AVAG|g21268.t1	AVAG|g22667.t1	  1e-73
284-  8:	AVAG|g21269.t1	AVAG|g22666.t1	  2e-38
284-  9:	AVAG|g21270.t1	AVAG|g22665.t1	  7e-58
284- 10:	AVAG|g21273.t1	AVAG|g22662.t1	 3e-236
## Alignment 285: score=434.0 e_value=7.4e-20 N=9 Av124&Av279 plus
285-  0:	AVAG|g21348.t1	AVAG|g34781.t1	 8e-180
285-  1:	AVAG|g21350.t1	AVAG|g34782.t1	 4e-270
285-  2:	AVAG|g21356.t1	AVAG|g34783.t1	 1e-118
285-  3:	AVAG|g21357.t1	AVAG|g34784.t1	      0
285-  4:	AVAG|g21359.t1	AVAG|g34796.t1	 3e-164
285-  5:	AVAG|g21360.t1	AVAG|g34797.t1	 4e-191
285-  6:	AVAG|g21361.t1	AVAG|g34798.t1	  2e-85
285-  7:	AVAG|g21362.t1	AVAG|g34800.t1	  1e-78
285-  8:	AVAG|g21363.t1	AVAG|g34801.t1	 5e-140
## Alignment 286: score=1044.0 e_value=1.6e-56 N=21 Av124&Av39 minus
286-  0:	AVAG|g21322.t1	AVAG|g9177.t1	 2e-149
286-  1:	AVAG|g21323.t1	AVAG|g9176.t1	 1e-165
286-  2:	AVAG|g21324.t1	AVAG|g9175.t1	 1e-137
286-  3:	AVAG|g21325.t1	AVAG|g9174.t1	      0
286-  4:	AVAG|g21326.t1	AVAG|g9173.t1	      0
286-  5:	AVAG|g21327.t1	AVAG|g9172.t1	  2e-93
286-  6:	AVAG|g21329.t1	AVAG|g9170.t1	 4e-117
286-  7:	AVAG|g21330.t1	AVAG|g9166.t1	 1e-117
286-  8:	AVAG|g21333.t1	AVAG|g9165.t1	 6e-153
286-  9:	AVAG|g21334.t1	AVAG|g9164.t1	 1e-309
286- 10:	AVAG|g21335.t1	AVAG|g9163.t1	 3e-232
286- 11:	AVAG|g21336.t1	AVAG|g9161.t1	      0
286- 12:	AVAG|g21337.t1	AVAG|g9160.t1	      0
286- 13:	AVAG|g21339.t1	AVAG|g9159.t1	      0
286- 14:	AVAG|g21340.t1	AVAG|g9158.t1	 8e-106
286- 15:	AVAG|g21341.t1	AVAG|g9157.t1	 3e-255
286- 16:	AVAG|g21342.t1	AVAG|g9156.t1	  2e-57
286- 17:	AVAG|g21344.t1	AVAG|g9155.t1	      0
286- 18:	AVAG|g21346.t1	AVAG|g9153.t1	 2e-185
286- 19:	AVAG|g21347.t1	AVAG|g9152.t1	 7e-224
286- 20:	AVAG|g21348.t1	AVAG|g9151.t1	      0
## Alignment 287: score=449.0 e_value=5.7e-16 N=9 Av124&Av52 minus
287-  0:	AVAG|g21281.t1	AVAG|g11396.t1	 2e-230
287-  1:	AVAG|g21282.t1	AVAG|g11395.t1	 5e-102
287-  2:	AVAG|g21283.t1	AVAG|g11394.t1	 5e-211
287-  3:	AVAG|g21284.t1	AVAG|g11393.t1	 3e-171
287-  4:	AVAG|g21285.t1	AVAG|g11392.t1	      0
287-  5:	AVAG|g21286.t1	AVAG|g11390.t1	  9e-51
287-  6:	AVAG|g21287.t1	AVAG|g11389.t1	 7e-240
287-  7:	AVAG|g21288.t1	AVAG|g11388.t1	  7e-59
287-  8:	AVAG|g21290.t1	AVAG|g11386.t1	  5e-23
## Alignment 288: score=647.0 e_value=9.1e-31 N=13 Av124&Av607 plus
288-  0:	AVAG|g21291.t1	AVAG|g48563.t1	 2e-193
288-  1:	AVAG|g21293.t1	AVAG|g48568.t1	      0
288-  2:	AVAG|g21294.t1	AVAG|g48569.t1	  6e-88
288-  3:	AVAG|g21295.t1	AVAG|g48570.t1	  1e-80
288-  4:	AVAG|g21296.t1	AVAG|g48571.t1	 2e-283
288-  5:	AVAG|g21297.t1	AVAG|g48572.t1	 8e-175
288-  6:	AVAG|g21298.t1	AVAG|g48573.t1	 1e-162
288-  7:	AVAG|g21299.t1	AVAG|g48574.t1	      0
288-  8:	AVAG|g21300.t1	AVAG|g48575.t1	 6e-200
288-  9:	AVAG|g21301.t1	AVAG|g48576.t1	      0
288- 10:	AVAG|g21302.t1	AVAG|g48577.t1	  3e-61
288- 11:	AVAG|g21303.t1	AVAG|g48578.t1	  4e-29
288- 12:	AVAG|g21304.t1	AVAG|g48579.t1	 3e-141
## Alignment 289: score=350.0 e_value=1.8e-10 N=7 Av124&Av737 plus
289-  0:	AVAG|g21312.t1	AVAG|g51247.t1	  3e-70
289-  1:	AVAG|g21313.t1	AVAG|g51248.t1	 2e-186
289-  2:	AVAG|g21314.t1	AVAG|g51249.t1	 2e-190
289-  3:	AVAG|g21315.t1	AVAG|g51250.t1	 9e-180
289-  4:	AVAG|g21316.t1	AVAG|g51251.t1	      0
289-  5:	AVAG|g21317.t1	AVAG|g51252.t1	 8e-161
289-  6:	AVAG|g21319.t1	AVAG|g51254.t1	      0
## Alignment 290: score=298.0 e_value=4.5e-08 N=6 Av124&Av834 plus
290-  0:	AVAG|g21323.t1	AVAG|g52629.t1	 3e-130
290-  1:	AVAG|g21325.t1	AVAG|g52630.t1	 8e-268
290-  2:	AVAG|g21326.t1	AVAG|g52631.t1	      0
290-  3:	AVAG|g21327.t1	AVAG|g52632.t1	  4e-46
290-  4:	AVAG|g21329.t1	AVAG|g52634.t1	  6e-57
290-  5:	AVAG|g21330.t1	AVAG|g52635.t1	 6e-198
## Alignment 291: score=250.0 e_value=1.2e-06 N=5 Av1241&Av505 minus
291-  0:	AVAG|g55212.t1	AVAG|g45499.t1	 4e-105
291-  1:	AVAG|g55213.t1	AVAG|g45498.t1	 3e-191
291-  2:	AVAG|g55214.t1	AVAG|g45497.t1	 1e-209
291-  3:	AVAG|g55215.t1	AVAG|g45496.t1	  6e-59
291-  4:	AVAG|g55217.t1	AVAG|g45494.t1	      0
## Alignment 292: score=1457.0 e_value=1.8e-92 N=30 Av125&Av27 minus
292-  0:	AVAG|g21377.t1	AVAG|g6667.t1	 1e-113
292-  1:	AVAG|g21379.t1	AVAG|g6666.t1	 1e-123
292-  2:	AVAG|g21381.t1	AVAG|g6664.t1	  3e-38
292-  3:	AVAG|g21385.t1	AVAG|g6662.t1	 4e-120
292-  4:	AVAG|g21386.t1	AVAG|g6660.t1	 2e-101
292-  5:	AVAG|g21387.t1	AVAG|g6659.t1	      0
292-  6:	AVAG|g21390.t1	AVAG|g6657.t1	  6e-92
292-  7:	AVAG|g21392.t1	AVAG|g6649.t1	  5e-25
292-  8:	AVAG|g21393.t1	AVAG|g6648.t1	 2e-126
292-  9:	AVAG|g21394.t1	AVAG|g6647.t1	  5e-70
292- 10:	AVAG|g21395.t1	AVAG|g6644.t1	 4e-278
292- 11:	AVAG|g21396.t1	AVAG|g6643.t1	 8e-127
292- 12:	AVAG|g21397.t1	AVAG|g6642.t1	 1e-111
292- 13:	AVAG|g21399.t1	AVAG|g6640.t1	  2e-54
292- 14:	AVAG|g21403.t1	AVAG|g6638.t1	 5e-125
292- 15:	AVAG|g21404.t1	AVAG|g6637.t1	 1e-157
292- 16:	AVAG|g21406.t1	AVAG|g6633.t1	      0
292- 17:	AVAG|g21409.t1	AVAG|g6630.t1	  8e-43
292- 18:	AVAG|g21410.t1	AVAG|g6628.t1	 1e-158
292- 19:	AVAG|g21411.t1	AVAG|g6627.t1	  5e-59
292- 20:	AVAG|g21413.t1	AVAG|g6626.t1	 1e-257
292- 21:	AVAG|g21414.t1	AVAG|g6624.t1	 2e-169
292- 22:	AVAG|g21415.t1	AVAG|g6619.t1	  1e-72
292- 23:	AVAG|g21417.t1	AVAG|g6617.t1	  1e-34
292- 24:	AVAG|g21420.t1	AVAG|g6616.t1	 2e-123
292- 25:	AVAG|g21421.t1	AVAG|g6615.t1	      0
292- 26:	AVAG|g21422.t1	AVAG|g6612.t1	 9e-229
292- 27:	AVAG|g21423.t1	AVAG|g6610.t1	 8e-189
292- 28:	AVAG|g21425.t1	AVAG|g6607.t1	  9e-34
292- 29:	AVAG|g21432.t1	AVAG|g6603.t1	 1e-249
## Alignment 293: score=438.0 e_value=4.6e-16 N=9 Av125&Av390 plus
293-  0:	AVAG|g21441.t1	AVAG|g40896.t1	  4e-54
293-  1:	AVAG|g21445.t1	AVAG|g40900.t1	      0
293-  2:	AVAG|g21448.t1	AVAG|g40901.t1	 9e-116
293-  3:	AVAG|g21451.t1	AVAG|g40903.t1	  6e-37
293-  4:	AVAG|g21454.t1	AVAG|g40904.t1	 6e-167
293-  5:	AVAG|g21455.t1	AVAG|g40905.t1	 7e-160
293-  6:	AVAG|g21456.t1	AVAG|g40906.t1	  1e-88
293-  7:	AVAG|g21457.t1	AVAG|g40909.t1	 2e-156
293-  8:	AVAG|g21460.t1	AVAG|g40911.t1	      0
## Alignment 294: score=391.0 e_value=5.6e-14 N=8 Av125&Av71 minus
294-  0:	AVAG|g21433.t1	AVAG|g14494.t1	 7e-198
294-  1:	AVAG|g21435.t1	AVAG|g14491.t1	      0
294-  2:	AVAG|g21437.t1	AVAG|g14485.t1	      0
294-  3:	AVAG|g21438.t1	AVAG|g14480.t1	  2e-35
294-  4:	AVAG|g21439.t1	AVAG|g14478.t1	 4e-170
294-  5:	AVAG|g21440.t1	AVAG|g14477.t1	 5e-140
294-  6:	AVAG|g21441.t1	AVAG|g14476.t1	 5e-147
294-  7:	AVAG|g21442.t1	AVAG|g14475.t1	  4e-32
## Alignment 295: score=2334.0 e_value=2.3e-169 N=48 Av125&Av91 plus
295-  0:	AVAG|g21377.t1	AVAG|g17138.t1	 2e-112
295-  1:	AVAG|g21379.t1	AVAG|g17139.t1	 2e-124
295-  2:	AVAG|g21381.t1	AVAG|g17141.t1	  3e-39
295-  3:	AVAG|g21385.t1	AVAG|g17143.t1	 9e-120
295-  4:	AVAG|g21386.t1	AVAG|g17146.t1	 2e-101
295-  5:	AVAG|g21390.t1	AVAG|g17151.t1	 2e-107
295-  6:	AVAG|g21394.t1	AVAG|g17154.t1	  2e-70
295-  7:	AVAG|g21395.t1	AVAG|g17155.t1	 1e-228
295-  8:	AVAG|g21396.t1	AVAG|g17158.t1	 1e-126
295-  9:	AVAG|g21397.t1	AVAG|g17159.t1	 2e-107
295- 10:	AVAG|g21398.t1	AVAG|g17160.t1	  6e-86
295- 11:	AVAG|g21399.t1	AVAG|g17161.t1	  2e-54
295- 12:	AVAG|g21403.t1	AVAG|g17163.t1	 1e-125
295- 13:	AVAG|g21404.t1	AVAG|g17164.t1	 3e-156
295- 14:	AVAG|g21405.t1	AVAG|g17165.t1	  4e-28
295- 15:	AVAG|g21406.t1	AVAG|g17169.t1	      0
295- 16:	AVAG|g21409.t1	AVAG|g17172.t1	  4e-43
295- 17:	AVAG|g21410.t1	AVAG|g17174.t1	 4e-152
295- 18:	AVAG|g21411.t1	AVAG|g17175.t1	  5e-59
295- 19:	AVAG|g21413.t1	AVAG|g17176.t1	 2e-261
295- 20:	AVAG|g21414.t1	AVAG|g17178.t1	 7e-170
295- 21:	AVAG|g21415.t1	AVAG|g17183.t1	  3e-71
295- 22:	AVAG|g21417.t1	AVAG|g17185.t1	  1e-34
295- 23:	AVAG|g21420.t1	AVAG|g17186.t1	 5e-122
295- 24:	AVAG|g21421.t1	AVAG|g17187.t1	      0
295- 25:	AVAG|g21422.t1	AVAG|g17190.t1	 5e-245
295- 26:	AVAG|g21423.t1	AVAG|g17191.t1	 4e-193
295- 27:	AVAG|g21425.t1	AVAG|g17195.t1	  9e-34
295- 28:	AVAG|g21432.t1	AVAG|g17199.t1	 1e-247
295- 29:	AVAG|g21433.t1	AVAG|g17201.t1	 7e-198
295- 30:	AVAG|g21435.t1	AVAG|g17204.t1	      0
295- 31:	AVAG|g21437.t1	AVAG|g17209.t1	      0
295- 32:	AVAG|g21438.t1	AVAG|g17213.t1	  3e-33
295- 33:	AVAG|g21439.t1	AVAG|g17216.t1	 4e-170
295- 34:	AVAG|g21440.t1	AVAG|g17217.t1	 5e-141
295- 35:	AVAG|g21441.t1	AVAG|g17218.t1	 2e-147
295- 36:	AVAG|g21442.t1	AVAG|g17219.t1	  1e-83
295- 37:	AVAG|g21445.t1	AVAG|g17223.t1	      0
295- 38:	AVAG|g21448.t1	AVAG|g17224.t1	 6e-117
295- 39:	AVAG|g21451.t1	AVAG|g17226.t1	  2e-37
295- 40:	AVAG|g21454.t1	AVAG|g17227.t1	 6e-167
295- 41:	AVAG|g21455.t1	AVAG|g17228.t1	 1e-160
295- 42:	AVAG|g21456.t1	AVAG|g17229.t1	  1e-89
295- 43:	AVAG|g21457.t1	AVAG|g17232.t1	 8e-158
295- 44:	AVAG|g21460.t1	AVAG|g17234.t1	      0
295- 45:	AVAG|g21461.t1	AVAG|g17235.t1	 7e-133
295- 46:	AVAG|g21464.t1	AVAG|g17236.t1	 5e-226
295- 47:	AVAG|g21465.t1	AVAG|g17237.t1	      0
## Alignment 296: score=920.0 e_value=4.2e-51 N=19 Av126&Av280 minus
296-  0:	AVAG|g21485.t1	AVAG|g34897.t1	  2e-28
296-  1:	AVAG|g21487.t1	AVAG|g34896.t1	 1e-252
296-  2:	AVAG|g21488.t1	AVAG|g34890.t1	 2e-101
296-  3:	AVAG|g21490.t1	AVAG|g34886.t1	  4e-91
296-  4:	AVAG|g21491.t1	AVAG|g34885.t1	 1e-197
296-  5:	AVAG|g21493.t1	AVAG|g34881.t1	  2e-88
296-  6:	AVAG|g21497.t1	AVAG|g34873.t1	 1e-131
296-  7:	AVAG|g21498.t1	AVAG|g34869.t1	 1e-255
296-  8:	AVAG|g21502.t1	AVAG|g34863.t1	  3e-63
296-  9:	AVAG|g21503.t1	AVAG|g34862.t1	  5e-35
296- 10:	AVAG|g21504.t1	AVAG|g34861.t1	 2e-153
296- 11:	AVAG|g21505.t1	AVAG|g34860.t1	      0
296- 12:	AVAG|g21506.t1	AVAG|g34859.t1	 6e-211
296- 13:	AVAG|g21507.t1	AVAG|g34857.t1	 5e-269
296- 14:	AVAG|g21508.t1	AVAG|g34856.t1	 2e-159
296- 15:	AVAG|g21509.t1	AVAG|g34855.t1	  5e-75
296- 16:	AVAG|g21510.t1	AVAG|g34853.t1	 7e-159
296- 17:	AVAG|g21511.t1	AVAG|g34852.t1	 2e-168
296- 18:	AVAG|g21512.t1	AVAG|g34847.t1	  5e-92
## Alignment 297: score=1214.0 e_value=2.4e-74 N=25 Av126&Av29 minus
297-  0:	AVAG|g21485.t1	AVAG|g7110.t1	  4e-27
297-  1:	AVAG|g21487.t1	AVAG|g7109.t1	 2e-278
297-  2:	AVAG|g21488.t1	AVAG|g7105.t1	 3e-100
297-  3:	AVAG|g21490.t1	AVAG|g7101.t1	  4e-91
297-  4:	AVAG|g21491.t1	AVAG|g7100.t1	 1e-197
297-  5:	AVAG|g21492.t1	AVAG|g7095.t1	 5e-188
297-  6:	AVAG|g21497.t1	AVAG|g7082.t1	 1e-131
297-  7:	AVAG|g21498.t1	AVAG|g7078.t1	 8e-254
297-  8:	AVAG|g21502.t1	AVAG|g7073.t1	  4e-64
297-  9:	AVAG|g21503.t1	AVAG|g7072.t1	  2e-35
297- 10:	AVAG|g21504.t1	AVAG|g7071.t1	 2e-119
297- 11:	AVAG|g21505.t1	AVAG|g7070.t1	      0
297- 12:	AVAG|g21506.t1	AVAG|g7069.t1	 4e-212
297- 13:	AVAG|g21507.t1	AVAG|g7068.t1	 5e-286
297- 14:	AVAG|g21508.t1	AVAG|g7067.t1	 3e-160
297- 15:	AVAG|g21509.t1	AVAG|g7066.t1	  5e-75
297- 16:	AVAG|g21510.t1	AVAG|g7064.t1	 7e-100
297- 17:	AVAG|g21511.t1	AVAG|g7063.t1	 1e-168
297- 18:	AVAG|g21512.t1	AVAG|g7058.t1	  7e-92
297- 19:	AVAG|g21513.t1	AVAG|g7056.t1	 2e-208
297- 20:	AVAG|g21514.t1	AVAG|g7055.t1	  1e-51
297- 21:	AVAG|g21515.t1	AVAG|g7054.t1	 1e-153
297- 22:	AVAG|g21517.t1	AVAG|g7051.t1	  2e-33
297- 23:	AVAG|g21518.t1	AVAG|g7050.t1	 1e-149
297- 24:	AVAG|g21519.t1	AVAG|g7046.t1	 6e-119
## Alignment 298: score=298.0 e_value=6.9e-09 N=6 Av126&Av394 minus
298-  0:	AVAG|g21554.t1	AVAG|g41123.t1	 9e-211
298-  1:	AVAG|g21555.t1	AVAG|g41122.t1	 5e-275
298-  2:	AVAG|g21556.t1	AVAG|g41121.t1	  2e-58
298-  3:	AVAG|g21557.t1	AVAG|g41120.t1	 4e-176
298-  4:	AVAG|g21558.t1	AVAG|g41119.t1	  8e-37
298-  5:	AVAG|g21562.t1	AVAG|g41116.t1	 5e-208
## Alignment 299: score=1395.0 e_value=1.3e-82 N=28 Av126&Av65 plus
299-  0:	AVAG|g21485.t1	AVAG|g13587.t1	 2e-139
299-  1:	AVAG|g21487.t1	AVAG|g13588.t1	      0
299-  2:	AVAG|g21488.t1	AVAG|g13589.t1	 3e-186
299-  3:	AVAG|g21489.t1	AVAG|g13590.t1	      0
299-  4:	AVAG|g21491.t1	AVAG|g13591.t1	 4e-248
299-  5:	AVAG|g21492.t1	AVAG|g13592.t1	 2e-299
299-  6:	AVAG|g21493.t1	AVAG|g13593.t1	 3e-191
299-  7:	AVAG|g21494.t1	AVAG|g13594.t1	      0
299-  8:	AVAG|g21495.t1	AVAG|g13595.t1	 3e-244
299-  9:	AVAG|g21496.t1	AVAG|g13596.t1	 2e-276
299- 10:	AVAG|g21497.t1	AVAG|g13597.t1	      0
299- 11:	AVAG|g21499.t1	AVAG|g13599.t1	  3e-48
299- 12:	AVAG|g21502.t1	AVAG|g13600.t1	      0
299- 13:	AVAG|g21503.t1	AVAG|g13602.t1	  8e-90
299- 14:	AVAG|g21504.t1	AVAG|g13603.t1	 3e-184
299- 15:	AVAG|g21505.t1	AVAG|g13604.t1	      0
299- 16:	AVAG|g21506.t1	AVAG|g13605.t1	      0
299- 17:	AVAG|g21507.t1	AVAG|g13606.t1	      0
299- 18:	AVAG|g21508.t1	AVAG|g13607.t1	 1e-203
299- 19:	AVAG|g21509.t1	AVAG|g13608.t1	 9e-195
299- 20:	AVAG|g21510.t1	AVAG|g13609.t1	 5e-258
299- 21:	AVAG|g21511.t1	AVAG|g13610.t1	      0
299- 22:	AVAG|g21512.t1	AVAG|g13611.t1	 4e-133
299- 23:	AVAG|g21513.t1	AVAG|g13612.t1	      0
299- 24:	AVAG|g21514.t1	AVAG|g13613.t1	 5e-118
299- 25:	AVAG|g21515.t1	AVAG|g13614.t1	      0
299- 26:	AVAG|g21516.t1	AVAG|g13615.t1	 6e-226
299- 27:	AVAG|g21517.t1	AVAG|g13616.t1	 2e-138
## Alignment 300: score=744.0 e_value=3.1e-35 N=15 Av126&Av661 minus
300-  0:	AVAG|g21520.t1	AVAG|g49790.t1	 4e-146
300-  1:	AVAG|g21521.t1	AVAG|g49789.t1	 9e-194
300-  2:	AVAG|g21523.t1	AVAG|g49788.t1	      0
300-  3:	AVAG|g21524.t1	AVAG|g49787.t1	 2e-184
300-  4:	AVAG|g21525.t1	AVAG|g49786.t1	 3e-181
300-  5:	AVAG|g21526.t1	AVAG|g49785.t1	 6e-109
300-  6:	AVAG|g21527.t1	AVAG|g49784.t1	  3e-36
300-  7:	AVAG|g21529.t1	AVAG|g49783.t1	  2e-74
300-  8:	AVAG|g21532.t1	AVAG|g49781.t1	 1e-148
300-  9:	AVAG|g21533.t1	AVAG|g49780.t1	 5e-108
300- 10:	AVAG|g21534.t1	AVAG|g49779.t1	 3e-124
300- 11:	AVAG|g21536.t1	AVAG|g49778.t1	      0
300- 12:	AVAG|g21537.t1	AVAG|g49777.t1	  3e-54
300- 13:	AVAG|g21540.t1	AVAG|g49775.t1	  6e-53
300- 14:	AVAG|g21541.t1	AVAG|g49774.t1	 1e-209
## Alignment 301: score=447.0 e_value=3.8e-16 N=9 Av126&Av75 plus
301-  0:	AVAG|g21471.t1	AVAG|g15037.t1	      0
301-  1:	AVAG|g21472.t1	AVAG|g15038.t1	 7e-210
301-  2:	AVAG|g21473.t1	AVAG|g15039.t1	 4e-232
301-  3:	AVAG|g21474.t1	AVAG|g15040.t1	      0
301-  4:	AVAG|g21476.t1	AVAG|g15041.t1	 2e-288
301-  5:	AVAG|g21479.t1	AVAG|g15044.t1	 7e-149
301-  6:	AVAG|g21480.t1	AVAG|g15045.t1	 3e-116
301-  7:	AVAG|g21481.t1	AVAG|g15047.t1	 1e-144
301-  8:	AVAG|g21483.t1	AVAG|g15049.t1	 3e-244
## Alignment 302: score=4237.0 e_value=0 N=85 Av127&Av150 plus
302-  0:	AVAG|g21567.t1	AVAG|g23973.t1	      0
302-  1:	AVAG|g21568.t1	AVAG|g23974.t1	 1e-155
302-  2:	AVAG|g21569.t1	AVAG|g23975.t1	 4e-211
302-  3:	AVAG|g21571.t1	AVAG|g23977.t1	 2e-296
302-  4:	AVAG|g21572.t1	AVAG|g23978.t1	  2e-76
302-  5:	AVAG|g21573.t1	AVAG|g23979.t1	  1e-70
302-  6:	AVAG|g21574.t1	AVAG|g23980.t1	 5e-250
302-  7:	AVAG|g21575.t1	AVAG|g23981.t1	      0
302-  8:	AVAG|g21576.t1	AVAG|g23982.t1	      0
302-  9:	AVAG|g21577.t1	AVAG|g23983.t1	 2e-113
302- 10:	AVAG|g21578.t1	AVAG|g23984.t1	      0
302- 11:	AVAG|g21579.t1	AVAG|g23985.t1	      0
302- 12:	AVAG|g21580.t1	AVAG|g23986.t1	 3e-166
302- 13:	AVAG|g21581.t1	AVAG|g23987.t1	 3e-286
302- 14:	AVAG|g21583.t1	AVAG|g23989.t1	 2e-157
302- 15:	AVAG|g21585.t1	AVAG|g23990.t1	  2e-66
302- 16:	AVAG|g21586.t1	AVAG|g23991.t1	 4e-111
302- 17:	AVAG|g21587.t1	AVAG|g23992.t1	      0
302- 18:	AVAG|g21588.t1	AVAG|g23993.t1	  5e-54
302- 19:	AVAG|g21589.t1	AVAG|g23994.t1	  2e-94
302- 20:	AVAG|g21590.t1	AVAG|g23995.t1	      0
302- 21:	AVAG|g21591.t1	AVAG|g23996.t1	  8e-80
302- 22:	AVAG|g21592.t1	AVAG|g23997.t1	  2e-44
302- 23:	AVAG|g21593.t1	AVAG|g23999.t1	 6e-119
302- 24:	AVAG|g21594.t1	AVAG|g24000.t1	 3e-139
302- 25:	AVAG|g21595.t1	AVAG|g24001.t1	      0
302- 26:	AVAG|g21596.t1	AVAG|g24002.t1	 1e-241
302- 27:	AVAG|g21597.t1	AVAG|g24003.t1	 3e-232
302- 28:	AVAG|g21598.t1	AVAG|g24004.t1	 2e-184
302- 29:	AVAG|g21599.t1	AVAG|g24005.t1	      0
302- 30:	AVAG|g21600.t1	AVAG|g24006.t1	 5e-172
302- 31:	AVAG|g21601.t1	AVAG|g24007.t1	  3e-51
302- 32:	AVAG|g21602.t1	AVAG|g24008.t1	      0
302- 33:	AVAG|g21603.t1	AVAG|g24009.t1	  1e-32
302- 34:	AVAG|g21604.t1	AVAG|g24010.t1	 1e-120
302- 35:	AVAG|g21605.t1	AVAG|g24011.t1	 1e-160
302- 36:	AVAG|g21606.t1	AVAG|g24012.t1	      0
302- 37:	AVAG|g21607.t1	AVAG|g24013.t1	 8e-256
302- 38:	AVAG|g21608.t1	AVAG|g24014.t1	      0
302- 39:	AVAG|g21609.t1	AVAG|g24015.t1	 1e-173
302- 40:	AVAG|g21610.t1	AVAG|g24016.t1	  2e-48
302- 41:	AVAG|g21611.t1	AVAG|g24017.t1	 3e-210
302- 42:	AVAG|g21612.t1	AVAG|g24018.t1	 5e-220
302- 43:	AVAG|g21613.t1	AVAG|g24019.t1	      0
302- 44:	AVAG|g21614.t1	AVAG|g24021.t1	 3e-284
302- 45:	AVAG|g21615.t1	AVAG|g24022.t1	      0
302- 46:	AVAG|g21616.t1	AVAG|g24023.t1	 3e-212
302- 47:	AVAG|g21617.t1	AVAG|g24024.t1	      0
302- 48:	AVAG|g21618.t1	AVAG|g24026.t1	 6e-113
302- 49:	AVAG|g21619.t1	AVAG|g24027.t1	      0
302- 50:	AVAG|g21620.t1	AVAG|g24028.t1	      0
302- 51:	AVAG|g21622.t1	AVAG|g24029.t1	 2e-235
302- 52:	AVAG|g21623.t1	AVAG|g24031.t1	      0
302- 53:	AVAG|g21624.t1	AVAG|g24032.t1	 8e-200
302- 54:	AVAG|g21625.t1	AVAG|g24033.t1	 5e-143
302- 55:	AVAG|g21626.t1	AVAG|g24034.t1	      0
302- 56:	AVAG|g21627.t1	AVAG|g24035.t1	 1e-268
302- 57:	AVAG|g21628.t1	AVAG|g24036.t1	      0
302- 58:	AVAG|g21629.t1	AVAG|g24037.t1	  5e-72
302- 59:	AVAG|g21630.t1	AVAG|g24038.t1	  3e-94
302- 60:	AVAG|g21631.t1	AVAG|g24039.t1	      0
302- 61:	AVAG|g21632.t1	AVAG|g24041.t1	 8e-205
302- 62:	AVAG|g21633.t1	AVAG|g24042.t1	  4e-86
302- 63:	AVAG|g21634.t1	AVAG|g24043.t1	  9e-99
302- 64:	AVAG|g21635.t1	AVAG|g24045.t1	 2e-234
302- 65:	AVAG|g21637.t1	AVAG|g24046.t1	      0
302- 66:	AVAG|g21638.t1	AVAG|g24047.t1	 3e-182
302- 67:	AVAG|g21640.t1	AVAG|g24048.t1	 3e-262
302- 68:	AVAG|g21641.t1	AVAG|g24049.t1	      0
302- 69:	AVAG|g21642.t1	AVAG|g24050.t1	 3e-261
302- 70:	AVAG|g21643.t1	AVAG|g24051.t1	 5e-194
302- 71:	AVAG|g21644.t1	AVAG|g24052.t1	  1e-31
302- 72:	AVAG|g21646.t1	AVAG|g24053.t1	      0
302- 73:	AVAG|g21647.t1	AVAG|g24054.t1	 1e-260
302- 74:	AVAG|g21648.t1	AVAG|g24055.t1	 1e-234
302- 75:	AVAG|g21651.t1	AVAG|g24057.t1	      0
302- 76:	AVAG|g21653.t1	AVAG|g24058.t1	  9e-70
302- 77:	AVAG|g21654.t1	AVAG|g24059.t1	 1e-269
302- 78:	AVAG|g21655.t1	AVAG|g24060.t1	 3e-175
302- 79:	AVAG|g21656.t1	AVAG|g24061.t1	 3e-140
302- 80:	AVAG|g21657.t1	AVAG|g24062.t1	      0
302- 81:	AVAG|g21659.t1	AVAG|g24064.t1	 7e-145
302- 82:	AVAG|g21660.t1	AVAG|g24065.t1	 1e-181
302- 83:	AVAG|g21661.t1	AVAG|g24066.t1	      0
302- 84:	AVAG|g21662.t1	AVAG|g24067.t1	      0
## Alignment 303: score=296.0 e_value=1.1e-09 N=6 Av127&Av314 minus
303-  0:	AVAG|g21654.t1	AVAG|g36902.t1	 1e-186
303-  1:	AVAG|g21656.t1	AVAG|g36901.t1	 3e-119
303-  2:	AVAG|g21657.t1	AVAG|g36900.t1	 1e-204
303-  3:	AVAG|g21662.t1	AVAG|g36896.t1	      0
303-  4:	AVAG|g21663.t1	AVAG|g36895.t1	  3e-85
303-  5:	AVAG|g21664.t1	AVAG|g36894.t1	  7e-38
## Alignment 304: score=929.0 e_value=3.3e-53 N=19 Av127&Av469 minus
304-  0:	AVAG|g21578.t1	AVAG|g44209.t1	  8e-73
304-  1:	AVAG|g21583.t1	AVAG|g44208.t1	 2e-130
304-  2:	AVAG|g21584.t1	AVAG|g44207.t1	  2e-56
304-  3:	AVAG|g21585.t1	AVAG|g44206.t1	  5e-60
304-  4:	AVAG|g21587.t1	AVAG|g44205.t1	      0
304-  5:	AVAG|g21590.t1	AVAG|g44203.t1	      0
304-  6:	AVAG|g21591.t1	AVAG|g44202.t1	  3e-72
304-  7:	AVAG|g21597.t1	AVAG|g44200.t1	  3e-80
304-  8:	AVAG|g21602.t1	AVAG|g44199.t1	  7e-61
304-  9:	AVAG|g21603.t1	AVAG|g44198.t1	  9e-21
304- 10:	AVAG|g21604.t1	AVAG|g44196.t1	  6e-94
304- 11:	AVAG|g21605.t1	AVAG|g44194.t1	  2e-85
304- 12:	AVAG|g21606.t1	AVAG|g44193.t1	 1e-136
304- 13:	AVAG|g21608.t1	AVAG|g44190.t1	 5e-201
304- 14:	AVAG|g21609.t1	AVAG|g44189.t1	  4e-97
304- 15:	AVAG|g21610.t1	AVAG|g44188.t1	  3e-17
304- 16:	AVAG|g21612.t1	AVAG|g44186.t1	 6e-133
304- 17:	AVAG|g21613.t1	AVAG|g44185.t1	 6e-172
304- 18:	AVAG|g21615.t1	AVAG|g44183.t1	 2e-106
## Alignment 305: score=295.0 e_value=1.2e-09 N=6 Av127&Av54 minus
305-  0:	AVAG|g21654.t1	AVAG|g11781.t1	 3e-222
305-  1:	AVAG|g21656.t1	AVAG|g11780.t1	 3e-119
305-  2:	AVAG|g21657.t1	AVAG|g11779.t1	 3e-206
305-  3:	AVAG|g21662.t1	AVAG|g11774.t1	      0
305-  4:	AVAG|g21663.t1	AVAG|g11773.t1	  1e-85
305-  5:	AVAG|g21664.t1	AVAG|g11772.t1	  2e-37
## Alignment 306: score=492.0 e_value=4.9e-19 N=10 Av127&Av563 plus
306-  0:	AVAG|g21618.t1	AVAG|g47341.t1	  3e-79
306-  1:	AVAG|g21619.t1	AVAG|g47342.t1	 1e-182
306-  2:	AVAG|g21620.t1	AVAG|g47343.t1	 3e-301
306-  3:	AVAG|g21622.t1	AVAG|g47345.t1	 2e-149
306-  4:	AVAG|g21624.t1	AVAG|g47346.t1	  1e-92
306-  5:	AVAG|g21627.t1	AVAG|g47348.t1	 2e-119
306-  6:	AVAG|g21628.t1	AVAG|g47349.t1	      0
306-  7:	AVAG|g21631.t1	AVAG|g47350.t1	 2e-304
306-  8:	AVAG|g21632.t1	AVAG|g47352.t1	 3e-145
306-  9:	AVAG|g21634.t1	AVAG|g47354.t1	  3e-96
## Alignment 307: score=443.0 e_value=3e-16 N=9 Av127&Av614 plus
307-  0:	AVAG|g21618.t1	AVAG|g48733.t1	  3e-79
307-  1:	AVAG|g21619.t1	AVAG|g48734.t1	 3e-179
307-  2:	AVAG|g21620.t1	AVAG|g48735.t1	 3e-306
307-  3:	AVAG|g21622.t1	AVAG|g48738.t1	 6e-150
307-  4:	AVAG|g21624.t1	AVAG|g48739.t1	  1e-62
307-  5:	AVAG|g21627.t1	AVAG|g48741.t1	 2e-118
307-  6:	AVAG|g21628.t1	AVAG|g48742.t1	      0
307-  7:	AVAG|g21631.t1	AVAG|g48743.t1	 4e-303
307-  8:	AVAG|g21632.t1	AVAG|g48745.t1	 3e-146
## Alignment 308: score=579.0 e_value=1.2e-27 N=12 Av127&Av8 plus
308-  0:	AVAG|g21568.t1	AVAG|g2264.t1	 1e-211
308-  1:	AVAG|g21571.t1	AVAG|g2266.t1	 7e-200
308-  2:	AVAG|g21574.t1	AVAG|g2270.t1	 7e-148
308-  3:	AVAG|g21576.t1	AVAG|g2271.t1	 7e-156
308-  4:	AVAG|g21578.t1	AVAG|g2277.t1	  1e-66
308-  5:	AVAG|g21583.t1	AVAG|g2278.t1	 1e-130
308-  6:	AVAG|g21584.t1	AVAG|g2279.t1	  9e-58
308-  7:	AVAG|g21585.t1	AVAG|g2280.t1	  2e-59
308-  8:	AVAG|g21587.t1	AVAG|g2281.t1	      0
308-  9:	AVAG|g21590.t1	AVAG|g2284.t1	      0
308- 10:	AVAG|g21591.t1	AVAG|g2285.t1	  7e-73
308- 11:	AVAG|g21597.t1	AVAG|g2288.t1	  3e-80
## Alignment 309: score=396.0 e_value=5.9e-15 N=8 Av127&Av931 minus
309-  0:	AVAG|g21602.t1	AVAG|g53592.t1	  9e-41
309-  1:	AVAG|g21603.t1	AVAG|g53591.t1	  9e-21
309-  2:	AVAG|g21604.t1	AVAG|g53589.t1	  3e-94
309-  3:	AVAG|g21605.t1	AVAG|g53587.t1	  4e-86
309-  4:	AVAG|g21606.t1	AVAG|g53586.t1	 6e-138
309-  5:	AVAG|g21608.t1	AVAG|g53583.t1	 3e-260
309-  6:	AVAG|g21609.t1	AVAG|g53582.t1	  3e-97
309-  7:	AVAG|g21610.t1	AVAG|g53581.t1	  1e-16
## Alignment 310: score=540.0 e_value=1.6e-22 N=11 Av128&Av167 plus
310-  0:	AVAG|g21777.t1	AVAG|g25689.t1	 6e-135
310-  1:	AVAG|g21780.t1	AVAG|g25693.t1	 3e-233
310-  2:	AVAG|g21781.t1	AVAG|g25695.t1	 9e-146
310-  3:	AVAG|g21782.t1	AVAG|g25697.t1	 9e-113
310-  4:	AVAG|g21783.t1	AVAG|g25699.t1	 5e-133
310-  5:	AVAG|g21784.t1	AVAG|g25700.t1	 1e-103
310-  6:	AVAG|g21785.t1	AVAG|g25701.t1	 3e-238
310-  7:	AVAG|g21787.t1	AVAG|g25705.t1	  2e-68
310-  8:	AVAG|g21790.t1	AVAG|g25708.t1	 3e-151
310-  9:	AVAG|g21791.t1	AVAG|g25709.t1	 1e-128
310- 10:	AVAG|g21792.t1	AVAG|g25711.t1	 2e-259
## Alignment 311: score=386.0 e_value=5.4e-15 N=8 Av128&Av167 minus
311-  0:	AVAG|g21672.t1	AVAG|g25648.t1	  4e-72
311-  1:	AVAG|g21674.t1	AVAG|g25646.t1	  5e-30
311-  2:	AVAG|g21675.t1	AVAG|g25644.t1	 1e-101
311-  3:	AVAG|g21676.t1	AVAG|g25642.t1	  1e-43
311-  4:	AVAG|g21680.t1	AVAG|g25641.t1	 3e-157
311-  5:	AVAG|g21682.t1	AVAG|g25637.t1	  3e-93
311-  6:	AVAG|g21684.t1	AVAG|g25632.t1	      0
311-  7:	AVAG|g21689.t1	AVAG|g25628.t1	  1e-67
## Alignment 312: score=417.0 e_value=1.4e-17 N=9 Av128&Av178 plus
312-  0:	AVAG|g21726.t1	AVAG|g26735.t1	 3e-135
312-  1:	AVAG|g21728.t1	AVAG|g26741.t1	  6e-34
312-  2:	AVAG|g21731.t1	AVAG|g26749.t1	  2e-49
312-  3:	AVAG|g21738.t1	AVAG|g26753.t1	  4e-96
312-  4:	AVAG|g21740.t1	AVAG|g26754.t1	 6e-108
312-  5:	AVAG|g21742.t1	AVAG|g26756.t1	  2e-53
312-  6:	AVAG|g21743.t1	AVAG|g26762.t1	  6e-63
312-  7:	AVAG|g21749.t1	AVAG|g26766.t1	  2e-91
312-  8:	AVAG|g21752.t1	AVAG|g26773.t1	  2e-65
## Alignment 313: score=286.0 e_value=3e-09 N=6 Av128&Av178 plus
313-  0:	AVAG|g21692.t1	AVAG|g26679.t1	  3e-30
313-  1:	AVAG|g21693.t1	AVAG|g26681.t1	 8e-100
313-  2:	AVAG|g21696.t1	AVAG|g26690.t1	  2e-42
313-  3:	AVAG|g21699.t1	AVAG|g26693.t1	 1e-198
313-  4:	AVAG|g21701.t1	AVAG|g26695.t1	 7e-267
313-  5:	AVAG|g21710.t1	AVAG|g26700.t1	 8e-245
## Alignment 314: score=1095.0 e_value=2e-59 N=22 Av128&Av28 plus
314-  0:	AVAG|g21749.t1	AVAG|g6810.t1	 2e-140
314-  1:	AVAG|g21751.t1	AVAG|g6811.t1	 1e-289
314-  2:	AVAG|g21752.t1	AVAG|g6812.t1	 2e-186
314-  3:	AVAG|g21753.t1	AVAG|g6813.t1	 4e-179
314-  4:	AVAG|g21754.t1	AVAG|g6814.t1	 4e-287
314-  5:	AVAG|g21755.t1	AVAG|g6815.t1	      0
314-  6:	AVAG|g21756.t1	AVAG|g6816.t1	 1e-265
314-  7:	AVAG|g21757.t1	AVAG|g6817.t1	 4e-191
314-  8:	AVAG|g21758.t1	AVAG|g6818.t1	 3e-162
314-  9:	AVAG|g21759.t1	AVAG|g6819.t1	 4e-235
314- 10:	AVAG|g21760.t1	AVAG|g6820.t1	 7e-162
314- 11:	AVAG|g21763.t1	AVAG|g6822.t1	 1e-126
314- 12:	AVAG|g21764.t1	AVAG|g6823.t1	      0
314- 13:	AVAG|g21765.t1	AVAG|g6824.t1	 1e-146
314- 14:	AVAG|g21766.t1	AVAG|g6825.t1	 9e-270
314- 15:	AVAG|g21767.t1	AVAG|g6826.t1	  6e-71
314- 16:	AVAG|g21768.t1	AVAG|g6827.t1	  4e-76
314- 17:	AVAG|g21770.t1	AVAG|g6828.t1	  1e-73
314- 18:	AVAG|g21771.t1	AVAG|g6830.t1	      0
314- 19:	AVAG|g21772.t1	AVAG|g6832.t1	  2e-57
314- 20:	AVAG|g21773.t1	AVAG|g6833.t1	      0
314- 21:	AVAG|g21774.t1	AVAG|g6834.t1	 2e-131
## Alignment 315: score=540.0 e_value=2.1e-22 N=11 Av128&Av361 plus
315-  0:	AVAG|g21777.t1	AVAG|g39403.t1	 4e-133
315-  1:	AVAG|g21780.t1	AVAG|g39407.t1	 5e-221
315-  2:	AVAG|g21781.t1	AVAG|g39408.t1	 6e-145
315-  3:	AVAG|g21782.t1	AVAG|g39410.t1	 9e-113
315-  4:	AVAG|g21783.t1	AVAG|g39412.t1	 4e-133
315-  5:	AVAG|g21784.t1	AVAG|g39413.t1	 8e-104
315-  6:	AVAG|g21785.t1	AVAG|g39414.t1	 5e-279
315-  7:	AVAG|g21787.t1	AVAG|g39418.t1	  1e-69
315-  8:	AVAG|g21790.t1	AVAG|g39421.t1	 1e-150
315-  9:	AVAG|g21791.t1	AVAG|g39423.t1	 2e-128
315- 10:	AVAG|g21792.t1	AVAG|g39425.t1	 7e-260
## Alignment 316: score=286.0 e_value=2.2e-08 N=6 Av128&Av381 minus
316-  0:	AVAG|g21692.t1	AVAG|g40469.t1	  4e-28
316-  1:	AVAG|g21693.t1	AVAG|g40466.t1	 1e-117
316-  2:	AVAG|g21697.t1	AVAG|g40457.t1	  3e-14
316-  3:	AVAG|g21699.t1	AVAG|g40455.t1	  9e-77
316-  4:	AVAG|g21701.t1	AVAG|g40454.t1	      0
316-  5:	AVAG|g21704.t1	AVAG|g40448.t1	  1e-12
## Alignment 317: score=335.0 e_value=9e-12 N=7 Av128&Av510 plus
317-  0:	AVAG|g21672.t1	AVAG|g45696.t1	  9e-79
317-  1:	AVAG|g21675.t1	AVAG|g45699.t1	 2e-101
317-  2:	AVAG|g21676.t1	AVAG|g45701.t1	  5e-37
317-  3:	AVAG|g21680.t1	AVAG|g45702.t1	 1e-156
317-  4:	AVAG|g21682.t1	AVAG|g45707.t1	  2e-93
317-  5:	AVAG|g21684.t1	AVAG|g45713.t1	      0
317-  6:	AVAG|g21689.t1	AVAG|g45717.t1	  8e-67
## Alignment 318: score=898.0 e_value=3e-46 N=18 Av128&Av53 minus
318-  0:	AVAG|g21774.t1	AVAG|g11692.t1	  2e-46
318-  1:	AVAG|g21775.t1	AVAG|g11691.t1	 1e-170
318-  2:	AVAG|g21777.t1	AVAG|g11689.t1	      0
318-  3:	AVAG|g21778.t1	AVAG|g11688.t1	  3e-91
318-  4:	AVAG|g21779.t1	AVAG|g11687.t1	 1e-149
318-  5:	AVAG|g21780.t1	AVAG|g11686.t1	 2e-203
318-  6:	AVAG|g21781.t1	AVAG|g11685.t1	 3e-214
318-  7:	AVAG|g21782.t1	AVAG|g11684.t1	 8e-127
318-  8:	AVAG|g21784.t1	AVAG|g11683.t1	 9e-110
318-  9:	AVAG|g21785.t1	AVAG|g11682.t1	      0
318- 10:	AVAG|g21786.t1	AVAG|g11681.t1	      0
318- 11:	AVAG|g21787.t1	AVAG|g11680.t1	 2e-141
318- 12:	AVAG|g21788.t1	AVAG|g11679.t1	  8e-22
318- 13:	AVAG|g21790.t1	AVAG|g11677.t1	 2e-201
318- 14:	AVAG|g21791.t1	AVAG|g11676.t1	 2e-191
318- 15:	AVAG|g21792.t1	AVAG|g11674.t1	  4e-83
318- 16:	AVAG|g21793.t1	AVAG|g11673.t1	 4e-221
318- 17:	AVAG|g21794.t1	AVAG|g11672.t1	 1e-207
## Alignment 319: score=334.0 e_value=2.9e-13 N=7 Av128&Av544 minus
319-  0:	AVAG|g21738.t1	AVAG|g46819.t1	  2e-95
319-  1:	AVAG|g21740.t1	AVAG|g46818.t1	 7e-109
319-  2:	AVAG|g21741.t1	AVAG|g46816.t1	  7e-31
319-  3:	AVAG|g21742.t1	AVAG|g46815.t1	  2e-58
319-  4:	AVAG|g21743.t1	AVAG|g46808.t1	  2e-64
319-  5:	AVAG|g21749.t1	AVAG|g46804.t1	  5e-93
319-  6:	AVAG|g21752.t1	AVAG|g46797.t1	  5e-66
## Alignment 320: score=2442.0 e_value=8.7e-169 N=49 Av129&Av129 minus
320-  0:	AVAG|g21796.t1	AVAG|g21922.t1	  2e-70
320-  1:	AVAG|g21797.t1	AVAG|g21921.t1	 3e-178
320-  2:	AVAG|g21798.t1	AVAG|g21920.t1	 7e-187
320-  3:	AVAG|g21799.t1	AVAG|g21919.t1	  3e-79
320-  4:	AVAG|g21800.t1	AVAG|g21918.t1	 7e-277
320-  5:	AVAG|g21801.t1	AVAG|g21917.t1	 8e-225
320-  6:	AVAG|g21802.t1	AVAG|g21916.t1	 1e-112
320-  7:	AVAG|g21804.t1	AVAG|g21915.t1	      0
320-  8:	AVAG|g21805.t1	AVAG|g21914.t1	      0
320-  9:	AVAG|g21807.t1	AVAG|g21912.t1	  3e-69
320- 10:	AVAG|g21808.t1	AVAG|g21911.t1	      0
320- 11:	AVAG|g21809.t1	AVAG|g21910.t1	 2e-237
320- 12:	AVAG|g21810.t1	AVAG|g21909.t1	 2e-128
320- 13:	AVAG|g21811.t1	AVAG|g21908.t1	      0
320- 14:	AVAG|g21812.t1	AVAG|g21907.t1	 9e-195
320- 15:	AVAG|g21813.t1	AVAG|g21906.t1	 1e-135
320- 16:	AVAG|g21814.t1	AVAG|g21905.t1	      0
320- 17:	AVAG|g21815.t1	AVAG|g21904.t1	      0
320- 18:	AVAG|g21816.t1	AVAG|g21903.t1	  1e-89
320- 19:	AVAG|g21817.t1	AVAG|g21902.t1	 1e-207
320- 20:	AVAG|g21818.t1	AVAG|g21901.t1	 4e-252
320- 21:	AVAG|g21819.t1	AVAG|g21900.t1	 1e-109
320- 22:	AVAG|g21820.t1	AVAG|g21899.t1	      0
320- 23:	AVAG|g21821.t1	AVAG|g21898.t1	 5e-160
320- 24:	AVAG|g21823.t1	AVAG|g21896.t1	 1e-283
320- 25:	AVAG|g21827.t1	AVAG|g21893.t1	 3e-243
320- 26:	AVAG|g21828.t1	AVAG|g21892.t1	 3e-195
320- 27:	AVAG|g21829.t1	AVAG|g21890.t1	 4e-158
320- 28:	AVAG|g21830.t1	AVAG|g21889.t1	      0
320- 29:	AVAG|g21831.t1	AVAG|g21888.t1	      0
320- 30:	AVAG|g21832.t1	AVAG|g21887.t1	  1e-50
320- 31:	AVAG|g21834.t1	AVAG|g21886.t1	  1e-70
320- 32:	AVAG|g21835.t1	AVAG|g21885.t1	 6e-306
320- 33:	AVAG|g21836.t1	AVAG|g21884.t1	      0
320- 34:	AVAG|g21837.t1	AVAG|g21883.t1	  3e-63
320- 35:	AVAG|g21838.t1	AVAG|g21882.t1	 2e-141
320- 36:	AVAG|g21839.t1	AVAG|g21881.t1	      0
320- 37:	AVAG|g21840.t1	AVAG|g21880.t1	  5e-58
320- 38:	AVAG|g21841.t1	AVAG|g21879.t1	 3e-215
320- 39:	AVAG|g21842.t1	AVAG|g21878.t1	 3e-229
320- 40:	AVAG|g21843.t1	AVAG|g21877.t1	      0
320- 41:	AVAG|g21844.t1	AVAG|g21876.t1	      0
320- 42:	AVAG|g21846.t1	AVAG|g21874.t1	 4e-139
320- 43:	AVAG|g21847.t1	AVAG|g21873.t1	  4e-87
320- 44:	AVAG|g21849.t1	AVAG|g21871.t1	 8e-155
320- 45:	AVAG|g21850.t1	AVAG|g21870.t1	      0
320- 46:	AVAG|g21852.t1	AVAG|g21868.t1	 7e-227
320- 47:	AVAG|g21855.t1	AVAG|g21866.t1	      0
320- 48:	AVAG|g21856.t1	AVAG|g21865.t1	 3e-135
## Alignment 321: score=449.0 e_value=7e-16 N=9 Av129&Av15 plus
321-  0:	AVAG|g21856.t1	AVAG|g4090.t1	 2e-131
321-  1:	AVAG|g21858.t1	AVAG|g4091.t1	      0
321-  2:	AVAG|g21859.t1	AVAG|g4092.t1	      0
321-  3:	AVAG|g21860.t1	AVAG|g4093.t1	  2e-90
321-  4:	AVAG|g21861.t1	AVAG|g4094.t1	 7e-148
321-  5:	AVAG|g21862.t1	AVAG|g4095.t1	      0
321-  6:	AVAG|g21863.t1	AVAG|g4096.t1	 8e-233
321-  7:	AVAG|g21864.t1	AVAG|g4097.t1	 4e-128
321-  8:	AVAG|g21865.t1	AVAG|g4098.t1	 6e-288
## Alignment 322: score=901.0 e_value=1.5e-49 N=19 Av129&Av383 plus
322-  0:	AVAG|g21857.t1	AVAG|g40522.t1	  2e-26
322-  1:	AVAG|g21866.t1	AVAG|g40523.t1	 1e-310
322-  2:	AVAG|g21867.t1	AVAG|g40524.t1	      0
322-  3:	AVAG|g21869.t1	AVAG|g40525.t1	 6e-155
322-  4:	AVAG|g21870.t1	AVAG|g40526.t1	 6e-120
322-  5:	AVAG|g21876.t1	AVAG|g40528.t1	  5e-58
322-  6:	AVAG|g21877.t1	AVAG|g40531.t1	  5e-44
322-  7:	AVAG|g21878.t1	AVAG|g40534.t1	 2e-158
322-  8:	AVAG|g21882.t1	AVAG|g40535.t1	 4e-102
322-  9:	AVAG|g21892.t1	AVAG|g40543.t1	 1e-102
322- 10:	AVAG|g21896.t1	AVAG|g40544.t1	  8e-67
322- 11:	AVAG|g21899.t1	AVAG|g40547.t1	 3e-256
322- 12:	AVAG|g21903.t1	AVAG|g40549.t1	  1e-19
322- 13:	AVAG|g21906.t1	AVAG|g40550.t1	  7e-72
322- 14:	AVAG|g21910.t1	AVAG|g40553.t1	  2e-52
322- 15:	AVAG|g21911.t1	AVAG|g40555.t1	 2e-303
322- 16:	AVAG|g21912.t1	AVAG|g40556.t1	  1e-40
322- 17:	AVAG|g21922.t1	AVAG|g40562.t1	 1e-100
322- 18:	AVAG|g21923.t1	AVAG|g40565.t1	 1e-166
## Alignment 323: score=803.0 e_value=7.8e-42 N=17 Av129&Av383 minus
323-  0:	AVAG|g21797.t1	AVAG|g40562.t1	  1e-88
323-  1:	AVAG|g21805.t1	AVAG|g40556.t1	 7e-151
323-  2:	AVAG|g21808.t1	AVAG|g40555.t1	 5e-304
323-  3:	AVAG|g21809.t1	AVAG|g40551.t1	  4e-44
323-  4:	AVAG|g21811.t1	AVAG|g40550.t1	 5e-251
323-  5:	AVAG|g21816.t1	AVAG|g40549.t1	  2e-20
323-  6:	AVAG|g21820.t1	AVAG|g40547.t1	 1e-276
323-  7:	AVAG|g21823.t1	AVAG|g40544.t1	  3e-71
323-  8:	AVAG|g21828.t1	AVAG|g40543.t1	 8e-102
323-  9:	AVAG|g21838.t1	AVAG|g40535.t1	 7e-102
323- 10:	AVAG|g21842.t1	AVAG|g40534.t1	 5e-158
323- 11:	AVAG|g21843.t1	AVAG|g40531.t1	  2e-44
323- 12:	AVAG|g21844.t1	AVAG|g40528.t1	  3e-61
323- 13:	AVAG|g21850.t1	AVAG|g40526.t1	 2e-120
323- 14:	AVAG|g21851.t1	AVAG|g40524.t1	 3e-106
323- 15:	AVAG|g21855.t1	AVAG|g40523.t1	 6e-311
323- 16:	AVAG|g21857.t1	AVAG|g40522.t1	  2e-26
## Alignment 324: score=951.0 e_value=9.2e-53 N=20 Av129&Av49 plus
324-  0:	AVAG|g21796.t1	AVAG|g10911.t1	  8e-60
324-  1:	AVAG|g21805.t1	AVAG|g10916.t1	 2e-150
324-  2:	AVAG|g21807.t1	AVAG|g10917.t1	  4e-41
324-  3:	AVAG|g21808.t1	AVAG|g10918.t1	 6e-303
324-  4:	AVAG|g21809.t1	AVAG|g10920.t1	  7e-50
324-  5:	AVAG|g21811.t1	AVAG|g10923.t1	 1e-251
324-  6:	AVAG|g21816.t1	AVAG|g10924.t1	  2e-19
324-  7:	AVAG|g21820.t1	AVAG|g10926.t1	 9e-276
324-  8:	AVAG|g21823.t1	AVAG|g10929.t1	  7e-71
324-  9:	AVAG|g21828.t1	AVAG|g10930.t1	  8e-90
324- 10:	AVAG|g21838.t1	AVAG|g10937.t1	 1e-102
324- 11:	AVAG|g21842.t1	AVAG|g10938.t1	 8e-158
324- 12:	AVAG|g21843.t1	AVAG|g10941.t1	  1e-46
324- 13:	AVAG|g21844.t1	AVAG|g10943.t1	 4e-160
324- 14:	AVAG|g21850.t1	AVAG|g10945.t1	 5e-122
324- 15:	AVAG|g21851.t1	AVAG|g10946.t1	 1e-131
324- 16:	AVAG|g21854.t1	AVAG|g10947.t1	 2e-275
324- 17:	AVAG|g21855.t1	AVAG|g10948.t1	      0
324- 18:	AVAG|g21857.t1	AVAG|g10949.t1	  6e-27
324- 19:	AVAG|g21864.t1	AVAG|g10953.t1	  1e-47
## Alignment 325: score=906.0 e_value=1.4e-48 N=19 Av129&Av49 minus
325-  0:	AVAG|g21864.t1	AVAG|g10953.t1	  1e-47
325-  1:	AVAG|g21866.t1	AVAG|g10948.t1	 9e-314
325-  2:	AVAG|g21867.t1	AVAG|g10946.t1	 3e-118
325-  3:	AVAG|g21870.t1	AVAG|g10945.t1	 3e-152
325-  4:	AVAG|g21876.t1	AVAG|g10943.t1	 4e-161
325-  5:	AVAG|g21877.t1	AVAG|g10941.t1	  7e-46
325-  6:	AVAG|g21878.t1	AVAG|g10938.t1	 4e-158
325-  7:	AVAG|g21882.t1	AVAG|g10937.t1	 9e-103
325-  8:	AVAG|g21892.t1	AVAG|g10930.t1	  1e-90
325-  9:	AVAG|g21896.t1	AVAG|g10929.t1	  2e-66
325- 10:	AVAG|g21899.t1	AVAG|g10926.t1	 1e-255
325- 11:	AVAG|g21903.t1	AVAG|g10924.t1	  1e-19
325- 12:	AVAG|g21906.t1	AVAG|g10923.t1	  9e-72
325- 13:	AVAG|g21910.t1	AVAG|g10920.t1	  9e-44
325- 14:	AVAG|g21911.t1	AVAG|g10918.t1	 2e-302
325- 15:	AVAG|g21912.t1	AVAG|g10917.t1	  1e-40
325- 16:	AVAG|g21914.t1	AVAG|g10916.t1	 2e-144
325- 17:	AVAG|g21921.t1	AVAG|g10911.t1	  5e-89
325- 18:	AVAG|g21923.t1	AVAG|g10908.t1	 6e-167
## Alignment 326: score=486.0 e_value=6.5e-19 N=10 Av13&Av13 plus
326-  0:	AVAG|g3484.t1	AVAG|g3693.t1	      0
326-  1:	AVAG|g3485.t1	AVAG|g3694.t1	 3e-193
326-  2:	AVAG|g3487.t1	AVAG|g3695.t1	  3e-43
326-  3:	AVAG|g3489.t1	AVAG|g3698.t1	 8e-112
326-  4:	AVAG|g3493.t1	AVAG|g3699.t1	 2e-218
326-  5:	AVAG|g3496.t1	AVAG|g3704.t1	      0
326-  6:	AVAG|g3497.t1	AVAG|g3706.t1	 8e-106
326-  7:	AVAG|g3499.t1	AVAG|g3707.t1	 2e-140
326-  8:	AVAG|g3502.t1	AVAG|g3708.t1	 4e-137
326-  9:	AVAG|g3503.t1	AVAG|g3709.t1	 1e-275
## Alignment 327: score=441.0 e_value=6.6e-16 N=9 Av13&Av159 minus
327-  0:	AVAG|g3657.t1	AVAG|g24950.t1	 4e-148
327-  1:	AVAG|g3658.t1	AVAG|g24949.t1	  4e-83
327-  2:	AVAG|g3660.t1	AVAG|g24946.t1	  5e-31
327-  3:	AVAG|g3662.t1	AVAG|g24944.t1	 6e-300
327-  4:	AVAG|g3664.t1	AVAG|g24943.t1	 6e-285
327-  5:	AVAG|g3668.t1	AVAG|g24940.t1	  1e-36
327-  6:	AVAG|g3669.t1	AVAG|g24939.t1	  1e-35
327-  7:	AVAG|g3670.t1	AVAG|g24936.t1	 8e-110
327-  8:	AVAG|g3671.t1	AVAG|g24935.t1	  3e-29
## Alignment 328: score=788.0 e_value=4.9e-39 N=16 Av13&Av162 plus
328-  0:	AVAG|g3626.t1	AVAG|g25161.t1	      0
328-  1:	AVAG|g3627.t1	AVAG|g25162.t1	 2e-226
328-  2:	AVAG|g3628.t1	AVAG|g25163.t1	  2e-26
328-  3:	AVAG|g3629.t1	AVAG|g25164.t1	  6e-92
328-  4:	AVAG|g3630.t1	AVAG|g25165.t1	  3e-48
328-  5:	AVAG|g3631.t1	AVAG|g25166.t1	 1e-107
328-  6:	AVAG|g3632.t1	AVAG|g25167.t1	 2e-174
328-  7:	AVAG|g3636.t1	AVAG|g25168.t1	 2e-105
328-  8:	AVAG|g3639.t1	AVAG|g25169.t1	 5e-231
328-  9:	AVAG|g3640.t1	AVAG|g25171.t1	 2e-113
328- 10:	AVAG|g3642.t1	AVAG|g25173.t1	 3e-137
328- 11:	AVAG|g3647.t1	AVAG|g25179.t1	 2e-163
328- 12:	AVAG|g3648.t1	AVAG|g25180.t1	      0
328- 13:	AVAG|g3650.t1	AVAG|g25181.t1	 5e-153
328- 14:	AVAG|g3651.t1	AVAG|g25182.t1	 2e-118
328- 15:	AVAG|g3652.t1	AVAG|g25183.t1	  2e-52
## Alignment 329: score=931.0 e_value=2.5e-52 N=19 Av13&Av184 minus
329-  0:	AVAG|g3581.t1	AVAG|g27308.t1	 4e-122
329-  1:	AVAG|g3583.t1	AVAG|g27307.t1	  1e-69
329-  2:	AVAG|g3585.t1	AVAG|g27306.t1	  2e-85
329-  3:	AVAG|g3588.t1	AVAG|g27304.t1	  9e-58
329-  4:	AVAG|g3589.t1	AVAG|g27303.t1	 1e-116
329-  5:	AVAG|g3591.t1	AVAG|g27302.t1	 2e-181
329-  6:	AVAG|g3592.t1	AVAG|g27301.t1	  1e-89
329-  7:	AVAG|g3596.t1	AVAG|g27297.t1	 2e-217
329-  8:	AVAG|g3600.t1	AVAG|g27293.t1	      0
329-  9:	AVAG|g3603.t1	AVAG|g27292.t1	 1e-239
329- 10:	AVAG|g3604.t1	AVAG|g27291.t1	 1e-127
329- 11:	AVAG|g3605.t1	AVAG|g27290.t1	  8e-66
329- 12:	AVAG|g3606.t1	AVAG|g27288.t1	      0
329- 13:	AVAG|g3608.t1	AVAG|g27287.t1	  2e-51
329- 14:	AVAG|g3609.t1	AVAG|g27286.t1	  3e-84
329- 15:	AVAG|g3611.t1	AVAG|g27284.t1	  2e-66
329- 16:	AVAG|g3614.t1	AVAG|g27282.t1	  4e-64
329- 17:	AVAG|g3615.t1	AVAG|g27281.t1	 2e-127
329- 18:	AVAG|g3617.t1	AVAG|g27279.t1	 1e-189
## Alignment 330: score=1020.0 e_value=1.1e-57 N=21 Av13&Av229 minus
330-  0:	AVAG|g3675.t1	AVAG|g31192.t1	 5e-240
330-  1:	AVAG|g3677.t1	AVAG|g31190.t1	 1e-121
330-  2:	AVAG|g3678.t1	AVAG|g31189.t1	 4e-223
330-  3:	AVAG|g3679.t1	AVAG|g31188.t1	  5e-94
330-  4:	AVAG|g3680.t1	AVAG|g31187.t1	  2e-62
330-  5:	AVAG|g3681.t1	AVAG|g31183.t1	  7e-32
330-  6:	AVAG|g3682.t1	AVAG|g31182.t1	 2e-207
330-  7:	AVAG|g3685.t1	AVAG|g31178.t1	 4e-282
330-  8:	AVAG|g3689.t1	AVAG|g31174.t1	 8e-238
330-  9:	AVAG|g3690.t1	AVAG|g31172.t1	  2e-60
330- 10:	AVAG|g3691.t1	AVAG|g31167.t1	      0
330- 11:	AVAG|g3693.t1	AVAG|g31165.t1	      0
330- 12:	AVAG|g3694.t1	AVAG|g31164.t1	 1e-193
330- 13:	AVAG|g3695.t1	AVAG|g31162.t1	  4e-32
330- 14:	AVAG|g3698.t1	AVAG|g31160.t1	  6e-86
330- 15:	AVAG|g3699.t1	AVAG|g31156.t1	 3e-219
330- 16:	AVAG|g3704.t1	AVAG|g31153.t1	      0
330- 17:	AVAG|g3706.t1	AVAG|g31152.t1	 6e-104
330- 18:	AVAG|g3707.t1	AVAG|g31148.t1	  2e-91
330- 19:	AVAG|g3708.t1	AVAG|g31147.t1	 2e-138
330- 20:	AVAG|g3709.t1	AVAG|g31146.t1	 3e-276
## Alignment 331: score=950.0 e_value=4.5e-49 N=19 Av13&Av229 minus
331-  0:	AVAG|g3484.t1	AVAG|g31165.t1	      0
331-  1:	AVAG|g3485.t1	AVAG|g31164.t1	 9e-252
331-  2:	AVAG|g3486.t1	AVAG|g31163.t1	 3e-168
331-  3:	AVAG|g3487.t1	AVAG|g31162.t1	 9e-277
331-  4:	AVAG|g3489.t1	AVAG|g31160.t1	 3e-180
331-  5:	AVAG|g3490.t1	AVAG|g31159.t1	 5e-193
331-  6:	AVAG|g3491.t1	AVAG|g31158.t1	      0
331-  7:	AVAG|g3492.t1	AVAG|g31157.t1	  2e-62
331-  8:	AVAG|g3493.t1	AVAG|g31156.t1	      0
331-  9:	AVAG|g3494.t1	AVAG|g31155.t1	 4e-122
331- 10:	AVAG|g3495.t1	AVAG|g31154.t1	  1e-58
331- 11:	AVAG|g3496.t1	AVAG|g31153.t1	      0
331- 12:	AVAG|g3497.t1	AVAG|g31152.t1	 1e-177
331- 13:	AVAG|g3498.t1	AVAG|g31151.t1	 3e-211
331- 14:	AVAG|g3499.t1	AVAG|g31150.t1	 9e-202
331- 15:	AVAG|g3500.t1	AVAG|g31149.t1	      0
331- 16:	AVAG|g3501.t1	AVAG|g31148.t1	 2e-187
331- 17:	AVAG|g3502.t1	AVAG|g31147.t1	 2e-291
331- 18:	AVAG|g3503.t1	AVAG|g31146.t1	      0
## Alignment 332: score=550.0 e_value=4.8e-22 N=11 Av13&Av246 plus
332-  0:	AVAG|g3504.t1	AVAG|g32517.t1	 3e-127
332-  1:	AVAG|g3505.t1	AVAG|g32518.t1	  2e-30
332-  2:	AVAG|g3507.t1	AVAG|g32520.t1	  2e-61
332-  3:	AVAG|g3508.t1	AVAG|g32521.t1	      0
332-  4:	AVAG|g3509.t1	AVAG|g32522.t1	 4e-243
332-  5:	AVAG|g3510.t1	AVAG|g32523.t1	      0
332-  6:	AVAG|g3511.t1	AVAG|g32524.t1	  6e-60
332-  7:	AVAG|g3513.t1	AVAG|g32526.t1	 5e-271
332-  8:	AVAG|g3514.t1	AVAG|g32527.t1	 3e-209
332-  9:	AVAG|g3515.t1	AVAG|g32528.t1	 2e-122
332- 10:	AVAG|g3516.t1	AVAG|g32529.t1	 2e-312
## Alignment 333: score=585.0 e_value=5.1e-27 N=12 Av13&Av34 minus
333-  0:	AVAG|g3675.t1	AVAG|g8153.t1	 7e-256
333-  1:	AVAG|g3677.t1	AVAG|g8151.t1	 4e-122
333-  2:	AVAG|g3678.t1	AVAG|g8150.t1	 6e-221
333-  3:	AVAG|g3679.t1	AVAG|g8149.t1	  5e-94
333-  4:	AVAG|g3680.t1	AVAG|g8148.t1	  2e-63
333-  5:	AVAG|g3681.t1	AVAG|g8144.t1	  9e-32
333-  6:	AVAG|g3682.t1	AVAG|g8143.t1	 6e-208
333-  7:	AVAG|g3685.t1	AVAG|g8139.t1	 3e-282
333-  8:	AVAG|g3689.t1	AVAG|g8135.t1	 3e-244
333-  9:	AVAG|g3690.t1	AVAG|g8133.t1	  4e-61
333- 10:	AVAG|g3691.t1	AVAG|g8128.t1	      0
333- 11:	AVAG|g3692.t1	AVAG|g8127.t1	  6e-16
## Alignment 334: score=4284.0 e_value=0 N=86 Av13&Av38 minus
334-  0:	AVAG|g3557.t1	AVAG|g8980.t1	 8e-283
334-  1:	AVAG|g3558.t1	AVAG|g8979.t1	      0
334-  2:	AVAG|g3559.t1	AVAG|g8978.t1	 4e-281
334-  3:	AVAG|g3560.t1	AVAG|g8977.t1	      0
334-  4:	AVAG|g3561.t1	AVAG|g8976.t1	 9e-132
334-  5:	AVAG|g3563.t1	AVAG|g8975.t1	 2e-181
334-  6:	AVAG|g3564.t1	AVAG|g8974.t1	 8e-211
334-  7:	AVAG|g3566.t1	AVAG|g8972.t1	 1e-312
334-  8:	AVAG|g3567.t1	AVAG|g8971.t1	 8e-228
334-  9:	AVAG|g3568.t1	AVAG|g8970.t1	      0
334- 10:	AVAG|g3569.t1	AVAG|g8969.t1	      0
334- 11:	AVAG|g3570.t1	AVAG|g8967.t1	 5e-194
334- 12:	AVAG|g3571.t1	AVAG|g8966.t1	      0
334- 13:	AVAG|g3572.t1	AVAG|g8965.t1	 2e-215
334- 14:	AVAG|g3573.t1	AVAG|g8964.t1	      0
334- 15:	AVAG|g3574.t1	AVAG|g8963.t1	 3e-228
334- 16:	AVAG|g3575.t1	AVAG|g8962.t1	 4e-196
334- 17:	AVAG|g3576.t1	AVAG|g8960.t1	      0
334- 18:	AVAG|g3578.t1	AVAG|g8958.t1	      0
334- 19:	AVAG|g3579.t1	AVAG|g8957.t1	 1e-197
334- 20:	AVAG|g3580.t1	AVAG|g8956.t1	      0
334- 21:	AVAG|g3581.t1	AVAG|g8955.t1	 2e-196
334- 22:	AVAG|g3582.t1	AVAG|g8954.t1	      0
334- 23:	AVAG|g3583.t1	AVAG|g8953.t1	  1e-75
334- 24:	AVAG|g3585.t1	AVAG|g8951.t1	  1e-76
334- 25:	AVAG|g3587.t1	AVAG|g8950.t1	  8e-42
334- 26:	AVAG|g3588.t1	AVAG|g8949.t1	  3e-73
334- 27:	AVAG|g3589.t1	AVAG|g8948.t1	 7e-145
334- 28:	AVAG|g3590.t1	AVAG|g8947.t1	 5e-249
334- 29:	AVAG|g3591.t1	AVAG|g8946.t1	 3e-242
334- 30:	AVAG|g3592.t1	AVAG|g8945.t1	 1e-250
334- 31:	AVAG|g3593.t1	AVAG|g8944.t1	      0
334- 32:	AVAG|g3594.t1	AVAG|g8943.t1	 3e-313
334- 33:	AVAG|g3595.t1	AVAG|g8942.t1	 4e-134
334- 34:	AVAG|g3596.t1	AVAG|g8941.t1	      0
334- 35:	AVAG|g3597.t1	AVAG|g8939.t1	 4e-111
334- 36:	AVAG|g3598.t1	AVAG|g8938.t1	      0
334- 37:	AVAG|g3599.t1	AVAG|g8937.t1	  6e-69
334- 38:	AVAG|g3600.t1	AVAG|g8936.t1	      0
334- 39:	AVAG|g3601.t1	AVAG|g8935.t1	  2e-20
334- 40:	AVAG|g3603.t1	AVAG|g8934.t1	 2e-278
334- 41:	AVAG|g3604.t1	AVAG|g8933.t1	 5e-194
334- 42:	AVAG|g3605.t1	AVAG|g8932.t1	 8e-166
334- 43:	AVAG|g3606.t1	AVAG|g8931.t1	      0
334- 44:	AVAG|g3607.t1	AVAG|g8930.t1	 1e-206
334- 45:	AVAG|g3608.t1	AVAG|g8929.t1	 5e-256
334- 46:	AVAG|g3609.t1	AVAG|g8928.t1	  1e-94
334- 47:	AVAG|g3610.t1	AVAG|g8927.t1	 3e-148
334- 48:	AVAG|g3611.t1	AVAG|g8926.t1	  3e-76
334- 49:	AVAG|g3612.t1	AVAG|g8925.t1	 1e-157
334- 50:	AVAG|g3613.t1	AVAG|g8924.t1	      0
334- 51:	AVAG|g3615.t1	AVAG|g8922.t1	 4e-233
334- 52:	AVAG|g3616.t1	AVAG|g8921.t1	 2e-149
334- 53:	AVAG|g3617.t1	AVAG|g8920.t1	 8e-275
334- 54:	AVAG|g3618.t1	AVAG|g8919.t1	 1e-263
334- 55:	AVAG|g3619.t1	AVAG|g8918.t1	      0
334- 56:	AVAG|g3620.t1	AVAG|g8917.t1	 1e-139
334- 57:	AVAG|g3622.t1	AVAG|g8916.t1	 2e-142
334- 58:	AVAG|g3623.t1	AVAG|g8915.t1	      0
334- 59:	AVAG|g3624.t1	AVAG|g8914.t1	 2e-161
334- 60:	AVAG|g3625.t1	AVAG|g8913.t1	 1e-129
334- 61:	AVAG|g3626.t1	AVAG|g8912.t1	      0
334- 62:	AVAG|g3627.t1	AVAG|g8911.t1	      0
334- 63:	AVAG|g3628.t1	AVAG|g8910.t1	  3e-34
334- 64:	AVAG|g3629.t1	AVAG|g8909.t1	 1e-288
334- 65:	AVAG|g3630.t1	AVAG|g8907.t1	  9e-60
334- 66:	AVAG|g3631.t1	AVAG|g8906.t1	 4e-163
334- 67:	AVAG|g3632.t1	AVAG|g8905.t1	 2e-211
334- 68:	AVAG|g3633.t1	AVAG|g8904.t1	      0
334- 69:	AVAG|g3634.t1	AVAG|g8903.t1	 9e-105
334- 70:	AVAG|g3635.t1	AVAG|g8902.t1	 1e-307
334- 71:	AVAG|g3636.t1	AVAG|g8900.t1	 3e-125
334- 72:	AVAG|g3637.t1	AVAG|g8899.t1	  2e-94
334- 73:	AVAG|g3639.t1	AVAG|g8898.t1	 4e-249
334- 74:	AVAG|g3640.t1	AVAG|g8897.t1	 2e-152
334- 75:	AVAG|g3641.t1	AVAG|g8896.t1	  2e-67
334- 76:	AVAG|g3642.t1	AVAG|g8893.t1	 3e-109
334- 77:	AVAG|g3646.t1	AVAG|g8891.t1	      0
334- 78:	AVAG|g3647.t1	AVAG|g8890.t1	 3e-298
334- 79:	AVAG|g3648.t1	AVAG|g8889.t1	      0
334- 80:	AVAG|g3650.t1	AVAG|g8888.t1	 9e-238
334- 81:	AVAG|g3651.t1	AVAG|g8887.t1	      0
334- 82:	AVAG|g3652.t1	AVAG|g8886.t1	      0
334- 83:	AVAG|g3653.t1	AVAG|g8885.t1	 3e-167
334- 84:	AVAG|g3655.t1	AVAG|g8884.t1	 2e-103
334- 85:	AVAG|g3656.t1	AVAG|g8883.t1	  8e-88
## Alignment 335: score=1118.0 e_value=8.7e-65 N=23 Av13&Av385 plus
335-  0:	AVAG|g3504.t1	AVAG|g40635.t1	  4e-46
335-  1:	AVAG|g3507.t1	AVAG|g40638.t1	  6e-23
335-  2:	AVAG|g3508.t1	AVAG|g40639.t1	      0
335-  3:	AVAG|g3509.t1	AVAG|g40640.t1	  2e-62
335-  4:	AVAG|g3510.t1	AVAG|g40643.t1	      0
335-  5:	AVAG|g3517.t1	AVAG|g40646.t1	  2e-92
335-  6:	AVAG|g3519.t1	AVAG|g40648.t1	 3e-125
335-  7:	AVAG|g3521.t1	AVAG|g40649.t1	  7e-38
335-  8:	AVAG|g3522.t1	AVAG|g40650.t1	      0
335-  9:	AVAG|g3526.t1	AVAG|g40651.t1	 1e-192
335- 10:	AVAG|g3531.t1	AVAG|g40660.t1	  7e-72
335- 11:	AVAG|g3533.t1	AVAG|g40661.t1	 3e-169
335- 12:	AVAG|g3534.t1	AVAG|g40662.t1	  3e-73
335- 13:	AVAG|g3537.t1	AVAG|g40663.t1	 8e-156
335- 14:	AVAG|g3539.t1	AVAG|g40664.t1	  2e-23
335- 15:	AVAG|g3542.t1	AVAG|g40666.t1	 2e-131
335- 16:	AVAG|g3543.t1	AVAG|g40667.t1	 2e-110
335- 17:	AVAG|g3546.t1	AVAG|g40670.t1	 2e-248
335- 18:	AVAG|g3548.t1	AVAG|g40671.t1	 8e-252
335- 19:	AVAG|g3550.t1	AVAG|g40672.t1	 7e-122
335- 20:	AVAG|g3555.t1	AVAG|g40675.t1	 5e-181
335- 21:	AVAG|g3556.t1	AVAG|g40677.t1	  1e-49
335- 22:	AVAG|g3557.t1	AVAG|g40678.t1	 3e-150
## Alignment 336: score=2153.0 e_value=1.1e-152 N=44 Av13&Av41 minus
336-  0:	AVAG|g3570.t1	AVAG|g9476.t1	  8e-73
336-  1:	AVAG|g3571.t1	AVAG|g9475.t1	 2e-244
336-  2:	AVAG|g3572.t1	AVAG|g9473.t1	 8e-100
336-  3:	AVAG|g3575.t1	AVAG|g9472.t1	 2e-173
336-  4:	AVAG|g3576.t1	AVAG|g9468.t1	      0
336-  5:	AVAG|g3578.t1	AVAG|g9465.t1	  6e-36
336-  6:	AVAG|g3579.t1	AVAG|g9464.t1	  1e-73
336-  7:	AVAG|g3583.t1	AVAG|g9463.t1	  1e-69
336-  8:	AVAG|g3585.t1	AVAG|g9462.t1	  2e-85
336-  9:	AVAG|g3588.t1	AVAG|g9460.t1	  9e-58
336- 10:	AVAG|g3589.t1	AVAG|g9459.t1	 2e-116
336- 11:	AVAG|g3591.t1	AVAG|g9458.t1	 3e-181
336- 12:	AVAG|g3592.t1	AVAG|g9457.t1	  6e-86
336- 13:	AVAG|g3596.t1	AVAG|g9453.t1	 4e-227
336- 14:	AVAG|g3600.t1	AVAG|g9448.t1	 7e-244
336- 15:	AVAG|g3603.t1	AVAG|g9447.t1	 2e-169
336- 16:	AVAG|g3605.t1	AVAG|g9446.t1	  8e-67
336- 17:	AVAG|g3606.t1	AVAG|g9444.t1	      0
336- 18:	AVAG|g3608.t1	AVAG|g9443.t1	  7e-52
336- 19:	AVAG|g3609.t1	AVAG|g9442.t1	  4e-85
336- 20:	AVAG|g3611.t1	AVAG|g9440.t1	  8e-67
336- 21:	AVAG|g3615.t1	AVAG|g9436.t1	 1e-127
336- 22:	AVAG|g3617.t1	AVAG|g9434.t1	 2e-187
336- 23:	AVAG|g3620.t1	AVAG|g9432.t1	  3e-72
336- 24:	AVAG|g3623.t1	AVAG|g9431.t1	 3e-160
336- 25:	AVAG|g3624.t1	AVAG|g9430.t1	  1e-69
336- 26:	AVAG|g3625.t1	AVAG|g9429.t1	  3e-90
336- 27:	AVAG|g3626.t1	AVAG|g9428.t1	      0
336- 28:	AVAG|g3627.t1	AVAG|g9427.t1	 9e-228
336- 29:	AVAG|g3628.t1	AVAG|g9426.t1	  2e-26
336- 30:	AVAG|g3629.t1	AVAG|g9425.t1	  4e-91
336- 31:	AVAG|g3630.t1	AVAG|g9424.t1	  2e-42
336- 32:	AVAG|g3631.t1	AVAG|g9423.t1	 2e-107
336- 33:	AVAG|g3632.t1	AVAG|g9422.t1	 1e-173
336- 34:	AVAG|g3636.t1	AVAG|g9421.t1	 7e-106
336- 35:	AVAG|g3639.t1	AVAG|g9420.t1	 5e-228
336- 36:	AVAG|g3640.t1	AVAG|g9418.t1	 2e-113
336- 37:	AVAG|g3642.t1	AVAG|g9416.t1	 5e-138
336- 38:	AVAG|g3644.t1	AVAG|g9415.t1	  5e-95
336- 39:	AVAG|g3647.t1	AVAG|g9410.t1	 3e-136
336- 40:	AVAG|g3648.t1	AVAG|g9409.t1	      0
336- 41:	AVAG|g3650.t1	AVAG|g9408.t1	 8e-151
336- 42:	AVAG|g3651.t1	AVAG|g9407.t1	 4e-118
336- 43:	AVAG|g3652.t1	AVAG|g9406.t1	  6e-53
## Alignment 337: score=1545.0 e_value=5.7e-95 N=31 Av13&Av473 plus
337-  0:	AVAG|g3657.t1	AVAG|g44351.t1	      0
337-  1:	AVAG|g3658.t1	AVAG|g44353.t1	 3e-178
337-  2:	AVAG|g3659.t1	AVAG|g44354.t1	 2e-169
337-  3:	AVAG|g3660.t1	AVAG|g44355.t1	  1e-81
337-  4:	AVAG|g3661.t1	AVAG|g44356.t1	  9e-96
337-  5:	AVAG|g3662.t1	AVAG|g44357.t1	      0
337-  6:	AVAG|g3663.t1	AVAG|g44358.t1	 1e-148
337-  7:	AVAG|g3665.t1	AVAG|g44360.t1	      0
337-  8:	AVAG|g3666.t1	AVAG|g44361.t1	 1e-209
337-  9:	AVAG|g3667.t1	AVAG|g44362.t1	 1e-164
337- 10:	AVAG|g3668.t1	AVAG|g44363.t1	  3e-58
337- 11:	AVAG|g3669.t1	AVAG|g44364.t1	 7e-138
337- 12:	AVAG|g3670.t1	AVAG|g44365.t1	 7e-199
337- 13:	AVAG|g3671.t1	AVAG|g44366.t1	  1e-55
337- 14:	AVAG|g3672.t1	AVAG|g44367.t1	 6e-229
337- 15:	AVAG|g3673.t1	AVAG|g44368.t1	 6e-129
337- 16:	AVAG|g3674.t1	AVAG|g44369.t1	 4e-110
337- 17:	AVAG|g3675.t1	AVAG|g44370.t1	 2e-246
337- 18:	AVAG|g3676.t1	AVAG|g44372.t1	 6e-281
337- 19:	AVAG|g3677.t1	AVAG|g44373.t1	 5e-196
337- 20:	AVAG|g3678.t1	AVAG|g44374.t1	 1e-303
337- 21:	AVAG|g3679.t1	AVAG|g44375.t1	 6e-110
337- 22:	AVAG|g3680.t1	AVAG|g44376.t1	  2e-86
337- 23:	AVAG|g3681.t1	AVAG|g44377.t1	 1e-116
337- 24:	AVAG|g3682.t1	AVAG|g44378.t1	 3e-141
337- 25:	AVAG|g3683.t1	AVAG|g44380.t1	 1e-116
337- 26:	AVAG|g3685.t1	AVAG|g44382.t1	      0
337- 27:	AVAG|g3687.t1	AVAG|g44384.t1	 3e-153
337- 28:	AVAG|g3688.t1	AVAG|g44385.t1	 1e-197
337- 29:	AVAG|g3689.t1	AVAG|g44386.t1	      0
337- 30:	AVAG|g3690.t1	AVAG|g44387.t1	 4e-109
## Alignment 338: score=1211.0 e_value=2.9e-71 N=25 Av13&Av478 plus
338-  0:	AVAG|g3519.t1	AVAG|g44516.t1	 1e-115
338-  1:	AVAG|g3521.t1	AVAG|g44517.t1	  7e-38
338-  2:	AVAG|g3522.t1	AVAG|g44518.t1	      0
338-  3:	AVAG|g3526.t1	AVAG|g44519.t1	 1e-192
338-  4:	AVAG|g3531.t1	AVAG|g44527.t1	  2e-71
338-  5:	AVAG|g3533.t1	AVAG|g44528.t1	 8e-171
338-  6:	AVAG|g3534.t1	AVAG|g44529.t1	  1e-84
338-  7:	AVAG|g3537.t1	AVAG|g44530.t1	 3e-156
338-  8:	AVAG|g3539.t1	AVAG|g44531.t1	  4e-24
338-  9:	AVAG|g3542.t1	AVAG|g44533.t1	 1e-135
338- 10:	AVAG|g3543.t1	AVAG|g44535.t1	 2e-110
338- 11:	AVAG|g3546.t1	AVAG|g44538.t1	 3e-247
338- 12:	AVAG|g3548.t1	AVAG|g44539.t1	 8e-252
338- 13:	AVAG|g3555.t1	AVAG|g44542.t1	 4e-180
338- 14:	AVAG|g3556.t1	AVAG|g44544.t1	  1e-49
338- 15:	AVAG|g3557.t1	AVAG|g44545.t1	 7e-151
338- 16:	AVAG|g3564.t1	AVAG|g44546.t1	 1e-160
338- 17:	AVAG|g3569.t1	AVAG|g44548.t1	      0
338- 18:	AVAG|g3570.t1	AVAG|g44549.t1	 3e-150
338- 19:	AVAG|g3571.t1	AVAG|g44550.t1	 1e-246
338- 20:	AVAG|g3572.t1	AVAG|g44552.t1	 4e-100
338- 21:	AVAG|g3575.t1	AVAG|g44553.t1	 5e-174
338- 22:	AVAG|g3576.t1	AVAG|g44557.t1	      0
338- 23:	AVAG|g3578.t1	AVAG|g44559.t1	  6e-36
338- 24:	AVAG|g3579.t1	AVAG|g44560.t1	  3e-73
## Alignment 339: score=1048.0 e_value=7.5e-61 N=21 Av13&Av549 plus
339-  0:	AVAG|g3516.t1	AVAG|g46936.t1	 2e-250
339-  1:	AVAG|g3517.t1	AVAG|g46937.t1	      0
339-  2:	AVAG|g3518.t1	AVAG|g46938.t1	 1e-157
339-  3:	AVAG|g3519.t1	AVAG|g46939.t1	 2e-204
339-  4:	AVAG|g3520.t1	AVAG|g46940.t1	      0
339-  5:	AVAG|g3521.t1	AVAG|g46941.t1	  6e-46
339-  6:	AVAG|g3522.t1	AVAG|g46942.t1	      0
339-  7:	AVAG|g3523.t1	AVAG|g46943.t1	  1e-58
339-  8:	AVAG|g3524.t1	AVAG|g46944.t1	  2e-53
339-  9:	AVAG|g3525.t1	AVAG|g46945.t1	 1e-219
339- 10:	AVAG|g3526.t1	AVAG|g46946.t1	 3e-215
339- 11:	AVAG|g3527.t1	AVAG|g46947.t1	  8e-83
339- 12:	AVAG|g3528.t1	AVAG|g46948.t1	 3e-136
339- 13:	AVAG|g3529.t1	AVAG|g46949.t1	 3e-231
339- 14:	AVAG|g3530.t1	AVAG|g46950.t1	      0
339- 15:	AVAG|g3531.t1	AVAG|g46951.t1	 5e-134
339- 16:	AVAG|g3532.t1	AVAG|g46952.t1	      0
339- 17:	AVAG|g3533.t1	AVAG|g46953.t1	      0
339- 18:	AVAG|g3534.t1	AVAG|g46954.t1	 8e-216
339- 19:	AVAG|g3537.t1	AVAG|g46955.t1	 2e-241
339- 20:	AVAG|g3538.t1	AVAG|g46956.t1	 1e-248
## Alignment 340: score=797.0 e_value=2e-37 N=16 Av13&Av561 plus
340-  0:	AVAG|g3693.t1	AVAG|g47270.t1	 4e-306
340-  1:	AVAG|g3694.t1	AVAG|g47271.t1	 3e-272
340-  2:	AVAG|g3696.t1	AVAG|g47272.t1	 2e-110
340-  3:	AVAG|g3697.t1	AVAG|g47273.t1	      0
340-  4:	AVAG|g3698.t1	AVAG|g47274.t1	 1e-232
340-  5:	AVAG|g3699.t1	AVAG|g47275.t1	 3e-274
340-  6:	AVAG|g3700.t1	AVAG|g47276.t1	 4e-187
340-  7:	AVAG|g3701.t1	AVAG|g47277.t1	      0
340-  8:	AVAG|g3702.t1	AVAG|g47278.t1	      0
340-  9:	AVAG|g3703.t1	AVAG|g47279.t1	 7e-298
340- 10:	AVAG|g3704.t1	AVAG|g47280.t1	      0
340- 11:	AVAG|g3705.t1	AVAG|g47281.t1	 4e-191
340- 12:	AVAG|g3706.t1	AVAG|g47282.t1	 1e-177
340- 13:	AVAG|g3707.t1	AVAG|g47283.t1	      0
340- 14:	AVAG|g3708.t1	AVAG|g47285.t1	 1e-283
340- 15:	AVAG|g3709.t1	AVAG|g47287.t1	      0
## Alignment 341: score=729.0 e_value=1.5e-15 N=15 Av13&Av561 plus
341-  0:	AVAG|g3484.t1	AVAG|g47270.t1	 3e-262
341-  1:	AVAG|g3485.t1	AVAG|g47271.t1	 3e-187
341-  2:	AVAG|g3489.t1	AVAG|g47274.t1	 1e-111
341-  3:	AVAG|g3493.t1	AVAG|g47275.t1	 2e-218
341-  4:	AVAG|g3496.t1	AVAG|g47280.t1	      0
341-  5:	AVAG|g3497.t1	AVAG|g47282.t1	 7e-105
341-  6:	AVAG|g3499.t1	AVAG|g47283.t1	 3e-140
341-  7:	AVAG|g3501.t1	AVAG|g47284.t1	  8e-91
341-  8:	AVAG|g3502.t1	AVAG|g47285.t1	 8e-137
341-  9:	AVAG|g3503.t1	AVAG|g47287.t1	 1e-276
341- 10:	AVAG|g3507.t1	AVAG|g47289.t1	  8e-23
341- 11:	AVAG|g3508.t1	AVAG|g47290.t1	  1e-40
341- 12:	AVAG|g3509.t1	AVAG|g47291.t1	 4e-140
341- 13:	AVAG|g3510.t1	AVAG|g47293.t1	      0
341- 14:	AVAG|g3517.t1	AVAG|g47295.t1	  6e-93
## Alignment 342: score=391.0 e_value=1.1e-13 N=8 Av13&Av71 minus
342-  0:	AVAG|g3657.t1	AVAG|g14438.t1	 6e-149
342-  1:	AVAG|g3658.t1	AVAG|g14437.t1	  2e-82
342-  2:	AVAG|g3660.t1	AVAG|g14434.t1	  4e-31
342-  3:	AVAG|g3662.t1	AVAG|g14432.t1	 8e-290
342-  4:	AVAG|g3668.t1	AVAG|g14430.t1	  1e-36
342-  5:	AVAG|g3669.t1	AVAG|g14429.t1	  3e-36
342-  6:	AVAG|g3670.t1	AVAG|g14427.t1	 3e-110
342-  7:	AVAG|g3671.t1	AVAG|g14426.t1	  3e-29
## Alignment 343: score=749.0 e_value=1.2e-34 N=15 Av13&Av775 minus
343-  0:	AVAG|g3539.t1	AVAG|g51862.t1	 9e-105
343-  1:	AVAG|g3540.t1	AVAG|g51861.t1	  8e-45
343-  2:	AVAG|g3541.t1	AVAG|g51860.t1	      0
343-  3:	AVAG|g3542.t1	AVAG|g51859.t1	 2e-183
343-  4:	AVAG|g3543.t1	AVAG|g51858.t1	 1e-252
343-  5:	AVAG|g3544.t1	AVAG|g51857.t1	 1e-149
343-  6:	AVAG|g3546.t1	AVAG|g51855.t1	      0
343-  7:	AVAG|g3547.t1	AVAG|g51854.t1	  5e-94
343-  8:	AVAG|g3548.t1	AVAG|g51853.t1	 1e-302
343-  9:	AVAG|g3549.t1	AVAG|g51852.t1	 2e-120
343- 10:	AVAG|g3550.t1	AVAG|g51851.t1	 6e-216
343- 11:	AVAG|g3551.t1	AVAG|g51850.t1	  2e-83
343- 12:	AVAG|g3553.t1	AVAG|g51848.t1	 1e-190
343- 13:	AVAG|g3555.t1	AVAG|g51846.t1	 3e-215
343- 14:	AVAG|g3557.t1	AVAG|g51844.t1	 7e-134
## Alignment 344: score=5138.0 e_value=0 N=103 Av130&Av14 minus
344-  0:	AVAG|g21924.t1	AVAG|g3909.t1	  2e-57
344-  1:	AVAG|g21925.t1	AVAG|g3908.t1	      0
344-  2:	AVAG|g21926.t1	AVAG|g3907.t1	      0
344-  3:	AVAG|g21927.t1	AVAG|g3906.t1	 5e-205
344-  4:	AVAG|g21929.t1	AVAG|g3905.t1	 7e-185
344-  5:	AVAG|g21930.t1	AVAG|g3904.t1	      0
344-  6:	AVAG|g21931.t1	AVAG|g3903.t1	 3e-281
344-  7:	AVAG|g21932.t1	AVAG|g3902.t1	 2e-235
344-  8:	AVAG|g21933.t1	AVAG|g3901.t1	 4e-149
344-  9:	AVAG|g21934.t1	AVAG|g3900.t1	 1e-282
344- 10:	AVAG|g21935.t1	AVAG|g3899.t1	      0
344- 11:	AVAG|g21936.t1	AVAG|g3898.t1	  6e-52
344- 12:	AVAG|g21937.t1	AVAG|g3897.t1	 6e-143
344- 13:	AVAG|g21938.t1	AVAG|g3896.t1	 4e-184
344- 14:	AVAG|g21939.t1	AVAG|g3894.t1	      0
344- 15:	AVAG|g21940.t1	AVAG|g3893.t1	      0
344- 16:	AVAG|g21941.t1	AVAG|g3892.t1	 3e-171
344- 17:	AVAG|g21943.t1	AVAG|g3890.t1	      0
344- 18:	AVAG|g21944.t1	AVAG|g3889.t1	 1e-216
344- 19:	AVAG|g21945.t1	AVAG|g3888.t1	 2e-269
344- 20:	AVAG|g21946.t1	AVAG|g3887.t1	 7e-171
344- 21:	AVAG|g21947.t1	AVAG|g3886.t1	 1e-106
344- 22:	AVAG|g21948.t1	AVAG|g3885.t1	      0
344- 23:	AVAG|g21949.t1	AVAG|g3884.t1	 6e-125
344- 24:	AVAG|g21950.t1	AVAG|g3883.t1	  9e-34
344- 25:	AVAG|g21951.t1	AVAG|g3882.t1	 8e-252
344- 26:	AVAG|g21952.t1	AVAG|g3881.t1	 7e-153
344- 27:	AVAG|g21953.t1	AVAG|g3880.t1	  2e-55
344- 28:	AVAG|g21954.t1	AVAG|g3879.t1	  4e-89
344- 29:	AVAG|g21955.t1	AVAG|g3878.t1	 9e-168
344- 30:	AVAG|g21957.t1	AVAG|g3876.t1	 5e-252
344- 31:	AVAG|g21958.t1	AVAG|g3875.t1	      0
344- 32:	AVAG|g21959.t1	AVAG|g3874.t1	 2e-100
344- 33:	AVAG|g21960.t1	AVAG|g3873.t1	 1e-181
344- 34:	AVAG|g21961.t1	AVAG|g3872.t1	      0
344- 35:	AVAG|g21962.t1	AVAG|g3871.t1	  2e-49
344- 36:	AVAG|g21963.t1	AVAG|g3870.t1	  2e-73
344- 37:	AVAG|g21964.t1	AVAG|g3869.t1	 2e-125
344- 38:	AVAG|g21965.t1	AVAG|g3868.t1	 2e-197
344- 39:	AVAG|g21966.t1	AVAG|g3866.t1	      0
344- 40:	AVAG|g21967.t1	AVAG|g3865.t1	 1e-251
344- 41:	AVAG|g21968.t1	AVAG|g3864.t1	 5e-118
344- 42:	AVAG|g21969.t1	AVAG|g3863.t1	 5e-177
344- 43:	AVAG|g21970.t1	AVAG|g3862.t1	 3e-209
344- 44:	AVAG|g21971.t1	AVAG|g3861.t1	 5e-160
344- 45:	AVAG|g21973.t1	AVAG|g3858.t1	 1e-173
344- 46:	AVAG|g21974.t1	AVAG|g3857.t1	 2e-216
344- 47:	AVAG|g21975.t1	AVAG|g3856.t1	 7e-213
344- 48:	AVAG|g21976.t1	AVAG|g3855.t1	 2e-267
344- 49:	AVAG|g21977.t1	AVAG|g3854.t1	 1e-183
344- 50:	AVAG|g21978.t1	AVAG|g3851.t1	 2e-141
344- 51:	AVAG|g21979.t1	AVAG|g3850.t1	      0
344- 52:	AVAG|g21980.t1	AVAG|g3849.t1	 4e-116
344- 53:	AVAG|g21981.t1	AVAG|g3848.t1	 4e-240
344- 54:	AVAG|g21982.t1	AVAG|g3847.t1	 7e-281
344- 55:	AVAG|g21983.t1	AVAG|g3846.t1	 6e-178
344- 56:	AVAG|g21984.t1	AVAG|g3845.t1	 3e-116
344- 57:	AVAG|g21985.t1	AVAG|g3844.t1	      0
344- 58:	AVAG|g21986.t1	AVAG|g3843.t1	 6e-192
344- 59:	AVAG|g21987.t1	AVAG|g3842.t1	      0
344- 60:	AVAG|g21988.t1	AVAG|g3841.t1	      0
344- 61:	AVAG|g21989.t1	AVAG|g3840.t1	  6e-31
344- 62:	AVAG|g21990.t1	AVAG|g3839.t1	      0
344- 63:	AVAG|g21991.t1	AVAG|g3838.t1	 7e-119
344- 64:	AVAG|g21992.t1	AVAG|g3837.t1	 1e-249
344- 65:	AVAG|g21993.t1	AVAG|g3836.t1	      0
344- 66:	AVAG|g21994.t1	AVAG|g3835.t1	 6e-127
344- 67:	AVAG|g21995.t1	AVAG|g3834.t1	  5e-47
344- 68:	AVAG|g21997.t1	AVAG|g3833.t1	 3e-135
344- 69:	AVAG|g21998.t1	AVAG|g3832.t1	  2e-28
344- 70:	AVAG|g21999.t1	AVAG|g3831.t1	 9e-103
344- 71:	AVAG|g22000.t1	AVAG|g3830.t1	  4e-33
344- 72:	AVAG|g22002.t1	AVAG|g3829.t1	      0
344- 73:	AVAG|g22003.t1	AVAG|g3828.t1	      0
344- 74:	AVAG|g22004.t1	AVAG|g3827.t1	 2e-197
344- 75:	AVAG|g22006.t1	AVAG|g3826.t1	 2e-152
344- 76:	AVAG|g22007.t1	AVAG|g3825.t1	 1e-272
344- 77:	AVAG|g22008.t1	AVAG|g3824.t1	 1e-179
344- 78:	AVAG|g22009.t1	AVAG|g3823.t1	 7e-235
344- 79:	AVAG|g22011.t1	AVAG|g3822.t1	 4e-163
344- 80:	AVAG|g22015.t1	AVAG|g3821.t1	 2e-131
344- 81:	AVAG|g22016.t1	AVAG|g3820.t1	      0
344- 82:	AVAG|g22018.t1	AVAG|g3818.t1	 5e-169
344- 83:	AVAG|g22019.t1	AVAG|g3817.t1	      0
344- 84:	AVAG|g22020.t1	AVAG|g3815.t1	  4e-37
344- 85:	AVAG|g22022.t1	AVAG|g3814.t1	  5e-51
344- 86:	AVAG|g22023.t1	AVAG|g3813.t1	      0
344- 87:	AVAG|g22024.t1	AVAG|g3812.t1	 6e-173
344- 88:	AVAG|g22025.t1	AVAG|g3811.t1	      0
344- 89:	AVAG|g22026.t1	AVAG|g3810.t1	 8e-168
344- 90:	AVAG|g22027.t1	AVAG|g3809.t1	      0
344- 91:	AVAG|g22028.t1	AVAG|g3808.t1	 2e-250
344- 92:	AVAG|g22029.t1	AVAG|g3807.t1	      0
344- 93:	AVAG|g22031.t1	AVAG|g3805.t1	  2e-54
344- 94:	AVAG|g22032.t1	AVAG|g3804.t1	      0
344- 95:	AVAG|g22033.t1	AVAG|g3803.t1	  7e-29
344- 96:	AVAG|g22034.t1	AVAG|g3802.t1	 5e-225
344- 97:	AVAG|g22035.t1	AVAG|g3801.t1	      0
344- 98:	AVAG|g22036.t1	AVAG|g3800.t1	 1e-192
344- 99:	AVAG|g22037.t1	AVAG|g3799.t1	 3e-302
344-100:	AVAG|g22038.t1	AVAG|g3798.t1	      0
344-101:	AVAG|g22039.t1	AVAG|g3797.t1	      0
344-102:	AVAG|g22040.t1	AVAG|g3796.t1	 3e-135
## Alignment 345: score=1610.0 e_value=3.9e-103 N=33 Av130&Av168 plus
345-  0:	AVAG|g21926.t1	AVAG|g25775.t1	      0
345-  1:	AVAG|g21927.t1	AVAG|g25776.t1	 1e-147
345-  2:	AVAG|g21930.t1	AVAG|g25777.t1	      0
345-  3:	AVAG|g21932.t1	AVAG|g25779.t1	 3e-151
345-  4:	AVAG|g21933.t1	AVAG|g25780.t1	  5e-73
345-  5:	AVAG|g21935.t1	AVAG|g25783.t1	 6e-159
345-  6:	AVAG|g21936.t1	AVAG|g25784.t1	  2e-62
345-  7:	AVAG|g21937.t1	AVAG|g25785.t1	  2e-65
345-  8:	AVAG|g21939.t1	AVAG|g25787.t1	 2e-170
345-  9:	AVAG|g21940.t1	AVAG|g25789.t1	      0
345- 10:	AVAG|g21943.t1	AVAG|g25790.t1	  4e-63
345- 11:	AVAG|g21944.t1	AVAG|g25792.t1	 1e-135
345- 12:	AVAG|g21945.t1	AVAG|g25793.t1	 3e-221
345- 13:	AVAG|g21947.t1	AVAG|g25795.t1	  3e-41
345- 14:	AVAG|g21949.t1	AVAG|g25797.t1	  2e-95
345- 15:	AVAG|g21952.t1	AVAG|g25798.t1	 2e-101
345- 16:	AVAG|g21958.t1	AVAG|g25801.t1	 1e-101
345- 17:	AVAG|g21959.t1	AVAG|g25802.t1	  2e-38
345- 18:	AVAG|g21960.t1	AVAG|g25803.t1	  3e-64
345- 19:	AVAG|g21965.t1	AVAG|g25805.t1	  4e-44
345- 20:	AVAG|g21966.t1	AVAG|g25808.t1	  5e-34
345- 21:	AVAG|g21967.t1	AVAG|g25810.t1	 3e-169
345- 22:	AVAG|g21968.t1	AVAG|g25811.t1	  6e-49
345- 23:	AVAG|g21969.t1	AVAG|g25812.t1	  1e-51
345- 24:	AVAG|g21971.t1	AVAG|g25813.t1	  1e-77
345- 25:	AVAG|g21975.t1	AVAG|g25816.t1	  5e-61
345- 26:	AVAG|g21977.t1	AVAG|g25817.t1	 9e-154
345- 27:	AVAG|g21979.t1	AVAG|g25819.t1	 3e-250
345- 28:	AVAG|g21981.t1	AVAG|g25820.t1	 8e-178
345- 29:	AVAG|g21983.t1	AVAG|g25821.t1	  6e-47
345- 30:	AVAG|g21986.t1	AVAG|g25827.t1	  6e-90
345- 31:	AVAG|g21994.t1	AVAG|g25828.t1	 3e-116
345- 32:	AVAG|g21997.t1	AVAG|g25830.t1	  8e-20
## Alignment 346: score=878.0 e_value=5.9e-47 N=18 Av130&Av58 minus
346-  0:	AVAG|g22002.t1	AVAG|g12507.t1	      0
346-  1:	AVAG|g22003.t1	AVAG|g12506.t1	 4e-182
346-  2:	AVAG|g22004.t1	AVAG|g12503.t1	 1e-110
346-  3:	AVAG|g22008.t1	AVAG|g12501.t1	 7e-223
346-  4:	AVAG|g22011.t1	AVAG|g12500.t1	  2e-67
346-  5:	AVAG|g22012.t1	AVAG|g12499.t1	 5e-285
346-  6:	AVAG|g22013.t1	AVAG|g12498.t1	 9e-124
346-  7:	AVAG|g22016.t1	AVAG|g12496.t1	      0
346-  8:	AVAG|g22019.t1	AVAG|g12492.t1	 2e-152
346-  9:	AVAG|g22022.t1	AVAG|g12491.t1	  4e-28
346- 10:	AVAG|g22024.t1	AVAG|g12490.t1	 2e-126
346- 11:	AVAG|g22026.t1	AVAG|g12489.t1	  2e-71
346- 12:	AVAG|g22027.t1	AVAG|g12487.t1	 7e-123
346- 13:	AVAG|g22031.t1	AVAG|g12486.t1	  1e-38
346- 14:	AVAG|g22034.t1	AVAG|g12485.t1	 1e-142
346- 15:	AVAG|g22035.t1	AVAG|g12484.t1	      0
346- 16:	AVAG|g22036.t1	AVAG|g12483.t1	  2e-64
346- 17:	AVAG|g22039.t1	AVAG|g12482.t1	      0
## Alignment 347: score=2583.0 e_value=1.6e-192 N=53 Av130&Av72 plus
347-  0:	AVAG|g21926.t1	AVAG|g14534.t1	 5e-157
347-  1:	AVAG|g21927.t1	AVAG|g14536.t1	 2e-144
347-  2:	AVAG|g21930.t1	AVAG|g14537.t1	      0
347-  3:	AVAG|g21932.t1	AVAG|g14540.t1	 1e-151
347-  4:	AVAG|g21933.t1	AVAG|g14541.t1	  5e-73
347-  5:	AVAG|g21935.t1	AVAG|g14544.t1	 5e-171
347-  6:	AVAG|g21936.t1	AVAG|g14545.t1	  6e-63
347-  7:	AVAG|g21937.t1	AVAG|g14546.t1	  7e-65
347-  8:	AVAG|g21939.t1	AVAG|g14549.t1	 1e-170
347-  9:	AVAG|g21940.t1	AVAG|g14551.t1	      0
347- 10:	AVAG|g21943.t1	AVAG|g14552.t1	  4e-63
347- 11:	AVAG|g21944.t1	AVAG|g14554.t1	 9e-130
347- 12:	AVAG|g21945.t1	AVAG|g14555.t1	 1e-220
347- 13:	AVAG|g21947.t1	AVAG|g14557.t1	  9e-36
347- 14:	AVAG|g21949.t1	AVAG|g14559.t1	  2e-96
347- 15:	AVAG|g21952.t1	AVAG|g14560.t1	 1e-102
347- 16:	AVAG|g21958.t1	AVAG|g14563.t1	 3e-101
347- 17:	AVAG|g21959.t1	AVAG|g14564.t1	  1e-37
347- 18:	AVAG|g21960.t1	AVAG|g14565.t1	  3e-64
347- 19:	AVAG|g21965.t1	AVAG|g14567.t1	  2e-44
347- 20:	AVAG|g21966.t1	AVAG|g14570.t1	  5e-34
347- 21:	AVAG|g21967.t1	AVAG|g14572.t1	 3e-169
347- 22:	AVAG|g21968.t1	AVAG|g14573.t1	  1e-49
347- 23:	AVAG|g21969.t1	AVAG|g14574.t1	  3e-50
347- 24:	AVAG|g21971.t1	AVAG|g14576.t1	  2e-53
347- 25:	AVAG|g21975.t1	AVAG|g14578.t1	  2e-59
347- 26:	AVAG|g21977.t1	AVAG|g14579.t1	 1e-153
347- 27:	AVAG|g21979.t1	AVAG|g14581.t1	 1e-250
347- 28:	AVAG|g21981.t1	AVAG|g14582.t1	 3e-175
347- 29:	AVAG|g21982.t1	AVAG|g14583.t1	 1e-224
347- 30:	AVAG|g21983.t1	AVAG|g14584.t1	  2e-46
347- 31:	AVAG|g21986.t1	AVAG|g14590.t1	  8e-90
347- 32:	AVAG|g21994.t1	AVAG|g14591.t1	 4e-117
347- 33:	AVAG|g21997.t1	AVAG|g14593.t1	  8e-83
347- 34:	AVAG|g22002.t1	AVAG|g14598.t1	 3e-311
347- 35:	AVAG|g22003.t1	AVAG|g14599.t1	 1e-181
347- 36:	AVAG|g22004.t1	AVAG|g14603.t1	 4e-121
347- 37:	AVAG|g22008.t1	AVAG|g14605.t1	 3e-221
347- 38:	AVAG|g22011.t1	AVAG|g14606.t1	  4e-69
347- 39:	AVAG|g22012.t1	AVAG|g14607.t1	 2e-286
347- 40:	AVAG|g22013.t1	AVAG|g14608.t1	 7e-124
347- 41:	AVAG|g22016.t1	AVAG|g14610.t1	      0
347- 42:	AVAG|g22019.t1	AVAG|g14615.t1	 6e-162
347- 43:	AVAG|g22022.t1	AVAG|g14616.t1	  2e-33
347- 44:	AVAG|g22023.t1	AVAG|g14617.t1	  2e-48
347- 45:	AVAG|g22024.t1	AVAG|g14618.t1	 1e-128
347- 46:	AVAG|g22026.t1	AVAG|g14619.t1	  2e-74
347- 47:	AVAG|g22027.t1	AVAG|g14620.t1	 9e-219
347- 48:	AVAG|g22031.t1	AVAG|g14622.t1	  1e-38
347- 49:	AVAG|g22034.t1	AVAG|g14623.t1	 1e-142
347- 50:	AVAG|g22035.t1	AVAG|g14624.t1	      0
347- 51:	AVAG|g22036.t1	AVAG|g14625.t1	  1e-64
347- 52:	AVAG|g22039.t1	AVAG|g14626.t1	  1e-73
## Alignment 348: score=494.0 e_value=3e-21 N=10 Av131&Av403 minus
348-  0:	AVAG|g22058.t1	AVAG|g41530.t1	 2e-142
348-  1:	AVAG|g22061.t1	AVAG|g41528.t1	 9e-107
348-  2:	AVAG|g22062.t1	AVAG|g41527.t1	 4e-203
348-  3:	AVAG|g22063.t1	AVAG|g41526.t1	 4e-215
348-  4:	AVAG|g22065.t1	AVAG|g41524.t1	 1e-203
348-  5:	AVAG|g22068.t1	AVAG|g41522.t1	 1e-148
348-  6:	AVAG|g22069.t1	AVAG|g41521.t1	 6e-141
348-  7:	AVAG|g22070.t1	AVAG|g41520.t1	      0
348-  8:	AVAG|g22071.t1	AVAG|g41519.t1	      0
348-  9:	AVAG|g22073.t1	AVAG|g41516.t1	 9e-252
## Alignment 349: score=693.0 e_value=1.2e-31 N=14 Av131&Av42 plus
349-  0:	AVAG|g22080.t1	AVAG|g9626.t1	  4e-50
349-  1:	AVAG|g22081.t1	AVAG|g9627.t1	      0
349-  2:	AVAG|g22082.t1	AVAG|g9628.t1	      0
349-  3:	AVAG|g22084.t1	AVAG|g9629.t1	 2e-218
349-  4:	AVAG|g22085.t1	AVAG|g9630.t1	  2e-66
349-  5:	AVAG|g22086.t1	AVAG|g9633.t1	 1e-149
349-  6:	AVAG|g22091.t1	AVAG|g9634.t1	 3e-219
349-  7:	AVAG|g22092.t1	AVAG|g9635.t1	      0
349-  8:	AVAG|g22093.t1	AVAG|g9636.t1	 6e-117
349-  9:	AVAG|g22094.t1	AVAG|g9637.t1	      0
349- 10:	AVAG|g22097.t1	AVAG|g9640.t1	      0
349- 11:	AVAG|g22099.t1	AVAG|g9642.t1	 3e-177
349- 12:	AVAG|g22100.t1	AVAG|g9643.t1	 6e-129
349- 13:	AVAG|g22103.t1	AVAG|g9645.t1	      0
## Alignment 350: score=349.0 e_value=2e-10 N=7 Av131&Av465 minus
350-  0:	AVAG|g22045.t1	AVAG|g44051.t1	 9e-230
350-  1:	AVAG|g22046.t1	AVAG|g44050.t1	  3e-57
350-  2:	AVAG|g22048.t1	AVAG|g44048.t1	 7e-176
350-  3:	AVAG|g22049.t1	AVAG|g44047.t1	 6e-298
350-  4:	AVAG|g22050.t1	AVAG|g44045.t1	  2e-23
350-  5:	AVAG|g22051.t1	AVAG|g44044.t1	  4e-78
350-  6:	AVAG|g22052.t1	AVAG|g44043.t1	 5e-180
## Alignment 351: score=290.0 e_value=6.4e-09 N=6 Av131&Av467 minus
351-  0:	AVAG|g22056.t1	AVAG|g44111.t1	 3e-111
351-  1:	AVAG|g22062.t1	AVAG|g44109.t1	 9e-127
351-  2:	AVAG|g22066.t1	AVAG|g44107.t1	 1e-187
351-  3:	AVAG|g22068.t1	AVAG|g44105.t1	 7e-119
351-  4:	AVAG|g22071.t1	AVAG|g44102.t1	  2e-80
351-  5:	AVAG|g22072.t1	AVAG|g44101.t1	  7e-64
## Alignment 352: score=440.0 e_value=3e-17 N=9 Av131&Av788 plus
352-  0:	AVAG|g22119.t1	AVAG|g52037.t1	 2e-249
352-  1:	AVAG|g22125.t1	AVAG|g52039.t1	 2e-286
352-  2:	AVAG|g22126.t1	AVAG|g52041.t1	      0
352-  3:	AVAG|g22127.t1	AVAG|g52042.t1	  2e-45
352-  4:	AVAG|g22128.t1	AVAG|g52043.t1	      0
352-  5:	AVAG|g22129.t1	AVAG|g52044.t1	 5e-161
352-  6:	AVAG|g22130.t1	AVAG|g52045.t1	 2e-170
352-  7:	AVAG|g22135.t1	AVAG|g52047.t1	      0
352-  8:	AVAG|g22136.t1	AVAG|g52048.t1	      0
## Alignment 353: score=541.0 e_value=3.3e-23 N=11 Av131&Av806 plus
353-  0:	AVAG|g22103.t1	AVAG|g52276.t1	      0
353-  1:	AVAG|g22104.t1	AVAG|g52278.t1	 4e-153
353-  2:	AVAG|g22105.t1	AVAG|g52279.t1	      0
353-  3:	AVAG|g22108.t1	AVAG|g52280.t1	 1e-285
353-  4:	AVAG|g22109.t1	AVAG|g52281.t1	      0
353-  5:	AVAG|g22111.t1	AVAG|g52283.t1	  3e-54
353-  6:	AVAG|g22112.t1	AVAG|g52284.t1	 2e-126
353-  7:	AVAG|g22113.t1	AVAG|g52285.t1	 5e-252
353-  8:	AVAG|g22114.t1	AVAG|g52289.t1	 2e-111
353-  9:	AVAG|g22116.t1	AVAG|g52290.t1	  2e-62
353- 10:	AVAG|g22118.t1	AVAG|g52293.t1	 1e-168
## Alignment 354: score=989.0 e_value=8.2e-53 N=20 Av132&Av149 minus
354-  0:	AVAG|g22164.t1	AVAG|g23953.t1	  9e-42
354-  1:	AVAG|g22165.t1	AVAG|g23952.t1	  4e-53
354-  2:	AVAG|g22167.t1	AVAG|g23951.t1	 3e-308
354-  3:	AVAG|g22168.t1	AVAG|g23950.t1	 2e-164
354-  4:	AVAG|g22169.t1	AVAG|g23949.t1	 8e-183
354-  5:	AVAG|g22170.t1	AVAG|g23946.t1	 3e-132
354-  6:	AVAG|g22171.t1	AVAG|g23945.t1	 3e-181
354-  7:	AVAG|g22173.t1	AVAG|g23944.t1	      0
354-  8:	AVAG|g22174.t1	AVAG|g23942.t1	 2e-191
354-  9:	AVAG|g22175.t1	AVAG|g23941.t1	      0
354- 10:	AVAG|g22176.t1	AVAG|g23940.t1	 6e-175
354- 11:	AVAG|g22177.t1	AVAG|g23939.t1	 1e-108
354- 12:	AVAG|g22181.t1	AVAG|g23938.t1	  6e-80
354- 13:	AVAG|g22182.t1	AVAG|g23937.t1	 2e-174
354- 14:	AVAG|g22183.t1	AVAG|g23936.t1	      0
354- 15:	AVAG|g22184.t1	AVAG|g23934.t1	  7e-78
354- 16:	AVAG|g22186.t1	AVAG|g23933.t1	      0
354- 17:	AVAG|g22188.t1	AVAG|g23932.t1	 2e-241
354- 18:	AVAG|g22189.t1	AVAG|g23931.t1	  3e-96
354- 19:	AVAG|g22190.t1	AVAG|g23930.t1	 6e-160
## Alignment 355: score=294.0 e_value=1.2e-07 N=6 Av132&Av176 plus
355-  0:	AVAG|g22137.t1	AVAG|g26545.t1	 1e-132
355-  1:	AVAG|g22138.t1	AVAG|g26546.t1	  3e-44
355-  2:	AVAG|g22140.t1	AVAG|g26548.t1	  2e-17
355-  3:	AVAG|g22144.t1	AVAG|g26550.t1	 2e-162
355-  4:	AVAG|g22146.t1	AVAG|g26551.t1	  5e-75
355-  5:	AVAG|g22147.t1	AVAG|g26553.t1	 4e-227
## Alignment 356: score=494.0 e_value=7.3e-19 N=10 Av132&Av203 plus
356-  0:	AVAG|g22225.t1	AVAG|g29002.t1	 4e-241
356-  1:	AVAG|g22226.t1	AVAG|g29003.t1	 1e-200
356-  2:	AVAG|g22227.t1	AVAG|g29004.t1	  5e-61
356-  3:	AVAG|g22230.t1	AVAG|g29008.t1	 2e-159
356-  4:	AVAG|g22231.t1	AVAG|g29009.t1	  4e-87
356-  5:	AVAG|g22232.t1	AVAG|g29010.t1	  1e-26
356-  6:	AVAG|g22236.t1	AVAG|g29012.t1	 8e-140
356-  7:	AVAG|g22237.t1	AVAG|g29013.t1	  1e-85
356-  8:	AVAG|g22238.t1	AVAG|g29014.t1	  5e-94
356-  9:	AVAG|g22239.t1	AVAG|g29015.t1	  3e-75
## Alignment 357: score=393.0 e_value=2.8e-13 N=8 Av132&Av203 minus
357-  0:	AVAG|g22195.t1	AVAG|g29028.t1	  5e-35
357-  1:	AVAG|g22196.t1	AVAG|g29027.t1	 7e-148
357-  2:	AVAG|g22197.t1	AVAG|g29026.t1	 4e-179
357-  3:	AVAG|g22200.t1	AVAG|g29024.t1	 3e-229
357-  4:	AVAG|g22201.t1	AVAG|g29023.t1	 4e-183
357-  5:	AVAG|g22204.t1	AVAG|g29019.t1	  2e-81
357-  6:	AVAG|g22208.t1	AVAG|g29018.t1	 1e-157
357-  7:	AVAG|g22209.t1	AVAG|g29017.t1	  2e-63
## Alignment 358: score=1097.0 e_value=5.9e-61 N=22 Av132&Av338 minus
358-  0:	AVAG|g22221.t1	AVAG|g38219.t1	  4e-69
358-  1:	AVAG|g22222.t1	AVAG|g38218.t1	  9e-39
358-  2:	AVAG|g22223.t1	AVAG|g38216.t1	  1e-17
358-  3:	AVAG|g22224.t1	AVAG|g38215.t1	  1e-59
358-  4:	AVAG|g22225.t1	AVAG|g38214.t1	      0
358-  5:	AVAG|g22226.t1	AVAG|g38213.t1	      0
358-  6:	AVAG|g22227.t1	AVAG|g38212.t1	 1e-137
358-  7:	AVAG|g22228.t1	AVAG|g38211.t1	 9e-273
358-  8:	AVAG|g22230.t1	AVAG|g38209.t1	 6e-202
358-  9:	AVAG|g22231.t1	AVAG|g38208.t1	 3e-311
358- 10:	AVAG|g22232.t1	AVAG|g38207.t1	 2e-219
358- 11:	AVAG|g22233.t1	AVAG|g38206.t1	 4e-133
358- 12:	AVAG|g22234.t1	AVAG|g38205.t1	  1e-35
358- 13:	AVAG|g22235.t1	AVAG|g38203.t1	 9e-311
358- 14:	AVAG|g22236.t1	AVAG|g38202.t1	 1e-150
358- 15:	AVAG|g22237.t1	AVAG|g38201.t1	      0
358- 16:	AVAG|g22238.t1	AVAG|g38200.t1	  2e-80
358- 17:	AVAG|g22239.t1	AVAG|g38199.t1	      0
358- 18:	AVAG|g22240.t1	AVAG|g38197.t1	      0
358- 19:	AVAG|g22241.t1	AVAG|g38196.t1	      0
358- 20:	AVAG|g22242.t1	AVAG|g38195.t1	 1e-176
358- 21:	AVAG|g22243.t1	AVAG|g38194.t1	 3e-154
## Alignment 359: score=1340.0 e_value=2.3e-79 N=27 Av132&Av349 minus
359-  0:	AVAG|g22191.t1	AVAG|g38753.t1	 3e-207
359-  1:	AVAG|g22192.t1	AVAG|g38751.t1	  9e-61
359-  2:	AVAG|g22194.t1	AVAG|g38750.t1	 2e-154
359-  3:	AVAG|g22196.t1	AVAG|g38749.t1	 1e-268
359-  4:	AVAG|g22197.t1	AVAG|g38748.t1	 2e-229
359-  5:	AVAG|g22200.t1	AVAG|g38745.t1	      0
359-  6:	AVAG|g22201.t1	AVAG|g38744.t1	 3e-242
359-  7:	AVAG|g22202.t1	AVAG|g38743.t1	  2e-28
359-  8:	AVAG|g22203.t1	AVAG|g38742.t1	 9e-271
359-  9:	AVAG|g22204.t1	AVAG|g38741.t1	 1e-147
359- 10:	AVAG|g22205.t1	AVAG|g38740.t1	 4e-109
359- 11:	AVAG|g22206.t1	AVAG|g38739.t1	 2e-165
359- 12:	AVAG|g22207.t1	AVAG|g38738.t1	 1e-168
359- 13:	AVAG|g22208.t1	AVAG|g38737.t1	      0
359- 14:	AVAG|g22209.t1	AVAG|g38736.t1	 2e-169
359- 15:	AVAG|g22210.t1	AVAG|g38735.t1	  1e-90
359- 16:	AVAG|g22212.t1	AVAG|g38734.t1	 6e-135
359- 17:	AVAG|g22213.t1	AVAG|g38733.t1	      0
359- 18:	AVAG|g22214.t1	AVAG|g38732.t1	 1e-145
359- 19:	AVAG|g22215.t1	AVAG|g38731.t1	      0
359- 20:	AVAG|g22216.t1	AVAG|g38730.t1	  4e-50
359- 21:	AVAG|g22217.t1	AVAG|g38729.t1	 1e-270
359- 22:	AVAG|g22219.t1	AVAG|g38727.t1	 2e-293
359- 23:	AVAG|g22220.t1	AVAG|g38726.t1	      0
359- 24:	AVAG|g22221.t1	AVAG|g38723.t1	 5e-155
359- 25:	AVAG|g22222.t1	AVAG|g38722.t1	  2e-25
359- 26:	AVAG|g22225.t1	AVAG|g38721.t1	  9e-50
## Alignment 360: score=897.0 e_value=1.8e-45 N=18 Av132&Av76 minus
360-  0:	AVAG|g22137.t1	AVAG|g15108.t1	      0
360-  1:	AVAG|g22138.t1	AVAG|g15107.t1	 2e-311
360-  2:	AVAG|g22139.t1	AVAG|g15106.t1	 4e-119
360-  3:	AVAG|g22140.t1	AVAG|g15105.t1	 2e-170
360-  4:	AVAG|g22141.t1	AVAG|g15104.t1	 3e-182
360-  5:	AVAG|g22142.t1	AVAG|g15103.t1	      0
360-  6:	AVAG|g22143.t1	AVAG|g15102.t1	  3e-98
360-  7:	AVAG|g22144.t1	AVAG|g15101.t1	 1e-283
360-  8:	AVAG|g22145.t1	AVAG|g15100.t1	 1e-159
360-  9:	AVAG|g22146.t1	AVAG|g15099.t1	 2e-257
360- 10:	AVAG|g22147.t1	AVAG|g15098.t1	      0
360- 11:	AVAG|g22148.t1	AVAG|g15096.t1	  5e-40
360- 12:	AVAG|g22150.t1	AVAG|g15095.t1	  2e-66
360- 13:	AVAG|g22151.t1	AVAG|g15094.t1	  3e-60
360- 14:	AVAG|g22152.t1	AVAG|g15093.t1	 4e-172
360- 15:	AVAG|g22153.t1	AVAG|g15092.t1	 7e-196
360- 16:	AVAG|g22154.t1	AVAG|g15091.t1	 1e-166
360- 17:	AVAG|g22156.t1	AVAG|g15090.t1	 6e-198
## Alignment 361: score=294.0 e_value=1.2e-07 N=6 Av132&Av8 plus
361-  0:	AVAG|g22137.t1	AVAG|g2256.t1	 3e-132
361-  1:	AVAG|g22138.t1	AVAG|g2257.t1	 2e-242
361-  2:	AVAG|g22140.t1	AVAG|g2258.t1	  2e-17
361-  3:	AVAG|g22144.t1	AVAG|g2260.t1	 2e-163
361-  4:	AVAG|g22146.t1	AVAG|g2261.t1	  3e-75
361-  5:	AVAG|g22147.t1	AVAG|g2263.t1	 1e-226
## Alignment 362: score=393.0 e_value=6e-13 N=8 Av132&Av95 plus
362-  0:	AVAG|g22195.t1	AVAG|g17651.t1	  7e-34
362-  1:	AVAG|g22196.t1	AVAG|g17653.t1	 1e-146
362-  2:	AVAG|g22197.t1	AVAG|g17654.t1	 7e-175
362-  3:	AVAG|g22200.t1	AVAG|g17656.t1	 3e-228
362-  4:	AVAG|g22201.t1	AVAG|g17657.t1	 2e-182
362-  5:	AVAG|g22204.t1	AVAG|g17659.t1	  3e-95
362-  6:	AVAG|g22208.t1	AVAG|g17660.t1	 2e-159
362-  7:	AVAG|g22209.t1	AVAG|g17661.t1	  1e-62
## Alignment 363: score=542.0 e_value=4.8e-22 N=11 Av132&Av95 minus
363-  0:	AVAG|g22224.t1	AVAG|g17678.t1	  8e-22
363-  1:	AVAG|g22225.t1	AVAG|g17676.t1	 3e-244
363-  2:	AVAG|g22226.t1	AVAG|g17675.t1	 4e-202
363-  3:	AVAG|g22227.t1	AVAG|g17674.t1	  2e-60
363-  4:	AVAG|g22230.t1	AVAG|g17670.t1	 3e-159
363-  5:	AVAG|g22231.t1	AVAG|g17669.t1	  1e-89
363-  6:	AVAG|g22232.t1	AVAG|g17668.t1	  2e-26
363-  7:	AVAG|g22236.t1	AVAG|g17666.t1	 1e-138
363-  8:	AVAG|g22237.t1	AVAG|g17665.t1	 2e-107
363-  9:	AVAG|g22238.t1	AVAG|g17664.t1	  2e-94
363- 10:	AVAG|g22239.t1	AVAG|g17662.t1	 5e-112
## Alignment 364: score=2400.0 e_value=4.5e-171 N=49 Av133&Av134 minus
364-  0:	AVAG|g22247.t1	AVAG|g22432.t1	 9e-109
364-  1:	AVAG|g22248.t1	AVAG|g22431.t1	 3e-242
364-  2:	AVAG|g22249.t1	AVAG|g22430.t1	 3e-258
364-  3:	AVAG|g22252.t1	AVAG|g22422.t1	 3e-196
364-  4:	AVAG|g22254.t1	AVAG|g22416.t1	  2e-81
364-  5:	AVAG|g22255.t1	AVAG|g22414.t1	  2e-93
364-  6:	AVAG|g22260.t1	AVAG|g22411.t1	 2e-235
364-  7:	AVAG|g22261.t1	AVAG|g22409.t1	  1e-70
364-  8:	AVAG|g22262.t1	AVAG|g22407.t1	  1e-63
364-  9:	AVAG|g22263.t1	AVAG|g22406.t1	 2e-307
364- 10:	AVAG|g22264.t1	AVAG|g22404.t1	      0
364- 11:	AVAG|g22265.t1	AVAG|g22403.t1	      0
364- 12:	AVAG|g22266.t1	AVAG|g22402.t1	 5e-208
364- 13:	AVAG|g22267.t1	AVAG|g22401.t1	 3e-246
364- 14:	AVAG|g22271.t1	AVAG|g22400.t1	 4e-115
364- 15:	AVAG|g22272.t1	AVAG|g22399.t1	 7e-126
364- 16:	AVAG|g22276.t1	AVAG|g22397.t1	  2e-89
364- 17:	AVAG|g22277.t1	AVAG|g22396.t1	      0
364- 18:	AVAG|g22278.t1	AVAG|g22395.t1	      0
364- 19:	AVAG|g22279.t1	AVAG|g22394.t1	  1e-28
364- 20:	AVAG|g22280.t1	AVAG|g22393.t1	 4e-250
364- 21:	AVAG|g22281.t1	AVAG|g22392.t1	 4e-235
364- 22:	AVAG|g22282.t1	AVAG|g22391.t1	  2e-34
364- 23:	AVAG|g22284.t1	AVAG|g22387.t1	 3e-185
364- 24:	AVAG|g22285.t1	AVAG|g22385.t1	 2e-198
364- 25:	AVAG|g22287.t1	AVAG|g22384.t1	 5e-266
364- 26:	AVAG|g22288.t1	AVAG|g22383.t1	 7e-128
364- 27:	AVAG|g22289.t1	AVAG|g22382.t1	 7e-168
364- 28:	AVAG|g22290.t1	AVAG|g22381.t1	 1e-242
364- 29:	AVAG|g22291.t1	AVAG|g22380.t1	  2e-42
364- 30:	AVAG|g22292.t1	AVAG|g22379.t1	 9e-256
364- 31:	AVAG|g22294.t1	AVAG|g22378.t1	  4e-47
364- 32:	AVAG|g22295.t1	AVAG|g22377.t1	  8e-66
364- 33:	AVAG|g22297.t1	AVAG|g22370.t1	  5e-22
364- 34:	AVAG|g22299.t1	AVAG|g22369.t1	  9e-76
364- 35:	AVAG|g22301.t1	AVAG|g22368.t1	 8e-115
364- 36:	AVAG|g22303.t1	AVAG|g22363.t1	  1e-53
364- 37:	AVAG|g22304.t1	AVAG|g22362.t1	 8e-238
364- 38:	AVAG|g22305.t1	AVAG|g22361.t1	      0
364- 39:	AVAG|g22307.t1	AVAG|g22358.t1	 2e-215
364- 40:	AVAG|g22312.t1	AVAG|g22355.t1	      0
364- 41:	AVAG|g22313.t1	AVAG|g22353.t1	  5e-83
364- 42:	AVAG|g22317.t1	AVAG|g22350.t1	 2e-197
364- 43:	AVAG|g22318.t1	AVAG|g22349.t1	 2e-131
364- 44:	AVAG|g22319.t1	AVAG|g22347.t1	  1e-50
364- 45:	AVAG|g22320.t1	AVAG|g22345.t1	 4e-147
364- 46:	AVAG|g22321.t1	AVAG|g22344.t1	 1e-269
364- 47:	AVAG|g22322.t1	AVAG|g22343.t1	      0
364- 48:	AVAG|g22324.t1	AVAG|g22341.t1	  5e-32
## Alignment 365: score=1049.0 e_value=1.3e-57 N=21 Av133&Av2 plus
365-  0:	AVAG|g22245.t1	AVAG|g538.t1	      0
365-  1:	AVAG|g22246.t1	AVAG|g539.t1	 5e-254
365-  2:	AVAG|g22247.t1	AVAG|g540.t1	      0
365-  3:	AVAG|g22248.t1	AVAG|g541.t1	 6e-262
365-  4:	AVAG|g22249.t1	AVAG|g542.t1	 1e-193
365-  5:	AVAG|g22250.t1	AVAG|g543.t1	      0
365-  6:	AVAG|g22251.t1	AVAG|g544.t1	 2e-105
365-  7:	AVAG|g22252.t1	AVAG|g545.t1	 7e-226
365-  8:	AVAG|g22253.t1	AVAG|g546.t1	      0
365-  9:	AVAG|g22254.t1	AVAG|g547.t1	 2e-138
365- 10:	AVAG|g22255.t1	AVAG|g548.t1	      0
365- 11:	AVAG|g22256.t1	AVAG|g549.t1	      0
365- 12:	AVAG|g22257.t1	AVAG|g550.t1	  4e-66
365- 13:	AVAG|g22258.t1	AVAG|g551.t1	 6e-145
365- 14:	AVAG|g22259.t1	AVAG|g552.t1	 2e-245
365- 15:	AVAG|g22260.t1	AVAG|g553.t1	 8e-308
365- 16:	AVAG|g22261.t1	AVAG|g554.t1	 1e-251
365- 17:	AVAG|g22263.t1	AVAG|g556.t1	      0
365- 18:	AVAG|g22264.t1	AVAG|g557.t1	      0
365- 19:	AVAG|g22265.t1	AVAG|g558.t1	      0
365- 20:	AVAG|g22266.t1	AVAG|g559.t1	      0
## Alignment 366: score=1647.0 e_value=1.1e-103 N=33 Av133&Av297 plus
366-  0:	AVAG|g22269.t1	AVAG|g35853.t1	  2e-74
366-  1:	AVAG|g22270.t1	AVAG|g35854.t1	 2e-196
366-  2:	AVAG|g22271.t1	AVAG|g35855.t1	 5e-227
366-  3:	AVAG|g22272.t1	AVAG|g35856.t1	      0
366-  4:	AVAG|g22273.t1	AVAG|g35857.t1	      0
366-  5:	AVAG|g22274.t1	AVAG|g35858.t1	 7e-207
366-  6:	AVAG|g22275.t1	AVAG|g35859.t1	      0
366-  7:	AVAG|g22276.t1	AVAG|g35860.t1	 2e-132
366-  8:	AVAG|g22277.t1	AVAG|g35861.t1	      0
366-  9:	AVAG|g22278.t1	AVAG|g35862.t1	      0
366- 10:	AVAG|g22279.t1	AVAG|g35863.t1	  1e-43
366- 11:	AVAG|g22280.t1	AVAG|g35864.t1	      0
366- 12:	AVAG|g22281.t1	AVAG|g35865.t1	      0
366- 13:	AVAG|g22282.t1	AVAG|g35866.t1	 2e-120
366- 14:	AVAG|g22283.t1	AVAG|g35867.t1	 3e-265
366- 15:	AVAG|g22284.t1	AVAG|g35868.t1	 1e-218
366- 16:	AVAG|g22285.t1	AVAG|g35869.t1	 5e-241
366- 17:	AVAG|g22287.t1	AVAG|g35871.t1	      0
366- 18:	AVAG|g22288.t1	AVAG|g35872.t1	 1e-183
366- 19:	AVAG|g22289.t1	AVAG|g35873.t1	 1e-178
366- 20:	AVAG|g22290.t1	AVAG|g35874.t1	      0
366- 21:	AVAG|g22291.t1	AVAG|g35875.t1	 6e-181
366- 22:	AVAG|g22292.t1	AVAG|g35877.t1	      0
366- 23:	AVAG|g22293.t1	AVAG|g35878.t1	 1e-122
366- 24:	AVAG|g22294.t1	AVAG|g35879.t1	      0
366- 25:	AVAG|g22295.t1	AVAG|g35880.t1	  5e-73
366- 26:	AVAG|g22297.t1	AVAG|g35881.t1	  1e-34
366- 27:	AVAG|g22299.t1	AVAG|g35882.t1	 9e-187
366- 28:	AVAG|g22300.t1	AVAG|g35883.t1	      0
366- 29:	AVAG|g22301.t1	AVAG|g35884.t1	  3e-49
366- 30:	AVAG|g22303.t1	AVAG|g35887.t1	  1e-75
366- 31:	AVAG|g22304.t1	AVAG|g35888.t1	      0
366- 32:	AVAG|g22305.t1	AVAG|g35889.t1	      0
## Alignment 367: score=898.0 e_value=2.4e-45 N=18 Av133&Av84 plus
367-  0:	AVAG|g22307.t1	AVAG|g16203.t1	      0
367-  1:	AVAG|g22308.t1	AVAG|g16204.t1	 6e-131
367-  2:	AVAG|g22309.t1	AVAG|g16205.t1	      0
367-  3:	AVAG|g22310.t1	AVAG|g16206.t1	 5e-161
367-  4:	AVAG|g22311.t1	AVAG|g16207.t1	      0
367-  5:	AVAG|g22312.t1	AVAG|g16208.t1	      0
367-  6:	AVAG|g22313.t1	AVAG|g16209.t1	 1e-223
367-  7:	AVAG|g22314.t1	AVAG|g16210.t1	 1e-107
367-  8:	AVAG|g22316.t1	AVAG|g16212.t1	  5e-39
367-  9:	AVAG|g22317.t1	AVAG|g16213.t1	 3e-276
367- 10:	AVAG|g22318.t1	AVAG|g16214.t1	  6e-69
367- 11:	AVAG|g22319.t1	AVAG|g16216.t1	  2e-85
367- 12:	AVAG|g22320.t1	AVAG|g16217.t1	 2e-290
367- 13:	AVAG|g22321.t1	AVAG|g16218.t1	      0
367- 14:	AVAG|g22322.t1	AVAG|g16219.t1	      0
367- 15:	AVAG|g22324.t1	AVAG|g16221.t1	 3e-198
367- 16:	AVAG|g22325.t1	AVAG|g16222.t1	  2e-90
367- 17:	AVAG|g22326.t1	AVAG|g16223.t1	 6e-276
## Alignment 368: score=582.0 e_value=9.4e-25 N=12 Av134&Av2 minus
368-  0:	AVAG|g22401.t1	AVAG|g559.t1	  2e-86
368-  1:	AVAG|g22403.t1	AVAG|g558.t1	      0
368-  2:	AVAG|g22404.t1	AVAG|g557.t1	 3e-300
368-  3:	AVAG|g22406.t1	AVAG|g556.t1	 1e-299
368-  4:	AVAG|g22409.t1	AVAG|g554.t1	  1e-70
368-  5:	AVAG|g22411.t1	AVAG|g553.t1	 1e-235
368-  6:	AVAG|g22414.t1	AVAG|g548.t1	  1e-93
368-  7:	AVAG|g22416.t1	AVAG|g547.t1	  1e-80
368-  8:	AVAG|g22422.t1	AVAG|g545.t1	 3e-196
368-  9:	AVAG|g22430.t1	AVAG|g542.t1	 8e-140
368- 10:	AVAG|g22431.t1	AVAG|g541.t1	 2e-214
368- 11:	AVAG|g22432.t1	AVAG|g540.t1	 2e-118
## Alignment 369: score=1281.0 e_value=3.6e-75 N=26 Av134&Av297 minus
369-  0:	AVAG|g22359.t1	AVAG|g35890.t1	  1e-74
369-  1:	AVAG|g22361.t1	AVAG|g35889.t1	      0
369-  2:	AVAG|g22362.t1	AVAG|g35888.t1	 1e-238
369-  3:	AVAG|g22363.t1	AVAG|g35887.t1	  1e-53
369-  4:	AVAG|g22368.t1	AVAG|g35884.t1	  3e-38
369-  5:	AVAG|g22369.t1	AVAG|g35882.t1	  5e-76
369-  6:	AVAG|g22370.t1	AVAG|g35881.t1	  2e-81
369-  7:	AVAG|g22377.t1	AVAG|g35880.t1	 6e-276
369-  8:	AVAG|g22378.t1	AVAG|g35879.t1	  9e-47
369-  9:	AVAG|g22379.t1	AVAG|g35877.t1	 1e-254
369- 10:	AVAG|g22380.t1	AVAG|g35875.t1	  3e-42
369- 11:	AVAG|g22381.t1	AVAG|g35874.t1	 8e-240
369- 12:	AVAG|g22382.t1	AVAG|g35873.t1	 7e-168
369- 13:	AVAG|g22383.t1	AVAG|g35872.t1	 1e-128
369- 14:	AVAG|g22384.t1	AVAG|g35871.t1	 1e-266
369- 15:	AVAG|g22385.t1	AVAG|g35869.t1	 7e-187
369- 16:	AVAG|g22387.t1	AVAG|g35868.t1	 8e-182
369- 17:	AVAG|g22391.t1	AVAG|g35866.t1	  7e-35
369- 18:	AVAG|g22392.t1	AVAG|g35865.t1	 6e-236
369- 19:	AVAG|g22393.t1	AVAG|g35864.t1	 2e-249
369- 20:	AVAG|g22394.t1	AVAG|g35863.t1	  4e-30
369- 21:	AVAG|g22395.t1	AVAG|g35862.t1	      0
369- 22:	AVAG|g22396.t1	AVAG|g35861.t1	      0
369- 23:	AVAG|g22397.t1	AVAG|g35860.t1	  1e-88
369- 24:	AVAG|g22399.t1	AVAG|g35856.t1	 3e-126
369- 25:	AVAG|g22400.t1	AVAG|g35855.t1	 9e-115
## Alignment 370: score=782.0 e_value=2e-39 N=16 Av134&Av84 minus
370-  0:	AVAG|g22332.t1	AVAG|g16232.t1	      0
370-  1:	AVAG|g22334.t1	AVAG|g16230.t1	 8e-295
370-  2:	AVAG|g22337.t1	AVAG|g16229.t1	 1e-162
370-  3:	AVAG|g22338.t1	AVAG|g16228.t1	 1e-208
370-  4:	AVAG|g22341.t1	AVAG|g16221.t1	  5e-32
370-  5:	AVAG|g22342.t1	AVAG|g16220.t1	  3e-88
370-  6:	AVAG|g22343.t1	AVAG|g16219.t1	      0
370-  7:	AVAG|g22344.t1	AVAG|g16218.t1	 1e-269
370-  8:	AVAG|g22345.t1	AVAG|g16217.t1	 3e-155
370-  9:	AVAG|g22347.t1	AVAG|g16216.t1	  3e-51
370- 10:	AVAG|g22349.t1	AVAG|g16214.t1	  2e-58
370- 11:	AVAG|g22350.t1	AVAG|g16213.t1	 2e-205
370- 12:	AVAG|g22353.t1	AVAG|g16209.t1	  1e-82
370- 13:	AVAG|g22355.t1	AVAG|g16208.t1	      0
370- 14:	AVAG|g22358.t1	AVAG|g16203.t1	 9e-227
370- 15:	AVAG|g22359.t1	AVAG|g16202.t1	  2e-75
## Alignment 371: score=822.0 e_value=1.2e-45 N=17 Av135&Av203 minus
371-  0:	AVAG|g22464.t1	AVAG|g28997.t1	  3e-74
371-  1:	AVAG|g22465.t1	AVAG|g28996.t1	 1e-121
371-  2:	AVAG|g22466.t1	AVAG|g28994.t1	      0
371-  3:	AVAG|g22467.t1	AVAG|g28992.t1	 1e-257
371-  4:	AVAG|g22468.t1	AVAG|g28991.t1	  4e-68
371-  5:	AVAG|g22469.t1	AVAG|g28989.t1	  2e-76
371-  6:	AVAG|g22470.t1	AVAG|g28988.t1	  7e-19
371-  7:	AVAG|g22471.t1	AVAG|g28987.t1	 6e-266
371-  8:	AVAG|g22474.t1	AVAG|g28981.t1	 2e-162
371-  9:	AVAG|g22478.t1	AVAG|g28980.t1	  2e-62
371- 10:	AVAG|g22480.t1	AVAG|g28976.t1	 1e-161
371- 11:	AVAG|g22481.t1	AVAG|g28975.t1	 3e-251
371- 12:	AVAG|g22487.t1	AVAG|g28974.t1	  3e-83
371- 13:	AVAG|g22489.t1	AVAG|g28973.t1	 1e-140
371- 14:	AVAG|g22493.t1	AVAG|g28972.t1	 8e-126
371- 15:	AVAG|g22501.t1	AVAG|g28971.t1	 7e-172
371- 16:	AVAG|g22502.t1	AVAG|g28970.t1	 5e-157
## Alignment 372: score=1893.0 e_value=5.6e-130 N=38 Av135&Av293 minus
372-  0:	AVAG|g22455.t1	AVAG|g35642.t1	 3e-188
372-  1:	AVAG|g22456.t1	AVAG|g35641.t1	 9e-282
372-  2:	AVAG|g22457.t1	AVAG|g35640.t1	 3e-274
372-  3:	AVAG|g22458.t1	AVAG|g35639.t1	      0
372-  4:	AVAG|g22459.t1	AVAG|g35638.t1	 6e-130
372-  5:	AVAG|g22460.t1	AVAG|g35637.t1	 2e-174
372-  6:	AVAG|g22463.t1	AVAG|g35636.t1	      0
372-  7:	AVAG|g22464.t1	AVAG|g35635.t1	 3e-189
372-  8:	AVAG|g22465.t1	AVAG|g35634.t1	 1e-139
372-  9:	AVAG|g22466.t1	AVAG|g35633.t1	      0
372- 10:	AVAG|g22467.t1	AVAG|g35632.t1	      0
372- 11:	AVAG|g22468.t1	AVAG|g35631.t1	  4e-80
372- 12:	AVAG|g22469.t1	AVAG|g35630.t1	 1e-185
372- 13:	AVAG|g22470.t1	AVAG|g35629.t1	  5e-43
372- 14:	AVAG|g22471.t1	AVAG|g35628.t1	      0
372- 15:	AVAG|g22472.t1	AVAG|g35627.t1	      0
372- 16:	AVAG|g22473.t1	AVAG|g35626.t1	 2e-185
372- 17:	AVAG|g22474.t1	AVAG|g35625.t1	 2e-237
372- 18:	AVAG|g22475.t1	AVAG|g35624.t1	      0
372- 19:	AVAG|g22476.t1	AVAG|g35623.t1	      0
372- 20:	AVAG|g22477.t1	AVAG|g35622.t1	 3e-253
372- 21:	AVAG|g22478.t1	AVAG|g35621.t1	 5e-178
372- 22:	AVAG|g22479.t1	AVAG|g35620.t1	  6e-90
372- 23:	AVAG|g22480.t1	AVAG|g35619.t1	 5e-271
372- 24:	AVAG|g22481.t1	AVAG|g35618.t1	      0
372- 25:	AVAG|g22482.t1	AVAG|g35617.t1	      0
372- 26:	AVAG|g22484.t1	AVAG|g35616.t1	      0
372- 27:	AVAG|g22485.t1	AVAG|g35615.t1	      0
372- 28:	AVAG|g22486.t1	AVAG|g35614.t1	 2e-176
372- 29:	AVAG|g22487.t1	AVAG|g35613.t1	 1e-132
372- 30:	AVAG|g22488.t1	AVAG|g35612.t1	  5e-82
372- 31:	AVAG|g22489.t1	AVAG|g35611.t1	 7e-184
372- 32:	AVAG|g22490.t1	AVAG|g35610.t1	 3e-160
372- 33:	AVAG|g22492.t1	AVAG|g35608.t1	      0
372- 34:	AVAG|g22494.t1	AVAG|g35606.t1	 1e-105
372- 35:	AVAG|g22498.t1	AVAG|g35604.t1	 7e-193
372- 36:	AVAG|g22499.t1	AVAG|g35603.t1	      0
372- 37:	AVAG|g22500.t1	AVAG|g35602.t1	 5e-211
## Alignment 373: score=894.0 e_value=1.3e-45 N=18 Av135&Av463 minus
373-  0:	AVAG|g22433.t1	AVAG|g43990.t1	 1e-196
373-  1:	AVAG|g22434.t1	AVAG|g43988.t1	  7e-86
373-  2:	AVAG|g22436.t1	AVAG|g43987.t1	 7e-190
373-  3:	AVAG|g22437.t1	AVAG|g43986.t1	 1e-180
373-  4:	AVAG|g22438.t1	AVAG|g43985.t1	 9e-180
373-  5:	AVAG|g22439.t1	AVAG|g43984.t1	 1e-296
373-  6:	AVAG|g22440.t1	AVAG|g43981.t1	 1e-189
373-  7:	AVAG|g22443.t1	AVAG|g43978.t1	 1e-228
373-  8:	AVAG|g22445.t1	AVAG|g43977.t1	 1e-186
373-  9:	AVAG|g22446.t1	AVAG|g43976.t1	      0
373- 10:	AVAG|g22447.t1	AVAG|g43975.t1	  2e-70
373- 11:	AVAG|g22449.t1	AVAG|g43973.t1	      0
373- 12:	AVAG|g22450.t1	AVAG|g43972.t1	 4e-207
373- 13:	AVAG|g22451.t1	AVAG|g43971.t1	 9e-304
373- 14:	AVAG|g22452.t1	AVAG|g43970.t1	 3e-141
373- 15:	AVAG|g22453.t1	AVAG|g43969.t1	 3e-297
373- 16:	AVAG|g22454.t1	AVAG|g43967.t1	  2e-52
373- 17:	AVAG|g22455.t1	AVAG|g43966.t1	  1e-60
## Alignment 374: score=547.0 e_value=1.8e-21 N=11 Av135&Av82 plus
374-  0:	AVAG|g22507.t1	AVAG|g15917.t1	  1e-65
374-  1:	AVAG|g22508.t1	AVAG|g15918.t1	 1e-235
374-  2:	AVAG|g22509.t1	AVAG|g15920.t1	 3e-132
374-  3:	AVAG|g22510.t1	AVAG|g15921.t1	 2e-219
374-  4:	AVAG|g22511.t1	AVAG|g15923.t1	      0
374-  5:	AVAG|g22512.t1	AVAG|g15924.t1	  8e-88
374-  6:	AVAG|g22513.t1	AVAG|g15925.t1	  2e-87
374-  7:	AVAG|g22515.t1	AVAG|g15927.t1	 1e-241
374-  8:	AVAG|g22516.t1	AVAG|g15928.t1	 5e-213
374-  9:	AVAG|g22518.t1	AVAG|g15931.t1	 6e-255
374- 10:	AVAG|g22519.t1	AVAG|g15932.t1	      0
## Alignment 375: score=297.0 e_value=1.9e-08 N=6 Av135&Av90 minus
375-  0:	AVAG|g22452.t1	AVAG|g16993.t1	  1e-50
375-  1:	AVAG|g22455.t1	AVAG|g16989.t1	 4e-200
375-  2:	AVAG|g22456.t1	AVAG|g16988.t1	 7e-146
375-  3:	AVAG|g22457.t1	AVAG|g16987.t1	  1e-83
375-  4:	AVAG|g22458.t1	AVAG|g16986.t1	 3e-218
375-  5:	AVAG|g22460.t1	AVAG|g16985.t1	  3e-90
## Alignment 376: score=1312.0 e_value=2.6e-81 N=27 Av135&Av95 plus
376-  0:	AVAG|g22464.t1	AVAG|g17682.t1	  2e-74
376-  1:	AVAG|g22465.t1	AVAG|g17683.t1	 1e-122
376-  2:	AVAG|g22466.t1	AVAG|g17685.t1	      0
376-  3:	AVAG|g22467.t1	AVAG|g17687.t1	 1e-257
376-  4:	AVAG|g22468.t1	AVAG|g17688.t1	  2e-67
376-  5:	AVAG|g22469.t1	AVAG|g17690.t1	  2e-76
376-  6:	AVAG|g22470.t1	AVAG|g17691.t1	  5e-19
376-  7:	AVAG|g22471.t1	AVAG|g17692.t1	 2e-252
376-  8:	AVAG|g22474.t1	AVAG|g17698.t1	 4e-162
376-  9:	AVAG|g22478.t1	AVAG|g17699.t1	  2e-62
376- 10:	AVAG|g22480.t1	AVAG|g17703.t1	 3e-162
376- 11:	AVAG|g22481.t1	AVAG|g17704.t1	      0
376- 12:	AVAG|g22487.t1	AVAG|g17705.t1	  1e-83
376- 13:	AVAG|g22489.t1	AVAG|g17706.t1	 3e-142
376- 14:	AVAG|g22497.t1	AVAG|g17709.t1	 6e-137
376- 15:	AVAG|g22501.t1	AVAG|g17710.t1	 1e-171
376- 16:	AVAG|g22502.t1	AVAG|g17711.t1	 4e-166
376- 17:	AVAG|g22504.t1	AVAG|g17712.t1	 3e-224
376- 18:	AVAG|g22507.t1	AVAG|g17713.t1	 4e-172
376- 19:	AVAG|g22509.t1	AVAG|g17715.t1	  4e-60
376- 20:	AVAG|g22511.t1	AVAG|g17717.t1	 3e-248
376- 21:	AVAG|g22512.t1	AVAG|g17718.t1	  1e-50
376- 22:	AVAG|g22515.t1	AVAG|g17719.t1	 1e-120
376- 23:	AVAG|g22516.t1	AVAG|g17721.t1	  2e-47
376- 24:	AVAG|g22518.t1	AVAG|g17724.t1	 5e-160
376- 25:	AVAG|g22519.t1	AVAG|g17725.t1	      0
376- 26:	AVAG|g22520.t1	AVAG|g17727.t1	  4e-86
## Alignment 377: score=390.0 e_value=3.6e-15 N=8 Av135&Av95 minus
377-  0:	AVAG|g22450.t1	AVAG|g17650.t1	 1e-132
377-  1:	AVAG|g22451.t1	AVAG|g17649.t1	 4e-178
377-  2:	AVAG|g22453.t1	AVAG|g17641.t1	  1e-38
377-  3:	AVAG|g22455.t1	AVAG|g17638.t1	 4e-226
377-  4:	AVAG|g22456.t1	AVAG|g17637.t1	 7e-146
377-  5:	AVAG|g22457.t1	AVAG|g17636.t1	  1e-85
377-  6:	AVAG|g22458.t1	AVAG|g17635.t1	 6e-214
377-  7:	AVAG|g22460.t1	AVAG|g17634.t1	  1e-89
## Alignment 378: score=1126.0 e_value=1e-63 N=23 Av136&Av318 plus
378-  0:	AVAG|g22537.t1	AVAG|g37091.t1	  6e-12
378-  1:	AVAG|g22538.t1	AVAG|g37092.t1	 8e-155
378-  2:	AVAG|g22539.t1	AVAG|g37094.t1	 3e-225
378-  3:	AVAG|g22541.t1	AVAG|g37097.t1	  1e-71
378-  4:	AVAG|g22543.t1	AVAG|g37099.t1	      0
378-  5:	AVAG|g22546.t1	AVAG|g37100.t1	      0
378-  6:	AVAG|g22547.t1	AVAG|g37101.t1	 4e-115
378-  7:	AVAG|g22548.t1	AVAG|g37102.t1	 4e-188
378-  8:	AVAG|g22549.t1	AVAG|g37103.t1	 2e-135
378-  9:	AVAG|g22550.t1	AVAG|g37104.t1	  2e-85
378- 10:	AVAG|g22551.t1	AVAG|g37105.t1	 5e-172
378- 11:	AVAG|g22552.t1	AVAG|g37106.t1	 1e-231
378- 12:	AVAG|g22553.t1	AVAG|g37110.t1	 1e-285
378- 13:	AVAG|g22554.t1	AVAG|g37111.t1	  9e-71
378- 14:	AVAG|g22555.t1	AVAG|g37112.t1	  3e-70
378- 15:	AVAG|g22557.t1	AVAG|g37113.t1	 8e-168
378- 16:	AVAG|g22559.t1	AVAG|g37115.t1	 9e-174
378- 17:	AVAG|g22563.t1	AVAG|g37119.t1	  5e-80
378- 18:	AVAG|g22567.t1	AVAG|g37120.t1	  4e-69
378- 19:	AVAG|g22571.t1	AVAG|g37121.t1	 1e-268
378- 20:	AVAG|g22573.t1	AVAG|g37122.t1	 2e-208
378- 21:	AVAG|g22577.t1	AVAG|g37125.t1	  6e-19
378- 22:	AVAG|g22578.t1	AVAG|g37127.t1	 3e-141
## Alignment 379: score=849.0 e_value=4.3e-43 N=17 Av137&Av2 minus
379-  0:	AVAG|g22677.t1	AVAG|g505.t1	 4e-145
379-  1:	AVAG|g22678.t1	AVAG|g504.t1	      0
379-  2:	AVAG|g22679.t1	AVAG|g503.t1	  1e-70
379-  3:	AVAG|g22680.t1	AVAG|g502.t1	 2e-147
379-  4:	AVAG|g22681.t1	AVAG|g501.t1	 2e-155
379-  5:	AVAG|g22682.t1	AVAG|g500.t1	  1e-91
379-  6:	AVAG|g22684.t1	AVAG|g499.t1	      0
379-  7:	AVAG|g22685.t1	AVAG|g498.t1	  3e-88
379-  8:	AVAG|g22686.t1	AVAG|g497.t1	      0
379-  9:	AVAG|g22687.t1	AVAG|g496.t1	 6e-243
379- 10:	AVAG|g22688.t1	AVAG|g495.t1	      0
379- 11:	AVAG|g22689.t1	AVAG|g494.t1	 2e-105
379- 12:	AVAG|g22690.t1	AVAG|g493.t1	 4e-155
379- 13:	AVAG|g22691.t1	AVAG|g492.t1	  3e-84
379- 14:	AVAG|g22692.t1	AVAG|g491.t1	  1e-72
379- 15:	AVAG|g22693.t1	AVAG|g490.t1	 9e-171
379- 16:	AVAG|g22694.t1	AVAG|g489.t1	 4e-238
## Alignment 380: score=682.0 e_value=8.9e-33 N=14 Av137&Av301 plus
380-  0:	AVAG|g22695.t1	AVAG|g36108.t1	  2e-84
380-  1:	AVAG|g22697.t1	AVAG|g36113.t1	  5e-71
380-  2:	AVAG|g22699.t1	AVAG|g36115.t1	 1e-154
380-  3:	AVAG|g22701.t1	AVAG|g36116.t1	 1e-177
380-  4:	AVAG|g22702.t1	AVAG|g36118.t1	 5e-115
380-  5:	AVAG|g22703.t1	AVAG|g36125.t1	 2e-142
380-  6:	AVAG|g22704.t1	AVAG|g36126.t1	  6e-88
380-  7:	AVAG|g22705.t1	AVAG|g36127.t1	 3e-106
380-  8:	AVAG|g22706.t1	AVAG|g36128.t1	  4e-94
380-  9:	AVAG|g22707.t1	AVAG|g36129.t1	  8e-29
380- 10:	AVAG|g22709.t1	AVAG|g36132.t1	 4e-171
380- 11:	AVAG|g22711.t1	AVAG|g36134.t1	 1e-143
380- 12:	AVAG|g22714.t1	AVAG|g36139.t1	 3e-259
380- 13:	AVAG|g22715.t1	AVAG|g36140.t1	 1e-157
## Alignment 381: score=849.0 e_value=1.7e-41 N=17 Av137&Av335 minus
381-  0:	AVAG|g22695.t1	AVAG|g38026.t1	 4e-148
381-  1:	AVAG|g22696.t1	AVAG|g38025.t1	 7e-143
381-  2:	AVAG|g22697.t1	AVAG|g38024.t1	 1e-126
381-  3:	AVAG|g22698.t1	AVAG|g38023.t1	      0
381-  4:	AVAG|g22699.t1	AVAG|g38022.t1	      0
381-  5:	AVAG|g22701.t1	AVAG|g38020.t1	 1e-272
381-  6:	AVAG|g22702.t1	AVAG|g38019.t1	 4e-179
381-  7:	AVAG|g22703.t1	AVAG|g38018.t1	 7e-301
381-  8:	AVAG|g22704.t1	AVAG|g38017.t1	 1e-282
381-  9:	AVAG|g22705.t1	AVAG|g38016.t1	 2e-130
381- 10:	AVAG|g22706.t1	AVAG|g38015.t1	 4e-104
381- 11:	AVAG|g22707.t1	AVAG|g38014.t1	 6e-109
381- 12:	AVAG|g22708.t1	AVAG|g38013.t1	 7e-105
381- 13:	AVAG|g22709.t1	AVAG|g38011.t1	  2e-55
381- 14:	AVAG|g22710.t1	AVAG|g38010.t1	 8e-112
381- 15:	AVAG|g22711.t1	AVAG|g38009.t1	 6e-175
381- 16:	AVAG|g22712.t1	AVAG|g38008.t1	 1e-175
## Alignment 382: score=775.0 e_value=2.5e-39 N=16 Av137&Av39 minus
382-  0:	AVAG|g22695.t1	AVAG|g9130.t1	  2e-85
382-  1:	AVAG|g22697.t1	AVAG|g9125.t1	  2e-72
382-  2:	AVAG|g22699.t1	AVAG|g9123.t1	 1e-164
382-  3:	AVAG|g22701.t1	AVAG|g9122.t1	 2e-179
382-  4:	AVAG|g22702.t1	AVAG|g9120.t1	 5e-115
382-  5:	AVAG|g22703.t1	AVAG|g9113.t1	 5e-202
382-  6:	AVAG|g22704.t1	AVAG|g9112.t1	  9e-83
382-  7:	AVAG|g22705.t1	AVAG|g9111.t1	 3e-107
382-  8:	AVAG|g22706.t1	AVAG|g9110.t1	  4e-94
382-  9:	AVAG|g22707.t1	AVAG|g9109.t1	  9e-29
382- 10:	AVAG|g22709.t1	AVAG|g9105.t1	  2e-18
382- 11:	AVAG|g22711.t1	AVAG|g9104.t1	 1e-143
382- 12:	AVAG|g22713.t1	AVAG|g9095.t1	 9e-127
382- 13:	AVAG|g22714.t1	AVAG|g9094.t1	 1e-248
382- 14:	AVAG|g22715.t1	AVAG|g9093.t1	 2e-157
382- 15:	AVAG|g22716.t1	AVAG|g9091.t1	 8e-285
## Alignment 383: score=483.0 e_value=4.2e-19 N=10 Av137&Av50 plus
383-  0:	AVAG|g22610.t1	AVAG|g11021.t1	 7e-111
383-  1:	AVAG|g22611.t1	AVAG|g11022.t1	 7e-173
383-  2:	AVAG|g22612.t1	AVAG|g11023.t1	  3e-12
383-  3:	AVAG|g22615.t1	AVAG|g11024.t1	 1e-223
383-  4:	AVAG|g22621.t1	AVAG|g11030.t1	 2e-198
383-  5:	AVAG|g22623.t1	AVAG|g11031.t1	 1e-121
383-  6:	AVAG|g22624.t1	AVAG|g11032.t1	 4e-135
383-  7:	AVAG|g22628.t1	AVAG|g11034.t1	  1e-79
383-  8:	AVAG|g22631.t1	AVAG|g11036.t1	      0
383-  9:	AVAG|g22632.t1	AVAG|g11043.t1	  3e-16
## Alignment 384: score=495.0 e_value=6.2e-20 N=10 Av137&Av609 minus
384-  0:	AVAG|g22709.t1	AVAG|g48638.t1	  3e-48
384-  1:	AVAG|g22714.t1	AVAG|g48637.t1	      0
384-  2:	AVAG|g22715.t1	AVAG|g48636.t1	 1e-260
384-  3:	AVAG|g22716.t1	AVAG|g48634.t1	 8e-269
384-  4:	AVAG|g22717.t1	AVAG|g48633.t1	 3e-185
384-  5:	AVAG|g22718.t1	AVAG|g48632.t1	      0
384-  6:	AVAG|g22719.t1	AVAG|g48631.t1	 2e-123
384-  7:	AVAG|g22720.t1	AVAG|g48630.t1	  6e-99
384-  8:	AVAG|g22721.t1	AVAG|g48629.t1	  5e-52
384-  9:	AVAG|g22722.t1	AVAG|g48628.t1	  3e-62
## Alignment 385: score=439.0 e_value=9.9e-09 N=9 Av137&Av639 plus
385-  0:	AVAG|g22610.t1	AVAG|g49272.t1	 3e-202
385-  1:	AVAG|g22613.t1	AVAG|g49274.t1	  4e-51
385-  2:	AVAG|g22615.t1	AVAG|g49276.t1	 2e-278
385-  3:	AVAG|g22617.t1	AVAG|g49277.t1	 3e-128
385-  4:	AVAG|g22618.t1	AVAG|g49279.t1	  4e-95
385-  5:	AVAG|g22619.t1	AVAG|g49280.t1	 6e-163
385-  6:	AVAG|g22620.t1	AVAG|g49281.t1	 8e-256
385-  7:	AVAG|g22621.t1	AVAG|g49282.t1	 3e-135
385-  8:	AVAG|g22628.t1	AVAG|g49289.t1	 1e-282
## Alignment 386: score=440.0 e_value=1.9e-16 N=9 Av137&Av80 minus
386-  0:	AVAG|g22678.t1	AVAG|g15644.t1	 3e-164
386-  1:	AVAG|g22679.t1	AVAG|g15643.t1	  3e-23
386-  2:	AVAG|g22680.t1	AVAG|g15642.t1	  2e-99
386-  3:	AVAG|g22681.t1	AVAG|g15641.t1	  4e-55
386-  4:	AVAG|g22683.t1	AVAG|g15635.t1	  2e-39
386-  5:	AVAG|g22684.t1	AVAG|g15634.t1	      0
386-  6:	AVAG|g22685.t1	AVAG|g15633.t1	  3e-68
386-  7:	AVAG|g22689.t1	AVAG|g15632.t1	  2e-76
386-  8:	AVAG|g22694.t1	AVAG|g15630.t1	 1e-241
## Alignment 387: score=349.0 e_value=4.1e-10 N=7 Av137&Av944 minus
387-  0:	AVAG|g22645.t1	AVAG|g53704.t1	 7e-140
387-  1:	AVAG|g22646.t1	AVAG|g53703.t1	  1e-78
387-  2:	AVAG|g22647.t1	AVAG|g53702.t1	 2e-178
387-  3:	AVAG|g22648.t1	AVAG|g53701.t1	  5e-42
387-  4:	AVAG|g22649.t1	AVAG|g53700.t1	  4e-80
387-  5:	AVAG|g22651.t1	AVAG|g53698.t1	  1e-92
387-  6:	AVAG|g22652.t1	AVAG|g53697.t1	 2e-134
## Alignment 388: score=1597.0 e_value=2.3e-97 N=32 Av138&Av138 plus
388-  0:	AVAG|g22723.t1	AVAG|g22802.t1	 3e-113
388-  1:	AVAG|g22724.t1	AVAG|g22803.t1	      0
388-  2:	AVAG|g22726.t1	AVAG|g22805.t1	 2e-263
388-  3:	AVAG|g22727.t1	AVAG|g22806.t1	      0
388-  4:	AVAG|g22728.t1	AVAG|g22807.t1	  6e-60
388-  5:	AVAG|g22729.t1	AVAG|g22808.t1	 2e-121
388-  6:	AVAG|g22731.t1	AVAG|g22810.t1	 2e-150
388-  7:	AVAG|g22732.t1	AVAG|g22811.t1	 7e-148
388-  8:	AVAG|g22733.t1	AVAG|g22812.t1	 6e-129
388-  9:	AVAG|g22734.t1	AVAG|g22813.t1	  1e-70
388- 10:	AVAG|g22735.t1	AVAG|g22814.t1	 1e-148
388- 11:	AVAG|g22736.t1	AVAG|g22815.t1	  2e-66
388- 12:	AVAG|g22737.t1	AVAG|g22816.t1	 3e-212
388- 13:	AVAG|g22738.t1	AVAG|g22817.t1	      0
388- 14:	AVAG|g22740.t1	AVAG|g22820.t1	  2e-85
388- 15:	AVAG|g22742.t1	AVAG|g22822.t1	      0
388- 16:	AVAG|g22744.t1	AVAG|g22824.t1	  4e-99
388- 17:	AVAG|g22745.t1	AVAG|g22825.t1	      0
388- 18:	AVAG|g22746.t1	AVAG|g22826.t1	 2e-100
388- 19:	AVAG|g22747.t1	AVAG|g22827.t1	  2e-53
388- 20:	AVAG|g22748.t1	AVAG|g22828.t1	  5e-96
388- 21:	AVAG|g22749.t1	AVAG|g22829.t1	  6e-38
388- 22:	AVAG|g22750.t1	AVAG|g22830.t1	 2e-247
388- 23:	AVAG|g22751.t1	AVAG|g22831.t1	      0
388- 24:	AVAG|g22752.t1	AVAG|g22832.t1	  6e-50
388- 25:	AVAG|g22753.t1	AVAG|g22833.t1	      0
388- 26:	AVAG|g22754.t1	AVAG|g22834.t1	 3e-226
388- 27:	AVAG|g22755.t1	AVAG|g22835.t1	 8e-313
388- 28:	AVAG|g22756.t1	AVAG|g22836.t1	 3e-225
388- 29:	AVAG|g22757.t1	AVAG|g22837.t1	      0
388- 30:	AVAG|g22758.t1	AVAG|g22838.t1	      0
388- 31:	AVAG|g22759.t1	AVAG|g22839.t1	 1e-246
## Alignment 389: score=1142.0 e_value=1.8e-67 N=23 Av138&Av15 plus
389-  0:	AVAG|g22760.t1	AVAG|g3967.t1	 4e-176
389-  1:	AVAG|g22761.t1	AVAG|g3968.t1	 3e-124
389-  2:	AVAG|g22762.t1	AVAG|g3969.t1	  4e-53
389-  3:	AVAG|g22763.t1	AVAG|g3971.t1	 5e-199
389-  4:	AVAG|g22764.t1	AVAG|g3972.t1	  1e-71
389-  5:	AVAG|g22765.t1	AVAG|g3973.t1	 4e-153
389-  6:	AVAG|g22766.t1	AVAG|g3974.t1	 7e-262
389-  7:	AVAG|g22768.t1	AVAG|g3976.t1	 2e-294
389-  8:	AVAG|g22769.t1	AVAG|g3977.t1	      0
389-  9:	AVAG|g22770.t1	AVAG|g3978.t1	 2e-148
389- 10:	AVAG|g22771.t1	AVAG|g3979.t1	  4e-67
389- 11:	AVAG|g22772.t1	AVAG|g3980.t1	 3e-306
389- 12:	AVAG|g22773.t1	AVAG|g3981.t1	 1e-302
389- 13:	AVAG|g22774.t1	AVAG|g3982.t1	 1e-142
389- 14:	AVAG|g22775.t1	AVAG|g3983.t1	      0
389- 15:	AVAG|g22776.t1	AVAG|g3985.t1	  1e-25
389- 16:	AVAG|g22777.t1	AVAG|g3986.t1	      0
389- 17:	AVAG|g22778.t1	AVAG|g3987.t1	  9e-26
389- 18:	AVAG|g22780.t1	AVAG|g3988.t1	      0
389- 19:	AVAG|g22782.t1	AVAG|g3989.t1	  2e-82
389- 20:	AVAG|g22783.t1	AVAG|g3990.t1	 2e-237
389- 21:	AVAG|g22785.t1	AVAG|g3992.t1	 9e-257
389- 22:	AVAG|g22791.t1	AVAG|g3993.t1	  2e-63
## Alignment 390: score=524.0 e_value=3.5e-22 N=11 Av138&Av174 minus
390-  0:	AVAG|g22753.t1	AVAG|g26348.t1	      0
390-  1:	AVAG|g22754.t1	AVAG|g26347.t1	  2e-48
390-  2:	AVAG|g22755.t1	AVAG|g26346.t1	  3e-82
390-  3:	AVAG|g22756.t1	AVAG|g26345.t1	 6e-153
390-  4:	AVAG|g22768.t1	AVAG|g26342.t1	  3e-82
390-  5:	AVAG|g22772.t1	AVAG|g26341.t1	 3e-221
390-  6:	AVAG|g22773.t1	AVAG|g26340.t1	 6e-159
390-  7:	AVAG|g22777.t1	AVAG|g26339.t1	 3e-197
390-  8:	AVAG|g22780.t1	AVAG|g26338.t1	 3e-157
390-  9:	AVAG|g22785.t1	AVAG|g26336.t1	 2e-128
390- 10:	AVAG|g22791.t1	AVAG|g26335.t1	  5e-76
## Alignment 391: score=449.0 e_value=2.7e-16 N=9 Av138&Av294 plus
391-  0:	AVAG|g22792.t1	AVAG|g35690.t1	      0
391-  1:	AVAG|g22793.t1	AVAG|g35691.t1	 6e-112
391-  2:	AVAG|g22794.t1	AVAG|g35692.t1	      0
391-  3:	AVAG|g22795.t1	AVAG|g35693.t1	  1e-92
391-  4:	AVAG|g22798.t1	AVAG|g35696.t1	 2e-131
391-  5:	AVAG|g22799.t1	AVAG|g35697.t1	      0
391-  6:	AVAG|g22800.t1	AVAG|g35698.t1	      0
391-  7:	AVAG|g22801.t1	AVAG|g35699.t1	      0
391-  8:	AVAG|g22802.t1	AVAG|g35700.t1	  5e-38
## Alignment 392: score=388.0 e_value=4.5e-13 N=8 Av138&Av354 minus
392-  0:	AVAG|g22753.t1	AVAG|g39020.t1	 2e-303
392-  1:	AVAG|g22754.t1	AVAG|g39019.t1	  3e-51
392-  2:	AVAG|g22755.t1	AVAG|g39018.t1	  1e-81
392-  3:	AVAG|g22756.t1	AVAG|g39017.t1	 5e-153
392-  4:	AVAG|g22764.t1	AVAG|g39014.t1	  8e-20
392-  5:	AVAG|g22768.t1	AVAG|g39013.t1	  2e-58
392-  6:	AVAG|g22772.t1	AVAG|g39012.t1	 2e-220
392-  7:	AVAG|g22773.t1	AVAG|g39011.t1	 5e-159
## Alignment 393: score=290.0 e_value=2e-08 N=6 Av138&Av505 minus
393-  0:	AVAG|g22792.t1	AVAG|g45493.t1	      0
393-  1:	AVAG|g22793.t1	AVAG|g45492.t1	  1e-56
393-  2:	AVAG|g22800.t1	AVAG|g45489.t1	 1e-124
393-  3:	AVAG|g22807.t1	AVAG|g45486.t1	  6e-28
393-  4:	AVAG|g22810.t1	AVAG|g45483.t1	  2e-99
393-  5:	AVAG|g22811.t1	AVAG|g45482.t1	  1e-80
## Alignment 394: score=295.0 e_value=1.3e-08 N=6 Av139&Av139 minus
394-  0:	AVAG|g22899.t1	AVAG|g22918.t1	 4e-156
394-  1:	AVAG|g22902.t1	AVAG|g22917.t1	  3e-89
394-  2:	AVAG|g22905.t1	AVAG|g22915.t1	      0
394-  3:	AVAG|g22906.t1	AVAG|g22914.t1	 3e-255
394-  4:	AVAG|g22908.t1	AVAG|g22913.t1	  7e-33
394-  5:	AVAG|g22910.t1	AVAG|g22911.t1	 6e-247
## Alignment 395: score=1442.0 e_value=5.3e-88 N=29 Av139&Av332 minus
395-  0:	AVAG|g22841.t1	AVAG|g37873.t1	  5e-82
395-  1:	AVAG|g22843.t1	AVAG|g37872.t1	 3e-106
395-  2:	AVAG|g22844.t1	AVAG|g37871.t1	 1e-182
395-  3:	AVAG|g22846.t1	AVAG|g37869.t1	  1e-68
395-  4:	AVAG|g22847.t1	AVAG|g37868.t1	  3e-38
395-  5:	AVAG|g22848.t1	AVAG|g37867.t1	      0
395-  6:	AVAG|g22849.t1	AVAG|g37866.t1	  8e-33
395-  7:	AVAG|g22850.t1	AVAG|g37865.t1	 2e-110
395-  8:	AVAG|g22851.t1	AVAG|g37864.t1	 5e-155
395-  9:	AVAG|g22852.t1	AVAG|g37863.t1	 2e-117
395- 10:	AVAG|g22853.t1	AVAG|g37862.t1	 2e-187
395- 11:	AVAG|g22854.t1	AVAG|g37861.t1	 4e-182
395- 12:	AVAG|g22855.t1	AVAG|g37860.t1	      0
395- 13:	AVAG|g22856.t1	AVAG|g37859.t1	 1e-279
395- 14:	AVAG|g22857.t1	AVAG|g37858.t1	 3e-108
395- 15:	AVAG|g22862.t1	AVAG|g37857.t1	      0
395- 16:	AVAG|g22863.t1	AVAG|g37856.t1	 8e-192
395- 17:	AVAG|g22864.t1	AVAG|g37854.t1	 4e-232
395- 18:	AVAG|g22865.t1	AVAG|g37853.t1	  3e-72
395- 19:	AVAG|g22867.t1	AVAG|g37851.t1	      0
395- 20:	AVAG|g22868.t1	AVAG|g37850.t1	 4e-154
395- 21:	AVAG|g22869.t1	AVAG|g37849.t1	      0
395- 22:	AVAG|g22870.t1	AVAG|g37848.t1	  2e-29
395- 23:	AVAG|g22871.t1	AVAG|g37847.t1	  1e-76
395- 24:	AVAG|g22873.t1	AVAG|g37845.t1	 1e-173
395- 25:	AVAG|g22874.t1	AVAG|g37844.t1	 3e-216
395- 26:	AVAG|g22875.t1	AVAG|g37843.t1	 1e-120
395- 27:	AVAG|g22876.t1	AVAG|g37842.t1	      0
395- 28:	AVAG|g22877.t1	AVAG|g37841.t1	      0
## Alignment 396: score=349.0 e_value=3.2e-10 N=7 Av139&Av461 plus
396-  0:	AVAG|g22879.t1	AVAG|g43876.t1	 3e-230
396-  1:	AVAG|g22880.t1	AVAG|g43877.t1	 4e-312
396-  2:	AVAG|g22882.t1	AVAG|g43879.t1	  3e-83
396-  3:	AVAG|g22883.t1	AVAG|g43880.t1	 4e-169
396-  4:	AVAG|g22884.t1	AVAG|g43881.t1	      0
396-  5:	AVAG|g22885.t1	AVAG|g43882.t1	      0
396-  6:	AVAG|g22886.t1	AVAG|g43883.t1	 4e-244
## Alignment 397: score=297.0 e_value=1.3e-08 N=6 Av139&Av485 minus
397-  0:	AVAG|g22923.t1	AVAG|g44823.t1	 6e-162
397-  1:	AVAG|g22926.t1	AVAG|g44822.t1	      0
397-  2:	AVAG|g22927.t1	AVAG|g44821.t1	 2e-231
397-  3:	AVAG|g22928.t1	AVAG|g44819.t1	 2e-249
397-  4:	AVAG|g22929.t1	AVAG|g44818.t1	      0
397-  5:	AVAG|g22930.t1	AVAG|g44817.t1	  1e-48
## Alignment 398: score=500.0 e_value=9.5e-19 N=10 Av139&Av520 minus
398-  0:	AVAG|g22888.t1	AVAG|g46045.t1	  1e-81
398-  1:	AVAG|g22889.t1	AVAG|g46044.t1	  3e-98
398-  2:	AVAG|g22890.t1	AVAG|g46043.t1	  2e-53
398-  3:	AVAG|g22891.t1	AVAG|g46042.t1	  4e-53
398-  4:	AVAG|g22892.t1	AVAG|g46041.t1	 1e-158
398-  5:	AVAG|g22893.t1	AVAG|g46040.t1	 8e-269
398-  6:	AVAG|g22894.t1	AVAG|g46039.t1	 2e-288
398-  7:	AVAG|g22895.t1	AVAG|g46038.t1	 6e-159
398-  8:	AVAG|g22896.t1	AVAG|g46037.t1	      0
398-  9:	AVAG|g22897.t1	AVAG|g46036.t1	  6e-92
## Alignment 399: score=1449.0 e_value=2.2e-86 N=29 Av14&Av151 minus
399-  0:	AVAG|g3910.t1	AVAG|g24118.t1	 2e-184
399-  1:	AVAG|g3911.t1	AVAG|g24117.t1	 2e-223
399-  2:	AVAG|g3912.t1	AVAG|g24116.t1	 7e-244
399-  3:	AVAG|g3913.t1	AVAG|g24115.t1	      0
399-  4:	AVAG|g3915.t1	AVAG|g24114.t1	 9e-221
399-  5:	AVAG|g3916.t1	AVAG|g24113.t1	      0
399-  6:	AVAG|g3917.t1	AVAG|g24112.t1	 2e-106
399-  7:	AVAG|g3918.t1	AVAG|g24111.t1	      0
399-  8:	AVAG|g3920.t1	AVAG|g24109.t1	      0
399-  9:	AVAG|g3921.t1	AVAG|g24108.t1	 1e-223
399- 10:	AVAG|g3923.t1	AVAG|g24106.t1	 5e-202
399- 11:	AVAG|g3924.t1	AVAG|g24105.t1	      0
399- 12:	AVAG|g3925.t1	AVAG|g24104.t1	  7e-93
399- 13:	AVAG|g3926.t1	AVAG|g24103.t1	      0
399- 14:	AVAG|g3927.t1	AVAG|g24102.t1	 1e-171
399- 15:	AVAG|g3928.t1	AVAG|g24101.t1	  4e-64
399- 16:	AVAG|g3929.t1	AVAG|g24100.t1	  1e-58
399- 17:	AVAG|g3930.t1	AVAG|g24099.t1	 5e-233
399- 18:	AVAG|g3931.t1	AVAG|g24098.t1	 5e-262
399- 19:	AVAG|g3932.t1	AVAG|g24097.t1	 1e-210
399- 20:	AVAG|g3933.t1	AVAG|g24096.t1	  7e-34
399- 21:	AVAG|g3934.t1	AVAG|g24094.t1	  6e-24
399- 22:	AVAG|g3935.t1	AVAG|g24092.t1	 1e-244
399- 23:	AVAG|g3936.t1	AVAG|g24091.t1	      0
399- 24:	AVAG|g3937.t1	AVAG|g24090.t1	      0
399- 25:	AVAG|g3938.t1	AVAG|g24089.t1	 3e-295
399- 26:	AVAG|g3939.t1	AVAG|g24088.t1	      0
399- 27:	AVAG|g3940.t1	AVAG|g24087.t1	      0
399- 28:	AVAG|g3941.t1	AVAG|g24086.t1	 7e-125
## Alignment 400: score=392.0 e_value=9e-14 N=8 Av14&Av168 plus
400-  0:	AVAG|g3918.t1	AVAG|g25751.t1	      0
400-  1:	AVAG|g3920.t1	AVAG|g25753.t1	 8e-234
400-  2:	AVAG|g3923.t1	AVAG|g25756.t1	  6e-82
400-  3:	AVAG|g3924.t1	AVAG|g25759.t1	      0
400-  4:	AVAG|g3925.t1	AVAG|g25761.t1	  3e-50
400-  5:	AVAG|g3926.t1	AVAG|g25762.t1	 1e-278
400-  6:	AVAG|g3929.t1	AVAG|g25764.t1	  7e-39
400-  7:	AVAG|g3931.t1	AVAG|g25765.t1	 5e-183
## Alignment 401: score=2085.0 e_value=1.1e-148 N=43 Av14&Av168 minus
401-  0:	AVAG|g3833.t1	AVAG|g25830.t1	  1e-18
401-  1:	AVAG|g3835.t1	AVAG|g25828.t1	 3e-116
401-  2:	AVAG|g3843.t1	AVAG|g25827.t1	  6e-90
401-  3:	AVAG|g3844.t1	AVAG|g25821.t1	  7e-71
401-  4:	AVAG|g3847.t1	AVAG|g25820.t1	 1e-218
401-  5:	AVAG|g3850.t1	AVAG|g25819.t1	 2e-249
401-  6:	AVAG|g3854.t1	AVAG|g25817.t1	 1e-200
401-  7:	AVAG|g3856.t1	AVAG|g25816.t1	  5e-61
401-  8:	AVAG|g3861.t1	AVAG|g25813.t1	  1e-77
401-  9:	AVAG|g3863.t1	AVAG|g25812.t1	  4e-52
401- 10:	AVAG|g3864.t1	AVAG|g25811.t1	  9e-50
401- 11:	AVAG|g3865.t1	AVAG|g25810.t1	 4e-169
401- 12:	AVAG|g3866.t1	AVAG|g25808.t1	  6e-31
401- 13:	AVAG|g3868.t1	AVAG|g25805.t1	  4e-44
401- 14:	AVAG|g3873.t1	AVAG|g25803.t1	  1e-63
401- 15:	AVAG|g3874.t1	AVAG|g25802.t1	  2e-38
401- 16:	AVAG|g3875.t1	AVAG|g25801.t1	 1e-101
401- 17:	AVAG|g3881.t1	AVAG|g25798.t1	 3e-100
401- 18:	AVAG|g3883.t1	AVAG|g25797.t1	  3e-30
401- 19:	AVAG|g3886.t1	AVAG|g25795.t1	  5e-42
401- 20:	AVAG|g3888.t1	AVAG|g25793.t1	 2e-222
401- 21:	AVAG|g3889.t1	AVAG|g25792.t1	 5e-137
401- 22:	AVAG|g3890.t1	AVAG|g25790.t1	  1e-64
401- 23:	AVAG|g3893.t1	AVAG|g25789.t1	      0
401- 24:	AVAG|g3894.t1	AVAG|g25787.t1	 9e-171
401- 25:	AVAG|g3897.t1	AVAG|g25785.t1	  2e-65
401- 26:	AVAG|g3898.t1	AVAG|g25784.t1	  7e-52
401- 27:	AVAG|g3899.t1	AVAG|g25783.t1	 6e-159
401- 28:	AVAG|g3901.t1	AVAG|g25780.t1	  2e-73
401- 29:	AVAG|g3902.t1	AVAG|g25779.t1	 6e-151
401- 30:	AVAG|g3904.t1	AVAG|g25777.t1	      0
401- 31:	AVAG|g3906.t1	AVAG|g25776.t1	 2e-146
401- 32:	AVAG|g3907.t1	AVAG|g25775.t1	      0
401- 33:	AVAG|g3911.t1	AVAG|g25772.t1	 2e-154
401- 34:	AVAG|g3915.t1	AVAG|g25771.t1	 2e-184
401- 35:	AVAG|g3916.t1	AVAG|g25768.t1	 5e-210
401- 36:	AVAG|g3925.t1	AVAG|g25761.t1	  3e-50
401- 37:	AVAG|g3935.t1	AVAG|g25750.t1	  7e-82
401- 38:	AVAG|g3936.t1	AVAG|g25749.t1	      0
401- 39:	AVAG|g3937.t1	AVAG|g25748.t1	      0
401- 40:	AVAG|g3938.t1	AVAG|g25747.t1	 1e-207
401- 41:	AVAG|g3939.t1	AVAG|g25746.t1	 9e-288
401- 42:	AVAG|g3940.t1	AVAG|g25745.t1	 1e-265
## Alignment 402: score=389.0 e_value=1.5e-13 N=8 Av14&Av233 plus
402-  0:	AVAG|g3715.t1	AVAG|g31546.t1	 4e-120
402-  1:	AVAG|g3721.t1	AVAG|g31548.t1	 3e-285
402-  2:	AVAG|g3722.t1	AVAG|g31549.t1	 1e-288
402-  3:	AVAG|g3723.t1	AVAG|g31551.t1	      0
402-  4:	AVAG|g3724.t1	AVAG|g31552.t1	 2e-253
402-  5:	AVAG|g3727.t1	AVAG|g31554.t1	 3e-264
402-  6:	AVAG|g3730.t1	AVAG|g31556.t1	  1e-38
402-  7:	AVAG|g3733.t1	AVAG|g31557.t1	 1e-179
## Alignment 403: score=1598.0 e_value=2.3e-61 N=32 Av14&Av422 plus
403-  0:	AVAG|g3715.t1	AVAG|g42321.t1	  3e-49
403-  1:	AVAG|g3716.t1	AVAG|g42322.t1	      0
403-  2:	AVAG|g3717.t1	AVAG|g42323.t1	      0
403-  3:	AVAG|g3719.t1	AVAG|g42325.t1	 7e-226
403-  4:	AVAG|g3720.t1	AVAG|g42326.t1	 4e-155
403-  5:	AVAG|g3721.t1	AVAG|g42328.t1	      0
403-  6:	AVAG|g3722.t1	AVAG|g42329.t1	      0
403-  7:	AVAG|g3723.t1	AVAG|g42330.t1	      0
403-  8:	AVAG|g3724.t1	AVAG|g42331.t1	 3e-266
403-  9:	AVAG|g3725.t1	AVAG|g42332.t1	 2e-170
403- 10:	AVAG|g3726.t1	AVAG|g42333.t1	 1e-210
403- 11:	AVAG|g3727.t1	AVAG|g42334.t1	      0
403- 12:	AVAG|g3728.t1	AVAG|g42335.t1	 3e-123
403- 13:	AVAG|g3729.t1	AVAG|g42336.t1	  1e-79
403- 14:	AVAG|g3730.t1	AVAG|g42337.t1	 6e-139
403- 15:	AVAG|g3731.t1	AVAG|g42338.t1	 2e-225
403- 16:	AVAG|g3732.t1	AVAG|g42339.t1	      0
403- 17:	AVAG|g3733.t1	AVAG|g42340.t1	 9e-246
403- 18:	AVAG|g3734.t1	AVAG|g42341.t1	      0
403- 19:	AVAG|g3735.t1	AVAG|g42342.t1	  9e-99
403- 20:	AVAG|g3736.t1	AVAG|g42343.t1	 1e-139
403- 21:	AVAG|g3738.t1	AVAG|g42345.t1	      0
403- 22:	AVAG|g3739.t1	AVAG|g42346.t1	  4e-66
403- 23:	AVAG|g3741.t1	AVAG|g42348.t1	 8e-160
403- 24:	AVAG|g3742.t1	AVAG|g42349.t1	 9e-295
403- 25:	AVAG|g3743.t1	AVAG|g42350.t1	      0
403- 26:	AVAG|g3744.t1	AVAG|g42351.t1	      0
403- 27:	AVAG|g3745.t1	AVAG|g42352.t1	      0
403- 28:	AVAG|g3746.t1	AVAG|g42353.t1	 5e-142
403- 29:	AVAG|g3747.t1	AVAG|g42354.t1	 2e-160
403- 30:	AVAG|g3748.t1	AVAG|g42355.t1	 1e-166
403- 31:	AVAG|g3749.t1	AVAG|g42356.t1	 5e-265
## Alignment 404: score=2095.0 e_value=9.3e-141 N=42 Av14&Av471 plus
404-  0:	AVAG|g3749.t1	AVAG|g44253.t1	      0
404-  1:	AVAG|g3750.t1	AVAG|g44255.t1	 2e-124
404-  2:	AVAG|g3751.t1	AVAG|g44256.t1	  5e-60
404-  3:	AVAG|g3752.t1	AVAG|g44257.t1	 4e-186
404-  4:	AVAG|g3753.t1	AVAG|g44258.t1	  2e-62
404-  5:	AVAG|g3754.t1	AVAG|g44259.t1	  5e-85
404-  6:	AVAG|g3755.t1	AVAG|g44260.t1	 2e-261
404-  7:	AVAG|g3756.t1	AVAG|g44261.t1	 2e-289
404-  8:	AVAG|g3757.t1	AVAG|g44262.t1	 8e-237
404-  9:	AVAG|g3758.t1	AVAG|g44263.t1	 3e-104
404- 10:	AVAG|g3759.t1	AVAG|g44264.t1	 8e-191
404- 11:	AVAG|g3760.t1	AVAG|g44265.t1	 4e-114
404- 12:	AVAG|g3761.t1	AVAG|g44266.t1	      0
404- 13:	AVAG|g3762.t1	AVAG|g44267.t1	 3e-109
404- 14:	AVAG|g3763.t1	AVAG|g44268.t1	      0
404- 15:	AVAG|g3764.t1	AVAG|g44269.t1	 2e-113
404- 16:	AVAG|g3765.t1	AVAG|g44270.t1	  4e-85
404- 17:	AVAG|g3766.t1	AVAG|g44271.t1	      0
404- 18:	AVAG|g3767.t1	AVAG|g44272.t1	 5e-250
404- 19:	AVAG|g3768.t1	AVAG|g44273.t1	 2e-234
404- 20:	AVAG|g3769.t1	AVAG|g44275.t1	  1e-50
404- 21:	AVAG|g3770.t1	AVAG|g44276.t1	      0
404- 22:	AVAG|g3771.t1	AVAG|g44277.t1	 8e-166
404- 23:	AVAG|g3773.t1	AVAG|g44278.t1	 2e-141
404- 24:	AVAG|g3774.t1	AVAG|g44279.t1	 7e-251
404- 25:	AVAG|g3775.t1	AVAG|g44280.t1	      0
404- 26:	AVAG|g3776.t1	AVAG|g44281.t1	 1e-218
404- 27:	AVAG|g3777.t1	AVAG|g44282.t1	  2e-52
404- 28:	AVAG|g3779.t1	AVAG|g44284.t1	      0
404- 29:	AVAG|g3780.t1	AVAG|g44285.t1	  1e-63
404- 30:	AVAG|g3781.t1	AVAG|g44286.t1	  3e-99
404- 31:	AVAG|g3782.t1	AVAG|g44287.t1	 1e-107
404- 32:	AVAG|g3784.t1	AVAG|g44288.t1	 2e-178
404- 33:	AVAG|g3785.t1	AVAG|g44289.t1	 6e-132
404- 34:	AVAG|g3786.t1	AVAG|g44290.t1	 1e-259
404- 35:	AVAG|g3787.t1	AVAG|g44291.t1	 1e-190
404- 36:	AVAG|g3789.t1	AVAG|g44293.t1	 8e-160
404- 37:	AVAG|g3790.t1	AVAG|g44294.t1	  2e-76
404- 38:	AVAG|g3791.t1	AVAG|g44295.t1	 2e-106
404- 39:	AVAG|g3793.t1	AVAG|g44298.t1	      0
404- 40:	AVAG|g3794.t1	AVAG|g44299.t1	      0
404- 41:	AVAG|g3795.t1	AVAG|g44300.t1	 7e-230
## Alignment 405: score=1807.0 e_value=6.9e-122 N=37 Av14&Av58 plus
405-  0:	AVAG|g3756.t1	AVAG|g12447.t1	 2e-197
405-  1:	AVAG|g3757.t1	AVAG|g12448.t1	 3e-106
405-  2:	AVAG|g3758.t1	AVAG|g12449.t1	  3e-69
405-  3:	AVAG|g3762.t1	AVAG|g12451.t1	  4e-94
405-  4:	AVAG|g3763.t1	AVAG|g12452.t1	 2e-247
405-  5:	AVAG|g3767.t1	AVAG|g12457.t1	 4e-178
405-  6:	AVAG|g3768.t1	AVAG|g12458.t1	 4e-144
405-  7:	AVAG|g3770.t1	AVAG|g12459.t1	  2e-73
405-  8:	AVAG|g3773.t1	AVAG|g12462.t1	  9e-81
405-  9:	AVAG|g3774.t1	AVAG|g12463.t1	 4e-101
405- 10:	AVAG|g3775.t1	AVAG|g12464.t1	  6e-33
405- 11:	AVAG|g3779.t1	AVAG|g12466.t1	      0
405- 12:	AVAG|g3780.t1	AVAG|g12467.t1	  1e-40
405- 13:	AVAG|g3785.t1	AVAG|g12469.t1	  4e-98
405- 14:	AVAG|g3787.t1	AVAG|g12471.t1	  3e-40
405- 15:	AVAG|g3789.t1	AVAG|g12472.t1	 6e-153
405- 16:	AVAG|g3791.t1	AVAG|g12474.t1	  2e-35
405- 17:	AVAG|g3792.t1	AVAG|g12475.t1	  3e-44
405- 18:	AVAG|g3793.t1	AVAG|g12476.t1	      0
405- 19:	AVAG|g3794.t1	AVAG|g12477.t1	 2e-253
405- 20:	AVAG|g3795.t1	AVAG|g12480.t1	  3e-86
405- 21:	AVAG|g3797.t1	AVAG|g12482.t1	      0
405- 22:	AVAG|g3799.t1	AVAG|g12483.t1	 3e-109
405- 23:	AVAG|g3801.t1	AVAG|g12484.t1	      0
405- 24:	AVAG|g3802.t1	AVAG|g12485.t1	 1e-141
405- 25:	AVAG|g3804.t1	AVAG|g12486.t1	 4e-189
405- 26:	AVAG|g3809.t1	AVAG|g12487.t1	 7e-123
405- 27:	AVAG|g3810.t1	AVAG|g12489.t1	  2e-71
405- 28:	AVAG|g3812.t1	AVAG|g12490.t1	 4e-122
405- 29:	AVAG|g3813.t1	AVAG|g12491.t1	  1e-49
405- 30:	AVAG|g3817.t1	AVAG|g12492.t1	 8e-129
405- 31:	AVAG|g3820.t1	AVAG|g12496.t1	      0
405- 32:	AVAG|g3822.t1	AVAG|g12500.t1	  5e-67
405- 33:	AVAG|g3824.t1	AVAG|g12501.t1	 3e-120
405- 34:	AVAG|g3827.t1	AVAG|g12503.t1	 1e-128
405- 35:	AVAG|g3828.t1	AVAG|g12506.t1	 4e-183
405- 36:	AVAG|g3829.t1	AVAG|g12507.t1	      0
## Alignment 406: score=678.0 e_value=2.8e-31 N=14 Av14&Av58 plus
406-  0:	AVAG|g3715.t1	AVAG|g12417.t1	 5e-120
406-  1:	AVAG|g3721.t1	AVAG|g12419.t1	 1e-278
406-  2:	AVAG|g3722.t1	AVAG|g12420.t1	 2e-287
406-  3:	AVAG|g3723.t1	AVAG|g12422.t1	      0
406-  4:	AVAG|g3724.t1	AVAG|g12423.t1	 2e-253
406-  5:	AVAG|g3727.t1	AVAG|g12425.t1	 4e-280
406-  6:	AVAG|g3730.t1	AVAG|g12427.t1	  7e-39
406-  7:	AVAG|g3733.t1	AVAG|g12428.t1	 3e-178
406-  8:	AVAG|g3734.t1	AVAG|g12432.t1	      0
406-  9:	AVAG|g3736.t1	AVAG|g12434.t1	  2e-43
406- 10:	AVAG|g3738.t1	AVAG|g12439.t1	 5e-110
406- 11:	AVAG|g3742.t1	AVAG|g12441.t1	 6e-260
406- 12:	AVAG|g3743.t1	AVAG|g12443.t1	  1e-71
406- 13:	AVAG|g3744.t1	AVAG|g12445.t1	 1e-118
## Alignment 407: score=490.0 e_value=6.7e-20 N=10 Av14&Av620 plus
407-  0:	AVAG|g3756.t1	AVAG|g48834.t1	 6e-196
407-  1:	AVAG|g3757.t1	AVAG|g48835.t1	 1e-132
407-  2:	AVAG|g3758.t1	AVAG|g48836.t1	  7e-70
407-  3:	AVAG|g3762.t1	AVAG|g48838.t1	  4e-94
407-  4:	AVAG|g3763.t1	AVAG|g48839.t1	 2e-247
407-  5:	AVAG|g3767.t1	AVAG|g48845.t1	 2e-178
407-  6:	AVAG|g3768.t1	AVAG|g48846.t1	 2e-144
407-  7:	AVAG|g3770.t1	AVAG|g48847.t1	  5e-74
407-  8:	AVAG|g3773.t1	AVAG|g48850.t1	  8e-82
407-  9:	AVAG|g3774.t1	AVAG|g48851.t1	 7e-100
## Alignment 408: score=392.0 e_value=1.1e-13 N=8 Av14&Av72 plus
408-  0:	AVAG|g3918.t1	AVAG|g14508.t1	 3e-238
408-  1:	AVAG|g3920.t1	AVAG|g14510.t1	 7e-235
408-  2:	AVAG|g3923.t1	AVAG|g14513.t1	  2e-82
408-  3:	AVAG|g3924.t1	AVAG|g14516.t1	      0
408-  4:	AVAG|g3925.t1	AVAG|g14518.t1	  3e-51
408-  5:	AVAG|g3926.t1	AVAG|g14519.t1	 1e-245
408-  6:	AVAG|g3928.t1	AVAG|g14521.t1	  3e-18
408-  7:	AVAG|g3931.t1	AVAG|g14522.t1	 5e-183
## Alignment 409: score=3447.0 e_value=4e-279 N=71 Av14&Av72 minus
409-  0:	AVAG|g3779.t1	AVAG|g14644.t1	      0
409-  1:	AVAG|g3780.t1	AVAG|g14643.t1	  4e-44
409-  2:	AVAG|g3785.t1	AVAG|g14641.t1	  1e-95
409-  3:	AVAG|g3787.t1	AVAG|g14638.t1	  5e-40
409-  4:	AVAG|g3789.t1	AVAG|g14637.t1	 6e-153
409-  5:	AVAG|g3791.t1	AVAG|g14635.t1	  2e-36
409-  6:	AVAG|g3792.t1	AVAG|g14634.t1	  5e-45
409-  7:	AVAG|g3793.t1	AVAG|g14633.t1	      0
409-  8:	AVAG|g3794.t1	AVAG|g14632.t1	 6e-255
409-  9:	AVAG|g3795.t1	AVAG|g14629.t1	  9e-88
409- 10:	AVAG|g3797.t1	AVAG|g14626.t1	  1e-73
409- 11:	AVAG|g3799.t1	AVAG|g14625.t1	 7e-110
409- 12:	AVAG|g3801.t1	AVAG|g14624.t1	      0
409- 13:	AVAG|g3802.t1	AVAG|g14623.t1	 1e-141
409- 14:	AVAG|g3804.t1	AVAG|g14622.t1	 3e-188
409- 15:	AVAG|g3809.t1	AVAG|g14620.t1	 3e-217
409- 16:	AVAG|g3810.t1	AVAG|g14619.t1	  2e-74
409- 17:	AVAG|g3812.t1	AVAG|g14618.t1	 8e-122
409- 18:	AVAG|g3813.t1	AVAG|g14617.t1	  8e-49
409- 19:	AVAG|g3814.t1	AVAG|g14616.t1	  2e-33
409- 20:	AVAG|g3817.t1	AVAG|g14615.t1	 2e-137
409- 21:	AVAG|g3820.t1	AVAG|g14610.t1	      0
409- 22:	AVAG|g3822.t1	AVAG|g14606.t1	  1e-68
409- 23:	AVAG|g3824.t1	AVAG|g14605.t1	 3e-119
409- 24:	AVAG|g3827.t1	AVAG|g14603.t1	 4e-133
409- 25:	AVAG|g3828.t1	AVAG|g14599.t1	 1e-183
409- 26:	AVAG|g3829.t1	AVAG|g14598.t1	 3e-307
409- 27:	AVAG|g3833.t1	AVAG|g14593.t1	  7e-82
409- 28:	AVAG|g3835.t1	AVAG|g14591.t1	 4e-117
409- 29:	AVAG|g3843.t1	AVAG|g14590.t1	  8e-90
409- 30:	AVAG|g3844.t1	AVAG|g14584.t1	  8e-52
409- 31:	AVAG|g3847.t1	AVAG|g14583.t1	 2e-224
409- 32:	AVAG|g3848.t1	AVAG|g14582.t1	 9e-176
409- 33:	AVAG|g3850.t1	AVAG|g14581.t1	 6e-250
409- 34:	AVAG|g3854.t1	AVAG|g14579.t1	 2e-200
409- 35:	AVAG|g3856.t1	AVAG|g14578.t1	  2e-59
409- 36:	AVAG|g3861.t1	AVAG|g14576.t1	  2e-53
409- 37:	AVAG|g3863.t1	AVAG|g14574.t1	  9e-51
409- 38:	AVAG|g3864.t1	AVAG|g14573.t1	  2e-50
409- 39:	AVAG|g3865.t1	AVAG|g14572.t1	 5e-169
409- 40:	AVAG|g3866.t1	AVAG|g14570.t1	  6e-31
409- 41:	AVAG|g3868.t1	AVAG|g14567.t1	  2e-44
409- 42:	AVAG|g3873.t1	AVAG|g14565.t1	  1e-63
409- 43:	AVAG|g3874.t1	AVAG|g14564.t1	  1e-37
409- 44:	AVAG|g3875.t1	AVAG|g14563.t1	 3e-101
409- 45:	AVAG|g3881.t1	AVAG|g14560.t1	 3e-101
409- 46:	AVAG|g3883.t1	AVAG|g14559.t1	  9e-31
409- 47:	AVAG|g3886.t1	AVAG|g14557.t1	  9e-36
409- 48:	AVAG|g3888.t1	AVAG|g14555.t1	 8e-222
409- 49:	AVAG|g3889.t1	AVAG|g14554.t1	 8e-134
409- 50:	AVAG|g3890.t1	AVAG|g14552.t1	  1e-64
409- 51:	AVAG|g3893.t1	AVAG|g14551.t1	      0
409- 52:	AVAG|g3894.t1	AVAG|g14549.t1	 7e-171
409- 53:	AVAG|g3897.t1	AVAG|g14546.t1	  5e-65
409- 54:	AVAG|g3898.t1	AVAG|g14545.t1	  7e-52
409- 55:	AVAG|g3899.t1	AVAG|g14544.t1	 6e-205
409- 56:	AVAG|g3901.t1	AVAG|g14541.t1	  2e-73
409- 57:	AVAG|g3902.t1	AVAG|g14540.t1	 3e-151
409- 58:	AVAG|g3904.t1	AVAG|g14537.t1	      0
409- 59:	AVAG|g3906.t1	AVAG|g14536.t1	 2e-143
409- 60:	AVAG|g3907.t1	AVAG|g14534.t1	 2e-156
409- 61:	AVAG|g3911.t1	AVAG|g14530.t1	 2e-154
409- 62:	AVAG|g3915.t1	AVAG|g14529.t1	 3e-174
409- 63:	AVAG|g3916.t1	AVAG|g14525.t1	 3e-220
409- 64:	AVAG|g3925.t1	AVAG|g14518.t1	  3e-51
409- 65:	AVAG|g3935.t1	AVAG|g14507.t1	  3e-83
409- 66:	AVAG|g3936.t1	AVAG|g14506.t1	      0
409- 67:	AVAG|g3937.t1	AVAG|g14503.t1	  3e-30
409- 68:	AVAG|g3938.t1	AVAG|g14502.t1	 7e-208
409- 69:	AVAG|g3939.t1	AVAG|g14501.t1	 8e-287
409- 70:	AVAG|g3940.t1	AVAG|g14500.t1	 2e-266
## Alignment 410: score=1013.0 e_value=6.2e-58 N=21 Av140&Av264 minus
410-  0:	AVAG|g22971.t1	AVAG|g33887.t1	  2e-41
410-  1:	AVAG|g22983.t1	AVAG|g33886.t1	 2e-151
410-  2:	AVAG|g22988.t1	AVAG|g33885.t1	 5e-233
410-  3:	AVAG|g22993.t1	AVAG|g33883.t1	  6e-95
410-  4:	AVAG|g22995.t1	AVAG|g33882.t1	 4e-156
410-  5:	AVAG|g22998.t1	AVAG|g33881.t1	 4e-306
410-  6:	AVAG|g22999.t1	AVAG|g33879.t1	  8e-53
410-  7:	AVAG|g23004.t1	AVAG|g33877.t1	  7e-90
410-  8:	AVAG|g23007.t1	AVAG|g33876.t1	  3e-66
410-  9:	AVAG|g23008.t1	AVAG|g33874.t1	 2e-133
410- 10:	AVAG|g23009.t1	AVAG|g33873.t1	      0
410- 11:	AVAG|g23010.t1	AVAG|g33870.t1	 1e-244
410- 12:	AVAG|g23011.t1	AVAG|g33869.t1	 1e-180
410- 13:	AVAG|g23012.t1	AVAG|g33868.t1	 2e-310
410- 14:	AVAG|g23013.t1	AVAG|g33865.t1	 2e-169
410- 15:	AVAG|g23014.t1	AVAG|g33864.t1	      0
410- 16:	AVAG|g23017.t1	AVAG|g33862.t1	  1e-50
410- 17:	AVAG|g23018.t1	AVAG|g33860.t1	  1e-35
410- 18:	AVAG|g23020.t1	AVAG|g33857.t1	 7e-114
410- 19:	AVAG|g23022.t1	AVAG|g33855.t1	      0
410- 20:	AVAG|g23024.t1	AVAG|g33854.t1	 7e-110
## Alignment 411: score=1248.0 e_value=9e-72 N=25 Av140&Av29 plus
411-  0:	AVAG|g22937.t1	AVAG|g7210.t1	      0
411-  1:	AVAG|g22939.t1	AVAG|g7212.t1	 3e-256
411-  2:	AVAG|g22940.t1	AVAG|g7213.t1	  2e-95
411-  3:	AVAG|g22941.t1	AVAG|g7214.t1	 8e-127
411-  4:	AVAG|g22942.t1	AVAG|g7215.t1	      0
411-  5:	AVAG|g22943.t1	AVAG|g7217.t1	      0
411-  6:	AVAG|g22944.t1	AVAG|g7218.t1	      0
411-  7:	AVAG|g22945.t1	AVAG|g7219.t1	 2e-272
411-  8:	AVAG|g22946.t1	AVAG|g7220.t1	      0
411-  9:	AVAG|g22947.t1	AVAG|g7221.t1	      0
411- 10:	AVAG|g22948.t1	AVAG|g7222.t1	      0
411- 11:	AVAG|g22949.t1	AVAG|g7223.t1	      0
411- 12:	AVAG|g22950.t1	AVAG|g7224.t1	      0
411- 13:	AVAG|g22951.t1	AVAG|g7225.t1	      0
411- 14:	AVAG|g22952.t1	AVAG|g7226.t1	 8e-177
411- 15:	AVAG|g22953.t1	AVAG|g7227.t1	 2e-304
411- 16:	AVAG|g22954.t1	AVAG|g7228.t1	 2e-164
411- 17:	AVAG|g22955.t1	AVAG|g7229.t1	 2e-266
411- 18:	AVAG|g22956.t1	AVAG|g7230.t1	 7e-268
411- 19:	AVAG|g22958.t1	AVAG|g7232.t1	      0
411- 20:	AVAG|g22959.t1	AVAG|g7233.t1	 1e-111
411- 21:	AVAG|g22960.t1	AVAG|g7234.t1	 1e-309
411- 22:	AVAG|g22961.t1	AVAG|g7235.t1	 4e-155
411- 23:	AVAG|g22962.t1	AVAG|g7236.t1	  2e-74
411- 24:	AVAG|g22963.t1	AVAG|g7237.t1	  2e-66
## Alignment 412: score=690.0 e_value=2.9e-32 N=14 Av140&Av419 plus
412-  0:	AVAG|g22993.t1	AVAG|g42202.t1	  6e-95
412-  1:	AVAG|g22995.t1	AVAG|g42203.t1	 2e-156
412-  2:	AVAG|g22998.t1	AVAG|g42204.t1	 5e-306
412-  3:	AVAG|g22999.t1	AVAG|g42206.t1	 5e-142
412-  4:	AVAG|g23001.t1	AVAG|g42208.t1	 3e-117
412-  5:	AVAG|g23004.t1	AVAG|g42210.t1	  2e-90
412-  6:	AVAG|g23007.t1	AVAG|g42211.t1	  4e-66
[truncated: 1,236,782 more chars]
