# Supplementary material for: Comparative genomics of bdelloid rotifers: Insights from desiccating and nondesiccating species
Source: PLoS Biol. 2018 Apr 24;16(4):e2004830. doi: 10.1371/journal.pbio.2004830 (PMC5916493; doi:10.1371/journal.pbio.2004830)
Supplement: S6 Data — (TGZ) [file pbio.2004830.s006.tgz]

Archive with 8 entries (7 files):
- S4_Data.bowtie2
- S4_Data.bowtie2/Avaga-PE.SRR801084.vs.nAv.flot_genomic.bowtie2.sorted.bam.platypus.vcf.freqs
- S4_Data.bowtie2/Rmagna-MP.vs.nRg.v1.8_genomic.bowtie2.sorted.bam.platypus.vcf.freqs
- S4_Data.bowtie2/Rmacru-MP.vs.nRc.v1.3_genomic.bowtie2.sorted.bam.platypus.vcf.freqs
- S4_Data.bowtie2/Rmacru-PE.vs.nRc.v1.3_genomic.bowtie2.sorted.bam.platypus.vcf.freqs
- S4_Data.bowtie2/Avaga-PE.ERR321927.vs.nAv.flot_genomic.bowtie2.sorted.bam.platypus.vcf.freqs
- S4_Data.bowtie2/Rmagna-PE.vs.nRg.v1.8.bowtie2.sorted.bam.platypus.vcf.freqs
- S4_Data.bowtie2/Aricci-PE.vs.nAr.v1.8_genomic.bowtie2.sorted.bam.platypus.vcf.freqs
