# Supplementary material for: Comparative genomics of bdelloid rotifers: Insights from desiccating and nondesiccating species
Source: PLoS Biol. 2018 Apr 24;16(4):e2004830. doi: 10.1371/journal.pbio.2004830 (PMC5916493; doi:10.1371/journal.pbio.2004830)
Supplement: S6 Data — (TGZ) [file pbio.2004830.s006.tgz › S4_Data.bowtie2/Avaga-PE.SRR801084.vs.nAv.flot_genomic.bowtie2.sorted.bam.platypus.vcf.freqs]

CHROM	POS	REF	ALT	FILTER	TC	TR	FREQREF	FREQALT	MAF
AVAG00001	3942	C	T	MQ	47	11	0.765957446808511	0.234042553191489	0.234042553191489
AVAG00001	3975	G	A	MQ	44	12	0.727272727272727	0.272727272727273	0.272727272727273
AVAG00001	4068	A	G	MQ	72	32	0.555555555555556	0.444444444444444	0.444444444444444
AVAG00001	4130	G	T	MQ	80	33	0.5875	0.4125	0.4125
AVAG00001	4494	T	G	MQ;alleleBias	35	6	0.828571428571429	0.171428571428571	0.171428571428571
AVAG00001	128451	G	A	MQ	81	28	0.654320987654321	0.345679012345679	0.345679012345679
AVAG00001	128741	A	G	SC;MQ	85	32	0.623529411764706	0.376470588235294	0.376470588235294
AVAG00001	128812	T	A	MQ	81	24	0.703703703703704	0.296296296296296	0.296296296296296
AVAG00001	173812	C	T	MQ;alleleBias	79	11	0.860759493670886	0.139240506329114	0.139240506329114
AVAG00001	174099	T	C	MQ;strandBias;alleleBias	104	11	0.894230769230769	0.105769230769231	0.105769230769231
AVAG00001	179945	A	T	MQ	88	43	0.511363636363636	0.488636363636364	0.488636363636364
AVAG00001	179963	G	A	MQ	80	37	0.5375	0.4625	0.4625
AVAG00001	180068	G	A	MQ;alleleBias	76	16	0.789473684210526	0.210526315789474	0.210526315789474
AVAG00001	180131	T	C	MQ	108	31	0.712962962962963	0.287037037037037	0.287037037037037
AVAG00001	180181	A	G	MQ	116	47	0.594827586206897	0.405172413793103	0.405172413793103
AVAG00001	180228	T	A	MQ	98	41	0.581632653061224	0.418367346938776	0.418367346938776
AVAG00001	180252	C	T	MQ	78	34	0.564102564102564	0.435897435897436	0.435897435897436
AVAG00001	184631	T	C	MQ;alleleBias	50	5	0.9	0.1	0.1
AVAG00001	184649	A	G	MQ;alleleBias	55	5	0.909090909090909	0.0909090909090909	0.0909090909090909
AVAG00001	239043	G	A	MQ;alleleBias	73	17	0.767123287671233	0.232876712328767	0.232876712328767
AVAG00001	239081	A	C	MQ	82	28	0.658536585365854	0.341463414634146	0.341463414634146
AVAG00001	239501	T	C	MQ	119	53	0.554621848739496	0.445378151260504	0.445378151260504
AVAG00001	239556	C	T	MQ	107	43	0.598130841121495	0.401869158878505	0.401869158878505
AVAG00001	239970	C	T	MQ	22	11	0.5	0.5	0.5
AVAG00001	282240	T	C	MQ;strandBias	35	11	0.685714285714286	0.314285714285714	0.314285714285714
AVAG00001	283598	G	A	MQ;alleleBias	75	17	0.773333333333333	0.226666666666667	0.226666666666667
AVAG00001	283675	G	A	MQ;alleleBias	71	14	0.802816901408451	0.197183098591549	0.197183098591549
AVAG00001	283811	G	T	MQ;alleleBias	57	10	0.824561403508772	0.175438596491228	0.175438596491228
AVAG00001	283839	A	G	MQ	56	14	0.75	0.25	0.25
AVAG00001	283966	C	T	MQ	42	13	0.69047619047619	0.30952380952381	0.30952380952381
AVAG00001	284087	A	T	MQ	24	12	0.5	0.5	0.5
AVAG00001	284312	C	A	MQ	31	9	0.709677419354839	0.290322580645161	0.290322580645161
AVAG00001	284386	G	C	MQ	41	12	0.707317073170732	0.292682926829268	0.292682926829268
AVAG00001	284416	G	A	MQ	30	7	0.766666666666667	0.233333333333333	0.233333333333333
AVAG00001	291132	A	G	MQ	46	12	0.739130434782609	0.260869565217391	0.260869565217391
AVAG00001	294600	T	C	MQ;alleleBias	56	9	0.839285714285714	0.160714285714286	0.160714285714286
AVAG00001	294793	G	A	MQ;alleleBias	82	18	0.780487804878049	0.219512195121951	0.219512195121951
AVAG00001	295119	T	G	MQ	109	37	0.660550458715596	0.339449541284404	0.339449541284404
AVAG00001	295236	G	A	MQ;alleleBias	100	16	0.84	0.16	0.16
AVAG00001	352224	C	T	MQ	37	8	0.783783783783784	0.216216216216216	0.216216216216216
AVAG00001	364910	G	A	MQ	122	51	0.581967213114754	0.418032786885246	0.418032786885246
AVAG00001	364943	A	G	MQ	124	47	0.620967741935484	0.379032258064516	0.379032258064516
AVAG00001	365580	A	G	MQ	61	33	0.459016393442623	0.540983606557377	0.459016393442623
AVAG00001	365806	A	G	MQ	73	27	0.63013698630137	0.36986301369863	0.36986301369863
AVAG00001	366056	A	G	MQ;alleleBias	71	17	0.76056338028169	0.23943661971831	0.23943661971831
AVAG00001	366074	A	G	MQ	85	27	0.682352941176471	0.317647058823529	0.317647058823529
AVAG00001	366148	A	G	MQ	73	29	0.602739726027397	0.397260273972603	0.397260273972603
AVAG00001	372822	T	C	MQ	11	7	0.363636363636364	0.636363636363636	0.363636363636364
AVAG00001	381561	T	C	MQ;alleleBias	76	6	0.921052631578947	0.0789473684210526	0.0789473684210526
AVAG00001	397313	T	C	MQ	83	23	0.72289156626506	0.27710843373494	0.27710843373494
AVAG00001	410513	A	C	MQ;QD;alleleBias	112	10	0.910714285714286	0.0892857142857143	0.0892857142857143
AVAG00001	410537	T	C	MQ;alleleBias	123	16	0.869918699186992	0.130081300813008	0.130081300813008
AVAG00001	410678	A	G	MQ;QD;alleleBias	82	12	0.853658536585366	0.146341463414634	0.146341463414634
AVAG00001	410843	G	T	MQ;alleleBias	128	25	0.8046875	0.1953125	0.1953125
AVAG00001	469101	A	G	MQ	69	22	0.681159420289855	0.318840579710145	0.318840579710145
AVAG00001	469361	T	A	MQ	77	20	0.74025974025974	0.25974025974026	0.25974025974026
AVAG00001	469449	T	C	MQ;alleleBias	66	9	0.863636363636364	0.136363636363636	0.136363636363636
AVAG00001	512541	G	A	MQ	11	5	0.545454545454545	0.454545454545455	0.454545454545455
AVAG00001	512572	A	T	MQ	12	5	0.583333333333333	0.416666666666667	0.416666666666667
AVAG00001	512714	A	G	MQ	22	12	0.454545454545455	0.545454545454545	0.454545454545455
AVAG00001	513637	C	G	MQ	36	15	0.583333333333333	0.416666666666667	0.416666666666667
AVAG00001	514117	A	G	MQ	54	16	0.703703703703704	0.296296296296296	0.296296296296296
AVAG00001	519352	A	C	MQ	110	32	0.709090909090909	0.290909090909091	0.290909090909091
AVAG00001	519410	G	A	MQ;alleleBias	91	17	0.813186813186813	0.186813186813187	0.186813186813187
AVAG00001	519601	C	A	MQ;alleleBias	135	33	0.755555555555556	0.244444444444444	0.244444444444444
AVAG00001	519677	T	C	MQ;alleleBias	129	18	0.86046511627907	0.13953488372093	0.13953488372093
AVAG00001	519690	C	T	MQ;strandBias;alleleBias	127	14	0.889763779527559	0.110236220472441	0.110236220472441
AVAG00001	552803	G	A	MQ	94	34	0.638297872340426	0.361702127659574	0.361702127659574
AVAG00001	598767	T	C	MQ	116	49	0.577586206896552	0.422413793103448	0.422413793103448
AVAG00001	655077	C	T	MQ;alleleBias	74	11	0.851351351351351	0.148648648648649	0.148648648648649
AVAG00001	655131	T	C	MQ;alleleBias	73	9	0.876712328767123	0.123287671232877	0.123287671232877
AVAG00001	655161	T	C	SC;MQ;QD;alleleBias	69	8	0.884057971014493	0.115942028985507	0.115942028985507
AVAG00001	655383	A	T	MQ;alleleBias	58	10	0.827586206896552	0.172413793103448	0.172413793103448
AVAG00001	670413	T	C	MQ	84	22	0.738095238095238	0.261904761904762	0.261904761904762
AVAG00001	678111	G	A	MQ;strandBias;alleleBias	30	5	0.833333333333333	0.166666666666667	0.166666666666667
AVAG00001	678455	G	A	MQ	22	7	0.681818181818182	0.318181818181818	0.318181818181818
AVAG00001	701815	T	C	MQ	56	29	0.482142857142857	0.517857142857143	0.482142857142857
AVAG00001	702030	C	T	MQ	66	31	0.53030303030303	0.46969696969697	0.46969696969697
AVAG00001	816210	T	C	MQ	88	27	0.693181818181818	0.306818181818182	0.306818181818182
AVAG00001	816426	T	G	MQ;alleleBias	83	18	0.783132530120482	0.216867469879518	0.216867469879518
AVAG00001	816462	T	A	MQ	70	19	0.728571428571429	0.271428571428571	0.271428571428571
AVAG00001	816475	T	C	MQ	67	20	0.701492537313433	0.298507462686567	0.298507462686567
AVAG00001	816503	G	A	PASS	60	24	0.6	0.4	0.4
AVAG00001	816566	A	T	MQ	28	9	0.678571428571429	0.321428571428571	0.321428571428571
AVAG00001	832583	C	T	MQ	69	35	0.492753623188406	0.507246376811594	0.492753623188406
AVAG00001	832605	A	T	MQ	83	41	0.506024096385542	0.493975903614458	0.493975903614458
AVAG00001	839312	G	A	MQ	55	15	0.727272727272727	0.272727272727273	0.272727272727273
AVAG00001	839324	G	A	MQ	64	22	0.65625	0.34375	0.34375
AVAG00001	839890	G	T	badReads;MQ	32	7	0.78125	0.21875	0.21875
AVAG00001	900365	G	A	MQ	57	14	0.754385964912281	0.245614035087719	0.245614035087719
AVAG00001	900439	G	A	MQ;strandBias;alleleBias	49	11	0.775510204081633	0.224489795918367	0.224489795918367
AVAG00001	900811	A	G	MQ	45	12	0.733333333333333	0.266666666666667	0.266666666666667
AVAG00001	900912	C	G	MQ;alleleBias	55	7	0.872727272727273	0.127272727272727	0.127272727272727
AVAG00001	932934	T	C	MQ;alleleBias	55	8	0.854545454545454	0.145454545454545	0.145454545454545
AVAG00001	933261	A	G	MQ	44	12	0.727272727272727	0.272727272727273	0.272727272727273
AVAG00001	933335	T	C	MQ;alleleBias	36	6	0.833333333333333	0.166666666666667	0.166666666666667
AVAG00001	950576	A	C	MQ	87	23	0.735632183908046	0.264367816091954	0.264367816091954
AVAG00001	950602	T	G	MQ;alleleBias	80	16	0.8	0.2	0.2
AVAG00001	950645	A	G	MQ;alleleBias	61	8	0.868852459016393	0.131147540983607	0.131147540983607
AVAG00001	962274	G	A	MQ	57	15	0.736842105263158	0.263157894736842	0.263157894736842
AVAG00001	962490	G	A	MQ;strandBias	38	10	0.736842105263158	0.263157894736842	0.263157894736842
AVAG00001	962559	C	T	MQ	57	19	0.666666666666667	0.333333333333333	0.333333333333333
AVAG00001	962574	T	C	MQ	60	21	0.65	0.35	0.35
AVAG00001	962601	C	A	MQ	67	20	0.701492537313433	0.298507462686567	0.298507462686567
AVAG00001	962678	C	A	MQ;alleleBias	49	7	0.857142857142857	0.142857142857143	0.142857142857143
AVAG00001	967750	A	G	MQ	15	9	0.4	0.6	0.4
AVAG00001	967781	A	G	MQ	14	8	0.428571428571429	0.571428571428571	0.428571428571429
AVAG00001	967812	T	G	MQ	12	6	0.5	0.5	0.5
AVAG00001	968375	C	T	badReads;MQ	12	6	0.5	0.5	0.5
AVAG00001	997487	G	A	MQ;alleleBias	90	23	0.744444444444444	0.255555555555556	0.255555555555556
AVAG00001	997499	G	A	MQ	100	29	0.71	0.29	0.29
AVAG00001	1014259	T	C	MQ	51	22	0.568627450980392	0.431372549019608	0.431372549019608
AVAG00001	1016667	C	A	Q20;MQ;QD;alleleBias	78	7	0.91025641025641	0.0897435897435897	0.0897435897435897
AVAG00001	1016682	A	G	MQ;alleleBias	77	9	0.883116883116883	0.116883116883117	0.116883116883117
AVAG00001	1016856	C	T	MQ;alleleBias	90	19	0.788888888888889	0.211111111111111	0.211111111111111
AVAG00001	1016926	G	A	MQ;alleleBias	92	15	0.83695652173913	0.16304347826087	0.16304347826087
AVAG00001	1017022	A	T	MQ;alleleBias	82	20	0.75609756097561	0.24390243902439	0.24390243902439
AVAG00001	1017202	T	G	Q20;MQ;QD;alleleBias	76	7	0.907894736842105	0.0921052631578947	0.0921052631578947
AVAG00001	1025209	C	T	MQ	8	6	0.25	0.75	0.25
AVAG00001	1025291	T	G	MQ	9	5	0.444444444444444	0.555555555555556	0.444444444444444
AVAG00001	1026297	A	T	PASS	14	8	0.428571428571429	0.571428571428571	0.428571428571429
AVAG00001	1026388	G	A	PASS	23	10	0.565217391304348	0.434782608695652	0.434782608695652
AVAG00001	1026456	T	C	SC;MQ	16	7	0.5625	0.4375	0.4375
AVAG00001	1032440	A	G	MQ	38	13	0.657894736842105	0.342105263157895	0.342105263157895
AVAG00001	1032740	A	G	MQ	25	8	0.68	0.32	0.32
AVAG00001	1033804	A	T	MQ	93	28	0.698924731182796	0.301075268817204	0.301075268817204
AVAG00001	1033906	T	C	MQ;alleleBias	46	10	0.782608695652174	0.217391304347826	0.217391304347826
AVAG00001	1036697	T	C	MQ	119	58	0.512605042016807	0.487394957983193	0.487394957983193
AVAG00001	1040589	C	T	MQ	49	20	0.591836734693878	0.408163265306122	0.408163265306122
AVAG00002	119048	G	A	MQ	27	9	0.666666666666667	0.333333333333333	0.333333333333333
AVAG00002	119121	C	T	MQ	29	8	0.724137931034483	0.275862068965517	0.275862068965517
AVAG00002	119381	G	C	MQ;alleleBias	41	8	0.804878048780488	0.195121951219512	0.195121951219512
AVAG00002	181592	T	C	MQ	39	11	0.717948717948718	0.282051282051282	0.282051282051282
AVAG00002	181689	C	T	MQ	65	34	0.476923076923077	0.523076923076923	0.476923076923077
AVAG00002	182052	T	G	MQ	53	20	0.622641509433962	0.377358490566038	0.377358490566038
AVAG00002	182140	A	G	MQ;alleleBias	63	14	0.777777777777778	0.222222222222222	0.222222222222222
AVAG00002	207293	C	T	MQ;alleleBias	67	8	0.880597014925373	0.119402985074627	0.119402985074627
AVAG00002	207478	A	G	MQ	68	25	0.632352941176471	0.367647058823529	0.367647058823529
AVAG00002	207498	G	T	MQ	71	23	0.676056338028169	0.323943661971831	0.323943661971831
AVAG00002	207791	T	C	MQ;alleleBias	97	19	0.804123711340206	0.195876288659794	0.195876288659794
AVAG00002	210414	C	T	MQ	134	49	0.634328358208955	0.365671641791045	0.365671641791045
AVAG00002	210644	C	A	MQ	100	46	0.54	0.46	0.46
AVAG00002	227167	C	G	MQ;alleleBias	82	16	0.804878048780488	0.195121951219512	0.195121951219512
AVAG00002	227200	A	T	MQ	77	21	0.727272727272727	0.272727272727273	0.272727272727273
AVAG00002	227239	G	A	MQ	79	21	0.734177215189873	0.265822784810127	0.265822784810127
AVAG00002	227320	A	G	MQ;alleleBias	55	5	0.909090909090909	0.0909090909090909	0.0909090909090909
AVAG00002	227460	A	C	MQ;alleleBias	82	19	0.768292682926829	0.231707317073171	0.231707317073171
AVAG00002	227505	A	G	MQ;alleleBias	82	20	0.75609756097561	0.24390243902439	0.24390243902439
AVAG00002	250763	T	A	MQ	46	12	0.739130434782609	0.260869565217391	0.260869565217391
AVAG00002	250838	A	G	MQ	71	27	0.619718309859155	0.380281690140845	0.380281690140845
AVAG00002	250965	T	A	MQ	78	23	0.705128205128205	0.294871794871795	0.294871794871795
AVAG00002	292631	A	G	MQ	9	6	0.333333333333333	0.666666666666667	0.333333333333333
AVAG00002	292734	G	A	MQ	13	10	0.230769230769231	0.769230769230769	0.230769230769231
AVAG00002	292919	G	A	MQ;strandBias	25	6	0.76	0.24	0.24
AVAG00002	292957	T	C	MQ;strandBias	32	8	0.75	0.25	0.25
AVAG00002	331867	A	T	MQ;strandBias;alleleBias	53	9	0.830188679245283	0.169811320754717	0.169811320754717
AVAG00002	331885	C	T	MQ;alleleBias	55	10	0.818181818181818	0.181818181818182	0.181818181818182
AVAG00002	331964	G	A	MQ;alleleBias	60	13	0.783333333333333	0.216666666666667	0.216666666666667
AVAG00002	358360	C	G	MQ;alleleBias	85	11	0.870588235294118	0.129411764705882	0.129411764705882
AVAG00002	358383	T	C	MQ;alleleBias	76	11	0.855263157894737	0.144736842105263	0.144736842105263
AVAG00002	358647	C	T	MQ;alleleBias	54	11	0.796296296296296	0.203703703703704	0.203703703703704
AVAG00002	358712	C	A	MQ;alleleBias	39	7	0.82051282051282	0.179487179487179	0.179487179487179
AVAG00002	376702	A	G	MQ	73	27	0.63013698630137	0.36986301369863	0.36986301369863
AVAG00002	376719	A	G	MQ	86	30	0.651162790697674	0.348837209302326	0.348837209302326
AVAG00002	378732	A	G	MQ	58	21	0.637931034482759	0.362068965517241	0.362068965517241
AVAG00002	418488	G	A	MQ	69	17	0.753623188405797	0.246376811594203	0.246376811594203
AVAG00002	418975	T	C	MQ	83	23	0.72289156626506	0.27710843373494	0.27710843373494
AVAG00002	420101	G	A	MQ	21	6	0.714285714285714	0.285714285714286	0.285714285714286
AVAG00002	420121	G	A	MQ	21	6	0.714285714285714	0.285714285714286	0.285714285714286
AVAG00002	420312	A	G	MQ	37	9	0.756756756756757	0.243243243243243	0.243243243243243
AVAG00002	420372	A	T	MQ	55	23	0.581818181818182	0.418181818181818	0.418181818181818
AVAG00002	420386	A	G	MQ	58	22	0.620689655172414	0.379310344827586	0.379310344827586
AVAG00002	420404	A	G	MQ	55	20	0.636363636363636	0.363636363636364	0.363636363636364
AVAG00002	420443	G	A	MQ	45	16	0.644444444444444	0.355555555555556	0.355555555555556
AVAG00002	456728	G	A	MQ	59	18	0.694915254237288	0.305084745762712	0.305084745762712
AVAG00002	456754	A	G	MQ	68	21	0.691176470588235	0.308823529411765	0.308823529411765
AVAG00002	456793	C	T	MQ	61	23	0.622950819672131	0.377049180327869	0.377049180327869
AVAG00002	456847	G	A	MQ	69	29	0.579710144927536	0.420289855072464	0.420289855072464
AVAG00002	456887	T	C	MQ	77	30	0.61038961038961	0.38961038961039	0.38961038961039
AVAG00002	491050	C	A	SC;MQ;strandBias;alleleBias	29	5	0.827586206896552	0.172413793103448	0.172413793103448
AVAG00002	573527	A	G	MQ;alleleBias	66	11	0.833333333333333	0.166666666666667	0.166666666666667
AVAG00002	573621	C	T	MQ	80	23	0.7125	0.2875	0.2875
AVAG00002	573795	C	G	MQ;alleleBias	71	9	0.873239436619718	0.126760563380282	0.126760563380282
AVAG00002	573855	G	T	MQ	83	23	0.72289156626506	0.27710843373494	0.27710843373494
AVAG00002	573942	C	A	MQ;alleleBias	83	19	0.771084337349398	0.228915662650602	0.228915662650602
AVAG00002	577242	T	C	MQ;alleleBias	143	28	0.804195804195804	0.195804195804196	0.195804195804196
AVAG00002	577433	G	A	MQ	153	50	0.673202614379085	0.326797385620915	0.326797385620915
AVAG00002	577495	G	C	MQ;alleleBias	120	32	0.733333333333333	0.266666666666667	0.266666666666667
AVAG00002	577564	A	G	MQ;alleleBias	70	12	0.828571428571429	0.171428571428571	0.171428571428571
AVAG00002	594295	G	A	MQ;alleleBias	113	28	0.752212389380531	0.247787610619469	0.247787610619469
AVAG00002	594324	T	C	MQ	134	37	0.723880597014925	0.276119402985075	0.276119402985075
AVAG00002	594479	C	T	MQ;alleleBias	90	21	0.766666666666667	0.233333333333333	0.233333333333333
AVAG00002	602588	C	A	MQ;strandBias;alleleBias	54	11	0.796296296296296	0.203703703703704	0.203703703703704
AVAG00002	602609	C	T	MQ;strandBias;alleleBias	51	11	0.784313725490196	0.215686274509804	0.215686274509804
AVAG00002	602625	C	T	MQ;strandBias;alleleBias	49	11	0.775510204081633	0.224489795918367	0.224489795918367
AVAG00002	617732	C	G	MQ;alleleBias	112	13	0.883928571428571	0.116071428571429	0.116071428571429
AVAG00002	617783	T	C	MQ;alleleBias	134	19	0.858208955223881	0.141791044776119	0.141791044776119
AVAG00002	617824	C	G	MQ;alleleBias	123	20	0.83739837398374	0.16260162601626	0.16260162601626
AVAG00002	617843	G	A	MQ;alleleBias	121	19	0.84297520661157	0.15702479338843	0.15702479338843
AVAG00002	622522	C	T	MQ;strandBias;alleleBias	97	15	0.845360824742268	0.154639175257732	0.154639175257732
AVAG00002	622571	A	G	MQ;alleleBias	103	22	0.786407766990291	0.213592233009709	0.213592233009709
AVAG00002	622598	C	T	MQ;alleleBias	99	19	0.808080808080808	0.191919191919192	0.191919191919192
AVAG00002	622658	G	A	MQ	71	20	0.71830985915493	0.28169014084507	0.28169014084507
AVAG00002	622982	A	G	MQ;alleleBias	91	23	0.747252747252747	0.252747252747253	0.252747252747253
AVAG00002	623058	T	C	MQ;alleleBias	94	17	0.819148936170213	0.180851063829787	0.180851063829787
AVAG00002	623113	G	T	Q20;MQ;QD;alleleBias	88	8	0.909090909090909	0.0909090909090909	0.0909090909090909
AVAG00002	695937	G	A	MQ;alleleBias	97	11	0.88659793814433	0.11340206185567	0.11340206185567
AVAG00002	730316	G	A	MQ	146	65	0.554794520547945	0.445205479452055	0.445205479452055
AVAG00002	730334	C	T	MQ	138	59	0.572463768115942	0.427536231884058	0.427536231884058
AVAG00002	730387	C	A	MQ	110	45	0.590909090909091	0.409090909090909	0.409090909090909
AVAG00002	844361	G	A	MQ	38	29	0.236842105263158	0.763157894736842	0.236842105263158
AVAG00002	882196	G	C	MQ	71	26	0.633802816901408	0.366197183098592	0.366197183098592
AVAG00002	883790	A	G	MQ	92	47	0.489130434782609	0.510869565217391	0.489130434782609
AVAG00002	883898	G	A	MQ	77	44	0.428571428571429	0.571428571428571	0.428571428571429
AVAG00002	935018	G	C	MQ	28	12	0.571428571428571	0.428571428571429	0.428571428571429
AVAG00002	965287	T	G	MQ	32	7	0.78125	0.21875	0.21875
AVAG00002	965309	C	A	MQ;alleleBias	46	10	0.782608695652174	0.217391304347826	0.217391304347826
AVAG00002	965320	A	G	MQ;alleleBias	47	10	0.787234042553192	0.212765957446809	0.212765957446809
AVAG00002	965346	G	A	MQ;alleleBias	54	10	0.814814814814815	0.185185185185185	0.185185185185185
AVAG00002	965568	A	G	MQ	41	9	0.780487804878049	0.219512195121951	0.219512195121951
AVAG00002	965645	A	T	MQ;alleleBias	52	8	0.846153846153846	0.153846153846154	0.153846153846154
AVAG00002	965656	C	T	MQ;alleleBias	53	7	0.867924528301887	0.132075471698113	0.132075471698113
AVAG00002	965679	A	G	Q20;MQ;QD;alleleBias	50	5	0.9	0.1	0.1
AVAG00002	991789	C	T	MQ;alleleBias	45	9	0.8	0.2	0.2
AVAG00002	991848	A	C	MQ;alleleBias	55	9	0.836363636363636	0.163636363636364	0.163636363636364
AVAG00002	992088	C	T	MQ;alleleBias	49	9	0.816326530612245	0.183673469387755	0.183673469387755
AVAG00002	992126	A	T	MQ;alleleBias	55	9	0.836363636363636	0.163636363636364	0.163636363636364
AVAG00002	1026784	T	C	MQ;alleleBias	83	11	0.867469879518072	0.132530120481928	0.132530120481928
AVAG00002	1026982	C	T	MQ	71	22	0.690140845070423	0.309859154929577	0.309859154929577
AVAG00003	35358	A	G	badReads;MQ	25	10	0.6	0.4	0.4
AVAG00003	35596	A	G	MQ	20	9	0.55	0.45	0.45
AVAG00003	35740	T	G	MQ	13	7	0.461538461538462	0.538461538461538	0.461538461538462
AVAG00003	143035	C	G	MQ	49	13	0.73469387755102	0.26530612244898	0.26530612244898
AVAG00003	143054	G	C	MQ	58	24	0.586206896551724	0.413793103448276	0.413793103448276
AVAG00003	143350	A	C	MQ	61	27	0.557377049180328	0.442622950819672	0.442622950819672
AVAG00003	143524	G	A	MQ;alleleBias	50	7	0.86	0.14	0.14
AVAG00003	220435	T	C	MQ	50	12	0.76	0.24	0.24
AVAG00003	220471	G	A	MQ;alleleBias	53	12	0.773584905660377	0.226415094339623	0.226415094339623
AVAG00003	220487	T	C	MQ	47	12	0.74468085106383	0.25531914893617	0.25531914893617
AVAG00003	236350	C	T	MQ;alleleBias	135	32	0.762962962962963	0.237037037037037	0.237037037037037
AVAG00003	236511	G	A	MQ;QD;alleleBias	129	16	0.875968992248062	0.124031007751938	0.124031007751938
AVAG00003	236634	T	C	MQ;alleleBias	130	27	0.792307692307692	0.207692307692308	0.207692307692308
AVAG00003	236649	C	G	MQ;alleleBias	118	23	0.805084745762712	0.194915254237288	0.194915254237288
AVAG00003	236657	T	C	MQ;alleleBias	117	21	0.82051282051282	0.179487179487179	0.179487179487179
AVAG00003	236673	C	T	MQ;alleleBias	112	14	0.875	0.125	0.125
AVAG00003	271531	A	C	MQ	9	5	0.444444444444444	0.555555555555556	0.444444444444444
AVAG00003	294570	A	T	MQ	17	10	0.411764705882353	0.588235294117647	0.411764705882353
AVAG00003	310326	G	A	MQ	115	44	0.617391304347826	0.382608695652174	0.382608695652174
AVAG00003	310337	T	C	MQ	119	44	0.630252100840336	0.369747899159664	0.369747899159664
AVAG00003	310424	C	T	MQ;alleleBias	92	22	0.760869565217391	0.239130434782609	0.239130434782609
AVAG00003	310444	A	G	MQ;alleleBias	85	19	0.776470588235294	0.223529411764706	0.223529411764706
AVAG00003	310542	T	C	MQ	79	24	0.69620253164557	0.30379746835443	0.30379746835443
AVAG00003	310666	A	C	MQ;alleleBias	121	28	0.768595041322314	0.231404958677686	0.231404958677686
AVAG00003	310714	G	A	MQ;strandBias;alleleBias	105	13	0.876190476190476	0.123809523809524	0.123809523809524
AVAG00003	346591	G	T	MQ	107	33	0.691588785046729	0.308411214953271	0.308411214953271
AVAG00003	473360	A	C	MQ;alleleBias	89	17	0.808988764044944	0.191011235955056	0.191011235955056
AVAG00003	473443	C	A	MQ;alleleBias	68	16	0.764705882352941	0.235294117647059	0.235294117647059
AVAG00003	473733	C	T	MQ;alleleBias	68	16	0.764705882352941	0.235294117647059	0.235294117647059
AVAG00003	473865	C	T	MQ;alleleBias	47	8	0.829787234042553	0.170212765957447	0.170212765957447
AVAG00003	473898	A	G	MQ	43	10	0.767441860465116	0.232558139534884	0.232558139534884
AVAG00003	473931	G	A	MQ	47	11	0.765957446808511	0.234042553191489	0.234042553191489
AVAG00003	473984	A	C	MQ;alleleBias	59	9	0.847457627118644	0.152542372881356	0.152542372881356
AVAG00003	536855	G	A	MQ;alleleBias	69	11	0.840579710144927	0.159420289855072	0.159420289855072
AVAG00003	544386	A	G	MQ	69	21	0.695652173913043	0.304347826086957	0.304347826086957
AVAG00003	544606	T	C	MQ	44	18	0.590909090909091	0.409090909090909	0.409090909090909
AVAG00003	544670	T	C	SC;MQ	64	33	0.484375	0.515625	0.484375
AVAG00003	544730	A	C	MQ	62	28	0.548387096774194	0.451612903225806	0.451612903225806
AVAG00003	544773	T	G	MQ	46	22	0.521739130434783	0.478260869565217	0.478260869565217
AVAG00003	554852	G	A	MQ	92	29	0.684782608695652	0.315217391304348	0.315217391304348
AVAG00003	554894	A	T	MQ	122	39	0.680327868852459	0.319672131147541	0.319672131147541
AVAG00003	554939	C	A	MQ	127	47	0.62992125984252	0.37007874015748	0.37007874015748
AVAG00003	555430	C	G	MQ;alleleBias	54	12	0.777777777777778	0.222222222222222	0.222222222222222
AVAG00003	644702	A	T	MQ	65	16	0.753846153846154	0.246153846153846	0.246153846153846
AVAG00003	644747	T	G	MQ	65	22	0.661538461538462	0.338461538461538	0.338461538461538
AVAG00003	644963	C	A	MQ;strandBias;alleleBias	93	16	0.827956989247312	0.172043010752688	0.172043010752688
AVAG00003	645019	G	A	MQ;alleleBias	103	24	0.766990291262136	0.233009708737864	0.233009708737864
AVAG00003	660533	A	G	SC;MQ	65	18	0.723076923076923	0.276923076923077	0.276923076923077
AVAG00003	660547	T	C	MQ	77	24	0.688311688311688	0.311688311688312	0.311688311688312
AVAG00003	660607	C	A	MQ	101	43	0.574257425742574	0.425742574257426	0.425742574257426
AVAG00003	661331	G	A	MQ;alleleBias	64	8	0.875	0.125	0.125
AVAG00003	713921	T	C	MQ	28	15	0.464285714285714	0.535714285714286	0.464285714285714
AVAG00003	713971	C	T	MQ	46	31	0.326086956521739	0.673913043478261	0.326086956521739
AVAG00003	714194	C	A	MQ	40	12	0.7	0.3	0.3
AVAG00003	714270	A	G	MQ	59	16	0.728813559322034	0.271186440677966	0.271186440677966
AVAG00003	714337	T	G	MQ;alleleBias	44	6	0.863636363636364	0.136363636363636	0.136363636363636
AVAG00003	783542	G	T	MQ	82	24	0.707317073170732	0.292682926829268	0.292682926829268
AVAG00003	783583	A	T	MQ;alleleBias	91	23	0.747252747252747	0.252747252747253	0.252747252747253
AVAG00003	783752	T	C	MQ;alleleBias	89	17	0.808988764044944	0.191011235955056	0.191011235955056
AVAG00003	851504	G	A	MQ	32	11	0.65625	0.34375	0.34375
AVAG00003	851517	G	A	MQ	33	12	0.636363636363636	0.363636363636364	0.363636363636364
AVAG00003	851753	C	T	SC;MQ	55	31	0.436363636363636	0.563636363636364	0.436363636363636
AVAG00003	852127	A	G	MQ	53	25	0.528301886792453	0.471698113207547	0.471698113207547
AVAG00003	852209	A	G	MQ	63	20	0.682539682539683	0.317460317460317	0.317460317460317
AVAG00003	871225	T	C	MQ	80	23	0.7125	0.2875	0.2875
AVAG00003	896333	T	C	badReads;MQ	27	12	0.555555555555556	0.444444444444444	0.444444444444444
AVAG00003	896558	A	G	MQ	75	22	0.706666666666667	0.293333333333333	0.293333333333333
AVAG00003	896618	C	T	MQ;strandBias;alleleBias	49	8	0.836734693877551	0.163265306122449	0.163265306122449
AVAG00003	971275	C	T	MQ;alleleBias	80	9	0.8875	0.1125	0.1125
AVAG00003	971402	G	T	MQ;alleleBias	96	15	0.84375	0.15625	0.15625
AVAG00003	971500	C	A	MQ	93	35	0.623655913978495	0.376344086021505	0.376344086021505
AVAG00003	971560	G	C	MQ	125	46	0.632	0.368	0.368
AVAG00003	981548	G	A	MQ	37	13	0.648648648648649	0.351351351351351	0.351351351351351
AVAG00003	981668	G	A	MQ;alleleBias	79	16	0.79746835443038	0.20253164556962	0.20253164556962
AVAG00003	981704	T	C	MQ;alleleBias	64	9	0.859375	0.140625	0.140625
AVAG00003	1030242	G	A	MQ;alleleBias	56	9	0.839285714285714	0.160714285714286	0.160714285714286
AVAG00003	1033523	C	T	MQ	28	28	0	1	0
AVAG00004	103162	A	G	MQ	79	21	0.734177215189873	0.265822784810127	0.265822784810127
AVAG00004	138008	G	A	MQ	78	32	0.58974358974359	0.41025641025641	0.41025641025641
AVAG00004	138111	A	G	MQ;strandBias	55	13	0.763636363636364	0.236363636363636	0.236363636363636
AVAG00004	138200	C	T	MQ	36	9	0.75	0.25	0.25
AVAG00004	138297	G	C	MQ	83	27	0.674698795180723	0.325301204819277	0.325301204819277
AVAG00004	152111	C	T	MQ	33	17	0.484848484848485	0.515151515151515	0.484848484848485
AVAG00004	152144	T	C	MQ	35	17	0.514285714285714	0.485714285714286	0.485714285714286
AVAG00004	158321	A	G	MQ	60	22	0.633333333333333	0.366666666666667	0.366666666666667
AVAG00004	170835	A	G	MQ	107	35	0.672897196261682	0.327102803738318	0.327102803738318
AVAG00004	170869	A	G	MQ	115	36	0.68695652173913	0.31304347826087	0.31304347826087
AVAG00004	171452	C	A	MQ	84	24	0.714285714285714	0.285714285714286	0.285714285714286
AVAG00004	171817	T	C	MQ	88	35	0.602272727272727	0.397727272727273	0.397727272727273
AVAG00004	175445	G	T	MQ;alleleBias	76	16	0.789473684210526	0.210526315789474	0.210526315789474
AVAG00004	175467	G	A	MQ	77	20	0.74025974025974	0.25974025974026	0.25974025974026
AVAG00004	175521	T	C	MQ	69	24	0.652173913043478	0.347826086956522	0.347826086956522
AVAG00004	175875	A	T	MQ	82	24	0.707317073170732	0.292682926829268	0.292682926829268
AVAG00004	175897	C	A	MQ	81	21	0.740740740740741	0.259259259259259	0.259259259259259
AVAG00004	175914	T	C	MQ;alleleBias	76	13	0.828947368421053	0.171052631578947	0.171052631578947
AVAG00004	175992	T	G	Q20;MQ;QD;alleleBias	76	7	0.907894736842105	0.0921052631578947	0.0921052631578947
AVAG00004	221595	T	C	MQ;alleleBias	78	15	0.807692307692308	0.192307692307692	0.192307692307692
AVAG00004	221669	G	A	MQ;alleleBias	102	16	0.843137254901961	0.156862745098039	0.156862745098039
AVAG00004	241041	T	C	MQ;alleleBias	44	7	0.840909090909091	0.159090909090909	0.159090909090909
AVAG00004	241323	C	T	MQ;QD;alleleBias	60	8	0.866666666666667	0.133333333333333	0.133333333333333
AVAG00004	264325	G	A	SC;MQ	14	7	0.5	0.5	0.5
AVAG00004	264372	C	T	MQ	15	5	0.666666666666667	0.333333333333333	0.333333333333333
AVAG00004	264605	A	G	MQ	13	6	0.538461538461538	0.461538461538462	0.461538461538462
AVAG00004	271608	A	G	MQ	88	30	0.659090909090909	0.340909090909091	0.340909090909091
AVAG00004	271638	T	A	MQ	94	32	0.659574468085106	0.340425531914894	0.340425531914894
AVAG00004	271706	G	A	MQ;alleleBias	54	9	0.833333333333333	0.166666666666667	0.166666666666667
AVAG00004	364521	C	A	MQ	80	28	0.65	0.35	0.35
AVAG00004	364548	G	A	MQ	77	25	0.675324675324675	0.324675324675325	0.324675324675325
AVAG00004	364580	G	A	MQ	72	20	0.722222222222222	0.277777777777778	0.277777777777778
AVAG00004	364756	A	G	MQ;alleleBias	83	16	0.807228915662651	0.192771084337349	0.192771084337349
AVAG00004	364842	G	A	MQ;alleleBias	69	9	0.869565217391304	0.130434782608696	0.130434782608696
AVAG00004	404913	C	T	MQ	68	25	0.632352941176471	0.367647058823529	0.367647058823529
AVAG00004	404957	T	C	MQ	63	25	0.603174603174603	0.396825396825397	0.396825396825397
AVAG00004	404979	G	A	MQ	63	23	0.634920634920635	0.365079365079365	0.365079365079365
AVAG00004	596486	A	G	MQ	61	29	0.524590163934426	0.475409836065574	0.475409836065574
AVAG00004	596659	G	A	MQ	52	14	0.730769230769231	0.269230769230769	0.269230769230769
AVAG00004	596688	T	G	MQ	56	14	0.75	0.25	0.25
AVAG00004	596710	C	T	MQ	67	21	0.686567164179104	0.313432835820896	0.313432835820896
AVAG00004	596809	T	G	MQ	86	33	0.616279069767442	0.383720930232558	0.383720930232558
AVAG00004	596835	C	G	MQ	87	30	0.655172413793103	0.344827586206897	0.344827586206897
AVAG00004	596872	T	C	MQ	67	18	0.73134328358209	0.26865671641791	0.26865671641791
AVAG00004	620399	A	G	MQ;strandBias;alleleBias	77	12	0.844155844155844	0.155844155844156	0.155844155844156
AVAG00004	620410	A	G	MQ;strandBias;alleleBias	80	13	0.8375	0.1625	0.1625
AVAG00004	620448	C	A	MQ;strandBias;alleleBias	73	13	0.821917808219178	0.178082191780822	0.178082191780822
AVAG00004	620514	T	A	MQ	75	24	0.68	0.32	0.32
AVAG00004	620564	A	T	MQ	65	31	0.523076923076923	0.476923076923077	0.476923076923077
AVAG00004	620694	A	G	MQ	48	11	0.770833333333333	0.229166666666667	0.229166666666667
AVAG00004	620711	C	T	MQ	49	13	0.73469387755102	0.26530612244898	0.26530612244898
AVAG00004	620760	C	T	MQ	55	17	0.690909090909091	0.309090909090909	0.309090909090909
AVAG00004	621114	G	T	MQ;strandBias;alleleBias	68	11	0.838235294117647	0.161764705882353	0.161764705882353
AVAG00004	731431	A	T	MQ;alleleBias	70	15	0.785714285714286	0.214285714285714	0.214285714285714
AVAG00004	731473	A	T	MQ	71	18	0.746478873239437	0.253521126760563	0.253521126760563
AVAG00004	731510	A	G	MQ;alleleBias	62	14	0.774193548387097	0.225806451612903	0.225806451612903
AVAG00004	731636	A	C	MQ	30	7	0.766666666666667	0.233333333333333	0.233333333333333
AVAG00004	731817	A	G	MQ	35	8	0.771428571428571	0.228571428571429	0.228571428571429
AVAG00004	997014	G	A	MQ	52	29	0.442307692307692	0.557692307692308	0.442307692307692
AVAG00004	997089	T	C	MQ	53	27	0.490566037735849	0.509433962264151	0.490566037735849
AVAG00004	1020367	T	C	MQ	79	34	0.569620253164557	0.430379746835443	0.430379746835443
AVAG00004	1020393	C	T	MQ	88	35	0.602272727272727	0.397727272727273	0.397727272727273
AVAG00004	1020437	A	G	MQ	78	25	0.67948717948718	0.320512820512821	0.320512820512821
AVAG00005	7601	T	C	MQ;alleleBias	89	17	0.808988764044944	0.191011235955056	0.191011235955056
AVAG00005	7662	C	A	MQ	84	36	0.571428571428571	0.428571428571429	0.428571428571429
AVAG00005	7719	C	T	MQ	71	41	0.422535211267606	0.577464788732394	0.422535211267606
AVAG00005	7949	T	A	MQ	59	15	0.745762711864407	0.254237288135593	0.254237288135593
AVAG00005	36001	G	T	MQ	54	24	0.555555555555556	0.444444444444444	0.444444444444444
AVAG00005	39671	T	C	MQ	85	29	0.658823529411765	0.341176470588235	0.341176470588235
AVAG00005	42695	G	T	MQ;alleleBias	67	7	0.895522388059702	0.104477611940299	0.104477611940299
AVAG00005	42760	C	T	MQ;alleleBias	94	23	0.75531914893617	0.24468085106383	0.24468085106383
AVAG00005	42793	T	C	MQ;alleleBias	101	23	0.772277227722772	0.227722772277228	0.227722772277228
AVAG00005	42808	C	T	MQ;alleleBias	98	23	0.76530612244898	0.23469387755102	0.23469387755102
AVAG00005	42843	G	A	MQ;strandBias;alleleBias	94	17	0.819148936170213	0.180851063829787	0.180851063829787
AVAG00005	42964	C	T	MQ;alleleBias	99	15	0.848484848484849	0.151515151515152	0.151515151515152
AVAG00005	43757	G	A	MQ	92	46	0.5	0.5	0.5
AVAG00005	43780	T	G	MQ	81	36	0.555555555555556	0.444444444444444	0.444444444444444
AVAG00005	43826	A	G	MQ	67	21	0.686567164179104	0.313432835820896	0.313432835820896
AVAG00005	116911	G	A	MQ;QD;alleleBias	103	11	0.893203883495146	0.106796116504854	0.106796116504854
AVAG00005	117003	C	T	MQ;QD;alleleBias	75	9	0.88	0.12	0.12
AVAG00005	117215	T	C	MQ;alleleBias	75	11	0.853333333333333	0.146666666666667	0.146666666666667
AVAG00005	117234	C	T	MQ;alleleBias	67	11	0.835820895522388	0.164179104477612	0.164179104477612
AVAG00005	188990	T	A	MQ;alleleBias	78	17	0.782051282051282	0.217948717948718	0.217948717948718
AVAG00005	189249	C	T	MQ	34	14	0.588235294117647	0.411764705882353	0.411764705882353
AVAG00005	189307	G	A	MQ	39	17	0.564102564102564	0.435897435897436	0.435897435897436
AVAG00005	189365	A	G	MQ	26	8	0.692307692307692	0.307692307692308	0.307692307692308
AVAG00005	280510	A	G	MQ	95	25	0.736842105263158	0.263157894736842	0.263157894736842
AVAG00005	291032	T	C	MQ	97	29	0.701030927835051	0.298969072164948	0.298969072164948
AVAG00005	319415	C	A	MQ	48	44	0.0833333333333333	0.916666666666667	0.0833333333333333
AVAG00005	366935	C	T	MQ	21	21	0	1	0
AVAG00005	399373	A	G	MQ	57	16	0.719298245614035	0.280701754385965	0.280701754385965
AVAG00005	399402	G	A	MQ	75	21	0.72	0.28	0.28
AVAG00005	399456	G	A	MQ;alleleBias	94	21	0.776595744680851	0.223404255319149	0.223404255319149
AVAG00005	399475	A	G	MQ;alleleBias	90	21	0.766666666666667	0.233333333333333	0.233333333333333
AVAG00005	434419	C	T	MQ;strandBias;alleleBias	52	7	0.865384615384615	0.134615384615385	0.134615384615385
AVAG00005	461758	C	G	MQ	97	36	0.628865979381443	0.371134020618557	0.371134020618557
AVAG00005	461791	T	C	MQ	110	41	0.627272727272727	0.372727272727273	0.372727272727273
AVAG00005	461873	T	C	MQ;alleleBias	72	15	0.791666666666667	0.208333333333333	0.208333333333333
AVAG00005	461893	G	A	MQ;alleleBias	69	9	0.869565217391304	0.130434782608696	0.130434782608696
AVAG00005	467141	A	T	MQ	52	17	0.673076923076923	0.326923076923077	0.326923076923077
AVAG00005	467192	T	C	MQ;alleleBias	48	10	0.791666666666667	0.208333333333333	0.208333333333333
AVAG00005	467339	C	T	MQ	58	14	0.758620689655172	0.241379310344828	0.241379310344828
AVAG00005	467430	T	A	SC;MQ	54	15	0.722222222222222	0.277777777777778	0.277777777777778
AVAG00005	579365	T	C	MQ	54	16	0.703703703703704	0.296296296296296	0.296296296296296
AVAG00005	579764	C	T	MQ;alleleBias	70	12	0.828571428571429	0.171428571428571	0.171428571428571
AVAG00005	649485	A	G	badReads;MQ	29	10	0.655172413793103	0.344827586206897	0.344827586206897
AVAG00005	649575	T	C	badReads;MQ	36	18	0.5	0.5	0.5
AVAG00005	649631	T	C	badReads;MQ	24	12	0.5	0.5	0.5
AVAG00005	649811	T	C	MQ	42	14	0.666666666666667	0.333333333333333	0.333333333333333
AVAG00005	649842	G	A	MQ	48	14	0.708333333333333	0.291666666666667	0.291666666666667
AVAG00005	777612	C	T	MQ;alleleBias	49	10	0.795918367346939	0.204081632653061	0.204081632653061
AVAG00005	785256	C	T	MQ	101	30	0.702970297029703	0.297029702970297	0.297029702970297
AVAG00005	813916	C	A	MQ	40	13	0.675	0.325	0.325
AVAG00005	813944	G	T	MQ	55	14	0.745454545454545	0.254545454545455	0.254545454545455
AVAG00005	814238	T	C	MQ;alleleBias	82	13	0.841463414634146	0.158536585365854	0.158536585365854
AVAG00005	888664	T	C	MQ	71	22	0.690140845070423	0.309859154929577	0.309859154929577
AVAG00005	888675	A	C	MQ	80	25	0.6875	0.3125	0.3125
AVAG00005	888976	C	T	PASS	173	65	0.624277456647399	0.375722543352601	0.375722543352601
AVAG00005	889183	G	A	MQ	71	22	0.690140845070423	0.309859154929577	0.309859154929577
AVAG00005	889262	A	C	MQ	83	29	0.650602409638554	0.349397590361446	0.349397590361446
AVAG00005	889499	A	G	MQ	39	12	0.692307692307692	0.307692307692308	0.307692307692308
AVAG00005	936004	C	T	MQ;alleleBias	83	9	0.891566265060241	0.108433734939759	0.108433734939759
AVAG00005	936215	T	G	MQ	78	21	0.730769230769231	0.269230769230769	0.269230769230769
AVAG00005	1001724	G	A	MQ;strandBias;alleleBias	45	7	0.844444444444444	0.155555555555556	0.155555555555556
AVAG00005	1002050	T	A	MQ;alleleBias	52	8	0.846153846153846	0.153846153846154	0.153846153846154
AVAG00006	51440	T	C	MQ	39	39	0	1	0
AVAG00006	51490	C	T	badReads;MQ	9	9	0	1	0
AVAG00006	52951	C	G	PASS	161	161	0	1	0
AVAG00006	94756	T	C	PASS	96	96	0	1	0
AVAG00006	134617	G	T	MQ	64	64	0	1	0
AVAG00006	202958	C	T	MQ	26	26	0	1	0
AVAG00006	203021	G	A	MQ	9	9	0	1	0
AVAG00006	203139	T	C	MQ	37	37	0	1	0
AVAG00006	215659	G	A	MQ	168	167	0.00595238095238095	0.994047619047619	0.00595238095238095
AVAG00006	215719	G	A	PASS	165	165	0	1	0
AVAG00006	215792	G	A	PASS	152	152	0	1	0
AVAG00006	249197	G	A	MQ	31	31	0	1	0
AVAG00006	263567	A	C	PASS	137	61	0.554744525547445	0.445255474452555	0.445255474452555
AVAG00006	267143	A	G	badReads;MQ	11	11	0	1	0
AVAG00006	267167	C	T	MQ	20	20	0	1	0
AVAG00006	267217	G	A	MQ	51	48	0.0588235294117647	0.941176470588235	0.0588235294117647
AVAG00006	292425	G	A	PASS	161	161	0	1	0
AVAG00006	294852	C	T	MQ	169	169	0	1	0
AVAG00006	329497	C	T	PASS	94	94	0	1	0
AVAG00006	372076	T	G	MQ	89	89	0	1	0
AVAG00006	393532	T	C	MQ	32	32	0	1	0
AVAG00006	470381	T	G	PASS	180	180	0	1	0
AVAG00006	527378	T	C	PASS	89	89	0	1	0
AVAG00006	556511	G	A	PASS	206	206	0	1	0
AVAG00006	556558	G	T	PASS	196	196	0	1	0
AVAG00006	585229	A	C	PASS	159	159	0	1	0
AVAG00006	585253	T	G	PASS	148	148	0	1	0
AVAG00006	585421	T	A	MQ	101	101	0	1	0
AVAG00006	585467	G	A	MQ	64	64	0	1	0
AVAG00006	585536	A	G	badReads;MQ	14	14	0	1	0
AVAG00006	610173	T	C	PASS	47	47	0	1	0
AVAG00006	610450	T	C	MQ	47	47	0	1	0
AVAG00006	611112	G	A	MQ	87	85	0.0229885057471264	0.977011494252874	0.0229885057471264
AVAG00006	615406	T	C	MQ	93	92	0.010752688172043	0.989247311827957	0.010752688172043
AVAG00006	615430	A	G	MQ	106	106	0	1	0
AVAG00006	622885	T	C	PASS	178	177	0.00561797752808989	0.99438202247191	0.00561797752808989
AVAG00006	622969	G	T	MQ	153	153	0	1	0
AVAG00006	639496	T	C	PASS	125	125	0	1	0
AVAG00006	639527	A	T	PASS	137	137	0	1	0
AVAG00006	639544	T	C	PASS	149	147	0.0134228187919463	0.986577181208054	0.0134228187919463
AVAG00006	639557	T	C	PASS	150	150	0	1	0
AVAG00006	639580	T	C	PASS	165	165	0	1	0
AVAG00006	652121	A	T	MQ	134	134	0	1	0
AVAG00006	673236	G	T	PASS	66	66	0	1	0
AVAG00006	673255	C	T	PASS	78	78	0	1	0
AVAG00006	673275	A	G	PASS	74	74	0	1	0
AVAG00006	673349	T	C	MQ	75	75	0	1	0
AVAG00006	689492	C	T	MQ	102	102	0	1	0
AVAG00006	749420	A	G	MQ	63	63	0	1	0
AVAG00006	749515	G	T	MQ	84	84	0	1	0
AVAG00006	758254	C	A	MQ	29	29	0	1	0
AVAG00006	794768	T	C	MQ	14	10	0.285714285714286	0.714285714285714	0.285714285714286
AVAG00006	813042	G	A	MQ	77	77	0	1	0
AVAG00006	813150	T	C	MQ	84	84	0	1	0
AVAG00006	813161	A	G	MQ	88	88	0	1	0
AVAG00006	813182	G	C	MQ	92	92	0	1	0
AVAG00006	813228	A	G	MQ	109	109	0	1	0
AVAG00006	813316	G	A	MQ	80	79	0.0125	0.9875	0.0125
AVAG00006	813329	C	A	MQ	75	75	0	1	0
AVAG00006	813347	A	G	MQ	68	68	0	1	0
AVAG00006	813404	G	T	MQ	58	58	0	1	0
AVAG00006	813463	T	G	MQ	42	42	0	1	0
AVAG00006	817400	T	C	HapScore;MQ	22	14	0.363636363636364	0.636363636363636	0.363636363636364
AVAG00006	860445	C	T	MQ	46	46	0	1	0
AVAG00006	863850	T	C	SC	77	70	0.0909090909090909	0.909090909090909	0.0909090909090909
AVAG00006	863874	T	C	PASS	63	63	0	1	0
AVAG00006	913514	A	C	MQ	63	63	0	1	0
AVAG00007	44118	A	C	MQ	30	30	0	1	0
AVAG00007	177689	T	C	MQ	50	19	0.62	0.38	0.38
AVAG00007	177701	C	T	MQ	56	24	0.571428571428571	0.428571428571429	0.428571428571429
AVAG00007	177720	A	G	MQ	62	29	0.532258064516129	0.467741935483871	0.467741935483871
AVAG00007	221074	T	G	MQ	45	12	0.733333333333333	0.266666666666667	0.266666666666667
AVAG00007	221086	C	T	MQ	48	14	0.708333333333333	0.291666666666667	0.291666666666667
AVAG00007	221371	C	T	MQ;strandBias;alleleBias	74	17	0.77027027027027	0.22972972972973	0.22972972972973
AVAG00007	221437	A	G	MQ;strandBias;alleleBias	92	19	0.793478260869565	0.206521739130435	0.206521739130435
AVAG00007	373427	G	A	MQ;strandBias	26	9	0.653846153846154	0.346153846153846	0.346153846153846
AVAG00007	373495	A	T	MQ	30	25	0.166666666666667	0.833333333333333	0.166666666666667
AVAG00007	421827	T	C	MQ	46	12	0.739130434782609	0.260869565217391	0.260869565217391
AVAG00007	421959	G	A	MQ;alleleBias	58	12	0.793103448275862	0.206896551724138	0.206896551724138
AVAG00007	450579	G	A	MQ	44	40	0.0909090909090909	0.909090909090909	0.0909090909090909
AVAG00007	450689	T	C	MQ	39	20	0.487179487179487	0.512820512820513	0.487179487179487
AVAG00007	478554	G	T	MQ	94	52	0.446808510638298	0.553191489361702	0.446808510638298
AVAG00007	698561	C	T	MQ;alleleBias	104	16	0.846153846153846	0.153846153846154	0.153846153846154
AVAG00007	698627	C	T	MQ;alleleBias	96	16	0.833333333333333	0.166666666666667	0.166666666666667
AVAG00007	698638	G	A	MQ;alleleBias	94	16	0.829787234042553	0.170212765957447	0.170212765957447
AVAG00007	698826	G	T	MQ;alleleBias	90	13	0.855555555555556	0.144444444444444	0.144444444444444
AVAG00007	698892	G	A	MQ;alleleBias	96	15	0.84375	0.15625	0.15625
AVAG00007	710880	A	G	MQ;strandBias;alleleBias	90	9	0.9	0.1	0.1
AVAG00007	710904	C	T	MQ;strandBias;alleleBias	83	9	0.891566265060241	0.108433734939759	0.108433734939759
AVAG00007	758837	A	C	MQ;alleleBias	48	8	0.833333333333333	0.166666666666667	0.166666666666667
AVAG00007	758874	T	C	MQ	61	17	0.721311475409836	0.278688524590164	0.278688524590164
AVAG00007	758926	A	G	MQ	93	36	0.612903225806452	0.387096774193548	0.387096774193548
AVAG00007	759188	A	G	MQ	107	41	0.616822429906542	0.383177570093458	0.383177570093458
AVAG00007	759230	T	C	MQ	119	42	0.647058823529412	0.352941176470588	0.352941176470588
AVAG00007	798635	T	C	SC;MQ;alleleBias	68	14	0.794117647058823	0.205882352941176	0.205882352941176
AVAG00007	798646	G	A	MQ;strandBias;alleleBias	59	11	0.813559322033898	0.186440677966102	0.186440677966102
AVAG00007	836459	G	A	MQ;alleleBias	73	13	0.821917808219178	0.178082191780822	0.178082191780822
AVAG00007	836528	G	T	MQ;alleleBias	74	13	0.824324324324324	0.175675675675676	0.175675675675676
AVAG00007	836705	A	C	MQ;alleleBias	62	12	0.806451612903226	0.193548387096774	0.193548387096774
AVAG00007	868567	T	C	SC;badReads;MQ	51	13	0.745098039215686	0.254901960784314	0.254901960784314
AVAG00007	868800	C	T	MQ;alleleBias	73	16	0.780821917808219	0.219178082191781	0.219178082191781
AVAG00007	868824	T	A	MQ;alleleBias	87	16	0.816091954022989	0.183908045977011	0.183908045977011
AVAG00007	868876	C	T	MQ;alleleBias	91	14	0.846153846153846	0.153846153846154	0.153846153846154
AVAG00007	881517	C	G	MQ;alleleBias	126	23	0.817460317460317	0.182539682539683	0.182539682539683
AVAG00007	881535	A	G	MQ;alleleBias	135	30	0.777777777777778	0.222222222222222	0.222222222222222
AVAG00007	882408	G	T	MQ	46	25	0.456521739130435	0.543478260869565	0.456521739130435
AVAG00007	885660	A	G	MQ	40	13	0.675	0.325	0.325
AVAG00007	885822	G	T	MQ	54	23	0.574074074074074	0.425925925925926	0.425925925925926
AVAG00007	885918	G	T	MQ	56	26	0.535714285714286	0.464285714285714	0.464285714285714
AVAG00007	886180	T	C	MQ	29	12	0.586206896551724	0.413793103448276	0.413793103448276
AVAG00007	961043	G	A	MQ;strandBias	48	12	0.75	0.25	0.25
AVAG00007	961425	T	G	MQ	25	7	0.72	0.28	0.28
AVAG00008	83274	T	C	MQ	69	18	0.739130434782609	0.260869565217391	0.260869565217391
AVAG00008	83480	T	C	MQ;alleleBias	118	20	0.830508474576271	0.169491525423729	0.169491525423729
AVAG00008	83542	G	A	MQ;alleleBias	139	19	0.863309352517986	0.136690647482014	0.136690647482014
AVAG00008	89393	T	G	MQ;strandBias;alleleBias	68	8	0.882352941176471	0.117647058823529	0.117647058823529
AVAG00008	90087	A	T	MQ;alleleBias	69	8	0.884057971014493	0.115942028985507	0.115942028985507
AVAG00008	97972	T	C	MQ	45	13	0.711111111111111	0.288888888888889	0.288888888888889
AVAG00008	98239	G	A	MQ	32	19	0.40625	0.59375	0.40625
AVAG00008	105350	C	T	SC;MQ;alleleBias	53	11	0.792452830188679	0.207547169811321	0.207547169811321
AVAG00008	105633	A	G	MQ;alleleBias	48	7	0.854166666666667	0.145833333333333	0.145833333333333
AVAG00008	130282	G	T	MQ;alleleBias	51	10	0.803921568627451	0.196078431372549	0.196078431372549
AVAG00008	130432	C	T	MQ;alleleBias	86	21	0.755813953488372	0.244186046511628	0.244186046511628
AVAG00008	130456	T	C	MQ;alleleBias	87	21	0.758620689655172	0.241379310344828	0.241379310344828
AVAG00008	130483	A	G	MQ;alleleBias	85	20	0.764705882352941	0.235294117647059	0.235294117647059
AVAG00008	242952	G	A	badReads;MQ;strandBias	56	15	0.732142857142857	0.267857142857143	0.267857142857143
AVAG00008	242979	T	C	MQ;strandBias	56	15	0.732142857142857	0.267857142857143	0.267857142857143
AVAG00008	243260	A	G	Q20;badReads;MQ;alleleBias	45	5	0.888888888888889	0.111111111111111	0.111111111111111
AVAG00008	248076	T	C	MQ	132	68	0.484848484848485	0.515151515151515	0.484848484848485
AVAG00008	248229	A	C	MQ	113	37	0.672566371681416	0.327433628318584	0.327433628318584
AVAG00008	248241	A	C	MQ	126	41	0.674603174603175	0.325396825396825	0.325396825396825
AVAG00008	248397	A	G	MQ	148	42	0.716216216216216	0.283783783783784	0.283783783783784
AVAG00008	255255	C	G	MQ;alleleBias	97	25	0.742268041237113	0.257731958762887	0.257731958762887
AVAG00008	255492	G	T	PASS	148	77	0.47972972972973	0.52027027027027	0.47972972972973
AVAG00008	255769	C	T	MQ	117	58	0.504273504273504	0.495726495726496	0.495726495726496
AVAG00008	255979	G	C	MQ	83	43	0.481927710843373	0.518072289156627	0.481927710843373
AVAG00008	256558	A	C	MQ	31	9	0.709677419354839	0.290322580645161	0.290322580645161
AVAG00008	271743	G	A	MQ;QD;alleleBias	97	14	0.855670103092783	0.144329896907216	0.144329896907216
AVAG00008	271766	G	A	MQ;alleleBias	87	15	0.827586206896552	0.172413793103448	0.172413793103448
AVAG00008	275036	C	T	MQ	143	72	0.496503496503497	0.503496503496504	0.496503496503497
AVAG00008	275107	T	C	MQ	110	54	0.509090909090909	0.490909090909091	0.490909090909091
AVAG00008	413258	C	A	MQ;alleleBias	90	14	0.844444444444444	0.155555555555556	0.155555555555556
AVAG00008	413306	T	C	MQ;alleleBias	113	29	0.743362831858407	0.256637168141593	0.256637168141593
AVAG00008	413585	T	C	MQ	93	34	0.634408602150538	0.365591397849462	0.365591397849462
AVAG00008	413626	C	T	MQ	115	43	0.626086956521739	0.373913043478261	0.373913043478261
AVAG00008	413721	T	C	MQ;alleleBias	112	24	0.785714285714286	0.214285714285714	0.214285714285714
AVAG00008	413736	A	T	MQ;alleleBias	102	20	0.803921568627451	0.196078431372549	0.196078431372549
AVAG00008	420520	T	C	MQ;alleleBias	90	22	0.755555555555556	0.244444444444444	0.244444444444444
AVAG00008	420605	T	C	MQ	128	43	0.6640625	0.3359375	0.3359375
AVAG00008	421038	A	G	MQ	136	63	0.536764705882353	0.463235294117647	0.463235294117647
AVAG00008	421098	A	G	MQ	151	56	0.629139072847682	0.370860927152318	0.370860927152318
AVAG00008	421128	T	C	MQ	139	49	0.647482014388489	0.352517985611511	0.352517985611511
AVAG00008	421152	G	A	MQ	122	39	0.680327868852459	0.319672131147541	0.319672131147541
AVAG00008	445494	G	A	MQ	61	21	0.655737704918033	0.344262295081967	0.344262295081967
AVAG00008	445774	C	T	MQ	74	22	0.702702702702703	0.297297297297297	0.297297297297297
AVAG00008	657637	G	C	MQ	71	18	0.746478873239437	0.253521126760563	0.253521126760563
AVAG00008	657708	A	G	MQ;alleleBias	83	21	0.746987951807229	0.253012048192771	0.253012048192771
AVAG00008	657910	A	C	MQ;alleleBias	78	19	0.756410256410256	0.243589743589744	0.243589743589744
AVAG00008	657927	G	A	MQ	78	20	0.743589743589744	0.256410256410256	0.256410256410256
AVAG00008	658023	A	G	MQ	52	15	0.711538461538462	0.288461538461538	0.288461538461538
AVAG00008	716447	G	T	MQ	57	18	0.684210526315789	0.315789473684211	0.315789473684211
AVAG00008	716470	T	A	MQ	52	17	0.673076923076923	0.326923076923077	0.326923076923077
AVAG00008	716483	T	C	MQ	48	17	0.645833333333333	0.354166666666667	0.354166666666667
AVAG00008	716802	A	G	MQ;alleleBias	46	8	0.826086956521739	0.173913043478261	0.173913043478261
AVAG00008	807438	T	A	MQ;alleleBias	105	27	0.742857142857143	0.257142857142857	0.257142857142857
AVAG00008	807464	T	C	MQ	101	28	0.722772277227723	0.277227722772277	0.277227722772277
AVAG00008	807518	G	C	MQ;alleleBias	76	18	0.763157894736842	0.236842105263158	0.236842105263158
AVAG00008	807536	G	A	MQ;alleleBias	74	15	0.797297297297297	0.202702702702703	0.202702702702703
AVAG00008	929730	A	G	badReads;MQ	16	8	0.5	0.5	0.5
AVAG00008	929840	A	T	MQ	36	25	0.305555555555556	0.694444444444444	0.305555555555556
AVAG00008	937603	T	G	MQ	53	28	0.471698113207547	0.528301886792453	0.471698113207547
AVAG00008	937710	G	A	MQ	53	37	0.30188679245283	0.69811320754717	0.30188679245283
AVAG00008	937922	C	T	Q20;MQ;QD;alleleBias	70	7	0.9	0.1	0.1
AVAG00009	38530	G	A	MQ	13	13	0	1	0
AVAG00009	38549	G	C	MQ	9	9	0	1	0
AVAG00009	99066	G	T	PASS	140	140	0	1	0
AVAG00009	99088	A	G	PASS	149	149	0	1	0
AVAG00009	184948	T	C	MQ	102	102	0	1	0
AVAG00009	231033	A	G	PASS	25	25	0	1	0
AVAG00009	231100	A	G	PASS	26	26	0	1	0
AVAG00009	238943	A	G	SC;MQ	90	89	0.0111111111111111	0.988888888888889	0.0111111111111111
AVAG00009	238973	T	A	PASS	95	95	0	1	0
AVAG00009	238994	A	G	MQ	86	86	0	1	0
AVAG00009	305868	C	T	HapScore;MQ	25	11	0.56	0.44	0.44
AVAG00009	313520	C	T	PASS	129	129	0	1	0
AVAG00009	313539	C	T	PASS	137	137	0	1	0
AVAG00009	313551	T	C	PASS	132	132	0	1	0
AVAG00009	313646	T	C	PASS	153	153	0	1	0
AVAG00009	320759	T	G	MQ	153	153	0	1	0
AVAG00009	320828	A	G	MQ	137	137	0	1	0
AVAG00009	359410	C	T	PASS	209	208	0.00478468899521531	0.995215311004785	0.00478468899521531
AVAG00009	359440	A	G	PASS	220	219	0.00454545454545455	0.995454545454545	0.00454545454545455
AVAG00009	359456	T	C	PASS	222	222	0	1	0
AVAG00009	359545	A	G	PASS	161	161	0	1	0
AVAG00009	365810	T	A	MQ	95	95	0	1	0
AVAG00009	365926	C	T	MQ	105	105	0	1	0
AVAG00009	379019	G	A	MQ	30	30	0	1	0
AVAG00009	402875	T	C	MQ	110	110	0	1	0
AVAG00009	402910	A	G	MQ	89	89	0	1	0
AVAG00009	402966	C	T	MQ	101	101	0	1	0
AVAG00009	426744	T	A	MQ	24	24	0	1	0
AVAG00009	426778	G	T	MQ	56	56	0	1	0
AVAG00009	426801	C	T	MQ	60	60	0	1	0
AVAG00009	445038	A	G	MQ	30	30	0	1	0
AVAG00009	479138	C	A	PASS	200	200	0	1	0
AVAG00009	479149	C	T	PASS	198	198	0	1	0
AVAG00009	479935	G	T	MQ	128	128	0	1	0
AVAG00009	479975	G	A	MQ	94	94	0	1	0
AVAG00009	494413	T	C	MQ	99	99	0	1	0
AVAG00009	494461	C	A	MQ	76	76	0	1	0
AVAG00009	505350	C	T	MQ	118	118	0	1	0
AVAG00009	537335	G	A	PASS	153	153	0	1	0
AVAG00009	548979	T	C	PASS	57	57	0	1	0
AVAG00009	549069	T	G	MQ	14	14	0	1	0
AVAG00009	556965	C	T	PASS	56	52	0.0714285714285714	0.928571428571429	0.0714285714285714
AVAG00009	585071	G	C	badReads;MQ	29	29	0	1	0
AVAG00009	693018	G	A	MQ	61	61	0	1	0
AVAG00009	770124	T	G	MQ	105	105	0	1	0
AVAG00009	770136	C	T	MQ	104	104	0	1	0
AVAG00009	770155	T	C	MQ	109	109	0	1	0
AVAG00009	774742	T	C	MQ	52	52	0	1	0
AVAG00009	774783	C	A	MQ	23	23	0	1	0
AVAG00009	774807	A	G	MQ	16	16	0	1	0
AVAG00009	818386	G	A	MQ	135	134	0.00740740740740741	0.992592592592593	0.00740740740740741
AVAG00010	52084	T	C	MQ;QD;alleleBias	80	9	0.8875	0.1125	0.1125
AVAG00010	52298	G	A	MQ;alleleBias	54	6	0.888888888888889	0.111111111111111	0.111111111111111
AVAG00010	52389	A	G	MQ;alleleBias	54	7	0.87037037037037	0.12962962962963	0.12962962962963
AVAG00010	243535	A	G	MQ;strandBias	28	8	0.714285714285714	0.285714285714286	0.285714285714286
AVAG00010	243606	G	A	MQ	31	10	0.67741935483871	0.32258064516129	0.32258064516129
AVAG00010	243759	T	G	MQ	28	12	0.571428571428571	0.428571428571429	0.428571428571429
AVAG00010	244078	A	G	MQ	25	13	0.48	0.52	0.48
AVAG00010	453216	C	T	MQ	15	5	0.666666666666667	0.333333333333333	0.333333333333333
AVAG00010	453462	A	G	MQ	20	6	0.7	0.3	0.3
AVAG00010	453597	G	A	MQ	34	7	0.794117647058823	0.205882352941176	0.205882352941176
AVAG00010	454208	G	A	MQ	58	19	0.672413793103448	0.327586206896552	0.327586206896552
AVAG00010	454387	C	G	MQ	31	9	0.709677419354839	0.290322580645161	0.290322580645161
AVAG00010	455727	A	G	badReads;MQ	17	8	0.529411764705882	0.470588235294118	0.470588235294118
AVAG00010	456104	C	T	MQ;alleleBias	37	6	0.837837837837838	0.162162162162162	0.162162162162162
AVAG00010	456596	C	T	MQ;alleleBias	50	7	0.86	0.14	0.14
AVAG00010	460043	A	T	MQ	18	6	0.666666666666667	0.333333333333333	0.333333333333333
AVAG00010	515960	T	C	MQ;strandBias	34	11	0.676470588235294	0.323529411764706	0.323529411764706
AVAG00010	521608	T	C	MQ;alleleBias	95	22	0.768421052631579	0.231578947368421	0.231578947368421
AVAG00010	521686	C	T	MQ;strandBias;alleleBias	64	11	0.828125	0.171875	0.171875
AVAG00010	565223	C	T	MQ;alleleBias	54	10	0.814814814814815	0.185185185185185	0.185185185185185
AVAG00010	565234	C	G	MQ	56	15	0.732142857142857	0.267857142857143	0.267857142857143
AVAG00010	575503	G	A	MQ;alleleBias	86	14	0.837209302325581	0.162790697674419	0.162790697674419
AVAG00010	577570	G	A	MQ;strandBias;alleleBias	72	13	0.819444444444444	0.180555555555556	0.180555555555556
AVAG00010	587317	A	G	MQ	18	13	0.277777777777778	0.722222222222222	0.277777777777778
AVAG00010	780943	C	T	MQ	9	9	0	1	0
AVAG00010	790634	G	T	MQ;alleleBias	81	10	0.876543209876543	0.123456790123457	0.123456790123457
AVAG00010	790793	T	C	MQ;alleleBias	112	17	0.848214285714286	0.151785714285714	0.151785714285714
AVAG00010	790915	C	T	MQ	94	29	0.691489361702128	0.308510638297872	0.308510638297872
AVAG00010	791235	C	T	MQ	36	14	0.611111111111111	0.388888888888889	0.388888888888889
AVAG00010	791279	C	T	badReads;MQ	21	8	0.619047619047619	0.380952380952381	0.380952380952381
AVAG00010	899008	A	T	MQ	26	26	0	1	0
AVAG00011	9816	C	T	MQ	87	41	0.528735632183908	0.471264367816092	0.471264367816092
AVAG00011	10298	A	G	MQ;alleleBias	79	10	0.873417721518987	0.126582278481013	0.126582278481013
AVAG00011	76897	C	T	Q20;MQ;QD;alleleBias	55	6	0.890909090909091	0.109090909090909	0.109090909090909
AVAG00011	77148	T	C	MQ;alleleBias	48	8	0.833333333333333	0.166666666666667	0.166666666666667
AVAG00011	90270	A	G	badReads;MQ	22	5	0.772727272727273	0.227272727272727	0.227272727272727
AVAG00011	90838	T	C	MQ;alleleBias	66	16	0.757575757575758	0.242424242424242	0.242424242424242
AVAG00011	184119	T	C	MQ;alleleBias	70	16	0.771428571428571	0.228571428571429	0.228571428571429
AVAG00011	184221	G	T	MQ;alleleBias	101	24	0.762376237623762	0.237623762376238	0.237623762376238
AVAG00011	184271	T	G	MQ;alleleBias	103	25	0.757281553398058	0.242718446601942	0.242718446601942
AVAG00011	184299	C	T	MQ	124	35	0.717741935483871	0.282258064516129	0.282258064516129
AVAG00011	184316	A	G	MQ	120	36	0.7	0.3	0.3
AVAG00011	184376	C	T	MQ;alleleBias	113	30	0.734513274336283	0.265486725663717	0.265486725663717
AVAG00011	184638	C	T	MQ	60	17	0.716666666666667	0.283333333333333	0.283333333333333
AVAG00011	184701	A	G	MQ;alleleBias	45	9	0.8	0.2	0.2
AVAG00011	246893	G	T	MQ;alleleBias	83	15	0.819277108433735	0.180722891566265	0.180722891566265
AVAG00011	246935	G	T	MQ;alleleBias	87	13	0.850574712643678	0.149425287356322	0.149425287356322
AVAG00011	247090	G	C	MQ;alleleBias	54	8	0.851851851851852	0.148148148148148	0.148148148148148
AVAG00011	247103	T	C	MQ;alleleBias	53	9	0.830188679245283	0.169811320754717	0.169811320754717
AVAG00011	247114	T	C	MQ;alleleBias	65	14	0.784615384615385	0.215384615384615	0.215384615384615
AVAG00011	247179	A	G	MQ;alleleBias	80	15	0.8125	0.1875	0.1875
AVAG00011	336005	C	T	MQ	70	27	0.614285714285714	0.385714285714286	0.385714285714286
AVAG00011	336230	T	C	MQ;alleleBias	72	12	0.833333333333333	0.166666666666667	0.166666666666667
AVAG00011	336265	A	G	MQ	85	27	0.682352941176471	0.317647058823529	0.317647058823529
AVAG00011	384506	C	T	MQ	53	32	0.39622641509434	0.60377358490566	0.39622641509434
AVAG00011	384750	G	A	MQ;alleleBias	38	6	0.842105263157895	0.157894736842105	0.157894736842105
AVAG00011	385408	G	C	MQ	66	18	0.727272727272727	0.272727272727273	0.272727272727273
AVAG00011	385509	C	T	MQ	67	23	0.656716417910448	0.343283582089552	0.343283582089552
AVAG00011	385535	A	C	MQ	81	22	0.728395061728395	0.271604938271605	0.271604938271605
AVAG00011	385579	T	A	MQ;alleleBias	66	15	0.772727272727273	0.227272727272727	0.227272727272727
AVAG00011	385960	T	G	MQ	92	28	0.695652173913043	0.304347826086957	0.304347826086957
AVAG00011	385991	A	T	MQ;alleleBias	91	22	0.758241758241758	0.241758241758242	0.241758241758242
AVAG00011	393431	G	T	MQ	59	21	0.644067796610169	0.355932203389831	0.355932203389831
AVAG00011	393515	T	C	MQ	61	25	0.590163934426229	0.409836065573771	0.409836065573771
AVAG00011	393526	G	A	MQ	58	22	0.620689655172414	0.379310344827586	0.379310344827586
AVAG00011	420590	A	G	MQ;alleleBias	110	26	0.763636363636364	0.236363636363636	0.236363636363636
AVAG00011	436104	T	G	MQ;alleleBias	59	12	0.796610169491525	0.203389830508475	0.203389830508475
AVAG00011	436607	C	T	PASS	121	56	0.537190082644628	0.462809917355372	0.462809917355372
AVAG00011	436935	C	T	MQ;strandBias;alleleBias	79	16	0.79746835443038	0.20253164556962	0.20253164556962
AVAG00011	478797	C	G	MQ;alleleBias	41	8	0.804878048780488	0.195121951219512	0.195121951219512
AVAG00011	478852	A	C	MQ	82	28	0.658536585365854	0.341463414634146	0.341463414634146
AVAG00011	478878	G	C	MQ	94	37	0.606382978723404	0.393617021276596	0.393617021276596
AVAG00011	478900	T	G	MQ	102	43	0.57843137254902	0.42156862745098	0.42156862745098
AVAG00011	504200	G	A	MQ;strandBias;alleleBias	42	6	0.857142857142857	0.142857142857143	0.142857142857143
AVAG00011	504260	C	T	MQ;alleleBias	35	7	0.8	0.2	0.2
AVAG00011	515039	T	C	MQ	23	10	0.565217391304348	0.434782608695652	0.434782608695652
AVAG00011	515906	C	T	MQ	41	9	0.780487804878049	0.219512195121951	0.219512195121951
AVAG00011	516188	A	G	MQ	50	13	0.74	0.26	0.26
AVAG00011	516287	T	G	MQ	73	26	0.643835616438356	0.356164383561644	0.356164383561644
AVAG00011	517508	A	G	badReads;MQ	16	7	0.5625	0.4375	0.4375
AVAG00011	630464	T	C	MQ;alleleBias	52	6	0.884615384615385	0.115384615384615	0.115384615384615
AVAG00011	656147	G	A	MQ;alleleBias	53	6	0.886792452830189	0.113207547169811	0.113207547169811
AVAG00011	656188	G	A	MQ;strandBias;alleleBias	52	10	0.807692307692308	0.192307692307692	0.192307692307692
AVAG00011	656249	G	A	MQ;strandBias	57	14	0.754385964912281	0.245614035087719	0.245614035087719
AVAG00011	656359	G	T	MQ;strandBias;alleleBias	61	11	0.819672131147541	0.180327868852459	0.180327868852459
AVAG00011	656371	T	A	MQ;alleleBias	65	13	0.8	0.2	0.2
AVAG00011	656632	T	C	SC;MQ;strandBias;alleleBias	68	7	0.897058823529412	0.102941176470588	0.102941176470588
AVAG00011	699445	A	T	MQ	51	19	0.627450980392157	0.372549019607843	0.372549019607843
AVAG00011	699711	A	G	MQ	79	21	0.734177215189873	0.265822784810127	0.265822784810127
AVAG00011	706277	G	A	MQ	16	7	0.5625	0.4375	0.4375
AVAG00011	706555	A	G	MQ	17	9	0.470588235294118	0.529411764705882	0.470588235294118
AVAG00011	721447	C	T	MQ;strandBias;alleleBias	60	7	0.883333333333333	0.116666666666667	0.116666666666667
AVAG00011	721716	T	C	MQ;alleleBias	38	7	0.815789473684211	0.184210526315789	0.184210526315789
AVAG00011	721802	C	A	MQ;alleleBias	46	6	0.869565217391304	0.130434782608696	0.130434782608696
AVAG00011	721820	A	C	MQ;alleleBias	48	6	0.875	0.125	0.125
AVAG00011	752192	C	T	MQ;strandBias;alleleBias	70	12	0.828571428571429	0.171428571428571	0.171428571428571
AVAG00011	752288	A	C	MQ	76	20	0.736842105263158	0.263157894736842	0.263157894736842
AVAG00011	775132	G	A	MQ	66	34	0.484848484848485	0.515151515151515	0.484848484848485
AVAG00011	775164	G	T	MQ	78	41	0.474358974358974	0.525641025641026	0.474358974358974
AVAG00011	775943	A	G	MQ	109	49	0.55045871559633	0.44954128440367	0.44954128440367
AVAG00011	857102	A	T	MQ	48	12	0.75	0.25	0.25
AVAG00011	857133	C	T	MQ;alleleBias	59	12	0.796610169491525	0.203389830508475	0.203389830508475
AVAG00011	857193	T	C	MQ;alleleBias	39	5	0.871794871794872	0.128205128205128	0.128205128205128
AVAG00012	92954	T	C	MQ;alleleBias	85	8	0.905882352941176	0.0941176470588235	0.0941176470588235
AVAG00012	162028	T	A	MQ	86	24	0.720930232558139	0.27906976744186	0.27906976744186
AVAG00012	167212	G	T	HapScore;MQ	8	7	0.125	0.875	0.125
AVAG00012	167223	T	C	HapScore;MQ	10	7	0.3	0.7	0.3
AVAG00012	167236	C	T	HapScore;MQ	12	10	0.166666666666667	0.833333333333333	0.166666666666667
AVAG00012	167264	G	A	MQ	11	7	0.363636363636364	0.636363636363636	0.363636363636364
AVAG00012	167590	C	A	MQ	13	6	0.538461538461538	0.461538461538462	0.461538461538462
AVAG00012	210675	C	A	badReads;MQ	8	8	0	1	0
AVAG00012	210723	G	A	badReads;MQ	8	8	0	1	0
AVAG00012	210760	G	A	MQ	8	8	0	1	0
AVAG00012	211373	G	T	MQ	100	28	0.72	0.28	0.28
AVAG00012	211409	T	C	MQ	95	27	0.715789473684211	0.284210526315789	0.284210526315789
AVAG00012	212311	G	A	MQ;strandBias;alleleBias	76	15	0.802631578947368	0.197368421052632	0.197368421052632
AVAG00012	212616	A	C	MQ	50	25	0.5	0.5	0.5
AVAG00012	212669	A	G	MQ	61	34	0.442622950819672	0.557377049180328	0.442622950819672
AVAG00012	212803	C	T	PASS	25	13	0.48	0.52	0.48
AVAG00012	212821	T	C	PASS	14	8	0.428571428571429	0.571428571428571	0.428571428571429
AVAG00012	302921	A	G	MQ	25	5	0.8	0.2	0.2
AVAG00012	302957	T	A	MQ	27	6	0.777777777777778	0.222222222222222	0.222222222222222
AVAG00012	303187	G	A	MQ	61	19	0.688524590163934	0.311475409836066	0.311475409836066
AVAG00012	303270	G	A	MQ	61	21	0.655737704918033	0.344262295081967	0.344262295081967
AVAG00012	303297	G	A	MQ	67	18	0.73134328358209	0.26865671641791	0.26865671641791
AVAG00012	303400	G	A	Q20;MQ;QD;alleleBias	67	8	0.880597014925373	0.119402985074627	0.119402985074627
AVAG00012	303421	C	T	MQ;alleleBias	76	12	0.842105263157895	0.157894736842105	0.157894736842105
AVAG00012	303496	T	C	MQ;alleleBias	78	19	0.756410256410256	0.243589743589744	0.243589743589744
AVAG00012	303603	C	A	MQ;strandBias;alleleBias	64	10	0.84375	0.15625	0.15625
AVAG00012	555808	C	T	MQ	34	10	0.705882352941177	0.294117647058824	0.294117647058824
AVAG00012	556040	G	A	MQ	40	13	0.675	0.325	0.325
AVAG00012	556122	G	A	MQ	124	65	0.475806451612903	0.524193548387097	0.475806451612903
AVAG00012	565265	C	T	badReads;MQ	28	10	0.642857142857143	0.357142857142857	0.357142857142857
AVAG00012	565585	T	A	MQ;alleleBias	96	24	0.75	0.25	0.25
AVAG00012	565619	A	G	MQ;alleleBias	113	21	0.814159292035398	0.185840707964602	0.185840707964602
AVAG00012	565692	T	C	MQ;QD;alleleBias	87	9	0.896551724137931	0.103448275862069	0.103448275862069
AVAG00012	579843	C	T	MQ	45	16	0.644444444444444	0.355555555555556	0.355555555555556
AVAG00012	597228	T	A	MQ;alleleBias	91	12	0.868131868131868	0.131868131868132	0.131868131868132
AVAG00012	610354	G	A	MQ;alleleBias	73	10	0.863013698630137	0.136986301369863	0.136986301369863
AVAG00012	610395	A	G	MQ;alleleBias	80	17	0.7875	0.2125	0.2125
AVAG00012	610491	T	G	MQ	73	30	0.589041095890411	0.410958904109589	0.410958904109589
AVAG00012	610587	T	C	MQ;alleleBias	74	12	0.837837837837838	0.162162162162162	0.162162162162162
AVAG00012	610598	C	T	SC;MQ;alleleBias	83	16	0.807228915662651	0.192771084337349	0.192771084337349
AVAG00012	614009	A	T	MQ	91	28	0.692307692307692	0.307692307692308	0.307692307692308
AVAG00012	614061	G	A	MQ	107	33	0.691588785046729	0.308411214953271	0.308411214953271
AVAG00012	614093	G	A	MQ	102	28	0.725490196078431	0.274509803921569	0.274509803921569
AVAG00012	614571	T	G	MQ	78	39	0.5	0.5	0.5
AVAG00012	732414	T	C	MQ;alleleBias	82	15	0.817073170731707	0.182926829268293	0.182926829268293
AVAG00012	784816	A	T	MQ	42	11	0.738095238095238	0.261904761904762	0.261904761904762
AVAG00012	785469	C	T	MQ	64	17	0.734375	0.265625	0.265625
AVAG00012	785777	A	G	MQ;alleleBias	38	6	0.842105263157895	0.157894736842105	0.157894736842105
AVAG00012	787852	G	A	MQ	36	10	0.722222222222222	0.277777777777778	0.277777777777778
AVAG00012	842968	A	T	MQ	23	11	0.521739130434783	0.478260869565217	0.478260869565217
AVAG00013	15642	T	C	MQ	74	20	0.72972972972973	0.27027027027027	0.27027027027027
AVAG00013	18461	G	A	MQ	126	48	0.619047619047619	0.380952380952381	0.380952380952381
AVAG00013	18483	G	A	MQ	122	46	0.622950819672131	0.377049180327869	0.377049180327869
AVAG00013	18593	G	A	MQ;alleleBias	109	22	0.798165137614679	0.201834862385321	0.201834862385321
AVAG00013	18673	A	T	MQ	105	36	0.657142857142857	0.342857142857143	0.342857142857143
AVAG00013	18794	A	G	MQ	102	40	0.607843137254902	0.392156862745098	0.392156862745098
AVAG00013	37220	G	A	MQ;alleleBias	93	20	0.78494623655914	0.21505376344086	0.21505376344086
AVAG00013	37581	A	G	MQ	119	47	0.605042016806723	0.394957983193277	0.394957983193277
AVAG00013	37797	C	G	MQ;alleleBias	100	18	0.82	0.18	0.18
AVAG00013	76113	A	G	MQ	19	5	0.736842105263158	0.263157894736842	0.263157894736842
AVAG00013	76698	C	T	MQ;strandBias	32	10	0.6875	0.3125	0.3125
AVAG00013	206360	A	G	badReads;MQ	13	7	0.461538461538462	0.538461538461538	0.461538461538462
AVAG00013	231073	A	G	MQ	71	20	0.71830985915493	0.28169014084507	0.28169014084507
AVAG00013	231243	C	A	MQ	64	21	0.671875	0.328125	0.328125
AVAG00013	231282	C	T	MQ	56	15	0.732142857142857	0.267857142857143	0.267857142857143
AVAG00013	231319	T	C	MQ	55	16	0.709090909090909	0.290909090909091	0.290909090909091
AVAG00013	231427	G	A	MQ	101	41	0.594059405940594	0.405940594059406	0.405940594059406
AVAG00013	233494	A	C	MQ;alleleBias	90	13	0.855555555555556	0.144444444444444	0.144444444444444
AVAG00013	234417	G	A	PASS	10	5	0.5	0.5	0.5
AVAG00013	303758	T	C	MQ;alleleBias	87	15	0.827586206896552	0.172413793103448	0.172413793103448
AVAG00013	303827	G	T	MQ	84	23	0.726190476190476	0.273809523809524	0.273809523809524
AVAG00013	303904	T	G	MQ	60	15	0.75	0.25	0.25
AVAG00013	304019	G	T	MQ	47	12	0.74468085106383	0.25531914893617	0.25531914893617
AVAG00013	326166	C	T	MQ	91	28	0.692307692307692	0.307692307692308	0.307692307692308
AVAG00013	333552	A	T	Q20;MQ;QD;alleleBias	75	7	0.906666666666667	0.0933333333333333	0.0933333333333333
AVAG00013	333582	T	C	MQ	69	18	0.739130434782609	0.260869565217391	0.260869565217391
AVAG00013	333615	A	G	MQ	94	25	0.734042553191489	0.265957446808511	0.265957446808511
AVAG00013	334379	C	T	MQ	115	35	0.695652173913043	0.304347826086957	0.304347826086957
AVAG00013	352532	A	C	MQ;alleleBias	71	6	0.915492957746479	0.0845070422535211	0.0845070422535211
AVAG00013	453529	T	G	MQ;alleleBias	59	10	0.830508474576271	0.169491525423729	0.169491525423729
AVAG00013	453587	G	A	MQ;alleleBias	59	8	0.864406779661017	0.135593220338983	0.135593220338983
AVAG00013	508852	C	T	MQ	9	9	0	1	0
AVAG00013	535520	T	C	badReads;MQ;alleleBias	32	6	0.8125	0.1875	0.1875
AVAG00013	535558	T	A	MQ;alleleBias	32	6	0.8125	0.1875	0.1875
AVAG00013	582458	T	A	MQ	72	37	0.486111111111111	0.513888888888889	0.486111111111111
AVAG00013	639550	A	T	MQ;alleleBias	58	10	0.827586206896552	0.172413793103448	0.172413793103448
AVAG00013	639583	C	A	MQ;alleleBias	58	10	0.827586206896552	0.172413793103448	0.172413793103448
AVAG00013	689722	G	A	MQ	53	14	0.735849056603774	0.264150943396226	0.264150943396226
AVAG00013	689749	T	A	MQ	39	14	0.641025641025641	0.358974358974359	0.358974358974359
AVAG00013	709174	A	T	MQ;strandBias;alleleBias	56	10	0.821428571428571	0.178571428571429	0.178571428571429
AVAG00013	709228	C	T	MQ	62	20	0.67741935483871	0.32258064516129	0.32258064516129
AVAG00013	709378	T	C	MQ	130	58	0.553846153846154	0.446153846153846	0.446153846153846
AVAG00013	709392	T	G	MQ	126	55	0.563492063492063	0.436507936507937	0.436507936507937
AVAG00013	709579	C	T	MQ	95	35	0.631578947368421	0.368421052631579	0.368421052631579
AVAG00013	709610	T	A	MQ	130	52	0.6	0.4	0.4
AVAG00013	709636	C	T	MQ	132	53	0.598484848484849	0.401515151515151	0.401515151515151
AVAG00013	709730	A	G	MQ;alleleBias	104	24	0.769230769230769	0.230769230769231	0.230769230769231
AVAG00013	803450	A	G	MQ	35	10	0.714285714285714	0.285714285714286	0.285714285714286
AVAG00013	822325	A	G	MQ	34	12	0.647058823529412	0.352941176470588	0.352941176470588
AVAG00013	822425	A	T	MQ	50	13	0.74	0.26	0.26
AVAG00013	822458	A	G	MQ	54	20	0.62962962962963	0.37037037037037	0.37037037037037
AVAG00013	822479	A	C	MQ	63	24	0.619047619047619	0.380952380952381	0.380952380952381
AVAG00013	822638	C	T	MQ	131	49	0.625954198473282	0.374045801526718	0.374045801526718
AVAG00013	822726	T	A	MQ	139	67	0.517985611510791	0.482014388489209	0.482014388489209
AVAG00013	822780	A	G	PASS	129	65	0.496124031007752	0.503875968992248	0.496124031007752
AVAG00013	822843	A	G	PASS	130	64	0.507692307692308	0.492307692307692	0.492307692307692
AVAG00013	822887	A	G	PASS	164	80	0.51219512195122	0.48780487804878	0.48780487804878
AVAG00013	823036	A	G	PASS	137	75	0.452554744525547	0.547445255474453	0.452554744525547
AVAG00013	823112	A	G	PASS	172	100	0.418604651162791	0.581395348837209	0.418604651162791
AVAG00013	823191	A	T	PASS	183	110	0.398907103825137	0.601092896174863	0.398907103825137
AVAG00013	823238	A	T	PASS	129	76	0.410852713178295	0.589147286821705	0.410852713178295
AVAG00013	823316	G	A	MQ	92	53	0.423913043478261	0.576086956521739	0.423913043478261
AVAG00013	823465	T	C	MQ;alleleBias	65	15	0.769230769230769	0.230769230769231	0.230769230769231
AVAG00013	823494	A	C	alleleBias	46	9	0.804347826086957	0.195652173913043	0.195652173913043
AVAG00014	1323	C	T	MQ;alleleBias	73	14	0.808219178082192	0.191780821917808	0.191780821917808
AVAG00014	1350	T	C	MQ;alleleBias	65	12	0.815384615384615	0.184615384615385	0.184615384615385
AVAG00014	1605	A	T	SC;MQ	59	21	0.644067796610169	0.355932203389831	0.355932203389831
AVAG00014	1624	C	T	MQ;strandBias	50	14	0.72	0.28	0.28
AVAG00014	47405	G	A	MQ;strandBias;alleleBias	85	12	0.858823529411765	0.141176470588235	0.141176470588235
AVAG00014	47436	A	G	MQ;alleleBias	95	21	0.778947368421053	0.221052631578947	0.221052631578947
AVAG00014	47700	A	T	MQ;alleleBias	82	18	0.780487804878049	0.219512195121951	0.219512195121951
AVAG00014	47712	C	A	MQ;alleleBias	85	21	0.752941176470588	0.247058823529412	0.247058823529412
AVAG00014	47767	T	C	MQ;alleleBias	83	18	0.783132530120482	0.216867469879518	0.216867469879518
AVAG00014	47814	T	G	MQ;alleleBias	70	16	0.771428571428571	0.228571428571429	0.228571428571429
AVAG00014	47850	A	G	MQ;strandBias;alleleBias	59	9	0.847457627118644	0.152542372881356	0.152542372881356
AVAG00014	51462	C	T	MQ;alleleBias	45	7	0.844444444444444	0.155555555555556	0.155555555555556
AVAG00014	93994	T	C	MQ	158	71	0.550632911392405	0.449367088607595	0.449367088607595
AVAG00014	94542	T	C	PASS	125	63	0.496	0.504	0.496
AVAG00014	95795	A	G	MQ;alleleBias	63	12	0.80952380952381	0.19047619047619	0.19047619047619
AVAG00014	95876	A	T	MQ;alleleBias	74	17	0.77027027027027	0.22972972972973	0.22972972972973
AVAG00014	95922	C	A	MQ;alleleBias	68	15	0.779411764705882	0.220588235294118	0.220588235294118
AVAG00014	95939	T	C	MQ;alleleBias	59	14	0.76271186440678	0.23728813559322	0.23728813559322
AVAG00014	95965	C	T	MQ;alleleBias	49	9	0.816326530612245	0.183673469387755	0.183673469387755
AVAG00014	96311	A	G	MQ	85	28	0.670588235294118	0.329411764705882	0.329411764705882
AVAG00014	96404	G	A	MQ	121	49	0.59504132231405	0.40495867768595	0.40495867768595
AVAG00014	96494	T	G	MQ	61	16	0.737704918032787	0.262295081967213	0.262295081967213
AVAG00014	107838	A	G	MQ	23	9	0.608695652173913	0.391304347826087	0.391304347826087
AVAG00014	107954	T	C	SC;MQ	13	9	0.307692307692308	0.692307692307692	0.307692307692308
AVAG00014	127929	G	A	MQ	103	39	0.621359223300971	0.378640776699029	0.378640776699029
AVAG00014	131489	T	C	MQ	97	31	0.680412371134021	0.319587628865979	0.319587628865979
AVAG00014	131503	G	C	MQ	116	43	0.629310344827586	0.370689655172414	0.370689655172414
AVAG00014	131757	C	T	MQ	63	30	0.523809523809524	0.476190476190476	0.476190476190476
AVAG00014	141889	A	G	MQ	64	34	0.46875	0.53125	0.46875
AVAG00014	142578	T	G	MQ	97	30	0.690721649484536	0.309278350515464	0.309278350515464
AVAG00014	147553	G	T	MQ;alleleBias	57	7	0.87719298245614	0.12280701754386	0.12280701754386
AVAG00014	147882	T	A	MQ;strandBias;alleleBias	69	10	0.855072463768116	0.144927536231884	0.144927536231884
AVAG00014	149445	A	G	MQ	121	44	0.636363636363636	0.363636363636364	0.363636363636364
AVAG00014	149461	A	C	MQ	121	47	0.611570247933884	0.388429752066116	0.388429752066116
AVAG00014	149773	C	A	MQ	43	11	0.744186046511628	0.255813953488372	0.255813953488372
AVAG00014	231887	G	A	MQ	36	11	0.694444444444444	0.305555555555556	0.305555555555556
AVAG00014	231941	A	G	MQ	46	15	0.673913043478261	0.326086956521739	0.326086956521739
AVAG00014	232261	A	G	MQ	71	18	0.746478873239437	0.253521126760563	0.253521126760563
AVAG00014	232272	G	A	MQ	72	18	0.75	0.25	0.25
AVAG00014	232285	C	T	MQ;alleleBias	67	16	0.761194029850746	0.238805970149254	0.238805970149254
AVAG00014	232306	G	A	MQ;strandBias;alleleBias	56	9	0.839285714285714	0.160714285714286	0.160714285714286
AVAG00014	253544	C	A	MQ	68	17	0.75	0.25	0.25
AVAG00014	253598	G	T	MQ	71	18	0.746478873239437	0.253521126760563	0.253521126760563
AVAG00014	270971	C	T	MQ;alleleBias	88	12	0.863636363636364	0.136363636363636	0.136363636363636
AVAG00014	270998	T	C	MQ;alleleBias	98	17	0.826530612244898	0.173469387755102	0.173469387755102
AVAG00014	271048	T	C	MQ;alleleBias	107	19	0.822429906542056	0.177570093457944	0.177570093457944
AVAG00014	271091	T	A	MQ;alleleBias	95	16	0.831578947368421	0.168421052631579	0.168421052631579
AVAG00014	271369	G	A	MQ	67	27	0.597014925373134	0.402985074626866	0.402985074626866
AVAG00014	271407	T	A	MQ;strandBias;alleleBias	53	12	0.773584905660377	0.226415094339623	0.226415094339623
AVAG00014	272490	G	A	MQ;alleleBias	50	9	0.82	0.18	0.18
AVAG00014	272549	T	C	MQ	65	21	0.676923076923077	0.323076923076923	0.323076923076923
AVAG00014	272605	T	C	MQ	78	25	0.67948717948718	0.320512820512821	0.320512820512821
AVAG00014	272703	C	T	MQ;alleleBias	88	19	0.784090909090909	0.215909090909091	0.215909090909091
AVAG00014	272759	T	C	MQ	112	35	0.6875	0.3125	0.3125
AVAG00014	272878	G	C	MQ	138	51	0.630434782608696	0.369565217391304	0.369565217391304
AVAG00014	357675	G	A	MQ;strandBias	69	17	0.753623188405797	0.246376811594203	0.246376811594203
AVAG00014	357697	G	A	MQ	80	21	0.7375	0.2625	0.2625
AVAG00014	357712	C	T	MQ	93	29	0.688172043010753	0.311827956989247	0.311827956989247
AVAG00014	391025	G	A	MQ;alleleBias	54	11	0.796296296296296	0.203703703703704	0.203703703703704
AVAG00014	391074	A	T	SC;MQ;alleleBias	62	11	0.82258064516129	0.17741935483871	0.17741935483871
AVAG00014	391614	G	A	MQ;alleleBias	60	11	0.816666666666667	0.183333333333333	0.183333333333333
AVAG00014	535638	A	G	badReads;MQ	16	5	0.6875	0.3125	0.3125
AVAG00014	578278	C	A	MQ	41	12	0.707317073170732	0.292682926829268	0.292682926829268
AVAG00014	578296	A	T	MQ	35	12	0.657142857142857	0.342857142857143	0.342857142857143
AVAG00014	578555	G	A	MQ	27	8	0.703703703703704	0.296296296296296	0.296296296296296
AVAG00014	602425	A	C	MQ	100	49	0.51	0.49	0.49
AVAG00014	602437	A	G	MQ	97	48	0.505154639175258	0.494845360824742	0.494845360824742
AVAG00014	653963	A	G	MQ;alleleBias	42	9	0.785714285714286	0.214285714285714	0.214285714285714
AVAG00014	656420	T	C	MQ;alleleBias	79	8	0.89873417721519	0.10126582278481	0.10126582278481
AVAG00014	674117	T	C	MQ	102	34	0.666666666666667	0.333333333333333	0.333333333333333
AVAG00014	713115	G	A	MQ;alleleBias	73	15	0.794520547945205	0.205479452054795	0.205479452054795
AVAG00014	721584	G	C	MQ	21	6	0.714285714285714	0.285714285714286	0.285714285714286
AVAG00014	736377	C	T	MQ	88	31	0.647727272727273	0.352272727272727	0.352272727272727
AVAG00014	736905	G	A	MQ	139	45	0.676258992805755	0.323741007194245	0.323741007194245
AVAG00014	736938	A	T	MQ	162	49	0.697530864197531	0.302469135802469	0.302469135802469
AVAG00014	737035	T	A	MQ;alleleBias	101	11	0.891089108910891	0.108910891089109	0.108910891089109
AVAG00014	760086	G	A	MQ	62	29	0.532258064516129	0.467741935483871	0.467741935483871
AVAG00014	760153	T	C	MQ	61	31	0.491803278688525	0.508196721311475	0.491803278688525
AVAG00014	760515	A	G	MQ	61	29	0.524590163934426	0.475409836065574	0.475409836065574
AVAG00014	782460	G	T	MQ	39	10	0.743589743589744	0.256410256410256	0.256410256410256
AVAG00014	782567	T	C	MQ	72	20	0.722222222222222	0.277777777777778	0.277777777777778
AVAG00014	782579	G	C	MQ	67	18	0.73134328358209	0.26865671641791	0.26865671641791
AVAG00014	782606	G	A	MQ;alleleBias	65	15	0.769230769230769	0.230769230769231	0.230769230769231
AVAG00014	782902	A	G	MQ	35	9	0.742857142857143	0.257142857142857	0.257142857142857
AVAG00014	783629	G	A	MQ	46	29	0.369565217391304	0.630434782608696	0.369565217391304
AVAG00014	783665	A	G	MQ	56	36	0.357142857142857	0.642857142857143	0.357142857142857
AVAG00014	784949	A	G	MQ	46	29	0.369565217391304	0.630434782608696	0.369565217391304
AVAG00014	786175	G	A	MQ;alleleBias	33	6	0.818181818181818	0.181818181818182	0.181818181818182
AVAG00014	791901	G	C	MQ	28	15	0.464285714285714	0.535714285714286	0.464285714285714
AVAG00014	798994	A	C	MQ	59	33	0.440677966101695	0.559322033898305	0.440677966101695
AVAG00014	799034	A	G	MQ;alleleBias	89	13	0.853932584269663	0.146067415730337	0.146067415730337
AVAG00014	799046	G	A	MQ;alleleBias	89	13	0.853932584269663	0.146067415730337	0.146067415730337
AVAG00014	802398	A	G	badReads;MQ	29	10	0.655172413793103	0.344827586206897	0.344827586206897
AVAG00014	809937	T	G	MQ	33	11	0.666666666666667	0.333333333333333	0.333333333333333
AVAG00014	813587	T	C	MQ	17	10	0.411764705882353	0.588235294117647	0.411764705882353
AVAG00014	815937	C	A	MQ	15	5	0.666666666666667	0.333333333333333	0.333333333333333
AVAG00014	825661	C	T	MQ	18	10	0.444444444444444	0.555555555555556	0.444444444444444
AVAG00015	88628	G	A	MQ	121	48	0.603305785123967	0.396694214876033	0.396694214876033
AVAG00015	88793	C	T	MQ	81	27	0.666666666666667	0.333333333333333	0.333333333333333
AVAG00015	88896	G	C	MQ	86	34	0.604651162790698	0.395348837209302	0.395348837209302
AVAG00015	88918	C	G	MQ	97	38	0.608247422680412	0.391752577319588	0.391752577319588
AVAG00015	88939	T	G	MQ	96	40	0.583333333333333	0.416666666666667	0.416666666666667
AVAG00015	96886	C	T	MQ	53	25	0.528301886792453	0.471698113207547	0.471698113207547
AVAG00015	97310	C	T	MQ	84	44	0.476190476190476	0.523809523809524	0.476190476190476
AVAG00015	100941	A	G	MQ	65	23	0.646153846153846	0.353846153846154	0.353846153846154
AVAG00015	105500	A	C	MQ	79	31	0.607594936708861	0.392405063291139	0.392405063291139
AVAG00015	105550	G	A	MQ	72	30	0.583333333333333	0.416666666666667	0.416666666666667
AVAG00015	105836	A	G	MQ;alleleBias	87	16	0.816091954022989	0.183908045977011	0.183908045977011
AVAG00015	126582	C	T	MQ;alleleBias	56	9	0.839285714285714	0.160714285714286	0.160714285714286
AVAG00015	126613	A	G	MQ;alleleBias	62	11	0.82258064516129	0.17741935483871	0.17741935483871
AVAG00015	126715	T	C	MQ;alleleBias	49	9	0.816326530612245	0.183673469387755	0.183673469387755
AVAG00015	126915	A	G	MQ	76	22	0.710526315789474	0.289473684210526	0.289473684210526
AVAG00015	152561	T	G	MQ	38	11	0.710526315789474	0.289473684210526	0.289473684210526
AVAG00015	152632	T	C	MQ	70	28	0.6	0.4	0.4
AVAG00015	153179	A	G	MQ	65	30	0.538461538461538	0.461538461538462	0.461538461538462
AVAG00015	157036	A	G	MQ;alleleBias	28	5	0.821428571428571	0.178571428571429	0.178571428571429
AVAG00015	180237	G	A	MQ;strandBias;alleleBias	49	8	0.836734693877551	0.163265306122449	0.163265306122449
AVAG00015	180265	C	T	MQ;strandBias;alleleBias	62	13	0.790322580645161	0.209677419354839	0.209677419354839
AVAG00015	180281	T	C	MQ;alleleBias	75	15	0.8	0.2	0.2
AVAG00015	180293	C	T	MQ;alleleBias	81	17	0.790123456790123	0.209876543209877	0.209876543209877
AVAG00015	180318	A	G	MQ;alleleBias	81	17	0.790123456790123	0.209876543209877	0.209876543209877
AVAG00015	185189	C	T	MQ	124	57	0.540322580645161	0.459677419354839	0.459677419354839
AVAG00015	185206	T	C	MQ	141	68	0.517730496453901	0.482269503546099	0.482269503546099
AVAG00015	185370	G	T	MQ	69	25	0.63768115942029	0.36231884057971	0.36231884057971
AVAG00015	289807	G	C	MQ	54	16	0.703703703703704	0.296296296296296	0.296296296296296
AVAG00015	292685	A	G	MQ	25	6	0.76	0.24	0.24
AVAG00015	292806	G	A	MQ	32	7	0.78125	0.21875	0.21875
AVAG00015	300578	C	T	MQ	71	29	0.591549295774648	0.408450704225352	0.408450704225352
AVAG00015	301421	C	T	MQ	78	32	0.58974358974359	0.41025641025641	0.41025641025641
AVAG00015	302091	C	A	MQ;alleleBias	62	13	0.790322580645161	0.209677419354839	0.209677419354839
AVAG00015	302755	C	T	SC;MQ	62	26	0.580645161290323	0.419354838709677	0.419354838709677
AVAG00015	302848	A	G	MQ	42	20	0.523809523809524	0.476190476190476	0.476190476190476
AVAG00015	720208	T	C	SC;MQ	43	13	0.697674418604651	0.302325581395349	0.302325581395349
AVAG00015	760434	A	G	MQ	40	9	0.775	0.225	0.225
AVAG00015	760478	G	T	MQ	41	10	0.75609756097561	0.24390243902439	0.24390243902439
AVAG00015	760635	T	C	MQ	49	13	0.73469387755102	0.26530612244898	0.26530612244898
AVAG00015	760892	A	G	MQ;alleleBias	60	11	0.816666666666667	0.183333333333333	0.183333333333333
AVAG00015	760941	T	C	MQ;alleleBias	87	22	0.747126436781609	0.252873563218391	0.252873563218391
AVAG00015	761093	T	A	MQ;strandBias;alleleBias	72	11	0.847222222222222	0.152777777777778	0.152777777777778
AVAG00016	53557	G	A	MQ;alleleBias	49	9	0.816326530612245	0.183673469387755	0.183673469387755
AVAG00016	53581	A	T	MQ	40	9	0.775	0.225	0.225
AVAG00016	58043	G	A	MQ;strandBias	37	15	0.594594594594595	0.405405405405405	0.405405405405405
AVAG00016	91097	T	C	MQ;alleleBias	77	17	0.779220779220779	0.220779220779221	0.220779220779221
AVAG00016	91398	T	C	MQ	47	22	0.531914893617021	0.468085106382979	0.468085106382979
AVAG00016	94725	G	A	MQ	74	24	0.675675675675676	0.324324324324324	0.324324324324324
AVAG00016	94768	C	T	MQ	73	22	0.698630136986301	0.301369863013699	0.301369863013699
AVAG00016	94809	A	T	MQ	87	34	0.609195402298851	0.390804597701149	0.390804597701149
AVAG00016	95034	A	G	MQ	77	23	0.701298701298701	0.298701298701299	0.298701298701299
AVAG00016	95171	A	G	MQ;alleleBias	87	22	0.747126436781609	0.252873563218391	0.252873563218391
AVAG00016	95198	A	G	MQ;alleleBias	76	16	0.789473684210526	0.210526315789474	0.210526315789474
AVAG00016	95224	T	C	Q20;MQ;QD;alleleBias	72	7	0.902777777777778	0.0972222222222222	0.0972222222222222
AVAG00016	282211	G	A	MQ;alleleBias	43	6	0.86046511627907	0.13953488372093	0.13953488372093
AVAG00016	282224	G	C	MQ;alleleBias	40	5	0.875	0.125	0.125
AVAG00016	282255	T	C	MQ	50	12	0.76	0.24	0.24
AVAG00016	282340	C	T	MQ;strandBias	71	25	0.647887323943662	0.352112676056338	0.352112676056338
AVAG00016	282383	A	G	MQ	60	24	0.6	0.4	0.4
AVAG00016	282410	C	A	MQ	52	18	0.653846153846154	0.346153846153846	0.346153846153846
AVAG00016	282435	A	G	MQ	56	17	0.696428571428571	0.303571428571429	0.303571428571429
AVAG00016	282456	C	G	MQ	53	15	0.716981132075472	0.283018867924528	0.283018867924528
AVAG00016	282468	A	G	MQ	47	12	0.74468085106383	0.25531914893617	0.25531914893617
AVAG00016	282481	T	G	MQ	46	11	0.760869565217391	0.239130434782609	0.239130434782609
AVAG00016	282518	T	G	MQ	45	11	0.755555555555556	0.244444444444444	0.244444444444444
AVAG00016	282694	C	A	MQ;alleleBias	42	9	0.785714285714286	0.214285714285714	0.214285714285714
AVAG00016	387692	C	A	MQ	46	21	0.543478260869565	0.456521739130435	0.456521739130435
AVAG00016	446920	G	A	MQ;alleleBias	46	10	0.782608695652174	0.217391304347826	0.217391304347826
AVAG00016	446976	A	C	MQ;strandBias;alleleBias	50	6	0.88	0.12	0.12
AVAG00016	495063	C	T	MQ;alleleBias	46	6	0.869565217391304	0.130434782608696	0.130434782608696
AVAG00016	495686	G	A	MQ	33	11	0.666666666666667	0.333333333333333	0.333333333333333
AVAG00016	804920	T	C	MQ;alleleBias	68	10	0.852941176470588	0.147058823529412	0.147058823529412
AVAG00016	804975	G	A	MQ;alleleBias	80	13	0.8375	0.1625	0.1625
AVAG00016	805228	T	C	MQ;alleleBias	73	11	0.849315068493151	0.150684931506849	0.150684931506849
AVAG00016	805297	G	A	MQ;alleleBias	76	10	0.868421052631579	0.131578947368421	0.131578947368421
AVAG00017	18305	A	C	MQ	60	34	0.433333333333333	0.566666666666667	0.433333333333333
AVAG00017	18356	G	A	MQ	66	23	0.651515151515151	0.348484848484849	0.348484848484849
AVAG00017	18384	C	T	MQ;alleleBias	58	12	0.793103448275862	0.206896551724138	0.206896551724138
AVAG00017	453616	A	G	MQ	36	15	0.583333333333333	0.416666666666667	0.416666666666667
AVAG00017	453867	G	T	MQ;strandBias;alleleBias	51	7	0.862745098039216	0.137254901960784	0.137254901960784
AVAG00017	453899	C	T	MQ;strandBias;alleleBias	48	7	0.854166666666667	0.145833333333333	0.145833333333333
AVAG00017	456327	G	T	MQ	73	26	0.643835616438356	0.356164383561644	0.356164383561644
AVAG00017	456381	G	T	MQ	89	35	0.606741573033708	0.393258426966292	0.393258426966292
AVAG00017	471549	A	C	MQ;strandBias;alleleBias	74	9	0.878378378378378	0.121621621621622	0.121621621621622
AVAG00017	471593	T	G	MQ;QD;alleleBias;strandBias	89	9	0.898876404494382	0.101123595505618	0.101123595505618
AVAG00017	471620	T	C	MQ;QD;alleleBias;strandBias	75	9	0.88	0.12	0.12
AVAG00017	471793	C	T	MQ;strandBias;alleleBias	64	8	0.875	0.125	0.125
AVAG00017	471864	C	T	MQ;strandBias;alleleBias	57	9	0.842105263157895	0.157894736842105	0.157894736842105
AVAG00017	471886	T	C	MQ;strandBias;alleleBias	65	9	0.861538461538462	0.138461538461538	0.138461538461538
AVAG00017	553851	C	T	MQ	102	50	0.509803921568627	0.490196078431373	0.490196078431373
AVAG00017	554142	C	T	MQ	123	47	0.617886178861789	0.382113821138211	0.382113821138211
AVAG00017	554186	C	T	MQ	114	38	0.666666666666667	0.333333333333333	0.333333333333333
AVAG00017	571928	A	G	MQ;alleleBias	100	15	0.85	0.15	0.15
AVAG00017	571946	T	C	MQ;alleleBias	101	21	0.792079207920792	0.207920792079208	0.207920792079208
AVAG00017	572035	C	T	MQ	77	31	0.597402597402597	0.402597402597403	0.402597402597403
AVAG00017	572372	G	A	MQ	34	11	0.676470588235294	0.323529411764706	0.323529411764706
AVAG00017	642653	C	A	MQ;alleleBias	97	17	0.824742268041237	0.175257731958763	0.175257731958763
AVAG00017	642706	T	C	MQ	144	55	0.618055555555556	0.381944444444444	0.381944444444444
AVAG00017	642909	T	C	MQ;alleleBias	104	23	0.778846153846154	0.221153846153846	0.221153846153846
AVAG00017	685954	C	A	PASS	23	16	0.304347826086957	0.695652173913043	0.304347826086957
AVAG00017	686431	G	A	MQ	27	15	0.444444444444444	0.555555555555556	0.444444444444444
AVAG00018	151367	T	G	MQ;alleleBias	57	8	0.859649122807018	0.140350877192982	0.140350877192982
AVAG00018	151678	C	G	MQ;alleleBias	55	8	0.854545454545454	0.145454545454545	0.145454545454545
AVAG00018	319390	A	G	MQ;alleleBias	49	7	0.857142857142857	0.142857142857143	0.142857142857143
AVAG00018	319617	T	C	MQ;alleleBias	41	6	0.853658536585366	0.146341463414634	0.146341463414634
AVAG00018	319676	C	T	MQ	30	17	0.433333333333333	0.566666666666667	0.433333333333333
AVAG00018	319699	T	C	SC;MQ	28	18	0.357142857142857	0.642857142857143	0.357142857142857
AVAG00018	319761	G	A	MQ	32	10	0.6875	0.3125	0.3125
AVAG00018	319787	A	G	MQ;alleleBias	32	5	0.84375	0.15625	0.15625
AVAG00018	355176	A	T	MQ	47	22	0.531914893617021	0.468085106382979	0.468085106382979
AVAG00018	481666	T	A	MQ;alleleBias	76	13	0.828947368421053	0.171052631578947	0.171052631578947
AVAG00018	481737	G	A	MQ;alleleBias	80	13	0.8375	0.1625	0.1625
AVAG00018	602920	G	A	MQ	41	41	0	1	0
AVAG00018	602932	C	T	MQ	40	40	0	1	0
AVAG00018	672375	T	C	MQ	81	27	0.666666666666667	0.333333333333333	0.333333333333333
AVAG00018	771908	T	C	MQ	15	12	0.2	0.8	0.2
AVAG00019	82002	G	A	PASS	32	21	0.34375	0.65625	0.34375
AVAG00019	118971	A	G	badReads;MQ	23	9	0.608695652173913	0.391304347826087	0.391304347826087
AVAG00019	233666	G	T	MQ;strandBias	88	34	0.613636363636364	0.386363636363636	0.386363636363636
AVAG00019	249685	G	A	MQ	155	47	0.696774193548387	0.303225806451613	0.303225806451613
AVAG00019	252529	A	T	MQ	56	28	0.5	0.5	0.5
AVAG00019	356931	C	T	badReads;MQ	15	6	0.6	0.4	0.4
AVAG00019	366720	T	A	MQ;alleleBias	87	20	0.770114942528736	0.229885057471264	0.229885057471264
AVAG00019	369428	G	C	MQ;alleleBias	56	8	0.857142857142857	0.142857142857143	0.142857142857143
AVAG00019	386273	A	G	MQ	22	15	0.318181818181818	0.681818181818182	0.318181818181818
AVAG00019	386293	T	G	MQ	22	14	0.363636363636364	0.636363636363636	0.363636363636364
AVAG00019	386332	A	G	MQ;strandBias	25	9	0.64	0.36	0.36
AVAG00019	420149	T	A	MQ;alleleBias	80	9	0.8875	0.1125	0.1125
AVAG00019	420162	G	A	MQ;strandBias;alleleBias	79	10	0.873417721518987	0.126582278481013	0.126582278481013
AVAG00019	420186	T	A	MQ;strandBias;alleleBias	87	12	0.862068965517241	0.137931034482759	0.137931034482759
AVAG00019	420214	A	T	MQ;strandBias;alleleBias	97	12	0.876288659793814	0.123711340206186	0.123711340206186
AVAG00019	420239	A	G	MQ;QD;alleleBias;strandBias	89	12	0.865168539325843	0.134831460674157	0.134831460674157
AVAG00019	420504	A	G	MQ;alleleBias	58	12	0.793103448275862	0.206896551724138	0.206896551724138
AVAG00019	435286	G	A	MQ;QD;alleleBias	67	7	0.895522388059702	0.104477611940299	0.104477611940299
AVAG00019	435342	G	C	Q20;MQ;QD;alleleBias	73	7	0.904109589041096	0.0958904109589041	0.0958904109589041
AVAG00019	436125	G	A	MQ	53	18	0.660377358490566	0.339622641509434	0.339622641509434
AVAG00019	436482	C	T	MQ	38	15	0.605263157894737	0.394736842105263	0.394736842105263
AVAG00019	562072	A	G	MQ	33	8	0.757575757575758	0.242424242424242	0.242424242424242
AVAG00019	562252	A	G	MQ	103	32	0.689320388349515	0.310679611650485	0.310679611650485
AVAG00019	562276	C	T	MQ	100	27	0.73	0.27	0.27
AVAG00019	562312	A	C	MQ;alleleBias	78	13	0.833333333333333	0.166666666666667	0.166666666666667
AVAG00019	562353	T	C	MQ	71	18	0.746478873239437	0.253521126760563	0.253521126760563
AVAG00019	562424	G	A	MQ	87	32	0.632183908045977	0.367816091954023	0.367816091954023
AVAG00019	562592	G	T	MQ;alleleBias	81	8	0.901234567901235	0.0987654320987654	0.0987654320987654
AVAG00019	563514	A	T	MQ;alleleBias	99	17	0.828282828282828	0.171717171717172	0.171717171717172
AVAG00019	563685	C	T	MQ;alleleBias	79	11	0.860759493670886	0.139240506329114	0.139240506329114
AVAG00019	627031	G	A	MQ	29	7	0.758620689655172	0.241379310344828	0.241379310344828
AVAG00019	627898	T	A	MQ;strandBias;alleleBias	76	10	0.868421052631579	0.131578947368421	0.131578947368421
AVAG00019	679764	A	C	MQ	17	17	0	1	0
AVAG00019	710449	C	T	MQ	76	20	0.736842105263158	0.263157894736842	0.263157894736842
AVAG00019	710552	G	A	MQ;strandBias;alleleBias	63	10	0.841269841269841	0.158730158730159	0.158730158730159
AVAG00019	761212	G	C	MQ	37	22	0.405405405405405	0.594594594594595	0.405405405405405
AVAG00019	761230	G	T	MQ	44	28	0.363636363636364	0.636363636363636	0.363636363636364
AVAG00019	761264	G	A	MQ	44	27	0.386363636363636	0.613636363636364	0.386363636363636
AVAG00020	8876	T	C	MQ;alleleBias	114	29	0.745614035087719	0.254385964912281	0.254385964912281
AVAG00020	8891	T	C	MQ;alleleBias	110	29	0.736363636363636	0.263636363636364	0.263636363636364
AVAG00020	8933	G	A	MQ	102	30	0.705882352941177	0.294117647058824	0.294117647058824
AVAG00020	9269	G	A	MQ	51	13	0.745098039215686	0.254901960784314	0.254901960784314
AVAG00020	66522	C	T	MQ;alleleBias	64	6	0.90625	0.09375	0.09375
AVAG00020	66535	G	A	MQ;alleleBias	66	6	0.909090909090909	0.0909090909090909	0.0909090909090909
AVAG00020	80544	A	T	MQ;alleleBias	82	5	0.939024390243902	0.0609756097560976	0.0609756097560976
AVAG00020	538743	A	G	MQ	67	18	0.73134328358209	0.26865671641791	0.26865671641791
AVAG00020	538813	C	T	MQ	86	41	0.523255813953488	0.476744186046512	0.476744186046512
AVAG00020	539335	A	C	MQ	51	16	0.686274509803922	0.313725490196078	0.313725490196078
AVAG00020	539387	T	G	MQ	68	25	0.632352941176471	0.367647058823529	0.367647058823529
AVAG00020	539511	T	C	MQ	46	14	0.695652173913043	0.304347826086957	0.304347826086957
AVAG00020	718182	T	C	MQ	9	6	0.333333333333333	0.666666666666667	0.333333333333333
AVAG00020	718196	A	G	MQ	9	6	0.333333333333333	0.666666666666667	0.333333333333333
AVAG00020	718254	G	A	MQ	10	6	0.4	0.6	0.4
AVAG00020	718272	T	C	MQ	9	5	0.444444444444444	0.555555555555556	0.444444444444444
AVAG00021	54391	G	T	MQ	59	22	0.627118644067797	0.372881355932203	0.372881355932203
AVAG00021	54486	A	T	SC;MQ	67	25	0.626865671641791	0.373134328358209	0.373134328358209
AVAG00021	54508	T	C	MQ	72	27	0.625	0.375	0.375
AVAG00021	54575	A	T	MQ	82	34	0.585365853658537	0.414634146341463	0.414634146341463
AVAG00021	54775	A	G	MQ	37	13	0.648648648648649	0.351351351351351	0.351351351351351
AVAG00021	201177	A	C	MQ	41	15	0.634146341463415	0.365853658536585	0.365853658536585
AVAG00021	238467	A	T	MQ	8	7	0.125	0.875	0.125
AVAG00021	244345	T	C	MQ	49	34	0.306122448979592	0.693877551020408	0.306122448979592
AVAG00021	291969	G	A	MQ	51	18	0.647058823529412	0.352941176470588	0.352941176470588
AVAG00021	335074	T	C	SC;MQ	57	25	0.56140350877193	0.43859649122807	0.43859649122807
AVAG00021	335577	T	C	MQ	33	13	0.606060606060606	0.393939393939394	0.393939393939394
AVAG00021	455734	T	G	MQ	62	28	0.548387096774194	0.451612903225806	0.451612903225806
AVAG00021	456125	C	T	MQ	74	28	0.621621621621622	0.378378378378378	0.378378378378378
AVAG00021	456328	G	A	MQ	88	24	0.727272727272727	0.272727272727273	0.272727272727273
AVAG00021	532425	G	A	MQ;alleleBias	76	7	0.907894736842105	0.0921052631578947	0.0921052631578947
AVAG00021	532438	T	C	MQ;alleleBias	79	7	0.911392405063291	0.0886075949367089	0.0886075949367089
AVAG00021	532465	C	T	MQ;alleleBias	86	15	0.825581395348837	0.174418604651163	0.174418604651163
AVAG00021	532545	A	T	MQ	110	38	0.654545454545455	0.345454545454545	0.345454545454545
AVAG00021	532628	A	G	MQ	120	38	0.683333333333333	0.316666666666667	0.316666666666667
AVAG00021	532838	T	C	MQ	101	42	0.584158415841584	0.415841584158416	0.415841584158416
AVAG00021	583310	C	A	MQ;strandBias	27	13	0.518518518518518	0.481481481481481	0.481481481481481
AVAG00021	605280	A	G	MQ	48	11	0.770833333333333	0.229166666666667	0.229166666666667
AVAG00021	605396	G	A	MQ	67	17	0.746268656716418	0.253731343283582	0.253731343283582
AVAG00021	605620	A	G	MQ	55	27	0.509090909090909	0.490909090909091	0.490909090909091
AVAG00021	625863	G	A	MQ	8	5	0.375	0.625	0.375
AVAG00021	625889	T	C	MQ	9	8	0.111111111111111	0.888888888888889	0.111111111111111
AVAG00021	744814	T	A	badReads;MQ	10	7	0.3	0.7	0.3
AVAG00021	744933	A	G	MQ	13	5	0.615384615384615	0.384615384615385	0.384615384615385
AVAG00021	745351	T	C	MQ;strandBias;alleleBias	38	5	0.868421052631579	0.131578947368421	0.131578947368421
AVAG00022	6214	C	T	MQ;alleleBias	45	6	0.866666666666667	0.133333333333333	0.133333333333333
AVAG00022	6228	C	A	MQ;alleleBias	43	6	0.86046511627907	0.13953488372093	0.13953488372093
AVAG00022	6263	T	C	MQ;alleleBias	53	10	0.811320754716981	0.188679245283019	0.188679245283019
AVAG00022	6341	A	G	SC;MQ;alleleBias	67	9	0.865671641791045	0.134328358208955	0.134328358208955
AVAG00022	6352	C	A	MQ;alleleBias	66	9	0.863636363636364	0.136363636363636	0.136363636363636
AVAG00022	140042	G	T	SC;MQ	37	15	0.594594594594595	0.405405405405405	0.405405405405405
AVAG00022	171591	T	C	MQ;alleleBias	70	13	0.814285714285714	0.185714285714286	0.185714285714286
AVAG00022	171617	G	A	MQ	72	18	0.75	0.25	0.25
AVAG00022	171629	C	T	MQ	72	19	0.736111111111111	0.263888888888889	0.263888888888889
AVAG00022	171963	A	G	MQ	67	24	0.641791044776119	0.358208955223881	0.358208955223881
AVAG00022	172003	C	T	MQ	59	16	0.728813559322034	0.271186440677966	0.271186440677966
AVAG00022	172057	C	T	MQ;alleleBias	50	7	0.86	0.14	0.14
AVAG00022	207328	T	C	MQ;alleleBias	41	7	0.829268292682927	0.170731707317073	0.170731707317073
AVAG00022	351846	A	G	MQ	18	8	0.555555555555556	0.444444444444444	0.444444444444444
AVAG00022	351963	C	T	MQ	12	6	0.5	0.5	0.5
AVAG00022	352065	G	A	MQ	15	11	0.266666666666667	0.733333333333333	0.266666666666667
AVAG00022	368733	C	T	MQ	100	34	0.66	0.34	0.34
AVAG00022	368994	G	A	MQ;alleleBias	128	33	0.7421875	0.2578125	0.2578125
AVAG00022	369051	A	G	MQ;alleleBias	113	24	0.787610619469027	0.212389380530973	0.212389380530973
AVAG00022	369067	C	T	MQ;alleleBias	104	16	0.846153846153846	0.153846153846154	0.153846153846154
AVAG00022	495740	G	A	MQ	43	10	0.767441860465116	0.232558139534884	0.232558139534884
AVAG00022	498333	C	T	MQ;alleleBias	78	17	0.782051282051282	0.217948717948718	0.217948717948718
AVAG00022	511160	A	G	MQ	38	9	0.763157894736842	0.236842105263158	0.236842105263158
AVAG00022	511200	C	T	MQ	39	10	0.743589743589744	0.256410256410256	0.256410256410256
AVAG00022	519330	T	C	MQ;alleleBias	78	15	0.807692307692308	0.192307692307692	0.192307692307692
AVAG00022	519454	A	G	MQ	98	38	0.612244897959184	0.387755102040816	0.387755102040816
AVAG00022	560536	G	A	MQ;QD;alleleBias	69	7	0.898550724637681	0.101449275362319	0.101449275362319
AVAG00022	574418	T	A	MQ;alleleBias	72	13	0.819444444444444	0.180555555555556	0.180555555555556
AVAG00022	589545	A	C	MQ	64	17	0.734375	0.265625	0.265625
AVAG00022	589828	T	C	MQ	74	24	0.675675675675676	0.324324324324324	0.324324324324324
AVAG00022	589889	C	A	MQ;strandBias;alleleBias	52	7	0.865384615384615	0.134615384615385	0.134615384615385
AVAG00022	590023	C	A	MQ;strandBias;alleleBias	74	9	0.878378378378378	0.121621621621622	0.121621621621622
AVAG00022	628580	C	T	PASS	183	94	0.486338797814208	0.513661202185792	0.486338797814208
AVAG00022	651042	A	G	Q20;MQ;QD;alleleBias	50	5	0.9	0.1	0.1
AVAG00023	104483	T	C	MQ;alleleBias	55	5	0.909090909090909	0.0909090909090909	0.0909090909090909
AVAG00023	104495	A	G	MQ;alleleBias	52	5	0.903846153846154	0.0961538461538462	0.0961538461538462
AVAG00023	231468	T	G	Q20;MQ;QD;alleleBias	61	6	0.901639344262295	0.0983606557377049	0.0983606557377049
AVAG00023	231508	G	A	MQ;alleleBias	67	9	0.865671641791045	0.134328358208955	0.134328358208955
AVAG00023	231606	G	A	MQ;alleleBias	75	15	0.8	0.2	0.2
AVAG00023	231636	A	G	MQ;alleleBias	74	11	0.851351351351351	0.148648648648649	0.148648648648649
AVAG00023	231657	C	T	MQ;alleleBias	71	9	0.873239436619718	0.126760563380282	0.126760563380282
AVAG00023	231907	T	C	MQ;alleleBias	80	12	0.85	0.15	0.15
AVAG00023	231922	A	G	MQ;alleleBias	80	9	0.8875	0.1125	0.1125
AVAG00023	391475	T	A	MQ;alleleBias	71	16	0.774647887323944	0.225352112676056	0.225352112676056
AVAG00023	459627	C	T	MQ;alleleBias	76	15	0.802631578947368	0.197368421052632	0.197368421052632
AVAG00023	459648	T	C	MQ;alleleBias	73	17	0.767123287671233	0.232876712328767	0.232876712328767
AVAG00023	459662	G	A	MQ	65	17	0.738461538461539	0.261538461538462	0.261538461538462
AVAG00023	459717	A	G	MQ	69	22	0.681159420289855	0.318840579710145	0.318840579710145
AVAG00023	460001	C	T	MQ;alleleBias	78	19	0.756410256410256	0.243589743589744	0.243589743589744
AVAG00023	460022	G	A	MQ;alleleBias	70	16	0.771428571428571	0.228571428571429	0.228571428571429
AVAG00023	460040	C	A	MQ;alleleBias	61	11	0.819672131147541	0.180327868852459	0.180327868852459
AVAG00023	468826	A	T	MQ;strandBias	51	12	0.764705882352941	0.235294117647059	0.235294117647059
AVAG00023	468842	T	G	MQ;strandBias;alleleBias	64	13	0.796875	0.203125	0.203125
AVAG00023	474384	T	A	MQ	64	25	0.609375	0.390625	0.390625
AVAG00023	487091	C	T	MQ;strandBias;alleleBias	59	8	0.864406779661017	0.135593220338983	0.135593220338983
AVAG00023	487370	C	T	MQ;strandBias;alleleBias	51	8	0.843137254901961	0.156862745098039	0.156862745098039
AVAG00023	498183	T	C	badReads;MQ	30	26	0.133333333333333	0.866666666666667	0.133333333333333
AVAG00023	498472	C	A	MQ;alleleBias	65	7	0.892307692307692	0.107692307692308	0.107692307692308
AVAG00023	500351	C	G	MQ	49	15	0.693877551020408	0.306122448979592	0.306122448979592
AVAG00023	500516	T	C	SC;MQ	23	7	0.695652173913043	0.304347826086957	0.304347826086957
AVAG00023	500683	G	A	MQ	28	8	0.714285714285714	0.285714285714286	0.285714285714286
AVAG00023	512022	A	G	MQ;strandBias;alleleBias	78	15	0.807692307692308	0.192307692307692	0.192307692307692
AVAG00023	512305	A	C	MQ	45	14	0.688888888888889	0.311111111111111	0.311111111111111
AVAG00023	512347	G	A	MQ	46	13	0.717391304347826	0.282608695652174	0.282608695652174
AVAG00023	515954	T	C	MQ	29	6	0.793103448275862	0.206896551724138	0.206896551724138
AVAG00023	515970	G	A	MQ	29	6	0.793103448275862	0.206896551724138	0.206896551724138
AVAG00023	515985	A	G	MQ	33	7	0.787878787878788	0.212121212121212	0.212121212121212
AVAG00023	515997	G	A	MQ	33	9	0.727272727272727	0.272727272727273	0.272727272727273
AVAG00023	516287	A	G	MQ;strandBias	40	9	0.775	0.225	0.225
AVAG00023	564890	T	C	MQ;alleleBias	105	19	0.819047619047619	0.180952380952381	0.180952380952381
AVAG00023	564903	A	G	MQ;alleleBias	100	19	0.81	0.19	0.19
AVAG00023	565235	C	A	MQ	66	25	0.621212121212121	0.378787878787879	0.378787878787879
AVAG00023	565254	A	G	SC;MQ	71	25	0.647887323943662	0.352112676056338	0.352112676056338
AVAG00023	673236	T	C	MQ;strandBias	65	26	0.6	0.4	0.4
AVAG00023	696101	C	T	MQ	27	13	0.518518518518518	0.481481481481481	0.481481481481481
AVAG00023	696120	G	A	MQ	32	20	0.375	0.625	0.375
AVAG00023	696425	A	C	MQ;strandBias;alleleBias	59	12	0.796610169491525	0.203389830508475	0.203389830508475
AVAG00024	3723	G	A	MQ	14	7	0.5	0.5	0.5
AVAG00024	3772	T	C	MQ	24	10	0.583333333333333	0.416666666666667	0.416666666666667
AVAG00024	3816	C	G	MQ	24	8	0.666666666666667	0.333333333333333	0.333333333333333
AVAG00024	11274	C	G	badReads;MQ	6	6	0	1	0
AVAG00024	11399	A	G	badReads;MQ	10	10	0	1	0
AVAG00024	11436	A	G	badReads;MQ	10	10	0	1	0
AVAG00024	11468	A	G	badReads;MQ	17	17	0	1	0
AVAG00024	11481	T	C	badReads;MQ	19	19	0	1	0
AVAG00024	11528	A	G	MQ	20	20	0	1	0
AVAG00024	50454	A	G	PASS	68	67	0.0147058823529412	0.985294117647059	0.0147058823529412
AVAG00024	50511	T	C	PASS	51	51	0	1	0
AVAG00024	50556	G	A	PASS	25	25	0	1	0
AVAG00024	53947	T	G	MQ	108	108	0	1	0
AVAG00024	53992	A	T	MQ	108	108	0	1	0
AVAG00024	69296	G	A	MQ	25	25	0	1	0
AVAG00024	87599	G	A	MQ	138	138	0	1	0
AVAG00024	123590	A	G	MQ	86	86	0	1	0
AVAG00024	176751	A	T	MQ	117	117	0	1	0
AVAG00024	177535	A	T	MQ	104	104	0	1	0
AVAG00024	177556	C	A	MQ	86	85	0.0116279069767442	0.988372093023256	0.0116279069767442
AVAG00024	177575	G	A	MQ	69	69	0	1	0
AVAG00024	177586	T	C	MQ	65	65	0	1	0
AVAG00024	322300	T	C	PASS	94	94	0	1	0
AVAG00024	322313	C	T	PASS	82	82	0	1	0
AVAG00024	322333	T	C	PASS	71	71	0	1	0
AVAG00024	368749	T	A	MQ	82	82	0	1	0
AVAG00024	378809	T	A	MQ	140	140	0	1	0
AVAG00024	402527	A	T	PASS	319	319	0	1	0
AVAG00024	402551	T	A	PASS	344	344	0	1	0
AVAG00024	402570	G	A	PASS	327	327	0	1	0
AVAG00024	404593	G	A	PASS	84	84	0	1	0
AVAG00024	411147	G	A	MQ	97	97	0	1	0
AVAG00024	429056	C	A	alleleBias	52	8	0.846153846153846	0.153846153846154	0.153846153846154
AVAG00024	451568	T	C	badReads;MQ	15	15	0	1	0
AVAG00024	460960	G	A	MQ	99	98	0.0101010101010101	0.98989898989899	0.0101010101010101
AVAG00024	461015	A	G	MQ	136	135	0.00735294117647059	0.992647058823529	0.00735294117647059
AVAG00024	465288	C	T	alleleBias	44	7	0.840909090909091	0.159090909090909	0.159090909090909
AVAG00024	487827	T	A	MQ	6	6	0	1	0
AVAG00024	502176	T	G	MQ;alleleBias	80	6	0.925	0.075	0.075
AVAG00024	502218	T	C	MQ;alleleBias	99	19	0.808080808080808	0.191919191919192	0.191919191919192
AVAG00024	502284	C	T	MQ;alleleBias	100	22	0.78	0.22	0.22
AVAG00024	502338	G	A	MQ	64	16	0.75	0.25	0.25
AVAG00024	502473	G	A	MQ	43	14	0.674418604651163	0.325581395348837	0.325581395348837
AVAG00024	502491	G	A	MQ	48	16	0.666666666666667	0.333333333333333	0.333333333333333
AVAG00024	566247	C	T	MQ	56	56	0	1	0
AVAG00024	570081	C	T	MQ;alleleBias	128	30	0.765625	0.234375	0.234375
AVAG00024	570329	G	T	MQ;alleleBias	72	10	0.861111111111111	0.138888888888889	0.138888888888889
AVAG00024	570376	A	C	MQ;alleleBias	87	14	0.839080459770115	0.160919540229885	0.160919540229885
AVAG00024	570425	A	G	MQ;alleleBias	66	12	0.818181818181818	0.181818181818182	0.181818181818182
AVAG00024	570749	T	C	MQ;alleleBias	59	13	0.779661016949153	0.220338983050847	0.220338983050847
AVAG00024	570796	C	T	MQ	69	17	0.753623188405797	0.246376811594203	0.246376811594203
AVAG00024	570815	A	C	MQ	63	18	0.714285714285714	0.285714285714286	0.285714285714286
AVAG00024	570979	C	T	MQ	75	28	0.626666666666667	0.373333333333333	0.373333333333333
AVAG00024	571010	T	C	MQ	85	29	0.658823529411765	0.341176470588235	0.341176470588235
AVAG00024	571137	A	G	PASS	101	33	0.673267326732673	0.326732673267327	0.326732673267327
AVAG00024	571186	G	A	PASS	91	32	0.648351648351648	0.351648351648352	0.351648351648352
AVAG00024	571233	T	A	PASS	78	35	0.551282051282051	0.448717948717949	0.448717948717949
AVAG00024	571361	T	G	PASS	125	45	0.64	0.36	0.36
AVAG00024	571455	C	A	MQ	105	28	0.733333333333333	0.266666666666667	0.266666666666667
AVAG00024	571548	G	T	MQ;alleleBias	106	27	0.745283018867924	0.254716981132075	0.254716981132075
AVAG00024	571635	A	T	PASS	127	59	0.535433070866142	0.464566929133858	0.464566929133858
AVAG00024	571862	C	T	MQ;QD;alleleBias	87	12	0.862068965517241	0.137931034482759	0.137931034482759
AVAG00024	572014	C	T	MQ	82	22	0.731707317073171	0.268292682926829	0.268292682926829
AVAG00024	572052	A	G	MQ;alleleBias	71	14	0.802816901408451	0.197183098591549	0.197183098591549
AVAG00024	572210	C	T	MQ;alleleBias	86	12	0.86046511627907	0.13953488372093	0.13953488372093
AVAG00024	572223	T	A	MQ;alleleBias	84	13	0.845238095238095	0.154761904761905	0.154761904761905
AVAG00024	572290	G	A	MQ	100	28	0.72	0.28	0.28
AVAG00024	572304	A	G	MQ	97	28	0.711340206185567	0.288659793814433	0.288659793814433
AVAG00024	572327	A	G	MQ	90	28	0.688888888888889	0.311111111111111	0.311111111111111
AVAG00024	572391	G	A	MQ;alleleBias	100	26	0.74	0.26	0.26
AVAG00024	572404	C	T	MQ;alleleBias	94	24	0.74468085106383	0.25531914893617	0.25531914893617
AVAG00024	572495	T	C	MQ	147	48	0.673469387755102	0.326530612244898	0.326530612244898
AVAG00024	572568	G	A	PASS	162	61	0.623456790123457	0.376543209876543	0.376543209876543
AVAG00024	572629	C	G	PASS	132	47	0.643939393939394	0.356060606060606	0.356060606060606
AVAG00024	572692	G	A	MQ	94	28	0.702127659574468	0.297872340425532	0.297872340425532
AVAG00024	572732	A	G	MQ;alleleBias	97	25	0.742268041237113	0.257731958762887	0.257731958762887
AVAG00024	572795	T	G	MQ	105	36	0.657142857142857	0.342857142857143	0.342857142857143
AVAG00024	572857	C	T	MQ;alleleBias	106	25	0.764150943396226	0.235849056603774	0.235849056603774
AVAG00024	572891	A	G	MQ;alleleBias	98	16	0.836734693877551	0.163265306122449	0.163265306122449
AVAG00024	572920	G	A	MQ;alleleBias	93	10	0.89247311827957	0.10752688172043	0.10752688172043
AVAG00024	573406	T	C	MQ;alleleBias	80	13	0.8375	0.1625	0.1625
AVAG00024	573443	C	T	MQ;alleleBias	68	12	0.823529411764706	0.176470588235294	0.176470588235294
AVAG00024	573479	A	G	MQ;alleleBias	69	9	0.869565217391304	0.130434782608696	0.130434782608696
AVAG00024	573490	C	T	MQ;alleleBias	69	11	0.840579710144927	0.159420289855072	0.159420289855072
AVAG00024	573514	C	T	MQ;alleleBias	68	14	0.794117647058823	0.205882352941176	0.205882352941176
AVAG00024	573640	G	T	PASS	108	34	0.685185185185185	0.314814814814815	0.314814814814815
AVAG00024	573693	A	G	PASS	103	35	0.660194174757282	0.339805825242718	0.339805825242718
AVAG00024	573744	C	T	PASS	88	28	0.681818181818182	0.318181818181818	0.318181818181818
AVAG00024	573846	T	C	SC	96	29	0.697916666666667	0.302083333333333	0.302083333333333
AVAG00024	574128	A	C	PASS	122	49	0.598360655737705	0.401639344262295	0.401639344262295
AVAG00024	574318	T	C	PASS	151	62	0.589403973509934	0.410596026490066	0.410596026490066
AVAG00024	574416	T	C	PASS	162	70	0.567901234567901	0.432098765432099	0.432098765432099
AVAG00024	574675	G	A	PASS	170	72	0.576470588235294	0.423529411764706	0.423529411764706
AVAG00024	574809	A	C	PASS	181	91	0.497237569060773	0.502762430939227	0.497237569060773
AVAG00024	574827	G	A	PASS	179	87	0.513966480446927	0.486033519553073	0.486033519553073
AVAG00024	574900	A	C	PASS	152	67	0.559210526315789	0.440789473684211	0.440789473684211
AVAG00024	574974	C	A	PASS	128	62	0.515625	0.484375	0.484375
AVAG00024	574995	T	C	PASS	128	60	0.53125	0.46875	0.46875
AVAG00024	575151	T	G	PASS	141	62	0.560283687943262	0.439716312056738	0.439716312056738
AVAG00024	575332	A	C	PASS	131	54	0.587786259541985	0.412213740458015	0.412213740458015
AVAG00024	575379	C	T	PASS	127	53	0.582677165354331	0.417322834645669	0.417322834645669
AVAG00024	575532	C	T	PASS	151	60	0.602649006622517	0.397350993377483	0.397350993377483
AVAG00024	575565	A	C	PASS	146	59	0.595890410958904	0.404109589041096	0.404109589041096
AVAG00024	575761	C	G	PASS	146	58	0.602739726027397	0.397260273972603	0.397260273972603
AVAG00024	575946	G	C	PASS	147	52	0.646258503401361	0.353741496598639	0.353741496598639
AVAG00024	575972	C	T	PASS	134	54	0.597014925373134	0.402985074626866	0.402985074626866
AVAG00024	576120	C	T	MQ;alleleBias	123	29	0.764227642276423	0.235772357723577	0.235772357723577
AVAG00024	576147	A	G	MQ;alleleBias	100	20	0.8	0.2	0.2
AVAG00024	576228	A	T	MQ;alleleBias	96	21	0.78125	0.21875	0.21875
AVAG00024	576312	G	T	PASS	124	38	0.693548387096774	0.306451612903226	0.306451612903226
AVAG00024	576404	T	G	MQ;alleleBias	139	37	0.733812949640288	0.266187050359712	0.266187050359712
AVAG00024	576471	G	T	MQ	117	34	0.709401709401709	0.290598290598291	0.290598290598291
AVAG00024	576520	A	G	MQ	109	40	0.63302752293578	0.36697247706422	0.36697247706422
AVAG00024	576572	A	C	PASS	141	58	0.588652482269504	0.411347517730496	0.411347517730496
AVAG00024	576790	G	A	PASS	152	64	0.578947368421053	0.421052631578947	0.421052631578947
AVAG00024	576853	T	C	PASS	159	66	0.584905660377358	0.415094339622642	0.415094339622642
AVAG00024	576872	T	C	PASS	149	62	0.583892617449664	0.416107382550336	0.416107382550336
AVAG00024	576932	G	A	PASS	163	71	0.56441717791411	0.43558282208589	0.43558282208589
AVAG00024	576945	G	A	PASS	175	73	0.582857142857143	0.417142857142857	0.417142857142857
AVAG00024	577005	A	G	PASS	189	71	0.624338624338624	0.375661375661376	0.375661375661376
AVAG00024	577297	C	T	PASS	145	56	0.613793103448276	0.386206896551724	0.386206896551724
AVAG00024	577441	G	A	PASS	129	53	0.589147286821705	0.410852713178295	0.410852713178295
AVAG00024	577515	G	A	PASS	126	57	0.547619047619048	0.452380952380952	0.452380952380952
AVAG00024	577548	T	G	PASS	122	54	0.557377049180328	0.442622950819672	0.442622950819672
AVAG00024	577574	T	C	PASS	123	51	0.585365853658537	0.414634146341463	0.414634146341463
AVAG00024	577604	G	A	PASS	120	51	0.575	0.425	0.425
AVAG00024	577635	G	A	PASS	132	56	0.575757575757576	0.424242424242424	0.424242424242424
AVAG00024	577660	G	A	PASS	139	55	0.60431654676259	0.39568345323741	0.39568345323741
AVAG00024	577830	T	C	PASS	128	54	0.578125	0.421875	0.421875
AVAG00024	577927	A	G	PASS	121	46	0.619834710743802	0.380165289256198	0.380165289256198
AVAG00024	577962	A	G	PASS	117	39	0.666666666666667	0.333333333333333	0.333333333333333
AVAG00024	578117	A	G	MQ;alleleBias	57	9	0.842105263157895	0.157894736842105	0.157894736842105
AVAG00024	578442	A	C	MQ;alleleBias	61	12	0.80327868852459	0.19672131147541	0.19672131147541
AVAG00024	578498	C	A	MQ	70	20	0.714285714285714	0.285714285714286	0.285714285714286
AVAG00024	578562	G	A	MQ	82	22	0.731707317073171	0.268292682926829	0.268292682926829
AVAG00024	578576	A	C	MQ	92	26	0.717391304347826	0.282608695652174	0.282608695652174
AVAG00024	578590	T	C	MQ	96	28	0.708333333333333	0.291666666666667	0.291666666666667
AVAG00024	578640	A	G	MQ;alleleBias	113	25	0.778761061946903	0.221238938053097	0.221238938053097
AVAG00024	578817	G	A	MQ	122	35	0.713114754098361	0.286885245901639	0.286885245901639
AVAG00024	578837	T	C	MQ	138	47	0.659420289855073	0.340579710144928	0.340579710144928
AVAG00024	578932	G	A	MQ	153	43	0.718954248366013	0.281045751633987	0.281045751633987
AVAG00024	578978	T	C	MQ;alleleBias	141	29	0.794326241134752	0.205673758865248	0.205673758865248
AVAG00024	579047	A	G	MQ;alleleBias	105	11	0.895238095238095	0.104761904761905	0.104761904761905
AVAG00024	579060	G	C	MQ;alleleBias	102	10	0.901960784313726	0.0980392156862745	0.0980392156862745
AVAG00024	579231	T	C	MQ;alleleBias	108	19	0.824074074074074	0.175925925925926	0.175925925925926
AVAG00024	579283	C	T	MQ;alleleBias	84	7	0.916666666666667	0.0833333333333333	0.0833333333333333
AVAG00024	579577	T	A	MQ;strandBias;alleleBias	59	8	0.864406779661017	0.135593220338983	0.135593220338983
AVAG00024	579617	C	A	alleleBias	61	14	0.770491803278688	0.229508196721311	0.229508196721311
AVAG00024	579693	T	A	MQ	51	14	0.725490196078431	0.274509803921569	0.274509803921569
AVAG00024	579991	A	G	MQ	26	7	0.730769230769231	0.269230769230769	0.269230769230769
AVAG00024	580557	A	G	MQ;alleleBias	32	5	0.84375	0.15625	0.15625
AVAG00024	580791	G	A	MQ	28	6	0.785714285714286	0.214285714285714	0.214285714285714
AVAG00024	582230	T	C	MQ;alleleBias	62	6	0.903225806451613	0.0967741935483871	0.0967741935483871
AVAG00024	583791	A	G	MQ;QD;alleleBias	61	6	0.901639344262295	0.0983606557377049	0.0983606557377049
AVAG00024	583822	T	C	MQ;alleleBias	57	6	0.894736842105263	0.105263157894737	0.105263157894737
AVAG00024	584109	C	T	MQ;alleleBias	45	6	0.866666666666667	0.133333333333333	0.133333333333333
AVAG00024	584977	T	C	MQ;alleleBias	63	11	0.825396825396825	0.174603174603175	0.174603174603175
AVAG00024	585089	G	A	MQ;alleleBias	61	9	0.852459016393443	0.147540983606557	0.147540983606557
AVAG00024	585126	G	A	MQ;alleleBias	60	11	0.816666666666667	0.183333333333333	0.183333333333333
AVAG00024	585259	C	T	MQ;alleleBias	50	9	0.82	0.18	0.18
AVAG00024	585312	C	G	MQ;alleleBias	52	10	0.807692307692308	0.192307692307692	0.192307692307692
AVAG00024	585326	T	G	MQ;alleleBias	57	11	0.807017543859649	0.192982456140351	0.192982456140351
AVAG00024	585399	G	A	MQ;alleleBias	62	13	0.790322580645161	0.209677419354839	0.209677419354839
AVAG00024	585420	G	A	MQ;alleleBias	64	14	0.78125	0.21875	0.21875
AVAG00024	585524	A	T	MQ	70	19	0.728571428571429	0.271428571428571	0.271428571428571
AVAG00024	585614	T	C	MQ	85	26	0.694117647058824	0.305882352941176	0.305882352941176
AVAG00024	585722	A	G	PASS	123	38	0.691056910569106	0.308943089430894	0.308943089430894
AVAG00024	585752	T	C	PASS	128	38	0.703125	0.296875	0.296875
AVAG00024	585832	A	C	PASS	138	43	0.688405797101449	0.311594202898551	0.311594202898551
AVAG00024	585862	T	A	PASS	137	44	0.678832116788321	0.321167883211679	0.321167883211679
AVAG00024	585908	T	A	PASS	128	39	0.6953125	0.3046875	0.3046875
AVAG00024	586036	T	C	MQ;alleleBias	141	35	0.75177304964539	0.24822695035461	0.24822695035461
AVAG00024	586066	T	A	MQ;alleleBias	131	35	0.732824427480916	0.267175572519084	0.267175572519084
AVAG00024	586382	G	T	MQ;alleleBias	87	22	0.747126436781609	0.252873563218391	0.252873563218391
AVAG00024	586419	G	A	MQ	98	28	0.714285714285714	0.285714285714286	0.285714285714286
AVAG00024	586519	A	T	MQ	115	35	0.695652173913043	0.304347826086957	0.304347826086957
AVAG00024	586529	T	A	MQ;alleleBias	113	23	0.79646017699115	0.20353982300885	0.20353982300885
AVAG00024	586653	C	T	MQ	107	34	0.682242990654206	0.317757009345794	0.317757009345794
AVAG00024	586761	T	C	MQ;alleleBias	119	27	0.773109243697479	0.226890756302521	0.226890756302521
AVAG00024	586786	A	G	MQ;alleleBias	108	23	0.787037037037037	0.212962962962963	0.212962962962963
AVAG00024	586878	C	T	MQ;alleleBias	115	22	0.808695652173913	0.191304347826087	0.191304347826087
AVAG00024	586913	T	C	MQ;alleleBias	123	27	0.780487804878049	0.219512195121951	0.219512195121951
AVAG00024	586964	A	G	MQ;alleleBias	121	26	0.785123966942149	0.214876033057851	0.214876033057851
AVAG00024	587068	G	A	MQ;alleleBias	124	28	0.774193548387097	0.225806451612903	0.225806451612903
AVAG00024	587247	C	T	MQ;QD;alleleBias	87	9	0.896551724137931	0.103448275862069	0.103448275862069
AVAG00024	587379	G	A	MQ	86	24	0.720930232558139	0.27906976744186	0.27906976744186
AVAG00024	587438	C	T	MQ;alleleBias	77	14	0.818181818181818	0.181818181818182	0.181818181818182
AVAG00024	587703	C	G	MQ	18	8	0.555555555555556	0.444444444444444	0.444444444444444
AVAG00024	587744	G	C	MQ	25	9	0.64	0.36	0.36
AVAG00024	587845	T	G	MQ	42	11	0.738095238095238	0.261904761904762	0.261904761904762
AVAG00024	587864	T	A	MQ	45	13	0.711111111111111	0.288888888888889	0.288888888888889
AVAG00024	587879	C	T	MQ	50	15	0.7	0.3	0.3
AVAG00024	587931	G	A	MQ	73	48	0.342465753424658	0.657534246575342	0.342465753424658
AVAG00024	587954	A	G	MQ	78	54	0.307692307692308	0.692307692307692	0.307692307692308
AVAG00024	588002	C	A	MQ	74	25	0.662162162162162	0.337837837837838	0.337837837837838
AVAG00024	588061	T	C	MQ;alleleBias	72	17	0.763888888888889	0.236111111111111	0.236111111111111
AVAG00024	588113	G	A	MQ;alleleBias	63	8	0.873015873015873	0.126984126984127	0.126984126984127
AVAG00024	588161	A	G	MQ;alleleBias	75	14	0.813333333333333	0.186666666666667	0.186666666666667
AVAG00024	588720	T	G	MQ;alleleBias	82	6	0.926829268292683	0.0731707317073171	0.0731707317073171
AVAG00024	588731	A	C	MQ;alleleBias	77	6	0.922077922077922	0.0779220779220779	0.0779220779220779
AVAG00024	588842	T	C	MQ;alleleBias	127	27	0.78740157480315	0.21259842519685	0.21259842519685
AVAG00024	588853	A	G	MQ;alleleBias	134	30	0.776119402985075	0.223880597014925	0.223880597014925
AVAG00024	588867	T	G	MQ;alleleBias	131	29	0.778625954198473	0.221374045801527	0.221374045801527
AVAG00024	588902	C	T	MQ;alleleBias	124	32	0.741935483870968	0.258064516129032	0.258064516129032
AVAG00024	589212	T	C	MQ	109	34	0.688073394495413	0.311926605504587	0.311926605504587
AVAG00024	589256	A	T	MQ	89	25	0.719101123595506	0.280898876404494	0.280898876404494
AVAG00024	589350	C	A	MQ;alleleBias	72	14	0.805555555555556	0.194444444444444	0.194444444444444
AVAG00024	589387	G	A	MQ;alleleBias	71	10	0.859154929577465	0.140845070422535	0.140845070422535
AVAG00024	589414	G	A	MQ;QD;alleleBias	76	9	0.881578947368421	0.118421052631579	0.118421052631579
AVAG00024	589717	C	T	MQ	121	43	0.644628099173554	0.355371900826446	0.355371900826446
AVAG00024	589750	G	A	MQ	127	37	0.708661417322835	0.291338582677165	0.291338582677165
AVAG00024	589789	C	T	MQ	140	48	0.657142857142857	0.342857142857143	0.342857142857143
AVAG00024	589948	A	G	PASS	110	48	0.563636363636364	0.436363636363636	0.436363636363636
AVAG00024	589981	A	C	PASS	117	46	0.606837606837607	0.393162393162393	0.393162393162393
AVAG00024	590017	T	C	PASS	123	45	0.634146341463415	0.365853658536585	0.365853658536585
AVAG00024	590066	C	T	PASS	136	52	0.617647058823529	0.382352941176471	0.382352941176471
AVAG00024	590124	G	A	PASS	133	57	0.571428571428571	0.428571428571429	0.428571428571429
AVAG00024	590298	C	T	PASS	115	38	0.669565217391304	0.330434782608696	0.330434782608696
AVAG00024	590314	A	G	PASS	122	42	0.655737704918033	0.344262295081967	0.344262295081967
AVAG00024	590338	A	G	PASS	123	42	0.658536585365854	0.341463414634146	0.341463414634146
AVAG00024	590358	C	G	PASS	126	45	0.642857142857143	0.357142857142857	0.357142857142857
AVAG00024	590424	G	T	PASS	140	59	0.578571428571429	0.421428571428571	0.421428571428571
AVAG00024	590518	G	A	PASS	98	36	0.63265306122449	0.36734693877551	0.36734693877551
AVAG00024	590551	G	T	MQ	82	25	0.695121951219512	0.304878048780488	0.304878048780488
AVAG00024	590574	T	A	MQ	82	21	0.74390243902439	0.25609756097561	0.25609756097561
AVAG00024	590639	A	C	MQ;alleleBias	93	14	0.849462365591398	0.150537634408602	0.150537634408602
AVAG00024	590695	A	G	MQ;alleleBias	107	27	0.747663551401869	0.252336448598131	0.252336448598131
AVAG00024	590795	T	C	MQ;alleleBias	104	15	0.855769230769231	0.144230769230769	0.144230769230769
AVAG00024	591002	A	T	MQ;alleleBias	136	11	0.919117647058823	0.0808823529411765	0.0808823529411765
AVAG00024	591013	T	G	MQ;alleleBias	142	16	0.887323943661972	0.112676056338028	0.112676056338028
AVAG00024	591039	C	T	MQ;alleleBias	146	25	0.828767123287671	0.171232876712329	0.171232876712329
AVAG00024	591061	T	C	MQ;alleleBias	137	27	0.802919708029197	0.197080291970803	0.197080291970803
AVAG00024	591146	C	G	MQ;alleleBias	145	37	0.744827586206897	0.255172413793103	0.255172413793103
AVAG00024	591180	G	A	alleleBias	137	34	0.751824817518248	0.248175182481752	0.248175182481752
AVAG00024	591212	T	C	MQ;alleleBias	129	33	0.744186046511628	0.255813953488372	0.255813953488372
AVAG00024	591226	G	A	alleleBias	134	33	0.753731343283582	0.246268656716418	0.246268656716418
AVAG00024	591300	T	G	PASS	149	51	0.657718120805369	0.342281879194631	0.342281879194631
AVAG00024	591379	G	A	PASS	174	75	0.568965517241379	0.431034482758621	0.431034482758621
AVAG00024	591482	G	A	PASS	103	48	0.533980582524272	0.466019417475728	0.466019417475728
AVAG00024	591585	A	C	PASS	135	47	0.651851851851852	0.348148148148148	0.348148148148148
AVAG00024	591598	A	G	PASS	148	52	0.648648648648649	0.351351351351351	0.351351351351351
AVAG00024	591713	T	C	PASS	139	48	0.654676258992806	0.345323741007194	0.345323741007194
AVAG00024	591751	G	C	PASS	114	37	0.675438596491228	0.324561403508772	0.324561403508772
AVAG00024	591794	C	T	PASS	110	35	0.681818181818182	0.318181818181818	0.318181818181818
AVAG00024	591837	A	T	PASS	142	49	0.654929577464789	0.345070422535211	0.345070422535211
AVAG00024	591937	A	G	PASS	170	63	0.629411764705882	0.370588235294118	0.370588235294118
AVAG00024	592003	G	C	PASS	133	40	0.699248120300752	0.300751879699248	0.300751879699248
AVAG00024	592055	G	A	alleleBias	125	30	0.76	0.24	0.24
AVAG00024	592069	G	A	alleleBias	123	31	0.747967479674797	0.252032520325203	0.252032520325203
AVAG00024	592133	T	G	MQ	134	42	0.686567164179104	0.313432835820896	0.313432835820896
AVAG00024	592172	T	A	PASS	115	38	0.669565217391304	0.330434782608696	0.330434782608696
AVAG00024	592276	C	A	alleleBias	77	18	0.766233766233766	0.233766233766234	0.233766233766234
AVAG00024	592334	T	C	alleleBias	67	9	0.865671641791045	0.134328358208955	0.134328358208955
AVAG00024	593820	T	C	MQ	105	30	0.714285714285714	0.285714285714286	0.285714285714286
AVAG00024	593836	A	G	MQ	107	36	0.663551401869159	0.336448598130841	0.336448598130841
AVAG00024	593878	C	T	MQ	115	45	0.608695652173913	0.391304347826087	0.391304347826087
AVAG00024	593923	A	G	PASS	129	57	0.558139534883721	0.441860465116279	0.441860465116279
AVAG00024	594043	A	G	PASS	177	75	0.576271186440678	0.423728813559322	0.423728813559322
AVAG00024	594090	A	C	PASS	192	80	0.583333333333333	0.416666666666667	0.416666666666667
AVAG00024	594113	A	G	PASS	199	81	0.592964824120603	0.407035175879397	0.407035175879397
AVAG00024	594181	G	A	PASS	212	85	0.599056603773585	0.400943396226415	0.400943396226415
AVAG00024	594202	T	C	PASS	213	90	0.577464788732394	0.422535211267606	0.422535211267606
AVAG00024	594388	A	T	PASS	163	64	0.607361963190184	0.392638036809816	0.392638036809816
AVAG00024	594681	C	T	PASS	130	54	0.584615384615385	0.415384615384615	0.415384615384615
AVAG00024	594732	C	T	PASS	134	57	0.574626865671642	0.425373134328358	0.425373134328358
AVAG00024	594743	A	G	PASS	137	60	0.562043795620438	0.437956204379562	0.437956204379562
AVAG00024	595029	T	A	MQ	95	26	0.726315789473684	0.273684210526316	0.273684210526316
AVAG00024	595117	T	C	MQ	74	19	0.743243243243243	0.256756756756757	0.256756756756757
AVAG00024	595250	T	C	MQ;alleleBias	67	16	0.761194029850746	0.238805970149254	0.238805970149254
AVAG00024	595392	C	T	MQ	92	28	0.695652173913043	0.304347826086957	0.304347826086957
AVAG00024	595462	T	C	MQ	103	43	0.58252427184466	0.41747572815534	0.41747572815534
AVAG00024	595508	A	G	MQ	120	49	0.591666666666667	0.408333333333333	0.408333333333333
AVAG00024	595645	T	A	PASS	157	60	0.617834394904459	0.382165605095541	0.382165605095541
AVAG00024	595659	A	G	PASS	146	53	0.636986301369863	0.363013698630137	0.363013698630137
AVAG00024	595721	C	T	PASS	174	82	0.528735632183908	0.471264367816092	0.471264367816092
AVAG00024	595779	A	C	PASS	183	75	0.590163934426229	0.409836065573771	0.409836065573771
AVAG00024	595960	A	G	PASS	185	70	0.621621621621622	0.378378378378378	0.378378378378378
AVAG00024	596056	C	T	PASS	227	86	0.621145374449339	0.378854625550661	0.378854625550661
AVAG00024	596338	C	G	PASS	180	63	0.65	0.35	0.35
AVAG00024	596380	C	T	PASS	185	62	0.664864864864865	0.335135135135135	0.335135135135135
AVAG00024	596410	T	G	PASS	182	69	0.620879120879121	0.379120879120879	0.379120879120879
AVAG00024	596450	G	A	PASS	172	65	0.622093023255814	0.377906976744186	0.377906976744186
AVAG00024	596545	C	T	PASS	133	55	0.586466165413534	0.413533834586466	0.413533834586466
AVAG00024	596734	T	G	PASS	137	66	0.518248175182482	0.481751824817518	0.481751824817518
AVAG00024	596911	T	C	PASS	168	67	0.601190476190476	0.398809523809524	0.398809523809524
AVAG00024	596974	C	T	PASS	163	70	0.570552147239264	0.429447852760736	0.429447852760736
AVAG00024	597142	A	G	PASS	186	62	0.666666666666667	0.333333333333333	0.333333333333333
AVAG00024	597325	C	T	PASS	151	58	0.615894039735099	0.384105960264901	0.384105960264901
AVAG00024	597346	A	T	PASS	164	60	0.634146341463415	0.365853658536585	0.365853658536585
AVAG00024	597397	T	A	PASS	169	60	0.644970414201183	0.355029585798817	0.355029585798817
AVAG00024	597428	A	G	PASS	178	67	0.623595505617977	0.376404494382022	0.376404494382022
AVAG00024	597497	G	A	PASS	170	64	0.623529411764706	0.376470588235294	0.376470588235294
AVAG00024	597679	T	G	PASS	120	51	0.575	0.425	0.425
AVAG00024	597751	T	C	PASS	121	50	0.586776859504132	0.413223140495868	0.413223140495868
AVAG00024	597925	C	G	PASS	99	38	0.616161616161616	0.383838383838384	0.383838383838384
AVAG00024	597984	T	C	PASS	97	33	0.65979381443299	0.34020618556701	0.34020618556701
AVAG00024	598231	C	T	PASS	55	18	0.672727272727273	0.327272727272727	0.327272727272727
AVAG00024	598259	G	A	PASS	52	17	0.673076923076923	0.326923076923077	0.326923076923077
AVAG00024	598282	C	T	PASS	51	17	0.666666666666667	0.333333333333333	0.333333333333333
AVAG00024	598358	T	C	PASS	37	14	0.621621621621622	0.378378378378378	0.378378378378378
AVAG00024	598401	C	G	PASS	23	6	0.739130434782609	0.260869565217391	0.260869565217391
AVAG00024	598588	A	G	PASS	37	9	0.756756756756757	0.243243243243243	0.243243243243243
AVAG00024	598657	C	G	PASS	73	25	0.657534246575342	0.342465753424658	0.342465753424658
AVAG00024	598711	C	T	PASS	97	45	0.536082474226804	0.463917525773196	0.463917525773196
AVAG00024	598750	G	A	PASS	107	50	0.532710280373832	0.467289719626168	0.467289719626168
AVAG00024	598786	C	G	PASS	95	45	0.526315789473684	0.473684210526316	0.473684210526316
AVAG00024	598871	A	C	PASS	107	36	0.663551401869159	0.336448598130841	0.336448598130841
AVAG00024	598896	T	G	PASS	111	33	0.702702702702703	0.297297297297297	0.297297297297297
AVAG00024	599015	A	G	PASS	94	40	0.574468085106383	0.425531914893617	0.425531914893617
AVAG00024	599075	G	T	PASS	80	40	0.5	0.5	0.5
AVAG00024	599103	C	G	PASS	87	39	0.551724137931034	0.448275862068966	0.448275862068966
AVAG00024	599121	G	T	PASS	85	36	0.576470588235294	0.423529411764706	0.423529411764706
AVAG00024	599171	T	C	MQ	98	41	0.581632653061224	0.418367346938776	0.418367346938776
AVAG00024	599185	T	G	MQ	106	41	0.613207547169811	0.386792452830189	0.386792452830189
AVAG00024	599205	C	T	MQ	107	44	0.588785046728972	0.411214953271028	0.411214953271028
AVAG00024	599310	A	G	PASS	78	31	0.602564102564103	0.397435897435897	0.397435897435897
AVAG00024	599421	A	T	MQ	77	24	0.688311688311688	0.311688311688312	0.311688311688312
AVAG00024	599442	A	G	MQ	86	26	0.697674418604651	0.302325581395349	0.302325581395349
AVAG00024	599460	G	A	PASS	84	25	0.702380952380952	0.297619047619048	0.297619047619048
AVAG00024	599537	A	G	PASS	117	38	0.675213675213675	0.324786324786325	0.324786324786325
AVAG00024	599616	C	T	PASS	102	29	0.715686274509804	0.284313725490196	0.284313725490196
AVAG00024	599793	T	A	MQ;alleleBias	89	12	0.865168539325843	0.134831460674157	0.134831460674157
AVAG00024	599818	G	A	MQ;alleleBias	94	13	0.861702127659574	0.138297872340426	0.138297872340426
AVAG00024	599881	C	T	MQ;alleleBias	96	15	0.84375	0.15625	0.15625
AVAG00024	600056	T	C	MQ;QD;alleleBias	66	10	0.848484848484849	0.151515151515152	0.151515151515152
AVAG00024	600095	T	C	MQ;alleleBias	75	16	0.786666666666667	0.213333333333333	0.213333333333333
AVAG00024	600108	A	C	MQ;alleleBias	77	17	0.779220779220779	0.220779220779221	0.220779220779221
AVAG00024	600281	G	A	MQ;alleleBias	39	8	0.794871794871795	0.205128205128205	0.205128205128205
AVAG00024	600357	C	A	MQ	21	6	0.714285714285714	0.285714285714286	0.285714285714286
AVAG00024	600845	G	A	MQ	78	23	0.705128205128205	0.294871794871795	0.294871794871795
AVAG00024	600925	A	C	MQ;alleleBias	83	18	0.783132530120482	0.216867469879518	0.216867469879518
AVAG00024	601019	C	T	MQ;alleleBias	114	27	0.763157894736842	0.236842105263158	0.236842105263158
AVAG00024	601143	G	A	MQ	182	57	0.686813186813187	0.313186813186813	0.313186813186813
AVAG00024	601193	A	G	MQ;alleleBias	160	39	0.75625	0.24375	0.24375
AVAG00024	601216	T	A	MQ;alleleBias	152	37	0.756578947368421	0.243421052631579	0.243421052631579
AVAG00024	601600	G	T	MQ	131	50	0.618320610687023	0.381679389312977	0.381679389312977
AVAG00024	601780	C	T	MQ;alleleBias	130	35	0.730769230769231	0.269230769230769	0.269230769230769
AVAG00024	601828	T	G	MQ	128	36	0.71875	0.28125	0.28125
AVAG00024	601846	T	C	MQ	126	35	0.722222222222222	0.277777777777778	0.277777777777778
AVAG00024	601950	A	G	MQ	117	42	0.641025641025641	0.358974358974359	0.358974358974359
AVAG00024	602074	C	T	MQ;alleleBias	94	16	0.829787234042553	0.170212765957447	0.170212765957447
AVAG00024	602128	A	G	SC;MQ;alleleBias	78	9	0.884615384615385	0.115384615384615	0.115384615384615
AVAG00024	602166	G	C	MQ;alleleBias	87	11	0.873563218390805	0.126436781609195	0.126436781609195
AVAG00024	602189	C	T	MQ;alleleBias	82	10	0.878048780487805	0.121951219512195	0.121951219512195
AVAG00024	602236	A	C	MQ;strandBias;alleleBias	66	7	0.893939393939394	0.106060606060606	0.106060606060606
AVAG00024	602937	A	G	alleleBias	103	18	0.825242718446602	0.174757281553398	0.174757281553398
AVAG00024	602960	A	G	alleleBias	87	15	0.827586206896552	0.172413793103448	0.172413793103448
AVAG00024	603017	G	A	MQ;alleleBias	75	15	0.8	0.2	0.2
AVAG00024	603077	G	A	MQ;alleleBias	86	20	0.767441860465116	0.232558139534884	0.232558139534884
AVAG00024	603106	A	T	MQ;alleleBias	82	19	0.768292682926829	0.231707317073171	0.231707317073171
AVAG00024	603149	G	C	MQ;alleleBias	80	17	0.7875	0.2125	0.2125
AVAG00024	603235	A	C	MQ;alleleBias	62	14	0.774193548387097	0.225806451612903	0.225806451612903
AVAG00024	603286	C	T	MQ;alleleBias	59	13	0.779661016949153	0.220338983050847	0.220338983050847
AVAG00024	604186	G	C	MQ;alleleBias	91	20	0.78021978021978	0.21978021978022	0.21978021978022
AVAG00024	604207	T	C	MQ	92	24	0.739130434782609	0.260869565217391	0.260869565217391
AVAG00024	604447	G	C	MQ	134	49	0.634328358208955	0.365671641791045	0.365671641791045
AVAG00024	604494	C	T	PASS	152	61	0.598684210526316	0.401315789473684	0.401315789473684
AVAG00024	604617	G	A	PASS	146	53	0.636986301369863	0.363013698630137	0.363013698630137
AVAG00024	604756	C	T	alleleBias	134	33	0.753731343283582	0.246268656716418	0.246268656716418
AVAG00025	6413	T	A	MQ	59	26	0.559322033898305	0.440677966101695	0.440677966101695
AVAG00025	7053	C	T	MQ	86	44	0.488372093023256	0.511627906976744	0.488372093023256
AVAG00025	38069	G	A	MQ;alleleBias	35	6	0.828571428571429	0.171428571428571	0.171428571428571
AVAG00025	38379	A	C	MQ;alleleBias	60	6	0.9	0.1	0.1
AVAG00025	38400	A	G	Q20;MQ;QD;alleleBias	62	6	0.903225806451613	0.0967741935483871	0.0967741935483871
AVAG00025	38445	C	T	MQ;alleleBias	51	6	0.882352941176471	0.117647058823529	0.117647058823529
AVAG00025	171022	T	C	badReads;MQ	20	5	0.75	0.25	0.25
AVAG00025	222839	A	G	MQ;alleleBias	69	11	0.840579710144927	0.159420289855072	0.159420289855072
AVAG00025	222898	A	G	MQ;alleleBias	86	20	0.767441860465116	0.232558139534884	0.232558139534884
AVAG00025	222987	T	G	MQ;alleleBias	75	11	0.853333333333333	0.146666666666667	0.146666666666667
AVAG00025	223149	G	A	MQ;alleleBias	110	19	0.827272727272727	0.172727272727273	0.172727272727273
AVAG00025	223165	T	C	MQ;alleleBias	113	21	0.814159292035398	0.185840707964602	0.185840707964602
AVAG00025	261981	A	G	badReads;MQ	22	9	0.590909090909091	0.409090909090909	0.409090909090909
AVAG00025	262029	C	A	badReads;MQ	17	9	0.470588235294118	0.529411764705882	0.470588235294118
AVAG00025	277098	A	G	badReads;MQ	18	12	0.333333333333333	0.666666666666667	0.333333333333333
AVAG00025	277629	T	G	MQ	58	19	0.672413793103448	0.327586206896552	0.327586206896552
AVAG00025	277714	G	T	MQ	90	28	0.688888888888889	0.311111111111111	0.311111111111111
AVAG00025	340686	T	A	MQ;alleleBias	70	11	0.842857142857143	0.157142857142857	0.157142857142857
AVAG00025	340990	C	T	MQ	56	24	0.571428571428571	0.428571428571429	0.428571428571429
AVAG00025	341072	A	G	MQ	75	26	0.653333333333333	0.346666666666667	0.346666666666667
AVAG00025	341137	C	A	MQ	47	13	0.723404255319149	0.276595744680851	0.276595744680851
AVAG00025	371553	C	T	MQ;strandBias	44	11	0.75	0.25	0.25
AVAG00025	371603	C	T	MQ;strandBias;alleleBias	58	12	0.793103448275862	0.206896551724138	0.206896551724138
AVAG00025	371633	A	G	MQ;alleleBias	71	12	0.830985915492958	0.169014084507042	0.169014084507042
AVAG00025	371644	G	A	MQ;alleleBias	73	12	0.835616438356164	0.164383561643836	0.164383561643836
AVAG00025	371658	C	T	SC;MQ;alleleBias	71	11	0.845070422535211	0.154929577464789	0.154929577464789
AVAG00025	372215	C	A	MQ;strandBias	32	11	0.65625	0.34375	0.34375
AVAG00025	372319	C	T	MQ	57	22	0.614035087719298	0.385964912280702	0.385964912280702
AVAG00025	372350	A	G	MQ	46	13	0.717391304347826	0.282608695652174	0.282608695652174
AVAG00025	372630	C	T	MQ	42	10	0.761904761904762	0.238095238095238	0.238095238095238
AVAG00025	373646	T	C	MQ	68	25	0.632352941176471	0.367647058823529	0.367647058823529
AVAG00025	386380	G	A	MQ	38	12	0.684210526315789	0.315789473684211	0.315789473684211
AVAG00025	387118	G	C	MQ	62	19	0.693548387096774	0.306451612903226	0.306451612903226
AVAG00025	412446	T	C	MQ	88	27	0.693181818181818	0.306818181818182	0.306818181818182
AVAG00025	427894	G	A	badReads;MQ	22	5	0.772727272727273	0.227272727272727	0.227272727272727
AVAG00025	428185	A	G	MQ;alleleBias	30	5	0.833333333333333	0.166666666666667	0.166666666666667
AVAG00025	495295	C	T	MQ	18	6	0.666666666666667	0.333333333333333	0.333333333333333
AVAG00025	495369	A	T	PASS	18	9	0.5	0.5	0.5
AVAG00025	495395	G	T	MQ	16	7	0.5625	0.4375	0.4375
AVAG00025	498326	T	C	MQ	46	13	0.717391304347826	0.282608695652174	0.282608695652174
AVAG00025	498402	C	T	MQ	50	20	0.6	0.4	0.4
AVAG00025	498481	C	T	MQ;alleleBias	35	6	0.828571428571429	0.171428571428571	0.171428571428571
AVAG00025	538383	A	G	MQ	16	16	0	1	0
AVAG00025	604962	T	C	MQ;alleleBias	69	16	0.768115942028985	0.231884057971014	0.231884057971014
AVAG00025	605051	G	T	MQ	41	9	0.780487804878049	0.219512195121951	0.219512195121951
AVAG00026	26692	T	G	MQ;alleleBias	68	15	0.779411764705882	0.220588235294118	0.220588235294118
AVAG00026	26741	C	T	MQ	76	29	0.618421052631579	0.381578947368421	0.381578947368421
AVAG00026	27650	A	G	MQ	34	13	0.617647058823529	0.382352941176471	0.382352941176471
AVAG00026	28707	A	G	MQ	88	30	0.659090909090909	0.340909090909091	0.340909090909091
AVAG00026	50361	C	T	MQ	57	14	0.754385964912281	0.245614035087719	0.245614035087719
AVAG00026	50397	G	A	MQ;strandBias;alleleBias	50	11	0.78	0.22	0.22
AVAG00026	50419	A	G	Q20;MQ;QD;alleleBias;strandBias	42	6	0.857142857142857	0.142857142857143	0.142857142857143
AVAG00026	50553	A	T	MQ;alleleBias	57	11	0.807017543859649	0.192982456140351	0.192982456140351
AVAG00026	50583	A	G	MQ	64	16	0.75	0.25	0.25
AVAG00026	50604	T	G	MQ	60	16	0.733333333333333	0.266666666666667	0.266666666666667
AVAG00026	109057	A	T	MQ	26	22	0.153846153846154	0.846153846153846	0.153846153846154
AVAG00026	211863	G	T	MQ	62	23	0.629032258064516	0.370967741935484	0.370967741935484
AVAG00026	212173	T	C	MQ	64	18	0.71875	0.28125	0.28125
AVAG00026	212232	G	A	MQ	56	14	0.75	0.25	0.25
AVAG00026	212286	A	T	MQ;alleleBias	75	15	0.8	0.2	0.2
AVAG00026	224733	A	G	badReads;MQ	10	10	0	1	0
AVAG00026	243328	A	G	MQ	77	32	0.584415584415584	0.415584415584416	0.415584415584416
AVAG00026	243340	A	C	MQ	80	32	0.6	0.4	0.4
AVAG00026	243376	G	T	MQ	85	29	0.658823529411765	0.341176470588235	0.341176470588235
AVAG00026	243956	G	A	MQ	69	17	0.753623188405797	0.246376811594203	0.246376811594203
AVAG00026	243971	C	G	MQ	76	21	0.723684210526316	0.276315789473684	0.276315789473684
AVAG00026	246108	G	C	MQ;alleleBias	75	10	0.866666666666667	0.133333333333333	0.133333333333333
AVAG00026	246147	A	G	MQ;QD;alleleBias;strandBias	75	8	0.893333333333333	0.106666666666667	0.106666666666667
AVAG00026	260853	A	G	MQ;strandBias;alleleBias	57	10	0.824561403508772	0.175438596491228	0.175438596491228
AVAG00026	260866	T	C	MQ;strandBias;alleleBias	56	12	0.785714285714286	0.214285714285714	0.214285714285714
AVAG00026	260884	T	G	MQ;strandBias	50	13	0.74	0.26	0.26
AVAG00026	260922	G	A	MQ;strandBias	47	13	0.723404255319149	0.276595744680851	0.276595744680851
AVAG00026	260955	C	T	MQ;strandBias	54	13	0.759259259259259	0.240740740740741	0.240740740740741
AVAG00026	287737	T	C	MQ;alleleBias	47	8	0.829787234042553	0.170212765957447	0.170212765957447
AVAG00026	287812	T	C	MQ;alleleBias	74	18	0.756756756756757	0.243243243243243	0.243243243243243
AVAG00026	287864	A	G	MQ;alleleBias	90	16	0.822222222222222	0.177777777777778	0.177777777777778
AVAG00026	287907	G	T	MQ;alleleBias	77	7	0.909090909090909	0.0909090909090909	0.0909090909090909
AVAG00026	310652	C	T	MQ	8	5	0.375	0.625	0.375
AVAG00026	311914	T	C	MQ	138	59	0.572463768115942	0.427536231884058	0.427536231884058
AVAG00026	312093	C	T	MQ;alleleBias	142	37	0.73943661971831	0.26056338028169	0.26056338028169
AVAG00026	312135	T	C	MQ;alleleBias	143	36	0.748251748251748	0.251748251748252	0.251748251748252
AVAG00026	320434	G	A	MQ;strandBias;alleleBias	68	14	0.794117647058823	0.205882352941176	0.205882352941176
AVAG00026	341501	A	G	MQ;alleleBias	79	10	0.873417721518987	0.126582278481013	0.126582278481013
AVAG00026	341593	C	T	MQ;alleleBias	67	10	0.850746268656716	0.149253731343284	0.149253731343284
AVAG00026	361426	A	C	MQ;QD;alleleBias;strandBias	101	11	0.891089108910891	0.108910891089109	0.108910891089109
AVAG00026	361751	T	C	MQ;alleleBias	68	11	0.838235294117647	0.161764705882353	0.161764705882353
AVAG00026	377147	T	A	MQ	55	21	0.618181818181818	0.381818181818182	0.381818181818182
AVAG00026	377602	C	T	MQ	56	16	0.714285714285714	0.285714285714286	0.285714285714286
AVAG00026	377619	T	A	MQ	52	12	0.769230769230769	0.230769230769231	0.230769230769231
AVAG00026	377689	T	C	MQ;alleleBias	51	7	0.862745098039216	0.137254901960784	0.137254901960784
AVAG00026	386624	C	T	MQ	50	12	0.76	0.24	0.24
AVAG00026	386940	A	T	MQ;strandBias;alleleBias	76	12	0.842105263157895	0.157894736842105	0.157894736842105
AVAG00026	424173	G	C	MQ	114	38	0.666666666666667	0.333333333333333	0.333333333333333
AVAG00026	424218	C	T	MQ	101	30	0.702970297029703	0.297029702970297	0.297029702970297
AVAG00026	424268	G	A	MQ;alleleBias	96	16	0.833333333333333	0.166666666666667	0.166666666666667
AVAG00026	424483	G	A	MQ;alleleBias	133	23	0.827067669172932	0.172932330827068	0.172932330827068
AVAG00026	424529	T	C	MQ;alleleBias	135	15	0.888888888888889	0.111111111111111	0.111111111111111
AVAG00026	446428	G	T	MQ;QD;alleleBias	69	7	0.898550724637681	0.101449275362319	0.101449275362319
AVAG00026	446512	A	G	MQ;alleleBias	76	15	0.802631578947368	0.197368421052632	0.197368421052632
AVAG00026	446558	G	A	MQ;alleleBias	61	12	0.80327868852459	0.19672131147541	0.19672131147541
AVAG00026	446700	G	C	MQ;strandBias;alleleBias	74	9	0.878378378378378	0.121621621621622	0.121621621621622
AVAG00026	446733	A	C	MQ;strandBias;alleleBias	83	13	0.843373493975904	0.156626506024096	0.156626506024096
AVAG00026	450082	G	T	MQ	9	9	0	1	0
AVAG00026	473968	G	A	MQ	23	6	0.739130434782609	0.260869565217391	0.260869565217391
AVAG00026	642570	T	A	MQ;alleleBias	120	29	0.758333333333333	0.241666666666667	0.241666666666667
AVAG00026	642600	T	C	MQ;alleleBias	115	29	0.747826086956522	0.252173913043478	0.252173913043478
AVAG00026	642651	T	C	MQ;strandBias;alleleBias	94	22	0.765957446808511	0.234042553191489	0.234042553191489
AVAG00026	642903	C	T	MQ	91	28	0.692307692307692	0.307692307692308	0.307692307692308
AVAG00027	16402	A	G	MQ	56	14	0.75	0.25	0.25
AVAG00027	16415	T	C	MQ	56	14	0.75	0.25	0.25
AVAG00027	16433	A	T	MQ	52	14	0.730769230769231	0.269230769230769	0.269230769230769
AVAG00027	16655	C	G	MQ	24	10	0.583333333333333	0.416666666666667	0.416666666666667
AVAG00027	16679	C	T	MQ	25	11	0.56	0.44	0.44
AVAG00027	16733	T	C	MQ	34	14	0.588235294117647	0.411764705882353	0.411764705882353
AVAG00027	104788	T	G	MQ;strandBias	25	7	0.72	0.28	0.28
AVAG00027	118256	G	A	MQ	67	19	0.716417910447761	0.283582089552239	0.283582089552239
AVAG00027	118377	A	G	MQ	94	26	0.723404255319149	0.276595744680851	0.276595744680851
AVAG00027	118394	T	A	MQ	91	25	0.725274725274725	0.274725274725275	0.274725274725275
AVAG00027	118782	C	T	MQ;alleleBias	77	10	0.87012987012987	0.12987012987013	0.12987012987013
AVAG00027	134029	T	C	MQ;strandBias;alleleBias	48	6	0.875	0.125	0.125
AVAG00027	134105	C	G	MQ	66	17	0.742424242424242	0.257575757575758	0.257575757575758
AVAG00027	134332	A	G	MQ;strandBias	75	22	0.706666666666667	0.293333333333333	0.293333333333333
AVAG00027	134386	A	G	MQ	87	28	0.67816091954023	0.32183908045977	0.32183908045977
AVAG00027	134410	G	T	MQ	78	25	0.67948717948718	0.320512820512821	0.320512820512821
AVAG00027	174242	T	C	MQ;alleleBias	64	14	0.78125	0.21875	0.21875
AVAG00027	174278	T	G	MQ;alleleBias	67	14	0.791044776119403	0.208955223880597	0.208955223880597
AVAG00027	174310	G	T	MQ;alleleBias	75	15	0.8	0.2	0.2
AVAG00027	174504	G	A	MQ;alleleBias	69	10	0.855072463768116	0.144927536231884	0.144927536231884
AVAG00027	174567	C	A	MQ;alleleBias	107	24	0.775700934579439	0.224299065420561	0.224299065420561
AVAG00027	174622	G	A	MQ;alleleBias	112	24	0.785714285714286	0.214285714285714	0.214285714285714
AVAG00027	174663	G	A	Q20;MQ;QD;alleleBias	87	9	0.896551724137931	0.103448275862069	0.103448275862069
AVAG00027	230313	A	G	PASS	13	5	0.615384615384615	0.384615384615385	0.384615384615385
AVAG00027	250421	T	G	MQ	81	38	0.530864197530864	0.469135802469136	0.469135802469136
AVAG00027	251226	T	C	MQ	113	50	0.557522123893805	0.442477876106195	0.442477876106195
AVAG00027	283483	C	T	MQ	115	33	0.71304347826087	0.28695652173913	0.28695652173913
AVAG00027	283590	G	A	MQ;alleleBias	99	24	0.757575757575758	0.242424242424242	0.242424242424242
AVAG00027	283607	T	C	MQ;alleleBias	104	22	0.788461538461538	0.211538461538462	0.211538461538462
AVAG00027	283621	G	C	MQ;alleleBias	98	17	0.826530612244898	0.173469387755102	0.173469387755102
AVAG00027	283649	A	G	MQ;alleleBias	98	19	0.806122448979592	0.193877551020408	0.193877551020408
AVAG00027	283686	C	T	MQ;alleleBias	104	20	0.807692307692308	0.192307692307692	0.192307692307692
AVAG00027	283698	A	G	MQ;alleleBias	103	22	0.786407766990291	0.213592233009709	0.213592233009709
AVAG00027	283741	A	G	MQ	119	34	0.714285714285714	0.285714285714286	0.285714285714286
AVAG00027	283764	T	C	MQ	116	35	0.698275862068966	0.301724137931034	0.301724137931034
AVAG00027	283775	A	G	MQ	117	33	0.717948717948718	0.282051282051282	0.282051282051282
AVAG00027	283788	A	T	MQ	111	30	0.72972972972973	0.27027027027027	0.27027027027027
AVAG00027	283807	C	T	MQ	120	34	0.716666666666667	0.283333333333333	0.283333333333333
AVAG00027	283906	G	A	MQ;alleleBias	95	12	0.873684210526316	0.126315789473684	0.126315789473684
AVAG00027	283919	A	C	MQ;alleleBias	93	10	0.89247311827957	0.10752688172043	0.10752688172043
AVAG00027	293222	T	C	MQ	24	13	0.458333333333333	0.541666666666667	0.458333333333333
AVAG00027	293289	T	C	MQ;strandBias	38	19	0.5	0.5	0.5
AVAG00027	293370	G	A	MQ;strandBias	23	7	0.695652173913043	0.304347826086957	0.304347826086957
AVAG00027	306408	C	G	MQ	80	23	0.7125	0.2875	0.2875
AVAG00027	306776	A	G	MQ	96	31	0.677083333333333	0.322916666666667	0.322916666666667
AVAG00027	306787	C	T	MQ	88	29	0.670454545454545	0.329545454545455	0.329545454545455
AVAG00027	306860	T	C	MQ;alleleBias	71	16	0.774647887323944	0.225352112676056	0.225352112676056
AVAG00027	306881	C	T	MQ;alleleBias	65	11	0.830769230769231	0.169230769230769	0.169230769230769
AVAG00027	388254	C	G	MQ	85	35	0.588235294117647	0.411764705882353	0.411764705882353
AVAG00027	388295	T	C	MQ	66	24	0.636363636363636	0.363636363636364	0.363636363636364
AVAG00027	388447	C	T	MQ	61	17	0.721311475409836	0.278688524590164	0.278688524590164
AVAG00027	388460	G	A	MQ;alleleBias	56	11	0.803571428571429	0.196428571428571	0.196428571428571
AVAG00027	388480	G	A	MQ;alleleBias	55	8	0.854545454545454	0.145454545454545	0.145454545454545
AVAG00027	419325	A	G	MQ;alleleBias	79	12	0.848101265822785	0.151898734177215	0.151898734177215
AVAG00027	419385	C	T	MQ;alleleBias	98	21	0.785714285714286	0.214285714285714	0.214285714285714
AVAG00027	419406	G	A	MQ	105	28	0.733333333333333	0.266666666666667	0.266666666666667
AVAG00027	419568	A	G	MQ;alleleBias	79	16	0.79746835443038	0.20253164556962	0.20253164556962
AVAG00027	419601	T	C	MQ;alleleBias	81	14	0.827160493827161	0.172839506172839	0.172839506172839
AVAG00027	432030	C	T	MQ;alleleBias	73	11	0.849315068493151	0.150684931506849	0.150684931506849
AVAG00027	432041	G	T	MQ;alleleBias	69	10	0.855072463768116	0.144927536231884	0.144927536231884
AVAG00027	433545	C	T	MQ	74	28	0.621621621621622	0.378378378378378	0.378378378378378
AVAG00027	434494	T	C	MQ	62	26	0.580645161290323	0.419354838709677	0.419354838709677
AVAG00027	434569	C	T	MQ	83	23	0.72289156626506	0.27710843373494	0.27710843373494
AVAG00027	434599	G	A	MQ;alleleBias	69	13	0.811594202898551	0.188405797101449	0.188405797101449
AVAG00027	436536	T	C	MQ	68	23	0.661764705882353	0.338235294117647	0.338235294117647
AVAG00027	436753	G	A	MQ;QD;alleleBias	64	9	0.859375	0.140625	0.140625
AVAG00027	473956	T	G	MQ	134	64	0.522388059701492	0.477611940298507	0.477611940298507
AVAG00027	474531	G	A	MQ	115	58	0.495652173913044	0.504347826086956	0.495652173913044
AVAG00027	474707	A	G	MQ;strandBias;alleleBias	71	12	0.830985915492958	0.169014084507042	0.169014084507042
AVAG00027	474719	A	G	MQ;strandBias;alleleBias	68	6	0.911764705882353	0.0882352941176471	0.0882352941176471
AVAG00027	474776	A	G	MQ;strandBias;alleleBias	72	12	0.833333333333333	0.166666666666667	0.166666666666667
AVAG00027	474809	A	G	MQ;strandBias;alleleBias	81	14	0.827160493827161	0.172839506172839	0.172839506172839
AVAG00027	474826	C	T	MQ;strandBias;alleleBias	74	14	0.810810810810811	0.189189189189189	0.189189189189189
AVAG00027	474841	A	G	MQ;strandBias;alleleBias	72	14	0.805555555555556	0.194444444444444	0.194444444444444
AVAG00027	496691	T	C	MQ	8	5	0.375	0.625	0.375
AVAG00027	496712	A	G	MQ	11	5	0.545454545454545	0.454545454545455	0.454545454545455
AVAG00027	496725	A	G	MQ	12	5	0.583333333333333	0.416666666666667	0.416666666666667
AVAG00028	39218	C	A	MQ;strandBias;alleleBias	103	15	0.854368932038835	0.145631067961165	0.145631067961165
AVAG00028	39408	C	T	MQ;QD;alleleBias;strandBias	74	9	0.878378378378378	0.121621621621622	0.121621621621622
AVAG00028	39534	A	G	MQ;alleleBias	91	10	0.89010989010989	0.10989010989011	0.10989010989011
AVAG00028	59060	G	A	MQ;strandBias;alleleBias	77	14	0.818181818181818	0.181818181818182	0.181818181818182
AVAG00028	59373	A	G	MQ	63	27	0.571428571428571	0.428571428571429	0.428571428571429
AVAG00028	59392	C	A	MQ	63	27	0.571428571428571	0.428571428571429	0.428571428571429
AVAG00028	86454	T	C	MQ	67	37	0.447761194029851	0.552238805970149	0.447761194029851
AVAG00028	111796	T	A	MQ;alleleBias	70	16	0.771428571428571	0.228571428571429	0.228571428571429
AVAG00028	111807	A	G	MQ;alleleBias	75	18	0.76	0.24	0.24
AVAG00028	277616	T	C	MQ	51	13	0.745098039215686	0.254901960784314	0.254901960784314
AVAG00028	277981	A	T	MQ;strandBias;alleleBias	56	10	0.821428571428571	0.178571428571429	0.178571428571429
AVAG00028	349408	T	G	MQ	121	54	0.553719008264463	0.446280991735537	0.446280991735537
AVAG00028	517533	A	G	MQ	47	19	0.595744680851064	0.404255319148936	0.404255319148936
AVAG00028	517587	C	T	MQ;strandBias	53	18	0.660377358490566	0.339622641509434	0.339622641509434
AVAG00028	517608	G	A	MQ;strandBias	56	15	0.732142857142857	0.267857142857143	0.267857142857143
AVAG00028	574053	G	A	MQ;alleleBias	48	9	0.8125	0.1875	0.1875
AVAG00028	574093	G	A	MQ;alleleBias	43	9	0.790697674418605	0.209302325581395	0.209302325581395
AVAG00028	574296	A	C	MQ;alleleBias	58	9	0.844827586206897	0.155172413793103	0.155172413793103
AVAG00028	574390	T	C	MQ;alleleBias	69	9	0.869565217391304	0.130434782608696	0.130434782608696
AVAG00029	1746	T	G	MQ;strandBias	51	14	0.725490196078431	0.274509803921569	0.274509803921569
AVAG00029	1848	T	C	MQ	27	12	0.555555555555556	0.444444444444444	0.444444444444444
AVAG00029	2111	C	T	MQ	31	12	0.612903225806452	0.387096774193548	0.387096774193548
AVAG00029	107884	G	T	MQ	9	6	0.333333333333333	0.666666666666667	0.333333333333333
AVAG00029	108158	G	A	MQ	16	5	0.6875	0.3125	0.3125
AVAG00029	111892	G	T	MQ	126	73	0.420634920634921	0.579365079365079	0.420634920634921
AVAG00029	227328	A	G	MQ;alleleBias	72	11	0.847222222222222	0.152777777777778	0.152777777777778
AVAG00029	230888	A	G	MQ;alleleBias	46	6	0.869565217391304	0.130434782608696	0.130434782608696
AVAG00029	230978	T	C	MQ	74	19	0.743243243243243	0.256756756756757	0.256756756756757
AVAG00029	231019	T	C	MQ	73	25	0.657534246575342	0.342465753424658	0.342465753424658
AVAG00029	249187	A	G	MQ;alleleBias	86	9	0.895348837209302	0.104651162790698	0.104651162790698
AVAG00029	249411	G	A	MQ;alleleBias	84	18	0.785714285714286	0.214285714285714	0.214285714285714
AVAG00029	347915	C	T	MQ;alleleBias	98	17	0.826530612244898	0.173469387755102	0.173469387755102
AVAG00029	347951	C	T	MQ;alleleBias	103	19	0.815533980582524	0.184466019417476	0.184466019417476
AVAG00029	348172	C	T	MQ;alleleBias	66	16	0.757575757575758	0.242424242424242	0.242424242424242
AVAG00029	348210	C	A	MQ	69	19	0.72463768115942	0.27536231884058	0.27536231884058
AVAG00029	348255	C	T	MQ	55	19	0.654545454545455	0.345454545454545	0.345454545454545
AVAG00029	348300	A	T	MQ	38	11	0.710526315789474	0.289473684210526	0.289473684210526
AVAG00029	381215	A	G	MQ	104	31	0.701923076923077	0.298076923076923	0.298076923076923
AVAG00029	381270	C	A	MQ	75	23	0.693333333333333	0.306666666666667	0.306666666666667
AVAG00029	381518	C	T	MQ	75	31	0.586666666666667	0.413333333333333	0.413333333333333
AVAG00029	436279	A	C	MQ	70	20	0.714285714285714	0.285714285714286	0.285714285714286
AVAG00029	436290	A	G	MQ	68	18	0.735294117647059	0.264705882352941	0.264705882352941
AVAG00029	451988	C	G	MQ;alleleBias	69	9	0.869565217391304	0.130434782608696	0.130434782608696
AVAG00029	452018	T	G	MQ;alleleBias	78	9	0.884615384615385	0.115384615384615	0.115384615384615
AVAG00029	452122	T	C	MQ;QD;alleleBias	80	9	0.8875	0.1125	0.1125
AVAG00029	452322	G	A	MQ;alleleBias	107	13	0.878504672897196	0.121495327102804	0.121495327102804
AVAG00029	452343	T	G	MQ;strandBias;alleleBias	110	13	0.881818181818182	0.118181818181818	0.118181818181818
AVAG00029	452379	T	C	MQ;QD;alleleBias	104	9	0.913461538461538	0.0865384615384615	0.0865384615384615
AVAG00029	453140	G	A	MQ;alleleBias	79	19	0.759493670886076	0.240506329113924	0.240506329113924
AVAG00029	453206	T	C	MQ	82	30	0.634146341463415	0.365853658536585	0.365853658536585
AVAG00029	457502	G	A	MQ;alleleBias	111	26	0.765765765765766	0.234234234234234	0.234234234234234
AVAG00029	457539	A	G	MQ;alleleBias	96	16	0.833333333333333	0.166666666666667	0.166666666666667
AVAG00029	457811	G	A	MQ;alleleBias	84	15	0.821428571428571	0.178571428571429	0.178571428571429
AVAG00029	463307	C	G	MQ;alleleBias	33	6	0.818181818181818	0.181818181818182	0.181818181818182
AVAG00029	463604	C	T	MQ	24	5	0.791666666666667	0.208333333333333	0.208333333333333
AVAG00029	565650	G	A	MQ;alleleBias	67	11	0.835820895522388	0.164179104477612	0.164179104477612
AVAG00029	565694	T	A	MQ;alleleBias	64	12	0.8125	0.1875	0.1875
AVAG00029	565984	T	C	MQ	49	12	0.755102040816326	0.244897959183673	0.244897959183673
AVAG00029	606487	C	T	MQ	25	16	0.36	0.64	0.36
AVAG00029	606802	T	C	SC;MQ;alleleBias	51	8	0.843137254901961	0.156862745098039	0.156862745098039
AVAG00029	606874	G	A	MQ;alleleBias	46	6	0.869565217391304	0.130434782608696	0.130434782608696
AVAG00030	33	C	T	MQ	15	5	0.666666666666667	0.333333333333333	0.333333333333333
AVAG00030	213	C	A	PASS	47	23	0.51063829787234	0.48936170212766	0.48936170212766
AVAG00030	377	T	G	MQ	71	30	0.577464788732394	0.422535211267606	0.422535211267606
AVAG00030	441	A	G	MQ	45	17	0.622222222222222	0.377777777777778	0.377777777777778
AVAG00030	498	C	T	MQ	52	26	0.5	0.5	0.5
AVAG00030	563	T	G	MQ	64	29	0.546875	0.453125	0.453125
AVAG00030	603	T	C	MQ	46	21	0.543478260869565	0.456521739130435	0.456521739130435
AVAG00030	667	C	T	MQ	25	11	0.56	0.44	0.44
AVAG00030	99853	G	A	MQ	74	29	0.608108108108108	0.391891891891892	0.391891891891892
AVAG00030	100082	C	T	MQ	110	36	0.672727272727273	0.327272727272727	0.327272727272727
AVAG00030	171145	A	G	MQ;alleleBias	58	11	0.810344827586207	0.189655172413793	0.189655172413793
AVAG00030	171755	G	T	MQ	46	21	0.543478260869565	0.456521739130435	0.456521739130435
AVAG00030	184036	C	T	MQ;alleleBias	102	12	0.882352941176471	0.117647058823529	0.117647058823529
AVAG00030	184582	T	C	MQ	40	11	0.725	0.275	0.275
AVAG00030	184700	T	C	MQ	100	35	0.65	0.35	0.35
AVAG00030	184711	A	G	MQ	98	35	0.642857142857143	0.357142857142857	0.357142857142857
AVAG00030	328032	G	C	MQ	84	30	0.642857142857143	0.357142857142857	0.357142857142857
AVAG00030	328047	C	T	MQ	91	31	0.659340659340659	0.340659340659341	0.340659340659341
AVAG00030	328092	A	G	MQ	88	27	0.693181818181818	0.306818181818182	0.306818181818182
AVAG00030	328143	T	A	MQ;alleleBias	67	7	0.895522388059702	0.104477611940299	0.104477611940299
AVAG00030	328336	C	A	MQ	121	51	0.578512396694215	0.421487603305785	0.421487603305785
AVAG00030	328476	C	T	MQ	100	34	0.66	0.34	0.34
AVAG00030	328492	C	T	MQ	108	36	0.666666666666667	0.333333333333333	0.333333333333333
AVAG00030	328622	G	A	MQ;alleleBias	51	11	0.784313725490196	0.215686274509804	0.215686274509804
AVAG00030	380761	A	G	MQ	46	22	0.521739130434783	0.478260869565217	0.478260869565217
AVAG00030	380846	G	A	SC;MQ	56	25	0.553571428571429	0.446428571428571	0.446428571428571
AVAG00030	381705	A	G	MQ;alleleBias	53	12	0.773584905660377	0.226415094339623	0.226415094339623
AVAG00030	386385	G	C	MQ	58	16	0.724137931034483	0.275862068965517	0.275862068965517
AVAG00030	409350	C	T	MQ	77	28	0.636363636363636	0.363636363636364	0.363636363636364
AVAG00030	409864	A	T	MQ	96	44	0.541666666666667	0.458333333333333	0.458333333333333
AVAG00030	409882	T	G	MQ	105	52	0.504761904761905	0.495238095238095	0.495238095238095
AVAG00030	409935	T	C	MQ	129	65	0.496124031007752	0.503875968992248	0.496124031007752
AVAG00030	410003	G	A	MQ	92	45	0.510869565217391	0.489130434782609	0.489130434782609
AVAG00030	424143	T	C	SC;MQ	29	13	0.551724137931034	0.448275862068966	0.448275862068966
AVAG00030	424163	C	T	SC;MQ	27	13	0.518518518518518	0.481481481481481	0.481481481481481
AVAG00030	445337	A	G	MQ	55	16	0.709090909090909	0.290909090909091	0.290909090909091
AVAG00030	445388	T	C	MQ;strandBias;alleleBias	62	12	0.806451612903226	0.193548387096774	0.193548387096774
AVAG00030	564613	C	T	MQ;QD;alleleBias	66	9	0.863636363636364	0.136363636363636	0.136363636363636
AVAG00030	564754	T	G	MQ;alleleBias	77	19	0.753246753246753	0.246753246753247	0.246753246753247
AVAG00030	579189	G	T	MQ;alleleBias	48	7	0.854166666666667	0.145833333333333	0.145833333333333
AVAG00030	579208	C	T	MQ;alleleBias	43	6	0.86046511627907	0.13953488372093	0.13953488372093
AVAG00030	587264	A	G	MQ;strandBias	34	7	0.794117647058823	0.205882352941176	0.205882352941176
AVAG00030	593006	A	C	MQ	79	30	0.620253164556962	0.379746835443038	0.379746835443038
AVAG00030	593054	T	C	MQ	58	21	0.637931034482759	0.362068965517241	0.362068965517241
AVAG00030	607500	A	C	MQ;alleleBias	83	17	0.795180722891566	0.204819277108434	0.204819277108434
AVAG00031	13201	G	A	MQ	68	23	0.661764705882353	0.338235294117647	0.338235294117647
AVAG00031	91870	T	C	MQ	47	22	0.531914893617021	0.468085106382979	0.468085106382979
AVAG00031	91944	G	C	MQ	44	18	0.590909090909091	0.409090909090909	0.409090909090909
AVAG00031	112435	G	A	MQ	106	29	0.726415094339623	0.273584905660377	0.273584905660377
AVAG00031	112488	C	T	MQ	92	24	0.739130434782609	0.260869565217391	0.260869565217391
AVAG00031	112642	T	G	MQ	76	26	0.657894736842105	0.342105263157895	0.342105263157895
AVAG00031	112708	C	T	MQ	91	39	0.571428571428571	0.428571428571429	0.428571428571429
AVAG00031	112923	G	A	MQ;alleleBias	53	11	0.792452830188679	0.207547169811321	0.207547169811321
AVAG00031	112983	A	C	MQ;alleleBias	51	11	0.784313725490196	0.215686274509804	0.215686274509804
AVAG00031	186257	C	A	PASS	24	7	0.708333333333333	0.291666666666667	0.291666666666667
AVAG00031	186401	G	A	MQ;strandBias	34	7	0.794117647058823	0.205882352941176	0.205882352941176
AVAG00031	273600	A	G	MQ	111	54	0.513513513513513	0.486486486486487	0.486486486486487
AVAG00031	274003	T	C	MQ	101	28	0.722772277227723	0.277227722772277	0.277227722772277
AVAG00031	393474	G	T	MQ;alleleBias	53	10	0.811320754716981	0.188679245283019	0.188679245283019
AVAG00031	395701	T	C	MQ;alleleBias	116	21	0.818965517241379	0.181034482758621	0.181034482758621
AVAG00031	395983	G	A	MQ	79	26	0.670886075949367	0.329113924050633	0.329113924050633
AVAG00031	396741	A	C	MQ;alleleBias	60	11	0.816666666666667	0.183333333333333	0.183333333333333
AVAG00031	396827	C	G	MQ	28	8	0.714285714285714	0.285714285714286	0.285714285714286
AVAG00031	396992	G	A	MQ;alleleBias	46	8	0.826086956521739	0.173913043478261	0.173913043478261
AVAG00031	397013	A	C	MQ;alleleBias	51	11	0.784313725490196	0.215686274509804	0.215686274509804
AVAG00031	397024	T	C	MQ	50	12	0.76	0.24	0.24
AVAG00031	397086	C	A	MQ	26	12	0.538461538461538	0.461538461538462	0.461538461538462
AVAG00031	400759	T	G	MQ	29	7	0.758620689655172	0.241379310344828	0.241379310344828
AVAG00031	400887	C	T	MQ	52	16	0.692307692307692	0.307692307692308	0.307692307692308
AVAG00031	400916	G	C	MQ	68	21	0.691176470588235	0.308823529411765	0.308823529411765
AVAG00031	400947	T	C	MQ	73	22	0.698630136986301	0.301369863013699	0.301369863013699
AVAG00031	452979	G	T	MQ;QD;alleleBias	69	10	0.855072463768116	0.144927536231884	0.144927536231884
AVAG00031	453249	C	A	MQ;alleleBias	90	14	0.844444444444444	0.155555555555556	0.155555555555556
AVAG00031	464633	T	G	MQ;alleleBias	81	17	0.790123456790123	0.209876543209877	0.209876543209877
AVAG00031	464675	A	G	MQ;alleleBias	84	13	0.845238095238095	0.154761904761905	0.154761904761905
AVAG00031	467747	C	T	MQ	73	23	0.684931506849315	0.315068493150685	0.315068493150685
AVAG00031	468400	G	A	MQ	95	25	0.736842105263158	0.263157894736842	0.263157894736842
AVAG00031	468444	C	G	MQ;alleleBias	76	15	0.802631578947368	0.197368421052632	0.197368421052632
AVAG00031	523698	G	T	MQ;QD;alleleBias	57	7	0.87719298245614	0.12280701754386	0.12280701754386
AVAG00031	523806	T	G	MQ;alleleBias	92	10	0.891304347826087	0.108695652173913	0.108695652173913
AVAG00031	546664	A	T	MQ	39	16	0.58974358974359	0.41025641025641	0.41025641025641
AVAG00031	546947	T	C	MQ;alleleBias	78	18	0.769230769230769	0.230769230769231	0.230769230769231
AVAG00031	546965	A	G	MQ	87	23	0.735632183908046	0.264367816091954	0.264367816091954
AVAG00031	595910	C	T	MQ;alleleBias	55	6	0.890909090909091	0.109090909090909	0.109090909090909
AVAG00031	595955	T	C	MQ;alleleBias	66	8	0.878787878787879	0.121212121212121	0.121212121212121
AVAG00031	596024	T	C	MQ;QD;alleleBias	59	8	0.864406779661017	0.135593220338983	0.135593220338983
AVAG00031	596214	C	T	MQ;QD;alleleBias	66	8	0.878787878787879	0.121212121212121	0.121212121212121
AVAG00031	596302	C	T	MQ;alleleBias	68	8	0.882352941176471	0.117647058823529	0.117647058823529
AVAG00031	616719	T	C	alleleBias	92	14	0.847826086956522	0.152173913043478	0.152173913043478
AVAG00031	616753	C	T	MQ;alleleBias	83	15	0.819277108433735	0.180722891566265	0.180722891566265
AVAG00031	633972	A	G	MQ;alleleBias	62	13	0.790322580645161	0.209677419354839	0.209677419354839
AVAG00031	634035	G	C	MQ	90	25	0.722222222222222	0.277777777777778	0.277777777777778
AVAG00031	634108	G	A	MQ	72	20	0.722222222222222	0.277777777777778	0.277777777777778
AVAG00031	634134	A	G	MQ;alleleBias	46	8	0.826086956521739	0.173913043478261	0.173913043478261
AVAG00031	635343	T	C	MQ;QD;alleleBias	62	8	0.870967741935484	0.129032258064516	0.129032258064516
AVAG00031	635634	C	A	MQ;QD;alleleBias	82	9	0.890243902439024	0.109756097560976	0.109756097560976
AVAG00032	26078	A	T	MQ	63	63	0	1	0
AVAG00032	27353	A	G	PASS	13	12	0.0769230769230769	0.923076923076923	0.0769230769230769
AVAG00032	70576	C	T	badReads;MQ	45	43	0.0444444444444444	0.955555555555556	0.0444444444444444
AVAG00032	83589	G	T	PASS	165	165	0	1	0
AVAG00032	92498	T	C	MQ	45	45	0	1	0
AVAG00032	271291	T	A	MQ	107	107	0	1	0
AVAG00032	271390	C	T	MQ	89	89	0	1	0
AVAG00032	271403	G	C	MQ	90	90	0	1	0
AVAG00032	271417	A	G	MQ	103	103	0	1	0
AVAG00032	271465	T	A	MQ	186	185	0.00537634408602151	0.994623655913978	0.00537634408602151
AVAG00032	273250	T	A	MQ	192	192	0	1	0
AVAG00032	321690	T	G	MQ	298	298	0	1	0
AVAG00032	322755	C	A	MQ;alleleBias	143	39	0.727272727272727	0.272727272727273	0.272727272727273
AVAG00032	322789	A	G	MQ;alleleBias	126	26	0.793650793650794	0.206349206349206	0.206349206349206
AVAG00032	383163	A	T	MQ	159	156	0.0188679245283019	0.981132075471698	0.0188679245283019
AVAG00032	383175	G	A	MQ	153	153	0	1	0
AVAG00032	383206	G	A	MQ	159	159	0	1	0
AVAG00032	383218	G	A	MQ	164	164	0	1	0
AVAG00032	488617	C	T	badReads;MQ	11	11	0	1	0
AVAG00032	488637	T	A	MQ	12	12	0	1	0
AVAG00032	488672	A	C	MQ	11	10	0.0909090909090909	0.909090909090909	0.0909090909090909
AVAG00032	488739	A	G	MQ	17	17	0	1	0
AVAG00032	488754	A	G	MQ	18	18	0	1	0
AVAG00032	497282	A	G	MQ	75	75	0	1	0
AVAG00032	531576	C	T	PASS	143	143	0	1	0
AVAG00032	598103	C	T	PASS	109	109	0	1	0
AVAG00032	598116	C	T	PASS	101	101	0	1	0
AVAG00032	598131	C	A	PASS	105	105	0	1	0
AVAG00032	598172	T	C	MQ	110	110	0	1	0
AVAG00032	598198	T	C	MQ	108	108	0	1	0
AVAG00032	598214	T	C	MQ	108	108	0	1	0
AVAG00032	602274	A	C	MQ	79	79	0	1	0
AVAG00032	602285	G	C	MQ	81	81	0	1	0
AVAG00032	602314	T	C	MQ	103	103	0	1	0
AVAG00032	624350	C	T	MQ	71	71	0	1	0
AVAG00032	624407	C	T	badReads;MQ	21	21	0	1	0
AVAG00032	624599	C	A	MQ	47	47	0	1	0
AVAG00032	631309	G	A	PASS	56	56	0	1	0
AVAG00032	631328	C	T	PASS	56	56	0	1	0
AVAG00032	631341	T	C	PASS	56	56	0	1	0
AVAG00032	631364	G	C	PASS	60	60	0	1	0
AVAG00032	631394	T	A	PASS	65	65	0	1	0
AVAG00032	638630	A	C	badReads;MQ	31	29	0.0645161290322581	0.935483870967742	0.0645161290322581
AVAG00033	49291	C	T	MQ	39	39	0	1	0
AVAG00033	250850	G	A	MQ;alleleBias	87	13	0.850574712643678	0.149425287356322	0.149425287356322
AVAG00033	250863	A	G	MQ;alleleBias	94	14	0.851063829787234	0.148936170212766	0.148936170212766
AVAG00033	250898	T	C	MQ;alleleBias	96	23	0.760416666666667	0.239583333333333	0.239583333333333
AVAG00033	250942	A	G	MQ	117	42	0.641025641025641	0.358974358974359	0.358974358974359
AVAG00033	251019	A	T	MQ	93	30	0.67741935483871	0.32258064516129	0.32258064516129
AVAG00033	251185	T	C	MQ	103	28	0.728155339805825	0.271844660194175	0.271844660194175
AVAG00033	251341	C	A	MQ;alleleBias	95	14	0.852631578947368	0.147368421052632	0.147368421052632
AVAG00033	262196	C	A	MQ	47	13	0.723404255319149	0.276595744680851	0.276595744680851
AVAG00033	262306	A	G	SC;MQ;alleleBias	50	11	0.78	0.22	0.22
[truncated: 16,865 more rows]
