# Supplementary material for: Comparative genomics of bdelloid rotifers: Insights from desiccating and nondesiccating species
Source: PLoS Biol. 2018 Apr 24;16(4):e2004830. doi: 10.1371/journal.pbio.2004830 (PMC5916493; doi:10.1371/journal.pbio.2004830)
Supplement: S6 Data — (TGZ) [file pbio.2004830.s006.tgz › S4_Data.bowtie2/Rmagna-MP.vs.nRg.v1.8_genomic.bowtie2.sorted.bam.platypus.vcf.freqs]

CHROM	POS	REF	ALT	FILTER	TC	TR	FREQREF	FREQALT	MAF
RMAG00001	4792	T	A	PASS	11	7	0.363636363636364	0.636363636363636	0.363636363636364
RMAG00001	11666	G	A	MQ	15	8	0.466666666666667	0.533333333333333	0.466666666666667
RMAG00001	11725	T	C	PASS	16	10	0.375	0.625	0.375
RMAG00001	11749	C	T	PASS	16	10	0.375	0.625	0.375
RMAG00001	11773	T	C	MQ	12	8	0.333333333333333	0.666666666666667	0.333333333333333
RMAG00001	13298	T	C	SC;MQ	7	6	0.142857142857143	0.857142857142857	0.142857142857143
RMAG00001	15947	C	G	PASS	12	9	0.25	0.75	0.25
RMAG00001	19034	T	G	MQ	20	10	0.5	0.5	0.5
RMAG00001	19109	A	C	MQ	18	9	0.5	0.5	0.5
RMAG00001	31074	C	A	MQ	17	6	0.647058823529412	0.352941176470588	0.352941176470588
RMAG00001	31205	A	C	MQ	18	8	0.555555555555556	0.444444444444444	0.444444444444444
RMAG00001	31332	T	C	PASS	22	14	0.363636363636364	0.636363636363636	0.363636363636364
RMAG00001	35711	A	G	MQ	22	7	0.681818181818182	0.318181818181818	0.318181818181818
RMAG00001	36393	A	G	PASS	55	21	0.618181818181818	0.381818181818182	0.381818181818182
RMAG00001	38080	G	A	PASS	31	14	0.548387096774194	0.451612903225806	0.451612903225806
RMAG00001	39994	A	G	PASS	24	11	0.541666666666667	0.458333333333333	0.458333333333333
RMAG00001	40378	G	A	MQ	22	11	0.5	0.5	0.5
RMAG00001	41920	A	G	PASS	27	14	0.481481481481481	0.518518518518518	0.481481481481481
RMAG00001	44205	C	G	MQ	12	6	0.5	0.5	0.5
RMAG00001	50604	T	C	MQ	13	9	0.307692307692308	0.692307692307692	0.307692307692308
RMAG00001	51533	A	G	PASS	10	8	0.2	0.8	0.2
RMAG00001	61533	C	T	PASS	17	9	0.470588235294118	0.529411764705882	0.470588235294118
RMAG00001	62418	C	T	PASS	16	7	0.5625	0.4375	0.4375
RMAG00001	66267	G	A	PASS	22	12	0.454545454545455	0.545454545454545	0.454545454545455
RMAG00001	70788	A	G	PASS	22	10	0.545454545454545	0.454545454545455	0.454545454545455
RMAG00001	71591	T	G	MQ	14	6	0.571428571428571	0.428571428571429	0.428571428571429
RMAG00001	72223	G	C	PASS	31	16	0.483870967741935	0.516129032258065	0.483870967741935
RMAG00001	72429	C	G	PASS	26	16	0.384615384615385	0.615384615384615	0.384615384615385
RMAG00001	72904	C	A	PASS	16	11	0.3125	0.6875	0.3125
RMAG00001	74374	A	G	PASS	19	11	0.421052631578947	0.578947368421053	0.421052631578947
RMAG00001	74788	A	G	SC	16	6	0.625	0.375	0.375
RMAG00001	74808	A	C	MQ	13	6	0.538461538461538	0.461538461538462	0.461538461538462
RMAG00001	75470	T	C	MQ	14	9	0.357142857142857	0.642857142857143	0.357142857142857
RMAG00001	75676	A	G	PASS	31	19	0.387096774193548	0.612903225806452	0.387096774193548
RMAG00001	75784	C	T	PASS	17	13	0.235294117647059	0.764705882352941	0.235294117647059
RMAG00001	76422	T	A	PASS	20	14	0.3	0.7	0.3
RMAG00001	79831	G	A	PASS	22	6	0.727272727272727	0.272727272727273	0.272727272727273
RMAG00001	81795	A	T	PASS	17	13	0.235294117647059	0.764705882352941	0.235294117647059
RMAG00001	82252	C	A	PASS	20	8	0.6	0.4	0.4
RMAG00001	86493	T	G	PASS	21	21	0	1	0
RMAG00001	86600	A	C	PASS	18	10	0.444444444444444	0.555555555555556	0.444444444444444
RMAG00001	87074	A	G	PASS	20	13	0.35	0.65	0.35
RMAG00001	87287	G	A	MQ	19	6	0.684210526315789	0.315789473684211	0.315789473684211
RMAG00001	88977	A	G	PASS	12	5	0.583333333333333	0.416666666666667	0.416666666666667
RMAG00001	94269	A	G	PASS	17	5	0.705882352941177	0.294117647058824	0.294117647058824
RMAG00001	95018	T	C	MQ	8	7	0.125	0.875	0.125
RMAG00001	98165	C	T	MQ	7	7	0	1	0
RMAG00001	98346	G	A	MQ	10	7	0.3	0.7	0.3
RMAG00001	100661	G	A	PASS	17	7	0.588235294117647	0.411764705882353	0.411764705882353
RMAG00001	103398	G	A	MQ	14	8	0.428571428571429	0.571428571428571	0.428571428571429
RMAG00001	106276	A	G	MQ	15	6	0.6	0.4	0.4
RMAG00001	107608	T	C	PASS	22	10	0.545454545454545	0.454545454545455	0.454545454545455
RMAG00001	107853	T	C	MQ	19	7	0.631578947368421	0.368421052631579	0.368421052631579
RMAG00001	109320	G	T	MQ	19	11	0.421052631578947	0.578947368421053	0.421052631578947
RMAG00001	110083	G	A	PASS	19	7	0.631578947368421	0.368421052631579	0.368421052631579
RMAG00001	110292	A	C	PASS	26	12	0.538461538461538	0.461538461538462	0.461538461538462
RMAG00001	110385	G	C	PASS	27	10	0.62962962962963	0.37037037037037	0.37037037037037
RMAG00001	119492	G	T	MQ	14	7	0.5	0.5	0.5
RMAG00001	122609	G	C	PASS	9	5	0.444444444444444	0.555555555555556	0.444444444444444
RMAG00001	123639	G	T	PASS	18	10	0.444444444444444	0.555555555555556	0.444444444444444
RMAG00001	123865	T	C	PASS	17	13	0.235294117647059	0.764705882352941	0.235294117647059
RMAG00001	125441	C	T	MQ	15	11	0.266666666666667	0.733333333333333	0.266666666666667
RMAG00001	127155	T	C	PASS	17	14	0.176470588235294	0.823529411764706	0.176470588235294
RMAG00001	127389	C	G	PASS	14	9	0.357142857142857	0.642857142857143	0.357142857142857
RMAG00001	128992	T	C	PASS	22	15	0.318181818181818	0.681818181818182	0.318181818181818
RMAG00001	135654	G	A	MQ	15	9	0.4	0.6	0.4
RMAG00001	139244	T	C	PASS	5	5	0	1	0
RMAG00001	147434	T	C	PASS	11	6	0.454545454545455	0.545454545454545	0.454545454545455
RMAG00001	156724	C	T	PASS	9	7	0.222222222222222	0.777777777777778	0.222222222222222
RMAG00001	156972	A	C	PASS	11	8	0.272727272727273	0.727272727272727	0.272727272727273
RMAG00001	178335	A	G	MQ	13	6	0.538461538461538	0.461538461538462	0.461538461538462
RMAG00001	197544	A	G	PASS	10	9	0.1	0.9	0.1
RMAG00001	203026	A	C	MQ	11	5	0.545454545454545	0.454545454545455	0.454545454545455
RMAG00001	206462	G	A	PASS	12	9	0.25	0.75	0.25
RMAG00001	206550	A	T	MQ	13	11	0.153846153846154	0.846153846153846	0.153846153846154
RMAG00001	206579	T	C	MQ	12	9	0.25	0.75	0.25
RMAG00001	206693	C	A	PASS	16	12	0.25	0.75	0.25
RMAG00001	210827	G	A	PASS	18	10	0.444444444444444	0.555555555555556	0.444444444444444
RMAG00001	215118	T	C	PASS	23	7	0.695652173913043	0.304347826086957	0.304347826086957
RMAG00001	217448	T	A	PASS	16	7	0.5625	0.4375	0.4375
RMAG00001	218297	G	A	PASS	14	6	0.571428571428571	0.428571428571429	0.428571428571429
RMAG00001	220483	G	A	PASS	14	8	0.428571428571429	0.571428571428571	0.428571428571429
RMAG00001	228105	C	T	PASS	12	6	0.5	0.5	0.5
RMAG00001	228611	A	C	PASS	16	6	0.625	0.375	0.375
RMAG00001	228818	A	T	PASS	21	12	0.428571428571429	0.571428571428571	0.428571428571429
RMAG00001	235048	G	A	PASS	36	26	0.277777777777778	0.722222222222222	0.277777777777778
RMAG00001	237135	A	G	PASS	34	9	0.735294117647059	0.264705882352941	0.264705882352941
RMAG00001	239748	C	A	PASS	15	6	0.6	0.4	0.4
RMAG00001	239869	A	C	MQ	13	8	0.384615384615385	0.615384615384615	0.384615384615385
RMAG00001	240816	G	A	PASS	16	9	0.4375	0.5625	0.4375
RMAG00001	241304	T	C	PASS	20	6	0.7	0.3	0.3
RMAG00001	241967	A	T	PASS	17	8	0.529411764705882	0.470588235294118	0.470588235294118
RMAG00001	242143	T	C	PASS	30	9	0.7	0.3	0.3
RMAG00001	242189	T	C	PASS	27	9	0.666666666666667	0.333333333333333	0.333333333333333
RMAG00001	242956	G	A	MQ	10	6	0.4	0.6	0.4
RMAG00001	244021	G	A	MQ	12	9	0.25	0.75	0.25
RMAG00001	244149	A	G	PASS	23	17	0.260869565217391	0.739130434782609	0.260869565217391
RMAG00001	246653	A	G	MQ	13	8	0.384615384615385	0.615384615384615	0.384615384615385
RMAG00001	246938	G	A	PASS	18	5	0.722222222222222	0.277777777777778	0.277777777777778
RMAG00001	262493	G	T	MQ	16	7	0.5625	0.4375	0.4375
RMAG00001	267465	C	A	PASS	9	7	0.222222222222222	0.777777777777778	0.222222222222222
RMAG00001	267512	C	A	PASS	10	9	0.1	0.9	0.1
RMAG00001	291233	A	G	PASS	13	5	0.615384615384615	0.384615384615385	0.384615384615385
RMAG00001	292613	G	A	PASS	16	8	0.5	0.5	0.5
RMAG00001	293063	C	G	PASS	12	8	0.333333333333333	0.666666666666667	0.333333333333333
RMAG00001	296796	T	C	MQ	10	6	0.4	0.6	0.4
RMAG00001	300553	G	A	MQ	17	6	0.647058823529412	0.352941176470588	0.352941176470588
RMAG00001	302298	C	T	PASS	16	7	0.5625	0.4375	0.4375
RMAG00001	302333	T	G	PASS	15	8	0.466666666666667	0.533333333333333	0.466666666666667
RMAG00001	306901	A	G	MQ	8	8	0	1	0
RMAG00001	307082	G	A	PASS	9	5	0.444444444444444	0.555555555555556	0.444444444444444
RMAG00001	311753	C	G	PASS	8	6	0.25	0.75	0.25
RMAG00001	333753	G	A	PASS	9	6	0.333333333333333	0.666666666666667	0.333333333333333
RMAG00001	340306	A	G	PASS	9	5	0.444444444444444	0.555555555555556	0.444444444444444
RMAG00001	342850	G	T	MQ	8	5	0.375	0.625	0.375
RMAG00001	347374	G	A	MQ	14	6	0.571428571428571	0.428571428571429	0.428571428571429
RMAG00001	357672	T	G	PASS	8	6	0.25	0.75	0.25
RMAG00001	359529	G	A	PASS	15	6	0.6	0.4	0.4
RMAG00001	359705	G	A	PASS	11	7	0.363636363636364	0.636363636363636	0.363636363636364
RMAG00001	360030	A	G	PASS	13	8	0.384615384615385	0.615384615384615	0.384615384615385
RMAG00001	365245	C	T	PASS	13	8	0.384615384615385	0.615384615384615	0.384615384615385
RMAG00001	366027	C	T	PASS	21	16	0.238095238095238	0.761904761904762	0.238095238095238
RMAG00001	374271	C	T	PASS	20	8	0.6	0.4	0.4
RMAG00001	378380	G	T	MQ	23	15	0.347826086956522	0.652173913043478	0.347826086956522
RMAG00001	378398	A	G	MQ	18	5	0.722222222222222	0.277777777777778	0.277777777777778
RMAG00001	379039	T	C	MQ	17	8	0.529411764705882	0.470588235294118	0.470588235294118
RMAG00001	380425	T	C	PASS	35	15	0.571428571428571	0.428571428571429	0.428571428571429
RMAG00001	380577	G	T	PASS	27	16	0.407407407407407	0.592592592592593	0.407407407407407
RMAG00001	382124	T	G	MQ	15	8	0.466666666666667	0.533333333333333	0.466666666666667
RMAG00001	387528	A	G	MQ	12	9	0.25	0.75	0.25
RMAG00001	393592	T	A	PASS	16	8	0.5	0.5	0.5
RMAG00001	395001	T	C	MQ	11	8	0.272727272727273	0.727272727272727	0.272727272727273
RMAG00001	395730	G	A	PASS	22	8	0.636363636363636	0.363636363636364	0.363636363636364
RMAG00001	396747	A	T	MQ	19	13	0.315789473684211	0.684210526315789	0.315789473684211
RMAG00001	405683	G	A	PASS	8	5	0.375	0.625	0.375
RMAG00001	407439	A	G	MQ	14	10	0.285714285714286	0.714285714285714	0.285714285714286
RMAG00001	407955	T	C	MQ	11	6	0.454545454545455	0.545454545454545	0.454545454545455
RMAG00001	408217	G	A	PASS	14	9	0.357142857142857	0.642857142857143	0.357142857142857
RMAG00001	416242	A	G	PASS	14	6	0.571428571428571	0.428571428571429	0.428571428571429
RMAG00001	418731	T	C	MQ	9	5	0.444444444444444	0.555555555555556	0.444444444444444
RMAG00001	422633	A	G	MQ	13	5	0.615384615384615	0.384615384615385	0.384615384615385
RMAG00001	422955	G	C	MQ	7	6	0.142857142857143	0.857142857142857	0.142857142857143
RMAG00001	423595	T	C	MQ	9	7	0.222222222222222	0.777777777777778	0.222222222222222
RMAG00001	427263	T	A	MQ	7	6	0.142857142857143	0.857142857142857	0.142857142857143
RMAG00001	432064	G	A	PASS	10	10	0	1	0
RMAG00001	433814	A	G	PASS	12	9	0.25	0.75	0.25
RMAG00001	436040	C	T	PASS	18	10	0.444444444444444	0.555555555555556	0.444444444444444
RMAG00001	436673	A	G	PASS	26	18	0.307692307692308	0.692307692307692	0.307692307692308
RMAG00001	444757	G	T	PASS	23	14	0.391304347826087	0.608695652173913	0.391304347826087
RMAG00001	444960	G	A	MQ	17	5	0.705882352941177	0.294117647058824	0.294117647058824
RMAG00001	458707	C	G	PASS	13	6	0.538461538461538	0.461538461538462	0.461538461538462
RMAG00001	460052	A	G	PASS	11	5	0.545454545454545	0.454545454545455	0.454545454545455
RMAG00001	461832	T	C	PASS	9	6	0.333333333333333	0.666666666666667	0.333333333333333
RMAG00001	462227	G	C	MQ	18	8	0.555555555555556	0.444444444444444	0.444444444444444
RMAG00001	462261	A	T	MQ	14	6	0.571428571428571	0.428571428571429	0.428571428571429
RMAG00001	478915	A	T	PASS	11	5	0.545454545454545	0.454545454545455	0.454545454545455
RMAG00001	480510	T	G	PASS	14	7	0.5	0.5	0.5
RMAG00001	481855	A	G	PASS	11	7	0.363636363636364	0.636363636363636	0.363636363636364
RMAG00001	482451	C	T	MQ	15	6	0.6	0.4	0.4
RMAG00001	483075	T	C	PASS	23	14	0.391304347826087	0.608695652173913	0.391304347826087
RMAG00001	484315	T	C	PASS	17	8	0.529411764705882	0.470588235294118	0.470588235294118
RMAG00001	484372	G	A	MQ	14	8	0.428571428571429	0.571428571428571	0.428571428571429
RMAG00001	508387	T	C	PASS	13	11	0.153846153846154	0.846153846153846	0.153846153846154
RMAG00001	509788	C	A	MQ	20	19	0.05	0.95	0.05
RMAG00001	509900	G	A	MQ	22	7	0.681818181818182	0.318181818181818	0.318181818181818
RMAG00001	512553	A	G	PASS	15	11	0.266666666666667	0.733333333333333	0.266666666666667
RMAG00001	512793	A	G	PASS	15	11	0.266666666666667	0.733333333333333	0.266666666666667
RMAG00001	512920	T	C	MQ	25	5	0.8	0.2	0.2
RMAG00001	518376	T	G	PASS	16	6	0.625	0.375	0.375
RMAG00001	526914	G	T	MQ	7	7	0	1	0
RMAG00002	46100	C	T	MQ	13	10	0.230769230769231	0.769230769230769	0.230769230769231
RMAG00002	46115	C	T	PASS	14	11	0.214285714285714	0.785714285714286	0.214285714285714
RMAG00002	48135	C	G	MQ	9	7	0.222222222222222	0.777777777777778	0.222222222222222
RMAG00002	74238	T	C	PASS	8	7	0.125	0.875	0.125
RMAG00002	82718	A	G	PASS	7	5	0.285714285714286	0.714285714285714	0.285714285714286
RMAG00002	90011	C	G	PASS	14	9	0.357142857142857	0.642857142857143	0.357142857142857
RMAG00002	92111	T	G	PASS	11	8	0.272727272727273	0.727272727272727	0.272727272727273
RMAG00002	93631	C	T	PASS	13	8	0.384615384615385	0.615384615384615	0.384615384615385
RMAG00002	95385	G	T	PASS	12	8	0.333333333333333	0.666666666666667	0.333333333333333
RMAG00002	107316	C	A	PASS	8	5	0.375	0.625	0.375
RMAG00002	110441	T	C	MQ	10	7	0.3	0.7	0.3
RMAG00002	116869	T	C	PASS	9	6	0.333333333333333	0.666666666666667	0.333333333333333
RMAG00002	118052	C	T	PASS	13	8	0.384615384615385	0.615384615384615	0.384615384615385
RMAG00002	120688	A	C	MQ	10	7	0.3	0.7	0.3
RMAG00002	124900	A	G	MQ	12	12	0	1	0
RMAG00002	124921	A	G	MQ	11	10	0.0909090909090909	0.909090909090909	0.0909090909090909
RMAG00002	125322	G	A	PASS	15	14	0.0666666666666667	0.933333333333333	0.0666666666666667
RMAG00002	125803	T	C	PASS	24	12	0.5	0.5	0.5
RMAG00002	126029	A	G	MQ	9	7	0.222222222222222	0.777777777777778	0.222222222222222
RMAG00002	132910	G	T	PASS	13	7	0.461538461538462	0.538461538461538	0.461538461538462
RMAG00002	140069	C	T	MQ	12	7	0.416666666666667	0.583333333333333	0.416666666666667
RMAG00002	141855	T	C	MQ	10	7	0.3	0.7	0.3
RMAG00002	143688	A	G	PASS	6	5	0.166666666666667	0.833333333333333	0.166666666666667
RMAG00002	181648	A	G	PASS	6	5	0.166666666666667	0.833333333333333	0.166666666666667
RMAG00002	214642	G	A	PASS	11	6	0.454545454545455	0.545454545454545	0.454545454545455
RMAG00002	216982	G	T	MQ	11	5	0.545454545454545	0.454545454545455	0.454545454545455
RMAG00002	217912	T	G	PASS	10	7	0.3	0.7	0.3
RMAG00002	247508	A	G	MQ	8	7	0.125	0.875	0.125
RMAG00002	247602	T	C	MQ	10	7	0.3	0.7	0.3
RMAG00002	253628	A	C	PASS	15	8	0.466666666666667	0.533333333333333	0.466666666666667
RMAG00002	254646	A	G	MQ	14	9	0.357142857142857	0.642857142857143	0.357142857142857
RMAG00002	255413	C	G	PASS	15	12	0.2	0.8	0.2
RMAG00002	256319	T	C	PASS	11	8	0.272727272727273	0.727272727272727	0.272727272727273
RMAG00002	260306	C	T	PASS	12	10	0.166666666666667	0.833333333333333	0.166666666666667
RMAG00002	260478	C	T	PASS	15	8	0.466666666666667	0.533333333333333	0.466666666666667
RMAG00002	264936	G	A	MQ	20	12	0.4	0.6	0.4
RMAG00002	265002	A	G	MQ	18	10	0.444444444444444	0.555555555555556	0.444444444444444
RMAG00002	267060	T	C	PASS	26	19	0.269230769230769	0.730769230769231	0.269230769230769
RMAG00002	267107	G	A	MQ	19	16	0.157894736842105	0.842105263157895	0.157894736842105
RMAG00002	267190	T	C	MQ	11	8	0.272727272727273	0.727272727272727	0.272727272727273
RMAG00002	270956	G	A	PASS	22	13	0.409090909090909	0.590909090909091	0.409090909090909
RMAG00002	270990	C	T	PASS	20	13	0.35	0.65	0.35
RMAG00002	271112	G	C	MQ	10	5	0.5	0.5	0.5
RMAG00002	271948	C	T	PASS	13	11	0.153846153846154	0.846153846153846	0.153846153846154
RMAG00002	273305	A	G	PASS	15	9	0.4	0.6	0.4
RMAG00002	278168	T	A	PASS	10	5	0.5	0.5	0.5
RMAG00002	278765	T	C	PASS	18	10	0.444444444444444	0.555555555555556	0.444444444444444
RMAG00002	279137	T	C	MQ	13	8	0.384615384615385	0.615384615384615	0.384615384615385
RMAG00002	279419	G	A	PASS	17	11	0.352941176470588	0.647058823529412	0.352941176470588
RMAG00002	279593	T	G	MQ	13	6	0.538461538461538	0.461538461538462	0.461538461538462
RMAG00002	279608	C	A	MQ	13	7	0.461538461538462	0.538461538461538	0.461538461538462
RMAG00002	279695	T	C	MQ	18	11	0.388888888888889	0.611111111111111	0.388888888888889
RMAG00002	279743	G	A	PASS	16	9	0.4375	0.5625	0.4375
RMAG00002	279799	C	T	PASS	15	6	0.6	0.4	0.4
RMAG00002	280201	C	A	PASS	14	5	0.642857142857143	0.357142857142857	0.357142857142857
RMAG00002	280242	A	G	PASS	21	9	0.571428571428571	0.428571428571429	0.428571428571429
RMAG00002	280366	T	G	MQ	13	10	0.230769230769231	0.769230769230769	0.230769230769231
RMAG00002	280403	A	G	PASS	17	11	0.352941176470588	0.647058823529412	0.352941176470588
RMAG00002	280543	T	C	PASS	18	12	0.333333333333333	0.666666666666667	0.333333333333333
RMAG00002	280573	G	A	PASS	15	9	0.4	0.6	0.4
RMAG00002	280756	A	G	MQ	16	9	0.4375	0.5625	0.4375
RMAG00002	281477	G	A	MQ	19	7	0.631578947368421	0.368421052631579	0.368421052631579
RMAG00002	284568	G	C	PASS	20	14	0.3	0.7	0.3
RMAG00002	285318	T	C	MQ	16	11	0.3125	0.6875	0.3125
RMAG00002	285370	T	C	PASS	16	10	0.375	0.625	0.375
RMAG00002	286255	C	T	PASS	23	6	0.739130434782609	0.260869565217391	0.260869565217391
RMAG00002	286284	C	T	PASS	26	10	0.615384615384615	0.384615384615385	0.384615384615385
RMAG00002	304337	G	A	PASS	8	7	0.125	0.875	0.125
RMAG00002	308824	G	A	PASS	11	11	0	1	0
RMAG00002	317578	A	G	PASS	18	7	0.611111111111111	0.388888888888889	0.388888888888889
RMAG00002	325683	T	C	PASS	10	5	0.5	0.5	0.5
RMAG00002	326858	T	C	MQ	11	6	0.454545454545455	0.545454545454545	0.454545454545455
RMAG00002	328088	A	T	PASS	8	5	0.375	0.625	0.375
RMAG00002	332394	T	A	PASS	9	8	0.111111111111111	0.888888888888889	0.111111111111111
RMAG00002	334497	C	T	PASS	12	10	0.166666666666667	0.833333333333333	0.166666666666667
RMAG00002	334845	A	G	PASS	16	14	0.125	0.875	0.125
RMAG00002	337445	G	A	PASS	34	28	0.176470588235294	0.823529411764706	0.176470588235294
RMAG00002	341219	G	C	PASS	15	8	0.466666666666667	0.533333333333333	0.466666666666667
RMAG00002	341232	A	T	PASS	16	9	0.4375	0.5625	0.4375
RMAG00002	341598	C	T	MQ	26	9	0.653846153846154	0.346153846153846	0.346153846153846
RMAG00002	341607	C	G	PASS	25	18	0.28	0.72	0.28
RMAG00002	341978	A	C	PASS	20	13	0.35	0.65	0.35
RMAG00002	343702	A	C	PASS	18	11	0.388888888888889	0.611111111111111	0.388888888888889
RMAG00002	381103	A	T	MQ	14	8	0.428571428571429	0.571428571428571	0.428571428571429
RMAG00002	397617	A	T	PASS	12	10	0.166666666666667	0.833333333333333	0.166666666666667
RMAG00002	398927	A	T	MQ	23	14	0.391304347826087	0.608695652173913	0.391304347826087
RMAG00002	398950	A	G	MQ	27	14	0.481481481481481	0.518518518518518	0.481481481481481
RMAG00002	399027	A	G	MQ	16	8	0.5	0.5	0.5
RMAG00002	403765	G	A	MQ	22	13	0.409090909090909	0.590909090909091	0.409090909090909
RMAG00002	403803	C	A	MQ	55	37	0.327272727272727	0.672727272727273	0.327272727272727
RMAG00002	403838	C	T	MQ;alleleBias	73	10	0.863013698630137	0.136986301369863	0.136986301369863
RMAG00002	403863	G	A	MQ	68	48	0.294117647058824	0.705882352941177	0.294117647058824
RMAG00002	404062	T	A	MQ	37	14	0.621621621621622	0.378378378378378	0.378378378378378
RMAG00002	404149	T	C	alleleBias	116	22	0.810344827586207	0.189655172413793	0.189655172413793
RMAG00002	404285	T	A	MQ;alleleBias	127	16	0.874015748031496	0.125984251968504	0.125984251968504
RMAG00002	404362	A	G	MQ	109	41	0.623853211009174	0.376146788990826	0.376146788990826
RMAG00002	404512	T	C	MQ	104	41	0.605769230769231	0.394230769230769	0.394230769230769
RMAG00002	404532	C	A	MQ;alleleBias	95	11	0.884210526315789	0.115789473684211	0.115789473684211
RMAG00002	404622	T	A	MQ	50	41	0.18	0.82	0.18
RMAG00003	28265	A	T	PASS	15	5	0.666666666666667	0.333333333333333	0.333333333333333
RMAG00003	28316	G	T	PASS	15	5	0.666666666666667	0.333333333333333	0.333333333333333
RMAG00003	34098	T	C	PASS	15	12	0.2	0.8	0.2
RMAG00003	34483	G	A	PASS	10	7	0.3	0.7	0.3
RMAG00003	37479	A	G	PASS	19	11	0.421052631578947	0.578947368421053	0.421052631578947
RMAG00003	42026	T	C	PASS	20	8	0.6	0.4	0.4
RMAG00003	44283	A	T	SC;MQ	10	7	0.3	0.7	0.3
RMAG00003	44628	G	A	MQ	21	12	0.428571428571429	0.571428571428571	0.428571428571429
RMAG00003	47489	G	C	PASS	17	7	0.588235294117647	0.411764705882353	0.411764705882353
RMAG00003	51217	T	C	PASS	20	7	0.65	0.35	0.35
RMAG00003	63407	C	T	MQ	15	8	0.466666666666667	0.533333333333333	0.466666666666667
RMAG00003	66035	A	C	PASS	19	10	0.473684210526316	0.526315789473684	0.473684210526316
RMAG00003	68001	C	T	PASS	19	15	0.210526315789474	0.789473684210526	0.210526315789474
RMAG00003	68322	C	A	MQ	19	11	0.421052631578947	0.578947368421053	0.421052631578947
RMAG00003	70510	G	A	PASS	22	10	0.545454545454545	0.454545454545455	0.454545454545455
RMAG00003	71694	A	G	MQ	27	10	0.62962962962963	0.37037037037037	0.37037037037037
RMAG00003	77695	T	C	PASS	13	7	0.461538461538462	0.538461538461538	0.461538461538462
RMAG00003	81926	A	T	PASS	13	7	0.461538461538462	0.538461538461538	0.461538461538462
RMAG00003	91486	T	G	MQ	13	9	0.307692307692308	0.692307692307692	0.307692307692308
RMAG00003	94180	C	T	MQ	21	6	0.714285714285714	0.285714285714286	0.285714285714286
RMAG00003	95199	C	T	PASS	23	16	0.304347826086957	0.695652173913043	0.304347826086957
RMAG00003	95334	C	G	PASS	20	15	0.25	0.75	0.25
RMAG00003	95356	G	A	PASS	24	15	0.375	0.625	0.375
RMAG00003	97117	A	G	PASS	28	21	0.25	0.75	0.25
RMAG00003	98926	G	A	PASS	41	28	0.317073170731707	0.682926829268293	0.317073170731707
RMAG00003	99029	A	G	PASS	38	27	0.289473684210526	0.710526315789474	0.289473684210526
RMAG00003	99508	G	T	PASS	28	19	0.321428571428571	0.678571428571429	0.321428571428571
RMAG00003	100679	T	G	PASS	14	9	0.357142857142857	0.642857142857143	0.357142857142857
RMAG00003	102785	T	C	PASS	25	9	0.64	0.36	0.36
RMAG00003	103480	A	T	MQ	17	5	0.705882352941177	0.294117647058824	0.294117647058824
RMAG00003	103619	T	C	MQ	21	12	0.428571428571429	0.571428571428571	0.428571428571429
RMAG00003	103655	A	T	MQ	18	12	0.333333333333333	0.666666666666667	0.333333333333333
RMAG00003	104015	T	C	PASS	24	15	0.375	0.625	0.375
RMAG00003	106555	G	A	MQ	11	8	0.272727272727273	0.727272727272727	0.272727272727273
RMAG00003	109003	G	C	PASS	19	5	0.736842105263158	0.263157894736842	0.263157894736842
RMAG00003	111420	A	G	PASS	15	14	0.0666666666666667	0.933333333333333	0.0666666666666667
RMAG00003	111597	T	C	PASS	15	10	0.333333333333333	0.666666666666667	0.333333333333333
RMAG00003	115120	A	G	MQ	16	8	0.5	0.5	0.5
RMAG00003	116374	T	A	PASS	19	5	0.736842105263158	0.263157894736842	0.263157894736842
RMAG00003	117451	A	G	PASS	19	8	0.578947368421053	0.421052631578947	0.421052631578947
RMAG00003	122170	G	T	MQ	8	6	0.25	0.75	0.25
RMAG00003	122207	T	G	SC	10	8	0.2	0.8	0.2
RMAG00003	123966	A	G	PASS	6	6	0	1	0
RMAG00003	148225	G	T	MQ	12	8	0.333333333333333	0.666666666666667	0.333333333333333
RMAG00003	149315	G	A	PASS	18	9	0.5	0.5	0.5
RMAG00003	158234	T	C	PASS	19	16	0.157894736842105	0.842105263157895	0.157894736842105
RMAG00003	169785	A	C	PASS	19	8	0.578947368421053	0.421052631578947	0.421052631578947
RMAG00003	172863	G	A	MQ	20	8	0.6	0.4	0.4
RMAG00003	173223	C	T	MQ	14	6	0.571428571428571	0.428571428571429	0.428571428571429
RMAG00003	174423	T	C	MQ	29	13	0.551724137931034	0.448275862068966	0.448275862068966
RMAG00003	176930	C	A	PASS	18	6	0.666666666666667	0.333333333333333	0.333333333333333
RMAG00003	178849	C	A	MQ	22	11	0.5	0.5	0.5
RMAG00003	179296	T	C	MQ	13	5	0.615384615384615	0.384615384615385	0.384615384615385
RMAG00003	179925	C	G	PASS	31	16	0.483870967741935	0.516129032258065	0.483870967741935
RMAG00003	180034	T	C	MQ	17	8	0.529411764705882	0.470588235294118	0.470588235294118
RMAG00003	180114	A	T	PASS	22	14	0.363636363636364	0.636363636363636	0.363636363636364
RMAG00003	180557	G	A	MQ	20	9	0.55	0.45	0.45
RMAG00003	180685	A	T	MQ	20	9	0.55	0.45	0.45
RMAG00003	180701	G	A	MQ	22	8	0.636363636363636	0.363636363636364	0.363636363636364
RMAG00003	180742	C	T	MQ	22	10	0.545454545454545	0.454545454545455	0.454545454545455
RMAG00003	180754	T	C	MQ	25	14	0.44	0.56	0.44
RMAG00003	180818	A	T	MQ	28	13	0.535714285714286	0.464285714285714	0.464285714285714
RMAG00003	180838	T	C	MQ	27	14	0.481481481481481	0.518518518518518	0.481481481481481
RMAG00003	180970	T	C	PASS	18	13	0.277777777777778	0.722222222222222	0.277777777777778
RMAG00003	181070	C	T	MQ	21	12	0.428571428571429	0.571428571428571	0.428571428571429
RMAG00003	181566	G	A	PASS	21	12	0.428571428571429	0.571428571428571	0.428571428571429
RMAG00003	182106	C	T	MQ	31	15	0.516129032258065	0.483870967741935	0.483870967741935
RMAG00003	182258	A	C	MQ	25	8	0.68	0.32	0.32
RMAG00003	182423	G	T	MQ	14	7	0.5	0.5	0.5
RMAG00003	182440	T	C	MQ	16	7	0.5625	0.4375	0.4375
RMAG00003	182974	A	G	PASS	21	8	0.619047619047619	0.380952380952381	0.380952380952381
RMAG00003	183547	C	T	PASS	25	13	0.48	0.52	0.48
RMAG00003	183878	G	C	PASS	37	15	0.594594594594595	0.405405405405405	0.405405405405405
RMAG00003	184228	G	A	MQ	26	13	0.5	0.5	0.5
RMAG00003	206357	G	T	PASS	14	9	0.357142857142857	0.642857142857143	0.357142857142857
RMAG00003	210245	G	A	MQ	9	6	0.333333333333333	0.666666666666667	0.333333333333333
RMAG00003	210281	A	G	MQ	9	5	0.444444444444444	0.555555555555556	0.444444444444444
RMAG00003	210559	A	G	badReads	11	6	0.454545454545455	0.545454545454545	0.454545454545455
RMAG00003	210637	T	A	MQ	15	7	0.533333333333333	0.466666666666667	0.466666666666667
RMAG00003	210953	G	T	badReads;MQ	16	7	0.5625	0.4375	0.4375
RMAG00003	211020	T	C	PASS	16	7	0.5625	0.4375	0.4375
RMAG00003	211214	A	G	PASS	15	11	0.266666666666667	0.733333333333333	0.266666666666667
RMAG00003	215431	T	C	PASS	13	8	0.384615384615385	0.615384615384615	0.384615384615385
RMAG00003	215836	A	G	PASS	13	8	0.384615384615385	0.615384615384615	0.384615384615385
RMAG00003	215898	G	A	PASS	12	7	0.416666666666667	0.583333333333333	0.416666666666667
RMAG00003	216097	C	T	MQ	8	5	0.375	0.625	0.375
RMAG00003	222106	C	G	PASS	10	5	0.5	0.5	0.5
RMAG00003	223694	A	G	PASS	11	8	0.272727272727273	0.727272727272727	0.272727272727273
RMAG00003	223741	T	C	MQ	7	5	0.285714285714286	0.714285714285714	0.285714285714286
RMAG00003	228031	A	C	PASS	11	5	0.545454545454545	0.454545454545455	0.454545454545455
RMAG00003	228128	G	A	PASS	10	5	0.5	0.5	0.5
RMAG00003	228304	C	T	PASS	9	5	0.444444444444444	0.555555555555556	0.444444444444444
RMAG00003	228793	G	A	MQ	11	10	0.0909090909090909	0.909090909090909	0.0909090909090909
RMAG00003	229141	C	A	PASS	14	7	0.5	0.5	0.5
RMAG00003	230039	G	A	PASS	15	8	0.466666666666667	0.533333333333333	0.466666666666667
RMAG00003	231480	A	C	PASS	15	9	0.4	0.6	0.4
RMAG00003	231942	G	T	MQ	11	7	0.363636363636364	0.636363636363636	0.363636363636364
RMAG00003	232206	C	T	PASS	15	9	0.4	0.6	0.4
RMAG00003	232217	G	T	PASS	14	8	0.428571428571429	0.571428571428571	0.428571428571429
RMAG00003	240269	C	T	PASS	16	9	0.4375	0.5625	0.4375
RMAG00003	240478	G	A	MQ	18	8	0.555555555555556	0.444444444444444	0.444444444444444
RMAG00003	242940	T	A	MQ	14	6	0.571428571428571	0.428571428571429	0.428571428571429
RMAG00003	244171	G	A	PASS	12	6	0.5	0.5	0.5
RMAG00003	244231	T	C	PASS	13	9	0.307692307692308	0.692307692307692	0.307692307692308
RMAG00003	244765	A	G	PASS	12	5	0.583333333333333	0.416666666666667	0.416666666666667
RMAG00003	253966	C	G	MQ	8	6	0.25	0.75	0.25
RMAG00003	254437	A	G	PASS	9	9	0	1	0
RMAG00003	266485	G	T	PASS	19	8	0.578947368421053	0.421052631578947	0.421052631578947
RMAG00003	268625	G	C	MQ	19	9	0.526315789473684	0.473684210526316	0.473684210526316
RMAG00003	270648	T	A	MQ	29	18	0.379310344827586	0.620689655172414	0.379310344827586
RMAG00003	271121	C	A	MQ	18	10	0.444444444444444	0.555555555555556	0.444444444444444
RMAG00003	272792	G	A	PASS	13	8	0.384615384615385	0.615384615384615	0.384615384615385
RMAG00003	273022	C	A	PASS	24	14	0.416666666666667	0.583333333333333	0.416666666666667
RMAG00003	274547	A	C	PASS	17	9	0.470588235294118	0.529411764705882	0.470588235294118
RMAG00003	275864	G	A	PASS	14	7	0.5	0.5	0.5
RMAG00003	276201	C	T	PASS	19	7	0.631578947368421	0.368421052631579	0.368421052631579
RMAG00003	278021	C	A	badReads;MQ	15	9	0.4	0.6	0.4
RMAG00003	287366	T	A	PASS	16	11	0.3125	0.6875	0.3125
RMAG00003	287633	A	G	PASS	15	9	0.4	0.6	0.4
RMAG00003	289293	A	T	MQ	14	13	0.0714285714285714	0.928571428571429	0.0714285714285714
RMAG00003	292343	A	C	PASS	11	10	0.0909090909090909	0.909090909090909	0.0909090909090909
RMAG00003	294007	T	C	PASS	11	10	0.0909090909090909	0.909090909090909	0.0909090909090909
RMAG00003	295405	A	G	PASS	12	8	0.333333333333333	0.666666666666667	0.333333333333333
RMAG00003	296766	T	C	PASS	13	8	0.384615384615385	0.615384615384615	0.384615384615385
RMAG00003	297667	A	G	MQ	9	6	0.333333333333333	0.666666666666667	0.333333333333333
RMAG00003	298080	A	G	PASS	10	7	0.3	0.7	0.3
RMAG00003	303206	T	C	PASS	12	9	0.25	0.75	0.25
RMAG00003	305313	T	A	PASS	11	8	0.272727272727273	0.727272727272727	0.272727272727273
RMAG00003	314148	C	T	PASS	26	14	0.461538461538462	0.538461538461538	0.461538461538462
RMAG00003	316393	G	C	MQ	26	18	0.307692307692308	0.692307692307692	0.307692307692308
RMAG00003	316987	A	C	MQ	28	15	0.464285714285714	0.535714285714286	0.464285714285714
RMAG00003	317118	A	G	MQ	32	16	0.5	0.5	0.5
RMAG00003	317387	C	T	MQ	24	14	0.416666666666667	0.583333333333333	0.416666666666667
RMAG00003	317779	T	C	PASS	25	12	0.52	0.48	0.48
RMAG00003	320067	C	T	PASS	34	15	0.558823529411765	0.441176470588235	0.441176470588235
RMAG00003	320131	A	T	PASS	38	19	0.5	0.5	0.5
RMAG00003	321958	T	A	PASS	32	13	0.59375	0.40625	0.40625
RMAG00003	327657	C	T	MQ	14	11	0.214285714285714	0.785714285714286	0.214285714285714
RMAG00003	328415	G	T	PASS	23	9	0.608695652173913	0.391304347826087	0.391304347826087
RMAG00003	328441	C	A	PASS	19	9	0.526315789473684	0.473684210526316	0.473684210526316
RMAG00003	328514	C	T	PASS	21	8	0.619047619047619	0.380952380952381	0.380952380952381
RMAG00003	328764	G	A	PASS	19	5	0.736842105263158	0.263157894736842	0.263157894736842
RMAG00003	329208	G	A	MQ	13	7	0.461538461538462	0.538461538461538	0.461538461538462
RMAG00003	330005	A	G	PASS	21	11	0.476190476190476	0.523809523809524	0.476190476190476
RMAG00003	330023	G	A	PASS	20	10	0.5	0.5	0.5
RMAG00003	333107	T	C	PASS	16	11	0.3125	0.6875	0.3125
RMAG00003	333227	T	A	PASS	12	8	0.333333333333333	0.666666666666667	0.333333333333333
RMAG00003	335685	A	G	MQ	15	7	0.533333333333333	0.466666666666667	0.466666666666667
RMAG00003	335744	C	G	PASS	12	8	0.333333333333333	0.666666666666667	0.333333333333333
RMAG00003	341514	A	G	MQ	12	10	0.166666666666667	0.833333333333333	0.166666666666667
RMAG00003	342003	T	G	MQ	10	5	0.5	0.5	0.5
RMAG00003	344394	A	G	PASS	14	7	0.5	0.5	0.5
RMAG00003	346742	A	G	PASS	13	6	0.538461538461538	0.461538461538462	0.461538461538462
RMAG00003	353159	A	T	PASS	11	6	0.454545454545455	0.545454545454545	0.454545454545455
RMAG00003	353199	G	T	PASS	12	9	0.25	0.75	0.25
RMAG00003	353224	G	A	PASS	13	10	0.230769230769231	0.769230769230769	0.230769230769231
RMAG00003	353673	G	A	PASS	14	11	0.214285714285714	0.785714285714286	0.214285714285714
RMAG00003	356195	C	T	PASS	18	12	0.333333333333333	0.666666666666667	0.333333333333333
RMAG00003	357075	G	A	PASS	15	9	0.4	0.6	0.4
RMAG00003	361399	C	A	MQ	12	7	0.416666666666667	0.583333333333333	0.416666666666667
RMAG00004	1153	G	A	PASS	10	6	0.4	0.6	0.4
RMAG00004	36536	A	T	PASS	9	5	0.444444444444444	0.555555555555556	0.444444444444444
RMAG00004	49750	G	A	PASS	31	14	0.548387096774194	0.451612903225806	0.451612903225806
RMAG00004	49837	C	T	PASS	33	13	0.606060606060606	0.393939393939394	0.393939393939394
RMAG00004	49859	G	C	PASS	27	10	0.62962962962963	0.37037037037037	0.37037037037037
RMAG00004	49897	A	G	PASS	34	12	0.647058823529412	0.352941176470588	0.352941176470588
RMAG00004	51168	C	G	PASS	41	10	0.75609756097561	0.24390243902439	0.24390243902439
RMAG00004	51502	T	G	MQ	47	18	0.617021276595745	0.382978723404255	0.382978723404255
RMAG00004	51954	C	T	MQ	31	31	0	1	0
RMAG00004	51982	G	A	MQ	32	32	0	1	0
RMAG00004	52008	G	T	MQ	33	23	0.303030303030303	0.696969696969697	0.303030303030303
RMAG00004	52788	T	G	PASS	24	8	0.666666666666667	0.333333333333333	0.333333333333333
RMAG00004	54256	A	G	PASS	21	7	0.666666666666667	0.333333333333333	0.333333333333333
RMAG00004	55424	A	T	PASS	18	5	0.722222222222222	0.277777777777778	0.277777777777778
RMAG00004	59891	C	A	PASS	17	9	0.470588235294118	0.529411764705882	0.470588235294118
RMAG00004	62211	G	A	PASS	10	6	0.4	0.6	0.4
RMAG00004	63303	T	C	MQ	11	8	0.272727272727273	0.727272727272727	0.272727272727273
RMAG00004	65461	T	C	PASS	11	7	0.363636363636364	0.636363636363636	0.363636363636364
RMAG00004	78419	C	T	badReads;MQ	9	6	0.333333333333333	0.666666666666667	0.333333333333333
RMAG00004	80587	C	A	PASS	13	10	0.230769230769231	0.769230769230769	0.230769230769231
RMAG00004	83380	T	C	PASS	9	7	0.222222222222222	0.777777777777778	0.222222222222222
RMAG00004	85329	C	T	MQ	10	9	0.1	0.9	0.1
RMAG00004	85372	A	G	MQ	8	7	0.125	0.875	0.125
RMAG00004	85917	A	G	PASS	9	7	0.222222222222222	0.777777777777778	0.222222222222222
RMAG00004	86179	T	A	PASS	12	7	0.416666666666667	0.583333333333333	0.416666666666667
RMAG00004	86225	G	A	MQ	10	6	0.4	0.6	0.4
RMAG00004	88874	T	C	PASS	5	5	0	1	0
RMAG00004	89232	C	A	PASS	6	6	0	1	0
RMAG00004	89319	G	A	MQ	9	8	0.111111111111111	0.888888888888889	0.111111111111111
RMAG00004	93467	T	C	PASS	6	5	0.166666666666667	0.833333333333333	0.166666666666667
RMAG00004	94981	G	T	MQ	7	5	0.285714285714286	0.714285714285714	0.285714285714286
RMAG00004	96755	C	G	MQ	8	7	0.125	0.875	0.125
RMAG00004	100340	G	A	badReads;MQ	9	7	0.222222222222222	0.777777777777778	0.222222222222222
RMAG00004	104245	A	G	MQ	22	10	0.545454545454545	0.454545454545455	0.454545454545455
RMAG00004	104618	C	T	PASS	21	12	0.428571428571429	0.571428571428571	0.428571428571429
RMAG00004	104776	A	G	PASS	19	14	0.263157894736842	0.736842105263158	0.263157894736842
RMAG00004	105025	A	T	MQ	11	6	0.454545454545455	0.545454545454545	0.454545454545455
RMAG00004	105184	G	C	MQ	16	7	0.5625	0.4375	0.4375
RMAG00004	105423	A	G	PASS	13	5	0.615384615384615	0.384615384615385	0.384615384615385
RMAG00004	106752	T	C	PASS	20	11	0.45	0.55	0.45
RMAG00004	107139	T	C	MQ	23	7	0.695652173913043	0.304347826086957	0.304347826086957
RMAG00004	108369	G	A	MQ	16	9	0.4375	0.5625	0.4375
RMAG00004	111846	G	C	MQ	20	12	0.4	0.6	0.4
RMAG00004	112349	C	T	PASS	15	6	0.6	0.4	0.4
RMAG00004	113502	A	G	PASS	13	9	0.307692307692308	0.692307692307692	0.307692307692308
RMAG00004	113688	C	G	PASS	14	10	0.285714285714286	0.714285714285714	0.285714285714286
RMAG00004	113704	T	C	PASS	15	10	0.333333333333333	0.666666666666667	0.333333333333333
RMAG00004	114193	A	G	MQ	15	7	0.533333333333333	0.466666666666667	0.466666666666667
RMAG00004	114645	C	T	PASS	10	8	0.2	0.8	0.2
RMAG00004	116255	C	T	PASS	8	6	0.25	0.75	0.25
RMAG00004	119411	A	G	PASS	10	6	0.4	0.6	0.4
RMAG00004	120709	G	A	PASS	10	7	0.3	0.7	0.3
RMAG00004	121376	C	T	PASS	13	12	0.0769230769230769	0.923076923076923	0.0769230769230769
RMAG00004	124525	T	C	PASS	16	12	0.25	0.75	0.25
RMAG00004	124582	A	G	PASS	18	13	0.277777777777778	0.722222222222222	0.277777777777778
RMAG00004	125725	T	C	PASS	12	9	0.25	0.75	0.25
RMAG00004	127348	T	C	PASS	20	13	0.35	0.65	0.35
RMAG00004	130320	T	G	PASS	13	9	0.307692307692308	0.692307692307692	0.307692307692308
RMAG00004	130371	T	C	PASS	15	8	0.466666666666667	0.533333333333333	0.466666666666667
RMAG00004	132508	T	C	PASS	9	6	0.333333333333333	0.666666666666667	0.333333333333333
RMAG00004	132706	G	T	badReads	12	10	0.166666666666667	0.833333333333333	0.166666666666667
RMAG00004	134568	C	A	PASS	16	11	0.3125	0.6875	0.3125
RMAG00004	136138	A	C	PASS	11	8	0.272727272727273	0.727272727272727	0.272727272727273
RMAG00004	136271	G	A	MQ	13	12	0.0769230769230769	0.923076923076923	0.0769230769230769
RMAG00004	137658	A	G	PASS	14	9	0.357142857142857	0.642857142857143	0.357142857142857
RMAG00004	146780	T	C	MQ	7	6	0.142857142857143	0.857142857142857	0.142857142857143
RMAG00004	146892	C	G	PASS	10	7	0.3	0.7	0.3
RMAG00004	150004	G	A	PASS	18	9	0.5	0.5	0.5
RMAG00004	160104	C	T	PASS	6	6	0	1	0
RMAG00004	172654	C	T	PASS	7	5	0.285714285714286	0.714285714285714	0.285714285714286
RMAG00004	191545	A	T	MQ	10	6	0.4	0.6	0.4
RMAG00004	197490	A	G	PASS	19	12	0.368421052631579	0.631578947368421	0.368421052631579
RMAG00004	202978	C	T	PASS	13	9	0.307692307692308	0.692307692307692	0.307692307692308
RMAG00004	203017	A	G	MQ	14	9	0.357142857142857	0.642857142857143	0.357142857142857
RMAG00004	207527	G	A	PASS	17	12	0.294117647058824	0.705882352941177	0.294117647058824
RMAG00004	207548	C	T	PASS	19	13	0.315789473684211	0.684210526315789	0.315789473684211
RMAG00004	208387	C	T	PASS	15	9	0.4	0.6	0.4
RMAG00004	209134	A	G	PASS	13	7	0.461538461538462	0.538461538461538	0.461538461538462
RMAG00004	209164	C	A	PASS	13	8	0.384615384615385	0.615384615384615	0.384615384615385
RMAG00004	209320	A	T	MQ	13	7	0.461538461538462	0.538461538461538	0.461538461538462
RMAG00004	209657	T	G	PASS	11	6	0.454545454545455	0.545454545454545	0.454545454545455
RMAG00004	212839	G	A	SC	15	12	0.2	0.8	0.2
RMAG00004	214016	A	G	PASS	10	6	0.4	0.6	0.4
RMAG00004	214786	C	T	MQ	25	13	0.48	0.52	0.48
RMAG00004	218014	A	C	PASS	22	10	0.545454545454545	0.454545454545455	0.454545454545455
RMAG00004	220085	T	G	PASS	32	9	0.71875	0.28125	0.28125
RMAG00004	221547	T	G	PASS	20	14	0.3	0.7	0.3
RMAG00004	221812	G	T	MQ	19	10	0.473684210526316	0.526315789473684	0.473684210526316
RMAG00004	223675	T	C	MQ	12	5	0.583333333333333	0.416666666666667	0.416666666666667
RMAG00004	224924	G	A	MQ	13	8	0.384615384615385	0.615384615384615	0.384615384615385
RMAG00004	225441	A	G	PASS	12	11	0.0833333333333333	0.916666666666667	0.0833333333333333
RMAG00004	226521	A	T	PASS	12	7	0.416666666666667	0.583333333333333	0.416666666666667
RMAG00004	227289	T	G	PASS	10	9	0.1	0.9	0.1
RMAG00004	227381	C	T	PASS	9	8	0.111111111111111	0.888888888888889	0.111111111111111
RMAG00004	228939	G	T	MQ	17	8	0.529411764705882	0.470588235294118	0.470588235294118
RMAG00004	228956	G	A	MQ	14	8	0.428571428571429	0.571428571428571	0.428571428571429
RMAG00004	229011	G	A	MQ	11	8	0.272727272727273	0.727272727272727	0.272727272727273
RMAG00004	229037	C	T	MQ	12	8	0.333333333333333	0.666666666666667	0.333333333333333
RMAG00004	229394	G	A	MQ	7	6	0.142857142857143	0.857142857142857	0.142857142857143
RMAG00004	231080	G	A	PASS	13	9	0.307692307692308	0.692307692307692	0.307692307692308
RMAG00004	231273	A	G	PASS	13	11	0.153846153846154	0.846153846153846	0.153846153846154
RMAG00004	233196	C	T	PASS	12	6	0.5	0.5	0.5
RMAG00004	233237	C	T	PASS	11	7	0.363636363636364	0.636363636363636	0.363636363636364
RMAG00004	233507	T	C	PASS	21	15	0.285714285714286	0.714285714285714	0.285714285714286
RMAG00004	233540	C	T	PASS	17	12	0.294117647058824	0.705882352941177	0.294117647058824
RMAG00004	233587	T	C	MQ	15	12	0.2	0.8	0.2
RMAG00004	234785	T	A	MQ	17	11	0.352941176470588	0.647058823529412	0.352941176470588
RMAG00004	234909	A	C	PASS	20	14	0.3	0.7	0.3
RMAG00004	235121	C	T	PASS	14	5	0.642857142857143	0.357142857142857	0.357142857142857
RMAG00004	235334	T	G	PASS	22	11	0.5	0.5	0.5
RMAG00004	239887	T	G	MQ	10	6	0.4	0.6	0.4
RMAG00004	247541	C	T	PASS	12	8	0.333333333333333	0.666666666666667	0.333333333333333
RMAG00004	250457	G	T	MQ	12	6	0.5	0.5	0.5
RMAG00004	250760	C	T	PASS	12	7	0.416666666666667	0.583333333333333	0.416666666666667
RMAG00004	253652	C	T	PASS	8	6	0.25	0.75	0.25
RMAG00004	253995	T	C	PASS	10	6	0.4	0.6	0.4
RMAG00004	254020	C	T	PASS	13	7	0.461538461538462	0.538461538461538	0.461538461538462
RMAG00004	260232	T	C	PASS	11	8	0.272727272727273	0.727272727272727	0.272727272727273
RMAG00004	265543	G	T	PASS	11	8	0.272727272727273	0.727272727272727	0.272727272727273
RMAG00004	274004	T	A	PASS	23	19	0.173913043478261	0.826086956521739	0.173913043478261
RMAG00004	274434	G	A	PASS	20	15	0.25	0.75	0.25
RMAG00004	274850	A	G	PASS	20	18	0.1	0.9	0.1
RMAG00004	275383	A	G	MQ	20	8	0.6	0.4	0.4
RMAG00004	275648	G	A	PASS	22	13	0.409090909090909	0.590909090909091	0.409090909090909
RMAG00004	280197	T	G	MQ	12	8	0.333333333333333	0.666666666666667	0.333333333333333
RMAG00004	280330	T	C	PASS	15	5	0.666666666666667	0.333333333333333	0.333333333333333
RMAG00004	280729	T	C	SC	11	6	0.454545454545455	0.545454545454545	0.454545454545455
RMAG00004	280756	C	T	PASS	10	5	0.5	0.5	0.5
RMAG00004	281138	A	G	MQ	9	6	0.333333333333333	0.666666666666667	0.333333333333333
RMAG00004	282401	G	T	PASS	21	9	0.571428571428571	0.428571428571429	0.428571428571429
RMAG00004	283471	G	T	PASS	10	6	0.4	0.6	0.4
RMAG00004	287021	G	C	PASS	8	7	0.125	0.875	0.125
RMAG00004	287050	A	C	MQ	7	6	0.142857142857143	0.857142857142857	0.142857142857143
RMAG00004	304884	G	A	PASS	9	5	0.444444444444444	0.555555555555556	0.444444444444444
RMAG00004	305039	A	G	PASS	16	7	0.5625	0.4375	0.4375
RMAG00004	305076	A	G	MQ	11	6	0.454545454545455	0.545454545454545	0.454545454545455
RMAG00004	314494	T	C	PASS	16	9	0.4375	0.5625	0.4375
RMAG00004	326344	T	A	PASS	12	5	0.583333333333333	0.416666666666667	0.416666666666667
RMAG00004	327328	C	A	PASS	7	7	0	1	0
RMAG00004	333294	C	T	MQ	9	7	0.222222222222222	0.777777777777778	0.222222222222222
RMAG00004	336269	C	G	MQ	7	5	0.285714285714286	0.714285714285714	0.285714285714286
RMAG00004	336580	C	T	PASS	7	5	0.285714285714286	0.714285714285714	0.285714285714286
RMAG00004	337012	A	G	PASS	10	7	0.3	0.7	0.3
RMAG00004	347592	A	G	PASS	15	11	0.266666666666667	0.733333333333333	0.266666666666667
RMAG00004	347642	G	A	PASS	24	18	0.25	0.75	0.25
RMAG00004	349931	G	A	PASS	16	12	0.25	0.75	0.25
RMAG00004	356106	T	C	PASS	12	10	0.166666666666667	0.833333333333333	0.166666666666667
RMAG00005	6837	C	T	MQ	7	6	0.142857142857143	0.857142857142857	0.142857142857143
RMAG00005	9021	C	G	MQ	8	7	0.125	0.875	0.125
RMAG00005	11469	G	A	PASS	9	6	0.333333333333333	0.666666666666667	0.333333333333333
RMAG00005	12583	C	T	MQ	13	9	0.307692307692308	0.692307692307692	0.307692307692308
RMAG00005	12825	C	T	PASS	19	10	0.473684210526316	0.526315789473684	0.473684210526316
RMAG00005	14545	T	C	PASS	13	12	0.0769230769230769	0.923076923076923	0.0769230769230769
RMAG00005	16125	C	T	MQ	12	11	0.0833333333333333	0.916666666666667	0.0833333333333333
RMAG00005	16182	C	T	MQ	15	14	0.0666666666666667	0.933333333333333	0.0666666666666667
RMAG00005	16910	T	G	MQ	26	7	0.730769230769231	0.269230769230769	0.269230769230769
RMAG00005	19031	G	A	MQ	23	9	0.608695652173913	0.391304347826087	0.391304347826087
RMAG00005	19177	A	T	PASS	27	8	0.703703703703704	0.296296296296296	0.296296296296296
RMAG00005	20055	C	T	MQ	12	7	0.416666666666667	0.583333333333333	0.416666666666667
RMAG00005	20314	T	G	PASS	25	7	0.72	0.28	0.28
RMAG00005	21504	A	G	PASS	25	18	0.28	0.72	0.28
RMAG00005	22207	G	A	MQ	30	11	0.633333333333333	0.366666666666667	0.366666666666667
RMAG00005	22595	C	T	PASS	21	19	0.0952380952380952	0.904761904761905	0.0952380952380952
RMAG00005	22799	A	C	MQ	17	12	0.294117647058824	0.705882352941177	0.294117647058824
RMAG00005	24251	G	T	MQ	20	14	0.3	0.7	0.3
RMAG00005	24341	T	C	MQ	15	15	0	1	0
RMAG00005	24749	C	T	PASS	24	17	0.291666666666667	0.708333333333333	0.291666666666667
RMAG00005	24942	C	T	PASS	17	6	0.647058823529412	0.352941176470588	0.352941176470588
RMAG00005	24988	A	G	PASS	14	5	0.642857142857143	0.357142857142857	0.357142857142857
RMAG00005	25670	A	C	MQ	11	7	0.363636363636364	0.636363636363636	0.363636363636364
RMAG00005	25872	A	G	PASS	25	16	0.36	0.64	0.36
RMAG00005	28053	G	A	MQ	20	11	0.45	0.55	0.45
RMAG00005	28089	A	G	PASS	17	11	0.352941176470588	0.647058823529412	0.352941176470588
RMAG00005	28105	A	G	PASS	20	13	0.35	0.65	0.35
RMAG00005	28252	T	C	MQ	15	8	0.466666666666667	0.533333333333333	0.466666666666667
RMAG00005	29032	A	G	MQ	14	6	0.571428571428571	0.428571428571429	0.428571428571429
RMAG00005	29074	A	T	PASS	9	8	0.111111111111111	0.888888888888889	0.111111111111111
RMAG00005	30468	A	T	SC	25	11	0.56	0.44	0.44
RMAG00005	30646	A	T	MQ	16	16	0	1	0
RMAG00005	30665	G	C	MQ	16	11	0.3125	0.6875	0.3125
RMAG00005	31127	A	C	PASS	16	9	0.4375	0.5625	0.4375
RMAG00005	31207	A	G	MQ	14	9	0.357142857142857	0.642857142857143	0.357142857142857
RMAG00005	33788	C	T	MQ	10	9	0.1	0.9	0.1
RMAG00005	34397	A	G	PASS	13	8	0.384615384615385	0.615384615384615	0.384615384615385
RMAG00005	36414	T	C	MQ	14	6	0.571428571428571	0.428571428571429	0.428571428571429
RMAG00005	38039	C	T	MQ	9	6	0.333333333333333	0.666666666666667	0.333333333333333
RMAG00005	45024	T	C	MQ	8	6	0.25	0.75	0.25
RMAG00005	47110	T	A	PASS	8	5	0.375	0.625	0.375
RMAG00005	49797	A	G	PASS	6	6	0	1	0
RMAG00005	50085	T	C	PASS	10	6	0.4	0.6	0.4
RMAG00005	50107	G	A	PASS	8	6	0.25	0.75	0.25
RMAG00005	62247	C	T	badReads	8	5	0.375	0.625	0.375
RMAG00005	62605	A	T	MQ	13	9	0.307692307692308	0.692307692307692	0.307692307692308
RMAG00005	64448	A	G	PASS	12	11	0.0833333333333333	0.916666666666667	0.0833333333333333
RMAG00005	66463	A	G	MQ	11	9	0.181818181818182	0.818181818181818	0.181818181818182
RMAG00005	68829	C	T	MQ	25	5	0.8	0.2	0.2
RMAG00005	68894	C	T	MQ	22	6	0.727272727272727	0.272727272727273	0.272727272727273
RMAG00005	69578	T	A	MQ	24	17	0.291666666666667	0.708333333333333	0.291666666666667
RMAG00005	69675	G	A	PASS	22	12	0.454545454545455	0.545454545454545	0.454545454545455
RMAG00005	69734	T	A	PASS	15	6	0.6	0.4	0.4
RMAG00005	72768	A	G	PASS	15	7	0.533333333333333	0.466666666666667	0.466666666666667
RMAG00005	76291	A	C	MQ	20	14	0.3	0.7	0.3
RMAG00005	78192	G	A	PASS	15	7	0.533333333333333	0.466666666666667	0.466666666666667
RMAG00005	80987	A	T	PASS	11	7	0.363636363636364	0.636363636363636	0.363636363636364
RMAG00005	84971	T	C	PASS	13	9	0.307692307692308	0.692307692307692	0.307692307692308
RMAG00005	85767	A	T	MQ	15	12	0.2	0.8	0.2
RMAG00005	86290	T	C	PASS	12	10	0.166666666666667	0.833333333333333	0.166666666666667
RMAG00005	87962	T	C	MQ	9	5	0.444444444444444	0.555555555555556	0.444444444444444
RMAG00005	88244	T	C	PASS	10	6	0.4	0.6	0.4
RMAG00005	88368	C	A	PASS	11	6	0.454545454545455	0.545454545454545	0.454545454545455
RMAG00005	88563	C	T	PASS	16	8	0.5	0.5	0.5
RMAG00005	89070	T	G	MQ	12	6	0.5	0.5	0.5
RMAG00005	89514	A	G	MQ	12	11	0.0833333333333333	0.916666666666667	0.0833333333333333
RMAG00005	90387	G	A	PASS	15	5	0.666666666666667	0.333333333333333	0.333333333333333
RMAG00005	92203	A	G	MQ	33	27	0.181818181818182	0.818181818181818	0.181818181818182
RMAG00005	92748	A	G	MQ	24	13	0.458333333333333	0.541666666666667	0.458333333333333
RMAG00005	92897	C	T	MQ	31	17	0.451612903225806	0.548387096774194	0.451612903225806
RMAG00005	94750	A	G	PASS	30	14	0.533333333333333	0.466666666666667	0.466666666666667
RMAG00005	96348	T	C	MQ	30	11	0.633333333333333	0.366666666666667	0.366666666666667
RMAG00005	98886	C	T	MQ	14	10	0.285714285714286	0.714285714285714	0.285714285714286
RMAG00005	99208	C	A	MQ	14	14	0	1	0
RMAG00005	99233	G	A	MQ	9	7	0.222222222222222	0.777777777777778	0.222222222222222
RMAG00005	99959	T	A	MQ	17	7	0.588235294117647	0.411764705882353	0.411764705882353
RMAG00005	105384	C	A	PASS	11	6	0.454545454545455	0.545454545454545	0.454545454545455
RMAG00005	105470	A	G	PASS	10	6	0.4	0.6	0.4
RMAG00005	113660	T	C	PASS	15	10	0.333333333333333	0.666666666666667	0.333333333333333
RMAG00005	113777	T	C	PASS	17	7	0.588235294117647	0.411764705882353	0.411764705882353
RMAG00005	116778	T	G	PASS	26	10	0.615384615384615	0.384615384615385	0.384615384615385
RMAG00005	116982	C	T	MQ	14	10	0.285714285714286	0.714285714285714	0.285714285714286
RMAG00005	122357	G	A	MQ	12	8	0.333333333333333	0.666666666666667	0.333333333333333
RMAG00005	124722	G	A	PASS	14	6	0.571428571428571	0.428571428571429	0.428571428571429
RMAG00005	124896	T	A	MQ	17	7	0.588235294117647	0.411764705882353	0.411764705882353
RMAG00005	127137	C	G	MQ	12	12	0	1	0
RMAG00005	130762	G	T	PASS	21	13	0.380952380952381	0.619047619047619	0.380952380952381
RMAG00005	130773	C	A	PASS	19	11	0.421052631578947	0.578947368421053	0.421052631578947
RMAG00005	131139	C	T	PASS	21	8	0.619047619047619	0.380952380952381	0.380952380952381
RMAG00005	131232	G	A	PASS	22	14	0.363636363636364	0.636363636363636	0.363636363636364
RMAG00005	131407	C	T	MQ	17	8	0.529411764705882	0.470588235294118	0.470588235294118
RMAG00005	136128	T	G	PASS	34	15	0.558823529411765	0.441176470588235	0.441176470588235
RMAG00005	136412	C	A	PASS	22	13	0.409090909090909	0.590909090909091	0.409090909090909
RMAG00005	136471	T	A	PASS	24	11	0.541666666666667	0.458333333333333	0.458333333333333
RMAG00005	136588	A	T	PASS	26	13	0.5	0.5	0.5
RMAG00005	137727	A	G	PASS	18	9	0.5	0.5	0.5
RMAG00005	137806	T	A	MQ	19	8	0.578947368421053	0.421052631578947	0.421052631578947
RMAG00005	137914	T	A	MQ	28	13	0.535714285714286	0.464285714285714	0.464285714285714
RMAG00005	138112	T	G	MQ	28	15	0.464285714285714	0.535714285714286	0.464285714285714
RMAG00005	138161	C	T	MQ	31	19	0.387096774193548	0.612903225806452	0.387096774193548
RMAG00005	138433	T	C	MQ	18	10	0.444444444444444	0.555555555555556	0.444444444444444
RMAG00005	138644	A	G	SC;MQ	13	6	0.538461538461538	0.461538461538462	0.461538461538462
RMAG00005	139775	C	T	PASS	15	10	0.333333333333333	0.666666666666667	0.333333333333333
RMAG00005	140756	A	G	MQ	16	6	0.625	0.375	0.375
RMAG00005	140873	T	G	PASS	23	9	0.608695652173913	0.391304347826087	0.391304347826087
RMAG00005	140938	C	G	PASS	28	17	0.392857142857143	0.607142857142857	0.392857142857143
RMAG00005	140957	A	G	PASS	30	20	0.333333333333333	0.666666666666667	0.333333333333333
RMAG00005	141022	A	G	MQ	21	15	0.285714285714286	0.714285714285714	0.285714285714286
RMAG00005	141057	A	G	MQ	12	7	0.416666666666667	0.583333333333333	0.416666666666667
RMAG00005	141295	C	A	PASS	21	8	0.619047619047619	0.380952380952381	0.380952380952381
RMAG00005	141339	C	T	PASS	30	17	0.433333333333333	0.566666666666667	0.433333333333333
RMAG00005	142499	T	C	PASS	20	10	0.5	0.5	0.5
RMAG00005	143314	C	A	PASS	21	11	0.476190476190476	0.523809523809524	0.476190476190476
RMAG00005	143639	T	C	PASS	19	10	0.473684210526316	0.526315789473684	0.473684210526316
RMAG00005	143939	C	T	MQ	17	11	0.352941176470588	0.647058823529412	0.352941176470588
RMAG00005	148116	A	C	MQ	24	10	0.583333333333333	0.416666666666667	0.416666666666667
RMAG00005	151370	G	C	PASS	21	11	0.476190476190476	0.523809523809524	0.476190476190476
RMAG00005	151452	T	C	MQ	13	9	0.307692307692308	0.692307692307692	0.307692307692308
RMAG00005	181073	A	G	PASS	13	6	0.538461538461538	0.461538461538462	0.461538461538462
RMAG00005	181643	C	T	PASS	12	5	0.583333333333333	0.416666666666667	0.416666666666667
RMAG00005	181676	C	T	PASS	14	5	0.642857142857143	0.357142857142857	0.357142857142857
RMAG00005	182917	G	T	PASS	11	6	0.454545454545455	0.545454545454545	0.454545454545455
RMAG00005	185705	A	G	MQ	20	8	0.6	0.4	0.4
RMAG00005	186323	C	T	PASS	23	12	0.478260869565217	0.521739130434783	0.478260869565217
RMAG00005	190502	C	A	PASS	13	8	0.384615384615385	0.615384615384615	0.384615384615385
RMAG00005	191950	C	T	PASS	13	9	0.307692307692308	0.692307692307692	0.307692307692308
RMAG00005	192059	T	C	PASS	16	7	0.5625	0.4375	0.4375
RMAG00005	192437	C	T	MQ	12	8	0.333333333333333	0.666666666666667	0.333333333333333
RMAG00005	194192	A	G	PASS	12	8	0.333333333333333	0.666666666666667	0.333333333333333
RMAG00005	194292	T	C	PASS	12	10	0.166666666666667	0.833333333333333	0.166666666666667
RMAG00005	197898	A	C	PASS	16	10	0.375	0.625	0.375
RMAG00005	201904	A	C	PASS	9	6	0.333333333333333	0.666666666666667	0.333333333333333
RMAG00005	204088	T	C	PASS	10	6	0.4	0.6	0.4
RMAG00005	205819	G	C	PASS	9	7	0.222222222222222	0.777777777777778	0.222222222222222
RMAG00005	207919	C	T	PASS	10	6	0.4	0.6	0.4
RMAG00005	210909	A	T	MQ	9	8	0.111111111111111	0.888888888888889	0.111111111111111
RMAG00005	211120	A	T	PASS	8	6	0.25	0.75	0.25
RMAG00005	211164	T	A	SC	8	6	0.25	0.75	0.25
RMAG00005	213340	G	T	MQ	11	8	0.272727272727273	0.727272727272727	0.272727272727273
RMAG00005	213368	C	T	MQ	16	12	0.25	0.75	0.25
RMAG00005	213387	T	C	MQ	17	13	0.235294117647059	0.764705882352941	0.235294117647059
RMAG00005	213457	T	G	MQ	12	10	0.166666666666667	0.833333333333333	0.166666666666667
RMAG00005	220389	C	T	MQ	15	9	0.4	0.6	0.4
RMAG00005	220494	A	C	PASS	12	7	0.416666666666667	0.583333333333333	0.416666666666667
RMAG00005	231972	G	T	MQ	11	8	0.272727272727273	0.727272727272727	0.272727272727273
RMAG00005	231993	G	A	MQ	9	8	0.111111111111111	0.888888888888889	0.111111111111111
RMAG00005	256271	A	C	PASS	10	8	0.2	0.8	0.2
RMAG00005	260107	T	C	PASS	13	6	0.538461538461538	0.461538461538462	0.461538461538462
RMAG00005	260169	T	C	PASS	13	7	0.461538461538462	0.538461538461538	0.461538461538462
RMAG00005	260239	A	C	PASS	10	6	0.4	0.6	0.4
RMAG00005	260790	C	G	MQ	10	6	0.4	0.6	0.4
RMAG00005	263459	T	C	MQ	8	7	0.125	0.875	0.125
RMAG00005	267023	A	T	PASS	26	15	0.423076923076923	0.576923076923077	0.423076923076923
RMAG00005	267056	A	G	PASS	26	14	0.461538461538462	0.538461538461538	0.461538461538462
RMAG00005	267495	G	A	MQ	14	9	0.357142857142857	0.642857142857143	0.357142857142857
RMAG00005	267815	A	C	PASS	9	5	0.444444444444444	0.555555555555556	0.444444444444444
RMAG00005	268684	G	A	MQ	25	10	0.6	0.4	0.4
RMAG00005	269624	C	T	MQ	22	12	0.454545454545455	0.545454545454545	0.454545454545455
RMAG00005	270131	G	A	PASS	19	5	0.736842105263158	0.263157894736842	0.263157894736842
RMAG00005	270290	G	T	MQ	12	9	0.25	0.75	0.25
RMAG00005	270769	T	C	PASS	22	6	0.727272727272727	0.272727272727273	0.272727272727273
RMAG00005	271085	C	A	PASS	23	10	0.565217391304348	0.434782608695652	0.434782608695652
RMAG00005	271680	A	G	MQ	29	16	0.448275862068966	0.551724137931034	0.448275862068966
RMAG00005	272481	A	C	PASS	31	18	0.419354838709677	0.580645161290323	0.419354838709677
RMAG00005	275856	T	C	PASS	24	10	0.583333333333333	0.416666666666667	0.416666666666667
RMAG00005	276066	C	A	PASS	24	13	0.458333333333333	0.541666666666667	0.458333333333333
RMAG00005	276438	A	G	MQ	23	5	0.782608695652174	0.217391304347826	0.217391304347826
RMAG00005	276910	C	A	PASS	19	9	0.526315789473684	0.473684210526316	0.473684210526316
RMAG00005	277025	A	G	PASS	20	13	0.35	0.65	0.35
RMAG00005	277139	G	A	MQ	12	9	0.25	0.75	0.25
RMAG00005	277385	G	A	PASS	18	6	0.666666666666667	0.333333333333333	0.333333333333333
RMAG00005	278793	G	T	PASS	21	16	0.238095238095238	0.761904761904762	0.238095238095238
RMAG00005	279416	C	G	PASS	23	15	0.347826086956522	0.652173913043478	0.347826086956522
RMAG00005	279639	C	A	MQ	21	14	0.333333333333333	0.666666666666667	0.333333333333333
RMAG00005	279661	C	T	MQ	20	14	0.3	0.7	0.3
RMAG00005	281551	C	T	MQ	18	6	0.666666666666667	0.333333333333333	0.333333333333333
RMAG00005	283528	T	C	PASS	22	10	0.545454545454545	0.454545454545455	0.454545454545455
RMAG00005	288200	G	A	PASS	22	20	0.0909090909090909	0.909090909090909	0.0909090909090909
RMAG00005	288240	A	C	MQ	21	20	0.0476190476190476	0.952380952380952	0.0476190476190476
RMAG00005	288315	G	C	MQ	22	19	0.136363636363636	0.863636363636364	0.136363636363636
RMAG00005	289993	C	T	PASS	31	8	0.741935483870968	0.258064516129032	0.258064516129032
RMAG00005	291894	T	C	PASS	38	25	0.342105263157895	0.657894736842105	0.342105263157895
RMAG00005	291934	G	T	PASS	33	8	0.757575757575758	0.242424242424242	0.242424242424242
RMAG00005	293045	T	G	MQ	24	7	0.708333333333333	0.291666666666667	0.291666666666667
RMAG00005	293337	A	G	MQ	31	10	0.67741935483871	0.32258064516129	0.32258064516129
RMAG00005	293522	C	A	MQ	25	5	0.8	0.2	0.2
RMAG00005	293667	T	C	MQ	23	18	0.217391304347826	0.782608695652174	0.217391304347826
RMAG00005	294303	T	C	PASS	29	10	0.655172413793103	0.344827586206897	0.344827586206897
RMAG00005	296557	G	A	PASS	20	10	0.5	0.5	0.5
RMAG00005	298437	C	T	PASS	16	13	0.1875	0.8125	0.1875
RMAG00005	301625	A	G	MQ	9	5	0.444444444444444	0.555555555555556	0.444444444444444
RMAG00005	303943	A	G	MQ	12	8	0.333333333333333	0.666666666666667	0.333333333333333
RMAG00005	304384	T	A	PASS	11	5	0.545454545454545	0.454545454545455	0.454545454545455
RMAG00005	313130	G	A	PASS	14	8	0.428571428571429	0.571428571428571	0.428571428571429
RMAG00005	327685	G	A	PASS	16	12	0.25	0.75	0.25
RMAG00005	327845	A	G	PASS	11	9	0.181818181818182	0.818181818181818	0.181818181818182
RMAG00005	327859	T	C	PASS	11	9	0.181818181818182	0.818181818181818	0.181818181818182
RMAG00005	329171	G	T	MQ	13	7	0.461538461538462	0.538461538461538	0.461538461538462
RMAG00005	333566	A	G	PASS	9	7	0.222222222222222	0.777777777777778	0.222222222222222
RMAG00005	333683	T	A	PASS	8	5	0.375	0.625	0.375
RMAG00005	338579	G	A	PASS	9	5	0.444444444444444	0.555555555555556	0.444444444444444
RMAG00006	5835	A	G	PASS	5	5	0	1	0
RMAG00006	10624	T	C	PASS	7	5	0.285714285714286	0.714285714285714	0.285714285714286
RMAG00006	11998	G	A	MQ	13	10	0.230769230769231	0.769230769230769	0.230769230769231
RMAG00006	12091	A	G	PASS	19	14	0.263157894736842	0.736842105263158	0.263157894736842
RMAG00006	12112	C	T	PASS	24	17	0.291666666666667	0.708333333333333	0.291666666666667
RMAG00006	15335	C	T	PASS	10	8	0.2	0.8	0.2
RMAG00006	17591	T	C	PASS	11	9	0.181818181818182	0.818181818181818	0.181818181818182
RMAG00006	18376	T	C	PASS	6	5	0.166666666666667	0.833333333333333	0.166666666666667
RMAG00006	28258	T	G	PASS	9	7	0.222222222222222	0.777777777777778	0.222222222222222
RMAG00006	30471	G	A	PASS	17	7	0.588235294117647	0.411764705882353	0.411764705882353
RMAG00006	30807	G	C	PASS	19	10	0.473684210526316	0.526315789473684	0.473684210526316
RMAG00006	31022	G	T	PASS	13	6	0.538461538461538	0.461538461538462	0.461538461538462
RMAG00006	32401	T	G	badReads;MQ	9	5	0.444444444444444	0.555555555555556	0.444444444444444
RMAG00006	32589	C	T	MQ	18	12	0.333333333333333	0.666666666666667	0.333333333333333
RMAG00006	32608	G	A	MQ	21	14	0.333333333333333	0.666666666666667	0.333333333333333
RMAG00006	33124	T	G	PASS	27	6	0.777777777777778	0.222222222222222	0.222222222222222
RMAG00006	33352	G	A	PASS	21	13	0.380952380952381	0.619047619047619	0.380952380952381
RMAG00006	33789	A	G	PASS	22	13	0.409090909090909	0.590909090909091	0.409090909090909
RMAG00006	36811	T	C	MQ	9	5	0.444444444444444	0.555555555555556	0.444444444444444
RMAG00006	36924	C	T	PASS	16	10	0.375	0.625	0.375
RMAG00006	37001	C	T	PASS	17	10	0.411764705882353	0.588235294117647	0.411764705882353
RMAG00006	37121	A	G	PASS	10	7	0.3	0.7	0.3
RMAG00006	37145	T	C	PASS	14	8	0.428571428571429	0.571428571428571	0.428571428571429
RMAG00006	37578	T	G	MQ	17	6	0.647058823529412	0.352941176470588	0.352941176470588
RMAG00006	37792	T	C	PASS	20	11	0.45	0.55	0.45
RMAG00006	37913	G	A	PASS	12	10	0.166666666666667	0.833333333333333	0.166666666666667
RMAG00006	39701	C	T	PASS	21	14	0.333333333333333	0.666666666666667	0.333333333333333
RMAG00006	39834	T	C	PASS	23	19	0.173913043478261	0.826086956521739	0.173913043478261
RMAG00006	40119	A	G	PASS	20	8	0.6	0.4	0.4
RMAG00006	40135	T	C	PASS	22	9	0.590909090909091	0.409090909090909	0.409090909090909
RMAG00006	40316	A	G	MQ	15	11	0.266666666666667	0.733333333333333	0.266666666666667
RMAG00006	42421	C	T	MQ	17	13	0.235294117647059	0.764705882352941	0.235294117647059
RMAG00006	42495	T	C	MQ	19	15	0.210526315789474	0.789473684210526	0.210526315789474
RMAG00006	42781	A	G	PASS	24	9	0.625	0.375	0.375
RMAG00006	42941	T	C	MQ	22	5	0.772727272727273	0.227272727272727	0.227272727272727
RMAG00006	43489	G	A	PASS	12	6	0.5	0.5	0.5
RMAG00006	44084	T	A	PASS	24	12	0.5	0.5	0.5
RMAG00006	45161	T	C	PASS	20	11	0.45	0.55	0.45
RMAG00006	45472	A	C	PASS	12	8	0.333333333333333	0.666666666666667	0.333333333333333
RMAG00006	46178	G	T	PASS	17	8	0.529411764705882	0.470588235294118	0.470588235294118
RMAG00006	46202	T	G	PASS	17	9	0.470588235294118	0.529411764705882	0.470588235294118
RMAG00006	46232	C	T	PASS	21	9	0.571428571428571	0.428571428571429	0.428571428571429
RMAG00006	46453	T	A	SC;MQ	13	7	0.461538461538462	0.538461538461538	0.461538461538462
RMAG00006	47692	A	G	MQ	10	7	0.3	0.7	0.3
RMAG00006	49634	C	T	PASS	11	5	0.545454545454545	0.454545454545455	0.454545454545455
RMAG00006	50293	G	A	badReads	9	7	0.222222222222222	0.777777777777778	0.222222222222222
RMAG00006	57939	C	G	PASS	14	9	0.357142857142857	0.642857142857143	0.357142857142857
RMAG00006	68519	A	G	PASS	10	8	0.2	0.8	0.2
RMAG00006	75317	G	C	MQ	10	6	0.4	0.6	0.4
RMAG00006	75766	T	C	PASS	13	8	0.384615384615385	0.615384615384615	0.384615384615385
RMAG00006	91857	T	A	MQ	9	7	0.222222222222222	0.777777777777778	0.222222222222222
RMAG00006	92224	A	C	MQ	16	10	0.375	0.625	0.375
RMAG00006	93326	G	A	MQ	18	7	0.611111111111111	0.388888888888889	0.388888888888889
RMAG00006	94508	G	A	PASS	26	21	0.192307692307692	0.807692307692308	0.192307692307692
RMAG00006	97006	G	C	PASS	38	24	0.368421052631579	0.631578947368421	0.368421052631579
RMAG00006	97118	A	T	MQ	30	26	0.133333333333333	0.866666666666667	0.133333333333333
RMAG00006	97468	C	T	PASS	17	13	0.235294117647059	0.764705882352941	0.235294117647059
RMAG00006	97593	C	T	PASS	23	6	0.739130434782609	0.260869565217391	0.260869565217391
RMAG00006	108604	G	T	PASS	9	6	0.333333333333333	0.666666666666667	0.333333333333333
RMAG00006	112573	T	C	PASS	14	9	0.357142857142857	0.642857142857143	0.357142857142857
RMAG00006	122366	G	A	PASS	10	6	0.4	0.6	0.4
RMAG00006	122876	T	C	PASS	11	6	0.454545454545455	0.545454545454545	0.454545454545455
RMAG00006	122941	C	T	PASS	10	6	0.4	0.6	0.4
RMAG00006	123554	C	T	MQ	12	6	0.5	0.5	0.5
RMAG00006	124482	G	T	MQ	8	5	0.375	0.625	0.375
RMAG00006	125111	C	A	MQ	12	9	0.25	0.75	0.25
RMAG00006	125343	G	A	PASS	12	5	0.583333333333333	0.416666666666667	0.416666666666667
RMAG00006	129122	A	G	MQ	14	7	0.5	0.5	0.5
RMAG00006	129560	C	T	PASS	16	9	0.4375	0.5625	0.4375
RMAG00006	130422	A	T	PASS	12	6	0.5	0.5	0.5
RMAG00006	130460	T	A	PASS	14	8	0.428571428571429	0.571428571428571	0.428571428571429
RMAG00006	131424	T	A	PASS	17	7	0.588235294117647	0.411764705882353	0.411764705882353
RMAG00006	131496	G	A	PASS	16	6	0.625	0.375	0.375
RMAG00006	132317	G	A	PASS	9	6	0.333333333333333	0.666666666666667	0.333333333333333
RMAG00006	140191	C	T	PASS	6	6	0	1	0
RMAG00006	153010	A	G	MQ	9	6	0.333333333333333	0.666666666666667	0.333333333333333
RMAG00006	153035	C	T	PASS	12	8	0.333333333333333	0.666666666666667	0.333333333333333
RMAG00006	155142	A	G	PASS	17	14	0.176470588235294	0.823529411764706	0.176470588235294
RMAG00006	155171	C	G	PASS	16	14	0.125	0.875	0.125
RMAG00006	155511	T	C	PASS	11	5	0.545454545454545	0.454545454545455	0.454545454545455
RMAG00006	158826	A	G	MQ	23	10	0.565217391304348	0.434782608695652	0.434782608695652
RMAG00006	158853	G	T	PASS	19	8	0.578947368421053	0.421052631578947	0.421052631578947
RMAG00006	161585	A	C	MQ	11	8	0.272727272727273	0.727272727272727	0.272727272727273
RMAG00006	162468	T	C	MQ	21	8	0.619047619047619	0.380952380952381	0.380952380952381
RMAG00006	163111	T	C	PASS	18	8	0.555555555555556	0.444444444444444	0.444444444444444
RMAG00006	164355	C	G	PASS	24	12	0.5	0.5	0.5
RMAG00006	164556	G	A	MQ	18	7	0.611111111111111	0.388888888888889	0.388888888888889
RMAG00006	164627	C	T	MQ	11	7	0.363636363636364	0.636363636363636	0.363636363636364
RMAG00006	166567	C	A	MQ	13	9	0.307692307692308	0.692307692307692	0.307692307692308
RMAG00006	167593	G	T	PASS	18	8	0.555555555555556	0.444444444444444	0.444444444444444
RMAG00006	167623	A	G	MQ	15	7	0.533333333333333	0.466666666666667	0.466666666666667
RMAG00006	167986	T	C	MQ	22	9	0.590909090909091	0.409090909090909	0.409090909090909
RMAG00006	168066	G	A	MQ	28	13	0.535714285714286	0.464285714285714	0.464285714285714
RMAG00006	168147	G	A	MQ	27	14	0.481481481481481	0.518518518518518	0.481481481481481
RMAG00006	168333	T	C	PASS	17	7	0.588235294117647	0.411764705882353	0.411764705882353
RMAG00006	169320	A	G	MQ	15	11	0.266666666666667	0.733333333333333	0.266666666666667
RMAG00006	169415	G	C	MQ	22	16	0.272727272727273	0.727272727272727	0.272727272727273
RMAG00006	169435	T	C	MQ	20	17	0.15	0.85	0.15
RMAG00006	173362	G	A	PASS	14	6	0.571428571428571	0.428571428571429	0.428571428571429
RMAG00006	176603	T	C	PASS	19	15	0.210526315789474	0.789473684210526	0.210526315789474
RMAG00006	177694	T	C	PASS	19	8	0.578947368421053	0.421052631578947	0.421052631578947
RMAG00006	177778	A	G	PASS	19	12	0.368421052631579	0.631578947368421	0.368421052631579
RMAG00006	178025	G	T	PASS	15	11	0.266666666666667	0.733333333333333	0.266666666666667
RMAG00006	178732	A	G	PASS	16	11	0.3125	0.6875	0.3125
RMAG00006	179089	A	C	MQ	25	10	0.6	0.4	0.4
RMAG00006	179422	T	A	MQ	21	9	0.571428571428571	0.428571428571429	0.428571428571429
RMAG00006	180332	T	C	PASS	13	10	0.230769230769231	0.769230769230769	0.230769230769231
RMAG00006	181594	C	T	PASS	14	9	0.357142857142857	0.642857142857143	0.357142857142857
RMAG00006	181613	G	A	PASS	15	8	0.466666666666667	0.533333333333333	0.466666666666667
RMAG00006	181852	T	C	PASS	16	10	0.375	0.625	0.375
RMAG00006	184621	A	G	PASS	26	21	0.192307692307692	0.807692307692308	0.192307692307692
RMAG00006	185176	A	G	PASS	17	7	0.588235294117647	0.411764705882353	0.411764705882353
RMAG00006	188172	G	A	MQ	10	7	0.3	0.7	0.3
RMAG00006	188186	A	G	MQ	9	7	0.222222222222222	0.777777777777778	0.222222222222222
RMAG00006	192111	C	G	PASS	11	6	0.454545454545455	0.545454545454545	0.454545454545455
RMAG00006	192130	T	C	PASS	12	6	0.5	0.5	0.5
RMAG00006	201967	G	A	PASS	16	6	0.625	0.375	0.375
RMAG00006	203104	G	A	MQ	12	9	0.25	0.75	0.25
RMAG00006	204238	T	A	MQ	19	8	0.578947368421053	0.421052631578947	0.421052631578947
RMAG00006	204313	G	T	MQ	25	10	0.6	0.4	0.4
RMAG00006	204468	G	A	PASS	20	15	0.25	0.75	0.25
RMAG00006	204976	C	T	PASS	26	11	0.576923076923077	0.423076923076923	0.423076923076923
RMAG00006	205442	A	G	MQ	22	17	0.227272727272727	0.772727272727273	0.227272727272727
RMAG00006	205723	A	C	PASS	24	19	0.208333333333333	0.791666666666667	0.208333333333333
RMAG00006	205875	C	T	MQ	10	6	0.4	0.6	0.4
RMAG00006	206429	C	T	PASS	21	13	0.380952380952381	0.619047619047619	0.380952380952381
RMAG00006	206627	A	G	MQ	9	6	0.333333333333333	0.666666666666667	0.333333333333333
RMAG00006	207530	A	T	PASS	13	6	0.538461538461538	0.461538461538462	0.461538461538462
RMAG00006	208502	T	G	SC	16	13	0.1875	0.8125	0.1875
RMAG00006	209158	G	A	PASS	11	10	0.0909090909090909	0.909090909090909	0.0909090909090909
RMAG00006	209252	T	C	PASS	13	8	0.384615384615385	0.615384615384615	0.384615384615385
RMAG00006	210950	G	A	PASS	14	11	0.214285714285714	0.785714285714286	0.214285714285714
RMAG00006	212074	C	T	MQ	15	10	0.333333333333333	0.666666666666667	0.333333333333333
RMAG00006	212757	G	A	MQ	12	7	0.416666666666667	0.583333333333333	0.416666666666667
RMAG00006	215603	C	A	PASS	13	8	0.384615384615385	0.615384615384615	0.384615384615385
RMAG00006	218655	C	T	PASS	19	11	0.421052631578947	0.578947368421053	0.421052631578947
RMAG00006	218960	A	G	PASS	14	6	0.571428571428571	0.428571428571429	0.428571428571429
RMAG00006	220183	C	T	PASS	19	10	0.473684210526316	0.526315789473684	0.473684210526316
RMAG00006	220634	G	T	MQ	18	8	0.555555555555556	0.444444444444444	0.444444444444444
RMAG00006	222646	A	G	MQ	14	7	0.5	0.5	0.5
RMAG00006	225882	C	T	MQ	14	9	0.357142857142857	0.642857142857143	0.357142857142857
RMAG00006	226186	G	T	MQ	10	8	0.2	0.8	0.2
RMAG00006	227564	T	C	MQ	18	10	0.444444444444444	0.555555555555556	0.444444444444444
RMAG00006	239113	A	T	MQ	7	6	0.142857142857143	0.857142857142857	0.142857142857143
RMAG00006	239558	A	C	MQ	7	5	0.285714285714286	0.714285714285714	0.285714285714286
RMAG00006	240496	G	T	PASS	17	6	0.647058823529412	0.352941176470588	0.352941176470588
RMAG00006	240807	A	G	PASS	17	15	0.117647058823529	0.882352941176471	0.117647058823529
RMAG00006	244579	G	A	MQ	16	12	0.25	0.75	0.25
RMAG00006	245024	G	A	PASS	10	8	0.2	0.8	0.2
RMAG00006	245050	G	A	MQ	11	8	0.272727272727273	0.727272727272727	0.272727272727273
RMAG00006	246060	C	T	MQ	14	14	0	1	0
RMAG00006	246095	A	G	PASS	12	11	0.0833333333333333	0.916666666666667	0.0833333333333333
RMAG00006	246176	G	A	PASS	17	13	0.235294117647059	0.764705882352941	0.235294117647059
RMAG00006	246501	C	G	MQ	17	13	0.235294117647059	0.764705882352941	0.235294117647059
RMAG00006	246776	C	T	MQ	16	13	0.1875	0.8125	0.1875
RMAG00006	248820	C	T	PASS	17	6	0.647058823529412	0.352941176470588	0.352941176470588
RMAG00006	250139	G	A	PASS	11	7	0.363636363636364	0.636363636363636	0.363636363636364
RMAG00006	250331	A	G	PASS	10	9	0.1	0.9	0.1
RMAG00006	250415	C	T	PASS	20	17	0.15	0.85	0.15
RMAG00006	252071	G	A	PASS	14	9	0.357142857142857	0.642857142857143	0.357142857142857
RMAG00006	252237	G	A	MQ	16	13	0.1875	0.8125	0.1875
RMAG00006	256854	T	A	MQ	30	9	0.7	0.3	0.3
RMAG00006	257530	C	T	PASS	27	20	0.259259259259259	0.740740740740741	0.259259259259259
RMAG00006	258239	A	G	PASS	23	19	0.173913043478261	0.826086956521739	0.173913043478261
RMAG00006	258401	A	G	PASS	27	21	0.222222222222222	0.777777777777778	0.222222222222222
RMAG00006	261339	T	C	PASS	28	17	0.392857142857143	0.607142857142857	0.392857142857143
RMAG00006	262705	C	A	MQ	15	10	0.333333333333333	0.666666666666667	0.333333333333333
RMAG00006	266495	C	T	PASS	28	15	0.464285714285714	0.535714285714286	0.464285714285714
RMAG00006	268185	A	T	MQ	21	15	0.285714285714286	0.714285714285714	0.285714285714286
RMAG00006	269120	C	T	PASS	28	12	0.571428571428571	0.428571428571429	0.428571428571429
RMAG00006	269231	A	T	PASS	24	14	0.416666666666667	0.583333333333333	0.416666666666667
RMAG00006	269504	T	C	MQ	17	6	0.647058823529412	0.352941176470588	0.352941176470588
RMAG00006	269576	T	C	MQ	18	9	0.5	0.5	0.5
RMAG00006	269603	C	A	MQ	22	13	0.409090909090909	0.590909090909091	0.409090909090909
RMAG00006	269936	T	G	MQ	23	13	0.434782608695652	0.565217391304348	0.434782608695652
RMAG00006	271672	A	C	MQ	18	13	0.277777777777778	0.722222222222222	0.277777777777778
RMAG00006	273250	T	C	PASS	26	12	0.538461538461538	0.461538461538462	0.461538461538462
RMAG00006	273633	A	C	PASS	22	12	0.454545454545455	0.545454545454545	0.454545454545455
RMAG00006	273737	A	G	MQ	12	7	0.416666666666667	0.583333333333333	0.416666666666667
RMAG00006	273769	G	C	MQ	13	7	0.461538461538462	0.538461538461538	0.461538461538462
RMAG00006	275873	G	A	MQ	16	10	0.375	0.625	0.375
RMAG00006	276696	G	A	PASS	19	11	0.421052631578947	0.578947368421053	0.421052631578947
RMAG00006	276954	T	C	MQ	12	5	0.583333333333333	0.416666666666667	0.416666666666667
RMAG00006	277432	A	G	PASS	21	9	0.571428571428571	0.428571428571429	0.428571428571429
RMAG00006	278347	C	T	PASS	16	10	0.375	0.625	0.375
RMAG00006	279091	G	A	PASS	20	12	0.4	0.6	0.4
RMAG00006	279663	A	G	PASS	27	8	0.703703703703704	0.296296296296296	0.296296296296296
RMAG00006	279674	T	A	PASS	28	9	0.678571428571429	0.321428571428571	0.321428571428571
RMAG00006	279716	T	C	PASS	24	19	0.208333333333333	0.791666666666667	0.208333333333333
RMAG00006	280371	A	G	PASS	15	6	0.6	0.4	0.4
RMAG00006	281722	T	C	PASS	15	6	0.6	0.4	0.4
RMAG00006	284360	T	C	PASS	13	6	0.538461538461538	0.461538461538462	0.461538461538462
RMAG00006	284846	C	T	PASS	24	8	0.666666666666667	0.333333333333333	0.333333333333333
RMAG00006	286434	C	T	PASS	23	18	0.217391304347826	0.782608695652174	0.217391304347826
RMAG00006	286689	C	A	PASS	17	9	0.470588235294118	0.529411764705882	0.470588235294118
RMAG00006	287569	C	A	PASS	24	16	0.333333333333333	0.666666666666667	0.333333333333333
RMAG00006	287996	C	T	PASS	34	18	0.470588235294118	0.529411764705882	0.470588235294118
RMAG00006	288159	A	G	PASS	21	9	0.571428571428571	0.428571428571429	0.428571428571429
RMAG00006	289601	T	A	PASS	27	10	0.62962962962963	0.37037037037037	0.37037037037037
RMAG00006	289865	C	A	PASS	27	15	0.444444444444444	0.555555555555556	0.444444444444444
RMAG00006	290102	T	C	MQ	35	19	0.457142857142857	0.542857142857143	0.457142857142857
RMAG00006	298945	C	T	PASS	17	17	0	1	0
RMAG00006	301624	A	T	MQ	17	10	0.411764705882353	0.588235294117647	0.411764705882353
RMAG00006	302112	C	T	PASS	19	14	0.263157894736842	0.736842105263158	0.263157894736842
RMAG00006	305629	C	T	PASS	26	16	0.384615384615385	0.615384615384615	0.384615384615385
RMAG00006	305738	T	C	PASS	21	13	0.380952380952381	0.619047619047619	0.380952380952381
RMAG00006	305852	C	A	PASS	22	7	0.681818181818182	0.318181818181818	0.318181818181818
RMAG00006	308471	C	T	MQ	17	9	0.470588235294118	0.529411764705882	0.470588235294118
RMAG00006	308981	A	G	MQ	9	8	0.111111111111111	0.888888888888889	0.111111111111111
RMAG00006	310433	T	C	MQ	9	8	0.111111111111111	0.888888888888889	0.111111111111111
RMAG00006	311245	G	A	PASS	14	7	0.5	0.5	0.5
RMAG00006	312337	C	T	MQ	12	9	0.25	0.75	0.25
RMAG00006	312354	T	A	MQ	13	10	0.230769230769231	0.769230769230769	0.230769230769231
RMAG00006	314377	C	T	MQ	15	6	0.6	0.4	0.4
RMAG00006	314846	G	A	MQ	21	14	0.333333333333333	0.666666666666667	0.333333333333333
RMAG00006	315998	A	C	PASS	19	12	0.368421052631579	0.631578947368421	0.368421052631579
RMAG00006	316744	C	T	badReads	18	10	0.444444444444444	0.555555555555556	0.444444444444444
RMAG00006	319038	G	A	PASS	15	7	0.533333333333333	0.466666666666667	0.466666666666667
RMAG00006	319133	T	C	MQ	18	7	0.611111111111111	0.388888888888889	0.388888888888889
RMAG00006	319278	T	C	PASS	13	8	0.384615384615385	0.615384615384615	0.384615384615385
RMAG00006	320617	A	G	PASS	10	7	0.3	0.7	0.3
RMAG00006	320637	T	C	MQ	8	7	0.125	0.875	0.125
RMAG00006	320689	C	T	MQ	6	5	0.166666666666667	0.833333333333333	0.166666666666667
RMAG00006	321658	T	A	PASS	15	5	0.666666666666667	0.333333333333333	0.333333333333333
RMAG00006	321803	A	G	MQ	15	7	0.533333333333333	0.466666666666667	0.466666666666667
RMAG00006	322366	G	T	PASS	23	8	0.652173913043478	0.347826086956522	0.347826086956522
RMAG00006	323650	C	A	MQ	11	7	0.363636363636364	0.636363636363636	0.363636363636364
RMAG00006	330232	A	G	PASS	15	6	0.6	0.4	0.4
RMAG00006	337313	T	C	MQ	9	5	0.444444444444444	0.555555555555556	0.444444444444444
RMAG00006	337576	C	T	PASS	18	8	0.555555555555556	0.444444444444444	0.444444444444444
RMAG00006	337796	T	C	PASS	21	17	0.19047619047619	0.80952380952381	0.19047619047619
RMAG00006	338083	G	A	PASS	17	7	0.588235294117647	0.411764705882353	0.411764705882353
RMAG00006	339611	G	A	PASS	14	6	0.571428571428571	0.428571428571429	0.428571428571429
RMAG00007	14241	C	T	MQ	7	6	0.142857142857143	0.857142857142857	0.142857142857143
RMAG00007	14642	G	A	PASS	9	6	0.333333333333333	0.666666666666667	0.333333333333333
RMAG00007	16162	C	A	MQ	10	6	0.4	0.6	0.4
RMAG00007	16391	C	T	MQ	8	7	0.125	0.875	0.125
RMAG00007	17405	C	T	MQ	15	5	0.666666666666667	0.333333333333333	0.333333333333333
RMAG00007	17480	A	T	PASS	23	11	0.521739130434783	0.478260869565217	0.478260869565217
RMAG00007	24451	T	C	PASS	17	13	0.235294117647059	0.764705882352941	0.235294117647059
RMAG00007	25380	T	C	MQ	16	12	0.25	0.75	0.25
RMAG00007	27000	T	A	MQ	13	8	0.384615384615385	0.615384615384615	0.384615384615385
RMAG00007	27545	A	G	MQ	16	11	0.3125	0.6875	0.3125
RMAG00007	28367	C	A	MQ	19	11	0.421052631578947	0.578947368421053	0.421052631578947
RMAG00007	28716	G	T	PASS	16	10	0.375	0.625	0.375
RMAG00007	28889	T	C	PASS	18	6	0.666666666666667	0.333333333333333	0.333333333333333
RMAG00007	29684	C	T	MQ	10	5	0.5	0.5	0.5
RMAG00007	29705	A	G	MQ	13	7	0.461538461538462	0.538461538461538	0.461538461538462
RMAG00007	29764	T	C	PASS	22	14	0.363636363636364	0.636363636363636	0.363636363636364
RMAG00007	29845	C	T	PASS	23	16	0.304347826086957	0.695652173913043	0.304347826086957
RMAG00007	30377	C	A	PASS	11	7	0.363636363636364	0.636363636363636	0.363636363636364
RMAG00007	30740	T	G	MQ	14	8	0.428571428571429	0.571428571428571	0.428571428571429
RMAG00007	31088	C	T	PASS	18	8	0.555555555555556	0.444444444444444	0.444444444444444
RMAG00007	32231	A	G	SC	21	11	0.476190476190476	0.523809523809524	0.476190476190476
RMAG00007	40151	G	A	MQ	23	14	0.391304347826087	0.608695652173913	0.391304347826087
RMAG00007	41025	T	C	PASS	30	14	0.533333333333333	0.466666666666667	0.466666666666667
RMAG00007	41480	G	A	PASS	22	11	0.5	0.5	0.5
RMAG00007	41518	G	A	PASS	26	14	0.461538461538462	0.538461538461538	0.461538461538462
RMAG00007	41872	A	G	PASS	19	11	0.421052631578947	0.578947368421053	0.421052631578947
RMAG00007	45705	C	T	SC;MQ	15	10	0.333333333333333	0.666666666666667	0.333333333333333
RMAG00007	46264	T	C	MQ	22	13	0.409090909090909	0.590909090909091	0.409090909090909
RMAG00007	58157	A	G	MQ	15	9	0.4	0.6	0.4
RMAG00007	58391	C	T	MQ	18	10	0.444444444444444	0.555555555555556	0.444444444444444
RMAG00007	58950	A	T	PASS	21	12	0.428571428571429	0.571428571428571	0.428571428571429
RMAG00007	61240	C	T	PASS	23	11	0.521739130434783	0.478260869565217	0.478260869565217
RMAG00007	64374	A	G	MQ	19	10	0.473684210526316	0.526315789473684	0.473684210526316
RMAG00007	64446	A	G	PASS	25	13	0.48	0.52	0.48
RMAG00007	65608	G	A	PASS	33	16	0.515151515151515	0.484848484848485	0.484848484848485
RMAG00007	66136	G	T	PASS	19	10	0.473684210526316	0.526315789473684	0.473684210526316
RMAG00007	71252	C	A	PASS	19	9	0.526315789473684	0.473684210526316	0.473684210526316
RMAG00007	75648	G	A	MQ	10	8	0.2	0.8	0.2
RMAG00007	77281	C	G	MQ	12	6	0.5	0.5	0.5
RMAG00007	77403	G	T	MQ	12	7	0.416666666666667	0.583333333333333	0.416666666666667
RMAG00007	77697	A	T	PASS	12	8	0.333333333333333	0.666666666666667	0.333333333333333
RMAG00007	78640	C	T	PASS	11	8	0.272727272727273	0.727272727272727	0.272727272727273
RMAG00007	82855	T	C	MQ	11	6	0.454545454545455	0.545454545454545	0.454545454545455
RMAG00007	83333	C	A	PASS	13	5	0.615384615384615	0.384615384615385	0.384615384615385
RMAG00007	83423	A	G	PASS	21	7	0.666666666666667	0.333333333333333	0.333333333333333
RMAG00007	87360	T	G	MQ	16	11	0.3125	0.6875	0.3125
RMAG00007	87674	A	G	PASS	6	5	0.166666666666667	0.833333333333333	0.166666666666667
RMAG00007	88085	C	A	PASS	9	5	0.444444444444444	0.555555555555556	0.444444444444444
RMAG00007	88481	A	C	PASS	11	6	0.454545454545455	0.545454545454545	0.454545454545455
RMAG00007	90756	T	G	MQ	9	7	0.222222222222222	0.777777777777778	0.222222222222222
RMAG00007	91278	T	G	PASS	15	8	0.466666666666667	0.533333333333333	0.466666666666667
RMAG00007	102872	A	T	MQ	12	9	0.25	0.75	0.25
RMAG00007	102919	C	T	MQ	7	6	0.142857142857143	0.857142857142857	0.142857142857143
RMAG00007	102935	T	C	MQ	7	6	0.142857142857143	0.857142857142857	0.142857142857143
RMAG00007	103789	T	C	MQ	9	6	0.333333333333333	0.666666666666667	0.333333333333333
RMAG00007	117920	C	T	PASS	9	7	0.222222222222222	0.777777777777778	0.222222222222222
RMAG00007	118313	A	C	PASS	15	6	0.6	0.4	0.4
RMAG00007	120300	G	A	MQ	16	8	0.5	0.5	0.5
RMAG00007	122532	G	A	PASS	17	7	0.588235294117647	0.411764705882353	0.411764705882353
RMAG00007	122560	G	A	PASS	16	7	0.5625	0.4375	0.4375
RMAG00007	122814	A	G	MQ	10	8	0.2	0.8	0.2
RMAG00007	122851	A	G	MQ	10	8	0.2	0.8	0.2
RMAG00007	122962	G	A	MQ	6	6	0	1	0
RMAG00007	123197	G	T	PASS	11	8	0.272727272727273	0.727272727272727	0.272727272727273
RMAG00007	128245	A	C	MQ	11	8	0.272727272727273	0.727272727272727	0.272727272727273
RMAG00007	134507	T	C	MQ	7	5	0.285714285714286	0.714285714285714	0.285714285714286
RMAG00007	139105	A	G	PASS	15	7	0.533333333333333	0.466666666666667	0.466666666666667
RMAG00007	140708	G	C	PASS	22	5	0.772727272727273	0.227272727272727	0.227272727272727
RMAG00007	142944	T	C	MQ	18	10	0.444444444444444	0.555555555555556	0.444444444444444
RMAG00007	143043	A	G	MQ	11	6	0.454545454545455	0.545454545454545	0.454545454545455
RMAG00007	145442	C	T	MQ	22	13	0.409090909090909	0.590909090909091	0.409090909090909
RMAG00007	147881	G	T	PASS	18	7	0.611111111111111	0.388888888888889	0.388888888888889
RMAG00007	148127	T	C	PASS	24	10	0.583333333333333	0.416666666666667	0.416666666666667
RMAG00007	149657	G	A	PASS	12	7	0.416666666666667	0.583333333333333	0.416666666666667
RMAG00007	149683	G	A	PASS	11	8	0.272727272727273	0.727272727272727	0.272727272727273
RMAG00007	150870	T	C	MQ	21	11	0.476190476190476	0.523809523809524	0.476190476190476
RMAG00007	151222	A	G	PASS	17	6	0.647058823529412	0.352941176470588	0.352941176470588
RMAG00007	152773	G	A	PASS	17	13	0.235294117647059	0.764705882352941	0.235294117647059
RMAG00007	155349	C	T	PASS	12	9	0.25	0.75	0.25
RMAG00007	155370	G	A	PASS	11	7	0.363636363636364	0.636363636363636	0.363636363636364
RMAG00007	155732	G	A	MQ	5	5	0	1	0
RMAG00007	156039	T	A	PASS	13	10	0.230769230769231	0.769230769230769	0.230769230769231
RMAG00007	156956	G	A	MQ	9	6	0.333333333333333	0.666666666666667	0.333333333333333
RMAG00007	156969	A	C	MQ	9	6	0.333333333333333	0.666666666666667	0.333333333333333
RMAG00007	160613	C	T	MQ	14	10	0.285714285714286	0.714285714285714	0.285714285714286
RMAG00007	161019	T	C	MQ	14	6	0.571428571428571	0.428571428571429	0.428571428571429
RMAG00007	166124	A	G	MQ	13	7	0.461538461538462	0.538461538461538	0.461538461538462
RMAG00007	183605	A	C	MQ	12	6	0.5	0.5	0.5
RMAG00007	186452	A	G	PASS	16	5	0.6875	0.3125	0.3125
RMAG00007	186483	G	A	PASS	15	6	0.6	0.4	0.4
RMAG00007	186498	T	C	PASS	13	6	0.538461538461538	0.461538461538462	0.461538461538462
RMAG00007	187905	G	A	MQ	8	5	0.375	0.625	0.375
RMAG00007	188007	G	A	MQ	12	6	0.5	0.5	0.5
RMAG00007	188046	A	G	PASS	15	8	0.466666666666667	0.533333333333333	0.466666666666667
RMAG00007	188142	A	C	MQ	10	7	0.3	0.7	0.3
RMAG00007	190441	G	A	PASS	17	5	0.705882352941177	0.294117647058824	0.294117647058824
RMAG00007	190671	T	C	PASS	24	9	0.625	0.375	0.375
RMAG00007	190743	G	A	PASS	19	7	0.631578947368421	0.368421052631579	0.368421052631579
RMAG00007	190755	A	G	PASS	18	7	0.611111111111111	0.388888888888889	0.388888888888889
RMAG00007	191272	A	G	PASS	15	7	0.533333333333333	0.466666666666667	0.466666666666667
RMAG00007	191319	C	T	MQ	22	11	0.5	0.5	0.5
RMAG00007	191371	A	G	MQ	20	10	0.5	0.5	0.5
RMAG00007	192049	C	T	MQ	23	12	0.478260869565217	0.521739130434783	0.478260869565217
RMAG00007	192185	A	T	PASS	20	6	0.7	0.3	0.3
RMAG00007	192222	T	C	PASS	20	7	0.65	0.35	0.35
RMAG00007	192412	A	G	PASS	22	14	0.363636363636364	0.636363636363636	0.363636363636364
RMAG00007	193002	T	C	PASS	17	8	0.529411764705882	0.470588235294118	0.470588235294118
RMAG00007	193320	A	G	PASS	17	10	0.411764705882353	0.588235294117647	0.411764705882353
RMAG00007	193441	T	C	MQ	17	5	0.705882352941177	0.294117647058824	0.294117647058824
RMAG00007	193712	G	A	MQ	13	8	0.384615384615385	0.615384615384615	0.384615384615385
RMAG00007	193984	A	G	MQ	23	11	0.521739130434783	0.478260869565217	0.478260869565217
RMAG00007	194854	G	A	PASS	21	13	0.380952380952381	0.619047619047619	0.380952380952381
RMAG00007	195026	A	T	PASS	24	10	0.583333333333333	0.416666666666667	0.416666666666667
RMAG00007	195141	G	A	MQ	14	5	0.642857142857143	0.357142857142857	0.357142857142857
RMAG00007	195418	G	A	PASS	23	11	0.521739130434783	0.478260869565217	0.478260869565217
RMAG00007	195438	C	T	PASS	21	11	0.476190476190476	0.523809523809524	0.476190476190476
RMAG00007	195677	A	G	MQ	17	7	0.588235294117647	0.411764705882353	0.411764705882353
RMAG00007	195691	T	A	MQ	23	8	0.652173913043478	0.347826086956522	0.347826086956522
RMAG00007	195857	T	G	SC;MQ	15	7	0.533333333333333	0.466666666666667	0.466666666666667
RMAG00007	196336	A	C	MQ	16	7	0.5625	0.4375	0.4375
RMAG00007	196594	C	T	PASS	28	10	0.642857142857143	0.357142857142857	0.357142857142857
RMAG00007	196964	A	T	PASS	21	14	0.333333333333333	0.666666666666667	0.333333333333333
RMAG00007	197172	T	C	PASS	25	7	0.72	0.28	0.28
RMAG00007	197724	A	C	PASS	17	9	0.470588235294118	0.529411764705882	0.470588235294118
RMAG00007	198606	A	G	MQ	15	10	0.333333333333333	0.666666666666667	0.333333333333333
RMAG00007	199385	T	C	PASS	24	14	0.416666666666667	0.583333333333333	0.416666666666667
RMAG00007	200185	T	G	PASS	23	11	0.521739130434783	0.478260869565217	0.478260869565217
RMAG00007	201278	T	C	PASS	26	10	0.615384615384615	0.384615384615385	0.384615384615385
RMAG00007	201498	A	G	PASS	20	12	0.4	0.6	0.4
RMAG00007	202451	C	G	PASS	19	7	0.631578947368421	0.368421052631579	0.368421052631579
RMAG00007	204747	A	T	PASS	20	14	0.3	0.7	0.3
RMAG00007	208928	T	A	MQ	20	10	0.5	0.5	0.5
RMAG00007	209118	A	T	PASS	15	11	0.266666666666667	0.733333333333333	0.266666666666667
RMAG00007	209775	A	T	MQ	20	15	0.25	0.75	0.25
RMAG00007	209968	C	G	PASS	15	13	0.133333333333333	0.866666666666667	0.133333333333333
RMAG00007	210125	G	A	PASS	16	12	0.25	0.75	0.25
RMAG00007	211237	A	T	PASS	10	7	0.3	0.7	0.3
RMAG00007	211402	T	G	PASS	15	11	0.266666666666667	0.733333333333333	0.266666666666667
RMAG00007	215254	C	A	PASS	13	6	0.538461538461538	0.461538461538462	0.461538461538462
RMAG00007	215914	T	C	PASS	12	6	0.5	0.5	0.5
RMAG00007	232971	A	T	PASS	13	11	0.153846153846154	0.846153846153846	0.153846153846154
RMAG00007	239837	C	T	MQ	19	12	0.368421052631579	0.631578947368421	0.368421052631579
RMAG00007	241304	A	C	MQ	9	7	0.222222222222222	0.777777777777778	0.222222222222222
RMAG00007	244352	T	C	PASS	25	16	0.36	0.64	0.36
RMAG00007	244373	G	A	PASS	23	10	0.565217391304348	0.434782608695652	0.434782608695652
RMAG00007	244675	G	A	PASS	21	12	0.428571428571429	0.571428571428571	0.428571428571429
RMAG00007	245651	T	C	MQ	36	24	0.333333333333333	0.666666666666667	0.333333333333333
RMAG00007	245771	C	T	PASS	23	16	0.304347826086957	0.695652173913043	0.304347826086957
RMAG00007	245913	G	T	PASS	26	18	0.307692307692308	0.692307692307692	0.307692307692308
RMAG00007	246727	G	A	PASS	26	18	0.307692307692308	0.692307692307692	0.307692307692308
RMAG00007	249059	G	A	MQ	35	16	0.542857142857143	0.457142857142857	0.457142857142857
RMAG00007	249666	G	A	PASS	33	11	0.666666666666667	0.333333333333333	0.333333333333333
RMAG00007	250917	G	A	MQ	34	24	0.294117647058824	0.705882352941177	0.294117647058824
RMAG00007	255100	C	T	PASS	48	38	0.208333333333333	0.791666666666667	0.208333333333333
RMAG00007	255161	A	G	PASS	40	10	0.75	0.25	0.25
RMAG00007	261882	C	A	MQ;alleleBias	53	6	0.886792452830189	0.113207547169811	0.113207547169811
RMAG00007	263653	C	G	alleleBias	30	5	0.833333333333333	0.166666666666667	0.166666666666667
RMAG00007	270363	G	A	PASS	16	15	0.0625	0.9375	0.0625
RMAG00007	272905	C	T	MQ	15	6	0.6	0.4	0.4
RMAG00007	273196	C	T	PASS	28	14	0.5	0.5	0.5
RMAG00007	273805	G	A	MQ	9	8	0.111111111111111	0.888888888888889	0.111111111111111
RMAG00007	275396	C	T	MQ	14	6	0.571428571428571	0.428571428571429	0.428571428571429
RMAG00007	277086	A	G	PASS	15	10	0.333333333333333	0.666666666666667	0.333333333333333
RMAG00007	277577	A	G	PASS	11	9	0.181818181818182	0.818181818181818	0.181818181818182
RMAG00007	277605	G	C	MQ	10	7	0.3	0.7	0.3
RMAG00007	281016	C	T	PASS	14	12	0.142857142857143	0.857142857142857	0.142857142857143
RMAG00007	284036	T	C	MQ	11	9	0.181818181818182	0.818181818181818	0.181818181818182
RMAG00007	284063	G	T	MQ	13	8	0.384615384615385	0.615384615384615	0.384615384615385
RMAG00007	284149	A	G	MQ	12	7	0.416666666666667	0.583333333333333	0.416666666666667
RMAG00007	284520	G	T	MQ	11	9	0.181818181818182	0.818181818181818	0.181818181818182
RMAG00007	285084	C	T	PASS	9	6	0.333333333333333	0.666666666666667	0.333333333333333
RMAG00007	285227	A	G	PASS	9	6	0.333333333333333	0.666666666666667	0.333333333333333
RMAG00007	285829	G	A	MQ	9	8	0.111111111111111	0.888888888888889	0.111111111111111
RMAG00007	286013	T	C	MQ	17	11	0.352941176470588	0.647058823529412	0.352941176470588
RMAG00007	286590	G	A	PASS	11	6	0.454545454545455	0.545454545454545	0.454545454545455
RMAG00007	286666	G	A	PASS	17	12	0.294117647058824	0.705882352941177	0.294117647058824
RMAG00007	286749	G	T	MQ	16	14	0.125	0.875	0.125
RMAG00007	287246	A	G	MQ	9	7	0.222222222222222	0.777777777777778	0.222222222222222
RMAG00007	287383	G	A	MQ	14	11	0.214285714285714	0.785714285714286	0.214285714285714
RMAG00007	287400	T	C	PASS	16	12	0.25	0.75	0.25
RMAG00007	287465	G	T	PASS	20	15	0.25	0.75	0.25
RMAG00007	287733	C	G	PASS	20	12	0.4	0.6	0.4
RMAG00007	287786	A	T	MQ	16	11	0.3125	0.6875	0.3125
RMAG00007	287873	G	A	MQ	21	16	0.238095238095238	0.761904761904762	0.238095238095238
RMAG00007	288808	A	T	PASS	24	19	0.208333333333333	0.791666666666667	0.208333333333333
RMAG00007	289674	T	C	PASS	12	6	0.5	0.5	0.5
RMAG00007	290754	A	G	PASS	13	12	0.0769230769230769	0.923076923076923	0.0769230769230769
RMAG00007	291979	A	T	MQ	17	10	0.411764705882353	0.588235294117647	0.411764705882353
RMAG00007	292140	C	T	PASS	25	23	0.08	0.92	0.08
RMAG00007	292365	G	A	PASS	27	18	0.333333333333333	0.666666666666667	0.333333333333333
RMAG00007	292757	C	T	PASS	15	9	0.4	0.6	0.4
RMAG00007	293198	A	G	PASS	15	6	0.6	0.4	0.4
RMAG00007	294088	C	T	PASS	18	5	0.722222222222222	0.277777777777778	0.277777777777778
RMAG00007	295220	G	A	MQ	21	12	0.428571428571429	0.571428571428571	0.428571428571429
RMAG00007	296399	C	T	PASS	14	8	0.428571428571429	0.571428571428571	0.428571428571429
RMAG00007	302200	C	G	PASS	26	9	0.653846153846154	0.346153846153846	0.346153846153846
RMAG00007	302224	C	A	PASS	28	9	0.678571428571429	0.321428571428571	0.321428571428571
RMAG00007	302344	A	G	MQ	19	12	0.368421052631579	0.631578947368421	0.368421052631579
RMAG00007	311376	C	T	PASS	10	7	0.3	0.7	0.3
RMAG00007	314802	A	G	PASS	21	7	0.666666666666667	0.333333333333333	0.333333333333333
RMAG00007	318680	G	A	PASS	11	5	0.545454545454545	0.454545454545455	0.454545454545455
RMAG00007	320622	G	A	PASS	13	6	0.538461538461538	0.461538461538462	0.461538461538462
RMAG00008	738	A	G	PASS	15	8	0.466666666666667	0.533333333333333	0.466666666666667
RMAG00008	1802	T	G	MQ	19	7	0.631578947368421	0.368421052631579	0.368421052631579
RMAG00008	2951	C	T	MQ	20	5	0.75	0.25	0.25
RMAG00008	3013	G	A	PASS	23	8	0.652173913043478	0.347826086956522	0.347826086956522
RMAG00008	3508	A	G	PASS	14	8	0.428571428571429	0.571428571428571	0.428571428571429
RMAG00008	3546	T	C	MQ	15	6	0.6	0.4	0.4
RMAG00008	3661	C	T	MQ	16	9	0.4375	0.5625	0.4375
RMAG00008	3724	C	A	PASS	33	17	0.484848484848485	0.515151515151515	0.484848484848485
RMAG00008	3749	A	G	PASS	35	18	0.485714285714286	0.514285714285714	0.485714285714286
RMAG00008	3834	C	T	PASS	38	22	0.421052631578947	0.578947368421053	0.421052631578947
RMAG00008	3892	C	T	PASS	31	17	0.451612903225806	0.548387096774194	0.451612903225806
RMAG00008	3907	C	T	MQ	30	16	0.466666666666667	0.533333333333333	0.466666666666667
RMAG00008	3944	C	T	MQ	32	16	0.5	0.5	0.5
RMAG00008	4141	G	A	PASS	29	21	0.275862068965517	0.724137931034483	0.275862068965517
RMAG00008	8666	C	T	MQ	32	20	0.375	0.625	0.375
RMAG00008	12167	G	A	PASS	13	9	0.307692307692308	0.692307692307692	0.307692307692308
RMAG00008	12946	A	T	MQ	14	6	0.571428571428571	0.428571428571429	0.428571428571429
RMAG00008	13131	A	G	PASS	18	9	0.5	0.5	0.5
RMAG00008	13278	C	T	PASS	26	11	0.576923076923077	0.423076923076923	0.423076923076923
RMAG00008	13745	C	A	MQ	21	14	0.333333333333333	0.666666666666667	0.333333333333333
RMAG00008	14739	T	G	PASS	28	18	0.357142857142857	0.642857142857143	0.357142857142857
RMAG00008	14750	T	C	MQ	24	14	0.416666666666667	0.583333333333333	0.416666666666667
RMAG00008	14794	G	T	PASS	25	13	0.48	0.52	0.48
RMAG00008	15246	G	A	MQ	30	21	0.3	0.7	0.3
RMAG00008	17402	A	G	MQ	27	13	0.518518518518518	0.481481481481481	0.481481481481481
RMAG00008	17577	C	G	PASS	24	14	0.416666666666667	0.583333333333333	0.416666666666667
RMAG00008	20174	A	G	PASS	46	21	0.543478260869565	0.456521739130435	0.456521739130435
RMAG00008	20926	T	A	alleleBias	51	8	0.843137254901961	0.156862745098039	0.156862745098039
RMAG00008	21990	A	T	PASS	32	13	0.59375	0.40625	0.40625
RMAG00008	22841	C	T	PASS	33	18	0.454545454545455	0.545454545454545	0.454545454545455
RMAG00008	23131	A	T	PASS	33	14	0.575757575757576	0.424242424242424	0.424242424242424
RMAG00008	24832	C	T	MQ	22	14	0.363636363636364	0.636363636363636	0.363636363636364
RMAG00008	25287	G	T	MQ	26	8	0.692307692307692	0.307692307692308	0.307692307692308
RMAG00008	25326	T	C	SC;MQ	23	11	0.521739130434783	0.478260869565217	0.478260869565217
RMAG00008	26820	C	T	MQ	20	10	0.5	0.5	0.5
RMAG00008	28189	A	T	PASS	22	12	0.454545454545455	0.545454545454545	0.454545454545455
RMAG00008	28587	C	T	MQ	31	14	0.548387096774194	0.451612903225806	0.451612903225806
RMAG00008	29681	C	A	PASS	37	22	0.405405405405405	0.594594594594595	0.405405405405405
RMAG00008	29785	C	G	MQ	38	14	0.631578947368421	0.368421052631579	0.368421052631579
RMAG00008	31825	C	T	PASS	15	8	0.466666666666667	0.533333333333333	0.466666666666667
RMAG00008	32490	G	T	PASS	36	16	0.555555555555556	0.444444444444444	0.444444444444444
RMAG00008	33669	C	A	PASS	33	14	0.575757575757576	0.424242424242424	0.424242424242424
RMAG00008	36004	G	A	PASS	20	9	0.55	0.45	0.45
RMAG00008	36481	T	C	PASS	24	12	0.5	0.5	0.5
RMAG00008	36509	A	G	MQ	22	12	0.454545454545455	0.545454545454545	0.454545454545455
RMAG00008	37750	C	T	PASS	22	12	0.454545454545455	0.545454545454545	0.454545454545455
RMAG00008	39620	C	T	PASS	21	15	0.285714285714286	0.714285714285714	0.285714285714286
RMAG00008	41915	A	G	PASS	24	15	0.375	0.625	0.375
RMAG00008	43132	A	G	badReads;MQ	21	13	0.380952380952381	0.619047619047619	0.380952380952381
RMAG00008	43877	A	G	SC;MQ	30	6	0.8	0.2	0.2
RMAG00008	43890	G	A	MQ	33	33	0	1	0
RMAG00008	44775	T	A	badReads;MQ	16	11	0.3125	0.6875	0.3125
RMAG00008	46106	T	A	PASS	30	15	0.5	0.5	0.5
RMAG00008	48121	T	C	PASS	41	29	0.292682926829268	0.707317073170732	0.292682926829268
RMAG00008	48449	G	C	MQ	21	12	0.428571428571429	0.571428571428571	0.428571428571429
RMAG00008	49168	T	C	PASS	45	24	0.466666666666667	0.533333333333333	0.466666666666667
RMAG00008	49487	T	C	PASS	29	16	0.448275862068966	0.551724137931034	0.448275862068966
RMAG00008	49627	A	G	MQ	25	17	0.32	0.68	0.32
RMAG00008	52331	G	A	PASS	16	13	0.1875	0.8125	0.1875
RMAG00008	52440	C	T	MQ	9	7	0.222222222222222	0.777777777777778	0.222222222222222
RMAG00008	52520	C	T	PASS	20	14	0.3	0.7	0.3
RMAG00008	52555	C	T	PASS	18	8	0.555555555555556	0.444444444444444	0.444444444444444
RMAG00008	52633	A	G	PASS	18	12	0.333333333333333	0.666666666666667	0.333333333333333
RMAG00008	52809	T	G	PASS	18	5	0.722222222222222	0.277777777777778	0.277777777777778
RMAG00008	54070	C	T	MQ	13	7	0.461538461538462	0.538461538461538	0.461538461538462
RMAG00008	55080	G	C	MQ	12	9	0.25	0.75	0.25
RMAG00008	55610	A	C	PASS	15	7	0.533333333333333	0.466666666666667	0.466666666666667
RMAG00008	56863	T	C	MQ	16	13	0.1875	0.8125	0.1875
RMAG00008	57780	A	C	PASS	17	9	0.470588235294118	0.529411764705882	0.470588235294118
RMAG00008	57918	T	C	MQ	15	7	0.533333333333333	0.466666666666667	0.466666666666667
RMAG00008	58494	C	T	MQ	9	7	0.222222222222222	0.777777777777778	0.222222222222222
RMAG00008	60927	A	G	MQ	31	16	0.483870967741935	0.516129032258065	0.483870967741935
RMAG00008	61266	A	G	PASS	32	14	0.5625	0.4375	0.4375
RMAG00008	61307	C	G	PASS	34	14	0.588235294117647	0.411764705882353	0.411764705882353
RMAG00008	61516	T	C	PASS	23	7	0.695652173913043	0.304347826086957	0.304347826086957
RMAG00008	65008	G	A	PASS	9	6	0.333333333333333	0.666666666666667	0.333333333333333
RMAG00008	70036	T	C	PASS	12	6	0.5	0.5	0.5
RMAG00008	71442	A	T	PASS	10	7	0.3	0.7	0.3
RMAG00008	77445	C	T	PASS	12	7	0.416666666666667	0.583333333333333	0.416666666666667
RMAG00008	81879	G	A	PASS	16	7	0.5625	0.4375	0.4375
RMAG00008	83163	T	C	PASS	25	9	0.64	0.36	0.36
RMAG00008	84912	A	C	MQ	20	6	0.7	0.3	0.3
RMAG00008	85704	A	T	MQ	16	8	0.5	0.5	0.5
RMAG00008	86467	G	C	PASS	33	21	0.363636363636364	0.636363636363636	0.363636363636364
RMAG00008	88029	G	A	alleleBias	39	5	0.871794871794872	0.128205128205128	0.128205128205128
RMAG00008	88625	A	C	PASS	33	26	0.212121212121212	0.787878787878788	0.212121212121212
RMAG00008	89570	G	A	PASS	37	29	0.216216216216216	0.783783783783784	0.216216216216216
RMAG00008	90659	T	C	PASS	31	11	0.645161290322581	0.354838709677419	0.354838709677419
RMAG00008	90681	C	A	MQ	30	7	0.766666666666667	0.233333333333333	0.233333333333333
RMAG00008	90812	G	A	MQ	28	8	0.714285714285714	0.285714285714286	0.285714285714286
RMAG00008	92951	T	C	MQ	24	21	0.125	0.875	0.125
RMAG00008	94058	C	T	PASS	36	32	0.111111111111111	0.888888888888889	0.111111111111111
RMAG00008	95395	G	T	PASS	31	26	0.161290322580645	0.838709677419355	0.161290322580645
RMAG00008	98697	G	A	PASS	32	14	0.5625	0.4375	0.4375
RMAG00008	100175	T	C	PASS	21	16	0.238095238095238	0.761904761904762	0.238095238095238
RMAG00008	100588	A	T	PASS	23	18	0.217391304347826	0.782608695652174	0.217391304347826
RMAG00008	100667	T	G	MQ	25	16	0.36	0.64	0.36
RMAG00008	101242	G	A	PASS	20	18	0.1	0.9	0.1
RMAG00008	102183	G	A	PASS	26	15	0.423076923076923	0.576923076923077	0.423076923076923
RMAG00008	102477	A	G	PASS	20	18	0.1	0.9	0.1
RMAG00008	106398	T	A	PASS	12	9	0.25	0.75	0.25
RMAG00008	108573	G	A	PASS	14	7	0.5	0.5	0.5
RMAG00008	109272	A	G	MQ	11	8	0.272727272727273	0.727272727272727	0.272727272727273
RMAG00008	110161	A	G	MQ	13	10	0.230769230769231	0.769230769230769	0.230769230769231
RMAG00008	110221	A	G	PASS	20	16	0.2	0.8	0.2
RMAG00008	110765	T	C	PASS	12	5	0.583333333333333	0.416666666666667	0.416666666666667
RMAG00008	110858	A	T	MQ	12	10	0.166666666666667	0.833333333333333	0.166666666666667
RMAG00008	111557	G	T	MQ	12	12	0	1	0
RMAG00008	111993	T	C	MQ	18	5	0.722222222222222	0.277777777777778	0.277777777777778
RMAG00008	112346	G	T	MQ	16	8	0.5	0.5	0.5
RMAG00008	112666	A	G	MQ	12	7	0.416666666666667	0.583333333333333	0.416666666666667
RMAG00008	113066	C	A	MQ	18	5	0.722222222222222	0.277777777777778	0.277777777777778
RMAG00008	117059	T	G	PASS	13	5	0.615384615384615	0.384615384615385	0.384615384615385
RMAG00008	117337	T	C	PASS	14	7	0.5	0.5	0.5
RMAG00008	117398	G	C	MQ	17	12	0.294117647058824	0.705882352941177	0.294117647058824
RMAG00008	117417	A	T	MQ	20	8	0.6	0.4	0.4
RMAG00008	117601	A	G	MQ	12	7	0.416666666666667	0.583333333333333	0.416666666666667
RMAG00008	117700	T	C	PASS	15	9	0.4	0.6	0.4
RMAG00008	118929	T	C	MQ	12	7	0.416666666666667	0.583333333333333	0.416666666666667
RMAG00008	119004	T	C	PASS	15	7	0.533333333333333	0.466666666666667	0.466666666666667
RMAG00008	122378	A	G	MQ	22	10	0.545454545454545	0.454545454545455	0.454545454545455
RMAG00008	124466	G	A	PASS	19	10	0.473684210526316	0.526315789473684	0.473684210526316
RMAG00008	125934	A	T	PASS	20	12	0.4	0.6	0.4
RMAG00008	126060	T	C	PASS	21	10	0.523809523809524	0.476190476190476	0.476190476190476
RMAG00008	126696	G	A	MQ	23	9	0.608695652173913	0.391304347826087	0.391304347826087
RMAG00008	126725	T	C	MQ	23	15	0.347826086956522	0.652173913043478	0.347826086956522
RMAG00008	126736	T	C	MQ	21	8	0.619047619047619	0.380952380952381	0.380952380952381
RMAG00008	126810	G	A	MQ	17	5	0.705882352941177	0.294117647058824	0.294117647058824
RMAG00008	127722	G	C	MQ	11	10	0.0909090909090909	0.909090909090909	0.0909090909090909
RMAG00008	129731	A	T	PASS	15	10	0.333333333333333	0.666666666666667	0.333333333333333
RMAG00008	133174	G	A	MQ	14	7	0.5	0.5	0.5
RMAG00008	134410	A	C	MQ	13	5	0.615384615384615	0.384615384615385	0.384615384615385
RMAG00008	136482	T	A	PASS	17	11	0.352941176470588	0.647058823529412	0.352941176470588
RMAG00008	136933	T	A	MQ	8	5	0.375	0.625	0.375
RMAG00008	138265	C	A	PASS	24	12	0.5	0.5	0.5
RMAG00008	139483	G	T	MQ	17	10	0.411764705882353	0.588235294117647	0.411764705882353
RMAG00008	140247	C	A	PASS	32	20	0.375	0.625	0.375
RMAG00008	140868	C	T	PASS	25	16	0.36	0.64	0.36
RMAG00008	144306	C	T	PASS	18	11	0.388888888888889	0.611111111111111	0.388888888888889
RMAG00008	145109	T	G	PASS	21	9	0.571428571428571	0.428571428571429	0.428571428571429
RMAG00008	145616	A	G	PASS	25	12	0.52	0.48	0.48
RMAG00008	146286	C	A	PASS	26	11	0.576923076923077	0.423076923076923	0.423076923076923
RMAG00008	149238	A	G	PASS	18	10	0.444444444444444	0.555555555555556	0.444444444444444
RMAG00008	149309	A	T	MQ	11	8	0.272727272727273	0.727272727272727	0.272727272727273
RMAG00008	150117	C	G	MQ	13	6	0.538461538461538	0.461538461538462	0.461538461538462
RMAG00008	150583	T	A	PASS	12	8	0.333333333333333	0.666666666666667	0.333333333333333
RMAG00008	151782	C	T	PASS	14	8	0.428571428571429	0.571428571428571	0.428571428571429
RMAG00008	154590	C	T	PASS	11	9	0.181818181818182	0.818181818181818	0.181818181818182
RMAG00008	158075	G	A	PASS	10	9	0.1	0.9	0.1
RMAG00008	159787	A	G	PASS	8	7	0.125	0.875	0.125
RMAG00008	164096	C	T	PASS	14	9	0.357142857142857	0.642857142857143	0.357142857142857
RMAG00008	164133	G	A	MQ	16	9	0.4375	0.5625	0.4375
RMAG00008	166480	G	T	PASS	11	6	0.454545454545455	0.545454545454545	0.454545454545455
RMAG00008	167432	A	C	MQ	8	6	0.25	0.75	0.25
RMAG00008	167460	G	A	MQ	9	8	0.111111111111111	0.888888888888889	0.111111111111111
RMAG00008	167801	A	G	MQ	10	7	0.3	0.7	0.3
RMAG00008	167842	A	T	MQ	9	7	0.222222222222222	0.777777777777778	0.222222222222222
RMAG00008	168010	T	C	MQ	12	8	0.333333333333333	0.666666666666667	0.333333333333333
RMAG00008	168080	A	C	PASS	11	6	0.454545454545455	0.545454545454545	0.454545454545455
RMAG00008	168101	T	C	PASS	13	7	0.461538461538462	0.538461538461538	0.461538461538462
RMAG00008	168374	A	G	MQ	9	5	0.444444444444444	0.555555555555556	0.444444444444444
RMAG00008	169012	A	G	MQ	8	5	0.375	0.625	0.375
RMAG00008	169882	C	G	MQ	16	7	0.5625	0.4375	0.4375
RMAG00008	170187	A	G	PASS	13	10	0.230769230769231	0.769230769230769	0.230769230769231
RMAG00008	171433	T	C	MQ	17	7	0.588235294117647	0.411764705882353	0.411764705882353
RMAG00008	171730	C	T	MQ	18	7	0.611111111111111	0.388888888888889	0.388888888888889
RMAG00008	172506	T	C	MQ	19	7	0.631578947368421	0.368421052631579	0.368421052631579
RMAG00008	173159	A	G	MQ	15	11	0.266666666666667	0.733333333333333	0.266666666666667
RMAG00008	173980	A	G	PASS	30	13	0.566666666666667	0.433333333333333	0.433333333333333
RMAG00008	174222	T	C	PASS	15	11	0.266666666666667	0.733333333333333	0.266666666666667
RMAG00008	174237	T	C	PASS	13	10	0.230769230769231	0.769230769230769	0.230769230769231
RMAG00008	176861	C	T	MQ	37	24	0.351351351351351	0.648648648648649	0.351351351351351
RMAG00008	177853	C	T	MQ	28	15	0.464285714285714	0.535714285714286	0.464285714285714
RMAG00008	178186	C	T	PASS	35	17	0.514285714285714	0.485714285714286	0.485714285714286
RMAG00008	179442	T	G	MQ	28	12	0.571428571428571	0.428571428571429	0.428571428571429
RMAG00008	179839	C	A	MQ	29	16	0.448275862068966	0.551724137931034	0.448275862068966
RMAG00008	180944	T	C	PASS	42	17	0.595238095238095	0.404761904761905	0.404761904761905
RMAG00008	182093	C	A	MQ	23	10	0.565217391304348	0.434782608695652	0.434782608695652
RMAG00008	183103	T	C	MQ	21	9	0.571428571428571	0.428571428571429	0.428571428571429
RMAG00008	183244	C	T	PASS	22	13	0.409090909090909	0.590909090909091	0.409090909090909
RMAG00008	183452	C	T	PASS	37	20	0.459459459459459	0.540540540540541	0.459459459459459
RMAG00008	184837	G	A	MQ	33	19	0.424242424242424	0.575757575757576	0.424242424242424
RMAG00008	186047	G	T	MQ	16	6	0.625	0.375	0.375
RMAG00008	187684	G	C	MQ	17	8	0.529411764705882	0.470588235294118	0.470588235294118
RMAG00008	188305	A	T	MQ	23	12	0.478260869565217	0.521739130434783	0.478260869565217
RMAG00008	189466	G	C	MQ	13	7	0.461538461538462	0.538461538461538	0.461538461538462
RMAG00008	189502	A	G	PASS	14	6	0.571428571428571	0.428571428571429	0.428571428571429
RMAG00008	190079	G	A	PASS	26	19	0.269230769230769	0.730769230769231	0.269230769230769
RMAG00008	191371	C	A	PASS	15	5	0.666666666666667	0.333333333333333	0.333333333333333
RMAG00008	191723	A	G	MQ	18	12	0.333333333333333	0.666666666666667	0.333333333333333
RMAG00008	192047	G	A	PASS	15	7	0.533333333333333	0.466666666666667	0.466666666666667
RMAG00008	192065	T	C	PASS	19	7	0.631578947368421	0.368421052631579	0.368421052631579
RMAG00008	192117	T	G	PASS	19	13	0.315789473684211	0.684210526315789	0.315789473684211
RMAG00008	193926	C	T	PASS	22	14	0.363636363636364	0.636363636363636	0.363636363636364
RMAG00008	194673	G	C	PASS	20	9	0.55	0.45	0.45
RMAG00008	195009	C	T	MQ	14	9	0.357142857142857	0.642857142857143	0.357142857142857
RMAG00008	197307	T	C	PASS	28	12	0.571428571428571	0.428571428571429	0.428571428571429
RMAG00008	197468	A	G	MQ	25	6	0.76	0.24	0.24
RMAG00008	197894	A	G	PASS	29	20	0.310344827586207	0.689655172413793	0.310344827586207
RMAG00008	197932	T	C	MQ	24	19	0.208333333333333	0.791666666666667	0.208333333333333
RMAG00008	198134	A	C	MQ	23	5	0.782608695652174	0.217391304347826	0.217391304347826
RMAG00008	198165	G	C	MQ	26	6	0.769230769230769	0.230769230769231	0.230769230769231
RMAG00008	198468	A	G	MQ	40	9	0.775	0.225	0.225
RMAG00008	199749	C	T	PASS	49	42	0.142857142857143	0.857142857142857	0.142857142857143
RMAG00008	199944	A	G	MQ;alleleBias	49	9	0.816326530612245	0.183673469387755	0.183673469387755
RMAG00008	202146	G	C	alleleBias	43	7	0.837209302325581	0.162790697674419	0.162790697674419
RMAG00008	202265	T	C	alleleBias	34	6	0.823529411764706	0.176470588235294	0.176470588235294
RMAG00008	204770	C	T	PASS	25	23	0.08	0.92	0.08
RMAG00008	205164	T	C	PASS	34	28	0.176470588235294	0.823529411764706	0.176470588235294
RMAG00008	205423	A	G	PASS	38	30	0.210526315789474	0.789473684210526	0.210526315789474
RMAG00008	207116	T	A	PASS	37	27	0.27027027027027	0.72972972972973	0.27027027027027
RMAG00008	207860	A	C	PASS	27	24	0.111111111111111	0.888888888888889	0.111111111111111
RMAG00008	210639	C	T	PASS	43	39	0.0930232558139535	0.906976744186046	0.0930232558139535
RMAG00008	212293	C	T	PASS	19	15	0.210526315789474	0.789473684210526	0.210526315789474
RMAG00008	213177	C	A	MQ	29	23	0.206896551724138	0.793103448275862	0.206896551724138
RMAG00008	213350	A	G	PASS	24	21	0.125	0.875	0.125
RMAG00008	214906	T	C	PASS	23	19	0.173913043478261	0.826086956521739	0.173913043478261
RMAG00008	216786	C	T	PASS	20	13	0.35	0.65	0.35
RMAG00008	218549	T	G	PASS	17	14	0.176470588235294	0.823529411764706	0.176470588235294
RMAG00008	218891	A	G	PASS	16	14	0.125	0.875	0.125
RMAG00008	221873	C	T	PASS	10	9	0.1	0.9	0.1
RMAG00008	229365	T	G	PASS	10	5	0.5	0.5	0.5
RMAG00008	232178	C	T	MQ	5	5	0	1	0
RMAG00008	233972	A	C	PASS	7	5	0.285714285714286	0.714285714285714	0.285714285714286
RMAG00008	235117	A	G	PASS	8	5	0.375	0.625	0.375
RMAG00008	239648	A	G	PASS	7	7	0	1	0
RMAG00008	245996	T	C	PASS	10	7	0.3	0.7	0.3
RMAG00008	250953	C	T	MQ	11	8	0.272727272727273	0.727272727272727	0.272727272727273
RMAG00008	252275	C	T	PASS	8	6	0.25	0.75	0.25
RMAG00008	254605	T	C	MQ	9	6	0.333333333333333	0.666666666666667	0.333333333333333
RMAG00008	259635	G	A	PASS	12	7	0.416666666666667	0.583333333333333	0.416666666666667
RMAG00008	259741	T	C	PASS	12	7	0.416666666666667	0.583333333333333	0.416666666666667
RMAG00008	263016	T	C	MQ	9	8	0.111111111111111	0.888888888888889	0.111111111111111
RMAG00008	263425	C	T	MQ	13	9	0.307692307692308	0.692307692307692	0.307692307692308
RMAG00008	263632	A	G	PASS	15	9	0.4	0.6	0.4
RMAG00008	265799	C	T	PASS	34	10	0.705882352941177	0.294117647058824	0.294117647058824
RMAG00008	266940	C	T	MQ	14	13	0.0714285714285714	0.928571428571429	0.0714285714285714
RMAG00008	267168	G	A	PASS	21	16	0.238095238095238	0.761904761904762	0.238095238095238
RMAG00008	267278	C	G	PASS	14	12	0.142857142857143	0.857142857142857	0.142857142857143
RMAG00008	267451	T	C	MQ	8	8	0	1	0
RMAG00008	267595	T	G	MQ	21	18	0.142857142857143	0.857142857142857	0.142857142857143
RMAG00008	268241	T	C	PASS	27	19	0.296296296296296	0.703703703703704	0.296296296296296
RMAG00008	268405	G	A	MQ	17	5	0.705882352941177	0.294117647058824	0.294117647058824
RMAG00008	269198	G	A	PASS	29	9	0.689655172413793	0.310344827586207	0.310344827586207
RMAG00008	270298	C	T	MQ	32	11	0.65625	0.34375	0.34375
RMAG00008	270354	A	T	PASS	29	10	0.655172413793103	0.344827586206897	0.344827586206897
RMAG00008	271084	G	A	PASS	26	11	0.576923076923077	0.423076923076923	0.423076923076923
RMAG00008	271611	G	T	PASS	25	8	0.68	0.32	0.32
RMAG00008	272779	A	G	PASS	30	27	0.1	0.9	0.1
RMAG00008	279222	C	T	alleleBias	48	7	0.854166666666667	0.145833333333333	0.145833333333333
RMAG00008	279276	C	A	PASS	40	32	0.2	0.8	0.2
RMAG00008	287562	T	C	PASS	20	7	0.65	0.35	0.35
RMAG00008	287642	C	T	PASS	28	6	0.785714285714286	0.214285714285714	0.214285714285714
RMAG00008	288726	T	C	MQ	24	20	0.166666666666667	0.833333333333333	0.166666666666667
RMAG00008	288755	G	T	MQ	21	13	0.380952380952381	0.619047619047619	0.380952380952381
RMAG00008	289116	T	G	MQ	18	9	0.5	0.5	0.5
RMAG00008	289658	T	C	MQ	11	9	0.181818181818182	0.818181818181818	0.181818181818182
RMAG00008	289801	T	C	PASS	22	17	0.227272727272727	0.772727272727273	0.227272727272727
RMAG00008	293126	C	T	PASS	14	5	0.642857142857143	0.357142857142857	0.357142857142857
RMAG00008	294175	T	G	MQ	12	9	0.25	0.75	0.25
RMAG00008	297364	C	T	PASS	22	18	0.181818181818182	0.818181818181818	0.181818181818182
RMAG00008	300018	G	C	MQ	12	11	0.0833333333333333	0.916666666666667	0.0833333333333333
RMAG00008	300768	C	T	MQ	16	10	0.375	0.625	0.375
RMAG00008	300843	T	G	MQ	17	9	0.470588235294118	0.529411764705882	0.470588235294118
RMAG00008	300858	C	G	MQ	15	10	0.333333333333333	0.666666666666667	0.333333333333333
RMAG00008	300901	A	G	MQ	20	11	0.45	0.55	0.45
RMAG00008	300956	T	C	MQ	24	10	0.583333333333333	0.416666666666667	0.416666666666667
RMAG00008	301200	T	C	MQ;alleleBias	36	5	0.861111111111111	0.138888888888889	0.138888888888889
RMAG00008	301832	T	G	MQ	27	6	0.777777777777778	0.222222222222222	0.222222222222222
RMAG00008	302871	C	T	MQ	11	6	0.454545454545455	0.545454545454545	0.454545454545455
RMAG00008	303363	C	A	PASS	24	18	0.25	0.75	0.25
RMAG00008	303974	T	A	MQ	30	15	0.5	0.5	0.5
RMAG00008	304008	G	A	MQ	28	11	0.607142857142857	0.392857142857143	0.392857142857143
RMAG00008	304740	A	G	PASS	26	9	0.653846153846154	0.346153846153846	0.346153846153846
RMAG00008	304758	C	G	PASS	27	9	0.666666666666667	0.333333333333333	0.333333333333333
RMAG00008	304838	T	C	MQ	25	10	0.6	0.4	0.4
RMAG00008	304886	C	G	MQ	18	5	0.722222222222222	0.277777777777778	0.277777777777778
RMAG00008	305909	G	A	PASS	25	12	0.52	0.48	0.48
RMAG00008	308407	T	C	PASS	10	6	0.4	0.6	0.4
RMAG00008	308963	G	A	PASS	12	6	0.5	0.5	0.5
RMAG00008	309117	G	T	PASS	10	6	0.4	0.6	0.4
RMAG00008	314776	T	C	PASS	19	10	0.473684210526316	0.526315789473684	0.473684210526316
RMAG00009	5612	C	T	PASS	11	7	0.363636363636364	0.636363636363636	0.363636363636364
RMAG00009	10078	T	C	MQ	11	5	0.545454545454545	0.454545454545455	0.454545454545455
RMAG00009	15225	G	A	MQ	13	7	0.461538461538462	0.538461538461538	0.461538461538462
RMAG00009	15405	T	C	PASS	12	5	0.583333333333333	0.416666666666667	0.416666666666667
RMAG00009	16852	G	A	MQ	10	6	0.4	0.6	0.4
RMAG00009	22746	T	C	PASS	8	6	0.25	0.75	0.25
RMAG00009	27126	A	G	MQ	9	5	0.444444444444444	0.555555555555556	0.444444444444444
RMAG00009	27727	C	T	PASS	13	9	0.307692307692308	0.692307692307692	0.307692307692308
RMAG00009	27754	T	C	PASS	11	11	0	1	0
RMAG00009	34430	A	G	MQ	7	6	0.142857142857143	0.857142857142857	0.142857142857143
RMAG00009	36660	T	C	PASS	12	7	0.416666666666667	0.583333333333333	0.416666666666667
RMAG00009	36778	C	T	PASS	18	9	0.5	0.5	0.5
RMAG00009	36881	G	A	PASS	14	7	0.5	0.5	0.5
RMAG00009	38359	T	A	badReads;MQ	8	5	0.375	0.625	0.375
RMAG00009	39483	C	T	MQ	11	6	0.454545454545455	0.545454545454545	0.454545454545455
RMAG00009	40226	T	C	PASS	16	8	0.5	0.5	0.5
RMAG00009	41557	G	A	PASS	10	7	0.3	0.7	0.3
RMAG00009	42815	G	A	MQ	12	9	0.25	0.75	0.25
RMAG00009	44241	T	C	PASS	21	5	0.761904761904762	0.238095238095238	0.238095238095238
RMAG00009	44498	C	T	PASS	16	6	0.625	0.375	0.375
RMAG00009	44653	A	G	MQ	12	8	0.333333333333333	0.666666666666667	0.333333333333333
RMAG00009	44965	G	A	MQ	13	7	0.461538461538462	0.538461538461538	0.461538461538462
RMAG00009	45391	A	G	PASS	25	18	0.28	0.72	0.28
RMAG00009	48897	G	A	PASS	26	10	0.615384615384615	0.384615384615385	0.384615384615385
RMAG00009	48954	G	C	MQ	28	16	0.428571428571429	0.571428571428571	0.428571428571429
RMAG00009	49068	C	T	MQ	22	9	0.590909090909091	0.409090909090909	0.409090909090909
RMAG00009	49808	T	C	MQ	16	6	0.625	0.375	0.375
RMAG00009	53954	G	A	MQ	25	22	0.12	0.88	0.12
RMAG00009	54139	C	T	MQ	18	11	0.388888888888889	0.611111111111111	0.388888888888889
RMAG00009	57583	A	C	PASS	32	19	0.40625	0.59375	0.40625
RMAG00009	58315	G	A	PASS	27	8	0.703703703703704	0.296296296296296	0.296296296296296
RMAG00009	59153	T	C	badReads	10	5	0.5	0.5	0.5
RMAG00009	59288	A	C	PASS	13	10	0.230769230769231	0.769230769230769	0.230769230769231
RMAG00009	60691	T	G	PASS	16	6	0.625	0.375	0.375
RMAG00009	70026	T	G	badReads;MQ	6	5	0.166666666666667	0.833333333333333	0.166666666666667
RMAG00009	72326	T	C	PASS	12	9	0.25	0.75	0.25
RMAG00009	72542	A	C	PASS	17	9	0.470588235294118	0.529411764705882	0.470588235294118
RMAG00009	83294	A	G	MQ	18	12	0.333333333333333	0.666666666666667	0.333333333333333
RMAG00009	85071	C	T	MQ	13	8	0.384615384615385	0.615384615384615	0.384615384615385
RMAG00009	85097	C	T	MQ	13	10	0.230769230769231	0.769230769230769	0.230769230769231
RMAG00009	95544	T	C	PASS	11	5	0.545454545454545	0.454545454545455	0.454545454545455
RMAG00009	108126	A	G	PASS	10	7	0.3	0.7	0.3
RMAG00009	108418	A	T	PASS	11	6	0.454545454545455	0.545454545454545	0.454545454545455
RMAG00009	121301	A	G	MQ	10	7	0.3	0.7	0.3
RMAG00009	123185	C	T	PASS	10	7	0.3	0.7	0.3
RMAG00009	132129	C	A	PASS	17	14	0.176470588235294	0.823529411764706	0.176470588235294
RMAG00009	132253	T	C	PASS	14	5	0.642857142857143	0.357142857142857	0.357142857142857
RMAG00009	133997	A	T	SC	10	7	0.3	0.7	0.3
RMAG00009	134474	C	T	MQ	14	8	0.428571428571429	0.571428571428571	0.428571428571429
RMAG00009	134629	A	G	PASS	24	10	0.583333333333333	0.416666666666667	0.416666666666667
RMAG00009	137357	A	G	MQ	30	12	0.6	0.4	0.4
RMAG00009	138203	C	T	MQ	11	6	0.454545454545455	0.545454545454545	0.454545454545455
RMAG00009	138228	C	T	MQ	11	5	0.545454545454545	0.454545454545455	0.454545454545455
RMAG00009	138266	G	A	MQ	18	6	0.666666666666667	0.333333333333333	0.333333333333333
RMAG00009	138993	C	T	MQ	23	8	0.652173913043478	0.347826086956522	0.347826086956522
RMAG00009	141622	G	A	MQ	25	8	0.68	0.32	0.32
RMAG00009	143198	A	G	PASS	11	8	0.272727272727273	0.727272727272727	0.272727272727273
RMAG00009	143521	A	G	PASS	10	6	0.4	0.6	0.4
RMAG00009	145386	G	A	PASS	10	7	0.3	0.7	0.3
RMAG00009	145455	G	A	PASS	18	8	0.555555555555556	0.444444444444444	0.444444444444444
RMAG00009	151039	G	A	PASS	15	8	0.466666666666667	0.533333333333333	0.466666666666667
RMAG00009	151064	C	T	PASS	19	19	0	1	0
RMAG00009	153138	A	G	PASS	10	7	0.3	0.7	0.3
RMAG00009	153235	G	A	PASS	9	7	0.222222222222222	0.777777777777778	0.222222222222222
RMAG00009	155164	A	G	MQ	16	12	0.25	0.75	0.25
RMAG00009	164182	A	T	PASS	12	6	0.5	0.5	0.5
RMAG00009	164455	C	T	PASS	17	11	0.352941176470588	0.647058823529412	0.352941176470588
RMAG00009	164479	T	G	PASS	17	11	0.352941176470588	0.647058823529412	0.352941176470588
RMAG00009	164777	A	G	PASS	9	6	0.333333333333333	0.666666666666667	0.333333333333333
RMAG00009	165037	T	C	PASS	21	13	0.380952380952381	0.619047619047619	0.380952380952381
RMAG00009	165857	G	A	MQ	10	6	0.4	0.6	0.4
RMAG00009	166427	G	A	PASS	15	9	0.4	0.6	0.4
RMAG00009	166959	G	C	PASS	13	6	0.538461538461538	0.461538461538462	0.461538461538462
RMAG00009	167265	A	G	MQ	11	5	0.545454545454545	0.454545454545455	0.454545454545455
RMAG00009	168172	A	T	PASS	16	7	0.5625	0.4375	0.4375
RMAG00009	169036	G	A	PASS	15	6	0.6	0.4	0.4
RMAG00009	170292	C	T	PASS	18	8	0.555555555555556	0.444444444444444	0.444444444444444
RMAG00009	170550	T	G	MQ	14	8	0.428571428571429	0.571428571428571	0.428571428571429
RMAG00009	170564	T	A	MQ	16	9	0.4375	0.5625	0.4375
RMAG00009	170787	T	G	MQ	21	11	0.476190476190476	0.523809523809524	0.476190476190476
RMAG00009	171411	G	A	MQ	12	8	0.333333333333333	0.666666666666667	0.333333333333333
RMAG00009	171550	T	C	PASS	12	6	0.5	0.5	0.5
RMAG00009	171702	G	A	PASS	22	13	0.409090909090909	0.590909090909091	0.409090909090909
RMAG00009	171872	C	G	PASS	21	10	0.523809523809524	0.476190476190476	0.476190476190476
RMAG00009	171915	C	A	PASS	24	15	0.375	0.625	0.375
RMAG00009	172020	T	G	PASS	17	9	0.470588235294118	0.529411764705882	0.470588235294118
RMAG00009	172321	C	T	PASS	16	11	0.3125	0.6875	0.3125
RMAG00009	172422	G	A	PASS	14	10	0.285714285714286	0.714285714285714	0.285714285714286
RMAG00009	172440	G	A	PASS	14	11	0.214285714285714	0.785714285714286	0.214285714285714
RMAG00009	174304	T	C	PASS	13	10	0.230769230769231	0.769230769230769	0.230769230769231
RMAG00009	174560	C	T	PASS	15	9	0.4	0.6	0.4
RMAG00009	176851	T	G	MQ	15	9	0.4	0.6	0.4
RMAG00009	178437	T	C	MQ	17	9	0.470588235294118	0.529411764705882	0.470588235294118
RMAG00009	178596	C	T	MQ	12	6	0.5	0.5	0.5
RMAG00009	179548	A	C	MQ	14	6	0.571428571428571	0.428571428571429	0.428571428571429
RMAG00009	180872	T	C	MQ	11	9	0.181818181818182	0.818181818181818	0.181818181818182
RMAG00009	181944	C	T	MQ	14	6	0.571428571428571	0.428571428571429	0.428571428571429
RMAG00009	195334	A	G	PASS	8	5	0.375	0.625	0.375
RMAG00009	204301	A	G	MQ	6	6	0	1	0
RMAG00009	204469	G	C	PASS	7	7	0	1	0
RMAG00009	212556	A	G	PASS	12	6	0.5	0.5	0.5
RMAG00009	232546	G	A	PASS	12	8	0.333333333333333	0.666666666666667	0.333333333333333
RMAG00009	234918	C	T	PASS	15	6	0.6	0.4	0.4
RMAG00009	238662	T	G	PASS	14	6	0.571428571428571	0.428571428571429	0.428571428571429
RMAG00009	245968	T	G	MQ	11	6	0.454545454545455	0.545454545454545	0.454545454545455
RMAG00009	247509	A	G	PASS	21	9	0.571428571428571	0.428571428571429	0.428571428571429
RMAG00009	250941	A	T	MQ	20	11	0.45	0.55	0.45
RMAG00009	251074	T	A	MQ	22	11	0.5	0.5	0.5
RMAG00009	251121	C	T	MQ	17	9	0.470588235294118	0.529411764705882	0.470588235294118
RMAG00009	251145	T	C	MQ	15	8	0.466666666666667	0.533333333333333	0.466666666666667
RMAG00009	251189	A	G	MQ	16	9	0.4375	0.5625	0.4375
RMAG00009	251205	A	G	MQ	13	6	0.538461538461538	0.461538461538462	0.461538461538462
RMAG00009	251265	T	C	MQ	13	7	0.461538461538462	0.538461538461538	0.461538461538462
RMAG00009	251299	C	T	PASS	15	7	0.533333333333333	0.466666666666667	0.466666666666667
RMAG00009	251450	A	G	PASS	20	14	0.3	0.7	0.3
RMAG00009	253076	C	T	MQ	8	6	0.25	0.75	0.25
RMAG00009	253139	G	T	MQ	9	6	0.333333333333333	0.666666666666667	0.333333333333333
RMAG00009	253378	A	G	MQ	9	9	0	1	0
RMAG00009	253929	A	G	MQ	7	6	0.142857142857143	0.857142857142857	0.142857142857143
RMAG00009	254123	A	G	PASS	18	16	0.111111111111111	0.888888888888889	0.111111111111111
RMAG00009	255078	A	T	MQ	10	7	0.3	0.7	0.3
RMAG00009	255128	A	C	PASS	12	8	0.333333333333333	0.666666666666667	0.333333333333333
RMAG00009	256555	T	A	PASS	10	5	0.5	0.5	0.5
RMAG00009	256577	T	C	PASS	14	10	0.285714285714286	0.714285714285714	0.285714285714286
RMAG00009	256589	A	G	PASS	18	14	0.222222222222222	0.777777777777778	0.222222222222222
RMAG00009	256879	C	A	MQ	24	11	0.541666666666667	0.458333333333333	0.458333333333333
RMAG00009	256900	C	T	MQ	23	11	0.521739130434783	0.478260869565217	0.478260869565217
RMAG00009	257171	G	A	MQ	21	9	0.571428571428571	0.428571428571429	0.428571428571429
RMAG00009	257924	G	A	PASS	17	6	0.647058823529412	0.352941176470588	0.352941176470588
RMAG00009	257937	G	A	MQ	15	9	0.4	0.6	0.4
RMAG00009	258092	G	A	MQ	23	8	0.652173913043478	0.347826086956522	0.347826086956522
RMAG00009	260708	A	C	PASS	37	18	0.513513513513513	0.486486486486487	0.486486486486487
RMAG00009	260927	T	C	MQ	22	15	0.318181818181818	0.681818181818182	0.318181818181818
RMAG00009	261229	C	T	MQ	19	15	0.210526315789474	0.789473684210526	0.210526315789474
RMAG00009	261333	G	A	MQ	37	25	0.324324324324324	0.675675675675676	0.324324324324324
RMAG00009	261471	G	A	PASS	25	13	0.48	0.52	0.48
RMAG00009	261479	T	A	MQ	25	12	0.52	0.48	0.48
RMAG00009	261707	G	C	MQ	30	17	0.433333333333333	0.566666666666667	0.433333333333333
RMAG00009	262661	G	T	PASS	36	12	0.666666666666667	0.333333333333333	0.333333333333333
RMAG00009	263365	C	T	MQ	33	21	0.363636363636364	0.636363636363636	0.363636363636364
RMAG00009	263575	C	A	MQ	26	9	0.653846153846154	0.346153846153846	0.346153846153846
RMAG00009	263865	A	G	PASS	21	16	0.238095238095238	0.761904761904762	0.238095238095238
RMAG00009	265735	A	G	PASS	25	7	0.72	0.28	0.28
RMAG00009	267023	C	T	MQ	26	20	0.230769230769231	0.769230769230769	0.230769230769231
RMAG00009	268101	C	T	PASS	35	10	0.714285714285714	0.285714285714286	0.285714285714286
RMAG00009	272698	T	C	MQ	24	7	0.708333333333333	0.291666666666667	0.291666666666667
RMAG00009	273794	G	A	MQ	11	7	0.363636363636364	0.636363636363636	0.363636363636364
RMAG00009	274506	G	C	MQ	17	14	0.176470588235294	0.823529411764706	0.176470588235294
RMAG00009	274543	A	G	MQ	21	15	0.285714285714286	0.714285714285714	0.285714285714286
RMAG00009	274642	A	G	MQ	11	8	0.272727272727273	0.727272727272727	0.272727272727273
RMAG00009	274731	T	C	MQ	6	6	0	1	0
RMAG00009	274751	C	T	MQ	10	10	0	1	0
RMAG00009	275174	G	A	MQ	7	6	0.142857142857143	0.857142857142857	0.142857142857143
RMAG00009	280569	G	T	PASS	11	7	0.363636363636364	0.636363636363636	0.363636363636364
RMAG00009	282943	A	G	PASS	11	8	0.272727272727273	0.727272727272727	0.272727272727273
RMAG00009	285989	A	T	PASS	7	6	0.142857142857143	0.857142857142857	0.142857142857143
RMAG00009	287555	C	T	PASS	12	9	0.25	0.75	0.25
RMAG00009	290043	G	A	PASS	11	5	0.545454545454545	0.454545454545455	0.454545454545455
RMAG00009	295403	C	T	PASS	12	6	0.5	0.5	0.5
RMAG00009	295904	G	A	PASS	12	6	0.5	0.5	0.5
RMAG00009	297111	G	A	MQ	11	7	0.363636363636364	0.636363636363636	0.363636363636364
RMAG00009	297226	A	G	MQ	14	6	0.571428571428571	0.428571428571429	0.428571428571429
RMAG00009	298353	A	G	PASS	12	7	0.416666666666667	0.583333333333333	0.416666666666667
RMAG00009	299100	C	A	PASS	16	13	0.1875	0.8125	0.1875
RMAG00009	299276	C	A	MQ	12	6	0.5	0.5	0.5
RMAG00009	299358	A	G	MQ	10	7	0.3	0.7	0.3
RMAG00009	299714	A	G	PASS	13	9	0.307692307692308	0.692307692307692	0.307692307692308
RMAG00009	299834	G	A	MQ	10	8	0.2	0.8	0.2
RMAG00009	300719	C	A	PASS	11	5	0.545454545454545	0.454545454545455	0.454545454545455
RMAG00009	306630	C	T	PASS	15	11	0.266666666666667	0.733333333333333	0.266666666666667
RMAG00009	306795	G	C	PASS	12	8	0.333333333333333	0.666666666666667	0.333333333333333
RMAG00009	306873	T	C	PASS	15	9	0.4	0.6	0.4
RMAG00009	308812	A	C	PASS	15	8	0.466666666666667	0.533333333333333	0.466666666666667
RMAG00009	310663	G	C	MQ	8	6	0.25	0.75	0.25
RMAG00009	312898	A	G	MQ	10	6	0.4	0.6	0.4
RMAG00009	314346	T	C	PASS	13	6	0.538461538461538	0.461538461538462	0.461538461538462
RMAG00009	315520	G	A	MQ	5	5	0	1	0
RMAG00010	17472	G	T	MQ	14	7	0.5	0.5	0.5
RMAG00010	18179	A	G	PASS	17	12	0.294117647058824	0.705882352941177	0.294117647058824
RMAG00010	18281	A	G	PASS	12	8	0.333333333333333	0.666666666666667	0.333333333333333
RMAG00010	19189	G	T	PASS	17	6	0.647058823529412	0.352941176470588	0.352941176470588
RMAG00010	19307	A	G	PASS	17	9	0.470588235294118	0.529411764705882	0.470588235294118
RMAG00010	22359	T	G	alleleBias	39	6	0.846153846153846	0.153846153846154	0.153846153846154
RMAG00010	22462	A	G	PASS	26	6	0.769230769230769	0.230769230769231	0.230769230769231
RMAG00010	23500	C	T	MQ	33	8	0.757575757575758	0.242424242424242	0.242424242424242
RMAG00010	23523	A	G	MQ	32	7	0.78125	0.21875	0.21875
RMAG00010	23606	C	T	PASS	36	13	0.638888888888889	0.361111111111111	0.361111111111111
RMAG00010	23906	A	G	MQ	36	18	0.5	0.5	0.5
RMAG00010	24044	A	G	PASS	52	19	0.634615384615385	0.365384615384615	0.365384615384615
RMAG00010	24205	A	G	PASS	33	20	0.393939393939394	0.606060606060606	0.393939393939394
RMAG00010	25016	T	G	PASS	28	14	0.5	0.5	0.5
RMAG00010	27341	A	T	SC	42	10	0.761904761904762	0.238095238095238	0.238095238095238
RMAG00010	28407	G	C	MQ	29	12	0.586206896551724	0.413793103448276	0.413793103448276
RMAG00010	28510	C	T	PASS	36	13	0.638888888888889	0.361111111111111	0.361111111111111
RMAG00010	30465	C	T	PASS	32	10	0.6875	0.3125	0.3125
RMAG00010	30566	G	A	PASS	39	9	0.769230769230769	0.230769230769231	0.230769230769231
RMAG00010	31166	G	C	MQ	36	11	0.694444444444444	0.305555555555556	0.305555555555556
RMAG00010	31566	A	T	MQ	29	11	0.620689655172414	0.379310344827586	0.379310344827586
RMAG00010	32455	A	G	PASS	43	12	0.720930232558139	0.27906976744186	0.27906976744186
RMAG00010	33878	G	T	MQ	25	8	0.68	0.32	0.32
RMAG00010	35036	T	C	PASS	19	8	0.578947368421053	0.421052631578947	0.421052631578947
RMAG00010	35052	A	G	PASS	20	8	0.6	0.4	0.4
RMAG00010	35234	A	G	MQ	27	15	0.444444444444444	0.555555555555556	0.444444444444444
RMAG00010	35461	C	G	MQ	22	8	0.636363636363636	0.363636363636364	0.363636363636364
RMAG00010	35517	G	A	MQ	27	12	0.555555555555556	0.444444444444444	0.444444444444444
RMAG00010	37605	C	T	PASS	13	8	0.384615384615385	0.615384615384615	0.384615384615385
RMAG00010	37681	T	A	PASS	19	8	0.578947368421053	0.421052631578947	0.421052631578947
RMAG00010	38109	C	T	MQ	12	9	0.25	0.75	0.25
RMAG00010	39391	A	G	PASS	14	8	0.428571428571429	0.571428571428571	0.428571428571429
RMAG00010	39621	T	A	MQ	23	13	0.434782608695652	0.565217391304348	0.434782608695652
RMAG00010	40861	G	A	PASS	20	14	0.3	0.7	0.3
RMAG00010	41008	T	G	MQ	15	10	0.333333333333333	0.666666666666667	0.333333333333333
RMAG00010	43521	A	T	PASS	24	8	0.666666666666667	0.333333333333333	0.333333333333333
RMAG00010	44429	T	C	MQ	19	6	0.684210526315789	0.315789473684211	0.315789473684211
RMAG00010	46366	C	T	MQ	10	6	0.4	0.6	0.4
RMAG00010	47832	G	C	MQ	12	10	0.166666666666667	0.833333333333333	0.166666666666667
RMAG00010	54440	C	A	MQ	15	12	0.2	0.8	0.2
RMAG00010	58416	T	C	PASS	20	5	0.75	0.25	0.25
RMAG00010	63635	G	A	PASS	11	8	0.272727272727273	0.727272727272727	0.272727272727273
RMAG00010	64854	A	G	PASS	10	8	0.2	0.8	0.2
RMAG00010	71037	C	A	MQ	16	10	0.375	0.625	0.375
RMAG00010	71273	G	C	PASS	11	6	0.454545454545455	0.545454545454545	0.454545454545455
RMAG00010	72081	G	A	PASS	19	13	0.315789473684211	0.684210526315789	0.315789473684211
RMAG00010	72212	T	C	PASS	10	7	0.3	0.7	0.3
RMAG00010	75158	G	A	MQ	15	6	0.6	0.4	0.4
RMAG00010	85364	T	C	PASS	18	8	0.555555555555556	0.444444444444444	0.444444444444444
RMAG00010	85441	C	T	PASS	9	6	0.333333333333333	0.666666666666667	0.333333333333333
RMAG00010	88343	A	T	PASS	12	7	0.416666666666667	0.583333333333333	0.416666666666667
RMAG00010	90152	C	A	MQ	8	6	0.25	0.75	0.25
RMAG00010	90835	G	A	MQ	9	6	0.333333333333333	0.666666666666667	0.333333333333333
RMAG00010	96276	T	A	PASS	9	5	0.444444444444444	0.555555555555556	0.444444444444444
RMAG00010	97898	T	C	PASS	15	10	0.333333333333333	0.666666666666667	0.333333333333333
RMAG00010	97921	T	G	PASS	17	11	0.352941176470588	0.647058823529412	0.352941176470588
RMAG00010	99249	A	G	PASS	10	7	0.3	0.7	0.3
RMAG00010	105693	A	T	MQ	9	7	0.222222222222222	0.777777777777778	0.222222222222222
RMAG00010	106169	A	G	PASS	8	5	0.375	0.625	0.375
RMAG00010	106180	T	C	PASS	7	5	0.285714285714286	0.714285714285714	0.285714285714286
RMAG00010	106522	A	G	PASS	12	7	0.416666666666667	0.583333333333333	0.416666666666667
RMAG00010	112971	A	G	MQ	6	6	0	1	0
RMAG00010	122994	A	T	PASS	12	5	0.583333333333333	0.416666666666667	0.416666666666667
RMAG00010	129803	G	A	PASS	29	15	0.482758620689655	0.517241379310345	0.482758620689655
RMAG00010	130272	A	G	PASS	24	15	0.375	0.625	0.375
RMAG00010	133063	G	T	PASS	27	12	0.555555555555556	0.444444444444444	0.444444444444444
RMAG00010	133538	C	A	PASS	18	13	0.277777777777778	0.722222222222222	0.277777777777778
RMAG00010	134506	A	C	PASS	9	7	0.222222222222222	0.777777777777778	0.222222222222222
RMAG00010	135070	T	A	MQ	17	9	0.470588235294118	0.529411764705882	0.470588235294118
RMAG00010	135567	A	C	MQ	15	7	0.533333333333333	0.466666666666667	0.466666666666667
RMAG00010	137389	C	T	PASS	22	12	0.454545454545455	0.545454545454545	0.454545454545455
RMAG00010	138348	A	T	PASS	18	6	0.666666666666667	0.333333333333333	0.333333333333333
RMAG00010	138892	A	G	MQ	17	6	0.647058823529412	0.352941176470588	0.352941176470588
RMAG00010	139801	A	T	PASS	22	6	0.727272727272727	0.272727272727273	0.272727272727273
RMAG00010	142084	T	C	MQ	18	10	0.444444444444444	0.555555555555556	0.444444444444444
RMAG00010	142939	T	C	MQ	18	8	0.555555555555556	0.444444444444444	0.444444444444444
RMAG00010	142980	C	T	MQ	23	16	0.304347826086957	0.695652173913043	0.304347826086957
RMAG00010	143151	C	G	PASS	24	7	0.708333333333333	0.291666666666667	0.291666666666667
RMAG00010	143729	T	G	SC	14	10	0.285714285714286	0.714285714285714	0.285714285714286
RMAG00010	145571	C	A	PASS	27	26	0.037037037037037	0.962962962962963	0.037037037037037
RMAG00010	145659	T	A	PASS	32	23	0.28125	0.71875	0.28125
RMAG00010	145829	T	A	SC;MQ	28	20	0.285714285714286	0.714285714285714	0.285714285714286
RMAG00010	151318	A	G	alleleBias	42	9	0.785714285714286	0.214285714285714	0.214285714285714
RMAG00010	151362	T	G	PASS	45	34	0.244444444444444	0.755555555555556	0.244444444444444
RMAG00010	151460	G	A	PASS	45	15	0.666666666666667	0.333333333333333	0.333333333333333
RMAG00010	152154	T	C	PASS	26	10	0.615384615384615	0.384615384615385	0.384615384615385
RMAG00010	152234	A	G	MQ	27	12	0.555555555555556	0.444444444444444	0.444444444444444
RMAG00010	153673	T	C	PASS	28	20	0.285714285714286	0.714285714285714	0.285714285714286
RMAG00010	153768	G	A	PASS	28	14	0.5	0.5	0.5
RMAG00010	153981	T	C	MQ	26	17	0.346153846153846	0.653846153846154	0.346153846153846
RMAG00010	154655	C	G	MQ	23	14	0.391304347826087	0.608695652173913	0.391304347826087
RMAG00010	157349	C	A	MQ	8	5	0.375	0.625	0.375
RMAG00010	160677	G	T	PASS	9	7	0.222222222222222	0.777777777777778	0.222222222222222
RMAG00010	160695	T	G	PASS	10	8	0.2	0.8	0.2
RMAG00010	160845	T	C	PASS	8	7	0.125	0.875	0.125
RMAG00010	161619	G	T	PASS	9	6	0.333333333333333	0.666666666666667	0.333333333333333
RMAG00010	163936	A	G	PASS	7	5	0.285714285714286	0.714285714285714	0.285714285714286
RMAG00010	169559	T	C	MQ	9	5	0.444444444444444	0.555555555555556	0.444444444444444
RMAG00010	173121	A	T	PASS	7	5	0.285714285714286	0.714285714285714	0.285714285714286
RMAG00010	173495	A	C	PASS	16	12	0.25	0.75	0.25
RMAG00010	173564	T	C	MQ	11	7	0.363636363636364	0.636363636363636	0.363636363636364
RMAG00010	194417	A	G	MQ	13	9	0.307692307692308	0.692307692307692	0.307692307692308
RMAG00010	194476	T	A	MQ	14	7	0.5	0.5	0.5
RMAG00010	199585	A	G	PASS	13	11	0.153846153846154	0.846153846153846	0.153846153846154
RMAG00010	202907	G	T	MQ	15	7	0.533333333333333	0.466666666666667	0.466666666666667
RMAG00010	204474	C	T	PASS	11	7	0.363636363636364	0.636363636363636	0.363636363636364
RMAG00010	205951	T	C	MQ	13	8	0.384615384615385	0.615384615384615	0.384615384615385
RMAG00010	207830	T	C	MQ	14	6	0.571428571428571	0.428571428571429	0.428571428571429
RMAG00010	209842	G	A	PASS	16	11	0.3125	0.6875	0.3125
RMAG00010	210862	A	G	MQ	13	6	0.538461538461538	0.461538461538462	0.461538461538462
RMAG00010	211433	G	A	MQ	18	9	0.5	0.5	0.5
RMAG00010	213282	T	A	PASS	9	7	0.222222222222222	0.777777777777778	0.222222222222222
RMAG00010	213883	C	T	PASS	21	12	0.428571428571429	0.571428571428571	0.428571428571429
RMAG00010	213991	G	A	PASS	12	9	0.25	0.75	0.25
RMAG00010	214339	C	T	MQ	14	5	0.642857142857143	0.357142857142857	0.357142857142857
RMAG00010	214577	T	C	PASS	15	10	0.333333333333333	0.666666666666667	0.333333333333333
RMAG00010	217210	C	A	PASS	22	11	0.5	0.5	0.5
RMAG00010	218124	G	A	PASS	22	10	0.545454545454545	0.454545454545455	0.454545454545455
RMAG00010	219818	T	A	MQ	24	17	0.291666666666667	0.708333333333333	0.291666666666667
RMAG00010	220654	T	C	PASS	43	22	0.488372093023256	0.511627906976744	0.488372093023256
RMAG00010	220888	T	C	MQ	24	10	0.583333333333333	0.416666666666667	0.416666666666667
RMAG00010	221606	C	A	MQ	19	11	0.421052631578947	0.578947368421053	0.421052631578947
RMAG00010	223828	T	C	SC;MQ	14	10	0.285714285714286	0.714285714285714	0.285714285714286
RMAG00010	224963	A	G	MQ	23	8	0.652173913043478	0.347826086956522	0.347826086956522
RMAG00010	225378	G	A	PASS	17	7	0.588235294117647	0.411764705882353	0.411764705882353
RMAG00010	226024	A	T	PASS	18	7	0.611111111111111	0.388888888888889	0.388888888888889
RMAG00010	226219	C	T	PASS	16	9	0.4375	0.5625	0.4375
RMAG00010	226914	G	A	PASS	23	11	0.521739130434783	0.478260869565217	0.478260869565217
RMAG00010	227767	C	T	MQ	21	7	0.666666666666667	0.333333333333333	0.333333333333333
RMAG00010	228836	A	G	PASS	11	6	0.454545454545455	0.545454545454545	0.454545454545455
RMAG00010	229654	A	G	PASS	13	10	0.230769230769231	0.769230769230769	0.230769230769231
RMAG00010	231768	C	T	PASS	16	6	0.625	0.375	0.375
RMAG00010	231780	T	A	PASS	16	6	0.625	0.375	0.375
RMAG00010	234677	A	G	MQ	15	6	0.6	0.4	0.4
RMAG00010	235324	C	T	PASS	11	10	0.0909090909090909	0.909090909090909	0.0909090909090909
RMAG00010	235889	A	T	PASS	14	10	0.285714285714286	0.714285714285714	0.285714285714286
RMAG00010	236528	T	A	PASS	21	7	0.666666666666667	0.333333333333333	0.333333333333333
RMAG00010	236895	G	T	PASS	25	6	0.76	0.24	0.24
RMAG00010	237461	A	G	PASS	15	11	0.266666666666667	0.733333333333333	0.266666666666667
RMAG00010	238314	G	A	PASS	29	17	0.413793103448276	0.586206896551724	0.413793103448276
RMAG00010	239266	C	T	PASS	15	11	0.266666666666667	0.733333333333333	0.266666666666667
RMAG00010	243554	A	G	MQ	24	20	0.166666666666667	0.833333333333333	0.166666666666667
RMAG00010	243738	T	G	MQ	26	25	0.0384615384615385	0.961538461538462	0.0384615384615385
RMAG00010	248450	T	G	PASS	23	20	0.130434782608696	0.869565217391304	0.130434782608696
RMAG00010	248723	A	G	PASS	23	17	0.260869565217391	0.739130434782609	0.260869565217391
RMAG00010	249107	C	T	PASS	11	8	0.272727272727273	0.727272727272727	0.272727272727273
RMAG00010	251098	T	C	PASS	13	10	0.230769230769231	0.769230769230769	0.230769230769231
RMAG00010	251164	G	T	PASS	22	15	0.318181818181818	0.681818181818182	0.318181818181818
RMAG00010	251276	G	A	PASS	23	14	0.391304347826087	0.608695652173913	0.391304347826087
RMAG00010	252640	C	A	MQ	11	7	0.363636363636364	0.636363636363636	0.363636363636364
RMAG00010	252992	T	A	PASS	14	9	0.357142857142857	0.642857142857143	0.357142857142857
RMAG00010	253366	G	A	PASS	14	11	0.214285714285714	0.785714285714286	0.214285714285714
RMAG00010	253990	A	T	PASS	19	15	0.210526315789474	0.789473684210526	0.210526315789474
RMAG00010	254059	T	C	PASS	23	17	0.260869565217391	0.739130434782609	0.260869565217391
RMAG00010	254158	T	G	PASS	15	11	0.266666666666667	0.733333333333333	0.266666666666667
RMAG00010	254208	C	A	PASS	11	8	0.272727272727273	0.727272727272727	0.272727272727273
RMAG00010	254292	T	C	MQ	18	13	0.277777777777778	0.722222222222222	0.277777777777778
RMAG00010	254339	C	T	MQ	13	10	0.230769230769231	0.769230769230769	0.230769230769231
RMAG00010	255259	G	T	MQ	13	9	0.307692307692308	0.692307692307692	0.307692307692308
RMAG00010	255482	A	C	MQ	15	11	0.266666666666667	0.733333333333333	0.266666666666667
RMAG00010	255795	G	A	MQ	17	14	0.176470588235294	0.823529411764706	0.176470588235294
RMAG00010	255879	G	C	PASS	19	17	0.105263157894737	0.894736842105263	0.105263157894737
RMAG00010	258027	A	T	MQ	11	8	0.272727272727273	0.727272727272727	0.272727272727273
RMAG00010	258582	G	C	PASS	12	9	0.25	0.75	0.25
RMAG00010	259069	C	T	PASS	12	5	0.583333333333333	0.416666666666667	0.416666666666667
RMAG00010	260022	T	C	MQ	16	9	0.4375	0.5625	0.4375
RMAG00010	260718	C	T	PASS	14	7	0.5	0.5	0.5
RMAG00010	260886	G	A	MQ	9	6	0.333333333333333	0.666666666666667	0.333333333333333
RMAG00010	261783	T	G	MQ	20	12	0.4	0.6	0.4
RMAG00010	261946	T	C	MQ	25	11	0.56	0.44	0.44
RMAG00010	264900	C	A	PASS	11	8	0.272727272727273	0.727272727272727	0.272727272727273
RMAG00010	268122	A	C	PASS	10	7	0.3	0.7	0.3
RMAG00010	269760	A	G	MQ	8	6	0.25	0.75	0.25
RMAG00010	283449	T	C	MQ	19	12	0.368421052631579	0.631578947368421	0.368421052631579
RMAG00010	286193	G	T	PASS	12	6	0.5	0.5	0.5
RMAG00010	287088	G	T	MQ	11	7	0.363636363636364	0.636363636363636	0.363636363636364
RMAG00010	287892	T	A	PASS	11	7	0.363636363636364	0.636363636363636	0.363636363636364
RMAG00010	288177	T	C	MQ	14	8	0.428571428571429	0.571428571428571	0.428571428571429
RMAG00010	291353	G	A	MQ	16	7	0.5625	0.4375	0.4375
RMAG00010	291365	G	A	MQ	18	11	0.388888888888889	0.611111111111111	0.388888888888889
RMAG00010	291470	G	A	PASS	18	13	0.277777777777778	0.722222222222222	0.277777777777778
RMAG00010	292373	T	G	MQ	13	7	0.461538461538462	0.538461538461538	0.461538461538462
RMAG00010	292995	G	A	PASS	15	8	0.466666666666667	0.533333333333333	0.466666666666667
RMAG00010	293967	T	C	MQ	19	7	0.631578947368421	0.368421052631579	0.368421052631579
RMAG00010	294807	C	T	MQ	23	8	0.652173913043478	0.347826086956522	0.347826086956522
RMAG00010	296005	G	A	MQ	22	14	0.363636363636364	0.636363636363636	0.363636363636364
RMAG00010	304027	G	A	PASS	7	5	0.285714285714286	0.714285714285714	0.285714285714286
RMAG00010	304125	C	T	PASS	12	9	0.25	0.75	0.25
RMAG00010	308357	T	C	MQ	14	7	0.5	0.5	0.5
RMAG00010	308658	G	C	MQ	11	8	0.272727272727273	0.727272727272727	0.272727272727273
RMAG00011	4776	T	C	MQ	10	7	0.3	0.7	0.3
RMAG00011	4969	T	G	PASS	12	9	0.25	0.75	0.25
RMAG00011	6007	G	A	PASS	7	5	0.285714285714286	0.714285714285714	0.285714285714286
RMAG00011	6021	G	A	PASS	7	5	0.285714285714286	0.714285714285714	0.285714285714286
RMAG00011	6882	C	T	PASS	10	9	0.1	0.9	0.1
RMAG00011	12546	A	C	badReads;MQ	6	5	0.166666666666667	0.833333333333333	0.166666666666667
RMAG00011	15738	G	A	PASS	14	5	0.642857142857143	0.357142857142857	0.357142857142857
RMAG00011	17274	A	G	PASS	18	8	0.555555555555556	0.444444444444444	0.444444444444444
RMAG00011	21035	A	C	PASS	16	5	0.6875	0.3125	0.3125
RMAG00011	21893	C	T	PASS	13	8	0.384615384615385	0.615384615384615	0.384615384615385
RMAG00011	22774	G	A	PASS	11	11	0	1	0
RMAG00011	22792	T	C	PASS	12	9	0.25	0.75	0.25
RMAG00011	23887	T	A	PASS	7	6	0.142857142857143	0.857142857142857	0.142857142857143
RMAG00011	26179	A	G	PASS	12	9	0.25	0.75	0.25
RMAG00011	26410	C	T	PASS	12	8	0.333333333333333	0.666666666666667	0.333333333333333
RMAG00011	28128	A	C	PASS	10	5	0.5	0.5	0.5
RMAG00011	35737	A	G	MQ	8	5	0.375	0.625	0.375
RMAG00011	35754	T	C	MQ	9	6	0.333333333333333	0.666666666666667	0.333333333333333
RMAG00011	35819	C	T	MQ	10	6	0.4	0.6	0.4
RMAG00011	37893	T	C	PASS	9	6	0.333333333333333	0.666666666666667	0.333333333333333
RMAG00011	39852	C	T	MQ	11	6	0.454545454545455	0.545454545454545	0.454545454545455
RMAG00011	44397	G	A	MQ	30	9	0.7	0.3	0.3
RMAG00011	52110	A	G	SC	10	5	0.5	0.5	0.5
RMAG00011	53259	T	A	PASS	12	8	0.333333333333333	0.666666666666667	0.333333333333333
RMAG00011	54290	G	T	MQ	13	6	0.538461538461538	0.461538461538462	0.461538461538462
RMAG00011	55298	T	C	PASS	19	8	0.578947368421053	0.421052631578947	0.421052631578947
RMAG00011	56151	T	C	PASS	11	7	0.363636363636364	0.636363636363636	0.363636363636364
RMAG00011	60440	G	A	PASS	20	9	0.55	0.45	0.45
RMAG00011	60654	A	C	MQ	18	7	0.611111111111111	0.388888888888889	0.388888888888889
RMAG00011	62473	A	G	MQ	17	8	0.529411764705882	0.470588235294118	0.470588235294118
RMAG00011	64447	G	T	MQ	20	10	0.5	0.5	0.5
RMAG00011	65538	T	C	PASS	10	5	0.5	0.5	0.5
RMAG00011	66301	G	A	PASS	18	8	0.555555555555556	0.444444444444444	0.444444444444444
RMAG00011	66405	C	T	PASS	24	14	0.416666666666667	0.583333333333333	0.416666666666667
RMAG00011	66884	C	T	MQ	18	7	0.611111111111111	0.388888888888889	0.388888888888889
RMAG00011	67008	A	G	PASS	12	9	0.25	0.75	0.25
RMAG00011	71374	C	A	PASS	13	8	0.384615384615385	0.615384615384615	0.384615384615385
RMAG00011	72163	C	A	MQ	19	9	0.526315789473684	0.473684210526316	0.473684210526316
RMAG00011	72623	G	A	MQ	18	9	0.5	0.5	0.5
RMAG00011	72806	T	C	MQ	13	5	0.615384615384615	0.384615384615385	0.384615384615385
RMAG00011	73905	C	T	MQ	35	16	0.542857142857143	0.457142857142857	0.457142857142857
RMAG00011	76095	A	G	MQ	30	12	0.6	0.4	0.4
RMAG00011	76681	T	A	MQ	20	7	0.65	0.35	0.35
RMAG00011	77141	A	G	PASS	25	11	0.56	0.44	0.44
RMAG00011	77494	A	G	PASS	24	10	0.583333333333333	0.416666666666667	0.416666666666667
RMAG00011	78767	C	T	MQ	35	21	0.4	0.6	0.4
RMAG00011	79392	G	T	PASS	22	11	0.5	0.5	0.5
RMAG00011	81817	C	T	PASS	26	12	0.538461538461538	0.461538461538462	0.461538461538462
RMAG00011	82526	T	G	MQ	25	16	0.36	0.64	0.36
RMAG00011	83392	G	A	PASS	12	7	0.416666666666667	0.583333333333333	0.416666666666667
RMAG00011	83561	G	A	PASS	18	12	0.333333333333333	0.666666666666667	0.333333333333333
RMAG00011	84464	C	T	MQ	24	9	0.625	0.375	0.375
RMAG00011	84511	C	T	MQ	20	8	0.6	0.4	0.4
RMAG00011	84820	T	C	MQ	20	10	0.5	0.5	0.5
RMAG00011	86434	G	C	MQ	7	5	0.285714285714286	0.714285714285714	0.285714285714286
RMAG00011	86476	C	A	MQ	10	6	0.4	0.6	0.4
RMAG00011	87396	A	G	PASS	24	15	0.375	0.625	0.375
RMAG00011	87443	G	T	PASS	19	9	0.526315789473684	0.473684210526316	0.473684210526316
RMAG00011	90194	G	T	MQ	11	5	0.545454545454545	0.454545454545455	0.454545454545455
RMAG00011	90814	A	T	MQ	11	6	0.454545454545455	0.545454545454545	0.454545454545455
RMAG00011	92291	C	T	MQ	11	5	0.545454545454545	0.454545454545455	0.454545454545455
RMAG00011	92391	A	G	MQ	17	5	0.705882352941177	0.294117647058824	0.294117647058824
RMAG00011	93182	T	C	PASS	30	13	0.566666666666667	0.433333333333333	0.433333333333333
RMAG00011	93432	C	T	PASS	19	10	0.473684210526316	0.526315789473684	0.473684210526316
RMAG00011	93461	C	T	PASS	19	11	0.421052631578947	0.578947368421053	0.421052631578947
RMAG00011	93876	G	A	PASS	26	13	0.5	0.5	0.5
RMAG00011	93915	A	C	MQ	24	12	0.5	0.5	0.5
RMAG00011	94242	A	G	MQ	20	11	0.45	0.55	0.45
RMAG00011	95226	T	C	PASS	30	17	0.433333333333333	0.566666666666667	0.433333333333333
RMAG00011	95257	G	T	PASS	33	18	0.454545454545455	0.545454545454545	0.454545454545455
RMAG00011	97544	G	A	MQ	38	11	0.710526315789474	0.289473684210526	0.289473684210526
RMAG00011	97740	G	A	MQ	28	7	0.75	0.25	0.25
RMAG00011	99178	G	A	MQ	22	22	0	1	0
RMAG00011	99372	T	C	PASS	22	6	0.727272727272727	0.272727272727273	0.272727272727273
RMAG00011	99396	A	C	PASS	25	8	0.68	0.32	0.32
RMAG00011	99664	A	G	MQ	25	18	0.28	0.72	0.28
RMAG00011	99709	T	A	SC	29	6	0.793103448275862	0.206896551724138	0.206896551724138
RMAG00011	99730	G	A	MQ	24	19	0.208333333333333	0.791666666666667	0.208333333333333
RMAG00011	99752	A	G	MQ	27	7	0.740740740740741	0.259259259259259	0.259259259259259
RMAG00011	99841	C	T	MQ	19	8	0.578947368421053	0.421052631578947	0.421052631578947
RMAG00011	99890	C	T	PASS	27	11	0.592592592592593	0.407407407407407	0.407407407407407
RMAG00011	100021	T	C	MQ	16	14	0.125	0.875	0.125
RMAG00011	101941	G	T	PASS	19	5	0.736842105263158	0.263157894736842	0.263157894736842
RMAG00011	102211	C	T	PASS	25	20	0.2	0.8	0.2
RMAG00011	102639	T	C	PASS	16	14	0.125	0.875	0.125
RMAG00011	103062	G	A	MQ	19	19	0	1	0
RMAG00011	103523	C	G	PASS	22	18	0.181818181818182	0.818181818181818	0.181818181818182
RMAG00011	104117	T	C	PASS	27	17	0.37037037037037	0.62962962962963	0.37037037037037
RMAG00011	104555	T	A	MQ	21	17	0.19047619047619	0.80952380952381	0.19047619047619
RMAG00011	105059	T	G	MQ	13	10	0.230769230769231	0.769230769230769	0.230769230769231
RMAG00011	105425	C	T	MQ	23	12	0.478260869565217	0.521739130434783	0.478260869565217
RMAG00011	105823	A	G	PASS	25	16	0.36	0.64	0.36
RMAG00011	106035	A	C	PASS	21	12	0.428571428571429	0.571428571428571	0.428571428571429
RMAG00011	106268	T	G	MQ	23	10	0.565217391304348	0.434782608695652	0.434782608695652
RMAG00011	106705	G	A	PASS	19	10	0.473684210526316	0.526315789473684	0.473684210526316
RMAG00011	106719	T	C	PASS	21	12	0.428571428571429	0.571428571428571	0.428571428571429
RMAG00011	106872	G	T	MQ	21	11	0.476190476190476	0.523809523809524	0.476190476190476
RMAG00011	106874	A	T	MQ	21	10	0.523809523809524	0.476190476190476	0.476190476190476
RMAG00011	107433	T	C	MQ	27	12	0.555555555555556	0.444444444444444	0.444444444444444
RMAG00011	109918	C	A	MQ	19	10	0.473684210526316	0.526315789473684	0.473684210526316
RMAG00011	109963	A	C	PASS	15	6	0.6	0.4	0.4
RMAG00011	110152	C	T	MQ	7	6	0.142857142857143	0.857142857142857	0.142857142857143
RMAG00011	129289	A	C	PASS	14	6	0.571428571428571	0.428571428571429	0.428571428571429
RMAG00011	130854	A	G	MQ	19	9	0.526315789473684	0.473684210526316	0.473684210526316
RMAG00011	132466	A	G	PASS	40	22	0.45	0.55	0.45
RMAG00011	133129	A	G	PASS	52	29	0.442307692307692	0.557692307692308	0.442307692307692
RMAG00011	134433	T	G	MQ	53	22	0.584905660377358	0.415094339622642	0.415094339622642
RMAG00011	135759	G	T	PASS	41	23	0.439024390243902	0.560975609756098	0.439024390243902
RMAG00011	135860	G	T	PASS	26	13	0.5	0.5	0.5
RMAG00011	136057	A	G	MQ	32	13	0.59375	0.40625	0.40625
RMAG00011	136155	C	T	MQ	43	19	0.558139534883721	0.441860465116279	0.441860465116279
RMAG00011	136362	A	G	MQ	43	19	0.558139534883721	0.441860465116279	0.441860465116279
RMAG00011	136449	C	T	MQ	36	20	0.444444444444444	0.555555555555556	0.444444444444444
RMAG00011	136647	C	T	MQ	39	18	0.538461538461538	0.461538461538462	0.461538461538462
RMAG00011	137380	T	C	PASS	28	17	0.392857142857143	0.607142857142857	0.392857142857143
RMAG00011	139304	T	A	MQ	20	11	0.45	0.55	0.45
RMAG00011	139315	C	T	MQ	21	11	0.476190476190476	0.523809523809524	0.476190476190476
RMAG00011	139489	C	A	PASS	32	16	0.5	0.5	0.5
RMAG00011	140380	A	G	PASS	28	17	0.392857142857143	0.607142857142857	0.392857142857143
RMAG00011	141111	T	C	PASS	22	11	0.5	0.5	0.5
RMAG00011	141184	C	T	PASS	24	11	0.541666666666667	0.458333333333333	0.458333333333333
RMAG00011	144612	C	T	PASS	20	9	0.55	0.45	0.45
RMAG00011	146610	G	T	PASS	20	13	0.35	0.65	0.35
RMAG00011	146933	A	G	MQ	16	7	0.5625	0.4375	0.4375
RMAG00011	148056	C	T	PASS	13	6	0.538461538461538	0.461538461538462	0.461538461538462
RMAG00011	148250	T	G	MQ	14	11	0.214285714285714	0.785714285714286	0.214285714285714
RMAG00011	158624	C	A	PASS	22	9	0.590909090909091	0.409090909090909	0.409090909090909
RMAG00011	158915	T	C	MQ	17	6	0.647058823529412	0.352941176470588	0.352941176470588
RMAG00011	159033	T	C	MQ	16	6	0.625	0.375	0.375
RMAG00011	159102	C	T	MQ	13	9	0.307692307692308	0.692307692307692	0.307692307692308
RMAG00011	160134	G	A	PASS	15	6	0.6	0.4	0.4
RMAG00011	171383	T	G	PASS	16	7	0.5625	0.4375	0.4375
RMAG00011	171497	A	G	MQ	20	17	0.15	0.85	0.15
RMAG00011	171546	G	A	MQ	17	9	0.470588235294118	0.529411764705882	0.470588235294118
RMAG00011	171638	C	T	MQ	14	11	0.214285714285714	0.785714285714286	0.214285714285714
RMAG00011	174693	G	A	PASS	18	6	0.666666666666667	0.333333333333333	0.333333333333333
RMAG00011	174970	C	T	PASS	14	5	0.642857142857143	0.357142857142857	0.357142857142857
RMAG00011	188195	A	T	MQ	10	7	0.3	0.7	0.3
[truncated: 104,773 more rows]
