# Supplementary material for: Comparative genomics of bdelloid rotifers: Insights from desiccating and nondesiccating species
Source: PLoS Biol. 2018 Apr 24;16(4):e2004830. doi: 10.1371/journal.pbio.2004830 (PMC5916493; doi:10.1371/journal.pbio.2004830)
Supplement: S6 Data — (TGZ) [file pbio.2004830.s006.tgz › S4_Data.bowtie2/Rmacru-MP.vs.nRc.v1.3_genomic.bowtie2.sorted.bam.platypus.vcf.freqs]

CHROM	POS	REF	ALT	FILTER	TC	TR	FREQREF	FREQALT	MAF
RMAC00001	55829	A	T	MQ	32	12	0.625	0.375	0.375
RMAC00001	106903	C	T	alleleBias	65	8	0.876923076923077	0.123076923076923	0.123076923076923
RMAC00001	157814	C	T	alleleBias	62	7	0.887096774193548	0.112903225806452	0.112903225806452
RMAC00001	316885	G	A	MQ	50	13	0.74	0.26	0.26
RMAC00001	354147	G	A	MQ	27	6	0.777777777777778	0.222222222222222	0.222222222222222
RMAC00001	457674	G	A	MQ;QD;alleleBias	80	9	0.8875	0.1125	0.1125
RMAC00001	583825	T	C	MQ	91	48	0.472527472527473	0.527472527472527	0.472527472527473
RMAC00001	586260	G	A	MQ	43	20	0.534883720930233	0.465116279069767	0.465116279069767
RMAC00001	622566	G	A	MQ;alleleBias	46	9	0.804347826086957	0.195652173913043	0.195652173913043
RMAC00001	638861	C	T	MQ	15	8	0.466666666666667	0.533333333333333	0.466666666666667
RMAC00001	668896	G	A	alleleBias	51	6	0.882352941176471	0.117647058823529	0.117647058823529
RMAC00001	674899	A	T	alleleBias	52	10	0.807692307692308	0.192307692307692	0.192307692307692
RMAC00001	692578	G	A	alleleBias	39	7	0.82051282051282	0.179487179487179	0.179487179487179
RMAC00002	121100	T	G	PASS	20	12	0.4	0.6	0.4
RMAC00002	215300	G	A	MQ;alleleBias	59	10	0.830508474576271	0.169491525423729	0.169491525423729
RMAC00002	234881	G	C	MQ;alleleBias	41	6	0.853658536585366	0.146341463414634	0.146341463414634
RMAC00002	277607	C	T	MQ	32	9	0.71875	0.28125	0.28125
RMAC00002	370611	G	A	MQ;alleleBias	47	8	0.829787234042553	0.170212765957447	0.170212765957447
RMAC00002	371225	A	G	MQ	54	27	0.5	0.5	0.5
RMAC00002	418257	C	T	alleleBias	45	6	0.866666666666667	0.133333333333333	0.133333333333333
RMAC00002	439861	G	A	MQ;alleleBias	65	11	0.830769230769231	0.169230769230769	0.169230769230769
RMAC00002	504780	G	A	MQ;alleleBias	43	6	0.86046511627907	0.13953488372093	0.13953488372093
RMAC00002	513457	G	A	alleleBias	50	6	0.88	0.12	0.12
RMAC00002	544996	G	A	MQ;alleleBias	103	16	0.844660194174757	0.155339805825243	0.155339805825243
RMAC00003	43722	T	C	PASS	85	29	0.658823529411765	0.341176470588235	0.341176470588235
RMAC00003	43971	C	A	PASS	90	66	0.266666666666667	0.733333333333333	0.266666666666667
RMAC00003	44157	A	C	MQ	53	25	0.528301886792453	0.471698113207547	0.471698113207547
RMAC00003	44186	G	A	MQ	46	18	0.608695652173913	0.391304347826087	0.391304347826087
RMAC00003	68758	T	A	alleleBias	56	9	0.839285714285714	0.160714285714286	0.160714285714286
RMAC00003	76836	A	G	alleleBias	61	9	0.852459016393443	0.147540983606557	0.147540983606557
RMAC00003	81190	A	G	MQ	48	28	0.416666666666667	0.583333333333333	0.416666666666667
RMAC00003	187320	A	G	MQ	51	40	0.215686274509804	0.784313725490196	0.215686274509804
RMAC00003	187983	A	T	PASS	79	53	0.329113924050633	0.670886075949367	0.329113924050633
RMAC00003	188007	G	C	PASS	78	53	0.320512820512821	0.67948717948718	0.320512820512821
RMAC00003	188368	A	C	PASS	47	35	0.25531914893617	0.74468085106383	0.25531914893617
RMAC00003	188427	A	G	MQ	56	42	0.25	0.75	0.25
RMAC00003	188453	T	C	MQ	59	46	0.220338983050847	0.779661016949153	0.220338983050847
RMAC00003	188549	A	G	MQ	58	40	0.310344827586207	0.689655172413793	0.310344827586207
RMAC00003	188576	T	C	MQ	53	34	0.358490566037736	0.641509433962264	0.358490566037736
RMAC00003	188667	C	T	PASS	59	44	0.254237288135593	0.745762711864407	0.254237288135593
RMAC00003	188775	C	T	PASS	73	57	0.219178082191781	0.780821917808219	0.219178082191781
RMAC00003	188824	A	G	MQ	68	51	0.25	0.75	0.25
RMAC00003	188835	A	G	MQ	65	46	0.292307692307692	0.707692307692308	0.292307692307692
RMAC00003	189179	A	G	alleleBias	76	11	0.855263157894737	0.144736842105263	0.144736842105263
RMAC00003	189298	G	T	MQ	58	43	0.258620689655172	0.741379310344828	0.258620689655172
RMAC00003	189901	A	G	PASS	93	25	0.731182795698925	0.268817204301075	0.268817204301075
RMAC00003	190415	G	A	MQ	74	19	0.743243243243243	0.256756756756757	0.256756756756757
RMAC00003	190544	C	T	PASS	79	56	0.291139240506329	0.708860759493671	0.291139240506329
RMAC00003	190622	C	G	PASS	77	48	0.376623376623377	0.623376623376623	0.376623376623377
RMAC00003	190821	C	G	PASS	68	25	0.632352941176471	0.367647058823529	0.367647058823529
RMAC00003	191156	T	A	MQ	75	60	0.2	0.8	0.2
RMAC00003	191975	A	G	MQ	113	82	0.274336283185841	0.725663716814159	0.274336283185841
RMAC00003	192126	A	C	MQ	83	22	0.734939759036145	0.265060240963855	0.265060240963855
RMAC00003	192501	A	G	PASS	83	31	0.626506024096386	0.373493975903614	0.373493975903614
RMAC00003	193778	C	G	MQ;alleleBias	90	15	0.833333333333333	0.166666666666667	0.166666666666667
RMAC00003	194718	A	G	MQ	110	77	0.3	0.7	0.3
RMAC00003	195853	A	G	MQ	109	74	0.321100917431193	0.678899082568807	0.321100917431193
RMAC00003	195965	G	T	PASS	100	73	0.27	0.73	0.27
RMAC00003	196294	G	T	MQ	90	65	0.277777777777778	0.722222222222222	0.277777777777778
RMAC00003	201276	G	A	SC;MQ	89	28	0.685393258426966	0.314606741573034	0.314606741573034
RMAC00003	203425	C	T	MQ;alleleBias	92	23	0.75	0.25	0.25
RMAC00003	206377	C	T	MQ	80	26	0.675	0.325	0.325
RMAC00003	207664	T	C	MQ	72	50	0.305555555555556	0.694444444444444	0.305555555555556
RMAC00003	208343	T	C	PASS	73	33	0.547945205479452	0.452054794520548	0.452054794520548
RMAC00003	208902	G	T	MQ	41	14	0.658536585365854	0.341463414634146	0.341463414634146
RMAC00003	210041	C	T	PASS	54	25	0.537037037037037	0.462962962962963	0.462962962962963
RMAC00003	210324	T	G	MQ	32	12	0.625	0.375	0.375
RMAC00003	212927	A	G	MQ	37	21	0.432432432432432	0.567567567567568	0.432432432432432
RMAC00003	214673	G	T	PASS	36	17	0.527777777777778	0.472222222222222	0.472222222222222
RMAC00003	219074	G	T	MQ	27	15	0.444444444444444	0.555555555555556	0.444444444444444
RMAC00003	222015	C	T	MQ	36	25	0.305555555555556	0.694444444444444	0.305555555555556
RMAC00003	222030	C	T	MQ	33	23	0.303030303030303	0.696969696969697	0.303030303030303
RMAC00003	222080	T	C	PASS	35	23	0.342857142857143	0.657142857142857	0.342857142857143
RMAC00003	222099	T	C	MQ	35	23	0.342857142857143	0.657142857142857	0.342857142857143
RMAC00003	222599	T	C	PASS	30	13	0.566666666666667	0.433333333333333	0.433333333333333
RMAC00003	224604	C	G	PASS	45	22	0.511111111111111	0.488888888888889	0.488888888888889
RMAC00003	225521	C	T	MQ	40	23	0.425	0.575	0.425
RMAC00003	226867	T	C	PASS	25	12	0.52	0.48	0.48
RMAC00003	227222	T	C	PASS	26	9	0.653846153846154	0.346153846153846	0.346153846153846
RMAC00003	232545	G	A	PASS	38	9	0.763157894736842	0.236842105263158	0.236842105263158
RMAC00003	237805	A	G	MQ	54	33	0.388888888888889	0.611111111111111	0.388888888888889
RMAC00003	238234	G	A	MQ	65	26	0.6	0.4	0.4
RMAC00003	238246	G	C	MQ	64	24	0.625	0.375	0.375
RMAC00003	238266	T	A	MQ	66	25	0.621212121212121	0.378787878787879	0.378787878787879
RMAC00003	238387	C	T	MQ	62	22	0.645161290322581	0.354838709677419	0.354838709677419
RMAC00003	238475	A	G	PASS	67	27	0.597014925373134	0.402985074626866	0.402985074626866
RMAC00003	239025	G	C	MQ	45	26	0.422222222222222	0.577777777777778	0.422222222222222
RMAC00003	239077	A	C	SC;MQ	48	20	0.583333333333333	0.416666666666667	0.416666666666667
RMAC00003	239147	C	A	MQ	59	29	0.508474576271186	0.491525423728814	0.491525423728814
RMAC00003	239215	C	T	MQ	57	28	0.508771929824561	0.491228070175439	0.491228070175439
RMAC00003	239385	C	A	MQ	42	22	0.476190476190476	0.523809523809524	0.476190476190476
RMAC00003	239968	T	C	PASS	59	20	0.661016949152542	0.338983050847458	0.338983050847458
RMAC00003	240040	A	C	MQ	59	23	0.610169491525424	0.389830508474576	0.389830508474576
RMAC00003	240186	T	G	MQ	58	23	0.603448275862069	0.396551724137931	0.396551724137931
RMAC00003	240202	A	G	MQ	59	24	0.593220338983051	0.406779661016949	0.406779661016949
RMAC00003	240221	G	C	MQ	65	25	0.615384615384615	0.384615384615385	0.384615384615385
RMAC00003	240338	G	A	MQ;alleleBias	83	12	0.855421686746988	0.144578313253012	0.144578313253012
RMAC00003	240366	T	C	MQ	72	29	0.597222222222222	0.402777777777778	0.402777777777778
RMAC00003	240452	C	T	MQ;alleleBias	42	7	0.833333333333333	0.166666666666667	0.166666666666667
RMAC00003	240468	C	A	MQ;alleleBias	42	7	0.833333333333333	0.166666666666667	0.166666666666667
RMAC00003	240787	C	T	PASS	46	15	0.673913043478261	0.326086956521739	0.326086956521739
RMAC00003	240802	T	C	MQ	45	14	0.688888888888889	0.311111111111111	0.311111111111111
RMAC00003	240825	A	C	MQ	44	14	0.681818181818182	0.318181818181818	0.318181818181818
RMAC00003	241290	T	C	MQ	34	9	0.735294117647059	0.264705882352941	0.264705882352941
RMAC00003	241448	G	A	MQ	40	23	0.425	0.575	0.425
RMAC00003	241460	A	T	MQ	41	24	0.414634146341463	0.585365853658537	0.414634146341463
RMAC00003	241519	C	T	MQ	40	25	0.375	0.625	0.375
RMAC00003	241795	T	C	MQ	62	18	0.709677419354839	0.290322580645161	0.290322580645161
RMAC00003	241896	A	G	PASS	76	28	0.631578947368421	0.368421052631579	0.368421052631579
RMAC00003	242118	G	A	MQ	67	19	0.716417910447761	0.283582089552239	0.283582089552239
RMAC00003	242693	T	C	MQ	23	9	0.608695652173913	0.391304347826087	0.391304347826087
RMAC00003	242759	G	A	MQ	36	17	0.527777777777778	0.472222222222222	0.472222222222222
RMAC00003	243102	T	G	MQ	49	14	0.714285714285714	0.285714285714286	0.285714285714286
RMAC00003	243227	T	G	PASS	52	22	0.576923076923077	0.423076923076923	0.423076923076923
RMAC00003	243276	C	T	MQ	52	21	0.596153846153846	0.403846153846154	0.403846153846154
RMAC00003	243299	A	T	MQ	49	20	0.591836734693878	0.408163265306122	0.408163265306122
RMAC00003	243823	C	T	MQ;alleleBias	62	8	0.870967741935484	0.129032258064516	0.129032258064516
RMAC00003	243861	C	G	alleleBias	70	15	0.785714285714286	0.214285714285714	0.214285714285714
RMAC00003	243947	T	C	PASS	79	24	0.69620253164557	0.30379746835443	0.30379746835443
RMAC00003	244226	C	A	MQ	79	59	0.253164556962025	0.746835443037975	0.253164556962025
RMAC00003	244698	G	C	MQ	45	14	0.688888888888889	0.311111111111111	0.311111111111111
RMAC00003	244935	A	G	MQ	45	31	0.311111111111111	0.688888888888889	0.311111111111111
RMAC00003	245029	C	T	PASS	39	28	0.282051282051282	0.717948717948718	0.282051282051282
RMAC00003	245285	C	T	alleleBias	64	11	0.828125	0.171875	0.171875
RMAC00003	245312	T	G	MQ;alleleBias	62	10	0.838709677419355	0.161290322580645	0.161290322580645
RMAC00003	245636	T	G	PASS	56	27	0.517857142857143	0.482142857142857	0.482142857142857
RMAC00003	245695	G	A	PASS	68	41	0.397058823529412	0.602941176470588	0.397058823529412
RMAC00003	246010	T	C	PASS	58	18	0.689655172413793	0.310344827586207	0.310344827586207
RMAC00003	246024	C	A	PASS	64	17	0.734375	0.265625	0.265625
RMAC00003	246072	T	C	alleleBias	64	13	0.796875	0.203125	0.203125
RMAC00003	246947	C	T	MQ	51	29	0.431372549019608	0.568627450980392	0.431372549019608
RMAC00003	246958	T	C	MQ	48	26	0.458333333333333	0.541666666666667	0.458333333333333
RMAC00003	247312	T	C	MQ	57	17	0.701754385964912	0.298245614035088	0.298245614035088
RMAC00003	247395	C	A	MQ	52	16	0.692307692307692	0.307692307692308	0.307692307692308
RMAC00003	247729	C	A	MQ;alleleBias	48	8	0.833333333333333	0.166666666666667	0.166666666666667
RMAC00003	247951	G	A	MQ	59	21	0.644067796610169	0.355932203389831	0.355932203389831
RMAC00003	247972	C	T	MQ	57	19	0.666666666666667	0.333333333333333	0.333333333333333
RMAC00003	248249	C	G	MQ	52	38	0.269230769230769	0.730769230769231	0.269230769230769
RMAC00003	248639	T	G	MQ	76	41	0.460526315789474	0.539473684210526	0.460526315789474
RMAC00003	248953	C	T	MQ	45	27	0.4	0.6	0.4
RMAC00003	249058	C	T	PASS	44	31	0.295454545454545	0.704545454545455	0.295454545454545
RMAC00003	249153	T	C	PASS	54	35	0.351851851851852	0.648148148148148	0.351851851851852
RMAC00003	250316	A	G	PASS	50	35	0.3	0.7	0.3
RMAC00003	250392	A	G	MQ	57	37	0.350877192982456	0.649122807017544	0.350877192982456
RMAC00003	250413	G	C	MQ	55	34	0.381818181818182	0.618181818181818	0.381818181818182
RMAC00003	250688	A	T	MQ	45	10	0.777777777777778	0.222222222222222	0.222222222222222
RMAC00003	250709	T	A	MQ;alleleBias	40	6	0.85	0.15	0.15
RMAC00003	250720	A	G	MQ;alleleBias	41	8	0.804878048780488	0.195121951219512	0.195121951219512
RMAC00003	250811	T	C	PASS	40	9	0.775	0.225	0.225
RMAC00003	250838	G	A	PASS	42	13	0.69047619047619	0.30952380952381	0.30952380952381
RMAC00003	251008	C	A	MQ	52	16	0.692307692307692	0.307692307692308	0.307692307692308
RMAC00003	251200	G	C	PASS	45	15	0.666666666666667	0.333333333333333	0.333333333333333
RMAC00003	251245	C	A	MQ	43	16	0.627906976744186	0.372093023255814	0.372093023255814
RMAC00003	251401	G	A	MQ	40	16	0.6	0.4	0.4
RMAC00003	251622	G	T	MQ	50	18	0.64	0.36	0.36
RMAC00003	251641	A	G	MQ	47	15	0.680851063829787	0.319148936170213	0.319148936170213
RMAC00003	252082	A	G	MQ	43	17	0.604651162790698	0.395348837209302	0.395348837209302
RMAC00003	252435	G	A	PASS	62	19	0.693548387096774	0.306451612903226	0.306451612903226
RMAC00003	252660	C	T	PASS	40	13	0.675	0.325	0.325
RMAC00003	252699	A	G	PASS	46	14	0.695652173913043	0.304347826086957	0.304347826086957
RMAC00003	253292	G	A	PASS	35	15	0.571428571428571	0.428571428571429	0.428571428571429
RMAC00003	253346	G	C	PASS	36	12	0.666666666666667	0.333333333333333	0.333333333333333
RMAC00003	253548	T	C	MQ	29	22	0.241379310344828	0.758620689655172	0.241379310344828
RMAC00003	253631	T	C	PASS	26	18	0.307692307692308	0.692307692307692	0.307692307692308
RMAC00003	253669	C	A	PASS	33	18	0.454545454545455	0.545454545454545	0.454545454545455
RMAC00003	253829	G	A	PASS	38	12	0.684210526315789	0.315789473684211	0.315789473684211
RMAC00003	254367	C	T	MQ	29	16	0.448275862068966	0.551724137931034	0.448275862068966
RMAC00003	254527	A	G	PASS	36	12	0.666666666666667	0.333333333333333	0.333333333333333
RMAC00003	254560	A	G	MQ	35	10	0.714285714285714	0.285714285714286	0.285714285714286
RMAC00003	254571	T	A	MQ	38	10	0.736842105263158	0.263157894736842	0.263157894736842
RMAC00003	254879	T	G	PASS	37	13	0.648648648648649	0.351351351351351	0.351351351351351
RMAC00003	254930	C	A	MQ	37	14	0.621621621621622	0.378378378378378	0.378378378378378
RMAC00003	255213	G	A	PASS	53	18	0.660377358490566	0.339622641509434	0.339622641509434
RMAC00003	255350	G	T	PASS	38	24	0.368421052631579	0.631578947368421	0.368421052631579
RMAC00003	255458	A	T	PASS	28	16	0.428571428571429	0.571428571428571	0.428571428571429
RMAC00003	255517	T	C	PASS	35	21	0.4	0.6	0.4
RMAC00003	256113	A	T	MQ	32	26	0.1875	0.8125	0.1875
RMAC00003	256263	C	T	PASS	39	25	0.358974358974359	0.641025641025641	0.358974358974359
RMAC00003	260778	A	T	MQ	28	12	0.571428571428571	0.428571428571429	0.428571428571429
RMAC00003	261283	T	A	MQ	32	20	0.375	0.625	0.375
RMAC00003	268034	C	T	PASS	32	22	0.3125	0.6875	0.3125
RMAC00003	270847	T	C	MQ	27	22	0.185185185185185	0.814814814814815	0.185185185185185
RMAC00003	272654	A	G	PASS	36	27	0.25	0.75	0.25
RMAC00003	272793	G	A	PASS	23	20	0.130434782608696	0.869565217391304	0.130434782608696
RMAC00003	274313	C	T	alleleBias	37	5	0.864864864864865	0.135135135135135	0.135135135135135
RMAC00003	278450	A	G	MQ	35	11	0.685714285714286	0.314285714285714	0.314285714285714
RMAC00003	278843	A	G	PASS	41	30	0.268292682926829	0.731707317073171	0.268292682926829
RMAC00003	279060	T	G	MQ	40	14	0.65	0.35	0.35
RMAC00003	279268	C	T	PASS	32	7	0.78125	0.21875	0.21875
RMAC00003	279280	T	C	PASS	32	8	0.75	0.25	0.25
RMAC00003	279443	T	A	MQ;alleleBias	39	8	0.794871794871795	0.205128205128205	0.205128205128205
RMAC00003	280024	C	T	alleleBias	39	8	0.794871794871795	0.205128205128205	0.205128205128205
RMAC00003	280079	A	G	MQ	37	12	0.675675675675676	0.324324324324324	0.324324324324324
RMAC00003	280126	A	G	MQ	41	11	0.731707317073171	0.268292682926829	0.268292682926829
RMAC00003	280350	A	C	MQ	26	23	0.115384615384615	0.884615384615385	0.115384615384615
RMAC00003	280545	A	T	alleleBias	44	5	0.886363636363636	0.113636363636364	0.113636363636364
RMAC00003	280984	A	G	PASS	41	11	0.731707317073171	0.268292682926829	0.268292682926829
RMAC00003	281197	C	T	MQ	39	12	0.692307692307692	0.307692307692308	0.307692307692308
RMAC00003	281277	T	C	MQ	42	10	0.761904761904762	0.238095238095238	0.238095238095238
RMAC00003	281301	G	A	MQ	42	13	0.69047619047619	0.30952380952381	0.30952380952381
RMAC00003	281360	G	A	MQ	44	11	0.75	0.25	0.25
RMAC00003	281555	C	A	MQ	49	33	0.326530612244898	0.673469387755102	0.326530612244898
RMAC00003	282900	T	C	alleleBias	49	11	0.775510204081633	0.224489795918367	0.224489795918367
RMAC00003	283509	C	T	alleleBias	68	9	0.867647058823529	0.132352941176471	0.132352941176471
RMAC00003	283762	C	A	MQ	62	47	0.241935483870968	0.758064516129032	0.241935483870968
RMAC00003	283901	A	G	MQ	69	50	0.27536231884058	0.72463768115942	0.27536231884058
RMAC00003	285027	A	G	MQ	62	19	0.693548387096774	0.306451612903226	0.306451612903226
RMAC00003	285190	T	G	MQ	60	23	0.616666666666667	0.383333333333333	0.383333333333333
RMAC00003	289530	C	A	PASS	49	31	0.36734693877551	0.63265306122449	0.36734693877551
RMAC00003	291655	G	A	PASS	31	12	0.612903225806452	0.387096774193548	0.387096774193548
RMAC00003	292137	A	G	MQ	41	14	0.658536585365854	0.341463414634146	0.341463414634146
RMAC00003	294047	A	G	PASS	33	9	0.727272727272727	0.272727272727273	0.272727272727273
RMAC00003	296608	G	T	MQ	37	8	0.783783783783784	0.216216216216216	0.216216216216216
RMAC00003	296900	C	T	MQ	46	32	0.304347826086957	0.695652173913043	0.304347826086957
RMAC00003	296953	G	A	MQ	51	36	0.294117647058824	0.705882352941177	0.294117647058824
RMAC00003	297078	C	T	MQ;alleleBias	34	6	0.823529411764706	0.176470588235294	0.176470588235294
RMAC00003	297111	C	T	MQ	34	7	0.794117647058823	0.205882352941176	0.205882352941176
RMAC00003	297177	A	G	MQ	29	9	0.689655172413793	0.310344827586207	0.310344827586207
RMAC00003	299810	C	T	PASS	56	19	0.660714285714286	0.339285714285714	0.339285714285714
RMAC00003	300849	A	G	MQ	58	25	0.568965517241379	0.431034482758621	0.431034482758621
RMAC00003	301315	C	T	SC;MQ	65	21	0.676923076923077	0.323076923076923	0.323076923076923
RMAC00003	308398	A	G	MQ	60	35	0.416666666666667	0.583333333333333	0.416666666666667
RMAC00003	312959	G	A	MQ	60	30	0.5	0.5	0.5
RMAC00003	317690	C	T	MQ	62	34	0.451612903225806	0.548387096774194	0.451612903225806
RMAC00003	319717	T	C	PASS	65	40	0.384615384615385	0.615384615384615	0.384615384615385
RMAC00003	320925	A	G	MQ	55	33	0.4	0.6	0.4
RMAC00003	321193	C	T	PASS	46	19	0.58695652173913	0.41304347826087	0.41304347826087
RMAC00003	321260	T	C	PASS	47	17	0.638297872340426	0.361702127659574	0.361702127659574
RMAC00003	323259	A	T	PASS	51	26	0.490196078431373	0.509803921568627	0.490196078431373
RMAC00003	324632	A	G	PASS	50	31	0.38	0.62	0.38
RMAC00003	325339	A	C	PASS	46	22	0.521739130434783	0.478260869565217	0.478260869565217
RMAC00003	326352	C	T	PASS	47	21	0.553191489361702	0.446808510638298	0.446808510638298
RMAC00003	326374	A	G	PASS	54	22	0.592592592592593	0.407407407407407	0.407407407407407
RMAC00003	327276	A	G	MQ	52	19	0.634615384615385	0.365384615384615	0.365384615384615
RMAC00003	328889	C	T	PASS	36	18	0.5	0.5	0.5
RMAC00003	329442	G	A	MQ	50	20	0.6	0.4	0.4
RMAC00003	330929	C	T	MQ	49	13	0.73469387755102	0.26530612244898	0.26530612244898
RMAC00003	331465	G	T	MQ	65	40	0.384615384615385	0.615384615384615	0.384615384615385
RMAC00003	331572	T	C	MQ	57	36	0.368421052631579	0.631578947368421	0.368421052631579
RMAC00003	331848	C	T	PASS	51	32	0.372549019607843	0.627450980392157	0.372549019607843
RMAC00003	332855	C	T	PASS	80	32	0.6	0.4	0.4
RMAC00003	332960	A	G	MQ	75	26	0.653333333333333	0.346666666666667	0.346666666666667
RMAC00003	333965	C	T	PASS	51	26	0.490196078431373	0.509803921568627	0.490196078431373
RMAC00003	336496	A	G	MQ	56	25	0.553571428571429	0.446428571428571	0.446428571428571
RMAC00003	336983	T	C	PASS	56	23	0.589285714285714	0.410714285714286	0.410714285714286
RMAC00003	337018	A	T	PASS	57	16	0.719298245614035	0.280701754385965	0.280701754385965
RMAC00003	337116	C	T	MQ	55	20	0.636363636363636	0.363636363636364	0.363636363636364
RMAC00003	337881	T	G	MQ	45	16	0.644444444444444	0.355555555555556	0.355555555555556
RMAC00003	338014	A	T	MQ	55	43	0.218181818181818	0.781818181818182	0.218181818181818
RMAC00003	338116	G	A	MQ	48	24	0.5	0.5	0.5
RMAC00003	338399	G	A	PASS	68	22	0.676470588235294	0.323529411764706	0.323529411764706
RMAC00003	338652	T	C	PASS	55	38	0.309090909090909	0.690909090909091	0.309090909090909
RMAC00003	347990	A	G	MQ	82	35	0.573170731707317	0.426829268292683	0.426829268292683
RMAC00003	348451	C	T	MQ	81	40	0.506172839506173	0.493827160493827	0.493827160493827
RMAC00003	349201	A	G	PASS	55	25	0.545454545454545	0.454545454545455	0.454545454545455
RMAC00003	349397	T	A	MQ	37	15	0.594594594594595	0.405405405405405	0.405405405405405
RMAC00003	350914	A	C	PASS	50	28	0.44	0.56	0.44
RMAC00003	353348	T	A	PASS	60	22	0.633333333333333	0.366666666666667	0.366666666666667
RMAC00003	353928	C	A	PASS	48	28	0.416666666666667	0.583333333333333	0.416666666666667
RMAC00003	354010	G	T	MQ	51	30	0.411764705882353	0.588235294117647	0.411764705882353
RMAC00003	354056	T	C	MQ	48	29	0.395833333333333	0.604166666666667	0.395833333333333
RMAC00003	354095	G	A	MQ	45	25	0.444444444444444	0.555555555555556	0.444444444444444
RMAC00003	354235	G	A	MQ	27	8	0.703703703703704	0.296296296296296	0.296296296296296
RMAC00003	354528	C	T	MQ	26	7	0.730769230769231	0.269230769230769	0.269230769230769
RMAC00003	354654	T	G	MQ	57	33	0.421052631578947	0.578947368421053	0.421052631578947
RMAC00003	354803	A	T	PASS	41	19	0.536585365853659	0.463414634146341	0.463414634146341
RMAC00003	354864	T	A	PASS	48	21	0.5625	0.4375	0.4375
RMAC00003	355050	T	G	MQ	42	11	0.738095238095238	0.261904761904762	0.261904761904762
RMAC00003	357842	A	G	MQ	46	23	0.5	0.5	0.5
RMAC00003	360844	C	T	MQ	34	18	0.470588235294118	0.529411764705882	0.470588235294118
RMAC00003	361163	C	T	MQ	63	30	0.523809523809524	0.476190476190476	0.476190476190476
RMAC00003	361382	A	T	MQ	65	33	0.492307692307692	0.507692307692308	0.492307692307692
RMAC00003	361766	C	T	MQ	53	21	0.60377358490566	0.39622641509434	0.39622641509434
RMAC00003	363280	C	T	MQ	44	26	0.409090909090909	0.590909090909091	0.409090909090909
RMAC00003	363467	T	C	MQ	48	24	0.5	0.5	0.5
RMAC00003	364304	T	G	MQ	53	21	0.60377358490566	0.39622641509434	0.39622641509434
RMAC00003	364376	C	A	MQ	43	20	0.534883720930233	0.465116279069767	0.465116279069767
RMAC00003	364538	G	T	MQ	49	23	0.530612244897959	0.469387755102041	0.469387755102041
RMAC00003	365020	A	G	MQ	41	14	0.658536585365854	0.341463414634146	0.341463414634146
RMAC00003	365041	T	A	MQ	43	15	0.651162790697674	0.348837209302326	0.348837209302326
RMAC00003	365060	T	C	MQ	42	15	0.642857142857143	0.357142857142857	0.357142857142857
RMAC00003	365127	T	A	MQ	45	19	0.577777777777778	0.422222222222222	0.422222222222222
RMAC00003	365147	T	A	PASS	44	19	0.568181818181818	0.431818181818182	0.431818181818182
RMAC00003	365287	C	G	PASS	54	24	0.555555555555556	0.444444444444444	0.444444444444444
RMAC00003	365381	A	C	MQ	48	22	0.541666666666667	0.458333333333333	0.458333333333333
RMAC00003	365422	T	C	MQ	47	19	0.595744680851064	0.404255319148936	0.404255319148936
RMAC00003	365817	T	C	PASS	66	32	0.515151515151515	0.484848484848485	0.484848484848485
RMAC00003	366171	G	A	MQ	65	34	0.476923076923077	0.523076923076923	0.476923076923077
RMAC00003	366191	T	C	PASS	61	32	0.475409836065574	0.524590163934426	0.475409836065574
RMAC00003	366717	A	T	MQ	47	16	0.659574468085106	0.340425531914894	0.340425531914894
RMAC00003	368879	A	G	MQ	54	29	0.462962962962963	0.537037037037037	0.462962962962963
RMAC00003	368964	A	T	MQ	49	35	0.285714285714286	0.714285714285714	0.285714285714286
RMAC00003	369115	T	C	MQ	45	20	0.555555555555556	0.444444444444444	0.444444444444444
RMAC00003	369200	G	A	MQ	43	11	0.744186046511628	0.255813953488372	0.255813953488372
RMAC00003	369213	C	T	MQ	42	10	0.761904761904762	0.238095238095238	0.238095238095238
RMAC00003	369231	A	C	MQ	50	13	0.74	0.26	0.26
RMAC00003	369714	C	A	MQ	50	22	0.56	0.44	0.44
RMAC00003	370047	C	A	MQ	49	23	0.530612244897959	0.469387755102041	0.469387755102041
RMAC00003	370314	G	A	MQ	32	12	0.625	0.375	0.375
RMAC00003	370396	T	C	MQ	26	14	0.461538461538462	0.538461538461538	0.461538461538462
RMAC00003	372058	A	T	MQ	52	30	0.423076923076923	0.576923076923077	0.423076923076923
RMAC00003	377167	A	G	MQ	63	24	0.619047619047619	0.380952380952381	0.380952380952381
RMAC00003	381920	C	T	PASS	61	20	0.672131147540984	0.327868852459016	0.327868852459016
RMAC00003	382818	C	T	MQ	63	40	0.365079365079365	0.634920634920635	0.365079365079365
RMAC00003	383088	G	T	MQ	46	18	0.608695652173913	0.391304347826087	0.391304347826087
RMAC00003	383235	C	T	MQ	57	37	0.350877192982456	0.649122807017544	0.350877192982456
RMAC00003	387841	G	A	MQ	56	30	0.464285714285714	0.535714285714286	0.464285714285714
RMAC00003	393406	A	G	PASS	70	22	0.685714285714286	0.314285714285714	0.314285714285714
RMAC00003	393920	A	C	MQ	83	56	0.325301204819277	0.674698795180723	0.325301204819277
RMAC00003	396688	T	C	MQ	33	18	0.454545454545455	0.545454545454545	0.454545454545455
RMAC00003	398486	C	T	MQ;alleleBias	71	15	0.788732394366197	0.211267605633803	0.211267605633803
RMAC00003	399103	C	G	MQ	47	34	0.276595744680851	0.723404255319149	0.276595744680851
RMAC00003	400062	A	G	MQ	51	34	0.333333333333333	0.666666666666667	0.333333333333333
RMAC00003	401127	C	T	MQ;alleleBias	57	12	0.789473684210526	0.210526315789474	0.210526315789474
RMAC00003	401649	C	T	PASS	54	39	0.277777777777778	0.722222222222222	0.277777777777778
RMAC00003	401683	A	G	MQ	51	37	0.274509803921569	0.725490196078431	0.274509803921569
RMAC00003	402531	A	G	MQ	51	18	0.647058823529412	0.352941176470588	0.352941176470588
RMAC00003	402654	A	G	MQ;alleleBias	51	11	0.784313725490196	0.215686274509804	0.215686274509804
RMAC00003	402933	A	G	MQ	30	24	0.2	0.8	0.2
RMAC00003	403239	A	G	PASS	49	44	0.102040816326531	0.897959183673469	0.102040816326531
RMAC00003	408961	G	A	PASS	70	58	0.171428571428571	0.828571428571429	0.171428571428571
RMAC00003	414512	G	T	MQ	38	31	0.184210526315789	0.815789473684211	0.184210526315789
RMAC00003	416198	A	T	PASS	45	12	0.733333333333333	0.266666666666667	0.266666666666667
RMAC00003	416739	A	C	alleleBias	53	10	0.811320754716981	0.188679245283019	0.188679245283019
RMAC00003	420018	A	G	MQ	31	25	0.193548387096774	0.806451612903226	0.193548387096774
RMAC00003	421423	G	A	badReads;MQ	47	14	0.702127659574468	0.297872340425532	0.297872340425532
RMAC00003	427699	C	A	MQ;alleleBias	59	14	0.76271186440678	0.23728813559322	0.23728813559322
RMAC00003	431183	T	C	PASS	58	16	0.724137931034483	0.275862068965517	0.275862068965517
RMAC00003	431488	G	A	PASS	46	27	0.41304347826087	0.58695652173913	0.41304347826087
RMAC00003	432960	G	C	PASS	37	18	0.513513513513513	0.486486486486487	0.486486486486487
RMAC00003	433338	A	G	MQ	57	20	0.649122807017544	0.350877192982456	0.350877192982456
RMAC00003	435469	T	A	MQ	54	20	0.62962962962963	0.37037037037037	0.37037037037037
RMAC00003	436194	C	G	MQ	60	35	0.416666666666667	0.583333333333333	0.416666666666667
RMAC00003	437990	C	T	MQ	82	43	0.475609756097561	0.524390243902439	0.475609756097561
RMAC00003	439317	G	T	MQ	108	48	0.555555555555556	0.444444444444444	0.444444444444444
RMAC00003	440034	A	C	MQ	95	49	0.484210526315789	0.515789473684211	0.484210526315789
RMAC00003	443800	T	G	MQ	120	76	0.366666666666667	0.633333333333333	0.366666666666667
RMAC00003	445134	G	A	MQ	59	40	0.322033898305085	0.677966101694915	0.322033898305085
RMAC00003	446938	C	A	MQ	56	26	0.535714285714286	0.464285714285714	0.464285714285714
RMAC00003	447460	C	A	MQ	78	44	0.435897435897436	0.564102564102564	0.435897435897436
RMAC00003	448437	T	C	PASS	67	38	0.432835820895522	0.567164179104478	0.432835820895522
RMAC00003	448672	A	T	MQ	33	14	0.575757575757576	0.424242424242424	0.424242424242424
RMAC00003	448683	G	T	MQ	29	10	0.655172413793103	0.344827586206897	0.344827586206897
RMAC00003	448788	G	A	MQ	31	11	0.645161290322581	0.354838709677419	0.354838709677419
RMAC00003	448995	T	C	MQ	73	35	0.520547945205479	0.479452054794521	0.479452054794521
RMAC00003	449051	C	T	MQ	75	30	0.6	0.4	0.4
RMAC00003	454514	G	T	MQ	51	16	0.686274509803922	0.313725490196078	0.313725490196078
RMAC00003	455710	C	T	MQ	61	35	0.426229508196721	0.573770491803279	0.426229508196721
RMAC00003	455799	A	G	MQ	63	42	0.333333333333333	0.666666666666667	0.333333333333333
RMAC00003	456892	T	C	MQ	62	39	0.370967741935484	0.629032258064516	0.370967741935484
RMAC00003	457084	G	C	PASS	72	28	0.611111111111111	0.388888888888889	0.388888888888889
RMAC00003	457106	A	G	PASS	75	28	0.626666666666667	0.373333333333333	0.373333333333333
RMAC00003	457151	G	C	PASS	83	27	0.674698795180723	0.325301204819277	0.325301204819277
RMAC00003	459556	G	C	PASS	56	29	0.482142857142857	0.517857142857143	0.482142857142857
RMAC00003	462333	G	A	PASS	61	38	0.377049180327869	0.622950819672131	0.377049180327869
RMAC00003	463530	T	A	PASS	70	37	0.471428571428571	0.528571428571429	0.471428571428571
RMAC00003	464034	A	G	PASS	75	45	0.4	0.6	0.4
RMAC00003	471052	G	A	MQ	44	11	0.75	0.25	0.25
RMAC00003	471071	A	T	MQ	43	12	0.720930232558139	0.27906976744186	0.27906976744186
RMAC00003	471125	G	C	MQ	42	11	0.738095238095238	0.261904761904762	0.261904761904762
RMAC00003	473872	T	C	PASS	80	32	0.6	0.4	0.4
RMAC00003	478648	A	T	MQ	46	28	0.391304347826087	0.608695652173913	0.391304347826087
RMAC00003	488150	G	A	PASS	25	18	0.28	0.72	0.28
RMAC00003	489847	T	A	MQ	24	15	0.375	0.625	0.375
RMAC00004	128989	C	T	PASS	22	5	0.772727272727273	0.227272727272727	0.227272727272727
RMAC00004	185357	C	T	MQ	32	10	0.6875	0.3125	0.3125
RMAC00004	220055	C	T	Q20;QD;alleleBias	78	7	0.91025641025641	0.0897435897435897	0.0897435897435897
RMAC00004	254077	C	T	MQ;alleleBias	51	6	0.882352941176471	0.117647058823529	0.117647058823529
RMAC00004	300668	C	T	PASS	71	18	0.746478873239437	0.253521126760563	0.253521126760563
RMAC00004	333653	T	C	alleleBias	61	8	0.868852459016393	0.131147540983607	0.131147540983607
RMAC00005	140485	C	T	PASS	33	7	0.787878787878788	0.212121212121212	0.212121212121212
RMAC00005	215659	G	A	Q20;MQ;QD;alleleBias	52	5	0.903846153846154	0.0961538461538462	0.0961538461538462
RMAC00005	252969	T	C	PASS	57	25	0.56140350877193	0.43859649122807	0.43859649122807
RMAC00005	256392	G	A	alleleBias	56	9	0.839285714285714	0.160714285714286	0.160714285714286
RMAC00005	328892	C	T	MQ;alleleBias	48	6	0.875	0.125	0.125
RMAC00005	349509	G	C	MQ;QD;alleleBias	56	7	0.875	0.125	0.125
RMAC00005	380401	C	T	alleleBias	50	6	0.88	0.12	0.12
RMAC00005	405158	C	T	alleleBias	69	15	0.782608695652174	0.217391304347826	0.217391304347826
RMAC00005	416136	C	T	PASS	35	19	0.457142857142857	0.542857142857143	0.457142857142857
RMAC00006	74667	A	G	MQ	45	18	0.6	0.4	0.4
RMAC00006	181222	T	A	PASS	64	45	0.296875	0.703125	0.296875
RMAC00006	225678	T	C	PASS	69	23	0.666666666666667	0.333333333333333	0.333333333333333
RMAC00006	272293	C	T	MQ;alleleBias	59	7	0.88135593220339	0.11864406779661	0.11864406779661
RMAC00006	289557	G	A	alleleBias	54	6	0.888888888888889	0.111111111111111	0.111111111111111
RMAC00006	304651	C	T	MQ	30	9	0.7	0.3	0.3
RMAC00006	312765	C	T	alleleBias	56	7	0.875	0.125	0.125
RMAC00006	421898	G	T	MQ	30	25	0.166666666666667	0.833333333333333	0.166666666666667
RMAC00006	469587	G	C	MQ	25	13	0.48	0.52	0.48
RMAC00006	469745	G	T	MQ	32	22	0.3125	0.6875	0.3125
RMAC00007	170	C	A	MQ	21	12	0.428571428571429	0.571428571428571	0.428571428571429
RMAC00007	27148	C	T	MQ	63	16	0.746031746031746	0.253968253968254	0.253968253968254
RMAC00007	131983	G	A	MQ	135	39	0.711111111111111	0.288888888888889	0.288888888888889
RMAC00007	280015	C	T	PASS	31	8	0.741935483870968	0.258064516129032	0.258064516129032
RMAC00007	369802	G	A	alleleBias	35	6	0.828571428571429	0.171428571428571	0.171428571428571
RMAC00007	395326	C	T	alleleBias	67	7	0.895522388059702	0.104477611940299	0.104477611940299
RMAC00008	3026	A	C	PASS	60	28	0.533333333333333	0.466666666666667	0.466666666666667
RMAC00008	14435	A	G	PASS	35	13	0.628571428571429	0.371428571428571	0.371428571428571
RMAC00008	105852	C	T	MQ	27	5	0.814814814814815	0.185185185185185	0.185185185185185
RMAC00008	109943	C	T	MQ	30	9	0.7	0.3	0.3
RMAC00008	303426	G	A	MQ	46	19	0.58695652173913	0.41304347826087	0.41304347826087
RMAC00009	669	A	C	PASS	106	55	0.481132075471698	0.518867924528302	0.481132075471698
RMAC00009	690	T	C	PASS	106	59	0.443396226415094	0.556603773584906	0.443396226415094
RMAC00009	42175	T	C	Q20;QD;alleleBias	89	8	0.910112359550562	0.0898876404494382	0.0898876404494382
RMAC00009	51804	C	T	QD;alleleBias	90	9	0.9	0.1	0.1
RMAC00009	65124	T	G	MQ	23	23	0	1	0
RMAC00009	75907	C	T	MQ;alleleBias	77	10	0.87012987012987	0.12987012987013	0.12987012987013
RMAC00009	96606	C	T	PASS	52	26	0.5	0.5	0.5
RMAC00009	97421	G	A	PASS	65	32	0.507692307692308	0.492307692307692	0.492307692307692
RMAC00009	130259	A	G	MQ	35	18	0.485714285714286	0.514285714285714	0.485714285714286
RMAC00009	267783	G	A	alleleBias	48	7	0.854166666666667	0.145833333333333	0.145833333333333
RMAC00009	303585	G	T	MQ	21	8	0.619047619047619	0.380952380952381	0.380952380952381
RMAC00009	334976	G	A	MQ;alleleBias	54	8	0.851851851851852	0.148148148148148	0.148148148148148
RMAC00010	87449	C	A	SC;badReads;MQ;QD;alleleBias	94	18	0.808510638297872	0.191489361702128	0.191489361702128
RMAC00010	104623	G	A	MQ;alleleBias	64	10	0.84375	0.15625	0.15625
RMAC00010	147707	G	A	MQ	44	10	0.772727272727273	0.227272727272727	0.227272727272727
RMAC00010	153692	G	A	alleleBias	103	13	0.87378640776699	0.12621359223301	0.12621359223301
RMAC00010	193603	C	T	MQ;alleleBias	75	9	0.88	0.12	0.12
RMAC00010	200983	C	T	MQ;alleleBias	67	9	0.865671641791045	0.134328358208955	0.134328358208955
RMAC00010	215471	C	T	MQ;alleleBias	93	18	0.806451612903226	0.193548387096774	0.193548387096774
RMAC00010	381692	G	A	MQ;alleleBias	46	5	0.891304347826087	0.108695652173913	0.108695652173913
RMAC00011	5180	C	T	MQ	40	18	0.55	0.45	0.45
RMAC00011	187948	G	A	MQ;alleleBias	41	8	0.804878048780488	0.195121951219512	0.195121951219512
RMAC00011	200086	C	T	MQ;alleleBias	53	12	0.773584905660377	0.226415094339623	0.226415094339623
RMAC00011	205866	G	A	MQ;alleleBias	56	8	0.857142857142857	0.142857142857143	0.142857142857143
RMAC00011	316408	A	G	PASS	22	9	0.590909090909091	0.409090909090909	0.409090909090909
RMAC00011	380812	G	A	MQ	42	10	0.761904761904762	0.238095238095238	0.238095238095238
RMAC00011	389039	C	T	MQ;alleleBias	36	6	0.833333333333333	0.166666666666667	0.166666666666667
RMAC00012	42464	C	T	alleleBias	40	6	0.85	0.15	0.15
RMAC00012	45779	G	A	MQ	54	21	0.611111111111111	0.388888888888889	0.388888888888889
RMAC00012	54088	G	A	MQ;alleleBias	45	8	0.822222222222222	0.177777777777778	0.177777777777778
RMAC00012	115933	A	G	QD;alleleBias	70	7	0.9	0.1	0.1
RMAC00012	177331	T	C	MQ	60	24	0.6	0.4	0.4
RMAC00012	177490	T	G	PASS	54	23	0.574074074074074	0.425925925925926	0.425925925925926
RMAC00012	179502	A	C	PASS	35	18	0.485714285714286	0.514285714285714	0.485714285714286
RMAC00012	184373	C	T	MQ	61	24	0.60655737704918	0.39344262295082	0.39344262295082
RMAC00012	186205	C	T	MQ	50	21	0.58	0.42	0.42
RMAC00012	186558	G	T	PASS	47	32	0.319148936170213	0.680851063829787	0.319148936170213
RMAC00012	186790	T	C	MQ	46	15	0.673913043478261	0.326086956521739	0.326086956521739
RMAC00012	186813	A	G	MQ	49	16	0.673469387755102	0.326530612244898	0.326530612244898
RMAC00012	186869	A	G	MQ	38	16	0.578947368421053	0.421052631578947	0.421052631578947
RMAC00012	204602	G	A	MQ;alleleBias	61	8	0.868852459016393	0.131147540983607	0.131147540983607
RMAC00012	291940	G	A	MQ	25	10	0.6	0.4	0.4
RMAC00012	292112	C	T	PASS	24	12	0.5	0.5	0.5
RMAC00012	292332	G	A	PASS	22	9	0.590909090909091	0.409090909090909	0.409090909090909
RMAC00012	292629	G	T	PASS	27	12	0.555555555555556	0.444444444444444	0.444444444444444
RMAC00012	292698	A	G	PASS	30	12	0.6	0.4	0.4
RMAC00012	292828	A	G	MQ	20	9	0.55	0.45	0.45
RMAC00012	293201	A	C	MQ	30	22	0.266666666666667	0.733333333333333	0.266666666666667
RMAC00012	293242	A	C	PASS	22	14	0.363636363636364	0.636363636363636	0.363636363636364
RMAC00012	293854	G	A	MQ	21	8	0.619047619047619	0.380952380952381	0.380952380952381
RMAC00012	295494	G	A	MQ	22	12	0.454545454545455	0.545454545454545	0.454545454545455
RMAC00012	295761	C	T	PASS	34	13	0.617647058823529	0.382352941176471	0.382352941176471
RMAC00012	295783	C	T	PASS	38	15	0.605263157894737	0.394736842105263	0.394736842105263
RMAC00012	295837	C	T	PASS	32	19	0.40625	0.59375	0.40625
RMAC00012	296017	T	C	PASS	29	17	0.413793103448276	0.586206896551724	0.413793103448276
RMAC00012	296039	A	T	MQ	26	16	0.384615384615385	0.615384615384615	0.384615384615385
RMAC00012	296116	A	G	MQ	22	11	0.5	0.5	0.5
RMAC00012	296256	G	A	MQ	29	12	0.586206896551724	0.413793103448276	0.413793103448276
RMAC00012	296570	C	T	MQ	22	11	0.5	0.5	0.5
RMAC00012	297327	A	G	MQ	24	7	0.708333333333333	0.291666666666667	0.291666666666667
RMAC00012	297338	C	A	MQ	25	7	0.72	0.28	0.28
RMAC00012	297398	T	C	MQ	24	6	0.75	0.25	0.25
RMAC00012	297481	G	T	HapScore;MQ	31	10	0.67741935483871	0.32258064516129	0.32258064516129
RMAC00012	297496	A	G	HapScore;MQ	27	9	0.666666666666667	0.333333333333333	0.333333333333333
RMAC00012	297576	C	T	MQ	39	21	0.461538461538462	0.538461538461538	0.461538461538462
RMAC00012	297916	G	A	MQ	36	15	0.583333333333333	0.416666666666667	0.416666666666667
RMAC00012	297942	G	A	MQ	35	14	0.6	0.4	0.4
RMAC00012	298227	C	T	PASS	34	18	0.470588235294118	0.529411764705882	0.470588235294118
RMAC00012	298307	G	A	SC;MQ	38	17	0.552631578947368	0.447368421052632	0.447368421052632
RMAC00012	298319	G	A	MQ	38	16	0.578947368421053	0.421052631578947	0.421052631578947
RMAC00012	298528	T	C	MQ	43	26	0.395348837209302	0.604651162790698	0.395348837209302
RMAC00012	298929	C	T	MQ	26	13	0.5	0.5	0.5
RMAC00012	300340	C	T	PASS	42	22	0.476190476190476	0.523809523809524	0.476190476190476
RMAC00012	300413	T	C	PASS	42	21	0.5	0.5	0.5
RMAC00012	302920	G	C	MQ	27	15	0.444444444444444	0.555555555555556	0.444444444444444
RMAC00012	304063	A	G	PASS	26	13	0.5	0.5	0.5
RMAC00012	304169	A	G	PASS	30	22	0.266666666666667	0.733333333333333	0.266666666666667
RMAC00012	306465	A	G	MQ	16	11	0.3125	0.6875	0.3125
RMAC00012	307048	A	C	MQ	22	13	0.409090909090909	0.590909090909091	0.409090909090909
RMAC00012	308324	T	C	MQ	16	6	0.625	0.375	0.375
RMAC00012	308410	A	G	PASS	28	10	0.642857142857143	0.357142857142857	0.357142857142857
RMAC00012	309281	G	A	MQ	14	12	0.142857142857143	0.857142857142857	0.142857142857143
RMAC00012	309479	A	G	PASS	32	22	0.3125	0.6875	0.3125
RMAC00012	309521	T	C	PASS	22	14	0.363636363636364	0.636363636363636	0.363636363636364
RMAC00012	309943	G	T	PASS	24	19	0.208333333333333	0.791666666666667	0.208333333333333
RMAC00012	310117	A	G	MQ	27	9	0.666666666666667	0.333333333333333	0.333333333333333
RMAC00012	310398	G	T	PASS	21	15	0.285714285714286	0.714285714285714	0.285714285714286
RMAC00012	310752	C	T	PASS	31	9	0.709677419354839	0.290322580645161	0.290322580645161
RMAC00012	311574	T	G	MQ	29	21	0.275862068965517	0.724137931034483	0.275862068965517
RMAC00012	311775	C	T	PASS	37	27	0.27027027027027	0.72972972972973	0.27027027027027
RMAC00012	312031	A	T	PASS	34	11	0.676470588235294	0.323529411764706	0.323529411764706
RMAC00012	312109	A	G	MQ;alleleBias	35	6	0.828571428571429	0.171428571428571	0.171428571428571
RMAC00012	314071	A	G	MQ	45	11	0.755555555555556	0.244444444444444	0.244444444444444
RMAC00012	314150	G	T	MQ	38	9	0.763157894736842	0.236842105263158	0.236842105263158
RMAC00012	314578	G	A	MQ	48	15	0.6875	0.3125	0.3125
RMAC00012	314637	C	G	MQ	45	10	0.777777777777778	0.222222222222222	0.222222222222222
RMAC00012	314720	T	C	MQ;alleleBias	38	7	0.815789473684211	0.184210526315789	0.184210526315789
RMAC00012	315037	C	T	MQ	34	21	0.382352941176471	0.617647058823529	0.382352941176471
RMAC00012	315109	A	G	PASS	35	16	0.542857142857143	0.457142857142857	0.457142857142857
RMAC00012	315272	C	T	MQ	31	20	0.354838709677419	0.645161290322581	0.354838709677419
RMAC00012	315895	G	A	alleleBias	41	7	0.829268292682927	0.170731707317073	0.170731707317073
RMAC00012	316596	C	T	MQ	38	20	0.473684210526316	0.526315789473684	0.473684210526316
RMAC00012	317144	G	T	PASS	58	23	0.603448275862069	0.396551724137931	0.396551724137931
RMAC00012	317967	C	A	MQ	36	16	0.555555555555556	0.444444444444444	0.444444444444444
RMAC00012	317978	A	T	MQ	31	12	0.612903225806452	0.387096774193548	0.387096774193548
RMAC00012	318204	A	G	PASS	31	16	0.483870967741935	0.516129032258065	0.483870967741935
RMAC00012	318225	A	T	PASS	30	14	0.533333333333333	0.466666666666667	0.466666666666667
RMAC00012	318240	A	C	MQ	30	15	0.5	0.5	0.5
RMAC00012	319076	G	A	PASS	42	19	0.547619047619048	0.452380952380952	0.452380952380952
RMAC00012	319126	A	G	MQ	39	19	0.512820512820513	0.487179487179487	0.487179487179487
RMAC00012	319566	C	T	PASS	31	16	0.483870967741935	0.516129032258065	0.483870967741935
RMAC00012	319791	C	T	MQ	26	13	0.5	0.5	0.5
RMAC00012	319957	C	T	MQ	31	17	0.451612903225806	0.548387096774194	0.451612903225806
RMAC00012	320001	A	G	MQ	26	12	0.538461538461538	0.461538461538462	0.461538461538462
RMAC00012	320056	T	C	MQ	29	15	0.482758620689655	0.517241379310345	0.482758620689655
RMAC00012	322312	G	C	MQ	29	12	0.586206896551724	0.413793103448276	0.413793103448276
RMAC00012	323434	A	C	MQ	33	19	0.424242424242424	0.575757575757576	0.424242424242424
RMAC00012	324658	T	C	MQ	27	15	0.444444444444444	0.555555555555556	0.444444444444444
RMAC00012	325375	G	C	MQ	38	22	0.421052631578947	0.578947368421053	0.421052631578947
RMAC00012	325432	A	G	MQ	36	16	0.555555555555556	0.444444444444444	0.444444444444444
RMAC00012	325857	C	T	PASS	37	15	0.594594594594595	0.405405405405405	0.405405405405405
RMAC00012	325886	C	A	PASS	46	19	0.58695652173913	0.41304347826087	0.41304347826087
RMAC00012	326149	C	T	MQ	50	29	0.42	0.58	0.42
RMAC00012	326195	A	T	MQ	55	27	0.509090909090909	0.490909090909091	0.490909090909091
RMAC00012	326206	T	C	MQ	50	26	0.48	0.52	0.48
RMAC00012	327422	A	T	MQ	28	14	0.5	0.5	0.5
RMAC00012	327461	T	C	MQ	34	16	0.529411764705882	0.470588235294118	0.470588235294118
RMAC00012	327482	A	G	PASS	37	16	0.567567567567568	0.432432432432432	0.432432432432432
RMAC00012	327517	T	G	PASS	41	23	0.439024390243902	0.560975609756098	0.439024390243902
RMAC00012	328682	C	G	PASS	57	33	0.421052631578947	0.578947368421053	0.421052631578947
RMAC00012	329141	A	G	PASS	54	29	0.462962962962963	0.537037037037037	0.462962962962963
RMAC00012	329298	G	A	PASS	37	17	0.540540540540541	0.459459459459459	0.459459459459459
RMAC00012	329756	A	G	PASS	41	16	0.609756097560976	0.390243902439024	0.390243902439024
RMAC00012	329908	C	G	PASS	28	11	0.607142857142857	0.392857142857143	0.392857142857143
RMAC00012	331681	C	G	MQ	39	21	0.461538461538462	0.538461538461538	0.461538461538462
RMAC00012	332108	T	C	PASS	38	18	0.526315789473684	0.473684210526316	0.473684210526316
RMAC00012	333372	A	T	PASS	33	18	0.454545454545455	0.545454545454545	0.454545454545455
RMAC00012	333752	A	G	PASS	44	25	0.431818181818182	0.568181818181818	0.431818181818182
RMAC00012	333997	A	G	MQ	41	23	0.439024390243902	0.560975609756098	0.439024390243902
RMAC00012	334274	A	C	PASS	47	25	0.468085106382979	0.531914893617021	0.468085106382979
RMAC00012	334323	G	A	PASS	49	25	0.489795918367347	0.510204081632653	0.489795918367347
RMAC00012	350387	T	C	PASS	76	35	0.539473684210526	0.460526315789474	0.460526315789474
RMAC00012	350895	G	C	PASS	72	35	0.513888888888889	0.486111111111111	0.486111111111111
RMAC00012	351911	T	C	PASS	85	37	0.564705882352941	0.435294117647059	0.435294117647059
RMAC00012	352266	A	G	MQ	46	29	0.369565217391304	0.630434782608696	0.369565217391304
RMAC00012	356742	T	C	MQ	71	25	0.647887323943662	0.352112676056338	0.352112676056338
RMAC00012	357267	C	T	PASS	67	27	0.597014925373134	0.402985074626866	0.402985074626866
RMAC00012	362714	T	G	PASS	55	19	0.654545454545455	0.345454545454545	0.345454545454545
RMAC00012	362772	T	C	MQ	40	9	0.775	0.225	0.225
RMAC00012	362874	G	C	PASS	52	12	0.769230769230769	0.230769230769231	0.230769230769231
RMAC00012	364977	C	T	MQ;alleleBias	58	8	0.862068965517241	0.137931034482759	0.137931034482759
RMAC00012	365668	C	A	PASS	54	37	0.314814814814815	0.685185185185185	0.314814814814815
RMAC00012	369316	C	A	PASS	35	26	0.257142857142857	0.742857142857143	0.257142857142857
RMAC00012	370989	T	A	MQ	34	14	0.588235294117647	0.411764705882353	0.411764705882353
RMAC00012	371557	T	C	MQ	35	22	0.371428571428571	0.628571428571429	0.371428571428571
RMAC00012	371727	G	A	PASS	37	10	0.72972972972973	0.27027027027027	0.27027027027027
RMAC00012	372099	T	A	MQ	49	30	0.387755102040816	0.612244897959184	0.387755102040816
RMAC00012	373494	C	A	PASS	46	18	0.608695652173913	0.391304347826087	0.391304347826087
RMAC00012	373600	A	G	PASS	47	14	0.702127659574468	0.297872340425532	0.297872340425532
RMAC00012	373750	A	G	MQ	49	28	0.428571428571429	0.571428571428571	0.428571428571429
RMAC00012	373804	T	G	MQ	51	30	0.411764705882353	0.588235294117647	0.411764705882353
RMAC00012	375261	G	A	PASS	36	24	0.333333333333333	0.666666666666667	0.333333333333333
RMAC00012	375379	A	T	PASS	36	13	0.638888888888889	0.361111111111111	0.361111111111111
RMAC00012	375460	A	G	PASS	26	9	0.653846153846154	0.346153846153846	0.346153846153846
RMAC00012	375472	C	T	PASS	28	7	0.75	0.25	0.25
RMAC00012	375518	G	A	PASS	32	9	0.71875	0.28125	0.28125
RMAC00012	375863	G	T	MQ	46	12	0.739130434782609	0.260869565217391	0.260869565217391
RMAC00012	381172	C	T	MQ	64	38	0.40625	0.59375	0.40625
RMAC00012	382378	G	A	MQ	28	7	0.75	0.25	0.25
RMAC00012	382497	G	T	PASS	35	10	0.714285714285714	0.285714285714286	0.285714285714286
RMAC00012	382553	A	G	PASS	26	5	0.807692307692308	0.192307692307692	0.192307692307692
RMAC00012	382954	G	A	MQ	35	13	0.628571428571429	0.371428571428571	0.371428571428571
RMAC00012	382969	T	C	MQ	38	12	0.684210526315789	0.315789473684211	0.315789473684211
RMAC00012	383116	T	C	PASS	60	27	0.55	0.45	0.45
RMAC00012	383175	C	G	MQ	39	21	0.461538461538462	0.538461538461538	0.461538461538462
RMAC00012	383332	A	T	MQ	48	24	0.5	0.5	0.5
RMAC00012	383440	G	C	MQ	63	26	0.587301587301587	0.412698412698413	0.412698412698413
RMAC00012	383482	T	A	MQ	60	23	0.616666666666667	0.383333333333333	0.383333333333333
RMAC00012	383578	C	T	MQ	35	11	0.685714285714286	0.314285714285714	0.314285714285714
RMAC00012	383599	G	A	MQ	32	9	0.71875	0.28125	0.28125
RMAC00012	383632	G	A	MQ	37	9	0.756756756756757	0.243243243243243	0.243243243243243
RMAC00012	383684	G	A	MQ	52	20	0.615384615384615	0.384615384615385	0.384615384615385
RMAC00012	383961	C	A	PASS	43	17	0.604651162790698	0.395348837209302	0.395348837209302
RMAC00012	384407	C	T	MQ	35	13	0.628571428571429	0.371428571428571	0.371428571428571
RMAC00012	385259	T	C	MQ	39	24	0.384615384615385	0.615384615384615	0.384615384615385
RMAC00012	385512	C	T	PASS	60	20	0.666666666666667	0.333333333333333	0.333333333333333
RMAC00012	385689	A	G	MQ	42	10	0.761904761904762	0.238095238095238	0.238095238095238
RMAC00012	385946	G	A	PASS	32	18	0.4375	0.5625	0.4375
RMAC00012	387546	C	A	PASS	42	31	0.261904761904762	0.738095238095238	0.261904761904762
RMAC00012	388113	A	C	PASS	46	18	0.608695652173913	0.391304347826087	0.391304347826087
RMAC00012	388678	A	G	PASS	46	32	0.304347826086957	0.695652173913043	0.304347826086957
RMAC00012	388698	C	T	PASS	43	28	0.348837209302326	0.651162790697674	0.348837209302326
RMAC00012	389238	T	C	MQ	45	11	0.755555555555556	0.244444444444444	0.244444444444444
RMAC00012	389509	G	A	MQ	45	18	0.6	0.4	0.4
RMAC00012	389707	T	G	MQ	38	8	0.789473684210526	0.210526315789474	0.210526315789474
RMAC00012	389855	T	G	MQ	34	12	0.647058823529412	0.352941176470588	0.352941176470588
RMAC00012	409925	G	C	PASS	22	11	0.5	0.5	0.5
RMAC00012	410447	A	T	MQ	23	12	0.478260869565217	0.521739130434783	0.478260869565217
RMAC00012	414702	G	A	MQ	27	12	0.555555555555556	0.444444444444444	0.444444444444444
RMAC00013	62147	A	G	PASS	20	6	0.7	0.3	0.3
RMAC00013	70242	A	G	MQ	31	13	0.580645161290323	0.419354838709677	0.419354838709677
RMAC00013	133455	G	A	alleleBias	43	7	0.837209302325581	0.162790697674419	0.162790697674419
RMAC00013	178481	A	G	Q20;MQ;QD;alleleBias	51	5	0.901960784313726	0.0980392156862745	0.0980392156862745
RMAC00013	349063	C	T	PASS	35	8	0.771428571428571	0.228571428571429	0.228571428571429
RMAC00014	17205	T	C	MQ	45	14	0.688888888888889	0.311111111111111	0.311111111111111
RMAC00014	17717	C	A	PASS	51	35	0.313725490196078	0.686274509803922	0.313725490196078
RMAC00014	17828	A	C	PASS	51	37	0.274509803921569	0.725490196078431	0.274509803921569
RMAC00014	17869	G	C	PASS	44	30	0.318181818181818	0.681818181818182	0.318181818181818
RMAC00014	22681	G	C	MQ	31	24	0.225806451612903	0.774193548387097	0.225806451612903
RMAC00014	46435	G	A	alleleBias	57	10	0.824561403508772	0.175438596491228	0.175438596491228
RMAC00014	76295	C	T	alleleBias	46	5	0.891304347826087	0.108695652173913	0.108695652173913
RMAC00014	141782	C	T	alleleBias	48	7	0.854166666666667	0.145833333333333	0.145833333333333
RMAC00014	147917	T	C	badReads;MQ;alleleBias	55	10	0.818181818181818	0.181818181818182	0.181818181818182
RMAC00014	147935	C	T	badReads;MQ	46	11	0.760869565217391	0.239130434782609	0.239130434782609
RMAC00014	147948	A	C	badReads;MQ;alleleBias	46	10	0.782608695652174	0.217391304347826	0.217391304347826
RMAC00014	148118	G	A	alleleBias	40	6	0.85	0.15	0.15
RMAC00014	166778	C	T	MQ;alleleBias	43	6	0.86046511627907	0.13953488372093	0.13953488372093
RMAC00014	287145	C	T	alleleBias	43	8	0.813953488372093	0.186046511627907	0.186046511627907
RMAC00014	319669	G	A	MQ;alleleBias	58	8	0.862068965517241	0.137931034482759	0.137931034482759
RMAC00015	172957	C	T	MQ;alleleBias	41	5	0.878048780487805	0.121951219512195	0.121951219512195
RMAC00015	230485	G	A	MQ;alleleBias	91	10	0.89010989010989	0.10989010989011	0.10989010989011
RMAC00015	275488	G	A	MQ;alleleBias	71	10	0.859154929577465	0.140845070422535	0.140845070422535
RMAC00016	2892	C	T	MQ;alleleBias	54	8	0.851851851851852	0.148148148148148	0.148148148148148
RMAC00016	63272	G	A	alleleBias	67	8	0.880597014925373	0.119402985074627	0.119402985074627
RMAC00016	106216	G	A	MQ	43	14	0.674418604651163	0.325581395348837	0.325581395348837
RMAC00016	113330	G	A	MQ	46	18	0.608695652173913	0.391304347826087	0.391304347826087
RMAC00016	115738	G	A	MQ	63	18	0.714285714285714	0.285714285714286	0.285714285714286
RMAC00016	165502	G	A	PASS	30	7	0.766666666666667	0.233333333333333	0.233333333333333
RMAC00016	205514	G	A	MQ;alleleBias	56	6	0.892857142857143	0.107142857142857	0.107142857142857
RMAC00016	332134	G	A	MQ;alleleBias	35	6	0.828571428571429	0.171428571428571	0.171428571428571
RMAC00017	42072	C	T	MQ;alleleBias	43	5	0.883720930232558	0.116279069767442	0.116279069767442
RMAC00017	159664	C	T	MQ;alleleBias	58	7	0.879310344827586	0.120689655172414	0.120689655172414
RMAC00017	294367	T	A	MQ	49	14	0.714285714285714	0.285714285714286	0.285714285714286
RMAC00017	306058	A	G	MQ;alleleBias	64	10	0.84375	0.15625	0.15625
RMAC00017	307411	C	T	MQ;alleleBias	46	5	0.891304347826087	0.108695652173913	0.108695652173913
RMAC00017	328845	G	C	PASS	66	41	0.378787878787879	0.621212121212121	0.378787878787879
RMAC00017	329000	T	A	PASS	72	27	0.625	0.375	0.375
RMAC00017	329099	C	T	PASS	74	25	0.662162162162162	0.337837837837838	0.337837837837838
RMAC00017	329257	G	A	MQ	69	48	0.304347826086957	0.695652173913043	0.304347826086957
RMAC00017	329324	G	T	PASS	68	38	0.441176470588235	0.558823529411765	0.441176470588235
RMAC00017	331955	T	C	MQ	44	26	0.409090909090909	0.590909090909091	0.409090909090909
RMAC00017	332887	T	C	MQ	52	29	0.442307692307692	0.557692307692308	0.442307692307692
RMAC00017	334865	A	C	PASS	77	52	0.324675324675325	0.675324675324675	0.324675324675325
RMAC00017	336659	T	C	MQ	75	48	0.36	0.64	0.36
RMAC00017	337016	T	C	MQ	63	41	0.349206349206349	0.650793650793651	0.349206349206349
RMAC00017	337353	G	A	MQ	46	34	0.260869565217391	0.739130434782609	0.260869565217391
RMAC00017	337709	T	G	MQ	46	26	0.434782608695652	0.565217391304348	0.434782608695652
RMAC00017	338222	C	A	MQ	52	41	0.211538461538462	0.788461538461538	0.211538461538462
RMAC00017	342008	T	C	PASS	40	10	0.75	0.25	0.25
RMAC00017	346717	T	A	PASS	47	14	0.702127659574468	0.297872340425532	0.297872340425532
RMAC00017	347504	T	A	PASS	42	29	0.30952380952381	0.69047619047619	0.30952380952381
RMAC00017	348532	T	C	MQ	48	14	0.708333333333333	0.291666666666667	0.291666666666667
RMAC00017	378649	G	A	alleleBias	37	7	0.810810810810811	0.189189189189189	0.189189189189189
RMAC00018	38549	C	T	MQ	36	17	0.527777777777778	0.472222222222222	0.472222222222222
RMAC00018	48419	C	T	alleleBias	68	15	0.779411764705882	0.220588235294118	0.220588235294118
RMAC00018	63833	G	A	alleleBias	52	7	0.865384615384615	0.134615384615385	0.134615384615385
RMAC00018	185030	C	A	PASS	42	22	0.476190476190476	0.523809523809524	0.476190476190476
RMAC00018	213371	G	A	QD;alleleBias	62	6	0.903225806451613	0.0967741935483871	0.0967741935483871
RMAC00018	244017	A	T	PASS	35	17	0.514285714285714	0.485714285714286	0.485714285714286
RMAC00018	254768	C	T	MQ	54	31	0.425925925925926	0.574074074074074	0.425925925925926
RMAC00018	307262	G	A	alleleBias	69	16	0.768115942028985	0.231884057971014	0.231884057971014
RMAC00018	314278	C	T	alleleBias	59	7	0.88135593220339	0.11864406779661	0.11864406779661
RMAC00018	319307	C	T	alleleBias	40	5	0.875	0.125	0.125
RMAC00018	330714	G	A	MQ;alleleBias	78	10	0.871794871794872	0.128205128205128	0.128205128205128
RMAC00018	336741	G	C	PASS	54	27	0.5	0.5	0.5
RMAC00018	341623	G	A	alleleBias	44	6	0.863636363636364	0.136363636363636	0.136363636363636
RMAC00018	344872	A	G	SC;badReads;MQ	12	11	0.0833333333333333	0.916666666666667	0.0833333333333333
RMAC00019	15759	C	T	MQ;alleleBias	68	9	0.867647058823529	0.132352941176471	0.132352941176471
RMAC00019	17904	A	T	SC;badReads;strandBias	57	15	0.736842105263158	0.263157894736842	0.263157894736842
RMAC00019	28196	G	A	alleleBias	50	9	0.82	0.18	0.18
RMAC00019	45925	C	T	PASS	34	10	0.705882352941177	0.294117647058824	0.294117647058824
RMAC00019	82398	C	T	PASS	23	7	0.695652173913043	0.304347826086957	0.304347826086957
RMAC00019	239220	C	T	MQ;QD;alleleBias	94	9	0.904255319148936	0.0957446808510638	0.0957446808510638
RMAC00019	242664	T	G	MQ	70	44	0.371428571428571	0.628571428571429	0.371428571428571
RMAC00019	268093	C	T	alleleBias	100	11	0.89	0.11	0.11
RMAC00019	272838	G	A	alleleBias	128	29	0.7734375	0.2265625	0.2265625
RMAC00019	273031	G	A	PASS	101	27	0.732673267326733	0.267326732673267	0.267326732673267
RMAC00019	300470	C	T	alleleBias	82	9	0.890243902439024	0.109756097560976	0.109756097560976
RMAC00019	322519	C	T	PASS	28	7	0.75	0.25	0.25
RMAC00019	369957	C	T	PASS	57	20	0.649122807017544	0.350877192982456	0.350877192982456
RMAC00020	14871	G	A	MQ	27	6	0.777777777777778	0.222222222222222	0.222222222222222
RMAC00020	26167	C	T	PASS	18	6	0.666666666666667	0.333333333333333	0.333333333333333
RMAC00020	84732	A	G	MQ	12	7	0.416666666666667	0.583333333333333	0.416666666666667
RMAC00020	119211	G	A	PASS	49	12	0.755102040816326	0.244897959183673	0.244897959183673
RMAC00020	120598	C	T	MQ;alleleBias	66	10	0.848484848484849	0.151515151515152	0.151515151515152
RMAC00020	122349	G	A	MQ;alleleBias	79	10	0.873417721518987	0.126582278481013	0.126582278481013
RMAC00020	178194	A	G	PASS	67	19	0.716417910447761	0.283582089552239	0.283582089552239
RMAC00020	203143	G	A	MQ	29	12	0.586206896551724	0.413793103448276	0.413793103448276
RMAC00020	211295	G	A	PASS	27	5	0.814814814814815	0.185185185185185	0.185185185185185
RMAC00020	274346	C	T	QD;alleleBias	66	7	0.893939393939394	0.106060606060606	0.106060606060606
RMAC00020	284707	C	T	alleleBias	53	7	0.867924528301887	0.132075471698113	0.132075471698113
RMAC00020	354624	G	A	MQ;alleleBias	43	6	0.86046511627907	0.13953488372093	0.13953488372093
RMAC00021	3097	C	T	PASS	31	6	0.806451612903226	0.193548387096774	0.193548387096774
RMAC00021	5497	A	G	SC;MQ	29	10	0.655172413793103	0.344827586206897	0.344827586206897
RMAC00021	96228	C	T	MQ	51	12	0.764705882352941	0.235294117647059	0.235294117647059
RMAC00021	110562	C	T	MQ	41	26	0.365853658536585	0.634146341463415	0.365853658536585
RMAC00021	170166	T	C	PASS	35	16	0.542857142857143	0.457142857142857	0.457142857142857
RMAC00021	281098	G	A	MQ;alleleBias	49	10	0.795918367346939	0.204081632653061	0.204081632653061
RMAC00021	297444	C	G	MQ	32	7	0.78125	0.21875	0.21875
RMAC00021	343487	C	A	PASS	35	20	0.428571428571429	0.571428571428571	0.428571428571429
RMAC00021	368358	C	T	alleleBias	53	6	0.886792452830189	0.113207547169811	0.113207547169811
RMAC00022	100979	C	G	MQ	37	16	0.567567567567568	0.432432432432432	0.432432432432432
RMAC00022	102010	A	G	MQ	46	20	0.565217391304348	0.434782608695652	0.434782608695652
RMAC00022	130399	G	A	PASS	53	34	0.358490566037736	0.641509433962264	0.358490566037736
RMAC00022	132235	G	A	PASS	52	20	0.615384615384615	0.384615384615385	0.384615384615385
RMAC00022	315723	G	A	MQ;alleleBias	42	5	0.880952380952381	0.119047619047619	0.119047619047619
RMAC00023	363	A	G	PASS	36	11	0.694444444444444	0.305555555555556	0.305555555555556
RMAC00023	1882	T	C	badReads;MQ	28	11	0.607142857142857	0.392857142857143	0.392857142857143
RMAC00023	2678	A	C	PASS	38	17	0.552631578947368	0.447368421052632	0.447368421052632
RMAC00023	8617	A	G	PASS	27	14	0.481481481481481	0.518518518518518	0.481481481481481
RMAC00023	9154	C	T	PASS	24	11	0.541666666666667	0.458333333333333	0.458333333333333
RMAC00023	10674	G	A	MQ	22	11	0.5	0.5	0.5
RMAC00023	11143	G	T	PASS	29	16	0.448275862068966	0.551724137931034	0.448275862068966
RMAC00023	11503	A	G	MQ	27	16	0.407407407407407	0.592592592592593	0.407407407407407
RMAC00023	11542	G	A	PASS	19	9	0.526315789473684	0.473684210526316	0.473684210526316
RMAC00023	15864	C	T	MQ	29	20	0.310344827586207	0.689655172413793	0.310344827586207
RMAC00023	18330	G	A	PASS	23	7	0.695652173913043	0.304347826086957	0.304347826086957
RMAC00023	19971	T	A	PASS	39	23	0.41025641025641	0.58974358974359	0.41025641025641
RMAC00023	22254	C	A	PASS	36	14	0.611111111111111	0.388888888888889	0.388888888888889
RMAC00023	22441	G	A	PASS	27	16	0.407407407407407	0.592592592592593	0.407407407407407
RMAC00023	29066	C	G	PASS	11	7	0.363636363636364	0.636363636363636	0.363636363636364
RMAC00023	33297	C	T	MQ	18	5	0.722222222222222	0.277777777777778	0.277777777777778
RMAC00023	33855	T	C	MQ	19	9	0.526315789473684	0.473684210526316	0.473684210526316
RMAC00023	34150	G	T	MQ	33	17	0.484848484848485	0.515151515151515	0.484848484848485
RMAC00023	34779	T	A	PASS	30	12	0.6	0.4	0.4
RMAC00023	34950	G	A	MQ	23	11	0.521739130434783	0.478260869565217	0.478260869565217
RMAC00023	35318	A	C	PASS	39	20	0.487179487179487	0.512820512820513	0.487179487179487
RMAC00023	38910	A	G	PASS	32	18	0.4375	0.5625	0.4375
RMAC00023	39638	T	G	MQ	25	12	0.52	0.48	0.48
RMAC00023	40132	A	T	MQ	27	15	0.444444444444444	0.555555555555556	0.444444444444444
RMAC00023	41719	A	G	MQ	36	19	0.472222222222222	0.527777777777778	0.472222222222222
RMAC00023	42607	T	C	MQ	34	20	0.411764705882353	0.588235294117647	0.411764705882353
RMAC00023	45116	T	A	PASS	35	20	0.428571428571429	0.571428571428571	0.428571428571429
RMAC00023	50029	T	C	PASS	48	31	0.354166666666667	0.645833333333333	0.354166666666667
RMAC00023	50330	G	A	PASS	40	23	0.425	0.575	0.425
RMAC00023	53393	T	C	MQ	22	11	0.5	0.5	0.5
RMAC00023	53412	C	T	MQ	19	8	0.578947368421053	0.421052631578947	0.421052631578947
RMAC00023	59926	C	G	MQ	18	8	0.555555555555556	0.444444444444444	0.444444444444444
RMAC00023	60438	G	A	MQ	25	15	0.4	0.6	0.4
RMAC00023	62177	G	A	MQ	30	12	0.6	0.4	0.4
RMAC00023	62630	G	A	PASS	35	11	0.685714285714286	0.314285714285714	0.314285714285714
RMAC00023	64385	T	C	MQ	29	17	0.413793103448276	0.586206896551724	0.413793103448276
RMAC00023	64401	G	A	MQ	33	19	0.424242424242424	0.575757575757576	0.424242424242424
RMAC00023	65978	T	C	MQ	21	13	0.380952380952381	0.619047619047619	0.380952380952381
RMAC00023	66746	G	C	MQ	35	15	0.571428571428571	0.428571428571429	0.428571428571429
RMAC00023	66772	T	C	MQ	36	16	0.555555555555556	0.444444444444444	0.444444444444444
RMAC00023	66788	T	A	MQ	36	16	0.555555555555556	0.444444444444444	0.444444444444444
RMAC00023	67725	C	A	MQ	31	15	0.516129032258065	0.483870967741935	0.483870967741935
RMAC00023	68071	C	T	MQ	32	11	0.65625	0.34375	0.34375
RMAC00023	71971	A	G	MQ	42	19	0.547619047619048	0.452380952380952	0.452380952380952
RMAC00023	72104	T	G	MQ	34	13	0.617647058823529	0.382352941176471	0.382352941176471
RMAC00023	72278	G	A	MQ	41	29	0.292682926829268	0.707317073170732	0.292682926829268
RMAC00023	73480	T	G	MQ	44	31	0.295454545454545	0.704545454545455	0.295454545454545
RMAC00023	74375	A	G	PASS	50	13	0.74	0.26	0.26
RMAC00023	74393	T	G	PASS	54	13	0.759259259259259	0.240740740740741	0.240740740740741
RMAC00023	74444	T	A	PASS	50	20	0.6	0.4	0.4
RMAC00023	74691	G	A	Q20;QD;alleleBias	60	7	0.883333333333333	0.116666666666667	0.116666666666667
RMAC00023	75099	T	C	PASS	32	25	0.21875	0.78125	0.21875
RMAC00023	75654	G	A	MQ	41	30	0.268292682926829	0.731707317073171	0.268292682926829
RMAC00023	76506	G	A	PASS	58	24	0.586206896551724	0.413793103448276	0.413793103448276
RMAC00023	77467	T	C	MQ	40	30	0.25	0.75	0.25
RMAC00023	78150	G	A	MQ	45	34	0.244444444444444	0.755555555555556	0.244444444444444
RMAC00023	89521	A	G	PASS	38	15	0.605263157894737	0.394736842105263	0.394736842105263
RMAC00023	106857	G	A	MQ	36	10	0.722222222222222	0.277777777777778	0.277777777777778
RMAC00023	106974	A	G	MQ	29	12	0.586206896551724	0.413793103448276	0.413793103448276
RMAC00023	108660	G	A	MQ	30	17	0.433333333333333	0.566666666666667	0.433333333333333
RMAC00023	109241	T	A	PASS	37	24	0.351351351351351	0.648648648648649	0.351351351351351
RMAC00023	117151	C	G	PASS	46	36	0.217391304347826	0.782608695652174	0.217391304347826
RMAC00023	119654	T	C	PASS	30	9	0.7	0.3	0.3
RMAC00023	120661	C	T	MQ	35	24	0.314285714285714	0.685714285714286	0.314285714285714
RMAC00023	123826	C	A	PASS	34	14	0.588235294117647	0.411764705882353	0.411764705882353
RMAC00023	127575	A	C	PASS	26	12	0.538461538461538	0.461538461538462	0.461538461538462
RMAC00023	128070	A	G	MQ	20	10	0.5	0.5	0.5
RMAC00023	178400	C	T	MQ;alleleBias	53	12	0.773584905660377	0.226415094339623	0.226415094339623
RMAC00023	192879	C	T	MQ;alleleBias	154	18	0.883116883116883	0.116883116883117	0.116883116883117
RMAC00023	195242	C	A	badReads;QD;alleleBias	103	19	0.815533980582524	0.184466019417476	0.184466019417476
RMAC00023	263753	T	C	MQ;alleleBias	46	6	0.869565217391304	0.130434782608696	0.130434782608696
RMAC00023	273653	G	A	QD;alleleBias	92	9	0.902173913043478	0.0978260869565217	0.0978260869565217
RMAC00023	296409	G	A	MQ;alleleBias	64	7	0.890625	0.109375	0.109375
RMAC00023	298014	G	A	alleleBias	73	12	0.835616438356164	0.164383561643836	0.164383561643836
RMAC00023	304305	G	A	MQ;alleleBias	50	6	0.88	0.12	0.12
RMAC00023	356302	G	A	PASS	68	38	0.441176470588235	0.558823529411765	0.441176470588235
RMAC00024	8662	A	G	badReads;MQ	141	108	0.234042553191489	0.765957446808511	0.234042553191489
RMAC00024	8685	C	T	badReads;MQ	205	169	0.175609756097561	0.824390243902439	0.175609756097561
RMAC00024	8734	T	C	badReads;MQ	354	324	0.0847457627118644	0.915254237288136	0.0847457627118644
RMAC00024	8849	C	G	badReads;MQ	106	73	0.311320754716981	0.688679245283019	0.311320754716981
RMAC00024	9175	A	G	badReads;MQ;alleleBias	58	12	0.793103448275862	0.206896551724138	0.206896551724138
RMAC00024	9808	G	T	MQ;alleleBias	609	148	0.756978653530378	0.243021346469622	0.243021346469622
RMAC00024	9833	G	A	MQ;alleleBias	573	123	0.785340314136126	0.214659685863874	0.214659685863874
RMAC00024	9886	C	T	MQ;alleleBias	592	118	0.800675675675676	0.199324324324324	0.199324324324324
RMAC00024	10059	C	G	MQ;alleleBias	625	145	0.768	0.232	0.232
RMAC00024	10146	C	T	PASS	588	555	0.0561224489795918	0.943877551020408	0.0561224489795918
RMAC00024	10208	G	T	MQ;alleleBias	561	113	0.798573975044563	0.201426024955437	0.201426024955437
RMAC00024	11444	C	T	alleleBias	48	5	0.895833333333333	0.104166666666667	0.104166666666667
RMAC00024	23493	A	G	alleleBias	56	7	0.875	0.125	0.125
RMAC00024	25098	G	A	MQ	40	11	0.725	0.275	0.275
RMAC00024	108332	C	T	PASS	20	14	0.3	0.7	0.3
RMAC00024	148571	G	A	MQ;alleleBias	36	5	0.861111111111111	0.138888888888889	0.138888888888889
RMAC00024	150789	G	A	MQ;alleleBias	37	6	0.837837837837838	0.162162162162162	0.162162162162162
RMAC00024	167427	G	A	alleleBias	78	9	0.884615384615385	0.115384615384615	0.115384615384615
RMAC00024	171042	C	T	Q20;QD;alleleBias	65	6	0.907692307692308	0.0923076923076923	0.0923076923076923
RMAC00024	211754	C	T	MQ;alleleBias	69	10	0.855072463768116	0.144927536231884	0.144927536231884
RMAC00024	230626	A	T	PASS	48	32	0.333333333333333	0.666666666666667	0.333333333333333
RMAC00024	291708	G	A	MQ;alleleBias	39	6	0.846153846153846	0.153846153846154	0.153846153846154
RMAC00024	299091	T	G	PASS	31	19	0.387096774193548	0.612903225806452	0.387096774193548
RMAC00024	319603	C	T	PASS	24	9	0.625	0.375	0.375
RMAC00024	324954	C	T	PASS	38	9	0.763157894736842	0.236842105263158	0.236842105263158
RMAC00024	330804	C	T	MQ	58	23	0.603448275862069	0.396551724137931	0.396551724137931
RMAC00025	41602	G	A	alleleBias	64	9	0.859375	0.140625	0.140625
RMAC00025	43440	G	A	MQ	48	11	0.770833333333333	0.229166666666667	0.229166666666667
RMAC00025	55808	G	A	MQ;alleleBias	87	13	0.850574712643678	0.149425287356322	0.149425287356322
RMAC00025	110155	G	A	alleleBias	50	6	0.88	0.12	0.12
RMAC00025	228894	C	T	alleleBias	39	7	0.82051282051282	0.179487179487179	0.179487179487179
RMAC00025	328184	G	A	Q20;MQ;QD;alleleBias	52	5	0.903846153846154	0.0961538461538462	0.0961538461538462
RMAC00025	337429	G	A	alleleBias	54	9	0.833333333333333	0.166666666666667	0.166666666666667
RMAC00026	12430	G	A	PASS	46	16	0.652173913043478	0.347826086956522	0.347826086956522
RMAC00026	23465	G	A	alleleBias	53	7	0.867924528301887	0.132075471698113	0.132075471698113
RMAC00026	152838	C	T	alleleBias	106	15	0.858490566037736	0.141509433962264	0.141509433962264
RMAC00026	167551	C	T	MQ	60	40	0.333333333333333	0.666666666666667	0.333333333333333
RMAC00026	269322	A	G	MQ	18	9	0.5	0.5	0.5
RMAC00026	307953	A	C	MQ	30	20	0.333333333333333	0.666666666666667	0.333333333333333
RMAC00027	35064	C	T	MQ;alleleBias	43	7	0.837209302325581	0.162790697674419	0.162790697674419
RMAC00028	3684	G	A	alleleBias	48	7	0.854166666666667	0.145833333333333	0.145833333333333
RMAC00028	46154	C	T	MQ;alleleBias	30	5	0.833333333333333	0.166666666666667	0.166666666666667
RMAC00028	70816	C	T	MQ;alleleBias	71	9	0.873239436619718	0.126760563380282	0.126760563380282
RMAC00028	88156	C	T	alleleBias	85	11	0.870588235294118	0.129411764705882	0.129411764705882
RMAC00028	205014	T	C	MQ;alleleBias	41	7	0.829268292682927	0.170731707317073	0.170731707317073
RMAC00028	229802	C	T	MQ;alleleBias	81	14	0.827160493827161	0.172839506172839	0.172839506172839
RMAC00028	269828	C	T	Q20;MQ;QD;alleleBias	61	6	0.901639344262295	0.0983606557377049	0.0983606557377049
RMAC00029	996	G	T	MQ	18	7	0.611111111111111	0.388888888888889	0.388888888888889
RMAC00029	1059	C	G	MQ	21	6	0.714285714285714	0.285714285714286	0.285714285714286
RMAC00029	1354	G	A	PASS	10	6	0.4	0.6	0.4
RMAC00029	1387	C	G	PASS	13	6	0.538461538461538	0.461538461538462	0.461538461538462
RMAC00029	1923	A	G	PASS	15	6	0.6	0.4	0.4
RMAC00029	3071	A	G	MQ	21	9	0.571428571428571	0.428571428571429	0.428571428571429
RMAC00029	5475	A	G	PASS	20	10	0.5	0.5	0.5
RMAC00029	5955	G	T	MQ	23	8	0.652173913043478	0.347826086956522	0.347826086956522
RMAC00029	6575	T	G	MQ	20	7	0.65	0.35	0.35
RMAC00029	7401	C	T	PASS	26	12	0.538461538461538	0.461538461538462	0.461538461538462
RMAC00029	7480	T	A	PASS	26	11	0.576923076923077	0.423076923076923	0.423076923076923
RMAC00029	7575	C	A	PASS	18	9	0.5	0.5	0.5
RMAC00029	8298	A	C	MQ	28	14	0.5	0.5	0.5
RMAC00029	8847	G	A	MQ	23	14	0.391304347826087	0.608695652173913	0.391304347826087
RMAC00029	9052	G	T	PASS	25	15	0.4	0.6	0.4
RMAC00029	9710	A	G	MQ	39	25	0.358974358974359	0.641025641025641	0.358974358974359
RMAC00029	9902	A	C	PASS	32	13	0.59375	0.40625	0.40625
RMAC00029	9954	T	C	PASS	26	11	0.576923076923077	0.423076923076923	0.423076923076923
RMAC00029	11523	C	A	PASS	34	17	0.5	0.5	0.5
RMAC00029	12190	T	G	MQ	44	24	0.454545454545455	0.545454545454545	0.454545454545455
RMAC00029	12331	C	T	PASS	37	20	0.459459459459459	0.540540540540541	0.459459459459459
RMAC00029	12931	A	G	PASS	41	22	0.463414634146341	0.536585365853659	0.463414634146341
RMAC00029	13072	G	T	PASS	37	19	0.486486486486487	0.513513513513513	0.486486486486487
RMAC00029	14012	T	C	PASS	40	12	0.7	0.3	0.3
RMAC00029	14046	G	A	MQ	46	19	0.58695652173913	0.41304347826087	0.41304347826087
RMAC00029	16203	T	C	PASS	28	19	0.321428571428571	0.678571428571429	0.321428571428571
RMAC00029	16362	T	A	PASS	46	19	0.58695652173913	0.41304347826087	0.41304347826087
RMAC00029	17704	G	C	PASS	43	11	0.744186046511628	0.255813953488372	0.255813953488372
RMAC00029	18989	G	T	MQ	35	17	0.514285714285714	0.485714285714286	0.485714285714286
RMAC00029	22114	C	T	MQ	46	19	0.58695652173913	0.41304347826087	0.41304347826087
RMAC00029	22151	A	C	MQ	55	27	0.509090909090909	0.490909090909091	0.490909090909091
RMAC00029	23956	T	C	MQ	46	20	0.565217391304348	0.434782608695652	0.434782608695652
RMAC00029	24782	G	A	PASS	57	19	0.666666666666667	0.333333333333333	0.333333333333333
RMAC00029	25075	C	G	PASS	54	32	0.407407407407407	0.592592592592593	0.407407407407407
RMAC00029	25171	G	A	MQ	56	29	0.482142857142857	0.517857142857143	0.482142857142857
RMAC00029	26788	T	C	PASS	50	31	0.38	0.62	0.38
RMAC00029	31401	T	C	PASS	45	30	0.333333333333333	0.666666666666667	0.333333333333333
RMAC00029	32392	T	A	MQ	51	17	0.666666666666667	0.333333333333333	0.333333333333333
RMAC00029	32569	A	G	MQ	50	23	0.54	0.46	0.46
RMAC00029	33563	T	C	MQ	46	19	0.58695652173913	0.41304347826087	0.41304347826087
RMAC00029	33606	G	A	MQ	46	19	0.58695652173913	0.41304347826087	0.41304347826087
RMAC00029	34213	C	A	MQ	44	18	0.590909090909091	0.409090909090909	0.409090909090909
RMAC00029	34735	G	C	PASS	41	15	0.634146341463415	0.365853658536585	0.365853658536585
RMAC00029	36772	C	A	MQ	40	28	0.3	0.7	0.3
RMAC00029	38316	T	C	PASS	43	17	0.604651162790698	0.395348837209302	0.395348837209302
RMAC00029	40718	T	G	MQ	30	22	0.266666666666667	0.733333333333333	0.266666666666667
RMAC00029	40784	G	A	PASS	47	26	0.446808510638298	0.553191489361702	0.446808510638298
RMAC00029	43214	A	G	MQ	38	17	0.552631578947368	0.447368421052632	0.447368421052632
RMAC00029	44756	T	C	MQ	30	17	0.433333333333333	0.566666666666667	0.433333333333333
RMAC00029	46955	A	G	MQ	50	26	0.48	0.52	0.48
RMAC00029	47717	A	G	PASS	55	25	0.545454545454545	0.454545454545455	0.454545454545455
RMAC00029	48674	G	A	MQ	57	37	0.350877192982456	0.649122807017544	0.350877192982456
RMAC00029	51509	G	A	PASS	48	23	0.520833333333333	0.479166666666667	0.479166666666667
RMAC00029	51536	G	A	alleleBias	52	6	0.884615384615385	0.115384615384615	0.115384615384615
RMAC00029	52280	A	G	MQ	34	22	0.352941176470588	0.647058823529412	0.352941176470588
RMAC00029	53810	C	T	PASS	36	17	0.527777777777778	0.472222222222222	0.472222222222222
RMAC00029	54002	T	A	SC;MQ	41	14	0.658536585365854	0.341463414634146	0.341463414634146
RMAC00029	54442	G	A	PASS	38	22	0.421052631578947	0.578947368421053	0.421052631578947
RMAC00029	54912	G	C	MQ	36	19	0.472222222222222	0.527777777777778	0.472222222222222
RMAC00029	55076	A	G	PASS	40	16	0.6	0.4	0.4
RMAC00029	55122	A	G	PASS	45	15	0.666666666666667	0.333333333333333	0.333333333333333
RMAC00029	55770	T	C	PASS	39	24	0.384615384615385	0.615384615384615	0.384615384615385
RMAC00029	55964	C	T	MQ	30	15	0.5	0.5	0.5
RMAC00029	56035	T	C	PASS	40	19	0.525	0.475	0.475
RMAC00029	57213	A	T	PASS	29	14	0.517241379310345	0.482758620689655	0.482758620689655
RMAC00029	57679	G	C	PASS	31	19	0.387096774193548	0.612903225806452	0.387096774193548
RMAC00029	59063	A	C	MQ	26	18	0.307692307692308	0.692307692307692	0.307692307692308
RMAC00029	59734	G	A	PASS	31	13	0.580645161290323	0.419354838709677	0.419354838709677
RMAC00029	60777	T	A	PASS	27	15	0.444444444444444	0.555555555555556	0.444444444444444
RMAC00029	61689	A	G	MQ	14	9	0.357142857142857	0.642857142857143	0.357142857142857
RMAC00029	64384	A	T	PASS	40	17	0.575	0.425	0.425
RMAC00029	68433	C	G	PASS	41	16	0.609756097560976	0.390243902439024	0.390243902439024
RMAC00029	69985	G	T	PASS	37	14	0.621621621621622	0.378378378378378	0.378378378378378
RMAC00029	70134	T	C	PASS	27	19	0.296296296296296	0.703703703703704	0.296296296296296
RMAC00029	70718	G	T	MQ	33	14	0.575757575757576	0.424242424242424	0.424242424242424
RMAC00029	71096	A	T	MQ	34	19	0.441176470588235	0.558823529411765	0.441176470588235
RMAC00029	71659	T	A	PASS	24	14	0.416666666666667	0.583333333333333	0.416666666666667
RMAC00029	72849	T	C	PASS	21	11	0.476190476190476	0.523809523809524	0.476190476190476
RMAC00029	72905	C	A	MQ	27	14	0.481481481481481	0.518518518518518	0.481481481481481
RMAC00029	78487	A	G	MQ	39	16	0.58974358974359	0.41025641025641	0.41025641025641
RMAC00029	80002	C	T	MQ	27	16	0.407407407407407	0.592592592592593	0.407407407407407
RMAC00029	81092	C	T	MQ	34	23	0.323529411764706	0.676470588235294	0.323529411764706
RMAC00029	81592	T	C	PASS	40	16	0.6	0.4	0.4
RMAC00029	82729	G	A	MQ	44	16	0.636363636363636	0.363636363636364	0.363636363636364
RMAC00029	82959	C	A	MQ	30	20	0.333333333333333	0.666666666666667	0.333333333333333
RMAC00029	84129	G	T	MQ	38	17	0.552631578947368	0.447368421052632	0.447368421052632
RMAC00029	84945	A	C	MQ	45	22	0.511111111111111	0.488888888888889	0.488888888888889
RMAC00029	90616	C	T	PASS	30	18	0.4	0.6	0.4
RMAC00029	90745	G	A	MQ	38	17	0.552631578947368	0.447368421052632	0.447368421052632
RMAC00029	90758	G	T	MQ	38	18	0.526315789473684	0.473684210526316	0.473684210526316
RMAC00029	90836	C	T	MQ	28	12	0.571428571428571	0.428571428571429	0.428571428571429
RMAC00029	90887	C	T	MQ	23	7	0.695652173913043	0.304347826086957	0.304347826086957
RMAC00029	90910	G	A	MQ	20	7	0.65	0.35	0.35
RMAC00029	90925	T	C	MQ	23	8	0.652173913043478	0.347826086956522	0.347826086956522
RMAC00029	91063	T	C	MQ	26	13	0.5	0.5	0.5
RMAC00029	91525	A	T	PASS	39	25	0.358974358974359	0.641025641025641	0.358974358974359
RMAC00029	92023	A	T	MQ	26	18	0.307692307692308	0.692307692307692	0.307692307692308
RMAC00029	92086	A	G	MQ	32	21	0.34375	0.65625	0.34375
RMAC00029	92138	G	T	MQ	30	17	0.433333333333333	0.566666666666667	0.433333333333333
RMAC00029	93006	C	G	PASS	26	14	0.461538461538462	0.538461538461538	0.461538461538462
RMAC00029	95461	C	G	MQ	22	10	0.545454545454545	0.454545454545455	0.454545454545455
RMAC00029	97431	G	T	MQ	30	20	0.333333333333333	0.666666666666667	0.333333333333333
RMAC00029	128661	G	A	MQ;alleleBias	45	5	0.888888888888889	0.111111111111111	0.111111111111111
RMAC00029	177840	C	T	alleleBias	72	9	0.875	0.125	0.125
RMAC00029	244405	G	A	alleleBias	46	7	0.847826086956522	0.152173913043478	0.152173913043478
RMAC00029	271686	A	G	PASS	30	9	0.7	0.3	0.3
RMAC00029	273421	G	A	PASS	57	30	0.473684210526316	0.526315789473684	0.473684210526316
RMAC00029	275181	T	C	PASS	42	19	0.547619047619048	0.452380952380952	0.452380952380952
RMAC00029	277228	T	C	PASS	50	29	0.42	0.58	0.42
RMAC00029	277703	A	G	PASS	50	23	0.54	0.46	0.46
RMAC00029	280441	C	T	MQ	26	6	0.769230769230769	0.230769230769231	0.230769230769231
RMAC00029	281174	A	T	SC	29	9	0.689655172413793	0.310344827586207	0.310344827586207
RMAC00029	281647	C	T	PASS	36	18	0.5	0.5	0.5
RMAC00029	282071	C	G	PASS	38	13	0.657894736842105	0.342105263157895	0.342105263157895
RMAC00029	285332	G	T	MQ	49	24	0.510204081632653	0.489795918367347	0.489795918367347
RMAC00029	286169	G	T	PASS	39	20	0.487179487179487	0.512820512820513	0.487179487179487
RMAC00029	287616	C	G	MQ	62	25	0.596774193548387	0.403225806451613	0.403225806451613
RMAC00029	290509	T	C	MQ	50	28	0.44	0.56	0.44
RMAC00029	291333	C	T	MQ	48	19	0.604166666666667	0.395833333333333	0.395833333333333
RMAC00029	293810	T	C	PASS	46	33	0.282608695652174	0.717391304347826	0.282608695652174
RMAC00029	294982	A	G	MQ	39	24	0.384615384615385	0.615384615384615	0.384615384615385
RMAC00029	295124	C	T	MQ	50	27	0.46	0.54	0.46
RMAC00030	115061	C	T	alleleBias	68	10	0.852941176470588	0.147058823529412	0.147058823529412
RMAC00030	178164	A	G	PASS	36	14	0.611111111111111	0.388888888888889	0.388888888888889
RMAC00030	210896	C	T	alleleBias	52	9	0.826923076923077	0.173076923076923	0.173076923076923
RMAC00031	14347	G	A	Q20;QD;alleleBias	64	6	0.90625	0.09375	0.09375
RMAC00031	26603	C	T	MQ;alleleBias	55	6	0.890909090909091	0.109090909090909	0.109090909090909
RMAC00031	106046	C	T	MQ;alleleBias	43	7	0.837209302325581	0.162790697674419	0.162790697674419
RMAC00031	108971	C	T	MQ;alleleBias	92	10	0.891304347826087	0.108695652173913	0.108695652173913
RMAC00031	114137	C	T	MQ;alleleBias	49	10	0.795918367346939	0.204081632653061	0.204081632653061
RMAC00031	189119	G	A	MQ	78	50	0.358974358974359	0.641025641025641	0.358974358974359
RMAC00031	209810	A	G	MQ	33	15	0.545454545454545	0.454545454545455	0.454545454545455
RMAC00031	259107	G	A	SC;MQ;alleleBias	49	9	0.816326530612245	0.183673469387755	0.183673469387755
RMAC00032	8012	C	T	alleleBias	44	9	0.795454545454545	0.204545454545455	0.204545454545455
RMAC00032	57770	C	T	alleleBias	35	5	0.857142857142857	0.142857142857143	0.142857142857143
RMAC00032	65475	C	T	MQ;alleleBias	62	7	0.887096774193548	0.112903225806452	0.112903225806452
RMAC00032	74897	C	T	MQ	60	38	0.366666666666667	0.633333333333333	0.366666666666667
RMAC00032	107951	T	C	alleleBias	88	12	0.863636363636364	0.136363636363636	0.136363636363636
RMAC00032	117062	C	T	SC;MQ;alleleBias	57	10	0.824561403508772	0.175438596491228	0.175438596491228
RMAC00032	184619	T	A	MQ	31	9	0.709677419354839	0.290322580645161	0.290322580645161
RMAC00032	197948	G	A	MQ	35	19	0.457142857142857	0.542857142857143	0.457142857142857
RMAC00032	217133	T	A	alleleBias	34	5	0.852941176470588	0.147058823529412	0.147058823529412
RMAC00032	248892	C	T	alleleBias	51	10	0.803921568627451	0.196078431372549	0.196078431372549
RMAC00033	57564	T	C	PASS	19	13	0.315789473684211	0.684210526315789	0.315789473684211
RMAC00033	88114	T	C	PASS	38	14	0.631578947368421	0.368421052631579	0.368421052631579
RMAC00033	93372	G	A	Q20;MQ;QD;alleleBias	52	5	0.903846153846154	0.0961538461538462	0.0961538461538462
RMAC00033	134304	C	T	MQ;alleleBias	60	8	0.866666666666667	0.133333333333333	0.133333333333333
RMAC00033	141344	G	A	MQ;alleleBias	78	8	0.897435897435897	0.102564102564103	0.102564102564103
RMAC00033	149859	C	T	alleleBias	40	5	0.875	0.125	0.125
RMAC00033	252381	G	A	Q20;QD;alleleBias	60	6	0.9	0.1	0.1
RMAC00033	257105	C	T	MQ;alleleBias	72	12	0.833333333333333	0.166666666666667	0.166666666666667
RMAC00034	61153	A	G	MQ	37	20	0.459459459459459	0.540540540540541	0.459459459459459
RMAC00034	62785	C	A	PASS	24	17	0.291666666666667	0.708333333333333	0.291666666666667
RMAC00034	64308	G	C	PASS	23	14	0.391304347826087	0.608695652173913	0.391304347826087
RMAC00034	66313	T	C	PASS	35	14	0.6	0.4	0.4
RMAC00034	66870	C	T	MQ	32	22	0.3125	0.6875	0.3125
RMAC00034	67138	G	A	MQ	25	19	0.24	0.76	0.24
RMAC00034	67278	A	G	PASS	23	11	0.521739130434783	0.478260869565217	0.478260869565217
RMAC00034	67389	A	T	PASS	25	15	0.4	0.6	0.4
RMAC00034	69336	A	G	MQ	29	10	0.655172413793103	0.344827586206897	0.344827586206897
RMAC00034	71609	T	C	PASS	38	25	0.342105263157895	0.657894736842105	0.342105263157895
RMAC00034	73470	T	A	PASS	35	26	0.257142857142857	0.742857142857143	0.257142857142857
RMAC00034	73817	G	A	MQ	48	21	0.5625	0.4375	0.4375
RMAC00034	74855	C	T	PASS	44	17	0.613636363636364	0.386363636363636	0.386363636363636
RMAC00034	82879	A	G	MQ	33	15	0.545454545454545	0.454545454545455	0.454545454545455
RMAC00034	82955	A	C	MQ	33	14	0.575757575757576	0.424242424242424	0.424242424242424
RMAC00034	82995	C	T	MQ	30	13	0.566666666666667	0.433333333333333	0.433333333333333
RMAC00034	83106	C	T	PASS	51	20	0.607843137254902	0.392156862745098	0.392156862745098
RMAC00034	83295	T	C	PASS	30	15	0.5	0.5	0.5
RMAC00034	83726	C	T	PASS	21	12	0.428571428571429	0.571428571428571	0.428571428571429
RMAC00034	84618	C	T	PASS	36	15	0.583333333333333	0.416666666666667	0.416666666666667
RMAC00034	90779	T	C	MQ	26	13	0.5	0.5	0.5
RMAC00034	91599	T	C	MQ	40	13	0.675	0.325	0.325
RMAC00034	92509	A	G	PASS	30	16	0.466666666666667	0.533333333333333	0.466666666666667
RMAC00034	92740	A	T	MQ	33	26	0.212121212121212	0.787878787878788	0.212121212121212
RMAC00034	92766	G	A	MQ	29	22	0.241379310344828	0.758620689655172	0.241379310344828
RMAC00034	92823	C	A	MQ	24	16	0.333333333333333	0.666666666666667	0.333333333333333
RMAC00034	92835	A	T	MQ	23	15	0.347826086956522	0.652173913043478	0.347826086956522
RMAC00034	95423	A	G	PASS	25	7	0.72	0.28	0.28
RMAC00034	95678	A	C	PASS	29	9	0.689655172413793	0.310344827586207	0.310344827586207
RMAC00034	95837	G	A	PASS	21	7	0.666666666666667	0.333333333333333	0.333333333333333
RMAC00034	95941	C	T	PASS	32	7	0.78125	0.21875	0.21875
RMAC00034	97843	C	T	PASS	35	12	0.657142857142857	0.342857142857143	0.342857142857143
RMAC00034	99426	G	A	MQ;alleleBias	34	6	0.823529411764706	0.176470588235294	0.176470588235294
RMAC00034	101602	C	G	alleleBias	41	8	0.804878048780488	0.195121951219512	0.195121951219512
RMAC00034	102500	G	A	PASS	40	9	0.775	0.225	0.225
RMAC00034	107040	G	T	MQ	32	24	0.25	0.75	0.25
RMAC00034	107601	G	A	MQ;alleleBias	39	6	0.846153846153846	0.153846153846154	0.153846153846154
RMAC00034	110354	C	T	PASS	50	17	0.66	0.34	0.34
RMAC00034	114606	A	G	PASS	49	38	0.224489795918367	0.775510204081633	0.224489795918367
RMAC00034	114633	G	T	PASS	45	36	0.2	0.8	0.2
RMAC00034	116159	A	G	PASS	43	14	0.674418604651163	0.325581395348837	0.325581395348837
RMAC00034	117425	G	A	PASS	48	12	0.75	0.25	0.25
RMAC00034	118665	A	C	MQ	40	16	0.6	0.4	0.4
RMAC00034	122383	G	T	PASS	53	37	0.30188679245283	0.69811320754717	0.30188679245283
RMAC00034	122412	A	T	PASS	43	30	0.302325581395349	0.697674418604651	0.302325581395349
RMAC00034	127949	T	A	MQ	45	27	0.4	0.6	0.4
RMAC00034	128778	C	A	PASS	30	19	0.366666666666667	0.633333333333333	0.366666666666667
RMAC00034	135608	C	T	MQ	42	17	0.595238095238095	0.404761904761905	0.404761904761905
RMAC00034	135769	G	C	MQ	32	18	0.4375	0.5625	0.4375
RMAC00034	137902	C	A	MQ	23	14	0.391304347826087	0.608695652173913	0.391304347826087
RMAC00034	138175	C	A	PASS	23	16	0.304347826086957	0.695652173913043	0.304347826086957
RMAC00034	139127	C	T	MQ	25	11	0.56	0.44	0.44
RMAC00034	140862	A	C	MQ	49	33	0.326530612244898	0.673469387755102	0.326530612244898
RMAC00034	143815	A	G	MQ	17	6	0.647058823529412	0.352941176470588	0.352941176470588
RMAC00034	144402	C	T	MQ	23	8	0.652173913043478	0.347826086956522	0.347826086956522
RMAC00034	147599	C	T	PASS	44	17	0.613636363636364	0.386363636363636	0.386363636363636
RMAC00034	148084	T	A	PASS	31	10	0.67741935483871	0.32258064516129	0.32258064516129
RMAC00034	148235	T	C	MQ	21	14	0.333333333333333	0.666666666666667	0.333333333333333
RMAC00034	148383	A	G	MQ	41	13	0.682926829268293	0.317073170731707	0.317073170731707
RMAC00034	150725	A	T	MQ	14	7	0.5	0.5	0.5
RMAC00034	151206	A	G	PASS	32	13	0.59375	0.40625	0.40625
RMAC00034	156432	G	T	MQ	20	6	0.7	0.3	0.3
RMAC00034	158272	A	T	MQ	35	26	0.257142857142857	0.742857142857143	0.257142857142857
RMAC00034	161603	C	T	PASS	26	10	0.615384615384615	0.384615384615385	0.384615384615385
RMAC00034	161778	A	G	PASS	25	10	0.6	0.4	0.4
RMAC00034	162355	A	C	MQ	27	15	0.444444444444444	0.555555555555556	0.444444444444444
RMAC00034	162549	C	T	PASS	30	14	0.533333333333333	0.466666666666667	0.466666666666667
RMAC00034	162777	A	T	PASS	38	22	0.421052631578947	0.578947368421053	0.421052631578947
RMAC00034	164031	C	T	MQ	20	13	0.35	0.65	0.35
RMAC00034	164096	G	A	MQ	24	13	0.458333333333333	0.541666666666667	0.458333333333333
RMAC00034	164152	G	T	MQ	32	17	0.46875	0.53125	0.46875
RMAC00034	164511	T	A	MQ	39	20	0.487179487179487	0.512820512820513	0.487179487179487
RMAC00034	164570	T	C	PASS	43	23	0.465116279069767	0.534883720930233	0.465116279069767
RMAC00034	164874	C	T	PASS	43	21	0.511627906976744	0.488372093023256	0.488372093023256
RMAC00034	169556	T	C	PASS	40	19	0.525	0.475	0.475
RMAC00034	174919	C	T	PASS	75	30	0.6	0.4	0.4
RMAC00034	175216	G	A	MQ	44	14	0.681818181818182	0.318181818181818	0.318181818181818
RMAC00034	177559	C	G	PASS	76	36	0.526315789473684	0.473684210526316	0.473684210526316
RMAC00034	179431	G	T	MQ	105	59	0.438095238095238	0.561904761904762	0.438095238095238
RMAC00034	180278	C	T	MQ	65	30	0.538461538461538	0.461538461538462	0.461538461538462
RMAC00034	180881	G	A	Q20;MQ;QD;alleleBias	64	6	0.90625	0.09375	0.09375
RMAC00034	183146	A	G	MQ	75	37	0.506666666666667	0.493333333333333	0.493333333333333
RMAC00034	184314	G	A	MQ	144	87	0.395833333333333	0.604166666666667	0.395833333333333
RMAC00034	184446	A	G	MQ	108	41	0.62037037037037	0.37962962962963	0.37962962962963
RMAC00034	184651	G	A	MQ	85	51	0.4	0.6	0.4
RMAC00034	187788	A	T	PASS	118	54	0.542372881355932	0.457627118644068	0.457627118644068
RMAC00034	188696	A	G	PASS	194	117	0.396907216494845	0.603092783505155	0.396907216494845
RMAC00034	192103	G	A	PASS	172	61	0.645348837209302	0.354651162790698	0.354651162790698
RMAC00034	192652	A	C	MQ	211	137	0.350710900473934	0.649289099526066	0.350710900473934
RMAC00034	194041	A	T	MQ	211	138	0.345971563981043	0.654028436018957	0.345971563981043
RMAC00034	254126	A	T	PASS	23	13	0.434782608695652	0.565217391304348	0.434782608695652
RMAC00034	282992	G	C	PASS	54	36	0.333333333333333	0.666666666666667	0.333333333333333
RMAC00034	283133	T	C	PASS	46	31	0.326086956521739	0.673913043478261	0.326086956521739
RMAC00034	283242	A	G	MQ	43	24	0.441860465116279	0.558139534883721	0.441860465116279
RMAC00034	283593	C	T	MQ	62	15	0.758064516129032	0.241935483870968	0.241935483870968
RMAC00034	283686	A	G	MQ	60	18	0.7	0.3	0.3
RMAC00034	283731	C	A	alleleBias	68	16	0.764705882352941	0.235294117647059	0.235294117647059
RMAC00034	284702	T	G	MQ	52	35	0.326923076923077	0.673076923076923	0.326923076923077
RMAC00034	286312	G	A	PASS	70	44	0.371428571428571	0.628571428571429	0.371428571428571
RMAC00034	287831	G	A	PASS	40	27	0.325	0.675	0.325
RMAC00034	288724	A	T	MQ	55	21	0.618181818181818	0.381818181818182	0.381818181818182
RMAC00034	289075	C	T	MQ	62	22	0.645161290322581	0.354838709677419	0.354838709677419
RMAC00034	289240	T	C	PASS	52	19	0.634615384615385	0.365384615384615	0.365384615384615
RMAC00034	290717	C	T	PASS	46	16	0.652173913043478	0.347826086956522	0.347826086956522
RMAC00034	291602	A	T	MQ	45	26	0.422222222222222	0.577777777777778	0.422222222222222
RMAC00034	291629	C	T	MQ	41	28	0.317073170731707	0.682926829268293	0.317073170731707
RMAC00034	291705	T	C	PASS	41	25	0.390243902439024	0.609756097560976	0.390243902439024
RMAC00035	38987	A	C	PASS	29	17	0.413793103448276	0.586206896551724	0.413793103448276
RMAC00035	39832	T	A	MQ	22	9	0.590909090909091	0.409090909090909	0.409090909090909
RMAC00035	40791	T	C	MQ	33	15	0.545454545454545	0.454545454545455	0.454545454545455
RMAC00035	40866	C	A	MQ	25	14	0.44	0.56	0.44
RMAC00035	42235	C	G	PASS	31	12	0.612903225806452	0.387096774193548	0.387096774193548
RMAC00035	42779	A	T	PASS	48	30	0.375	0.625	0.375
RMAC00035	42975	G	A	PASS	45	20	0.555555555555556	0.444444444444444	0.444444444444444
RMAC00035	43082	C	T	PASS	41	23	0.439024390243902	0.560975609756098	0.439024390243902
RMAC00035	43097	G	A	MQ	31	18	0.419354838709677	0.580645161290323	0.419354838709677
RMAC00035	44095	C	T	PASS	28	12	0.571428571428571	0.428571428571429	0.428571428571429
RMAC00035	45342	T	C	MQ	46	27	0.41304347826087	0.58695652173913	0.41304347826087
RMAC00035	49680	G	A	PASS	24	12	0.5	0.5	0.5
RMAC00035	54000	C	G	MQ	26	15	0.423076923076923	0.576923076923077	0.423076923076923
RMAC00035	61266	C	T	PASS	37	17	0.540540540540541	0.459459459459459	0.459459459459459
RMAC00035	64563	A	C	MQ	30	15	0.5	0.5	0.5
RMAC00035	64671	C	A	MQ	24	11	0.541666666666667	0.458333333333333	0.458333333333333
RMAC00035	65868	A	G	MQ	37	24	0.351351351351351	0.648648648648649	0.351351351351351
RMAC00035	66882	C	T	PASS	30	9	0.7	0.3	0.3
RMAC00035	66943	A	G	PASS	34	21	0.382352941176471	0.617647058823529	0.382352941176471
RMAC00035	67363	G	A	MQ	30	10	0.666666666666667	0.333333333333333	0.333333333333333
RMAC00035	67421	G	A	MQ	38	19	0.5	0.5	0.5
RMAC00035	68251	A	G	PASS	23	7	0.695652173913043	0.304347826086957	0.304347826086957
RMAC00035	68445	A	G	PASS	20	10	0.5	0.5	0.5
RMAC00035	68481	G	T	PASS	17	8	0.529411764705882	0.470588235294118	0.470588235294118
RMAC00035	70704	G	T	PASS	33	20	0.393939393939394	0.606060606060606	0.393939393939394
RMAC00035	71269	C	T	PASS	26	7	0.730769230769231	0.269230769230769	0.269230769230769
RMAC00035	74240	A	G	MQ;alleleBias	36	6	0.833333333333333	0.166666666666667	0.166666666666667
RMAC00035	74365	T	A	PASS	29	17	0.413793103448276	0.586206896551724	0.413793103448276
RMAC00035	87141	G	A	MQ	42	10	0.761904761904762	0.238095238095238	0.238095238095238
RMAC00035	88561	T	G	PASS	37	14	0.621621621621622	0.378378378378378	0.378378378378378
RMAC00035	92768	A	T	PASS	29	16	0.448275862068966	0.551724137931034	0.448275862068966
RMAC00035	98702	C	T	MQ	34	13	0.617647058823529	0.382352941176471	0.382352941176471
RMAC00035	98899	A	G	MQ	27	20	0.259259259259259	0.740740740740741	0.259259259259259
RMAC00035	99082	C	T	PASS	30	10	0.666666666666667	0.333333333333333	0.333333333333333
RMAC00035	99316	C	G	MQ	16	10	0.375	0.625	0.375
RMAC00035	99392	G	A	MQ	16	13	0.1875	0.8125	0.1875
RMAC00035	99758	A	T	MQ	19	14	0.263157894736842	0.736842105263158	0.263157894736842
RMAC00035	99888	A	G	MQ	27	11	0.592592592592593	0.407407407407407	0.407407407407407
RMAC00035	100038	T	C	PASS	30	17	0.433333333333333	0.566666666666667	0.433333333333333
RMAC00035	100562	T	C	PASS	24	9	0.625	0.375	0.375
RMAC00035	100837	C	T	PASS	27	8	0.703703703703704	0.296296296296296	0.296296296296296
RMAC00035	100942	G	T	PASS	24	7	0.708333333333333	0.291666666666667	0.291666666666667
RMAC00035	101341	A	G	PASS	16	8	0.5	0.5	0.5
RMAC00035	102198	G	A	PASS	22	9	0.590909090909091	0.409090909090909	0.409090909090909
RMAC00035	102239	T	G	PASS	25	10	0.6	0.4	0.4
RMAC00035	102505	C	T	MQ	24	15	0.375	0.625	0.375
RMAC00035	102962	A	T	PASS	31	16	0.483870967741935	0.516129032258065	0.483870967741935
RMAC00035	103032	A	C	PASS	35	21	0.4	0.6	0.4
RMAC00035	103143	A	G	PASS	31	18	0.419354838709677	0.580645161290323	0.419354838709677
RMAC00035	103325	C	T	PASS	25	13	0.48	0.52	0.48
RMAC00035	103646	C	T	MQ	30	21	0.3	0.7	0.3
RMAC00035	104124	A	T	PASS	28	19	0.321428571428571	0.678571428571429	0.321428571428571
RMAC00035	104696	T	G	MQ	37	19	0.486486486486487	0.513513513513513	0.486486486486487
RMAC00035	104840	A	G	PASS	34	22	0.352941176470588	0.647058823529412	0.352941176470588
RMAC00035	105629	A	G	MQ	19	11	0.421052631578947	0.578947368421053	0.421052631578947
RMAC00035	105727	C	A	MQ	16	6	0.625	0.375	0.375
RMAC00035	105745	T	C	MQ	16	6	0.625	0.375	0.375
RMAC00035	105860	C	G	MQ	23	14	0.391304347826087	0.608695652173913	0.391304347826087
RMAC00035	105984	T	C	MQ	19	6	0.684210526315789	0.315789473684211	0.315789473684211
RMAC00035	105996	A	C	MQ	18	8	0.555555555555556	0.444444444444444	0.444444444444444
RMAC00035	106022	T	A	MQ	25	11	0.56	0.44	0.44
RMAC00035	106090	C	T	MQ	34	22	0.352941176470588	0.647058823529412	0.352941176470588
RMAC00035	106123	G	A	PASS	40	28	0.3	0.7	0.3
RMAC00035	106182	G	A	MQ	45	29	0.355555555555556	0.644444444444444	0.355555555555556
RMAC00035	106223	T	C	MQ	42	25	0.404761904761905	0.595238095238095	0.404761904761905
RMAC00035	106289	A	T	MQ	47	28	0.404255319148936	0.595744680851064	0.404255319148936
RMAC00035	106617	T	C	MQ	33	18	0.454545454545455	0.545454545454545	0.454545454545455
RMAC00035	106735	G	A	MQ	22	9	0.590909090909091	0.409090909090909	0.409090909090909
RMAC00035	106755	G	A	MQ	21	9	0.571428571428571	0.428571428571429	0.428571428571429
RMAC00035	106773	C	T	MQ	26	11	0.576923076923077	0.423076923076923	0.423076923076923
RMAC00035	106817	C	T	MQ	35	19	0.457142857142857	0.542857142857143	0.457142857142857
RMAC00035	106891	A	T	MQ	33	19	0.424242424242424	0.575757575757576	0.424242424242424
RMAC00035	107265	A	G	PASS	44	29	0.340909090909091	0.659090909090909	0.340909090909091
RMAC00035	107390	A	G	PASS	32	15	0.53125	0.46875	0.46875
RMAC00035	107844	A	G	PASS	28	18	0.357142857142857	0.642857142857143	0.357142857142857
RMAC00035	108048	A	G	SC;MQ	40	25	0.375	0.625	0.375
RMAC00035	108350	T	C	MQ	46	22	0.521739130434783	0.478260869565217	0.478260869565217
RMAC00035	109214	A	C	MQ	32	20	0.375	0.625	0.375
RMAC00035	109566	A	G	MQ	24	14	0.416666666666667	0.583333333333333	0.416666666666667
RMAC00035	109614	A	T	PASS	29	14	0.517241379310345	0.482758620689655	0.482758620689655
RMAC00035	109684	C	A	PASS	31	12	0.612903225806452	0.387096774193548	0.387096774193548
RMAC00035	109738	C	G	MQ	27	9	0.666666666666667	0.333333333333333	0.333333333333333
RMAC00035	109765	G	T	PASS	28	8	0.714285714285714	0.285714285714286	0.285714285714286
RMAC00035	109802	G	T	MQ	31	11	0.645161290322581	0.354838709677419	0.354838709677419
RMAC00035	109906	T	G	PASS	47	21	0.553191489361702	0.446808510638298	0.446808510638298
RMAC00035	110008	C	T	PASS	36	20	0.444444444444444	0.555555555555556	0.444444444444444
RMAC00035	110161	A	G	MQ	48	21	0.5625	0.4375	0.4375
RMAC00035	110234	G	A	MQ	56	23	0.589285714285714	0.410714285714286	0.410714285714286
RMAC00035	110412	A	G	PASS	57	23	0.596491228070175	0.403508771929825	0.403508771929825
RMAC00035	110633	G	A	MQ	41	21	0.48780487804878	0.51219512195122	0.48780487804878
RMAC00035	110888	A	G	MQ	30	18	0.4	0.6	0.4
RMAC00035	111173	C	T	MQ	32	16	0.5	0.5	0.5
RMAC00035	111257	A	T	PASS	35	14	0.6	0.4	0.4
RMAC00035	111354	C	T	MQ	29	12	0.586206896551724	0.413793103448276	0.413793103448276
RMAC00035	111385	A	G	MQ	27	12	0.555555555555556	0.444444444444444	0.444444444444444
RMAC00035	111415	T	G	MQ	24	12	0.5	0.5	0.5
RMAC00035	111827	G	T	PASS	37	19	0.486486486486487	0.513513513513513	0.486486486486487
RMAC00035	113512	A	G	MQ	33	15	0.545454545454545	0.454545454545455	0.454545454545455
RMAC00035	113663	A	G	PASS	33	15	0.545454545454545	0.454545454545455	0.454545454545455
RMAC00035	113795	G	A	PASS	37	20	0.459459459459459	0.540540540540541	0.459459459459459
RMAC00035	114004	T	G	MQ	26	7	0.730769230769231	0.269230769230769	0.269230769230769
RMAC00035	114359	T	G	MQ	28	13	0.535714285714286	0.464285714285714	0.464285714285714
RMAC00035	114422	A	G	MQ	30	13	0.566666666666667	0.433333333333333	0.433333333333333
RMAC00035	114473	G	C	MQ	42	22	0.476190476190476	0.523809523809524	0.476190476190476
RMAC00035	114496	T	A	PASS	37	18	0.513513513513513	0.486486486486487	0.486486486486487
RMAC00035	114867	A	G	MQ	42	22	0.476190476190476	0.523809523809524	0.476190476190476
RMAC00035	114878	T	G	MQ	38	19	0.5	0.5	0.5
RMAC00035	115019	C	T	PASS	45	24	0.466666666666667	0.533333333333333	0.466666666666667
RMAC00035	115681	C	T	PASS	32	15	0.53125	0.46875	0.46875
RMAC00035	115744	T	C	MQ	30	15	0.5	0.5	0.5
RMAC00035	116393	C	T	PASS	39	20	0.487179487179487	0.512820512820513	0.487179487179487
RMAC00035	120149	C	T	MQ	19	10	0.473684210526316	0.526315789473684	0.473684210526316
RMAC00035	123301	T	G	PASS	20	10	0.5	0.5	0.5
RMAC00035	126120	A	C	MQ	33	18	0.454545454545455	0.545454545454545	0.454545454545455
RMAC00035	126484	T	C	MQ	25	12	0.52	0.48	0.48
RMAC00035	126524	A	T	MQ	22	11	0.5	0.5	0.5
RMAC00035	126557	G	T	MQ	25	17	0.32	0.68	0.32
RMAC00035	129846	G	C	MQ	22	12	0.454545454545455	0.545454545454545	0.454545454545455
RMAC00035	130215	C	T	PASS	25	14	0.44	0.56	0.44
RMAC00035	130324	G	T	MQ	25	17	0.32	0.68	0.32
RMAC00035	132155	C	T	MQ	18	10	0.444444444444444	0.555555555555556	0.444444444444444
RMAC00035	134723	A	G	MQ	16	11	0.3125	0.6875	0.3125
RMAC00035	136093	A	T	MQ	25	7	0.72	0.28	0.28
RMAC00035	139688	A	G	PASS	24	16	0.333333333333333	0.666666666666667	0.333333333333333
RMAC00035	142975	A	T	MQ	25	15	0.4	0.6	0.4
RMAC00035	143034	G	A	MQ	28	17	0.392857142857143	0.607142857142857	0.392857142857143
RMAC00035	143374	A	C	PASS	28	17	0.392857142857143	0.607142857142857	0.392857142857143
RMAC00035	145353	C	T	MQ	29	18	0.379310344827586	0.620689655172414	0.379310344827586
RMAC00035	147727	T	C	PASS	30	20	0.333333333333333	0.666666666666667	0.333333333333333
RMAC00035	149441	G	T	MQ	29	16	0.448275862068966	0.551724137931034	0.448275862068966
RMAC00035	153801	A	T	MQ	26	18	0.307692307692308	0.692307692307692	0.307692307692308
RMAC00035	155394	G	A	PASS	34	21	0.382352941176471	0.617647058823529	0.382352941176471
RMAC00035	161905	C	A	MQ	39	33	0.153846153846154	0.846153846153846	0.153846153846154
RMAC00035	163686	A	G	PASS	39	33	0.153846153846154	0.846153846153846	0.153846153846154
RMAC00035	165724	A	G	MQ	30	24	0.2	0.8	0.2
RMAC00035	166303	T	C	MQ	28	15	0.464285714285714	0.535714285714286	0.464285714285714
RMAC00035	166472	A	C	MQ	29	19	0.344827586206897	0.655172413793103	0.344827586206897
RMAC00035	166490	T	G	MQ	28	21	0.25	0.75	0.25
RMAC00035	184441	C	T	MQ	24	5	0.791666666666667	0.208333333333333	0.208333333333333
RMAC00035	235028	A	C	MQ	34	17	0.5	0.5	0.5
RMAC00035	237507	G	T	PASS	30	12	0.6	0.4	0.4
RMAC00035	239864	C	T	PASS	28	11	0.607142857142857	0.392857142857143	0.392857142857143
RMAC00035	244842	T	G	PASS	32	16	0.5	0.5	0.5
RMAC00035	250282	G	C	PASS	40	20	0.5	0.5	0.5
RMAC00035	257546	G	T	PASS	44	25	0.431818181818182	0.568181818181818	0.431818181818182
RMAC00035	257757	T	G	PASS	45	24	0.466666666666667	0.533333333333333	0.466666666666667
RMAC00035	257861	G	A	MQ	56	26	0.535714285714286	0.464285714285714	0.464285714285714
RMAC00035	258408	A	C	PASS	29	16	0.448275862068966	0.551724137931034	0.448275862068966
RMAC00035	261575	T	C	MQ	51	17	0.666666666666667	0.333333333333333	0.333333333333333
RMAC00035	261822	C	T	PASS	49	24	0.510204081632653	0.489795918367347	0.489795918367347
RMAC00035	262111	G	T	PASS	36	15	0.583333333333333	0.416666666666667	0.416666666666667
RMAC00035	262725	C	T	PASS	43	22	0.488372093023256	0.511627906976744	0.488372093023256
RMAC00035	263499	T	A	MQ	39	23	0.41025641025641	0.58974358974359	0.41025641025641
RMAC00035	263747	A	T	MQ	54	28	0.481481481481481	0.518518518518518	0.481481481481481
RMAC00035	263831	A	G	MQ	52	33	0.365384615384615	0.634615384615385	0.365384615384615
RMAC00035	263974	C	T	MQ	55	33	0.4	0.6	0.4
RMAC00035	265578	G	C	MQ	31	21	0.32258064516129	0.67741935483871	0.32258064516129
RMAC00035	265807	G	A	PASS	51	26	0.490196078431373	0.509803921568627	0.490196078431373
RMAC00035	265861	C	T	PASS	48	25	0.479166666666667	0.520833333333333	0.479166666666667
RMAC00035	266131	G	T	MQ	53	26	0.509433962264151	0.490566037735849	0.490566037735849
RMAC00035	266240	G	A	PASS	55	35	0.363636363636364	0.636363636363636	0.363636363636364
RMAC00035	266322	C	T	PASS	57	38	0.333333333333333	0.666666666666667	0.333333333333333
RMAC00035	266459	G	C	PASS	52	38	0.269230769230769	0.730769230769231	0.269230769230769
RMAC00035	269530	A	C	MQ	27	18	0.333333333333333	0.666666666666667	0.333333333333333
RMAC00035	274165	A	T	MQ	51	33	0.352941176470588	0.647058823529412	0.352941176470588
RMAC00035	285687	T	C	PASS	46	15	0.673913043478261	0.326086956521739	0.326086956521739
RMAC00035	286184	G	A	MQ	31	17	0.451612903225806	0.548387096774194	0.451612903225806
RMAC00035	286710	T	C	MQ	43	15	0.651162790697674	0.348837209302326	0.348837209302326
RMAC00035	286776	T	C	PASS	36	16	0.555555555555556	0.444444444444444	0.444444444444444
RMAC00035	286956	C	T	MQ	31	17	0.451612903225806	0.548387096774194	0.451612903225806
RMAC00035	287009	T	C	PASS	26	12	0.538461538461538	0.461538461538462	0.461538461538462
RMAC00035	287157	G	T	PASS	25	8	0.68	0.32	0.32
RMAC00035	287690	A	G	MQ	27	11	0.592592592592593	0.407407407407407	0.407407407407407
RMAC00035	287801	T	A	PASS	29	12	0.586206896551724	0.413793103448276	0.413793103448276
RMAC00035	288783	C	T	PASS	39	11	0.717948717948718	0.282051282051282	0.282051282051282
RMAC00035	289149	A	G	PASS	22	6	0.727272727272727	0.272727272727273	0.272727272727273
RMAC00035	290067	C	T	PASS	33	11	0.666666666666667	0.333333333333333	0.333333333333333
RMAC00035	290668	A	C	PASS	20	7	0.65	0.35	0.35
RMAC00035	290744	T	A	PASS	24	9	0.625	0.375	0.375
RMAC00035	292925	T	C	PASS	18	8	0.555555555555556	0.444444444444444	0.444444444444444
RMAC00035	294244	C	T	MQ	20	12	0.4	0.6	0.4
RMAC00036	521	A	T	MQ	36	12	0.666666666666667	0.333333333333333	0.333333333333333
RMAC00036	565	A	G	MQ	34	8	0.764705882352941	0.235294117647059	0.235294117647059
RMAC00036	591	A	T	MQ	31	6	0.806451612903226	0.193548387096774	0.193548387096774
RMAC00036	728	G	A	MQ	29	9	0.689655172413793	0.310344827586207	0.310344827586207
RMAC00036	778	C	G	MQ	28	6	0.785714285714286	0.214285714285714	0.214285714285714
RMAC00036	793	T	G	MQ	33	8	0.757575757575758	0.242424242424242	0.242424242424242
RMAC00036	810	T	G	MQ	33	8	0.757575757575758	0.242424242424242	0.242424242424242
RMAC00036	1274	T	C	MQ	29	6	0.793103448275862	0.206896551724138	0.206896551724138
RMAC00036	1304	T	G	PASS	31	7	0.774193548387097	0.225806451612903	0.225806451612903
RMAC00036	1891	T	C	MQ	43	35	0.186046511627907	0.813953488372093	0.186046511627907
RMAC00036	1908	T	G	PASS	42	33	0.214285714285714	0.785714285714286	0.214285714285714
RMAC00036	2490	G	A	MQ	35	22	0.371428571428571	0.628571428571429	0.371428571428571
RMAC00036	3420	T	G	PASS	26	18	0.307692307692308	0.692307692307692	0.307692307692308
RMAC00036	3477	A	G	MQ	28	22	0.214285714285714	0.785714285714286	0.214285714285714
RMAC00036	3703	A	G	PASS	39	10	0.743589743589744	0.256410256410256	0.256410256410256
RMAC00036	3864	C	A	PASS	40	23	0.425	0.575	0.425
RMAC00036	4332	T	C	MQ	39	23	0.41025641025641	0.58974358974359	0.41025641025641
RMAC00036	4597	T	G	PASS	43	11	0.744186046511628	0.255813953488372	0.255813953488372
RMAC00036	4987	A	C	PASS	33	9	0.727272727272727	0.272727272727273	0.272727272727273
RMAC00036	6321	C	A	MQ	31	15	0.516129032258065	0.483870967741935	0.483870967741935
RMAC00036	6688	A	G	MQ	45	13	0.711111111111111	0.288888888888889	0.288888888888889
RMAC00036	6774	C	A	MQ	51	21	0.588235294117647	0.411764705882353	0.411764705882353
RMAC00036	7469	T	G	MQ	36	28	0.222222222222222	0.777777777777778	0.222222222222222
RMAC00036	8130	A	G	PASS	27	10	0.62962962962963	0.37037037037037	0.37037037037037
RMAC00036	8161	G	A	MQ	27	9	0.666666666666667	0.333333333333333	0.333333333333333
RMAC00036	8317	C	A	MQ	28	8	0.714285714285714	0.285714285714286	0.285714285714286
RMAC00036	8510	C	T	PASS	31	15	0.516129032258065	0.483870967741935	0.483870967741935
RMAC00036	8976	T	C	PASS	25	9	0.64	0.36	0.36
RMAC00036	10541	C	G	MQ	15	8	0.466666666666667	0.533333333333333	0.466666666666667
RMAC00036	14075	C	T	PASS	27	5	0.814814814814815	0.185185185185185	0.185185185185185
RMAC00036	16497	C	T	MQ	19	8	0.578947368421053	0.421052631578947	0.421052631578947
RMAC00036	18694	G	T	MQ	24	8	0.666666666666667	0.333333333333333	0.333333333333333
RMAC00036	18773	C	T	MQ	26	6	0.769230769230769	0.230769230769231	0.230769230769231
RMAC00036	18900	G	T	MQ	27	10	0.62962962962963	0.37037037037037	0.37037037037037
RMAC00036	19720	G	A	MQ	50	23	0.54	0.46	0.46
RMAC00036	20055	C	T	alleleBias	41	7	0.829268292682927	0.170731707317073	0.170731707317073
RMAC00036	20228	T	A	MQ	23	11	0.521739130434783	0.478260869565217	0.478260869565217
RMAC00036	21323	C	T	MQ	34	10	0.705882352941177	0.294117647058824	0.294117647058824
RMAC00036	23156	G	A	MQ	43	18	0.581395348837209	0.418604651162791	0.418604651162791
RMAC00036	25148	C	T	PASS	30	15	0.5	0.5	0.5
RMAC00036	26246	C	T	MQ	45	15	0.666666666666667	0.333333333333333	0.333333333333333
RMAC00036	29860	A	G	PASS	46	24	0.478260869565217	0.521739130434783	0.478260869565217
RMAC00036	29972	T	A	PASS	47	20	0.574468085106383	0.425531914893617	0.425531914893617
RMAC00036	29989	C	G	PASS	42	18	0.571428571428571	0.428571428571429	0.428571428571429
RMAC00036	30313	T	C	PASS	39	19	0.512820512820513	0.487179487179487	0.487179487179487
RMAC00036	44486	C	T	alleleBias	45	8	0.822222222222222	0.177777777777778	0.177777777777778
RMAC00036	49050	T	C	PASS	42	28	0.333333333333333	0.666666666666667	0.333333333333333
RMAC00036	49070	A	T	PASS	41	28	0.317073170731707	0.682926829268293	0.317073170731707
RMAC00036	49233	G	A	MQ	36	22	0.388888888888889	0.611111111111111	0.388888888888889
RMAC00036	50429	G	A	MQ	34	13	0.617647058823529	0.382352941176471	0.382352941176471
RMAC00036	51378	C	T	PASS	25	17	0.32	0.68	0.32
RMAC00036	51403	T	C	MQ	26	18	0.307692307692308	0.692307692307692	0.307692307692308
RMAC00036	51606	A	G	MQ	30	13	0.566666666666667	0.433333333333333	0.433333333333333
RMAC00036	51662	T	A	MQ	28	12	0.571428571428571	0.428571428571429	0.428571428571429
RMAC00036	52083	A	T	MQ	25	10	0.6	0.4	0.4
RMAC00036	52104	A	G	MQ	28	13	0.535714285714286	0.464285714285714	0.464285714285714
RMAC00036	52241	A	T	MQ	29	14	0.517241379310345	0.482758620689655	0.482758620689655
RMAC00036	52270	C	A	MQ	26	15	0.423076923076923	0.576923076923077	0.423076923076923
RMAC00036	52412	G	T	PASS	32	14	0.5625	0.4375	0.4375
RMAC00036	52822	G	A	PASS	34	18	0.470588235294118	0.529411764705882	0.470588235294118
RMAC00036	52884	A	G	MQ	39	24	0.384615384615385	0.615384615384615	0.384615384615385
RMAC00036	62139	G	T	PASS	20	10	0.5	0.5	0.5
RMAC00036	62299	A	C	MQ	26	14	0.461538461538462	0.538461538461538	0.461538461538462
RMAC00036	62311	C	A	MQ	25	14	0.44	0.56	0.44
RMAC00036	62345	C	T	MQ	25	12	0.52	0.48	0.48
RMAC00036	66952	A	G	MQ	17	6	0.647058823529412	0.352941176470588	0.352941176470588
RMAC00036	67430	T	C	MQ	16	10	0.375	0.625	0.375
RMAC00036	67783	G	T	PASS	16	7	0.5625	0.4375	0.4375
RMAC00036	67839	A	G	PASS	15	6	0.6	0.4	0.4
RMAC00036	68472	A	T	PASS	11	8	0.272727272727273	0.727272727272727	0.272727272727273
RMAC00036	70283	A	T	PASS	16	7	0.5625	0.4375	0.4375
RMAC00036	71555	G	C	MQ	12	9	0.25	0.75	0.25
RMAC00036	71635	C	T	MQ	19	8	0.578947368421053	0.421052631578947	0.421052631578947
RMAC00036	71666	A	G	MQ	17	6	0.647058823529412	0.352941176470588	0.352941176470588
RMAC00036	71686	A	G	MQ	17	7	0.588235294117647	0.411764705882353	0.411764705882353
RMAC00036	71740	G	A	MQ	24	7	0.708333333333333	0.291666666666667	0.291666666666667
RMAC00036	72915	G	C	MQ	15	7	0.533333333333333	0.466666666666667	0.466666666666667
RMAC00036	74066	A	G	PASS	23	13	0.434782608695652	0.565217391304348	0.434782608695652
RMAC00036	74697	A	G	MQ	18	12	0.333333333333333	0.666666666666667	0.333333333333333
RMAC00036	75104	A	C	PASS	17	7	0.588235294117647	0.411764705882353	0.411764705882353
RMAC00036	75380	C	G	PASS	18	13	0.277777777777778	0.722222222222222	0.277777777777778
RMAC00036	77149	A	G	PASS	14	9	0.357142857142857	0.642857142857143	0.357142857142857
RMAC00036	77280	T	C	PASS	23	15	0.347826086956522	0.652173913043478	0.347826086956522
RMAC00036	81190	A	C	PASS	10	5	0.5	0.5	0.5
RMAC00036	82862	T	C	MQ	11	9	0.181818181818182	0.818181818181818	0.181818181818182
RMAC00036	83317	T	C	MQ	11	6	0.454545454545455	0.545454545454545	0.454545454545455
RMAC00036	83493	G	C	MQ	17	9	0.470588235294118	0.529411764705882	0.470588235294118
RMAC00036	85850	C	G	PASS	17	10	0.411764705882353	0.588235294117647	0.411764705882353
RMAC00036	85898	T	C	PASS	19	8	0.578947368421053	0.421052631578947	0.421052631578947
RMAC00036	86058	G	A	PASS	15	8	0.466666666666667	0.533333333333333	0.466666666666667
RMAC00036	86655	T	A	PASS	16	12	0.25	0.75	0.25
RMAC00036	87216	C	G	PASS	20	7	0.65	0.35	0.35
RMAC00036	87654	A	G	MQ	21	8	0.619047619047619	0.380952380952381	0.380952380952381
RMAC00036	87926	C	T	PASS	16	8	0.5	0.5	0.5
RMAC00036	88378	C	T	PASS	20	8	0.6	0.4	0.4
RMAC00036	88521	G	A	PASS	19	13	0.315789473684211	0.684210526315789	0.315789473684211
RMAC00036	88660	A	T	PASS	26	15	0.423076923076923	0.576923076923077	0.423076923076923
RMAC00036	88714	T	C	PASS	22	11	0.5	0.5	0.5
RMAC00036	89127	A	G	PASS	27	13	0.518518518518518	0.481481481481481	0.481481481481481
RMAC00036	89174	T	A	PASS	27	10	0.62962962962963	0.37037037037037	0.37037037037037
RMAC00036	89297	C	G	MQ	15	10	0.333333333333333	0.666666666666667	0.333333333333333
RMAC00036	94502	G	T	PASS	32	12	0.625	0.375	0.375
RMAC00036	94842	G	T	PASS	32	15	0.53125	0.46875	0.46875
RMAC00036	94990	C	G	MQ	28	14	0.5	0.5	0.5
RMAC00036	95603	A	G	PASS	33	17	0.484848484848485	0.515151515151515	0.484848484848485
RMAC00036	98045	A	G	PASS	22	12	0.454545454545455	0.545454545454545	0.454545454545455
RMAC00036	98125	A	G	PASS	26	12	0.538461538461538	0.461538461538462	0.461538461538462
RMAC00036	100883	A	T	MQ	33	21	0.363636363636364	0.636363636363636	0.363636363636364
RMAC00036	102973	T	A	MQ	38	15	0.605263157894737	0.394736842105263	0.394736842105263
RMAC00036	104083	G	A	PASS	33	17	0.484848484848485	0.515151515151515	0.484848484848485
RMAC00036	104554	A	G	PASS	23	10	0.565217391304348	0.434782608695652	0.434782608695652
RMAC00036	105226	G	A	MQ	32	17	0.46875	0.53125	0.46875
RMAC00036	105678	A	G	PASS	37	16	0.567567567567568	0.432432432432432	0.432432432432432
RMAC00036	105768	C	A	MQ	36	15	0.583333333333333	0.416666666666667	0.416666666666667
RMAC00036	105828	G	A	MQ	31	15	0.516129032258065	0.483870967741935	0.483870967741935
RMAC00036	106059	C	A	MQ	27	12	0.555555555555556	0.444444444444444	0.444444444444444
RMAC00036	106129	T	C	MQ	35	22	0.371428571428571	0.628571428571429	0.371428571428571
RMAC00036	106501	G	C	MQ	21	10	0.523809523809524	0.476190476190476	0.476190476190476
RMAC00036	107642	A	G	MQ	20	10	0.5	0.5	0.5
RMAC00036	108600	T	C	PASS	21	11	0.476190476190476	0.523809523809524	0.476190476190476
RMAC00036	108778	A	G	PASS	31	21	0.32258064516129	0.67741935483871	0.32258064516129
RMAC00036	109643	A	G	MQ	20	9	0.55	0.45	0.45
RMAC00036	110094	G	A	MQ	22	12	0.454545454545455	0.545454545454545	0.454545454545455
RMAC00036	111325	T	G	PASS	27	12	0.555555555555556	0.444444444444444	0.444444444444444
RMAC00036	112098	G	T	PASS	39	24	0.384615384615385	0.615384615384615	0.384615384615385
RMAC00036	112192	G	A	MQ	26	11	0.576923076923077	0.423076923076923	0.423076923076923
RMAC00036	112366	A	T	MQ	30	13	0.566666666666667	0.433333333333333	0.433333333333333
RMAC00036	114141	C	T	MQ	28	17	0.392857142857143	0.607142857142857	0.392857142857143
RMAC00036	115143	A	G	PASS	39	13	0.666666666666667	0.333333333333333	0.333333333333333
RMAC00036	115419	T	C	MQ	44	12	0.727272727272727	0.272727272727273	0.272727272727273
RMAC00036	115593	C	A	MQ	46	18	0.608695652173913	0.391304347826087	0.391304347826087
RMAC00036	120021	T	G	MQ	44	23	0.477272727272727	0.522727272727273	0.477272727272727
RMAC00036	121016	A	G	PASS	31	11	0.645161290322581	0.354838709677419	0.354838709677419
RMAC00036	121189	A	G	PASS	39	18	0.538461538461538	0.461538461538462	0.461538461538462
RMAC00036	121295	T	C	SC	41	17	0.585365853658537	0.414634146341463	0.414634146341463
RMAC00036	121357	T	G	PASS	43	14	0.674418604651163	0.325581395348837	0.325581395348837
RMAC00036	121453	A	G	PASS	44	12	0.727272727272727	0.272727272727273	0.272727272727273
RMAC00036	122251	G	A	MQ	36	20	0.444444444444444	0.555555555555556	0.444444444444444
RMAC00036	122341	A	G	PASS	52	34	0.346153846153846	0.653846153846154	0.346153846153846
RMAC00036	122637	G	T	MQ	38	15	0.605263157894737	0.394736842105263	0.394736842105263
RMAC00036	122975	C	T	PASS	38	25	0.342105263157895	0.657894736842105	0.342105263157895
RMAC00036	123296	T	C	MQ	25	8	0.68	0.32	0.32
RMAC00036	123857	G	A	MQ	30	22	0.266666666666667	0.733333333333333	0.266666666666667
RMAC00036	125267	G	T	MQ	25	10	0.6	0.4	0.4
RMAC00036	126653	G	A	PASS	43	26	0.395348837209302	0.604651162790698	0.395348837209302
RMAC00036	126687	G	A	PASS	39	27	0.307692307692308	0.692307692307692	0.307692307692308
RMAC00036	127105	T	C	PASS	53	19	0.641509433962264	0.358490566037736	0.358490566037736
RMAC00036	127271	A	G	MQ	33	11	0.666666666666667	0.333333333333333	0.333333333333333
RMAC00036	127594	T	C	alleleBias	40	8	0.8	0.2	0.2
RMAC00036	131922	T	C	MQ	20	9	0.55	0.45	0.45
RMAC00036	137174	G	A	MQ;alleleBias	38	7	0.815789473684211	0.184210526315789	0.184210526315789
RMAC00036	137232	G	A	MQ	40	13	0.675	0.325	0.325
RMAC00036	139204	A	G	PASS	53	41	0.226415094339623	0.773584905660377	0.226415094339623
RMAC00036	139238	C	T	PASS	44	32	0.272727272727273	0.727272727272727	0.272727272727273
RMAC00036	139559	C	T	MQ	43	15	0.651162790697674	0.348837209302326	0.348837209302326
RMAC00036	139843	C	T	MQ	45	29	0.355555555555556	0.644444444444444	0.355555555555556
RMAC00036	142038	A	C	MQ	41	10	0.75609756097561	0.24390243902439	0.24390243902439
RMAC00036	142160	G	A	MQ	51	28	0.450980392156863	0.549019607843137	0.450980392156863
RMAC00036	142411	C	G	MQ	41	11	0.731707317073171	0.268292682926829	0.268292682926829
RMAC00036	143272	C	G	MQ	73	47	0.356164383561644	0.643835616438356	0.356164383561644
RMAC00036	144556	A	T	MQ	40	27	0.325	0.675	0.325
RMAC00036	145431	C	T	PASS	75	44	0.413333333333333	0.586666666666667	0.413333333333333
RMAC00036	145818	A	G	MQ	95	58	0.389473684210526	0.610526315789474	0.389473684210526
RMAC00036	146356	T	C	MQ	51	34	0.333333333333333	0.666666666666667	0.333333333333333
RMAC00036	146609	T	G	MQ	62	21	0.661290322580645	0.338709677419355	0.338709677419355
RMAC00036	148163	C	A	PASS	88	35	0.602272727272727	0.397727272727273	0.397727272727273
RMAC00036	150109	C	T	MQ	123	76	0.382113821138211	0.617886178861789	0.382113821138211
RMAC00036	151554	A	G	MQ	104	58	0.442307692307692	0.557692307692308	0.442307692307692
RMAC00036	154433	C	T	PASS	86	48	0.441860465116279	0.558139534883721	0.441860465116279
RMAC00036	154466	T	A	PASS	87	49	0.436781609195402	0.563218390804598	0.436781609195402
RMAC00036	154715	A	G	MQ	124	52	0.580645161290323	0.419354838709677	0.419354838709677
RMAC00036	154820	C	T	MQ	122	50	0.590163934426229	0.409836065573771	0.409836065573771
RMAC00036	155010	T	A	PASS	118	50	0.576271186440678	0.423728813559322	0.423728813559322
RMAC00036	155321	A	C	MQ	100	54	0.46	0.54	0.46
RMAC00036	174867	C	T	MQ;alleleBias	94	14	0.851063829787234	0.148936170212766	0.148936170212766
RMAC00036	175757	C	G	MQ;alleleBias	75	11	0.853333333333333	0.146666666666667	0.146666666666667
RMAC00036	184451	G	A	QD;alleleBias	77	8	0.896103896103896	0.103896103896104	0.103896103896104
RMAC00036	224007	C	T	Q20;QD;alleleBias	50	5	0.9	0.1	0.1
RMAC00036	254348	G	A	alleleBias	33	5	0.848484848484849	0.151515151515152	0.151515151515152
RMAC00037	49242	A	G	alleleBias	32	6	0.8125	0.1875	0.1875
RMAC00037	283378	G	C	PASS	14	9	0.357142857142857	0.642857142857143	0.357142857142857
RMAC00037	284100	T	C	PASS	32	23	0.28125	0.71875	0.28125
RMAC00037	284470	T	G	PASS	22	10	0.545454545454545	0.454545454545455	0.454545454545455
RMAC00037	285000	A	G	MQ	16	9	0.4375	0.5625	0.4375
RMAC00037	285110	G	C	MQ	17	7	0.588235294117647	0.411764705882353	0.411764705882353
RMAC00037	285128	G	A	MQ	21	6	0.714285714285714	0.285714285714286	0.285714285714286
RMAC00037	285182	C	T	PASS	26	7	0.730769230769231	0.269230769230769	0.269230769230769
RMAC00037	285227	T	G	MQ	23	6	0.739130434782609	0.260869565217391	0.260869565217391
RMAC00037	285460	A	C	MQ	18	11	0.388888888888889	0.611111111111111	0.388888888888889
RMAC00037	285531	C	T	PASS	21	9	0.571428571428571	0.428571428571429	0.428571428571429
RMAC00037	285997	C	A	MQ	24	13	0.458333333333333	0.541666666666667	0.458333333333333
RMAC00037	288393	T	C	PASS	18	11	0.388888888888889	0.611111111111111	0.388888888888889
RMAC00037	288769	A	G	MQ	11	7	0.363636363636364	0.636363636363636	0.363636363636364
RMAC00037	288918	C	T	PASS	16	7	0.5625	0.4375	0.4375
RMAC00037	289183	C	T	PASS	13	9	0.307692307692308	0.692307692307692	0.307692307692308
RMAC00037	289222	C	T	MQ	12	10	0.166666666666667	0.833333333333333	0.166666666666667
RMAC00037	290949	C	A	PASS	10	6	0.4	0.6	0.4
RMAC00038	23719	C	T	MQ	32	12	0.625	0.375	0.375
RMAC00038	29458	C	T	alleleBias	47	5	0.893617021276596	0.106382978723404	0.106382978723404
RMAC00038	114256	C	T	alleleBias	30	5	0.833333333333333	0.166666666666667	0.166666666666667
RMAC00038	183367	G	A	MQ;alleleBias	59	10	0.830508474576271	0.169491525423729	0.169491525423729
RMAC00038	210966	T	A	PASS	62	35	0.435483870967742	0.564516129032258	0.435483870967742
RMAC00038	228831	G	A	MQ;alleleBias	60	7	0.883333333333333	0.116666666666667	0.116666666666667
RMAC00038	233932	T	C	MQ	61	43	0.295081967213115	0.704918032786885	0.295081967213115
RMAC00039	33397	C	T	alleleBias	69	16	0.768115942028985	0.231884057971014	0.231884057971014
RMAC00039	157819	A	C	badReads;MQ	68	41	0.397058823529412	0.602941176470588	0.397058823529412
RMAC00039	157867	A	T	MQ	77	49	0.363636363636364	0.636363636363636	0.363636363636364
RMAC00039	157920	T	C	MQ	62	38	0.387096774193548	0.612903225806452	0.387096774193548
RMAC00039	159372	C	T	alleleBias	33	5	0.848484848484849	0.151515151515152	0.151515151515152
RMAC00039	180246	G	A	alleleBias	40	8	0.8	0.2	0.2
RMAC00039	242471	T	G	MQ	70	18	0.742857142857143	0.257142857142857	0.257142857142857
RMAC00040	6251	G	A	alleleBias	46	7	0.847826086956522	0.152173913043478	0.152173913043478
RMAC00040	59415	T	G	alleleBias	49	11	0.775510204081633	0.224489795918367	0.224489795918367
RMAC00040	74682	A	T	MQ	88	33	0.625	0.375	0.375
RMAC00040	104810	G	A	MQ;alleleBias	48	8	0.833333333333333	0.166666666666667	0.166666666666667
RMAC00040	209800	C	T	MQ;QD;alleleBias	58	6	0.896551724137931	0.103448275862069	0.103448275862069
RMAC00040	271629	G	A	MQ;alleleBias	57	8	0.859649122807018	0.140350877192982	0.140350877192982
RMAC00041	3922	G	A	MQ	40	13	0.675	0.325	0.325
RMAC00041	39548	C	A	PASS	58	14	0.758620689655172	0.241379310344828	0.241379310344828
RMAC00041	88907	C	T	MQ;alleleBias	52	6	0.884615384615385	0.115384615384615	0.115384615384615
RMAC00041	92359	C	T	PASS	52	26	0.5	0.5	0.5
RMAC00041	93514	C	T	MQ	35	22	0.371428571428571	0.628571428571429	0.371428571428571
RMAC00041	93566	C	G	PASS	29	21	0.275862068965517	0.724137931034483	0.275862068965517
RMAC00041	93856	A	T	MQ	41	23	0.439024390243902	0.560975609756098	0.439024390243902
RMAC00041	93868	A	G	MQ	41	24	0.414634146341463	0.585365853658537	0.414634146341463
RMAC00041	94431	A	T	MQ	32	17	0.46875	0.53125	0.46875
RMAC00041	94633	C	T	PASS	41	17	0.585365853658537	0.414634146341463	0.414634146341463
RMAC00041	94687	A	G	MQ	35	16	0.542857142857143	0.457142857142857	0.457142857142857
RMAC00041	95968	A	T	MQ	29	16	0.448275862068966	0.551724137931034	0.448275862068966
RMAC00041	98031	A	G	MQ	42	26	0.380952380952381	0.619047619047619	0.380952380952381
RMAC00041	102390	T	A	MQ	38	14	0.631578947368421	0.368421052631579	0.368421052631579
RMAC00041	105327	C	T	MQ;alleleBias	58	11	0.810344827586207	0.189655172413793	0.189655172413793
RMAC00041	107553	C	A	PASS	82	30	0.634146341463415	0.365853658536585	0.365853658536585
RMAC00041	108386	C	T	MQ	62	27	0.564516129032258	0.435483870967742	0.435483870967742
RMAC00041	112100	G	A	PASS	52	20	0.615384615384615	0.384615384615385	0.384615384615385
RMAC00041	112301	C	T	MQ	60	21	0.65	0.35	0.35
RMAC00041	115842	T	A	PASS	36	19	0.472222222222222	0.527777777777778	0.472222222222222
RMAC00041	118911	T	A	MQ	37	27	0.27027027027027	0.72972972972973	0.27027027027027
RMAC00041	121797	T	C	PASS	54	16	0.703703703703704	0.296296296296296	0.296296296296296
RMAC00041	122631	C	T	MQ	54	25	0.537037037037037	0.462962962962963	0.462962962962963
RMAC00041	122755	A	C	MQ	50	29	0.42	0.58	0.42
RMAC00041	123054	T	G	MQ	55	38	0.309090909090909	0.690909090909091	0.309090909090909
RMAC00041	123231	G	A	PASS	56	39	0.303571428571429	0.696428571428571	0.303571428571429
RMAC00041	123309	A	T	MQ	38	24	0.368421052631579	0.631578947368421	0.368421052631579
RMAC00041	125710	A	C	PASS	48	33	0.3125	0.6875	0.3125
RMAC00041	125756	T	C	PASS	49	28	0.428571428571429	0.571428571428571	0.428571428571429
RMAC00041	125820	C	A	MQ	40	23	0.425	0.575	0.425
RMAC00041	125952	T	C	PASS	42	32	0.238095238095238	0.761904761904762	0.238095238095238
RMAC00041	126084	G	A	PASS	40	30	0.25	0.75	0.25
RMAC00041	126189	T	G	MQ	42	30	0.285714285714286	0.714285714285714	0.285714285714286
RMAC00041	126880	A	C	PASS	36	21	0.416666666666667	0.583333333333333	0.416666666666667
RMAC00041	126978	C	T	MQ	32	12	0.625	0.375	0.375
RMAC00041	127294	A	G	MQ	52	33	0.365384615384615	0.634615384615385	0.365384615384615
RMAC00041	127445	A	C	PASS	55	18	0.672727272727273	0.327272727272727	0.327272727272727
RMAC00041	127473	A	G	PASS	57	21	0.631578947368421	0.368421052631579	0.368421052631579
RMAC00041	130409	C	G	MQ	22	16	0.272727272727273	0.727272727272727	0.272727272727273
RMAC00041	130571	T	G	MQ	26	20	0.230769230769231	0.769230769230769	0.230769230769231
RMAC00041	131006	C	G	MQ	42	33	0.214285714285714	0.785714285714286	0.214285714285714
RMAC00041	131220	G	C	PASS	48	13	0.729166666666667	0.270833333333333	0.270833333333333
RMAC00041	131331	C	A	PASS	43	18	0.581395348837209	0.418604651162791	0.418604651162791
RMAC00041	131454	C	A	PASS	67	17	0.746268656716418	0.253731343283582	0.253731343283582
RMAC00041	131465	T	C	alleleBias	61	14	0.770491803278688	0.229508196721311	0.229508196721311
RMAC00041	131477	T	C	PASS	65	16	0.753846153846154	0.246153846153846	0.246153846153846
RMAC00041	131722	C	T	MQ	67	53	0.208955223880597	0.791044776119403	0.208955223880597
RMAC00041	131864	A	G	PASS	43	10	0.767441860465116	0.232558139534884	0.232558139534884
RMAC00041	131921	A	T	PASS	42	12	0.714285714285714	0.285714285714286	0.285714285714286
RMAC00041	132139	T	C	MQ	24	5	0.791666666666667	0.208333333333333	0.208333333333333
RMAC00041	132573	T	C	PASS	43	13	0.697674418604651	0.302325581395349	0.302325581395349
RMAC00041	133197	C	T	MQ	42	14	0.666666666666667	0.333333333333333	0.333333333333333
RMAC00041	133392	A	G	PASS	43	10	0.767441860465116	0.232558139534884	0.232558139534884
RMAC00041	133492	T	C	PASS	47	12	0.74468085106383	0.25531914893617	0.25531914893617
RMAC00041	134737	A	T	PASS	41	13	0.682926829268293	0.317073170731707	0.317073170731707
RMAC00041	134787	T	G	PASS	37	8	0.783783783783784	0.216216216216216	0.216216216216216
RMAC00041	135438	C	A	MQ	44	16	0.636363636363636	0.363636363636364	0.363636363636364
RMAC00041	135535	T	C	MQ	37	11	0.702702702702703	0.297297297297297	0.297297297297297
RMAC00041	137621	A	T	PASS	29	23	0.206896551724138	0.793103448275862	0.206896551724138
RMAC00041	137672	G	T	PASS	31	21	0.32258064516129	0.67741935483871	0.32258064516129
RMAC00041	138735	C	G	MQ	27	17	0.37037037037037	0.62962962962963	0.37037037037037
RMAC00041	138756	C	A	MQ	22	15	0.318181818181818	0.681818181818182	0.318181818181818
RMAC00041	138791	G	C	MQ	19	13	0.315789473684211	0.684210526315789	0.315789473684211
RMAC00041	140331	G	T	MQ	36	24	0.333333333333333	0.666666666666667	0.333333333333333
RMAC00041	140986	G	A	MQ	17	11	0.352941176470588	0.647058823529412	0.352941176470588
RMAC00041	141402	T	A	MQ	24	8	0.666666666666667	0.333333333333333	0.333333333333333
RMAC00041	141459	T	G	MQ	24	9	0.625	0.375	0.375
RMAC00041	141718	A	G	MQ	21	7	0.666666666666667	0.333333333333333	0.333333333333333
RMAC00041	142313	T	G	PASS	26	14	0.461538461538462	0.538461538461538	0.461538461538462
RMAC00041	142731	A	C	PASS	25	17	0.32	0.68	0.32
RMAC00041	142962	G	T	PASS	21	17	0.19047619047619	0.80952380952381	0.19047619047619
RMAC00041	143816	C	T	MQ	17	8	0.529411764705882	0.470588235294118	0.470588235294118
RMAC00041	146620	A	C	PASS	13	6	0.538461538461538	0.461538461538462	0.461538461538462
RMAC00041	149588	T	A	PASS	17	10	0.411764705882353	0.588235294117647	0.411764705882353
RMAC00041	156215	T	A	MQ	35	21	0.4	0.6	0.4
RMAC00041	161404	T	C	PASS	35	10	0.714285714285714	0.285714285714286	0.285714285714286
RMAC00041	161857	A	G	MQ	26	10	0.615384615384615	0.384615384615385	0.384615384615385
RMAC00041	172972	G	T	PASS	74	51	0.310810810810811	0.689189189189189	0.310810810810811
RMAC00041	173092	G	T	MQ	39	12	0.692307692307692	0.307692307692308	0.307692307692308
RMAC00041	173473	G	T	MQ	70	21	0.7	0.3	0.3
RMAC00041	173489	G	T	MQ;alleleBias	73	18	0.753424657534247	0.246575342465753	0.246575342465753
RMAC00041	177578	C	T	PASS	29	23	0.206896551724138	0.793103448275862	0.206896551724138
RMAC00041	177752	G	T	MQ	36	14	0.611111111111111	0.388888888888889	0.388888888888889
RMAC00041	178325	T	A	SC	27	22	0.185185185185185	0.814814814814815	0.185185185185185
RMAC00041	179387	A	T	PASS	28	21	0.25	0.75	0.25
RMAC00041	179575	C	T	PASS	31	14	0.548387096774194	0.451612903225806	0.451612903225806
RMAC00041	180294	A	G	PASS	33	9	0.727272727272727	0.272727272727273	0.272727272727273
RMAC00041	181262	G	A	PASS	32	8	0.75	0.25	0.25
RMAC00041	182012	A	G	PASS	26	9	0.653846153846154	0.346153846153846	0.346153846153846
RMAC00041	182238	A	T	PASS	22	7	0.681818181818182	0.318181818181818	0.318181818181818
RMAC00041	182282	T	G	PASS	22	8	0.636363636363636	0.363636363636364	0.363636363636364
RMAC00041	182797	A	C	PASS	21	13	0.380952380952381	0.619047619047619	0.380952380952381
RMAC00041	182968	A	T	MQ	29	16	0.448275862068966	0.551724137931034	0.448275862068966
RMAC00041	182985	T	G	MQ	26	14	0.461538461538462	0.538461538461538	0.461538461538462
RMAC00041	182999	G	A	MQ	28	17	0.392857142857143	0.607142857142857	0.392857142857143
RMAC00041	184473	C	G	MQ	13	9	0.307692307692308	0.692307692307692	0.307692307692308
RMAC00041	185464	T	A	PASS	25	12	0.52	0.48	0.48
RMAC00041	185589	A	G	MQ	20	10	0.5	0.5	0.5
RMAC00041	186116	G	C	MQ	18	11	0.388888888888889	0.611111111111111	0.388888888888889
RMAC00041	186426	A	G	PASS	34	18	0.470588235294118	0.529411764705882	0.470588235294118
RMAC00041	186797	G	C	MQ	20	10	0.5	0.5	0.5
RMAC00041	186843	C	T	MQ	16	7	0.5625	0.4375	0.4375
RMAC00041	186927	C	T	PASS	15	5	0.666666666666667	0.333333333333333	0.333333333333333
RMAC00041	188331	T	C	MQ	15	7	0.533333333333333	0.466666666666667	0.466666666666667
RMAC00041	188426	G	A	MQ	14	6	0.571428571428571	0.428571428571429	0.428571428571429
RMAC00041	188866	A	C	PASS	24	14	0.416666666666667	0.583333333333333	0.416666666666667
RMAC00041	188888	T	C	PASS	28	19	0.321428571428571	0.678571428571429	0.321428571428571
RMAC00041	189041	A	G	PASS	16	11	0.3125	0.6875	0.3125
RMAC00041	189295	G	T	MQ	22	11	0.5	0.5	0.5
RMAC00041	189929	C	T	MQ	20	8	0.6	0.4	0.4
RMAC00041	190256	C	T	MQ	19	12	0.368421052631579	0.631578947368421	0.368421052631579
RMAC00041	190643	T	C	MQ	23	18	0.217391304347826	0.782608695652174	0.217391304347826
RMAC00041	190999	G	T	PASS	25	10	0.6	0.4	0.4
RMAC00041	191048	G	A	PASS	25	12	0.52	0.48	0.48
RMAC00041	191732	A	C	MQ	24	11	0.541666666666667	0.458333333333333	0.458333333333333
RMAC00041	192500	A	C	PASS	23	12	0.478260869565217	0.521739130434783	0.478260869565217
RMAC00041	193119	A	G	PASS	16	7	0.5625	0.4375	0.4375
RMAC00041	194848	A	T	MQ	25	13	0.48	0.52	0.48
RMAC00041	197771	C	G	PASS	47	16	0.659574468085106	0.340425531914894	0.340425531914894
RMAC00041	198024	C	G	PASS	49	21	0.571428571428571	0.428571428571429	0.428571428571429
RMAC00041	201559	C	T	MQ	44	16	0.636363636363636	0.363636363636364	0.363636363636364
RMAC00041	202039	A	G	PASS	71	25	0.647887323943662	0.352112676056338	0.352112676056338
RMAC00041	202154	T	C	PASS	52	14	0.730769230769231	0.269230769230769	0.269230769230769
RMAC00041	203494	A	C	PASS	53	15	0.716981132075472	0.283018867924528	0.283018867924528
RMAC00041	206342	A	T	MQ	52	19	0.634615384615385	0.365384615384615	0.365384615384615
RMAC00041	206386	T	A	MQ	52	18	0.653846153846154	0.346153846153846	0.346153846153846
RMAC00041	207112	T	G	PASS	52	34	0.346153846153846	0.653846153846154	0.346153846153846
RMAC00041	209122	T	A	MQ	65	37	0.430769230769231	0.569230769230769	0.430769230769231
RMAC00041	209638	T	C	MQ	47	15	0.680851063829787	0.319148936170213	0.319148936170213
RMAC00041	209874	A	G	MQ	34	8	0.764705882352941	0.235294117647059	0.235294117647059
RMAC00041	210531	G	A	MQ	40	19	0.525	0.475	0.475
RMAC00041	210776	T	C	PASS	63	37	0.412698412698413	0.587301587301587	0.412698412698413
RMAC00041	211809	G	A	PASS	75	23	0.693333333333333	0.306666666666667	0.306666666666667
RMAC00041	212013	G	A	PASS	71	40	0.436619718309859	0.563380281690141	0.436619718309859
RMAC00041	212919	T	C	MQ	60	37	0.383333333333333	0.616666666666667	0.383333333333333
RMAC00041	213332	C	A	MQ	69	42	0.391304347826087	0.608695652173913	0.391304347826087
RMAC00041	213484	T	G	MQ	68	44	0.352941176470588	0.647058823529412	0.352941176470588
RMAC00041	213540	G	C	PASS	81	46	0.432098765432099	0.567901234567901	0.432098765432099
RMAC00041	213725	T	G	MQ	78	34	0.564102564102564	0.435897435897436	0.435897435897436
RMAC00041	214218	T	A	MQ	70	26	0.628571428571429	0.371428571428571	0.371428571428571
RMAC00041	214230	C	A	MQ	71	28	0.605633802816901	0.394366197183099	0.394366197183099
RMAC00041	214323	T	A	MQ	86	40	0.534883720930233	0.465116279069767	0.465116279069767
RMAC00041	216249	C	T	MQ	67	26	0.611940298507463	0.388059701492537	0.388059701492537
RMAC00041	216350	G	A	MQ	62	33	0.467741935483871	0.532258064516129	0.467741935483871
RMAC00041	216757	G	A	PASS	59	33	0.440677966101695	0.559322033898305	0.440677966101695
RMAC00041	216928	G	A	MQ	49	26	0.469387755102041	0.530612244897959	0.469387755102041
RMAC00041	216980	T	C	MQ	54	27	0.5	0.5	0.5
RMAC00041	217139	A	G	PASS	51	32	0.372549019607843	0.627450980392157	0.372549019607843
RMAC00041	217193	A	T	PASS	52	37	0.288461538461538	0.711538461538462	0.288461538461538
RMAC00041	217266	A	C	MQ	51	27	0.470588235294118	0.529411764705882	0.470588235294118
RMAC00041	217335	T	A	MQ	44	24	0.454545454545455	0.545454545454545	0.454545454545455
RMAC00041	218333	C	T	MQ	54	22	0.592592592592593	0.407407407407407	0.407407407407407
RMAC00041	218525	T	G	PASS	67	33	0.507462686567164	0.492537313432836	0.492537313432836
RMAC00041	220530	T	C	PASS	59	29	0.508474576271186	0.491525423728814	0.491525423728814
RMAC00041	220595	T	C	PASS	58	34	0.413793103448276	0.586206896551724	0.413793103448276
RMAC00041	221084	T	C	MQ	69	40	0.420289855072464	0.579710144927536	0.420289855072464
RMAC00041	222005	C	A	MQ	56	26	0.535714285714286	0.464285714285714	0.464285714285714
RMAC00041	223348	G	C	MQ	52	29	0.442307692307692	0.557692307692308	0.442307692307692
RMAC00041	224535	A	G	PASS	47	18	0.617021276595745	0.382978723404255	0.382978723404255
RMAC00041	227457	T	C	PASS	34	21	0.382352941176471	0.617647058823529	0.382352941176471
RMAC00041	228652	G	A	MQ	27	12	0.555555555555556	0.444444444444444	0.444444444444444
RMAC00041	228872	A	T	PASS	29	18	0.379310344827586	0.620689655172414	0.379310344827586
RMAC00041	232670	G	A	MQ	50	36	0.28	0.72	0.28
RMAC00041	232875	C	T	MQ	26	11	0.576923076923077	0.423076923076923	0.423076923076923
RMAC00041	232953	T	C	PASS	34	13	0.617647058823529	0.382352941176471	0.382352941176471
RMAC00041	233146	T	C	PASS	26	17	0.346153846153846	0.653846153846154	0.346153846153846
RMAC00041	233289	C	A	MQ	26	6	0.769230769230769	0.230769230769231	0.230769230769231
RMAC00041	233475	C	A	MQ	41	31	0.24390243902439	0.75609756097561	0.24390243902439
RMAC00041	233601	A	G	MQ	43	11	0.744186046511628	0.255813953488372	0.255813953488372
RMAC00041	233742	T	C	PASS	43	28	0.348837209302326	0.651162790697674	0.348837209302326
RMAC00041	233967	T	C	MQ	67	25	0.626865671641791	0.373134328358209	0.373134328358209
RMAC00041	234027	A	G	MQ	67	33	0.507462686567164	0.492537313432836	0.492537313432836
RMAC00041	234525	A	G	MQ	42	12	0.714285714285714	0.285714285714286	0.285714285714286
RMAC00041	234568	C	G	MQ	46	17	0.630434782608696	0.369565217391304	0.369565217391304
RMAC00041	237480	A	G	MQ	34	17	0.5	0.5	0.5
RMAC00041	238299	A	C	PASS	36	14	0.611111111111111	0.388888888888889	0.388888888888889
RMAC00041	238330	C	T	PASS	35	18	0.485714285714286	0.514285714285714	0.485714285714286
RMAC00041	238466	A	G	PASS	37	20	0.459459459459459	0.540540540540541	0.459459459459459
RMAC00041	240765	C	T	MQ	39	16	0.58974358974359	0.41025641025641	0.41025641025641
RMAC00041	240941	G	A	MQ	39	24	0.384615384615385	0.615384615384615	0.384615384615385
RMAC00041	241222	T	A	MQ	35	14	0.6	0.4	0.4
RMAC00041	255886	G	A	MQ;alleleBias	57	6	0.894736842105263	0.105263157894737	0.105263157894737
RMAC00042	12900	C	A	badReads;MQ	12	12	0	1	0
RMAC00042	35255	C	T	MQ;alleleBias	35	7	0.8	0.2	0.2
RMAC00042	88809	T	A	PASS	34	16	0.529411764705882	0.470588235294118	0.470588235294118
RMAC00042	123101	C	T	alleleBias	52	6	0.884615384615385	0.115384615384615	0.115384615384615
RMAC00042	151222	C	T	alleleBias	58	8	0.862068965517241	0.137931034482759	0.137931034482759
RMAC00043	10983	T	G	MQ	41	11	0.731707317073171	0.268292682926829	0.268292682926829
RMAC00043	11788	C	A	PASS	31	10	0.67741935483871	0.32258064516129	0.32258064516129
RMAC00043	11979	C	T	alleleBias	36	6	0.833333333333333	0.166666666666667	0.166666666666667
RMAC00043	12309	G	A	MQ	35	10	0.714285714285714	0.285714285714286	0.285714285714286
RMAC00043	12466	A	C	MQ	28	8	0.714285714285714	0.285714285714286	0.285714285714286
RMAC00043	12837	G	A	MQ	30	8	0.733333333333333	0.266666666666667	0.266666666666667
RMAC00043	13186	G	T	PASS	29	7	0.758620689655172	0.241379310344828	0.241379310344828
RMAC00043	13469	G	T	alleleBias	34	6	0.823529411764706	0.176470588235294	0.176470588235294
RMAC00043	13674	A	G	MQ	25	8	0.68	0.32	0.32
RMAC00043	14085	G	A	PASS	20	7	0.65	0.35	0.35
RMAC00043	14138	G	A	MQ	17	5	0.705882352941177	0.294117647058824	0.294117647058824
RMAC00043	14262	C	T	MQ	18	8	0.555555555555556	0.444444444444444	0.444444444444444
RMAC00043	14715	C	T	MQ	38	33	0.131578947368421	0.868421052631579	0.131578947368421
RMAC00043	14744	A	T	PASS	45	35	0.222222222222222	0.777777777777778	0.222222222222222
RMAC00043	15246	T	G	MQ	30	19	0.366666666666667	0.633333333333333	0.366666666666667
RMAC00043	16866	T	C	PASS	30	8	0.733333333333333	0.266666666666667	0.266666666666667
RMAC00043	19830	A	G	PASS	32	26	0.1875	0.8125	0.1875
RMAC00043	23305	T	C	MQ	49	12	0.755102040816326	0.244897959183673	0.244897959183673
RMAC00043	23508	G	T	MQ	40	15	0.625	0.375	0.375
RMAC00043	23751	A	G	MQ	31	10	0.67741935483871	0.32258064516129	0.32258064516129
RMAC00043	23828	C	T	PASS	30	9	0.7	0.3	0.3
RMAC00043	23912	A	C	PASS	30	10	0.666666666666667	0.333333333333333	0.333333333333333
RMAC00043	24648	A	G	MQ	41	15	0.634146341463415	0.365853658536585	0.365853658536585
RMAC00043	24867	T	G	MQ	39	14	0.641025641025641	0.358974358974359	0.358974358974359
RMAC00043	25781	C	A	PASS	36	23	0.361111111111111	0.638888888888889	0.361111111111111
RMAC00043	26006	T	G	PASS	27	19	0.296296296296296	0.703703703703704	0.296296296296296
RMAC00043	36257	G	A	MQ	14	9	0.357142857142857	0.642857142857143	0.357142857142857
RMAC00043	36393	A	G	PASS	16	9	0.4375	0.5625	0.4375
RMAC00043	36611	A	G	MQ	18	5	0.722222222222222	0.277777777777778	0.277777777777778
RMAC00043	36644	A	G	MQ	20	6	0.7	0.3	0.3
RMAC00043	37367	C	T	MQ	20	10	0.5	0.5	0.5
RMAC00043	37704	T	C	MQ	22	10	0.545454545454545	0.454545454545455	0.454545454545455
RMAC00043	38062	C	T	PASS	23	14	0.391304347826087	0.608695652173913	0.391304347826087
RMAC00043	38147	C	A	PASS	23	12	0.478260869565217	0.521739130434783	0.478260869565217
RMAC00043	38210	G	A	PASS	22	13	0.409090909090909	0.590909090909091	0.409090909090909
RMAC00043	38350	G	T	PASS	17	6	0.647058823529412	0.352941176470588	0.352941176470588
RMAC00043	38753	A	G	HapScore;MQ	24	10	0.583333333333333	0.416666666666667	0.416666666666667
RMAC00043	38765	T	A	HapScore;MQ	21	9	0.571428571428571	0.428571428571429	0.428571428571429
RMAC00043	39372	A	C	SC	21	12	0.428571428571429	0.571428571428571	0.428571428571429
RMAC00043	39911	T	C	MQ	25	15	0.4	0.6	0.4
RMAC00043	40256	G	A	PASS	18	6	0.666666666666667	0.333333333333333	0.333333333333333
RMAC00043	40392	T	G	MQ	16	6	0.625	0.375	0.375
RMAC00043	40901	C	A	MQ	23	11	0.521739130434783	0.478260869565217	0.478260869565217
RMAC00043	40970	A	T	MQ	18	6	0.666666666666667	0.333333333333333	0.333333333333333
RMAC00043	41391	G	A	PASS	30	15	0.5	0.5	0.5
RMAC00043	50235	T	C	MQ	54	33	0.388888888888889	0.611111111111111	0.388888888888889
RMAC00043	50441	T	C	MQ	52	36	0.307692307692308	0.692307692307692	0.307692307692308
RMAC00043	51894	A	G	PASS	42	20	0.523809523809524	0.476190476190476	0.476190476190476
RMAC00043	52584	T	C	PASS	33	24	0.272727272727273	0.727272727272727	0.272727272727273
RMAC00043	166121	A	G	MQ	40	16	0.6	0.4	0.4
RMAC00043	191539	C	T	MQ;alleleBias	49	7	0.857142857142857	0.142857142857143	0.142857142857143
RMAC00043	192879	G	C	PASS	53	17	0.679245283018868	0.320754716981132	0.320754716981132
RMAC00043	192896	C	A	PASS	52	20	0.615384615384615	0.384615384615385	0.384615384615385
RMAC00043	193156	A	G	PASS	53	33	0.377358490566038	0.622641509433962	0.377358490566038
RMAC00043	193860	T	C	PASS	53	33	0.377358490566038	0.622641509433962	0.377358490566038
RMAC00043	193955	C	T	MQ	38	21	0.447368421052632	0.552631578947368	0.447368421052632
RMAC00043	194106	T	C	MQ	33	21	0.363636363636364	0.636363636363636	0.363636363636364
RMAC00043	194921	G	T	MQ	33	14	0.575757575757576	0.424242424242424	0.424242424242424
RMAC00043	194947	C	A	MQ	29	11	0.620689655172414	0.379310344827586	0.379310344827586
RMAC00043	194962	C	T	MQ	29	9	0.689655172413793	0.310344827586207	0.310344827586207
RMAC00043	195042	T	C	MQ	23	7	0.695652173913043	0.304347826086957	0.304347826086957
RMAC00043	195061	G	A	MQ	26	10	0.615384615384615	0.384615384615385	0.384615384615385
RMAC00043	195192	T	C	MQ	20	5	0.75	0.25	0.25
RMAC00043	195438	C	T	MQ	40	21	0.475	0.525	0.475
RMAC00043	196304	A	G	PASS	44	21	0.522727272727273	0.477272727272727	0.477272727272727
RMAC00043	196334	T	G	PASS	42	19	0.547619047619048	0.452380952380952	0.452380952380952
RMAC00043	196496	G	A	MQ	38	19	0.5	0.5	0.5
RMAC00043	196617	A	T	PASS	36	12	0.666666666666667	0.333333333333333	0.333333333333333
RMAC00043	196725	T	A	MQ	41	16	0.609756097560976	0.390243902439024	0.390243902439024
RMAC00043	196822	T	C	MQ	39	19	0.512820512820513	0.487179487179487	0.487179487179487
RMAC00043	196962	T	A	MQ	28	12	0.571428571428571	0.428571428571429	0.428571428571429
RMAC00043	196982	T	C	MQ	28	11	0.607142857142857	0.392857142857143	0.392857142857143
RMAC00043	197180	A	T	PASS	38	17	0.552631578947368	0.447368421052632	0.447368421052632
RMAC00043	197719	T	A	MQ	53	23	0.566037735849057	0.433962264150943	0.433962264150943
RMAC00043	198300	C	T	PASS	39	16	0.58974358974359	0.41025641025641	0.41025641025641
RMAC00043	198816	T	C	MQ	40	19	0.525	0.475	0.475
RMAC00043	199513	T	G	MQ	41	26	0.365853658536585	0.634146341463415	0.365853658536585
RMAC00043	199675	A	G	PASS	56	32	0.428571428571429	0.571428571428571	0.428571428571429
RMAC00043	202009	A	G	MQ	48	15	0.6875	0.3125	0.3125
RMAC00043	202918	G	C	PASS	93	63	0.32258064516129	0.67741935483871	0.32258064516129
RMAC00043	203815	G	C	MQ	46	18	0.608695652173913	0.391304347826087	0.391304347826087
RMAC00043	207916	C	T	MQ	24	12	0.5	0.5	0.5
RMAC00043	208208	A	G	PASS	62	23	0.629032258064516	0.370967741935484	0.370967741935484
RMAC00043	208968	T	C	PASS	66	32	0.515151515151515	0.484848484848485	0.484848484848485
RMAC00043	209941	G	A	PASS	43	25	0.418604651162791	0.581395348837209	0.418604651162791
RMAC00043	209984	T	C	PASS	52	29	0.442307692307692	0.557692307692308	0.442307692307692
RMAC00043	210270	A	G	MQ	27	10	0.62962962962963	0.37037037037037	0.37037037037037
RMAC00043	210283	G	T	MQ	29	12	0.586206896551724	0.413793103448276	0.413793103448276
RMAC00043	211465	T	A	PASS	48	22	0.541666666666667	0.458333333333333	0.458333333333333
RMAC00043	213405	T	G	MQ	60	34	0.433333333333333	0.566666666666667	0.433333333333333
RMAC00043	214123	A	C	MQ	74	39	0.472972972972973	0.527027027027027	0.472972972972973
RMAC00043	214246	C	T	PASS	61	28	0.540983606557377	0.459016393442623	0.459016393442623
RMAC00043	215256	T	C	MQ	61	33	0.459016393442623	0.540983606557377	0.459016393442623
RMAC00043	216444	G	T	MQ	55	26	0.527272727272727	0.472727272727273	0.472727272727273
RMAC00043	216579	T	A	MQ	59	31	0.474576271186441	0.525423728813559	0.474576271186441
RMAC00043	216627	A	G	MQ	57	30	0.473684210526316	0.526315789473684	0.473684210526316
RMAC00043	219495	A	G	MQ	79	40	0.493670886075949	0.506329113924051	0.493670886075949
RMAC00043	220311	T	A	MQ	107	50	0.532710280373832	0.467289719626168	0.467289719626168
RMAC00043	224414	C	A	PASS	66	36	0.454545454545455	0.545454545454545	0.454545454545455
RMAC00043	225220	T	A	PASS	75	43	0.426666666666667	0.573333333333333	0.426666666666667
RMAC00043	227728	A	G	MQ	30	10	0.666666666666667	0.333333333333333	0.333333333333333
RMAC00043	228624	C	T	PASS	51	23	0.549019607843137	0.450980392156863	0.450980392156863
RMAC00043	229873	G	A	alleleBias	44	8	0.818181818181818	0.181818181818182	0.181818181818182
RMAC00043	232012	G	A	PASS	44	22	0.5	0.5	0.5
RMAC00043	233502	C	T	MQ	62	32	0.483870967741935	0.516129032258065	0.483870967741935
RMAC00043	238541	G	A	PASS	67	24	0.641791044776119	0.358208955223881	0.358208955223881
RMAC00043	243686	A	G	PASS	35	17	0.514285714285714	0.485714285714286	0.485714285714286
RMAC00044	42802	G	A	alleleBias	48	6	0.875	0.125	0.125
RMAC00044	183277	G	T	PASS	38	26	0.315789473684211	0.684210526315789	0.315789473684211
RMAC00044	232967	G	A	PASS	39	27	0.307692307692308	0.692307692307692	0.307692307692308
RMAC00044	244030	C	A	PASS	36	16	0.555555555555556	0.444444444444444	0.444444444444444
RMAC00044	258704	C	T	MQ	32	7	0.78125	0.21875	0.21875
RMAC00045	86367	C	T	MQ;alleleBias	50	6	0.88	0.12	0.12
RMAC00045	87373	G	A	alleleBias	68	10	0.852941176470588	0.147058823529412	0.147058823529412
RMAC00045	131533	C	T	MQ	76	46	0.394736842105263	0.605263157894737	0.394736842105263
RMAC00045	134941	T	C	PASS	64	24	0.625	0.375	0.375
RMAC00045	166563	G	A	alleleBias	55	8	0.854545454545454	0.145454545454545	0.145454545454545
RMAC00045	175552	G	T	MQ	31	13	0.580645161290323	0.419354838709677	0.419354838709677
RMAC00045	215708	G	A	PASS	32	7	0.78125	0.21875	0.21875
RMAC00045	245913	C	T	alleleBias	63	11	0.825396825396825	0.174603174603175	0.174603174603175
RMAC00045	251424	C	T	alleleBias	33	5	0.848484848484849	0.151515151515152	0.151515151515152
RMAC00046	89489	G	A	PASS	36	19	0.472222222222222	0.527777777777778	0.472222222222222
RMAC00046	137890	C	G	PASS	78	33	0.576923076923077	0.423076923076923	0.423076923076923
RMAC00046	202494	T	C	MQ;alleleBias	42	5	0.880952380952381	0.119047619047619	0.119047619047619
RMAC00046	210034	C	T	alleleBias	48	6	0.875	0.125	0.125
RMAC00046	215403	G	A	Q20;MQ;QD;alleleBias	59	6	0.898305084745763	0.101694915254237	0.101694915254237
RMAC00047	171965	C	T	PASS	38	14	0.631578947368421	0.368421052631579	0.368421052631579
RMAC00047	251398	C	T	alleleBias	76	15	0.802631578947368	0.197368421052632	0.197368421052632
RMAC00047	258961	G	A	MQ;alleleBias	66	8	0.878787878787879	0.121212121212121	0.121212121212121
RMAC00048	55050	C	T	alleleBias	37	7	0.810810810810811	0.189189189189189	0.189189189189189
RMAC00048	119220	C	T	PASS	85	29	0.658823529411765	0.341176470588235	0.341176470588235
RMAC00049	1216	A	G	PASS	37	10	0.72972972972973	0.27027027027027	0.27027027027027
RMAC00049	13008	C	T	MQ	35	10	0.714285714285714	0.285714285714286	0.285714285714286
RMAC00049	14070	C	A	PASS	24	11	0.541666666666667	0.458333333333333	0.458333333333333
RMAC00049	24312	A	T	MQ	18	6	0.666666666666667	0.333333333333333	0.333333333333333
RMAC00049	27077	C	A	MQ	16	12	0.25	0.75	0.25
RMAC00049	32217	G	A	PASS	38	29	0.236842105263158	0.763157894736842	0.236842105263158
RMAC00049	32340	C	T	MQ;alleleBias	39	5	0.871794871794872	0.128205128205128	0.128205128205128
RMAC00049	33420	T	A	PASS	33	28	0.151515151515152	0.848484848484849	0.151515151515152
RMAC00049	33666	A	G	PASS	37	27	0.27027027027027	0.72972972972973	0.27027027027027
RMAC00049	36138	A	C	PASS	36	8	0.777777777777778	0.222222222222222	0.222222222222222
RMAC00049	36914	A	G	PASS	31	8	0.741935483870968	0.258064516129032	0.258064516129032
RMAC00049	36931	A	G	alleleBias	32	6	0.8125	0.1875	0.1875
RMAC00049	39304	A	G	alleleBias	35	7	0.8	0.2	0.2
RMAC00049	41135	A	G	MQ	26	21	0.192307692307692	0.807692307692308	0.192307692307692
RMAC00049	45966	C	T	PASS	31	25	0.193548387096774	0.806451612903226	0.193548387096774
RMAC00049	48710	G	A	MQ	33	8	0.757575757575758	0.242424242424242	0.242424242424242
RMAC00049	48893	C	T	alleleBias	39	6	0.846153846153846	0.153846153846154	0.153846153846154
RMAC00049	48997	A	G	PASS	38	8	0.789473684210526	0.210526315789474	0.210526315789474
RMAC00049	49650	C	A	PASS	40	10	0.75	0.25	0.25
RMAC00049	50588	A	C	MQ	36	30	0.166666666666667	0.833333333333333	0.166666666666667
RMAC00049	50653	A	G	MQ	30	26	0.133333333333333	0.866666666666667	0.133333333333333
RMAC00049	50684	T	C	MQ	33	27	0.181818181818182	0.818181818181818	0.181818181818182
RMAC00049	51026	A	T	alleleBias	41	7	0.829268292682927	0.170731707317073	0.170731707317073
RMAC00049	52383	A	T	PASS	35	30	0.142857142857143	0.857142857142857	0.142857142857143
RMAC00049	56489	C	T	PASS	27	7	0.740740740740741	0.259259259259259	0.259259259259259
RMAC00049	59628	C	T	PASS	26	9	0.653846153846154	0.346153846153846	0.346153846153846
RMAC00049	60463	A	C	MQ	47	12	0.74468085106383	0.25531914893617	0.25531914893617
RMAC00049	62451	T	C	MQ	38	11	0.710526315789474	0.289473684210526	0.289473684210526
RMAC00049	62613	C	T	PASS	33	28	0.151515151515152	0.848484848484849	0.151515151515152
RMAC00049	62773	G	C	MQ	30	6	0.8	0.2	0.2
RMAC00049	63905	A	G	MQ;alleleBias	39	7	0.82051282051282	0.179487179487179	0.179487179487179
RMAC00049	64674	A	C	PASS	24	8	0.666666666666667	0.333333333333333	0.333333333333333
RMAC00049	64885	C	T	PASS	39	26	0.333333333333333	0.666666666666667	0.333333333333333
RMAC00049	64906	A	T	PASS	38	28	0.263157894736842	0.736842105263158	0.263157894736842
RMAC00049	64953	T	C	MQ	39	31	0.205128205128205	0.794871794871795	0.205128205128205
RMAC00049	65060	T	G	PASS	36	28	0.222222222222222	0.777777777777778	0.222222222222222
RMAC00049	67047	G	T	MQ	30	11	0.633333333333333	0.366666666666667	0.366666666666667
RMAC00049	69049	G	T	PASS	34	11	0.676470588235294	0.323529411764706	0.323529411764706
RMAC00049	69706	G	T	PASS	25	7	0.72	0.28	0.28
RMAC00049	69851	C	T	PASS	22	17	0.227272727272727	0.772727272727273	0.227272727272727
RMAC00049	70952	A	G	PASS	28	13	0.535714285714286	0.464285714285714	0.464285714285714
RMAC00049	71108	C	G	PASS	28	19	0.321428571428571	0.678571428571429	0.321428571428571
RMAC00049	71120	T	C	PASS	25	18	0.28	0.72	0.28
RMAC00049	71652	T	G	MQ	33	21	0.363636363636364	0.636363636363636	0.363636363636364
RMAC00049	71903	A	G	MQ	31	13	0.580645161290323	0.419354838709677	0.419354838709677
RMAC00049	72040	C	T	PASS	27	18	0.333333333333333	0.666666666666667	0.333333333333333
RMAC00049	72715	T	A	PASS	22	14	0.363636363636364	0.636363636363636	0.363636363636364
RMAC00049	74754	A	G	PASS	38	13	0.657894736842105	0.342105263157895	0.342105263157895
RMAC00049	75665	T	C	MQ	25	9	0.64	0.36	0.36
RMAC00049	76142	G	A	PASS	29	10	0.655172413793103	0.344827586206897	0.344827586206897
RMAC00049	77429	G	T	PASS	36	17	0.527777777777778	0.472222222222222	0.472222222222222
RMAC00049	77573	T	C	PASS	33	14	0.575757575757576	0.424242424242424	0.424242424242424
RMAC00049	79344	A	T	PASS	19	10	0.473684210526316	0.526315789473684	0.473684210526316
RMAC00049	79422	C	T	PASS	29	16	0.448275862068966	0.551724137931034	0.448275862068966
RMAC00049	81234	C	T	MQ	16	8	0.5	0.5	0.5
RMAC00049	82661	A	G	MQ	29	13	0.551724137931034	0.448275862068966	0.448275862068966
RMAC00049	83027	C	T	MQ	19	11	0.421052631578947	0.578947368421053	0.421052631578947
RMAC00049	83138	T	A	PASS	28	14	0.5	0.5	0.5
RMAC00049	83987	A	T	PASS	33	19	0.424242424242424	0.575757575757576	0.424242424242424
RMAC00049	84006	C	T	PASS	36	19	0.472222222222222	0.527777777777778	0.472222222222222
RMAC00049	84459	G	T	PASS	38	16	0.578947368421053	0.421052631578947	0.421052631578947
RMAC00049	84596	G	T	MQ	34	20	0.411764705882353	0.588235294117647	0.411764705882353
RMAC00049	87369	A	C	MQ	25	10	0.6	0.4	0.4
RMAC00049	88927	C	T	PASS	37	18	0.513513513513513	0.486486486486487	0.486486486486487
RMAC00049	90480	C	A	PASS	41	26	0.365853658536585	0.634146341463415	0.365853658536585
RMAC00049	90576	C	T	PASS	32	21	0.34375	0.65625	0.34375
RMAC00049	98016	A	T	PASS	52	25	0.519230769230769	0.480769230769231	0.480769230769231
RMAC00049	98037	C	T	PASS	43	23	0.465116279069767	0.534883720930233	0.465116279069767
RMAC00049	99690	G	A	MQ	59	33	0.440677966101695	0.559322033898305	0.440677966101695
RMAC00049	100002	G	T	PASS	58	22	0.620689655172414	0.379310344827586	0.379310344827586
RMAC00049	100145	T	A	MQ;alleleBias	37	5	0.864864864864865	0.135135135135135	0.135135135135135
RMAC00049	100260	G	A	MQ	44	10	0.772727272727273	0.227272727272727	0.227272727272727
RMAC00049	100380	G	T	MQ	54	26	0.518518518518518	0.481481481481481	0.481481481481481
RMAC00049	101300	A	T	MQ	49	16	0.673469387755102	0.326530612244898	0.326530612244898
RMAC00049	101500	T	A	PASS	67	30	0.552238805970149	0.447761194029851	0.447761194029851
RMAC00049	101611	A	C	MQ	56	20	0.642857142857143	0.357142857142857	0.357142857142857
RMAC00049	101630	G	C	MQ	41	10	0.75609756097561	0.24390243902439	0.24390243902439
RMAC00049	101652	G	A	MQ	37	15	0.594594594594595	0.405405405405405	0.405405405405405
RMAC00049	101675	C	A	MQ	40	17	0.575	0.425	0.425
RMAC00049	104854	C	T	PASS	46	23	0.5	0.5	0.5
RMAC00049	105893	G	C	PASS	38	22	0.421052631578947	0.578947368421053	0.421052631578947
RMAC00049	107088	C	G	MQ	41	18	0.560975609756098	0.439024390243902	0.439024390243902
RMAC00049	107197	G	A	MQ	43	16	0.627906976744186	0.372093023255814	0.372093023255814
RMAC00049	107472	C	A	PASS	42	20	0.523809523809524	0.476190476190476	0.476190476190476
RMAC00049	107765	C	G	MQ	38	21	0.447368421052632	0.552631578947368	0.447368421052632
RMAC00049	112727	T	G	MQ	51	34	0.333333333333333	0.666666666666667	0.333333333333333
RMAC00049	117066	C	G	MQ	40	13	0.675	0.325	0.325
RMAC00049	117079	G	A	MQ	35	12	0.657142857142857	0.342857142857143	0.342857142857143
RMAC00049	117116	C	A	MQ	36	15	0.583333333333333	0.416666666666667	0.416666666666667
RMAC00049	117325	C	T	MQ;alleleBias	40	7	0.825	0.175	0.175
RMAC00049	117495	G	T	MQ	46	12	0.739130434782609	0.260869565217391	0.260869565217391
RMAC00049	117516	A	G	MQ	50	14	0.72	0.28	0.28
RMAC00049	117538	T	A	MQ	53	16	0.69811320754717	0.30188679245283	0.30188679245283
RMAC00049	117726	G	A	MQ	47	18	0.617021276595745	0.382978723404255	0.382978723404255
RMAC00049	118155	A	G	PASS	32	9	0.71875	0.28125	0.28125
RMAC00049	118855	A	G	MQ	42	30	0.285714285714286	0.714285714285714	0.285714285714286
RMAC00049	119066	C	G	MQ	36	15	0.583333333333333	0.416666666666667	0.416666666666667
RMAC00049	119274	A	T	SC	42	28	0.333333333333333	0.666666666666667	0.333333333333333
RMAC00049	119662	G	A	MQ	40	18	0.55	0.45	0.45
RMAC00049	119690	A	G	MQ	44	18	0.590909090909091	0.409090909090909	0.409090909090909
RMAC00049	120722	C	T	MQ	43	25	0.418604651162791	0.581395348837209	0.418604651162791
RMAC00049	120837	C	G	MQ	51	35	0.313725490196078	0.686274509803922	0.313725490196078
RMAC00049	120966	A	G	MQ	41	11	0.731707317073171	0.268292682926829	0.268292682926829
RMAC00049	123975	C	G	MQ	48	28	0.416666666666667	0.583333333333333	0.416666666666667
RMAC00049	124535	G	A	MQ	37	13	0.648648648648649	0.351351351351351	0.351351351351351
RMAC00049	125277	A	T	MQ	37	18	0.513513513513513	0.486486486486487	0.486486486486487
RMAC00049	125389	G	A	MQ	30	7	0.766666666666667	0.233333333333333	0.233333333333333
RMAC00049	125894	A	T	MQ	59	35	0.406779661016949	0.593220338983051	0.406779661016949
RMAC00049	126065	A	G	MQ	39	13	0.666666666666667	0.333333333333333	0.333333333333333
RMAC00049	127459	A	G	MQ	53	36	0.320754716981132	0.679245283018868	0.320754716981132
RMAC00049	128180	G	C	MQ	47	28	0.404255319148936	0.595744680851064	0.404255319148936
RMAC00049	128954	A	G	PASS	42	27	0.357142857142857	0.642857142857143	0.357142857142857
RMAC00049	128989	C	T	MQ	42	26	0.380952380952381	0.619047619047619	0.380952380952381
RMAC00049	129140	A	C	MQ	23	18	0.217391304347826	0.782608695652174	0.217391304347826
RMAC00049	129269	T	C	MQ	44	33	0.25	0.75	0.25
RMAC00049	129421	A	G	MQ	34	21	0.382352941176471	0.617647058823529	0.382352941176471
RMAC00049	129437	G	A	MQ	31	21	0.32258064516129	0.67741935483871	0.32258064516129
RMAC00049	129540	G	A	MQ	32	19	0.40625	0.59375	0.40625
RMAC00049	130001	C	T	PASS	40	16	0.6	0.4	0.4
RMAC00049	130076	C	T	PASS	31	9	0.709677419354839	0.290322580645161	0.290322580645161
RMAC00049	132425	C	T	MQ	41	32	0.219512195121951	0.780487804878049	0.219512195121951
RMAC00049	132436	T	C	MQ	43	34	0.209302325581395	0.790697674418605	0.209302325581395
RMAC00049	132758	C	T	MQ	26	8	0.692307692307692	0.307692307692308	0.307692307692308
RMAC00049	134462	T	C	PASS	19	14	0.263157894736842	0.736842105263158	0.263157894736842
RMAC00049	137093	A	C	PASS	22	15	0.318181818181818	0.681818181818182	0.318181818181818
RMAC00049	144160	T	C	PASS	46	25	0.456521739130435	0.543478260869565	0.456521739130435
RMAC00049	146148	A	C	MQ	34	15	0.558823529411765	0.441176470588235	0.441176470588235
RMAC00049	151421	T	G	MQ	42	30	0.285714285714286	0.714285714285714	0.285714285714286
RMAC00049	154371	A	G	MQ	39	10	0.743589743589744	0.256410256410256	0.256410256410256
RMAC00049	154413	G	T	MQ;alleleBias	31	5	0.838709677419355	0.161290322580645	0.161290322580645
RMAC00049	155225	T	G	MQ	23	20	0.130434782608696	0.869565217391304	0.130434782608696
RMAC00049	155452	A	C	MQ	30	23	0.233333333333333	0.766666666666667	0.233333333333333
RMAC00049	155465	C	A	PASS	28	20	0.285714285714286	0.714285714285714	0.285714285714286
RMAC00049	155644	G	A	MQ	21	15	0.285714285714286	0.714285714285714	0.285714285714286
RMAC00049	155737	T	C	PASS	29	18	0.379310344827586	0.620689655172414	0.379310344827586
RMAC00049	155991	T	C	PASS	38	26	0.315789473684211	0.684210526315789	0.315789473684211
RMAC00049	156670	G	T	MQ	24	14	0.416666666666667	0.583333333333333	0.416666666666667
RMAC00049	156686	A	G	MQ	23	14	0.391304347826087	0.608695652173913	0.391304347826087
RMAC00049	156712	A	T	MQ	20	11	0.45	0.55	0.45
RMAC00049	156818	G	T	MQ	25	20	0.2	0.8	0.2
RMAC00049	156908	A	G	MQ	28	22	0.214285714285714	0.785714285714286	0.214285714285714
RMAC00049	156971	A	G	MQ	33	22	0.333333333333333	0.666666666666667	0.333333333333333
RMAC00049	157023	C	G	MQ	29	21	0.275862068965517	0.724137931034483	0.275862068965517
RMAC00049	157052	T	C	MQ	26	17	0.346153846153846	0.653846153846154	0.346153846153846
RMAC00049	160798	A	G	MQ	26	22	0.153846153846154	0.846153846153846	0.153846153846154
RMAC00049	161181	A	C	MQ	21	15	0.285714285714286	0.714285714285714	0.285714285714286
RMAC00049	161271	T	C	PASS	19	13	0.315789473684211	0.684210526315789	0.315789473684211
RMAC00049	162068	A	G	PASS	24	6	0.75	0.25	0.25
RMAC00049	162380	G	T	MQ	32	24	0.25	0.75	0.25
RMAC00049	162411	C	T	MQ	31	21	0.32258064516129	0.67741935483871	0.32258064516129
RMAC00049	163542	G	A	MQ	32	26	0.1875	0.8125	0.1875
RMAC00049	164249	C	T	MQ;alleleBias	40	5	0.875	0.125	0.125
RMAC00049	167604	A	G	PASS	27	18	0.333333333333333	0.666666666666667	0.333333333333333
RMAC00049	168600	A	G	MQ	26	19	0.269230769230769	0.730769230769231	0.269230769230769
RMAC00049	168901	G	T	alleleBias	33	5	0.848484848484849	0.151515151515152	0.151515151515152
RMAC00049	170072	T	C	MQ;alleleBias	28	5	0.821428571428571	0.178571428571429	0.178571428571429
RMAC00049	176238	C	T	MQ	29	9	0.689655172413793	0.310344827586207	0.310344827586207
RMAC00049	176718	A	G	PASS	27	6	0.777777777777778	0.222222222222222	0.222222222222222
RMAC00049	177605	G	A	PASS	35	24	0.314285714285714	0.685714285714286	0.314285714285714
RMAC00049	177620	G	C	PASS	37	26	0.297297297297297	0.702702702702703	0.297297297297297
RMAC00049	178535	C	T	MQ	34	25	0.264705882352941	0.735294117647059	0.264705882352941
RMAC00049	179351	A	C	MQ	37	29	0.216216216216216	0.783783783783784	0.216216216216216
RMAC00049	179366	G	A	MQ	34	26	0.235294117647059	0.764705882352941	0.235294117647059
RMAC00049	180163	T	A	MQ	51	36	0.294117647058824	0.705882352941177	0.294117647058824
RMAC00049	180258	G	C	MQ	49	38	0.224489795918367	0.775510204081633	0.224489795918367
RMAC00049	180315	G	T	MQ	47	32	0.319148936170213	0.680851063829787	0.319148936170213
RMAC00049	183930	C	T	MQ;alleleBias	47	9	0.808510638297872	0.191489361702128	0.191489361702128
RMAC00049	184324	C	A	MQ	42	27	0.357142857142857	0.642857142857143	0.357142857142857
RMAC00049	184438	G	A	MQ	43	30	0.302325581395349	0.697674418604651	0.302325581395349
RMAC00049	184878	A	G	MQ	50	31	0.38	0.62	0.38
RMAC00049	184937	A	G	MQ	42	27	0.357142857142857	0.642857142857143	0.357142857142857
RMAC00049	184980	T	C	MQ	44	31	0.295454545454545	0.704545454545455	0.295454545454545
RMAC00049	185094	A	T	MQ	32	20	0.375	0.625	0.375
RMAC00049	186151	G	A	MQ	50	15	0.7	0.3	0.3
RMAC00049	186416	A	C	MQ	43	18	0.581395348837209	0.418604651162791	0.418604651162791
RMAC00049	186504	A	T	MQ	41	13	0.682926829268293	0.317073170731707	0.317073170731707
RMAC00049	186534	C	T	MQ	43	13	0.697674418604651	0.302325581395349	0.302325581395349
RMAC00049	186611	C	T	PASS	49	14	0.714285714285714	0.285714285714286	0.285714285714286
RMAC00049	186855	G	C	PASS	47	33	0.297872340425532	0.702127659574468	0.297872340425532
RMAC00049	186937	A	T	PASS	55	43	0.218181818181818	0.781818181818182	0.218181818181818
RMAC00049	187136	A	C	PASS	66	46	0.303030303030303	0.696969696969697	0.303030303030303
RMAC00049	187237	C	T	PASS	55	42	0.236363636363636	0.763636363636364	0.236363636363636
RMAC00049	188957	C	T	PASS	45	12	0.733333333333333	0.266666666666667	0.266666666666667
RMAC00049	191215	A	T	MQ	46	12	0.739130434782609	0.260869565217391	0.260869565217391
RMAC00049	192572	G	T	MQ	41	12	0.707317073170732	0.292682926829268	0.292682926829268
RMAC00049	195643	C	T	PASS	35	24	0.314285714285714	0.685714285714286	0.314285714285714
RMAC00049	197389	T	C	PASS	36	15	0.583333333333333	0.416666666666667	0.416666666666667
RMAC00049	197824	A	G	PASS	26	14	0.461538461538462	0.538461538461538	0.461538461538462
RMAC00049	198121	T	C	MQ	19	12	0.368421052631579	0.631578947368421	0.368421052631579
RMAC00049	198156	C	T	MQ	23	13	0.434782608695652	0.565217391304348	0.434782608695652
RMAC00049	199767	C	T	PASS	42	16	0.619047619047619	0.380952380952381	0.380952380952381
RMAC00049	199856	C	T	MQ	22	9	0.590909090909091	0.409090909090909	0.409090909090909
RMAC00049	200438	C	A	MQ	45	27	0.4	0.6	0.4
RMAC00049	200495	G	C	MQ	35	18	0.485714285714286	0.514285714285714	0.485714285714286
RMAC00049	200888	C	T	PASS	31	18	0.419354838709677	0.580645161290323	0.419354838709677
RMAC00049	200956	T	C	MQ	34	19	0.441176470588235	0.558823529411765	0.441176470588235
[truncated: 73,493 more rows]
