# Supplementary material for: Comparative genomics of bdelloid rotifers: Insights from desiccating and nondesiccating species
Source: PLoS Biol. 2018 Apr 24;16(4):e2004830. doi: 10.1371/journal.pbio.2004830 (PMC5916493; doi:10.1371/journal.pbio.2004830)
Supplement: S6 Data — (TGZ) [file pbio.2004830.s006.tgz › S4_Data.bowtie2/Rmacru-PE.vs.nRc.v1.3_genomic.bowtie2.sorted.bam.platypus.vcf.freqs]

CHROM	POS	REF	ALT	FILTER	TC	TR	FREQREF	FREQALT	MAF
RMAC00001	55829	A	T	PASS	99	46	0.535353535353535	0.464646464646465	0.464646464646465
RMAC00001	437440	A	C	MQ;alleleBias	94	13	0.861702127659574	0.138297872340426	0.138297872340426
RMAC00001	583128	A	T	alleleBias	124	13	0.895161290322581	0.104838709677419	0.104838709677419
RMAC00001	583825	T	C	PASS	195	88	0.548717948717949	0.451282051282051	0.451282051282051
RMAC00001	586260	G	A	MQ;alleleBias	135	33	0.755555555555556	0.244444444444444	0.244444444444444
RMAC00001	638861	C	T	PASS	103	48	0.533980582524272	0.466019417475728	0.466019417475728
RMAC00001	674899	A	T	PASS	98	45	0.540816326530612	0.459183673469388	0.459183673469388
RMAC00002	14657	T	A	MQ;alleleBias	52	8	0.846153846153846	0.153846153846154	0.153846153846154
RMAC00002	121100	T	G	PASS	117	54	0.538461538461538	0.461538461538462	0.461538461538462
RMAC00002	243267	C	A	Q20;badReads;QD;alleleBias	74	10	0.864864864864865	0.135135135135135	0.135135135135135
RMAC00002	277607	C	T	PASS	114	60	0.473684210526316	0.526315789473684	0.473684210526316
RMAC00002	371225	A	G	PASS	126	66	0.476190476190476	0.523809523809524	0.476190476190476
RMAC00002	460495	A	C	MQ;alleleBias	62	11	0.82258064516129	0.17741935483871	0.17741935483871
RMAC00002	475195	G	T	MQ;alleleBias	85	10	0.882352941176471	0.117647058823529	0.117647058823529
RMAC00002	475322	G	T	MQ;strandBias	21	7	0.666666666666667	0.333333333333333	0.333333333333333
RMAC00002	606504	C	A	MQ	64	18	0.71875	0.28125	0.28125
RMAC00003	43722	T	C	PASS	181	80	0.558011049723757	0.441988950276243	0.441988950276243
RMAC00003	43971	C	A	PASS	145	65	0.551724137931034	0.448275862068966	0.448275862068966
RMAC00003	44157	A	C	alleleBias	120	26	0.783333333333333	0.216666666666667	0.216666666666667
RMAC00003	44186	G	A	alleleBias	113	18	0.84070796460177	0.15929203539823	0.15929203539823
RMAC00003	78724	T	C	MQ;alleleBias	47	8	0.829787234042553	0.170212765957447	0.170212765957447
RMAC00003	81190	A	G	PASS	140	71	0.492857142857143	0.507142857142857	0.492857142857143
RMAC00003	187320	A	G	PASS	118	60	0.491525423728814	0.508474576271186	0.491525423728814
RMAC00003	187983	A	T	PASS	107	54	0.495327102803738	0.504672897196262	0.495327102803738
RMAC00003	188007	G	C	PASS	100	47	0.53	0.47	0.47
RMAC00003	188368	A	C	PASS	117	60	0.487179487179487	0.512820512820513	0.487179487179487
RMAC00003	188427	A	G	PASS	137	75	0.452554744525547	0.547445255474453	0.452554744525547
RMAC00003	188453	T	C	PASS	136	77	0.433823529411765	0.566176470588235	0.433823529411765
RMAC00003	188549	A	G	PASS	98	52	0.469387755102041	0.530612244897959	0.469387755102041
RMAC00003	188576	T	C	PASS	96	51	0.46875	0.53125	0.46875
RMAC00003	188667	C	T	PASS	103	55	0.466019417475728	0.533980582524272	0.466019417475728
RMAC00003	188775	C	T	PASS	115	61	0.469565217391304	0.530434782608696	0.469565217391304
RMAC00003	188824	A	G	PASS	105	59	0.438095238095238	0.561904761904762	0.438095238095238
RMAC00003	188835	A	G	PASS	99	56	0.434343434343434	0.565656565656566	0.434343434343434
RMAC00003	189179	A	G	PASS	92	42	0.543478260869565	0.456521739130435	0.456521739130435
RMAC00003	189298	G	T	PASS	83	43	0.481927710843373	0.518072289156627	0.481927710843373
RMAC00003	189901	A	G	PASS	112	56	0.5	0.5	0.5
RMAC00003	190415	G	A	PASS	80	34	0.575	0.425	0.425
RMAC00003	190544	C	T	PASS	61	26	0.573770491803279	0.426229508196721	0.426229508196721
RMAC00003	190622	C	G	PASS	81	35	0.567901234567901	0.432098765432099	0.432098765432099
RMAC00003	190821	C	G	PASS	102	50	0.509803921568627	0.490196078431373	0.490196078431373
RMAC00003	191156	T	A	PASS	110	51	0.536363636363636	0.463636363636364	0.463636363636364
RMAC00003	191975	A	G	PASS	124	64	0.483870967741935	0.516129032258065	0.483870967741935
RMAC00003	192126	A	C	PASS	124	49	0.604838709677419	0.395161290322581	0.395161290322581
RMAC00003	192501	A	G	PASS	106	50	0.528301886792453	0.471698113207547	0.471698113207547
RMAC00003	193778	C	G	MQ	78	21	0.730769230769231	0.269230769230769	0.269230769230769
RMAC00003	194718	A	G	PASS	80	32	0.6	0.4	0.4
RMAC00003	195853	A	G	PASS	94	46	0.51063829787234	0.48936170212766	0.48936170212766
RMAC00003	195965	G	T	PASS	90	34	0.622222222222222	0.377777777777778	0.377777777777778
RMAC00003	196294	G	T	PASS	97	49	0.494845360824742	0.505154639175258	0.494845360824742
RMAC00003	201276	G	A	SC	102	46	0.549019607843137	0.450980392156863	0.450980392156863
RMAC00003	206377	C	T	PASS	102	45	0.558823529411765	0.441176470588235	0.441176470588235
RMAC00003	207664	T	C	PASS	139	73	0.474820143884892	0.525179856115108	0.474820143884892
RMAC00003	208343	T	C	PASS	106	48	0.547169811320755	0.452830188679245	0.452830188679245
RMAC00003	208902	G	T	PASS	147	76	0.482993197278912	0.517006802721088	0.482993197278912
RMAC00003	210041	C	T	PASS	114	55	0.517543859649123	0.482456140350877	0.482456140350877
RMAC00003	210324	T	G	PASS	101	43	0.574257425742574	0.425742574257426	0.425742574257426
RMAC00003	212927	A	G	PASS	109	44	0.596330275229358	0.403669724770642	0.403669724770642
RMAC00003	214673	G	T	PASS	103	54	0.475728155339806	0.524271844660194	0.475728155339806
RMAC00003	219074	G	T	PASS	101	49	0.514851485148515	0.485148514851485	0.485148514851485
RMAC00003	222015	C	T	PASS	123	64	0.479674796747967	0.520325203252033	0.479674796747967
RMAC00003	222030	C	T	PASS	122	60	0.508196721311475	0.491803278688525	0.491803278688525
RMAC00003	222080	T	C	PASS	129	63	0.511627906976744	0.488372093023256	0.488372093023256
RMAC00003	222099	T	C	PASS	122	57	0.532786885245902	0.467213114754098	0.467213114754098
RMAC00003	222599	T	C	PASS	98	39	0.602040816326531	0.397959183673469	0.397959183673469
RMAC00003	224604	C	G	alleleBias	92	12	0.869565217391304	0.130434782608696	0.130434782608696
RMAC00003	225521	C	T	PASS	94	40	0.574468085106383	0.425531914893617	0.425531914893617
RMAC00003	226867	T	C	PASS	95	45	0.526315789473684	0.473684210526316	0.473684210526316
RMAC00003	227222	T	C	PASS	111	52	0.531531531531532	0.468468468468468	0.468468468468468
RMAC00003	232545	G	A	PASS	109	54	0.504587155963303	0.495412844036697	0.495412844036697
RMAC00003	237805	A	G	PASS	90	45	0.5	0.5	0.5
RMAC00003	238234	G	A	PASS	103	51	0.504854368932039	0.495145631067961	0.495145631067961
RMAC00003	238246	G	C	PASS	112	56	0.5	0.5	0.5
RMAC00003	238266	T	A	PASS	119	65	0.453781512605042	0.546218487394958	0.453781512605042
RMAC00003	238387	C	T	PASS	108	60	0.444444444444444	0.555555555555556	0.444444444444444
RMAC00003	238475	A	G	PASS	99	55	0.444444444444444	0.555555555555556	0.444444444444444
RMAC00003	239025	G	C	PASS	70	31	0.557142857142857	0.442857142857143	0.442857142857143
RMAC00003	239077	A	C	SC	68	24	0.647058823529412	0.352941176470588	0.352941176470588
RMAC00003	239147	C	A	PASS	80	32	0.6	0.4	0.4
RMAC00003	239215	C	T	PASS	90	37	0.588888888888889	0.411111111111111	0.411111111111111
RMAC00003	239385	C	A	PASS	74	29	0.608108108108108	0.391891891891892	0.391891891891892
RMAC00003	239687	G	A	MQ	26	13	0.5	0.5	0.5
RMAC00003	239703	A	G	MQ	23	11	0.521739130434783	0.478260869565217	0.478260869565217
RMAC00003	239968	T	C	PASS	61	21	0.655737704918033	0.344262295081967	0.344262295081967
RMAC00003	240040	A	C	PASS	63	28	0.555555555555556	0.444444444444444	0.444444444444444
RMAC00003	240186	T	G	MQ	76	28	0.631578947368421	0.368421052631579	0.368421052631579
RMAC00003	240202	A	G	MQ	71	26	0.633802816901408	0.366197183098592	0.366197183098592
RMAC00003	240221	G	C	MQ	76	26	0.657894736842105	0.342105263157895	0.342105263157895
RMAC00003	240366	T	C	PASS	91	33	0.637362637362637	0.362637362637363	0.362637362637363
RMAC00003	240452	C	T	MQ	89	25	0.719101123595506	0.280898876404494	0.280898876404494
RMAC00003	240468	C	A	MQ;alleleBias	83	21	0.746987951807229	0.253012048192771	0.253012048192771
RMAC00003	240484	G	T	MQ;alleleBias	71	14	0.802816901408451	0.197183098591549	0.197183098591549
RMAC00003	240787	C	T	PASS	105	43	0.59047619047619	0.40952380952381	0.40952380952381
RMAC00003	240802	T	C	PASS	116	47	0.594827586206897	0.405172413793103	0.405172413793103
RMAC00003	240825	A	C	PASS	117	52	0.555555555555556	0.444444444444444	0.444444444444444
RMAC00003	241290	T	C	PASS	112	62	0.446428571428571	0.553571428571429	0.446428571428571
RMAC00003	241448	G	A	PASS	142	65	0.542253521126761	0.457746478873239	0.457746478873239
RMAC00003	241460	A	T	PASS	133	62	0.533834586466165	0.466165413533835	0.466165413533835
RMAC00003	241519	C	T	PASS	119	57	0.521008403361345	0.478991596638655	0.478991596638655
RMAC00003	241795	T	C	PASS	85	40	0.529411764705882	0.470588235294118	0.470588235294118
RMAC00003	241896	A	G	PASS	96	49	0.489583333333333	0.510416666666667	0.489583333333333
RMAC00003	242118	G	A	PASS	96	42	0.5625	0.4375	0.4375
RMAC00003	242693	T	C	PASS	105	48	0.542857142857143	0.457142857142857	0.457142857142857
RMAC00003	242759	G	A	PASS	112	54	0.517857142857143	0.482142857142857	0.482142857142857
RMAC00003	243102	T	G	PASS	89	40	0.550561797752809	0.449438202247191	0.449438202247191
RMAC00003	243227	T	G	MQ	83	32	0.614457831325301	0.385542168674699	0.385542168674699
RMAC00003	243276	C	T	MQ	75	29	0.613333333333333	0.386666666666667	0.386666666666667
RMAC00003	243299	A	T	MQ	71	27	0.619718309859155	0.380281690140845	0.380281690140845
RMAC00003	243416	C	T	MQ	57	19	0.666666666666667	0.333333333333333	0.333333333333333
RMAC00003	243580	A	C	MQ;alleleBias	60	5	0.916666666666667	0.0833333333333333	0.0833333333333333
RMAC00003	243726	A	T	MQ;alleleBias	61	7	0.885245901639344	0.114754098360656	0.114754098360656
RMAC00003	243769	C	A	MQ;alleleBias	65	12	0.815384615384615	0.184615384615385	0.184615384615385
RMAC00003	243823	C	T	MQ;alleleBias	69	16	0.768115942028985	0.231884057971014	0.231884057971014
RMAC00003	243861	C	G	MQ	75	21	0.72	0.28	0.28
RMAC00003	243947	T	C	MQ	80	29	0.6375	0.3625	0.3625
RMAC00003	244226	C	A	PASS	79	37	0.531645569620253	0.468354430379747	0.468354430379747
RMAC00003	244698	G	C	PASS	96	42	0.5625	0.4375	0.4375
RMAC00003	244935	A	G	PASS	94	45	0.521276595744681	0.478723404255319	0.478723404255319
RMAC00003	245029	C	T	PASS	121	54	0.553719008264463	0.446280991735537	0.446280991735537
RMAC00003	245285	C	T	PASS	103	48	0.533980582524272	0.466019417475728	0.466019417475728
RMAC00003	245312	T	G	PASS	102	43	0.57843137254902	0.42156862745098	0.42156862745098
RMAC00003	245636	T	G	PASS	88	46	0.477272727272727	0.522727272727273	0.477272727272727
RMAC00003	245695	G	A	PASS	83	44	0.469879518072289	0.530120481927711	0.469879518072289
RMAC00003	246010	T	C	PASS	74	35	0.527027027027027	0.472972972972973	0.472972972972973
RMAC00003	246024	C	A	PASS	75	35	0.533333333333333	0.466666666666667	0.466666666666667
RMAC00003	246072	T	C	PASS	82	43	0.475609756097561	0.524390243902439	0.475609756097561
RMAC00003	246947	C	T	PASS	86	39	0.546511627906977	0.453488372093023	0.453488372093023
RMAC00003	246958	T	C	PASS	89	43	0.51685393258427	0.48314606741573	0.48314606741573
RMAC00003	247312	T	C	PASS	104	56	0.461538461538462	0.538461538461538	0.461538461538462
RMAC00003	247395	C	A	PASS	103	54	0.475728155339806	0.524271844660194	0.475728155339806
RMAC00003	247729	C	A	PASS	102	50	0.509803921568627	0.490196078431373	0.490196078431373
RMAC00003	247772	A	G	PASS	87	35	0.597701149425287	0.402298850574713	0.402298850574713
RMAC00003	247789	G	T	PASS	84	34	0.595238095238095	0.404761904761905	0.404761904761905
RMAC00003	247951	G	A	PASS	97	48	0.505154639175258	0.494845360824742	0.494845360824742
RMAC00003	247972	C	T	PASS	101	53	0.475247524752475	0.524752475247525	0.475247524752475
RMAC00003	248249	C	G	PASS	84	35	0.583333333333333	0.416666666666667	0.416666666666667
RMAC00003	248639	T	G	PASS	80	38	0.525	0.475	0.475
RMAC00003	248953	C	T	PASS	102	46	0.549019607843137	0.450980392156863	0.450980392156863
RMAC00003	249058	C	T	PASS	94	40	0.574468085106383	0.425531914893617	0.425531914893617
RMAC00003	249153	T	C	PASS	110	53	0.518181818181818	0.481818181818182	0.481818181818182
RMAC00003	250316	A	G	PASS	103	56	0.456310679611651	0.543689320388349	0.456310679611651
RMAC00003	250392	A	G	PASS	101	51	0.495049504950495	0.504950495049505	0.495049504950495
RMAC00003	250413	G	C	PASS	105	54	0.485714285714286	0.514285714285714	0.485714285714286
RMAC00003	250688	A	T	PASS	82	40	0.51219512195122	0.48780487804878	0.48780487804878
RMAC00003	250709	T	A	PASS	75	39	0.48	0.52	0.48
RMAC00003	250720	A	G	PASS	79	42	0.468354430379747	0.531645569620253	0.468354430379747
RMAC00003	250811	T	C	PASS	104	50	0.519230769230769	0.480769230769231	0.480769230769231
RMAC00003	250838	G	A	PASS	111	54	0.513513513513513	0.486486486486487	0.486486486486487
RMAC00003	251008	C	A	PASS	97	51	0.474226804123711	0.525773195876289	0.474226804123711
RMAC00003	251200	G	C	PASS	97	45	0.536082474226804	0.463917525773196	0.463917525773196
RMAC00003	251245	C	A	PASS	90	43	0.522222222222222	0.477777777777778	0.477777777777778
RMAC00003	251401	G	A	PASS	97	60	0.381443298969072	0.618556701030928	0.381443298969072
RMAC00003	251622	G	T	PASS	91	43	0.527472527472527	0.472527472527473	0.472527472527473
RMAC00003	251641	A	G	PASS	96	44	0.541666666666667	0.458333333333333	0.458333333333333
RMAC00003	252082	A	G	PASS	134	64	0.522388059701492	0.477611940298507	0.477611940298507
RMAC00003	252435	G	A	PASS	105	44	0.580952380952381	0.419047619047619	0.419047619047619
RMAC00003	252660	C	T	PASS	106	51	0.518867924528302	0.481132075471698	0.481132075471698
RMAC00003	252699	A	G	PASS	107	50	0.532710280373832	0.467289719626168	0.467289719626168
RMAC00003	253292	G	A	PASS	95	52	0.452631578947368	0.547368421052632	0.452631578947368
RMAC00003	253346	G	C	PASS	107	57	0.467289719626168	0.532710280373832	0.467289719626168
RMAC00003	253548	T	C	PASS	105	41	0.60952380952381	0.39047619047619	0.39047619047619
RMAC00003	253631	T	C	PASS	114	53	0.535087719298246	0.464912280701754	0.464912280701754
RMAC00003	253669	C	A	PASS	107	48	0.551401869158878	0.448598130841121	0.448598130841121
RMAC00003	253829	G	A	PASS	94	42	0.553191489361702	0.446808510638298	0.446808510638298
RMAC00003	254367	C	T	PASS	98	50	0.489795918367347	0.510204081632653	0.489795918367347
RMAC00003	254527	A	G	PASS	86	46	0.465116279069767	0.534883720930233	0.465116279069767
RMAC00003	254560	A	G	PASS	83	45	0.457831325301205	0.542168674698795	0.457831325301205
RMAC00003	254571	T	A	PASS	81	44	0.45679012345679	0.54320987654321	0.45679012345679
RMAC00003	254879	T	G	PASS	99	49	0.505050505050505	0.494949494949495	0.494949494949495
RMAC00003	254930	C	A	PASS	88	44	0.5	0.5	0.5
RMAC00003	255213	G	A	PASS	100	55	0.45	0.55	0.45
RMAC00003	255350	G	T	PASS	99	49	0.505050505050505	0.494949494949495	0.494949494949495
RMAC00003	255458	A	T	PASS	108	43	0.601851851851852	0.398148148148148	0.398148148148148
RMAC00003	255517	T	C	PASS	96	39	0.59375	0.40625	0.40625
RMAC00003	256113	A	T	PASS	106	46	0.566037735849057	0.433962264150943	0.433962264150943
RMAC00003	256263	C	T	PASS	91	46	0.494505494505495	0.505494505494505	0.494505494505495
RMAC00003	260778	A	T	PASS	93	45	0.516129032258065	0.483870967741935	0.483870967741935
RMAC00003	261283	T	A	PASS	109	49	0.55045871559633	0.44954128440367	0.44954128440367
RMAC00003	268034	C	T	PASS	133	72	0.458646616541353	0.541353383458647	0.458646616541353
RMAC00003	270847	T	C	PASS	89	44	0.50561797752809	0.49438202247191	0.49438202247191
RMAC00003	272654	A	G	PASS	102	44	0.568627450980392	0.431372549019608	0.431372549019608
RMAC00003	272793	G	A	PASS	71	38	0.464788732394366	0.535211267605634	0.464788732394366
RMAC00003	273107	C	T	PASS	76	42	0.447368421052632	0.552631578947368	0.447368421052632
RMAC00003	273201	C	T	PASS	89	48	0.460674157303371	0.539325842696629	0.460674157303371
RMAC00003	274244	A	G	PASS	110	46	0.581818181818182	0.418181818181818	0.418181818181818
RMAC00003	274313	C	T	PASS	103	45	0.563106796116505	0.436893203883495	0.436893203883495
RMAC00003	278450	A	G	PASS	84	31	0.630952380952381	0.369047619047619	0.369047619047619
RMAC00003	278843	A	G	PASS	92	40	0.565217391304348	0.434782608695652	0.434782608695652
RMAC00003	278980	G	C	PASS	97	53	0.45360824742268	0.54639175257732	0.45360824742268
RMAC00003	279060	T	G	PASS	102	48	0.529411764705882	0.470588235294118	0.470588235294118
RMAC00003	279268	C	T	PASS	99	46	0.535353535353535	0.464646464646465	0.464646464646465
RMAC00003	279280	T	C	PASS	100	48	0.52	0.48	0.48
RMAC00003	279443	T	A	PASS	98	36	0.63265306122449	0.36734693877551	0.36734693877551
RMAC00003	279564	T	C	PASS	105	51	0.514285714285714	0.485714285714286	0.485714285714286
RMAC00003	280024	C	T	PASS	129	68	0.472868217054264	0.527131782945736	0.472868217054264
RMAC00003	280079	A	G	PASS	101	53	0.475247524752475	0.524752475247525	0.475247524752475
RMAC00003	280126	A	G	PASS	104	42	0.596153846153846	0.403846153846154	0.403846153846154
RMAC00003	280350	A	C	PASS	108	50	0.537037037037037	0.462962962962963	0.462962962962963
RMAC00003	280545	A	T	PASS	110	55	0.5	0.5	0.5
RMAC00003	280984	A	G	PASS	107	45	0.579439252336449	0.420560747663551	0.420560747663551
RMAC00003	281197	C	T	PASS	112	49	0.5625	0.4375	0.4375
RMAC00003	281277	T	C	PASS	110	59	0.463636363636364	0.536363636363636	0.463636363636364
RMAC00003	281301	G	A	PASS	103	59	0.427184466019417	0.572815533980582	0.427184466019417
RMAC00003	281360	G	A	PASS	108	54	0.5	0.5	0.5
RMAC00003	281555	C	A	PASS	108	57	0.472222222222222	0.527777777777778	0.472222222222222
RMAC00003	282900	T	C	PASS	128	53	0.5859375	0.4140625	0.4140625
RMAC00003	283762	C	A	PASS	91	44	0.516483516483517	0.483516483516484	0.483516483516484
RMAC00003	283901	A	G	PASS	99	50	0.494949494949495	0.505050505050505	0.494949494949495
RMAC00003	285027	A	G	PASS	100	46	0.54	0.46	0.46
RMAC00003	285190	T	G	PASS	94	43	0.542553191489362	0.457446808510638	0.457446808510638
RMAC00003	289530	C	A	PASS	101	50	0.504950495049505	0.495049504950495	0.495049504950495
RMAC00003	291574	A	C	PASS	109	55	0.495412844036697	0.504587155963303	0.495412844036697
RMAC00003	291655	G	A	PASS	99	56	0.434343434343434	0.565656565656566	0.434343434343434
RMAC00003	292137	A	G	PASS	129	58	0.550387596899225	0.449612403100775	0.449612403100775
RMAC00003	294047	A	G	PASS	84	44	0.476190476190476	0.523809523809524	0.476190476190476
RMAC00003	296608	G	T	PASS	102	50	0.509803921568627	0.490196078431373	0.490196078431373
RMAC00003	296900	C	T	PASS	102	46	0.549019607843137	0.450980392156863	0.450980392156863
RMAC00003	296953	G	A	PASS	99	42	0.575757575757576	0.424242424242424	0.424242424242424
RMAC00003	297078	C	T	PASS	90	27	0.7	0.3	0.3
RMAC00003	297111	C	T	PASS	91	35	0.615384615384615	0.384615384615385	0.384615384615385
RMAC00003	297130	G	A	PASS	86	32	0.627906976744186	0.372093023255814	0.372093023255814
RMAC00003	297177	A	G	PASS	83	38	0.542168674698795	0.457831325301205	0.457831325301205
RMAC00003	299810	C	T	PASS	83	43	0.481927710843373	0.518072289156627	0.481927710843373
RMAC00003	300849	A	G	PASS	91	49	0.461538461538462	0.538461538461538	0.461538461538462
RMAC00003	301315	C	T	SC	98	33	0.663265306122449	0.336734693877551	0.336734693877551
RMAC00003	308398	A	G	PASS	106	55	0.481132075471698	0.518867924528302	0.481132075471698
RMAC00003	312959	G	A	PASS	110	51	0.536363636363636	0.463636363636364	0.463636363636364
RMAC00003	317690	C	T	PASS	77	38	0.506493506493506	0.493506493506494	0.493506493506494
RMAC00003	319717	T	C	PASS	117	52	0.555555555555556	0.444444444444444	0.444444444444444
RMAC00003	320925	A	G	PASS	98	39	0.602040816326531	0.397959183673469	0.397959183673469
RMAC00003	321193	C	T	PASS	94	43	0.542553191489362	0.457446808510638	0.457446808510638
RMAC00003	321260	T	C	PASS	103	50	0.514563106796116	0.485436893203884	0.485436893203884
RMAC00003	323259	A	T	PASS	105	54	0.485714285714286	0.514285714285714	0.485714285714286
RMAC00003	324632	A	G	PASS	116	47	0.594827586206897	0.405172413793103	0.405172413793103
RMAC00003	325339	A	C	PASS	124	64	0.483870967741935	0.516129032258065	0.483870967741935
RMAC00003	326352	C	T	PASS	113	49	0.566371681415929	0.433628318584071	0.433628318584071
RMAC00003	326374	A	G	PASS	107	45	0.579439252336449	0.420560747663551	0.420560747663551
RMAC00003	327276	A	G	PASS	120	51	0.575	0.425	0.425
RMAC00003	328889	C	T	PASS	120	57	0.525	0.475	0.475
RMAC00003	329442	G	A	PASS	91	38	0.582417582417582	0.417582417582418	0.417582417582418
RMAC00003	330929	C	T	PASS	95	43	0.547368421052632	0.452631578947368	0.452631578947368
RMAC00003	331465	G	T	PASS	113	49	0.566371681415929	0.433628318584071	0.433628318584071
RMAC00003	331572	T	C	PASS	108	49	0.546296296296296	0.453703703703704	0.453703703703704
RMAC00003	331848	C	T	PASS	138	65	0.528985507246377	0.471014492753623	0.471014492753623
RMAC00003	332855	C	T	PASS	102	43	0.57843137254902	0.42156862745098	0.42156862745098
RMAC00003	332960	A	G	PASS	79	43	0.455696202531646	0.544303797468354	0.455696202531646
RMAC00003	333965	C	T	PASS	100	47	0.53	0.47	0.47
RMAC00003	336496	A	G	PASS	118	60	0.491525423728814	0.508474576271186	0.491525423728814
RMAC00003	336983	T	C	PASS	110	51	0.536363636363636	0.463636363636364	0.463636363636364
RMAC00003	337018	A	T	PASS	110	54	0.509090909090909	0.490909090909091	0.490909090909091
RMAC00003	337116	C	T	PASS	83	36	0.566265060240964	0.433734939759036	0.433734939759036
RMAC00003	337881	T	G	PASS	88	42	0.522727272727273	0.477272727272727	0.477272727272727
RMAC00003	338014	A	T	PASS	102	51	0.5	0.5	0.5
RMAC00003	338116	G	A	PASS	105	51	0.514285714285714	0.485714285714286	0.485714285714286
RMAC00003	338399	G	A	PASS	104	50	0.519230769230769	0.480769230769231	0.480769230769231
RMAC00003	338652	T	C	PASS	128	55	0.5703125	0.4296875	0.4296875
RMAC00003	347990	A	G	PASS	103	61	0.407766990291262	0.592233009708738	0.407766990291262
RMAC00003	348451	C	T	PASS	93	39	0.580645161290323	0.419354838709677	0.419354838709677
RMAC00003	349201	A	G	PASS	104	47	0.548076923076923	0.451923076923077	0.451923076923077
RMAC00003	349397	T	A	PASS	98	48	0.510204081632653	0.489795918367347	0.489795918367347
RMAC00003	350914	A	C	PASS	124	65	0.475806451612903	0.524193548387097	0.475806451612903
RMAC00003	353348	T	A	PASS	108	48	0.555555555555556	0.444444444444444	0.444444444444444
RMAC00003	353928	C	A	PASS	103	53	0.485436893203884	0.514563106796116	0.485436893203884
RMAC00003	354010	G	T	PASS	96	43	0.552083333333333	0.447916666666667	0.447916666666667
RMAC00003	354056	T	C	PASS	92	41	0.554347826086957	0.445652173913043	0.445652173913043
RMAC00003	354095	G	A	PASS	96	42	0.5625	0.4375	0.4375
RMAC00003	354235	G	A	MQ	69	35	0.492753623188406	0.507246376811594	0.492753623188406
RMAC00003	354528	C	T	MQ	102	48	0.529411764705882	0.470588235294118	0.470588235294118
RMAC00003	354654	T	G	PASS	99	48	0.515151515151515	0.484848484848485	0.484848484848485
RMAC00003	354803	A	T	PASS	124	60	0.516129032258065	0.483870967741935	0.483870967741935
RMAC00003	354864	T	A	PASS	107	58	0.457943925233645	0.542056074766355	0.457943925233645
RMAC00003	355050	T	G	PASS	108	54	0.5	0.5	0.5
RMAC00003	357842	A	G	PASS	131	56	0.572519083969466	0.427480916030534	0.427480916030534
RMAC00003	360844	C	T	PASS	100	54	0.46	0.54	0.46
RMAC00003	361163	C	T	PASS	101	46	0.544554455445545	0.455445544554455	0.455445544554455
RMAC00003	361382	A	T	PASS	132	70	0.46969696969697	0.53030303030303	0.46969696969697
RMAC00003	361766	C	T	PASS	116	55	0.525862068965517	0.474137931034483	0.474137931034483
RMAC00003	363280	C	T	PASS	110	56	0.490909090909091	0.509090909090909	0.490909090909091
RMAC00003	363467	T	C	PASS	93	44	0.526881720430108	0.473118279569892	0.473118279569892
RMAC00003	364304	T	G	PASS	91	51	0.43956043956044	0.56043956043956	0.43956043956044
RMAC00003	364376	C	A	PASS	100	54	0.46	0.54	0.46
RMAC00003	364538	G	T	PASS	90	43	0.522222222222222	0.477777777777778	0.477777777777778
RMAC00003	365020	A	G	PASS	83	46	0.44578313253012	0.55421686746988	0.44578313253012
RMAC00003	365041	T	A	PASS	90	48	0.466666666666667	0.533333333333333	0.466666666666667
RMAC00003	365060	T	C	PASS	91	48	0.472527472527473	0.527472527472527	0.472527472527473
RMAC00003	365127	T	A	PASS	87	46	0.471264367816092	0.528735632183908	0.471264367816092
RMAC00003	365147	T	A	PASS	97	48	0.505154639175258	0.494845360824742	0.494845360824742
RMAC00003	365287	C	G	PASS	104	52	0.5	0.5	0.5
RMAC00003	365381	A	C	PASS	94	43	0.542553191489362	0.457446808510638	0.457446808510638
RMAC00003	365422	T	C	PASS	88	38	0.568181818181818	0.431818181818182	0.431818181818182
RMAC00003	365817	T	C	PASS	99	45	0.545454545454545	0.454545454545455	0.454545454545455
RMAC00003	366171	G	A	PASS	87	43	0.505747126436782	0.494252873563218	0.494252873563218
RMAC00003	366191	T	C	PASS	80	41	0.4875	0.5125	0.4875
RMAC00003	366717	A	T	PASS	83	28	0.662650602409639	0.337349397590361	0.337349397590361
RMAC00003	368879	A	G	PASS	113	61	0.460176991150442	0.539823008849557	0.460176991150442
RMAC00003	368964	A	T	PASS	123	67	0.455284552845528	0.544715447154472	0.455284552845528
RMAC00003	369115	T	C	PASS	120	54	0.55	0.45	0.45
RMAC00003	369200	G	A	PASS	109	54	0.504587155963303	0.495412844036697	0.495412844036697
RMAC00003	369213	C	T	PASS	103	56	0.456310679611651	0.543689320388349	0.456310679611651
RMAC00003	369231	A	C	PASS	102	56	0.450980392156863	0.549019607843137	0.450980392156863
RMAC00003	369714	C	A	PASS	103	51	0.504854368932039	0.495145631067961	0.495145631067961
RMAC00003	370047	C	A	PASS	90	42	0.533333333333333	0.466666666666667	0.466666666666667
RMAC00003	370314	G	A	PASS	116	55	0.525862068965517	0.474137931034483	0.474137931034483
RMAC00003	370396	T	C	PASS	144	58	0.597222222222222	0.402777777777778	0.402777777777778
RMAC00003	372058	A	T	PASS	125	52	0.584	0.416	0.416
RMAC00003	377167	A	G	PASS	115	65	0.434782608695652	0.565217391304348	0.434782608695652
RMAC00003	381920	C	T	PASS	101	43	0.574257425742574	0.425742574257426	0.425742574257426
RMAC00003	382818	C	T	PASS	113	55	0.513274336283186	0.486725663716814	0.486725663716814
RMAC00003	383088	G	T	PASS	122	60	0.508196721311475	0.491803278688525	0.491803278688525
RMAC00003	383235	C	T	PASS	109	56	0.486238532110092	0.513761467889908	0.486238532110092
RMAC00003	384091	G	A	PASS	25	13	0.48	0.52	0.48
RMAC00003	384260	T	A	PASS	25	12	0.52	0.48	0.48
RMAC00003	384521	C	G	PASS	22	7	0.681818181818182	0.318181818181818	0.318181818181818
RMAC00003	384996	C	A	PASS	20	9	0.55	0.45	0.45
RMAC00003	385108	C	T	PASS	15	5	0.666666666666667	0.333333333333333	0.333333333333333
RMAC00003	385544	A	C	PASS	24	13	0.458333333333333	0.541666666666667	0.458333333333333
RMAC00003	387841	G	A	PASS	85	33	0.611764705882353	0.388235294117647	0.388235294117647
RMAC00003	393406	A	G	PASS	99	44	0.555555555555556	0.444444444444444	0.444444444444444
RMAC00003	393920	A	C	PASS	108	46	0.574074074074074	0.425925925925926	0.425925925925926
RMAC00003	396688	T	C	PASS	62	27	0.564516129032258	0.435483870967742	0.435483870967742
RMAC00003	398486	C	T	PASS	79	41	0.481012658227848	0.518987341772152	0.481012658227848
RMAC00003	399103	C	G	PASS	104	50	0.519230769230769	0.480769230769231	0.480769230769231
RMAC00003	400062	A	G	PASS	125	52	0.584	0.416	0.416
RMAC00003	401127	C	T	PASS	102	43	0.57843137254902	0.42156862745098	0.42156862745098
RMAC00003	401649	C	T	PASS	110	54	0.509090909090909	0.490909090909091	0.490909090909091
RMAC00003	401683	A	G	PASS	112	59	0.473214285714286	0.526785714285714	0.473214285714286
RMAC00003	402531	A	G	PASS	109	56	0.486238532110092	0.513761467889908	0.486238532110092
RMAC00003	402654	A	G	PASS	85	42	0.505882352941176	0.494117647058824	0.494117647058824
RMAC00003	402933	A	G	PASS	114	59	0.482456140350877	0.517543859649123	0.482456140350877
RMAC00003	403239	A	G	PASS	124	67	0.459677419354839	0.540322580645161	0.459677419354839
RMAC00003	408961	G	A	PASS	69	28	0.594202898550725	0.405797101449275	0.405797101449275
RMAC00003	413961	G	A	MQ;alleleBias	49	9	0.816326530612245	0.183673469387755	0.183673469387755
RMAC00003	414512	G	T	PASS	92	47	0.489130434782609	0.510869565217391	0.489130434782609
RMAC00003	415999	T	A	PASS	72	32	0.555555555555556	0.444444444444444	0.444444444444444
RMAC00003	416102	C	T	PASS	112	44	0.607142857142857	0.392857142857143	0.392857142857143
RMAC00003	416114	A	G	PASS	119	51	0.571428571428571	0.428571428571429	0.428571428571429
RMAC00003	416198	A	T	PASS	91	45	0.505494505494505	0.494505494505495	0.494505494505495
RMAC00003	416739	A	C	PASS	76	42	0.447368421052632	0.552631578947368	0.447368421052632
RMAC00003	416879	C	T	MQ;strandBias	59	18	0.694915254237288	0.305084745762712	0.305084745762712
RMAC00003	416927	T	A	MQ	68	21	0.691176470588235	0.308823529411765	0.308823529411765
RMAC00003	418017	C	T	MQ;alleleBias	51	6	0.882352941176471	0.117647058823529	0.117647058823529
RMAC00003	420018	A	G	MQ	141	77	0.453900709219858	0.546099290780142	0.453900709219858
RMAC00003	421423	G	A	badReads;MQ	79	40	0.493670886075949	0.506329113924051	0.493670886075949
RMAC00003	423729	G	C	MQ	92	39	0.576086956521739	0.423913043478261	0.423913043478261
RMAC00003	427699	C	A	PASS	108	49	0.546296296296296	0.453703703703704	0.453703703703704
RMAC00003	431183	T	C	PASS	111	50	0.54954954954955	0.45045045045045	0.45045045045045
RMAC00003	431488	G	A	PASS	126	63	0.5	0.5	0.5
RMAC00003	432960	G	C	PASS	108	45	0.583333333333333	0.416666666666667	0.416666666666667
RMAC00003	433338	A	G	PASS	137	65	0.525547445255474	0.474452554744526	0.474452554744526
RMAC00003	435469	T	A	PASS	97	47	0.515463917525773	0.484536082474227	0.484536082474227
RMAC00003	436194	C	G	PASS	109	49	0.55045871559633	0.44954128440367	0.44954128440367
RMAC00003	437990	C	T	PASS	93	44	0.526881720430108	0.473118279569892	0.473118279569892
RMAC00003	439317	G	T	PASS	97	47	0.515463917525773	0.484536082474227	0.484536082474227
RMAC00003	440034	A	C	PASS	88	40	0.545454545454545	0.454545454545455	0.454545454545455
RMAC00003	443800	T	G	PASS	116	55	0.525862068965517	0.474137931034483	0.474137931034483
RMAC00003	445134	G	A	PASS	92	50	0.456521739130435	0.543478260869565	0.456521739130435
RMAC00003	446938	C	A	PASS	133	62	0.533834586466165	0.466165413533835	0.466165413533835
RMAC00003	447460	C	A	PASS	101	53	0.475247524752475	0.524752475247525	0.475247524752475
RMAC00003	448437	T	C	PASS	105	54	0.485714285714286	0.514285714285714	0.485714285714286
RMAC00003	448672	A	T	PASS	104	46	0.557692307692308	0.442307692307692	0.442307692307692
RMAC00003	448683	G	T	PASS	113	50	0.557522123893805	0.442477876106195	0.442477876106195
RMAC00003	448788	G	A	PASS	123	51	0.585365853658537	0.414634146341463	0.414634146341463
RMAC00003	448995	T	C	PASS	118	50	0.576271186440678	0.423728813559322	0.423728813559322
RMAC00003	449051	C	T	PASS	111	46	0.585585585585586	0.414414414414414	0.414414414414414
RMAC00003	454514	G	T	PASS	92	40	0.565217391304348	0.434782608695652	0.434782608695652
RMAC00003	455710	C	T	PASS	119	58	0.512605042016807	0.487394957983193	0.487394957983193
RMAC00003	455799	A	G	PASS	113	53	0.530973451327434	0.469026548672566	0.469026548672566
RMAC00003	456892	T	C	PASS	120	54	0.55	0.45	0.45
RMAC00003	457084	G	C	PASS	130	65	0.5	0.5	0.5
RMAC00003	457106	A	G	PASS	123	62	0.495934959349593	0.504065040650406	0.495934959349593
RMAC00003	457151	G	C	PASS	130	59	0.546153846153846	0.453846153846154	0.453846153846154
RMAC00003	459556	G	C	PASS	81	39	0.518518518518518	0.481481481481481	0.481481481481481
RMAC00003	462333	G	A	PASS	73	40	0.452054794520548	0.547945205479452	0.452054794520548
RMAC00003	463530	T	A	PASS	95	47	0.505263157894737	0.494736842105263	0.494736842105263
RMAC00003	464034	A	G	PASS	132	55	0.583333333333333	0.416666666666667	0.416666666666667
RMAC00003	471052	G	A	PASS	97	42	0.56701030927835	0.43298969072165	0.43298969072165
RMAC00003	471071	A	T	PASS	99	47	0.525252525252525	0.474747474747475	0.474747474747475
RMAC00003	471125	G	C	PASS	120	65	0.458333333333333	0.541666666666667	0.458333333333333
RMAC00003	473872	T	C	PASS	136	66	0.514705882352941	0.485294117647059	0.485294117647059
RMAC00003	478648	A	T	PASS	74	28	0.621621621621622	0.378378378378378	0.378378378378378
RMAC00003	488150	G	A	PASS	115	64	0.443478260869565	0.556521739130435	0.443478260869565
RMAC00003	489847	T	A	PASS	89	45	0.49438202247191	0.50561797752809	0.49438202247191
RMAC00003	490251	G	A	PASS	101	48	0.524752475247525	0.475247524752475	0.475247524752475
RMAC00004	152723	G	T	MQ	20	12	0.4	0.6	0.4
RMAC00004	381443	T	A	MQ	74	24	0.675675675675676	0.324324324324324	0.324324324324324
RMAC00004	381477	T	G	MQ	76	31	0.592105263157895	0.407894736842105	0.407894736842105
RMAC00004	387409	T	C	badReads;strandBias	60	20	0.666666666666667	0.333333333333333	0.333333333333333
RMAC00005	96053	T	C	MQ;strandBias;alleleBias	75	7	0.906666666666667	0.0933333333333333	0.0933333333333333
RMAC00005	252969	T	C	PASS	103	44	0.572815533980582	0.427184466019417	0.427184466019417
RMAC00005	416136	C	T	PASS	113	62	0.451327433628319	0.548672566371681	0.451327433628319
RMAC00005	432927	A	G	MQ	32	32	0	1	0
RMAC00005	432955	G	C	MQ;strandBias;alleleBias	38	6	0.842105263157895	0.157894736842105	0.157894736842105
RMAC00006	53348	A	G	MQ	3863	3760	0.0266632151177841	0.973336784882216	0.0266632151177841
RMAC00006	55739	G	C	Q20;badReads;MQ;QD;alleleBias	43	5	0.883720930232558	0.116279069767442	0.116279069767442
RMAC00006	56510	G	C	MQ;alleleBias	80	9	0.8875	0.1125	0.1125
RMAC00006	74667	A	G	PASS	103	43	0.58252427184466	0.41747572815534	0.41747572815534
RMAC00006	181222	T	A	PASS	99	48	0.515151515151515	0.484848484848485	0.484848484848485
RMAC00006	225678	T	C	PASS	121	61	0.495867768595041	0.504132231404959	0.495867768595041
RMAC00006	304651	C	T	PASS	102	51	0.5	0.5	0.5
RMAC00006	421898	G	T	PASS	127	67	0.47244094488189	0.52755905511811	0.47244094488189
RMAC00006	468463	A	C	badReads;MQ;alleleBias	66	8	0.878787878787879	0.121212121212121	0.121212121212121
RMAC00006	469043	C	G	badReads;MQ;alleleBias	156	37	0.762820512820513	0.237179487179487	0.237179487179487
RMAC00006	469130	A	G	MQ	230	72	0.68695652173913	0.31304347826087	0.31304347826087
RMAC00006	469547	A	G	MQ;alleleBias	206	18	0.912621359223301	0.087378640776699	0.087378640776699
RMAC00006	469587	G	C	MQ	147	63	0.571428571428571	0.428571428571429	0.428571428571429
RMAC00006	469745	G	T	PASS	106	59	0.443396226415094	0.556603773584906	0.443396226415094
RMAC00007	131983	G	A	PASS	77	34	0.558441558441558	0.441558441558442	0.441558441558442
RMAC00008	3026	A	C	PASS	120	62	0.483333333333333	0.516666666666667	0.483333333333333
RMAC00008	14435	A	G	PASS	50	18	0.64	0.36	0.36
RMAC00008	112676	T	C	badReads;strandBias	70	33	0.528571428571429	0.471428571428571	0.471428571428571
RMAC00008	266062	C	T	badReads;MQ;alleleBias	36	7	0.805555555555556	0.194444444444444	0.194444444444444
RMAC00008	272642	C	T	badReads;MQ;alleleBias	121	28	0.768595041322314	0.231404958677686	0.231404958677686
RMAC00008	272779	T	C	MQ;alleleBias	94	17	0.819148936170213	0.180851063829787	0.180851063829787
RMAC00008	272810	C	T	MQ	170	52	0.694117647058824	0.305882352941176	0.305882352941176
RMAC00008	272933	T	C	MQ;alleleBias	166	22	0.867469879518072	0.132530120481928	0.132530120481928
RMAC00008	272986	C	T	badReads;MQ	61	36	0.409836065573771	0.590163934426229	0.409836065573771
RMAC00008	273033	T	C	badReads;MQ	100	27	0.73	0.27	0.27
RMAC00008	273110	C	T	badReads;MQ;alleleBias	166	40	0.759036144578313	0.240963855421687	0.240963855421687
RMAC00008	273145	T	A	badReads;MQ	183	80	0.562841530054645	0.437158469945355	0.437158469945355
RMAC00008	412492	C	A	MQ;alleleBias	135	18	0.866666666666667	0.133333333333333	0.133333333333333
RMAC00008	412615	G	T	MQ;alleleBias	117	20	0.829059829059829	0.170940170940171	0.170940170940171
RMAC00009	669	A	C	PASS	181	86	0.524861878453039	0.475138121546961	0.475138121546961
RMAC00009	690	T	C	PASS	176	88	0.5	0.5	0.5
RMAC00009	1780	T	C	MQ;alleleBias	75	12	0.84	0.16	0.16
RMAC00009	2062	G	A	MQ;alleleBias	129	14	0.891472868217054	0.108527131782946	0.108527131782946
RMAC00009	65124	T	G	MQ	26	26	0	1	0
RMAC00009	65136	C	T	MQ	22	19	0.136363636363636	0.863636363636364	0.136363636363636
RMAC00009	96606	C	T	PASS	128	64	0.5	0.5	0.5
RMAC00009	97421	G	A	PASS	111	49	0.558558558558559	0.441441441441441	0.441441441441441
RMAC00009	130259	A	G	PASS	131	65	0.50381679389313	0.49618320610687	0.49618320610687
RMAC00009	303585	G	T	PASS	111	53	0.522522522522523	0.477477477477477	0.477477477477477
RMAC00010	270668	G	A	SC;badReads	60	27	0.55	0.45	0.45
RMAC00011	4666	A	G	alleleBias	110	15	0.863636363636364	0.136363636363636	0.136363636363636
RMAC00011	5180	C	T	alleleBias	98	16	0.836734693877551	0.163265306122449	0.163265306122449
RMAC00011	30253	A	G	alleleBias	96	7	0.927083333333333	0.0729166666666667	0.0729166666666667
RMAC00011	82530	T	C	badReads;strandBias	58	30	0.482758620689655	0.517241379310345	0.482758620689655
RMAC00011	200086	C	T	PASS	87	36	0.586206896551724	0.413793103448276	0.413793103448276
RMAC00011	316408	A	G	PASS	73	34	0.534246575342466	0.465753424657534	0.465753424657534
RMAC00012	45779	G	A	PASS	83	41	0.506024096385542	0.493975903614458	0.493975903614458
RMAC00012	177331	T	C	PASS	114	57	0.5	0.5	0.5
RMAC00012	177490	T	G	PASS	109	54	0.504587155963303	0.495412844036697	0.495412844036697
RMAC00012	179502	A	C	PASS	94	42	0.553191489361702	0.446808510638298	0.446808510638298
RMAC00012	184373	C	T	PASS	112	58	0.482142857142857	0.517857142857143	0.482142857142857
RMAC00012	186205	C	T	PASS	87	39	0.551724137931034	0.448275862068966	0.448275862068966
RMAC00012	186558	G	T	PASS	96	49	0.489583333333333	0.510416666666667	0.489583333333333
RMAC00012	186790	T	C	PASS	107	52	0.514018691588785	0.485981308411215	0.485981308411215
RMAC00012	186813	A	G	PASS	103	47	0.543689320388349	0.456310679611651	0.456310679611651
RMAC00012	186869	A	G	PASS	113	53	0.530973451327434	0.469026548672566	0.469026548672566
RMAC00012	291940	G	A	PASS	106	47	0.556603773584906	0.443396226415094	0.443396226415094
RMAC00012	292112	C	T	PASS	103	48	0.533980582524272	0.466019417475728	0.466019417475728
RMAC00012	292332	G	A	PASS	101	51	0.495049504950495	0.504950495049505	0.495049504950495
RMAC00012	292629	G	T	PASS	95	42	0.557894736842105	0.442105263157895	0.442105263157895
RMAC00012	292698	A	G	PASS	94	40	0.574468085106383	0.425531914893617	0.425531914893617
RMAC00012	292828	A	G	PASS	83	39	0.530120481927711	0.469879518072289	0.469879518072289
RMAC00012	293201	A	C	PASS	81	37	0.54320987654321	0.45679012345679	0.45679012345679
RMAC00012	293242	A	C	PASS	97	49	0.494845360824742	0.505154639175258	0.494845360824742
RMAC00012	293854	G	A	PASS	112	47	0.580357142857143	0.419642857142857	0.419642857142857
RMAC00012	293943	C	A	MQ	87	36	0.586206896551724	0.413793103448276	0.413793103448276
RMAC00012	293975	C	T	PASS	84	41	0.511904761904762	0.488095238095238	0.488095238095238
RMAC00012	295494	G	A	PASS	93	36	0.612903225806452	0.387096774193548	0.387096774193548
RMAC00012	295761	C	T	PASS	106	57	0.462264150943396	0.537735849056604	0.462264150943396
RMAC00012	295783	C	T	PASS	102	56	0.450980392156863	0.549019607843137	0.450980392156863
RMAC00012	295837	C	T	PASS	85	43	0.494117647058824	0.505882352941176	0.494117647058824
RMAC00012	296017	T	C	PASS	88	48	0.454545454545455	0.545454545454545	0.454545454545455
RMAC00012	296039	A	T	PASS	97	50	0.484536082474227	0.515463917525773	0.484536082474227
RMAC00012	296116	A	G	PASS	86	32	0.627906976744186	0.372093023255814	0.372093023255814
RMAC00012	296256	G	A	PASS	78	30	0.615384615384615	0.384615384615385	0.384615384615385
RMAC00012	296360	A	T	MQ	83	36	0.566265060240964	0.433734939759036	0.433734939759036
RMAC00012	296570	C	T	PASS	100	44	0.56	0.44	0.44
RMAC00012	296794	A	G	MQ	75	26	0.653333333333333	0.346666666666667	0.346666666666667
RMAC00012	296825	A	G	MQ	70	27	0.614285714285714	0.385714285714286	0.385714285714286
RMAC00012	296838	A	T	MQ	69	26	0.623188405797101	0.376811594202899	0.376811594202899
RMAC00012	296942	T	G	SC;MQ;alleleBias	60	14	0.766666666666667	0.233333333333333	0.233333333333333
RMAC00012	296991	A	T	MQ;strandBias;alleleBias	58	10	0.827586206896552	0.172413793103448	0.172413793103448
RMAC00012	297030	C	T	MQ;alleleBias	55	5	0.909090909090909	0.0909090909090909	0.0909090909090909
RMAC00012	297163	A	T	MQ	68	24	0.647058823529412	0.352941176470588	0.352941176470588
RMAC00012	297209	T	A	MQ	81	31	0.617283950617284	0.382716049382716	0.382716049382716
RMAC00012	297303	A	C	MQ	80	26	0.675	0.325	0.325
RMAC00012	297327	A	G	MQ	82	34	0.585365853658537	0.414634146341463	0.414634146341463
RMAC00012	297338	C	A	MQ	92	38	0.58695652173913	0.41304347826087	0.41304347826087
RMAC00012	297398	T	C	MQ	98	46	0.530612244897959	0.469387755102041	0.469387755102041
RMAC00012	297481	G	T	PASS	101	43	0.574257425742574	0.425742574257426	0.425742574257426
RMAC00012	297496	A	G	PASS	95	42	0.557894736842105	0.442105263157895	0.442105263157895
RMAC00012	297576	C	T	PASS	93	44	0.526881720430108	0.473118279569892	0.473118279569892
RMAC00012	297916	G	A	PASS	108	45	0.583333333333333	0.416666666666667	0.416666666666667
RMAC00012	297942	G	A	PASS	109	47	0.568807339449541	0.431192660550459	0.431192660550459
RMAC00012	298227	C	T	PASS	106	56	0.471698113207547	0.528301886792453	0.471698113207547
RMAC00012	298307	G	A	SC	108	54	0.5	0.5	0.5
RMAC00012	298319	G	A	PASS	103	50	0.514563106796116	0.485436893203884	0.485436893203884
RMAC00012	298528	T	C	PASS	78	40	0.487179487179487	0.512820512820513	0.487179487179487
RMAC00012	298929	C	T	PASS	96	38	0.604166666666667	0.395833333333333	0.395833333333333
RMAC00012	300340	C	T	PASS	110	58	0.472727272727273	0.527272727272727	0.472727272727273
RMAC00012	300413	T	C	PASS	104	54	0.480769230769231	0.519230769230769	0.480769230769231
RMAC00012	302920	G	C	PASS	94	43	0.542553191489362	0.457446808510638	0.457446808510638
RMAC00012	304063	A	G	PASS	114	60	0.473684210526316	0.526315789473684	0.473684210526316
RMAC00012	304169	A	G	PASS	130	63	0.515384615384615	0.484615384615385	0.484615384615385
RMAC00012	306465	A	G	PASS	94	47	0.5	0.5	0.5
RMAC00012	306821	A	G	PASS	100	54	0.46	0.54	0.46
RMAC00012	306839	T	C	PASS	96	54	0.4375	0.5625	0.4375
RMAC00012	307048	A	C	PASS	104	48	0.538461538461538	0.461538461538462	0.461538461538462
RMAC00012	307535	A	G	PASS	101	55	0.455445544554455	0.544554455445545	0.455445544554455
RMAC00012	308231	T	C	PASS	117	58	0.504273504273504	0.495726495726496	0.495726495726496
RMAC00012	308324	T	C	PASS	113	56	0.504424778761062	0.495575221238938	0.495575221238938
RMAC00012	308410	A	G	PASS	93	44	0.526881720430108	0.473118279569892	0.473118279569892
RMAC00012	309281	G	A	PASS	102	55	0.46078431372549	0.53921568627451	0.46078431372549
RMAC00012	309479	A	G	PASS	110	45	0.590909090909091	0.409090909090909	0.409090909090909
RMAC00012	309521	T	C	PASS	106	45	0.575471698113208	0.424528301886792	0.424528301886792
RMAC00012	309943	G	T	PASS	111	54	0.513513513513513	0.486486486486487	0.486486486486487
RMAC00012	310117	A	G	PASS	108	41	0.62037037037037	0.37962962962963	0.37962962962963
RMAC00012	310261	T	A	PASS	106	51	0.518867924528302	0.481132075471698	0.481132075471698
RMAC00012	310398	G	T	PASS	107	58	0.457943925233645	0.542056074766355	0.457943925233645
RMAC00012	310752	C	T	PASS	90	46	0.488888888888889	0.511111111111111	0.488888888888889
RMAC00012	311574	T	G	PASS	65	32	0.507692307692308	0.492307692307692	0.492307692307692
RMAC00012	311775	C	T	PASS	96	47	0.510416666666667	0.489583333333333	0.489583333333333
RMAC00012	312031	A	T	PASS	103	47	0.543689320388349	0.456310679611651	0.456310679611651
RMAC00012	312109	A	G	PASS	92	44	0.521739130434783	0.478260869565217	0.478260869565217
RMAC00012	312169	T	C	MQ	99	45	0.545454545454545	0.454545454545455	0.454545454545455
RMAC00012	314071	A	G	PASS	126	66	0.476190476190476	0.523809523809524	0.476190476190476
RMAC00012	314150	G	T	PASS	89	48	0.460674157303371	0.539325842696629	0.460674157303371
RMAC00012	314578	G	A	PASS	80	43	0.4625	0.5375	0.4625
RMAC00012	314637	C	G	PASS	68	34	0.5	0.5	0.5
RMAC00012	314720	T	C	PASS	103	47	0.543689320388349	0.456310679611651	0.456310679611651
RMAC00012	315037	C	T	PASS	85	38	0.552941176470588	0.447058823529412	0.447058823529412
RMAC00012	315109	A	G	PASS	85	46	0.458823529411765	0.541176470588235	0.458823529411765
RMAC00012	315272	C	T	PASS	103	51	0.504854368932039	0.495145631067961	0.495145631067961
RMAC00012	316596	C	T	PASS	110	54	0.509090909090909	0.490909090909091	0.490909090909091
RMAC00012	317144	G	T	PASS	90	46	0.488888888888889	0.511111111111111	0.488888888888889
RMAC00012	317967	C	A	PASS	126	64	0.492063492063492	0.507936507936508	0.492063492063492
RMAC00012	317978	A	T	PASS	123	59	0.520325203252033	0.479674796747967	0.479674796747967
RMAC00012	318204	A	G	PASS	109	51	0.532110091743119	0.467889908256881	0.467889908256881
RMAC00012	318225	A	T	PASS	110	52	0.527272727272727	0.472727272727273	0.472727272727273
RMAC00012	318240	A	C	PASS	114	56	0.508771929824561	0.491228070175439	0.491228070175439
RMAC00012	319076	G	A	PASS	77	40	0.480519480519481	0.519480519480519	0.480519480519481
RMAC00012	319126	A	G	PASS	88	50	0.431818181818182	0.568181818181818	0.431818181818182
RMAC00012	319791	C	T	PASS	109	57	0.477064220183486	0.522935779816514	0.477064220183486
RMAC00012	319957	C	T	PASS	98	40	0.591836734693878	0.408163265306122	0.408163265306122
RMAC00012	320001	A	G	PASS	88	34	0.613636363636364	0.386363636363636	0.386363636363636
RMAC00012	320056	T	C	PASS	100	42	0.58	0.42	0.42
RMAC00012	322312	G	C	PASS	113	58	0.486725663716814	0.513274336283186	0.486725663716814
RMAC00012	323434	A	C	PASS	101	56	0.445544554455446	0.554455445544555	0.445544554455446
RMAC00012	324658	T	C	PASS	91	47	0.483516483516484	0.516483516483517	0.483516483516484
RMAC00012	325375	G	C	PASS	80	36	0.55	0.45	0.45
RMAC00012	325432	A	G	PASS	84	37	0.55952380952381	0.44047619047619	0.44047619047619
RMAC00012	325857	C	T	PASS	89	40	0.550561797752809	0.449438202247191	0.449438202247191
RMAC00012	325886	C	A	PASS	90	44	0.511111111111111	0.488888888888889	0.488888888888889
RMAC00012	326149	C	T	PASS	99	42	0.575757575757576	0.424242424242424	0.424242424242424
RMAC00012	326195	A	T	PASS	92	35	0.619565217391304	0.380434782608696	0.380434782608696
RMAC00012	326206	T	C	PASS	90	37	0.588888888888889	0.411111111111111	0.411111111111111
RMAC00012	327422	A	T	PASS	102	42	0.588235294117647	0.411764705882353	0.411764705882353
RMAC00012	327461	T	C	PASS	101	43	0.574257425742574	0.425742574257426	0.425742574257426
RMAC00012	327482	A	G	PASS	97	53	0.45360824742268	0.54639175257732	0.45360824742268
RMAC00012	327517	T	G	PASS	102	60	0.411764705882353	0.588235294117647	0.411764705882353
RMAC00012	328682	C	G	PASS	124	74	0.403225806451613	0.596774193548387	0.403225806451613
RMAC00012	329141	A	G	PASS	82	40	0.51219512195122	0.48780487804878	0.48780487804878
RMAC00012	329298	G	A	PASS	78	35	0.551282051282051	0.448717948717949	0.448717948717949
RMAC00012	329756	A	G	PASS	105	49	0.533333333333333	0.466666666666667	0.466666666666667
RMAC00012	329908	C	G	PASS	114	55	0.517543859649123	0.482456140350877	0.482456140350877
RMAC00012	331681	C	G	PASS	106	54	0.490566037735849	0.509433962264151	0.490566037735849
RMAC00012	332108	T	C	PASS	108	47	0.564814814814815	0.435185185185185	0.435185185185185
RMAC00012	333372	A	T	PASS	85	43	0.494117647058824	0.505882352941176	0.494117647058824
RMAC00012	333752	A	G	PASS	127	64	0.496062992125984	0.503937007874016	0.496062992125984
RMAC00012	333997	A	G	PASS	95	49	0.484210526315789	0.515789473684211	0.484210526315789
RMAC00012	334274	A	C	PASS	100	48	0.52	0.48	0.48
RMAC00012	334323	G	A	PASS	102	53	0.480392156862745	0.519607843137255	0.480392156862745
RMAC00012	350387	T	C	PASS	118	56	0.525423728813559	0.474576271186441	0.474576271186441
RMAC00012	350895	G	C	PASS	115	54	0.530434782608696	0.469565217391304	0.469565217391304
RMAC00012	351911	T	C	PASS	105	52	0.504761904761905	0.495238095238095	0.495238095238095
RMAC00012	352266	A	G	PASS	98	48	0.510204081632653	0.489795918367347	0.489795918367347
RMAC00012	356742	T	C	PASS	125	55	0.56	0.44	0.44
RMAC00012	357267	C	T	PASS	103	38	0.631067961165049	0.368932038834951	0.368932038834951
RMAC00012	362714	T	G	PASS	99	50	0.494949494949495	0.505050505050505	0.494949494949495
RMAC00012	362772	T	C	PASS	100	41	0.59	0.41	0.41
RMAC00012	362874	G	C	PASS	94	44	0.531914893617021	0.468085106382979	0.468085106382979
RMAC00012	365668	C	A	PASS	97	50	0.484536082474227	0.515463917525773	0.484536082474227
RMAC00012	369316	C	A	PASS	130	63	0.515384615384615	0.484615384615385	0.484615384615385
RMAC00012	370989	T	A	PASS	113	48	0.575221238938053	0.424778761061947	0.424778761061947
RMAC00012	371557	T	C	PASS	103	46	0.553398058252427	0.446601941747573	0.446601941747573
RMAC00012	371727	G	A	PASS	100	45	0.55	0.45	0.45
RMAC00012	372099	T	A	PASS	117	68	0.418803418803419	0.581196581196581	0.418803418803419
RMAC00012	373494	C	A	PASS	100	39	0.61	0.39	0.39
RMAC00012	373600	A	G	PASS	113	46	0.592920353982301	0.407079646017699	0.407079646017699
RMAC00012	373750	A	G	PASS	98	46	0.530612244897959	0.469387755102041	0.469387755102041
RMAC00012	373804	T	G	PASS	102	51	0.5	0.5	0.5
RMAC00012	375261	G	A	PASS	94	40	0.574468085106383	0.425531914893617	0.425531914893617
RMAC00012	375379	A	T	PASS	104	49	0.528846153846154	0.471153846153846	0.471153846153846
RMAC00012	375460	A	G	PASS	107	57	0.467289719626168	0.532710280373832	0.467289719626168
RMAC00012	375472	C	T	PASS	108	62	0.425925925925926	0.574074074074074	0.425925925925926
RMAC00012	375518	G	A	PASS	108	55	0.490740740740741	0.509259259259259	0.490740740740741
RMAC00012	375863	G	T	PASS	87	42	0.517241379310345	0.482758620689655	0.482758620689655
RMAC00012	381172	C	T	PASS	99	45	0.545454545454545	0.454545454545455	0.454545454545455
RMAC00012	382378	G	A	PASS	139	67	0.517985611510791	0.482014388489209	0.482014388489209
RMAC00012	382497	G	T	PASS	125	58	0.536	0.464	0.464
RMAC00012	382553	A	G	PASS	106	50	0.528301886792453	0.471698113207547	0.471698113207547
RMAC00012	382954	G	A	PASS	97	39	0.597938144329897	0.402061855670103	0.402061855670103
RMAC00012	382969	T	C	PASS	96	37	0.614583333333333	0.385416666666667	0.385416666666667
RMAC00012	383116	T	C	PASS	111	52	0.531531531531532	0.468468468468468	0.468468468468468
RMAC00012	383175	C	G	PASS	109	50	0.541284403669725	0.458715596330275	0.458715596330275
RMAC00012	383332	A	T	PASS	116	53	0.543103448275862	0.456896551724138	0.456896551724138
RMAC00012	383440	G	C	PASS	124	57	0.540322580645161	0.459677419354839	0.459677419354839
RMAC00012	383482	T	A	PASS	112	60	0.464285714285714	0.535714285714286	0.464285714285714
RMAC00012	383578	C	T	PASS	97	54	0.443298969072165	0.556701030927835	0.443298969072165
RMAC00012	383599	G	A	PASS	98	55	0.438775510204082	0.561224489795918	0.438775510204082
RMAC00012	383632	G	A	PASS	97	47	0.515463917525773	0.484536082474227	0.484536082474227
RMAC00012	383684	G	A	PASS	128	57	0.5546875	0.4453125	0.4453125
RMAC00012	383961	C	A	PASS	110	53	0.518181818181818	0.481818181818182	0.481818181818182
RMAC00012	384407	C	T	PASS	67	32	0.522388059701492	0.477611940298507	0.477611940298507
RMAC00012	385259	T	C	PASS	89	47	0.471910112359551	0.528089887640449	0.471910112359551
RMAC00012	385512	C	T	PASS	112	55	0.508928571428571	0.491071428571429	0.491071428571429
RMAC00012	385689	A	G	PASS	101	38	0.623762376237624	0.376237623762376	0.376237623762376
RMAC00012	385946	G	A	PASS	93	45	0.516129032258065	0.483870967741935	0.483870967741935
RMAC00012	387546	C	A	PASS	82	47	0.426829268292683	0.573170731707317	0.426829268292683
RMAC00012	388113	A	C	PASS	101	51	0.495049504950495	0.504950495049505	0.495049504950495
RMAC00012	388678	A	G	PASS	99	49	0.505050505050505	0.494949494949495	0.494949494949495
RMAC00012	388698	C	T	PASS	106	52	0.509433962264151	0.490566037735849	0.490566037735849
RMAC00012	389238	T	C	PASS	98	46	0.530612244897959	0.469387755102041	0.469387755102041
RMAC00012	389509	G	A	PASS	105	50	0.523809523809524	0.476190476190476	0.476190476190476
RMAC00012	389707	T	G	PASS	108	47	0.564814814814815	0.435185185185185	0.435185185185185
RMAC00012	389855	T	G	PASS	110	61	0.445454545454545	0.554545454545455	0.445454545454545
RMAC00012	409925	G	C	PASS	84	42	0.5	0.5	0.5
RMAC00012	410447	A	T	PASS	86	29	0.662790697674419	0.337209302325581	0.337209302325581
RMAC00012	414702	G	A	badReads;MQ	43	23	0.465116279069767	0.534883720930233	0.465116279069767
RMAC00013	62147	A	G	PASS	96	44	0.541666666666667	0.458333333333333	0.458333333333333
RMAC00013	70242	A	G	PASS	113	55	0.513274336283186	0.486725663716814	0.486725663716814
RMAC00013	89089	T	A	badReads;MQ;strandBias	52	14	0.730769230769231	0.269230769230769	0.269230769230769
RMAC00013	89479	G	A	badReads;MQ;alleleBias	54	6	0.888888888888889	0.111111111111111	0.111111111111111
RMAC00013	294664	A	T	PASS	102	51	0.5	0.5	0.5
RMAC00013	322435	T	A	MQ	12	6	0.5	0.5	0.5
RMAC00014	17205	T	C	PASS	98	47	0.520408163265306	0.479591836734694	0.479591836734694
RMAC00014	17366	T	C	PASS	102	35	0.656862745098039	0.343137254901961	0.343137254901961
RMAC00014	17452	A	G	PASS	87	29	0.666666666666667	0.333333333333333	0.333333333333333
RMAC00014	17553	T	C	PASS	93	27	0.709677419354839	0.290322580645161	0.290322580645161
RMAC00014	17717	C	A	PASS	127	66	0.480314960629921	0.519685039370079	0.480314960629921
RMAC00014	17828	A	C	PASS	104	49	0.528846153846154	0.471153846153846	0.471153846153846
RMAC00014	17869	G	C	PASS	114	51	0.552631578947368	0.447368421052632	0.447368421052632
RMAC00014	18004	A	G	PASS	126	53	0.579365079365079	0.420634920634921	0.420634920634921
RMAC00014	22681	G	C	PASS	85	40	0.529411764705882	0.470588235294118	0.470588235294118
RMAC00014	146863	T	C	MQ;alleleBias	258	57	0.779069767441861	0.22093023255814	0.22093023255814
RMAC00014	147917	T	C	badReads;MQ;QD;alleleBias	517	91	0.823984526112186	0.176015473887814	0.176015473887814
RMAC00014	148031	G	A	MQ;QD	224	68	0.696428571428571	0.303571428571429	0.303571428571429
RMAC00014	148043	G	C	MQ;QD;alleleBias	202	51	0.747524752475248	0.252475247524752	0.252475247524752
RMAC00015	106195	G	A	alleleBias	96	12	0.875	0.125	0.125
RMAC00015	396680	T	C	MQ;QD	100	29	0.71	0.29	0.29
RMAC00015	396710	A	C	MQ	102	27	0.735294117647059	0.264705882352941	0.264705882352941
RMAC00015	396760	G	C	MQ;alleleBias	101	15	0.851485148514851	0.148514851485149	0.148514851485149
RMAC00015	396973	T	G	badReads;MQ;alleleBias	99	12	0.878787878787879	0.121212121212121	0.121212121212121
RMAC00016	176704	A	G	MQ;strandBias;alleleBias	76	6	0.921052631578947	0.0789473684210526	0.0789473684210526
RMAC00016	380353	G	A	MQ;strandBias	54	17	0.685185185185185	0.314814814814815	0.314814814814815
RMAC00016	380419	T	A	MQ;strandBias;alleleBias	69	11	0.840579710144927	0.159420289855072	0.159420289855072
RMAC00017	294367	T	A	PASS	97	43	0.556701030927835	0.443298969072165	0.443298969072165
RMAC00017	328845	G	C	PASS	113	47	0.584070796460177	0.415929203539823	0.415929203539823
RMAC00017	329000	T	A	PASS	113	55	0.513274336283186	0.486725663716814	0.486725663716814
RMAC00017	329099	C	T	PASS	119	69	0.420168067226891	0.579831932773109	0.420168067226891
RMAC00017	329257	G	A	PASS	95	41	0.568421052631579	0.431578947368421	0.431578947368421
RMAC00017	329324	G	T	PASS	100	52	0.48	0.52	0.48
RMAC00017	331955	T	C	PASS	118	61	0.483050847457627	0.516949152542373	0.483050847457627
RMAC00017	332887	T	C	PASS	133	72	0.458646616541353	0.541353383458647	0.458646616541353
RMAC00017	334865	A	C	PASS	99	48	0.515151515151515	0.484848484848485	0.484848484848485
RMAC00017	336659	T	C	PASS	70	33	0.528571428571429	0.471428571428571	0.471428571428571
RMAC00017	337016	T	C	PASS	116	56	0.517241379310345	0.482758620689655	0.482758620689655
RMAC00017	337353	G	A	PASS	100	41	0.59	0.41	0.41
RMAC00017	337709	T	G	PASS	107	54	0.495327102803738	0.504672897196262	0.495327102803738
RMAC00017	338222	C	A	PASS	124	61	0.508064516129032	0.491935483870968	0.491935483870968
RMAC00017	342008	T	C	PASS	77	41	0.467532467532468	0.532467532467532	0.467532467532468
RMAC00017	343505	G	A	PASS	126	50	0.603174603174603	0.396825396825397	0.396825396825397
RMAC00017	346717	T	A	PASS	127	66	0.480314960629921	0.519685039370079	0.480314960629921
RMAC00017	347504	T	A	PASS	127	50	0.606299212598425	0.393700787401575	0.393700787401575
RMAC00017	348532	T	C	PASS	78	35	0.551282051282051	0.448717948717949	0.448717948717949
RMAC00018	38047	G	T	MQ	42	19	0.547619047619048	0.452380952380952	0.452380952380952
RMAC00018	38549	C	T	MQ;alleleBias	96	20	0.791666666666667	0.208333333333333	0.208333333333333
RMAC00018	108153	G	T	MQ;QD;alleleBias	75	11	0.853333333333333	0.146666666666667	0.146666666666667
RMAC00018	112343	G	C	MQ	47	24	0.48936170212766	0.51063829787234	0.48936170212766
RMAC00018	153555	T	C	badReads;MQ	14	14	0	1	0
RMAC00018	185030	C	A	PASS	80	29	0.6375	0.3625	0.3625
RMAC00018	203598	C	G	MQ;alleleBias	116	19	0.836206896551724	0.163793103448276	0.163793103448276
RMAC00018	203949	G	A	MQ;alleleBias	104	25	0.759615384615385	0.240384615384615	0.240384615384615
RMAC00018	203960	G	C	MQ;alleleBias	100	24	0.76	0.24	0.24
RMAC00018	204014	A	T	MQ;alleleBias	94	18	0.808510638297872	0.191489361702128	0.191489361702128
RMAC00018	216499	T	G	badReads;strandBias	67	19	0.716417910447761	0.283582089552239	0.283582089552239
RMAC00018	231143	A	C	badReads;MQ;QD	32	22	0.3125	0.6875	0.3125
RMAC00018	244017	A	T	PASS	85	44	0.482352941176471	0.517647058823529	0.482352941176471
RMAC00018	254768	C	T	PASS	120	59	0.508333333333333	0.491666666666667	0.491666666666667
RMAC00018	304924	T	A	SC;badReads	67	17	0.746268656716418	0.253731343283582	0.253731343283582
RMAC00018	336741	G	C	PASS	82	35	0.573170731707317	0.426829268292683	0.426829268292683
RMAC00018	357540	G	A	MQ;alleleBias	87	18	0.793103448275862	0.206896551724138	0.206896551724138
RMAC00019	17904	A	T	SC;badReads;alleleBias	72	9	0.875	0.125	0.125
RMAC00019	242664	T	G	PASS	115	48	0.582608695652174	0.417391304347826	0.417391304347826
RMAC00019	262675	T	A	MQ;alleleBias	43	6	0.86046511627907	0.13953488372093	0.13953488372093
RMAC00019	291574	T	G	MQ;QD;alleleBias;strandBias	88	9	0.897727272727273	0.102272727272727	0.102272727272727
RMAC00019	291864	C	T	badReads;MQ;strandBias	53	13	0.754716981132076	0.245283018867925	0.245283018867925
RMAC00019	291920	T	C	MQ;strandBias;alleleBias	92	15	0.83695652173913	0.16304347826087	0.16304347826087
RMAC00020	84732	A	G	PASS	137	70	0.489051094890511	0.510948905109489	0.489051094890511
RMAC00020	178194	A	G	PASS	78	38	0.512820512820513	0.487179487179487	0.487179487179487
RMAC00020	203143	G	A	PASS	112	53	0.526785714285714	0.473214285714286	0.473214285714286
RMAC00021	110562	C	T	PASS	121	52	0.570247933884298	0.429752066115702	0.429752066115702
RMAC00021	170166	T	C	PASS	96	41	0.572916666666667	0.427083333333333	0.427083333333333
RMAC00021	203529	A	C	badReads;MQ	51	51	0	1	0
RMAC00021	297430	C	A	strandBias;alleleBias	111	15	0.864864864864865	0.135135135135135	0.135135135135135
RMAC00021	297444	C	G	strandBias;alleleBias	107	19	0.822429906542056	0.177570093457944	0.177570093457944
RMAC00021	343487	C	A	PASS	105	48	0.542857142857143	0.457142857142857	0.457142857142857
RMAC00022	100979	C	G	PASS	108	51	0.527777777777778	0.472222222222222	0.472222222222222
RMAC00022	102010	A	G	PASS	104	55	0.471153846153846	0.528846153846154	0.471153846153846
RMAC00022	130399	G	A	PASS	110	56	0.490909090909091	0.509090909090909	0.490909090909091
RMAC00022	132235	G	A	PASS	93	35	0.623655913978495	0.376344086021505	0.376344086021505
RMAC00023	363	A	G	PASS	101	60	0.405940594059406	0.594059405940594	0.405940594059406
RMAC00023	1882	T	C	PASS	108	50	0.537037037037037	0.462962962962963	0.462962962962963
RMAC00023	2678	A	C	PASS	102	55	0.46078431372549	0.53921568627451	0.46078431372549
RMAC00023	8617	A	G	PASS	103	55	0.466019417475728	0.533980582524272	0.466019417475728
RMAC00023	9154	C	T	PASS	121	56	0.537190082644628	0.462809917355372	0.462809917355372
RMAC00023	10674	G	A	PASS	101	48	0.524752475247525	0.475247524752475	0.475247524752475
RMAC00023	11143	G	T	PASS	120	62	0.483333333333333	0.516666666666667	0.483333333333333
RMAC00023	11503	A	G	PASS	112	51	0.544642857142857	0.455357142857143	0.455357142857143
RMAC00023	11542	G	A	PASS	102	48	0.529411764705882	0.470588235294118	0.470588235294118
RMAC00023	15864	C	T	PASS	128	63	0.5078125	0.4921875	0.4921875
RMAC00023	17760	T	C	PASS	103	62	0.398058252427184	0.601941747572815	0.398058252427184
RMAC00023	18330	G	A	PASS	94	42	0.553191489361702	0.446808510638298	0.446808510638298
RMAC00023	19971	T	A	PASS	107	59	0.448598130841121	0.551401869158878	0.448598130841121
RMAC00023	22254	C	A	PASS	130	60	0.538461538461538	0.461538461538462	0.461538461538462
RMAC00023	22441	G	A	PASS	113	58	0.486725663716814	0.513274336283186	0.486725663716814
RMAC00023	23085	A	T	PASS	39	14	0.641025641025641	0.358974358974359	0.358974358974359
RMAC00023	23340	G	A	PASS	39	14	0.641025641025641	0.358974358974359	0.358974358974359
RMAC00023	23380	G	A	PASS	34	13	0.617647058823529	0.382352941176471	0.382352941176471
RMAC00023	23450	T	C	PASS	28	11	0.607142857142857	0.392857142857143	0.392857142857143
RMAC00023	25240	G	A	PASS	34	20	0.411764705882353	0.588235294117647	0.411764705882353
RMAC00023	25659	C	A	PASS	25	10	0.6	0.4	0.4
RMAC00023	29066	C	G	PASS	119	59	0.504201680672269	0.495798319327731	0.495798319327731
RMAC00023	33297	C	T	PASS	95	42	0.557894736842105	0.442105263157895	0.442105263157895
RMAC00023	33855	T	C	PASS	89	53	0.404494382022472	0.595505617977528	0.404494382022472
RMAC00023	34150	G	T	PASS	105	41	0.60952380952381	0.39047619047619	0.39047619047619
RMAC00023	34779	T	A	PASS	126	61	0.515873015873016	0.484126984126984	0.484126984126984
RMAC00023	34950	G	A	PASS	94	52	0.446808510638298	0.553191489361702	0.446808510638298
RMAC00023	35318	A	C	PASS	72	46	0.361111111111111	0.638888888888889	0.361111111111111
RMAC00023	38438	T	A	PASS	123	71	0.422764227642276	0.577235772357724	0.422764227642276
RMAC00023	38910	A	G	PASS	103	46	0.553398058252427	0.446601941747573	0.446601941747573
RMAC00023	39638	T	G	PASS	105	53	0.495238095238095	0.504761904761905	0.495238095238095
RMAC00023	40132	A	T	PASS	121	48	0.603305785123967	0.396694214876033	0.396694214876033
RMAC00023	41719	A	G	PASS	116	52	0.551724137931034	0.448275862068966	0.448275862068966
RMAC00023	42607	T	C	PASS	100	47	0.53	0.47	0.47
RMAC00023	44260	G	C	PASS	111	58	0.477477477477477	0.522522522522523	0.477477477477477
RMAC00023	45116	T	A	PASS	151	87	0.423841059602649	0.576158940397351	0.423841059602649
RMAC00023	50029	T	C	PASS	88	41	0.534090909090909	0.465909090909091	0.465909090909091
RMAC00023	50330	G	A	PASS	103	43	0.58252427184466	0.41747572815534	0.41747572815534
RMAC00023	53393	T	C	PASS	88	37	0.579545454545455	0.420454545454545	0.420454545454545
RMAC00023	53412	C	T	PASS	81	33	0.592592592592593	0.407407407407407	0.407407407407407
RMAC00023	59926	C	G	PASS	98	48	0.510204081632653	0.489795918367347	0.489795918367347
RMAC00023	60438	G	A	PASS	102	52	0.490196078431373	0.509803921568627	0.490196078431373
RMAC00023	62177	G	A	PASS	107	41	0.616822429906542	0.383177570093458	0.383177570093458
RMAC00023	62630	G	A	PASS	106	43	0.594339622641509	0.405660377358491	0.405660377358491
RMAC00023	64385	T	C	PASS	93	44	0.526881720430108	0.473118279569892	0.473118279569892
RMAC00023	64401	G	A	PASS	89	40	0.550561797752809	0.449438202247191	0.449438202247191
RMAC00023	65978	T	C	PASS	111	53	0.522522522522523	0.477477477477477	0.477477477477477
RMAC00023	66746	G	C	PASS	70	31	0.557142857142857	0.442857142857143	0.442857142857143
RMAC00023	66772	T	C	PASS	67	35	0.477611940298507	0.522388059701492	0.477611940298507
RMAC00023	66788	T	A	PASS	68	35	0.485294117647059	0.514705882352941	0.485294117647059
RMAC00023	67725	C	A	PASS	127	64	0.496062992125984	0.503937007874016	0.496062992125984
RMAC00023	68071	C	T	PASS	87	45	0.482758620689655	0.517241379310345	0.482758620689655
RMAC00023	68803	A	G	MQ	92	28	0.695652173913043	0.304347826086957	0.304347826086957
RMAC00023	71971	A	G	PASS	96	43	0.552083333333333	0.447916666666667	0.447916666666667
RMAC00023	72104	T	G	PASS	94	49	0.478723404255319	0.521276595744681	0.478723404255319
RMAC00023	72278	G	A	PASS	100	43	0.57	0.43	0.43
RMAC00023	73480	T	G	PASS	118	49	0.584745762711864	0.415254237288136	0.415254237288136
RMAC00023	74375	A	G	PASS	87	42	0.517241379310345	0.482758620689655	0.482758620689655
RMAC00023	74393	T	G	PASS	83	40	0.518072289156627	0.481927710843373	0.481927710843373
RMAC00023	74444	T	A	PASS	81	46	0.432098765432099	0.567901234567901	0.432098765432099
RMAC00023	75099	T	C	PASS	72	27	0.625	0.375	0.375
RMAC00023	75654	G	A	PASS	111	65	0.414414414414414	0.585585585585586	0.414414414414414
RMAC00023	76506	G	A	PASS	88	43	0.511363636363636	0.488636363636364	0.488636363636364
RMAC00023	77467	T	C	PASS	103	47	0.543689320388349	0.456310679611651	0.456310679611651
RMAC00023	78150	G	A	PASS	118	55	0.533898305084746	0.466101694915254	0.466101694915254
RMAC00023	89521	A	G	PASS	81	39	0.518518518518518	0.481481481481481	0.481481481481481
RMAC00023	106857	G	A	PASS	102	48	0.529411764705882	0.470588235294118	0.470588235294118
RMAC00023	106974	A	G	MQ	117	51	0.564102564102564	0.435897435897436	0.435897435897436
RMAC00023	108660	G	A	PASS	102	39	0.617647058823529	0.382352941176471	0.382352941176471
RMAC00023	109241	T	A	PASS	132	64	0.515151515151515	0.484848484848485	0.484848484848485
RMAC00023	117151	C	G	PASS	121	62	0.487603305785124	0.512396694214876	0.487603305785124
RMAC00023	119654	T	C	PASS	96	47	0.510416666666667	0.489583333333333	0.489583333333333
RMAC00023	120661	C	T	PASS	94	52	0.446808510638298	0.553191489361702	0.446808510638298
RMAC00023	123826	C	A	PASS	117	50	0.572649572649573	0.427350427350427	0.427350427350427
RMAC00023	127575	A	C	PASS	102	49	0.519607843137255	0.480392156862745	0.480392156862745
RMAC00023	128070	A	G	PASS	108	46	0.574074074074074	0.425925925925926	0.425925925925926
RMAC00023	319797	A	G	badReads;MQ	28	6	0.785714285714286	0.214285714285714	0.214285714285714
RMAC00023	355900	T	C	MQ;strandBias;alleleBias	116	23	0.801724137931034	0.198275862068966	0.198275862068966
RMAC00023	355923	A	T	MQ;alleleBias	114	23	0.798245614035088	0.201754385964912	0.201754385964912
RMAC00023	355938	C	T	MQ;alleleBias	112	25	0.776785714285714	0.223214285714286	0.223214285714286
RMAC00023	355971	A	G	MQ;alleleBias	110	26	0.763636363636364	0.236363636363636	0.236363636363636
RMAC00023	356302	G	A	PASS	116	39	0.663793103448276	0.336206896551724	0.336206896551724
RMAC00023	356447	A	G	MQ;alleleBias	96	19	0.802083333333333	0.197916666666667	0.197916666666667
RMAC00023	356468	C	T	MQ;alleleBias	94	18	0.808510638297872	0.191489361702128	0.191489361702128
RMAC00024	4751	A	C	badReads;MQ	65	22	0.661538461538462	0.338461538461538	0.338461538461538
RMAC00024	4797	T	C	badReads;MQ	29	10	0.655172413793103	0.344827586206897	0.344827586206897
RMAC00024	8238	A	G	MQ;QD;alleleBias	75	11	0.853333333333333	0.146666666666667	0.146666666666667
RMAC00024	8259	G	A	badReads;MQ	89	40	0.550561797752809	0.449438202247191	0.449438202247191
RMAC00024	8328	G	T	MQ;alleleBias	240	46	0.808333333333333	0.191666666666667	0.191666666666667
RMAC00024	8467	C	A	badReads;MQ	230	147	0.360869565217391	0.639130434782609	0.360869565217391
RMAC00024	8685	C	T	badReads;MQ	350	258	0.262857142857143	0.737142857142857	0.262857142857143
RMAC00024	8734	T	C	badReads;MQ	344	250	0.273255813953488	0.726744186046512	0.273255813953488
RMAC00024	8849	C	G	badReads;MQ;alleleBias	123	27	0.780487804878049	0.219512195121951	0.219512195121951
RMAC00024	9102	T	C	badReads;MQ	153	43	0.718954248366013	0.281045751633987	0.281045751633987
RMAC00024	9175	A	G	badReads;MQ	428	292	0.317757009345794	0.682242990654206	0.317757009345794
RMAC00024	9501	C	T	MQ;QD;alleleBias	1211	160	0.867877786952931	0.132122213047069	0.132122213047069
RMAC00024	9593	G	T	MQ;alleleBias	1186	200	0.831365935919056	0.168634064080944	0.168634064080944
RMAC00024	9808	G	T	alleleBias	1699	417	0.754561506768687	0.245438493231313	0.245438493231313
RMAC00024	9833	G	A	alleleBias	1743	415	0.761904761904762	0.238095238095238	0.238095238095238
RMAC00024	9886	C	T	alleleBias	1717	422	0.754222481071637	0.245777518928363	0.245777518928363
RMAC00024	10059	C	G	alleleBias	1431	312	0.781970649895178	0.218029350104822	0.218029350104822
RMAC00024	10146	C	T	PASS	1226	1112	0.0929853181076672	0.907014681892333	0.0929853181076672
RMAC00024	10208	G	T	alleleBias	1137	244	0.785400175901495	0.214599824098505	0.214599824098505
RMAC00024	108332	C	T	PASS	108	59	0.453703703703704	0.546296296296296	0.453703703703704
RMAC00024	202917	G	C	MQ;alleleBias	75	9	0.88	0.12	0.12
RMAC00024	230626	A	T	PASS	126	52	0.587301587301587	0.412698412698413	0.412698412698413
RMAC00024	299091	T	G	PASS	129	64	0.503875968992248	0.496124031007752	0.496124031007752
RMAC00025	163896	C	A	MQ;alleleBias	96	15	0.84375	0.15625	0.15625
RMAC00026	83242	G	A	QD;alleleBias	102	11	0.892156862745098	0.107843137254902	0.107843137254902
RMAC00026	114953	G	T	alleleBias	82	9	0.890243902439024	0.109756097560976	0.109756097560976
RMAC00026	167551	C	T	PASS	150	74	0.506666666666667	0.493333333333333	0.493333333333333
RMAC00026	175144	C	T	MQ;strandBias;alleleBias	94	9	0.904255319148936	0.0957446808510638	0.0957446808510638
RMAC00026	175204	G	A	MQ;alleleBias	89	16	0.820224719101124	0.179775280898876	0.179775280898876
RMAC00026	175235	A	G	MQ;alleleBias	94	16	0.829787234042553	0.170212765957447	0.170212765957447
RMAC00026	188558	T	A	MQ;alleleBias	91	11	0.879120879120879	0.120879120879121	0.120879120879121
RMAC00026	188600	A	G	MQ;alleleBias	112	20	0.821428571428571	0.178571428571429	0.178571428571429
RMAC00026	188692	T	C	MQ	127	39	0.692913385826772	0.307086614173228	0.307086614173228
RMAC00026	188741	C	G	MQ	138	40	0.710144927536232	0.289855072463768	0.289855072463768
RMAC00026	188798	T	A	MQ	135	40	0.703703703703704	0.296296296296296	0.296296296296296
RMAC00026	188857	A	T	MQ	139	43	0.690647482014389	0.309352517985612	0.309352517985612
RMAC00026	188902	G	T	MQ;alleleBias	144	27	0.8125	0.1875	0.1875
RMAC00026	189052	G	C	MQ	130	39	0.7	0.3	0.3
RMAC00026	189135	G	A	MQ;alleleBias	95	17	0.821052631578947	0.178947368421053	0.178947368421053
RMAC00026	195816	C	T	badReads;MQ;alleleBias	65	12	0.815384615384615	0.184615384615385	0.184615384615385
RMAC00026	269322	A	G	PASS	109	53	0.513761467889908	0.486238532110092	0.486238532110092
RMAC00026	307953	A	C	PASS	110	52	0.527272727272727	0.472727272727273	0.472727272727273
RMAC00027	334108	T	C	MQ;alleleBias	147	32	0.782312925170068	0.217687074829932	0.217687074829932
RMAC00028	58155	G	T	MQ	13	11	0.153846153846154	0.846153846153846	0.153846153846154
RMAC00028	59849	G	T	alleleBias	151	20	0.867549668874172	0.132450331125828	0.132450331125828
RMAC00028	160818	C	T	SC;QD;alleleBias;strandBias	93	11	0.881720430107527	0.118279569892473	0.118279569892473
RMAC00029	428	T	G	MQ;alleleBias	65	14	0.784615384615385	0.215384615384615	0.215384615384615
RMAC00029	609	T	A	MQ;alleleBias	87	21	0.758620689655172	0.241379310344828	0.241379310344828
RMAC00029	625	A	G	MQ;alleleBias	86	20	0.767441860465116	0.232558139534884	0.232558139534884
RMAC00029	750	T	C	PASS	75	31	0.586666666666667	0.413333333333333	0.413333333333333
RMAC00029	996	G	T	PASS	95	44	0.536842105263158	0.463157894736842	0.463157894736842
RMAC00029	1059	C	G	PASS	95	44	0.536842105263158	0.463157894736842	0.463157894736842
RMAC00029	1091	G	A	PASS	95	42	0.557894736842105	0.442105263157895	0.442105263157895
RMAC00029	1127	G	T	MQ	96	44	0.541666666666667	0.458333333333333	0.458333333333333
RMAC00029	1167	G	A	MQ	95	47	0.505263157894737	0.494736842105263	0.494736842105263
RMAC00029	1186	T	A	MQ	104	51	0.509615384615385	0.490384615384615	0.490384615384615
RMAC00029	1216	C	T	MQ	114	53	0.535087719298246	0.464912280701754	0.464912280701754
RMAC00029	1354	G	A	PASS	120	59	0.508333333333333	0.491666666666667	0.491666666666667
RMAC00029	1387	C	G	PASS	121	53	0.56198347107438	0.43801652892562	0.43801652892562
RMAC00029	1472	A	T	PASS	114	56	0.508771929824561	0.491228070175439	0.491228070175439
RMAC00029	1923	A	G	PASS	115	51	0.556521739130435	0.443478260869565	0.443478260869565
RMAC00029	3071	A	G	PASS	93	46	0.505376344086022	0.494623655913978	0.494623655913978
RMAC00029	3552	A	C	PASS	117	54	0.538461538461538	0.461538461538462	0.461538461538462
RMAC00029	5475	A	G	PASS	122	44	0.639344262295082	0.360655737704918	0.360655737704918
RMAC00029	5955	G	T	PASS	119	61	0.487394957983193	0.512605042016807	0.487394957983193
RMAC00029	6575	T	G	PASS	119	50	0.579831932773109	0.420168067226891	0.420168067226891
RMAC00029	7401	C	T	PASS	98	49	0.5	0.5	0.5
RMAC00029	7480	T	A	PASS	108	50	0.537037037037037	0.462962962962963	0.462962962962963
RMAC00029	7575	C	A	PASS	116	50	0.568965517241379	0.431034482758621	0.431034482758621
RMAC00029	8298	A	C	PASS	80	35	0.5625	0.4375	0.4375
RMAC00029	8847	G	A	PASS	111	54	0.513513513513513	0.486486486486487	0.486486486486487
RMAC00029	9052	G	T	PASS	100	36	0.64	0.36	0.36
RMAC00029	9710	A	G	PASS	96	47	0.510416666666667	0.489583333333333	0.489583333333333
RMAC00029	9902	A	C	PASS	120	52	0.566666666666667	0.433333333333333	0.433333333333333
RMAC00029	9954	T	C	PASS	120	63	0.475	0.525	0.475
RMAC00029	11523	C	A	PASS	118	60	0.491525423728814	0.508474576271186	0.491525423728814
RMAC00029	12190	T	G	PASS	108	58	0.462962962962963	0.537037037037037	0.462962962962963
RMAC00029	12331	C	T	PASS	90	33	0.633333333333333	0.366666666666667	0.366666666666667
RMAC00029	12931	A	G	PASS	97	45	0.536082474226804	0.463917525773196	0.463917525773196
RMAC00029	13072	G	T	PASS	124	59	0.524193548387097	0.475806451612903	0.475806451612903
RMAC00029	14012	T	C	PASS	91	50	0.450549450549451	0.549450549450549	0.450549450549451
RMAC00029	14046	G	A	PASS	94	49	0.478723404255319	0.521276595744681	0.478723404255319
RMAC00029	16203	T	C	PASS	132	59	0.553030303030303	0.446969696969697	0.446969696969697
RMAC00029	16362	T	A	PASS	131	73	0.442748091603053	0.557251908396947	0.442748091603053
RMAC00029	17704	G	C	PASS	106	52	0.509433962264151	0.490566037735849	0.490566037735849
RMAC00029	18989	G	T	PASS	116	51	0.560344827586207	0.439655172413793	0.439655172413793
RMAC00029	22114	C	T	PASS	113	63	0.442477876106195	0.557522123893805	0.442477876106195
RMAC00029	22151	A	C	PASS	104	49	0.528846153846154	0.471153846153846	0.471153846153846
RMAC00029	23956	T	C	PASS	121	62	0.487603305785124	0.512396694214876	0.487603305785124
RMAC00029	24782	G	A	PASS	103	48	0.533980582524272	0.466019417475728	0.466019417475728
RMAC00029	25075	C	G	PASS	82	42	0.48780487804878	0.51219512195122	0.48780487804878
RMAC00029	25171	G	A	PASS	94	41	0.563829787234043	0.436170212765957	0.436170212765957
RMAC00029	26788	T	C	PASS	107	49	0.542056074766355	0.457943925233645	0.457943925233645
RMAC00029	31401	T	C	PASS	61	29	0.524590163934426	0.475409836065574	0.475409836065574
RMAC00029	32392	T	A	PASS	78	40	0.487179487179487	0.512820512820513	0.487179487179487
RMAC00029	32569	A	G	PASS	107	43	0.598130841121495	0.401869158878505	0.401869158878505
RMAC00029	33563	T	C	PASS	105	53	0.495238095238095	0.504761904761905	0.495238095238095
RMAC00029	33606	G	A	PASS	83	42	0.493975903614458	0.506024096385542	0.493975903614458
RMAC00029	34213	C	A	PASS	84	33	0.607142857142857	0.392857142857143	0.392857142857143
RMAC00029	34735	G	C	PASS	83	38	0.542168674698795	0.457831325301205	0.457831325301205
RMAC00029	36772	C	A	PASS	115	54	0.530434782608696	0.469565217391304	0.469565217391304
RMAC00029	38316	T	C	PASS	120	52	0.566666666666667	0.433333333333333	0.433333333333333
RMAC00029	40718	T	G	PASS	82	33	0.597560975609756	0.402439024390244	0.402439024390244
RMAC00029	40784	G	A	PASS	82	35	0.573170731707317	0.426829268292683	0.426829268292683
RMAC00029	43214	A	G	PASS	120	56	0.533333333333333	0.466666666666667	0.466666666666667
RMAC00029	44756	T	C	PASS	92	44	0.521739130434783	0.478260869565217	0.478260869565217
RMAC00029	46955	A	G	PASS	78	29	0.628205128205128	0.371794871794872	0.371794871794872
RMAC00029	47717	A	G	PASS	111	53	0.522522522522523	0.477477477477477	0.477477477477477
RMAC00029	48674	G	A	PASS	107	40	0.626168224299065	0.373831775700935	0.373831775700935
RMAC00029	51509	G	A	PASS	100	48	0.52	0.48	0.48
RMAC00029	52280	A	G	PASS	91	45	0.505494505494505	0.494505494505495	0.494505494505495
RMAC00029	53810	C	T	PASS	87	43	0.505747126436782	0.494252873563218	0.494252873563218
RMAC00029	54002	T	A	SC	95	49	0.484210526315789	0.515789473684211	0.484210526315789
RMAC00029	54442	G	A	PASS	110	49	0.554545454545455	0.445454545454545	0.445454545454545
RMAC00029	54912	G	C	PASS	88	46	0.477272727272727	0.522727272727273	0.477272727272727
RMAC00029	55076	A	G	PASS	104	49	0.528846153846154	0.471153846153846	0.471153846153846
RMAC00029	55122	A	G	PASS	107	53	0.504672897196262	0.495327102803738	0.495327102803738
RMAC00029	55770	T	C	PASS	104	54	0.480769230769231	0.519230769230769	0.480769230769231
RMAC00029	55964	C	T	PASS	81	36	0.555555555555556	0.444444444444444	0.444444444444444
RMAC00029	56035	T	C	PASS	97	43	0.556701030927835	0.443298969072165	0.443298969072165
RMAC00029	57213	A	T	PASS	116	54	0.53448275862069	0.46551724137931	0.46551724137931
RMAC00029	57679	G	C	PASS	91	48	0.472527472527473	0.527472527472527	0.472527472527473
RMAC00029	59063	A	C	PASS	86	41	0.523255813953488	0.476744186046512	0.476744186046512
RMAC00029	59734	G	A	PASS	100	56	0.44	0.56	0.44
RMAC00029	60777	T	A	PASS	88	50	0.431818181818182	0.568181818181818	0.431818181818182
RMAC00029	61689	A	G	MQ	88	31	0.647727272727273	0.352272727272727	0.352272727272727
RMAC00029	62119	C	A	MQ	57	16	0.719298245614035	0.280701754385965	0.280701754385965
RMAC00029	64384	A	T	PASS	109	49	0.55045871559633	0.44954128440367	0.44954128440367
RMAC00029	68433	C	G	PASS	86	43	0.5	0.5	0.5
RMAC00029	69985	G	T	PASS	115	60	0.478260869565217	0.521739130434783	0.478260869565217
RMAC00029	70134	T	C	PASS	109	49	0.55045871559633	0.44954128440367	0.44954128440367
RMAC00029	70718	G	T	PASS	99	43	0.565656565656566	0.434343434343434	0.434343434343434
RMAC00029	71096	A	T	PASS	106	55	0.481132075471698	0.518867924528302	0.481132075471698
RMAC00029	71659	T	A	PASS	106	42	0.60377358490566	0.39622641509434	0.39622641509434
RMAC00029	72849	T	C	PASS	104	43	0.586538461538462	0.413461538461538	0.413461538461538
RMAC00029	72905	C	A	PASS	102	46	0.549019607843137	0.450980392156863	0.450980392156863
RMAC00029	78487	A	G	PASS	96	47	0.510416666666667	0.489583333333333	0.489583333333333
RMAC00029	80002	C	T	PASS	127	61	0.519685039370079	0.480314960629921	0.480314960629921
RMAC00029	81092	C	T	PASS	92	48	0.478260869565217	0.521739130434783	0.478260869565217
RMAC00029	81592	T	C	PASS	93	30	0.67741935483871	0.32258064516129	0.32258064516129
RMAC00029	82729	G	A	PASS	113	64	0.433628318584071	0.566371681415929	0.433628318584071
RMAC00029	82959	C	A	PASS	117	50	0.572649572649573	0.427350427350427	0.427350427350427
RMAC00029	84129	G	T	PASS	116	49	0.577586206896552	0.422413793103448	0.422413793103448
RMAC00029	84945	A	C	PASS	122	60	0.508196721311475	0.491803278688525	0.491803278688525
RMAC00029	90616	C	T	PASS	116	49	0.577586206896552	0.422413793103448	0.422413793103448
RMAC00029	90745	G	A	PASS	106	42	0.60377358490566	0.39622641509434	0.39622641509434
RMAC00029	90758	G	T	PASS	102	40	0.607843137254902	0.392156862745098	0.392156862745098
RMAC00029	90836	C	T	PASS	88	46	0.477272727272727	0.522727272727273	0.477272727272727
RMAC00029	90887	C	T	PASS	78	41	0.474358974358974	0.525641025641026	0.474358974358974
RMAC00029	90910	G	A	PASS	85	45	0.470588235294118	0.529411764705882	0.470588235294118
RMAC00029	90925	T	C	PASS	85	39	0.541176470588235	0.458823529411765	0.458823529411765
RMAC00029	91063	T	C	MQ	73	36	0.506849315068493	0.493150684931507	0.493150684931507
RMAC00029	91525	A	T	PASS	86	41	0.523255813953488	0.476744186046512	0.476744186046512
RMAC00029	92023	A	T	PASS	106	53	0.5	0.5	0.5
RMAC00029	92086	A	G	PASS	105	53	0.495238095238095	0.504761904761905	0.495238095238095
RMAC00029	92138	G	T	PASS	99	45	0.545454545454545	0.454545454545455	0.454545454545455
RMAC00029	93006	C	G	PASS	74	37	0.5	0.5	0.5
RMAC00029	95461	C	G	PASS	86	35	0.593023255813954	0.406976744186047	0.406976744186047
RMAC00029	97431	G	T	PASS	109	52	0.522935779816514	0.477064220183486	0.477064220183486
RMAC00029	197357	C	G	SC;badReads;strandBias;alleleBias	81	19	0.765432098765432	0.234567901234568	0.234567901234568
RMAC00029	271686	A	G	PASS	111	47	0.576576576576577	0.423423423423423	0.423423423423423
RMAC00029	273421	G	A	PASS	73	41	0.438356164383562	0.561643835616438	0.438356164383562
RMAC00029	275181	T	C	PASS	84	33	0.607142857142857	0.392857142857143	0.392857142857143
RMAC00029	277228	T	C	PASS	96	39	0.59375	0.40625	0.40625
RMAC00029	277703	A	G	PASS	99	54	0.454545454545455	0.545454545454545	0.454545454545455
RMAC00029	280660	A	C	badReads;MQ	63	32	0.492063492063492	0.507936507936508	0.492063492063492
RMAC00029	281174	A	T	SC	99	44	0.555555555555556	0.444444444444444	0.444444444444444
RMAC00029	281647	C	T	PASS	96	47	0.510416666666667	0.489583333333333	0.489583333333333
RMAC00029	282071	C	G	PASS	96	53	0.447916666666667	0.552083333333333	0.447916666666667
RMAC00029	285332	G	T	PASS	123	52	0.577235772357724	0.422764227642276	0.422764227642276
RMAC00029	286169	G	T	PASS	74	32	0.567567567567568	0.432432432432432	0.432432432432432
RMAC00029	287616	C	G	PASS	56	21	0.625	0.375	0.375
RMAC00029	290509	T	C	PASS	93	45	0.516129032258065	0.483870967741935	0.483870967741935
RMAC00029	291333	C	T	PASS	101	52	0.485148514851485	0.514851485148515	0.485148514851485
RMAC00029	293810	T	C	PASS	92	43	0.532608695652174	0.467391304347826	0.467391304347826
RMAC00029	294982	A	G	PASS	102	50	0.509803921568627	0.490196078431373	0.490196078431373
RMAC00029	295124	C	T	PASS	122	53	0.565573770491803	0.434426229508197	0.434426229508197
RMAC00030	127855	G	T	badReads;MQ;alleleBias	45	5	0.888888888888889	0.111111111111111	0.111111111111111
RMAC00030	128047	A	C	Q20;badReads;MQ;QD	21	5	0.761904761904762	0.238095238095238	0.238095238095238
RMAC00030	128082	T	C	badReads;MQ	20	11	0.45	0.55	0.45
RMAC00030	128094	C	T	Q20;badReads;MQ;QD	21	5	0.761904761904762	0.238095238095238	0.238095238095238
RMAC00030	178164	A	G	PASS	92	44	0.521739130434783	0.478260869565217	0.478260869565217
RMAC00031	1281	A	C	badReads	51	24	0.529411764705882	0.470588235294118	0.470588235294118
RMAC00031	94797	T	G	MQ	60	19	0.683333333333333	0.316666666666667	0.316666666666667
RMAC00031	104422	T	G	MQ	77	52	0.324675324675325	0.675324675324675	0.324675324675325
RMAC00031	189119	G	A	PASS	96	54	0.4375	0.5625	0.4375
RMAC00031	209810	A	G	PASS	120	55	0.541666666666667	0.458333333333333	0.458333333333333
RMAC00031	214872	A	G	MQ;alleleBias	89	22	0.752808988764045	0.247191011235955	0.247191011235955
RMAC00031	243417	G	T	SC;QD;alleleBias	66	12	0.818181818181818	0.181818181818182	0.181818181818182
RMAC00032	74897	C	T	PASS	110	62	0.436363636363636	0.563636363636364	0.436363636363636
RMAC00032	88187	C	T	Q20;MQ;QD;alleleBias	65	9	0.861538461538462	0.138461538461538	0.138461538461538
RMAC00032	157506	G	A	SC;badReads;MQ;strandBias	50	16	0.68	0.32	0.32
RMAC00032	157519	A	G	SC;badReads;MQ;strandBias	54	14	0.740740740740741	0.259259259259259	0.259259259259259
RMAC00032	184619	T	A	PASS	124	58	0.532258064516129	0.467741935483871	0.467741935483871
RMAC00033	57564	T	C	PASS	97	50	0.484536082474227	0.515463917525773	0.484536082474227
RMAC00033	88114	T	C	PASS	110	48	0.563636363636364	0.436363636363636	0.436363636363636
RMAC00034	61153	A	G	PASS	104	55	0.471153846153846	0.528846153846154	0.471153846153846
RMAC00034	62785	C	A	PASS	129	55	0.573643410852713	0.426356589147287	0.426356589147287
RMAC00034	64308	G	C	PASS	99	36	0.636363636363636	0.363636363636364	0.363636363636364
RMAC00034	66313	T	C	PASS	93	46	0.505376344086022	0.494623655913978	0.494623655913978
RMAC00034	66870	C	T	PASS	118	57	0.516949152542373	0.483050847457627	0.483050847457627
RMAC00034	67138	G	A	PASS	122	60	0.508196721311475	0.491803278688525	0.491803278688525
RMAC00034	67278	A	G	PASS	128	61	0.5234375	0.4765625	0.4765625
RMAC00034	67389	A	T	PASS	108	58	0.462962962962963	0.537037037037037	0.462962962962963
RMAC00034	69336	A	G	PASS	92	43	0.532608695652174	0.467391304347826	0.467391304347826
RMAC00034	71609	T	C	PASS	115	51	0.556521739130435	0.443478260869565	0.443478260869565
RMAC00034	73470	T	A	PASS	120	59	0.508333333333333	0.491666666666667	0.491666666666667
RMAC00034	73817	G	A	PASS	85	32	0.623529411764706	0.376470588235294	0.376470588235294
RMAC00034	74855	C	T	PASS	96	39	0.59375	0.40625	0.40625
RMAC00034	82879	A	G	PASS	102	48	0.529411764705882	0.470588235294118	0.470588235294118
RMAC00034	82955	A	C	PASS	97	38	0.608247422680412	0.391752577319588	0.391752577319588
RMAC00034	82995	C	T	PASS	96	41	0.572916666666667	0.427083333333333	0.427083333333333
RMAC00034	83106	C	T	PASS	84	46	0.452380952380952	0.547619047619048	0.452380952380952
RMAC00034	83295	T	C	PASS	101	54	0.465346534653465	0.534653465346535	0.465346534653465
RMAC00034	83726	C	T	PASS	108	60	0.444444444444444	0.555555555555556	0.444444444444444
RMAC00034	84618	C	T	PASS	108	46	0.574074074074074	0.425925925925926	0.425925925925926
RMAC00034	90779	T	C	PASS	96	42	0.5625	0.4375	0.4375
RMAC00034	91599	T	C	PASS	105	44	0.580952380952381	0.419047619047619	0.419047619047619
RMAC00034	92509	A	G	PASS	102	51	0.5	0.5	0.5
RMAC00034	92740	A	T	PASS	114	56	0.508771929824561	0.491228070175439	0.491228070175439
RMAC00034	92766	G	A	PASS	121	66	0.454545454545455	0.545454545454545	0.454545454545455
RMAC00034	92823	C	A	PASS	125	55	0.56	0.44	0.44
RMAC00034	92835	A	T	PASS	123	52	0.577235772357724	0.422764227642276	0.422764227642276
RMAC00034	95423	A	G	PASS	95	44	0.536842105263158	0.463157894736842	0.463157894736842
RMAC00034	95678	A	C	PASS	118	55	0.533898305084746	0.466101694915254	0.466101694915254
RMAC00034	95837	G	A	PASS	121	52	0.570247933884298	0.429752066115702	0.429752066115702
RMAC00034	95941	C	T	PASS	112	47	0.580357142857143	0.419642857142857	0.419642857142857
RMAC00034	99426	G	A	PASS	118	52	0.559322033898305	0.440677966101695	0.440677966101695
RMAC00034	99799	A	G	PASS	102	50	0.509803921568627	0.490196078431373	0.490196078431373
RMAC00034	101602	C	G	PASS	131	63	0.519083969465649	0.480916030534351	0.480916030534351
RMAC00034	102500	G	A	PASS	101	49	0.514851485148515	0.485148514851485	0.485148514851485
RMAC00034	107040	G	T	PASS	108	50	0.537037037037037	0.462962962962963	0.462962962962963
RMAC00034	107601	G	A	PASS	114	63	0.447368421052632	0.552631578947368	0.447368421052632
RMAC00034	114606	A	G	PASS	109	57	0.477064220183486	0.522935779816514	0.477064220183486
RMAC00034	114633	G	T	PASS	106	53	0.5	0.5	0.5
RMAC00034	116159	A	G	PASS	109	54	0.504587155963303	0.495412844036697	0.495412844036697
RMAC00034	117425	G	A	PASS	107	49	0.542056074766355	0.457943925233645	0.457943925233645
RMAC00034	118665	A	C	PASS	110	45	0.590909090909091	0.409090909090909	0.409090909090909
RMAC00034	122383	G	T	PASS	112	53	0.526785714285714	0.473214285714286	0.473214285714286
RMAC00034	122412	A	T	PASS	98	46	0.530612244897959	0.469387755102041	0.469387755102041
RMAC00034	127949	T	A	PASS	89	43	0.51685393258427	0.48314606741573	0.48314606741573
RMAC00034	128778	C	A	PASS	117	48	0.58974358974359	0.41025641025641	0.41025641025641
RMAC00034	135608	C	T	PASS	112	46	0.589285714285714	0.410714285714286	0.410714285714286
RMAC00034	135769	G	C	PASS	118	58	0.508474576271186	0.491525423728814	0.491525423728814
RMAC00034	137902	C	A	PASS	111	47	0.576576576576577	0.423423423423423	0.423423423423423
RMAC00034	138175	C	A	PASS	99	45	0.545454545454545	0.454545454545455	0.454545454545455
RMAC00034	139127	C	T	PASS	117	59	0.495726495726496	0.504273504273504	0.495726495726496
RMAC00034	140862	A	C	PASS	118	65	0.449152542372881	0.550847457627119	0.449152542372881
RMAC00034	143815	A	G	PASS	118	57	0.516949152542373	0.483050847457627	0.483050847457627
RMAC00034	144402	C	T	PASS	67	34	0.492537313432836	0.507462686567164	0.492537313432836
RMAC00034	147599	C	T	PASS	134	63	0.529850746268657	0.470149253731343	0.470149253731343
RMAC00034	148084	T	A	PASS	91	37	0.593406593406593	0.406593406593407	0.406593406593407
RMAC00034	148235	T	C	PASS	103	46	0.553398058252427	0.446601941747573	0.446601941747573
RMAC00034	148383	A	G	PASS	93	42	0.548387096774194	0.451612903225806	0.451612903225806
RMAC00034	150725	A	T	PASS	112	52	0.535714285714286	0.464285714285714	0.464285714285714
RMAC00034	151206	A	G	PASS	119	63	0.470588235294118	0.529411764705882	0.470588235294118
RMAC00034	155408	A	G	PASS	88	35	0.602272727272727	0.397727272727273	0.397727272727273
RMAC00034	156432	G	T	PASS	101	44	0.564356435643564	0.435643564356436	0.435643564356436
RMAC00034	158272	A	T	PASS	97	41	0.577319587628866	0.422680412371134	0.422680412371134
RMAC00034	161603	C	T	PASS	101	45	0.554455445544555	0.445544554455446	0.445544554455446
RMAC00034	161778	A	G	PASS	118	59	0.5	0.5	0.5
RMAC00034	162355	A	C	PASS	95	46	0.515789473684211	0.484210526315789	0.484210526315789
RMAC00034	162549	C	T	PASS	121	51	0.578512396694215	0.421487603305785	0.421487603305785
RMAC00034	162777	A	T	PASS	108	49	0.546296296296296	0.453703703703704	0.453703703703704
RMAC00034	164031	C	T	PASS	105	43	0.59047619047619	0.40952380952381	0.40952380952381
RMAC00034	164096	G	A	PASS	113	47	0.584070796460177	0.415929203539823	0.415929203539823
RMAC00034	164152	G	T	PASS	116	60	0.482758620689655	0.517241379310345	0.482758620689655
RMAC00034	164511	T	A	PASS	104	48	0.538461538461538	0.461538461538462	0.461538461538462
RMAC00034	164570	T	C	PASS	93	45	0.516129032258065	0.483870967741935	0.483870967741935
RMAC00034	164874	C	T	PASS	116	54	0.53448275862069	0.46551724137931	0.46551724137931
RMAC00034	169556	T	C	PASS	96	50	0.479166666666667	0.520833333333333	0.479166666666667
RMAC00034	174919	C	T	PASS	114	55	0.517543859649123	0.482456140350877	0.482456140350877
RMAC00034	175216	G	A	PASS	111	55	0.504504504504504	0.495495495495495	0.495495495495495
RMAC00034	177559	C	G	PASS	127	68	0.464566929133858	0.535433070866142	0.464566929133858
RMAC00034	179431	G	T	PASS	110	48	0.563636363636364	0.436363636363636	0.436363636363636
RMAC00034	180278	C	T	PASS	114	60	0.473684210526316	0.526315789473684	0.473684210526316
RMAC00034	183146	A	G	PASS	90	42	0.533333333333333	0.466666666666667	0.466666666666667
RMAC00034	184314	G	A	PASS	106	47	0.556603773584906	0.443396226415094	0.443396226415094
RMAC00034	184446	A	G	PASS	93	49	0.473118279569892	0.526881720430108	0.473118279569892
RMAC00034	184651	G	A	PASS	132	52	0.606060606060606	0.393939393939394	0.393939393939394
RMAC00034	187788	A	T	PASS	102	46	0.549019607843137	0.450980392156863	0.450980392156863
RMAC00034	188696	A	G	PASS	93	56	0.397849462365591	0.602150537634409	0.397849462365591
RMAC00034	192103	G	A	PASS	116	51	0.560344827586207	0.439655172413793	0.439655172413793
RMAC00034	192652	A	C	PASS	74	34	0.540540540540541	0.459459459459459	0.459459459459459
RMAC00034	193898	C	A	PASS	100	41	0.59	0.41	0.41
RMAC00034	194041	A	T	PASS	79	41	0.481012658227848	0.518987341772152	0.481012658227848
RMAC00034	254126	A	T	PASS	132	53	0.598484848484849	0.401515151515151	0.401515151515151
RMAC00034	282992	G	C	PASS	109	48	0.559633027522936	0.440366972477064	0.440366972477064
RMAC00034	283133	T	C	PASS	105	47	0.552380952380952	0.447619047619048	0.447619047619048
RMAC00034	283242	A	G	PASS	123	52	0.577235772357724	0.422764227642276	0.422764227642276
RMAC00034	283593	C	T	PASS	115	52	0.547826086956522	0.452173913043478	0.452173913043478
RMAC00034	283686	A	G	PASS	105	51	0.514285714285714	0.485714285714286	0.485714285714286
RMAC00034	283731	C	A	PASS	99	47	0.525252525252525	0.474747474747475	0.474747474747475
RMAC00034	284702	T	G	PASS	120	54	0.55	0.45	0.45
RMAC00034	286312	G	A	PASS	90	37	0.588888888888889	0.411111111111111	0.411111111111111
RMAC00034	287831	G	A	PASS	108	48	0.555555555555556	0.444444444444444	0.444444444444444
RMAC00034	288724	A	T	PASS	86	38	0.558139534883721	0.441860465116279	0.441860465116279
RMAC00034	289075	C	T	PASS	118	54	0.542372881355932	0.457627118644068	0.457627118644068
RMAC00034	289240	T	C	PASS	117	49	0.581196581196581	0.418803418803419	0.418803418803419
RMAC00034	290717	C	T	PASS	105	44	0.580952380952381	0.419047619047619	0.419047619047619
RMAC00034	291602	A	T	PASS	71	35	0.507042253521127	0.492957746478873	0.492957746478873
RMAC00034	291629	C	T	PASS	79	38	0.518987341772152	0.481012658227848	0.481012658227848
RMAC00034	291705	T	C	PASS	94	50	0.468085106382979	0.531914893617021	0.468085106382979
RMAC00035	23235	G	T	MQ	79	36	0.544303797468354	0.455696202531646	0.455696202531646
RMAC00035	38987	A	C	PASS	107	56	0.476635514018692	0.523364485981308	0.476635514018692
RMAC00035	39832	T	A	PASS	101	44	0.564356435643564	0.435643564356436	0.435643564356436
RMAC00035	40791	T	C	PASS	113	50	0.557522123893805	0.442477876106195	0.442477876106195
RMAC00035	40866	C	A	PASS	111	54	0.513513513513513	0.486486486486487	0.486486486486487
RMAC00035	42235	C	G	PASS	98	49	0.5	0.5	0.5
RMAC00035	42779	A	T	PASS	114	55	0.517543859649123	0.482456140350877	0.482456140350877
RMAC00035	42975	G	A	PASS	85	51	0.4	0.6	0.4
RMAC00035	43082	C	T	PASS	83	32	0.614457831325301	0.385542168674699	0.385542168674699
RMAC00035	43097	G	A	PASS	82	32	0.609756097560976	0.390243902439024	0.390243902439024
RMAC00035	44095	C	T	PASS	107	50	0.532710280373832	0.467289719626168	0.467289719626168
RMAC00035	45342	T	C	PASS	100	42	0.58	0.42	0.42
RMAC00035	49680	G	A	PASS	103	46	0.553398058252427	0.446601941747573	0.446601941747573
RMAC00035	54000	C	G	PASS	85	41	0.517647058823529	0.482352941176471	0.482352941176471
RMAC00035	61266	C	T	PASS	101	46	0.544554455445545	0.455445544554455	0.455445544554455
RMAC00035	64563	A	C	PASS	108	49	0.546296296296296	0.453703703703704	0.453703703703704
RMAC00035	64671	C	A	PASS	101	48	0.524752475247525	0.475247524752475	0.475247524752475
RMAC00035	65868	A	G	PASS	90	41	0.544444444444444	0.455555555555556	0.455555555555556
RMAC00035	66882	C	T	PASS	122	60	0.508196721311475	0.491803278688525	0.491803278688525
RMAC00035	66943	A	G	PASS	111	54	0.513513513513513	0.486486486486487	0.486486486486487
RMAC00035	67363	G	A	PASS	107	48	0.551401869158878	0.448598130841121	0.448598130841121
RMAC00035	67421	G	A	PASS	102	41	0.598039215686274	0.401960784313726	0.401960784313726
RMAC00035	68251	A	G	PASS	117	51	0.564102564102564	0.435897435897436	0.435897435897436
RMAC00035	68445	A	G	PASS	102	40	0.607843137254902	0.392156862745098	0.392156862745098
RMAC00035	68481	G	T	PASS	82	29	0.646341463414634	0.353658536585366	0.353658536585366
RMAC00035	70704	G	T	PASS	120	57	0.525	0.475	0.475
RMAC00035	74240	A	G	PASS	132	74	0.439393939393939	0.560606060606061	0.439393939393939
RMAC00035	74365	T	A	PASS	112	52	0.535714285714286	0.464285714285714	0.464285714285714
RMAC00035	86639	T	G	MQ	73	26	0.643835616438356	0.356164383561644	0.356164383561644
RMAC00035	87141	G	A	PASS	109	55	0.495412844036697	0.504587155963303	0.495412844036697
RMAC00035	88561	T	G	PASS	87	36	0.586206896551724	0.413793103448276	0.413793103448276
RMAC00035	92658	T	A	MQ;QD;alleleBias	116	14	0.879310344827586	0.120689655172414	0.120689655172414
RMAC00035	92768	A	T	PASS	97	48	0.505154639175258	0.494845360824742	0.494845360824742
RMAC00035	98702	C	T	PASS	105	51	0.514285714285714	0.485714285714286	0.485714285714286
RMAC00035	98899	A	G	PASS	98	46	0.530612244897959	0.469387755102041	0.469387755102041
RMAC00035	99082	C	T	PASS	108	64	0.407407407407407	0.592592592592593	0.407407407407407
RMAC00035	99316	C	G	PASS	152	75	0.506578947368421	0.493421052631579	0.493421052631579
RMAC00035	99392	G	A	PASS	132	60	0.545454545454545	0.454545454545455	0.454545454545455
RMAC00035	99758	A	T	PASS	121	59	0.512396694214876	0.487603305785124	0.487603305785124
RMAC00035	99888	A	G	PASS	131	64	0.511450381679389	0.488549618320611	0.488549618320611
RMAC00035	100038	T	C	PASS	101	40	0.603960396039604	0.396039603960396	0.396039603960396
RMAC00035	100562	T	C	PASS	82	37	0.548780487804878	0.451219512195122	0.451219512195122
RMAC00035	100837	C	T	PASS	90	40	0.555555555555556	0.444444444444444	0.444444444444444
RMAC00035	100942	G	T	PASS	88	39	0.556818181818182	0.443181818181818	0.443181818181818
RMAC00035	101341	A	G	PASS	119	61	0.487394957983193	0.512605042016807	0.487394957983193
RMAC00035	101556	A	G	PASS	116	48	0.586206896551724	0.413793103448276	0.413793103448276
RMAC00035	101580	C	T	PASS	109	49	0.55045871559633	0.44954128440367	0.44954128440367
RMAC00035	101693	G	A	PASS	97	53	0.45360824742268	0.54639175257732	0.45360824742268
RMAC00035	102198	G	A	PASS	99	44	0.555555555555556	0.444444444444444	0.444444444444444
RMAC00035	102239	T	G	PASS	108	46	0.574074074074074	0.425925925925926	0.425925925925926
RMAC00035	102505	C	T	PASS	116	64	0.448275862068966	0.551724137931034	0.448275862068966
RMAC00035	102962	A	T	PASS	94	45	0.521276595744681	0.478723404255319	0.478723404255319
RMAC00035	103032	A	C	PASS	102	44	0.568627450980392	0.431372549019608	0.431372549019608
RMAC00035	103143	A	G	PASS	101	41	0.594059405940594	0.405940594059406	0.405940594059406
RMAC00035	103325	C	T	PASS	91	44	0.516483516483517	0.483516483516484	0.483516483516484
RMAC00035	103646	C	T	PASS	109	49	0.55045871559633	0.44954128440367	0.44954128440367
RMAC00035	104124	A	T	PASS	93	45	0.516129032258065	0.483870967741935	0.483870967741935
RMAC00035	104696	T	G	PASS	81	39	0.518518518518518	0.481481481481481	0.481481481481481
RMAC00035	104840	A	G	PASS	82	39	0.524390243902439	0.475609756097561	0.475609756097561
RMAC00035	105629	A	G	MQ	95	43	0.547368421052632	0.452631578947368	0.452631578947368
RMAC00035	105656	A	G	MQ	81	33	0.592592592592593	0.407407407407407	0.407407407407407
RMAC00035	105727	C	A	MQ	69	30	0.565217391304348	0.434782608695652	0.434782608695652
RMAC00035	105745	T	C	MQ	72	31	0.569444444444444	0.430555555555556	0.430555555555556
RMAC00035	105860	C	G	PASS	103	37	0.640776699029126	0.359223300970874	0.359223300970874
RMAC00035	105922	A	G	MQ	98	33	0.663265306122449	0.336734693877551	0.336734693877551
RMAC00035	105940	T	C	MQ	96	32	0.666666666666667	0.333333333333333	0.333333333333333
RMAC00035	105953	C	T	MQ	81	28	0.654320987654321	0.345679012345679	0.345679012345679
RMAC00035	105984	T	C	MQ	73	24	0.671232876712329	0.328767123287671	0.328767123287671
RMAC00035	105996	A	C	MQ	72	24	0.666666666666667	0.333333333333333	0.333333333333333
RMAC00035	106022	T	A	MQ	58	18	0.689655172413793	0.310344827586207	0.310344827586207
RMAC00035	106090	C	T	PASS	79	27	0.658227848101266	0.341772151898734	0.341772151898734
RMAC00035	106123	G	A	PASS	82	29	0.646341463414634	0.353658536585366	0.353658536585366
RMAC00035	106182	G	A	PASS	93	36	0.612903225806452	0.387096774193548	0.387096774193548
RMAC00035	106223	T	C	PASS	89	40	0.550561797752809	0.449438202247191	0.449438202247191
RMAC00035	106289	A	T	PASS	87	40	0.540229885057471	0.459770114942529	0.459770114942529
RMAC00035	106617	T	C	PASS	117	52	0.555555555555556	0.444444444444444	0.444444444444444
RMAC00035	106735	G	A	PASS	122	58	0.524590163934426	0.475409836065574	0.475409836065574
RMAC00035	106755	G	A	PASS	124	56	0.548387096774194	0.451612903225806	0.451612903225806
RMAC00035	106773	C	T	PASS	116	51	0.560344827586207	0.439655172413793	0.439655172413793
RMAC00035	106817	C	T	PASS	113	50	0.557522123893805	0.442477876106195	0.442477876106195
RMAC00035	106891	A	T	PASS	86	36	0.581395348837209	0.418604651162791	0.418604651162791
RMAC00035	107265	A	G	PASS	99	47	0.525252525252525	0.474747474747475	0.474747474747475
RMAC00035	107390	A	G	PASS	110	59	0.463636363636364	0.536363636363636	0.463636363636364
RMAC00035	107844	A	G	PASS	104	49	0.528846153846154	0.471153846153846	0.471153846153846
RMAC00035	108048	A	G	SC	99	47	0.525252525252525	0.474747474747475	0.474747474747475
RMAC00035	108350	T	C	PASS	107	62	0.420560747663551	0.579439252336449	0.420560747663551
RMAC00035	109214	A	C	PASS	68	35	0.485294117647059	0.514705882352941	0.485294117647059
RMAC00035	109566	A	G	PASS	66	32	0.515151515151515	0.484848484848485	0.484848484848485
RMAC00035	109614	A	T	PASS	65	34	0.476923076923077	0.523076923076923	0.476923076923077
RMAC00035	109684	C	A	PASS	65	35	0.461538461538462	0.538461538461538	0.461538461538462
RMAC00035	109738	C	G	PASS	84	42	0.5	0.5	0.5
RMAC00035	109765	G	T	PASS	87	44	0.494252873563218	0.505747126436782	0.494252873563218
RMAC00035	109802	G	T	PASS	94	54	0.425531914893617	0.574468085106383	0.425531914893617
RMAC00035	109906	T	G	PASS	95	51	0.463157894736842	0.536842105263158	0.463157894736842
RMAC00035	110008	C	T	PASS	96	53	0.447916666666667	0.552083333333333	0.447916666666667
RMAC00035	110161	A	G	PASS	108	62	0.425925925925926	0.574074074074074	0.425925925925926
RMAC00035	110234	G	A	PASS	114	67	0.412280701754386	0.587719298245614	0.412280701754386
RMAC00035	110412	A	G	PASS	101	59	0.415841584158416	0.584158415841584	0.415841584158416
RMAC00035	110633	G	A	PASS	97	46	0.525773195876289	0.474226804123711	0.474226804123711
RMAC00035	110888	A	G	PASS	109	56	0.486238532110092	0.513761467889908	0.486238532110092
RMAC00035	111173	C	T	PASS	99	51	0.484848484848485	0.515151515151515	0.484848484848485
RMAC00035	111257	A	T	PASS	95	44	0.536842105263158	0.463157894736842	0.463157894736842
RMAC00035	111354	C	T	PASS	124	69	0.443548387096774	0.556451612903226	0.443548387096774
RMAC00035	111385	A	G	PASS	131	75	0.427480916030534	0.572519083969466	0.427480916030534
RMAC00035	111415	T	G	PASS	145	83	0.427586206896552	0.572413793103448	0.427586206896552
RMAC00035	111827	G	T	PASS	98	42	0.571428571428571	0.428571428571429	0.428571428571429
RMAC00035	113512	A	G	PASS	99	39	0.606060606060606	0.393939393939394	0.393939393939394
RMAC00035	113663	A	G	PASS	109	49	0.55045871559633	0.44954128440367	0.44954128440367
RMAC00035	113795	G	A	PASS	104	45	0.567307692307692	0.432692307692308	0.432692307692308
RMAC00035	114004	T	G	PASS	106	51	0.518867924528302	0.481132075471698	0.481132075471698
RMAC00035	114359	T	G	PASS	118	58	0.508474576271186	0.491525423728814	0.491525423728814
RMAC00035	114422	A	G	PASS	129	61	0.527131782945736	0.472868217054264	0.472868217054264
RMAC00035	114473	G	C	PASS	132	60	0.545454545454545	0.454545454545455	0.454545454545455
RMAC00035	114496	T	A	PASS	117	55	0.52991452991453	0.47008547008547	0.47008547008547
RMAC00035	114867	A	G	PASS	89	34	0.617977528089888	0.382022471910112	0.382022471910112
RMAC00035	114878	T	G	PASS	88	29	0.670454545454545	0.329545454545455	0.329545454545455
RMAC00035	115019	C	T	PASS	95	44	0.536842105263158	0.463157894736842	0.463157894736842
RMAC00035	115681	C	T	PASS	89	45	0.49438202247191	0.50561797752809	0.49438202247191
RMAC00035	115744	T	C	PASS	103	47	0.543689320388349	0.456310679611651	0.456310679611651
RMAC00035	116393	C	T	PASS	85	43	0.494117647058824	0.505882352941176	0.494117647058824
RMAC00035	118821	G	A	MQ	95	38	0.6	0.4	0.4
RMAC00035	118939	T	G	MQ	104	44	0.576923076923077	0.423076923076923	0.423076923076923
RMAC00035	120149	C	T	PASS	106	42	0.60377358490566	0.39622641509434	0.39622641509434
RMAC00035	123301	T	G	PASS	97	43	0.556701030927835	0.443298969072165	0.443298969072165
RMAC00035	126120	A	C	PASS	93	53	0.43010752688172	0.56989247311828	0.43010752688172
RMAC00035	126484	T	C	PASS	98	41	0.581632653061224	0.418367346938776	0.418367346938776
RMAC00035	126524	A	T	PASS	98	32	0.673469387755102	0.326530612244898	0.326530612244898
RMAC00035	126557	G	T	PASS	86	28	0.674418604651163	0.325581395348837	0.325581395348837
RMAC00035	129846	G	C	PASS	110	47	0.572727272727273	0.427272727272727	0.427272727272727
RMAC00035	130215	C	T	PASS	80	35	0.5625	0.4375	0.4375
RMAC00035	130324	G	T	PASS	106	47	0.556603773584906	0.443396226415094	0.443396226415094
RMAC00035	132155	C	T	PASS	77	32	0.584415584415584	0.415584415584416	0.415584415584416
RMAC00035	134723	A	G	PASS	62	29	0.532258064516129	0.467741935483871	0.467741935483871
RMAC00035	136093	A	T	PASS	89	48	0.460674157303371	0.539325842696629	0.460674157303371
RMAC00035	139688	A	G	PASS	117	60	0.487179487179487	0.512820512820513	0.487179487179487
RMAC00035	142975	A	T	PASS	110	51	0.536363636363636	0.463636363636364	0.463636363636364
RMAC00035	143034	G	A	PASS	115	57	0.504347826086956	0.495652173913044	0.495652173913044
RMAC00035	143374	A	C	PASS	108	52	0.518518518518518	0.481481481481481	0.481481481481481
RMAC00035	145353	C	T	PASS	106	52	0.509433962264151	0.490566037735849	0.490566037735849
RMAC00035	147727	T	C	PASS	106	48	0.547169811320755	0.452830188679245	0.452830188679245
RMAC00035	149441	G	T	PASS	111	53	0.522522522522523	0.477477477477477	0.477477477477477
RMAC00035	153801	A	T	PASS	110	51	0.536363636363636	0.463636363636364	0.463636363636364
RMAC00035	155394	G	A	PASS	88	40	0.545454545454545	0.454545454545455	0.454545454545455
RMAC00035	157775	A	G	PASS	137	67	0.510948905109489	0.489051094890511	0.489051094890511
RMAC00035	161905	C	A	PASS	96	39	0.59375	0.40625	0.40625
RMAC00035	163686	A	G	PASS	100	49	0.51	0.49	0.49
RMAC00035	165724	A	G	PASS	116	62	0.46551724137931	0.53448275862069	0.46551724137931
RMAC00035	166303	T	C	PASS	93	51	0.451612903225806	0.548387096774194	0.451612903225806
RMAC00035	166472	A	C	PASS	105	54	0.485714285714286	0.514285714285714	0.485714285714286
RMAC00035	166490	T	G	PASS	102	44	0.568627450980392	0.431372549019608	0.431372549019608
RMAC00035	235028	A	C	PASS	93	45	0.516129032258065	0.483870967741935	0.483870967741935
RMAC00035	237507	G	T	PASS	100	52	0.48	0.52	0.48
RMAC00035	239864	C	T	PASS	100	53	0.47	0.53	0.47
RMAC00035	244842	T	G	PASS	107	48	0.551401869158878	0.448598130841121	0.448598130841121
RMAC00035	250282	G	C	PASS	94	42	0.553191489361702	0.446808510638298	0.446808510638298
RMAC00035	257546	G	T	PASS	109	47	0.568807339449541	0.431192660550459	0.431192660550459
RMAC00035	257757	T	G	PASS	117	57	0.512820512820513	0.487179487179487	0.487179487179487
RMAC00035	257861	G	A	PASS	116	44	0.620689655172414	0.379310344827586	0.379310344827586
RMAC00035	258408	A	C	PASS	135	74	0.451851851851852	0.548148148148148	0.451851851851852
RMAC00035	261575	T	C	PASS	117	52	0.555555555555556	0.444444444444444	0.444444444444444
RMAC00035	261822	C	T	PASS	115	53	0.539130434782609	0.460869565217391	0.460869565217391
RMAC00035	262111	G	T	PASS	103	49	0.524271844660194	0.475728155339806	0.475728155339806
RMAC00035	262725	C	T	PASS	85	32	0.623529411764706	0.376470588235294	0.376470588235294
RMAC00035	263499	T	A	PASS	110	41	0.627272727272727	0.372727272727273	0.372727272727273
RMAC00035	263747	A	T	PASS	114	53	0.535087719298246	0.464912280701754	0.464912280701754
RMAC00035	263831	A	G	PASS	113	54	0.52212389380531	0.47787610619469	0.47787610619469
RMAC00035	263974	C	T	PASS	97	45	0.536082474226804	0.463917525773196	0.463917525773196
RMAC00035	265578	G	C	PASS	113	55	0.513274336283186	0.486725663716814	0.486725663716814
RMAC00035	265807	G	A	PASS	106	55	0.481132075471698	0.518867924528302	0.481132075471698
RMAC00035	265861	C	T	PASS	124	65	0.475806451612903	0.524193548387097	0.475806451612903
RMAC00035	266131	G	T	PASS	88	35	0.602272727272727	0.397727272727273	0.397727272727273
RMAC00035	266240	G	A	PASS	107	57	0.467289719626168	0.532710280373832	0.467289719626168
RMAC00035	266322	C	T	PASS	96	49	0.489583333333333	0.510416666666667	0.489583333333333
RMAC00035	266459	G	C	PASS	104	42	0.596153846153846	0.403846153846154	0.403846153846154
RMAC00035	269530	A	C	PASS	107	61	0.429906542056075	0.570093457943925	0.429906542056075
RMAC00035	269679	C	T	PASS	109	52	0.522935779816514	0.477064220183486	0.477064220183486
RMAC00035	274165	A	T	PASS	77	37	0.519480519480519	0.480519480519481	0.480519480519481
RMAC00035	285687	T	C	PASS	101	42	0.584158415841584	0.415841584158416	0.415841584158416
RMAC00035	286184	G	A	PASS	118	63	0.466101694915254	0.533898305084746	0.466101694915254
RMAC00035	286710	T	C	PASS	118	60	0.491525423728814	0.508474576271186	0.491525423728814
RMAC00035	286776	T	C	PASS	103	49	0.524271844660194	0.475728155339806	0.475728155339806
RMAC00035	286956	C	T	PASS	116	65	0.439655172413793	0.560344827586207	0.439655172413793
RMAC00035	287009	T	C	PASS	111	59	0.468468468468468	0.531531531531532	0.468468468468468
RMAC00035	287157	G	T	PASS	116	54	0.53448275862069	0.46551724137931	0.46551724137931
RMAC00035	287690	A	G	PASS	95	40	0.578947368421053	0.421052631578947	0.421052631578947
RMAC00035	287801	T	A	PASS	120	64	0.466666666666667	0.533333333333333	0.466666666666667
RMAC00035	288783	C	T	PASS	89	44	0.50561797752809	0.49438202247191	0.49438202247191
RMAC00035	289149	A	G	PASS	89	43	0.51685393258427	0.48314606741573	0.48314606741573
RMAC00035	290067	C	T	PASS	94	50	0.468085106382979	0.531914893617021	0.468085106382979
RMAC00035	290668	A	C	PASS	96	33	0.65625	0.34375	0.34375
RMAC00035	290744	T	A	PASS	95	36	0.621052631578947	0.378947368421053	0.378947368421053
RMAC00035	291062	C	G	MQ	67	28	0.582089552238806	0.417910447761194	0.417910447761194
RMAC00035	291200	A	T	MQ	87	42	0.517241379310345	0.482758620689655	0.482758620689655
RMAC00035	291221	C	T	MQ	93	51	0.451612903225806	0.548387096774194	0.451612903225806
RMAC00035	292925	T	C	PASS	112	52	0.535714285714286	0.464285714285714	0.464285714285714
RMAC00035	294244	C	T	PASS	105	49	0.533333333333333	0.466666666666667	0.466666666666667
RMAC00036	521	A	T	PASS	92	46	0.5	0.5	0.5
RMAC00036	565	A	G	PASS	96	45	0.53125	0.46875	0.46875
RMAC00036	591	A	T	PASS	106	49	0.537735849056604	0.462264150943396	0.462264150943396
RMAC00036	671	A	G	PASS	90	45	0.5	0.5	0.5
RMAC00036	728	G	A	MQ	88	46	0.477272727272727	0.522727272727273	0.477272727272727
RMAC00036	778	C	G	MQ	89	41	0.539325842696629	0.460674157303371	0.460674157303371
RMAC00036	793	T	G	MQ	93	44	0.526881720430108	0.473118279569892	0.473118279569892
RMAC00036	810	T	G	MQ	93	43	0.537634408602151	0.462365591397849	0.462365591397849
RMAC00036	1155	C	G	MQ	56	14	0.75	0.25	0.25
RMAC00036	1274	T	C	MQ	86	39	0.546511627906977	0.453488372093023	0.453488372093023
RMAC00036	1304	T	G	PASS	92	45	0.510869565217391	0.489130434782609	0.489130434782609
RMAC00036	1463	A	G	PASS	95	44	0.536842105263158	0.463157894736842	0.463157894736842
RMAC00036	1531	C	A	MQ	101	51	0.495049504950495	0.504950495049505	0.495049504950495
RMAC00036	1891	T	C	PASS	84	40	0.523809523809524	0.476190476190476	0.476190476190476
RMAC00036	1908	T	G	PASS	88	43	0.511363636363636	0.488636363636364	0.488636363636364
RMAC00036	2490	G	A	PASS	106	40	0.622641509433962	0.377358490566038	0.377358490566038
RMAC00036	3420	T	G	PASS	85	33	0.611764705882353	0.388235294117647	0.388235294117647
RMAC00036	3477	A	G	PASS	94	39	0.585106382978723	0.414893617021277	0.414893617021277
RMAC00036	3703	A	G	PASS	76	38	0.5	0.5	0.5
RMAC00036	3864	C	A	PASS	72	40	0.444444444444444	0.555555555555556	0.444444444444444
RMAC00036	4332	T	C	PASS	117	52	0.555555555555556	0.444444444444444	0.444444444444444
RMAC00036	4597	T	G	PASS	102	49	0.519607843137255	0.480392156862745	0.480392156862745
RMAC00036	4987	A	C	PASS	114	55	0.517543859649123	0.482456140350877	0.482456140350877
RMAC00036	6321	C	A	PASS	76	44	0.421052631578947	0.578947368421053	0.421052631578947
RMAC00036	6688	A	G	PASS	95	41	0.568421052631579	0.431578947368421	0.431578947368421
RMAC00036	6774	C	A	PASS	103	51	0.504854368932039	0.495145631067961	0.495145631067961
RMAC00036	7469	T	G	PASS	106	56	0.471698113207547	0.528301886792453	0.471698113207547
RMAC00036	8130	A	G	PASS	92	45	0.510869565217391	0.489130434782609	0.489130434782609
RMAC00036	8161	G	A	PASS	89	41	0.539325842696629	0.460674157303371	0.460674157303371
RMAC00036	8317	C	A	PASS	117	57	0.512820512820513	0.487179487179487	0.487179487179487
RMAC00036	8510	C	T	PASS	86	32	0.627906976744186	0.372093023255814	0.372093023255814
RMAC00036	8976	T	C	PASS	121	55	0.545454545454545	0.454545454545455	0.454545454545455
RMAC00036	10541	C	G	PASS	121	56	0.537190082644628	0.462809917355372	0.462809917355372
RMAC00036	12848	A	T	PASS	81	34	0.580246913580247	0.419753086419753	0.419753086419753
RMAC00036	16497	C	T	PASS	91	46	0.494505494505495	0.505494505494505	0.494505494505495
RMAC00036	18694	G	T	PASS	101	49	0.514851485148515	0.485148514851485	0.485148514851485
RMAC00036	18773	C	T	PASS	108	57	0.472222222222222	0.527777777777778	0.472222222222222
RMAC00036	18900	G	T	PASS	121	50	0.586776859504132	0.413223140495868	0.413223140495868
RMAC00036	19720	G	A	PASS	103	47	0.543689320388349	0.456310679611651	0.456310679611651
RMAC00036	20228	T	A	PASS	106	47	0.556603773584906	0.443396226415094	0.443396226415094
RMAC00036	21323	C	T	PASS	103	45	0.563106796116505	0.436893203883495	0.436893203883495
RMAC00036	23156	G	A	PASS	64	27	0.578125	0.421875	0.421875
RMAC00036	25148	C	T	PASS	103	50	0.514563106796116	0.485436893203884	0.485436893203884
RMAC00036	26246	C	T	PASS	109	48	0.559633027522936	0.440366972477064	0.440366972477064
RMAC00036	29860	A	G	PASS	93	43	0.537634408602151	0.462365591397849	0.462365591397849
RMAC00036	29972	T	A	PASS	112	51	0.544642857142857	0.455357142857143	0.455357142857143
RMAC00036	29989	C	G	PASS	115	52	0.547826086956522	0.452173913043478	0.452173913043478
RMAC00036	30313	T	C	PASS	131	66	0.49618320610687	0.50381679389313	0.49618320610687
RMAC00036	49050	T	C	PASS	86	31	0.63953488372093	0.36046511627907	0.36046511627907
RMAC00036	49070	A	T	PASS	93	39	0.580645161290323	0.419354838709677	0.419354838709677
RMAC00036	49233	G	A	PASS	85	36	0.576470588235294	0.423529411764706	0.423529411764706
RMAC00036	50429	G	A	PASS	95	40	0.578947368421053	0.421052631578947	0.421052631578947
RMAC00036	51378	C	T	PASS	114	65	0.429824561403509	0.570175438596491	0.429824561403509
RMAC00036	51403	T	C	PASS	105	55	0.476190476190476	0.523809523809524	0.476190476190476
RMAC00036	51606	A	G	PASS	116	57	0.508620689655172	0.491379310344828	0.491379310344828
RMAC00036	51662	T	A	PASS	99	53	0.464646464646465	0.535353535353535	0.464646464646465
RMAC00036	51691	G	A	PASS	82	43	0.475609756097561	0.524390243902439	0.475609756097561
RMAC00036	51759	C	G	MQ	83	46	0.44578313253012	0.55421686746988	0.44578313253012
RMAC00036	51855	T	A	MQ	103	45	0.563106796116505	0.436893203883495	0.436893203883495
RMAC00036	51913	C	A	MQ	113	50	0.557522123893805	0.442477876106195	0.442477876106195
RMAC00036	52083	A	T	MQ	104	49	0.528846153846154	0.471153846153846	0.471153846153846
RMAC00036	52104	A	G	PASS	107	51	0.523364485981308	0.476635514018692	0.476635514018692
RMAC00036	52241	A	T	PASS	106	53	0.5	0.5	0.5
RMAC00036	52270	C	A	PASS	98	46	0.530612244897959	0.469387755102041	0.469387755102041
RMAC00036	52412	G	T	PASS	91	42	0.538461538461538	0.461538461538462	0.461538461538462
RMAC00036	52822	G	A	PASS	63	33	0.476190476190476	0.523809523809524	0.476190476190476
RMAC00036	52884	A	G	PASS	65	32	0.507692307692308	0.492307692307692	0.492307692307692
RMAC00036	62139	G	T	PASS	128	60	0.53125	0.46875	0.46875
RMAC00036	62299	A	C	PASS	127	58	0.543307086614173	0.456692913385827	0.456692913385827
RMAC00036	62311	C	A	PASS	127	58	0.543307086614173	0.456692913385827	0.456692913385827
RMAC00036	62345	C	T	PASS	135	61	0.548148148148148	0.451851851851852	0.451851851851852
RMAC00036	66147	A	G	PASS	110	58	0.472727272727273	0.527272727272727	0.472727272727273
RMAC00036	66952	A	G	PASS	115	58	0.495652173913044	0.504347826086956	0.495652173913044
RMAC00036	67430	T	C	PASS	91	41	0.549450549450549	0.450549450549451	0.450549450549451
RMAC00036	67783	G	T	PASS	108	48	0.555555555555556	0.444444444444444	0.444444444444444
RMAC00036	67839	A	G	PASS	97	44	0.54639175257732	0.45360824742268	0.45360824742268
RMAC00036	68472	A	T	PASS	102	49	0.519607843137255	0.480392156862745	0.480392156862745
RMAC00036	68682	A	C	PASS	107	47	0.560747663551402	0.439252336448598	0.439252336448598
RMAC00036	68751	C	G	PASS	104	50	0.519230769230769	0.480769230769231	0.480769230769231
RMAC00036	68791	C	T	PASS	113	59	0.47787610619469	0.52212389380531	0.47787610619469
RMAC00036	69654	T	C	PASS	94	48	0.48936170212766	0.51063829787234	0.48936170212766
RMAC00036	70283	A	T	PASS	109	49	0.55045871559633	0.44954128440367	0.44954128440367
RMAC00036	71060	A	T	PASS	128	64	0.5	0.5	0.5
RMAC00036	71555	G	C	PASS	76	33	0.565789473684211	0.434210526315789	0.434210526315789
RMAC00036	71635	C	T	PASS	100	46	0.54	0.46	0.46
RMAC00036	71666	A	G	PASS	116	56	0.517241379310345	0.482758620689655	0.482758620689655
RMAC00036	71686	A	G	PASS	119	55	0.53781512605042	0.46218487394958	0.46218487394958
RMAC00036	71720	A	C	PASS	119	56	0.529411764705882	0.470588235294118	0.470588235294118
RMAC00036	71740	G	A	PASS	117	55	0.52991452991453	0.47008547008547	0.47008547008547
RMAC00036	72830	A	G	PASS	59	23	0.610169491525424	0.389830508474576	0.389830508474576
RMAC00036	72915	G	C	PASS	89	38	0.573033707865168	0.426966292134831	0.426966292134831
RMAC00036	73300	C	T	PASS	106	51	0.518867924528302	0.481132075471698	0.481132075471698
RMAC00036	74066	A	G	PASS	116	60	0.482758620689655	0.517241379310345	0.482758620689655
RMAC00036	74459	C	A	PASS	126	53	0.579365079365079	0.420634920634921	0.420634920634921
RMAC00036	74697	A	G	PASS	130	58	0.553846153846154	0.446153846153846	0.446153846153846
RMAC00036	75104	A	C	PASS	113	58	0.486725663716814	0.513274336283186	0.486725663716814
RMAC00036	75380	C	G	PASS	132	68	0.484848484848485	0.515151515151515	0.484848484848485
RMAC00036	77149	A	G	PASS	77	37	0.519480519480519	0.480519480519481	0.480519480519481
RMAC00036	77280	T	C	PASS	108	50	0.537037037037037	0.462962962962963	0.462962962962963
RMAC00036	80872	T	C	PASS	84	40	0.523809523809524	0.476190476190476	0.476190476190476
RMAC00036	81190	A	C	PASS	121	61	0.495867768595041	0.504132231404959	0.495867768595041
RMAC00036	82862	T	C	PASS	129	58	0.550387596899225	0.449612403100775	0.449612403100775
RMAC00036	83317	T	C	PASS	97	48	0.505154639175258	0.494845360824742	0.494845360824742
RMAC00036	83493	G	C	PASS	112	53	0.526785714285714	0.473214285714286	0.473214285714286
RMAC00036	84163	A	C	PASS	127	66	0.480314960629921	0.519685039370079	0.480314960629921
RMAC00036	84755	A	T	SC	56	16	0.714285714285714	0.285714285714286	0.285714285714286
RMAC00036	85368	T	G	PASS	106	52	0.509433962264151	0.490566037735849	0.490566037735849
RMAC00036	85850	C	G	PASS	97	43	0.556701030927835	0.443298969072165	0.443298969072165
RMAC00036	85898	T	C	PASS	96	49	0.489583333333333	0.510416666666667	0.489583333333333
RMAC00036	86058	G	A	PASS	106	48	0.547169811320755	0.452830188679245	0.452830188679245
RMAC00036	86655	T	A	PASS	117	52	0.555555555555556	0.444444444444444	0.444444444444444
RMAC00036	86808	G	C	PASS	125	61	0.512	0.488	0.488
RMAC00036	87216	C	G	PASS	111	44	0.603603603603604	0.396396396396396	0.396396396396396
RMAC00036	87433	A	G	PASS	111	56	0.495495495495495	0.504504504504504	0.495495495495495
RMAC00036	87654	A	G	PASS	110	52	0.527272727272727	0.472727272727273	0.472727272727273
RMAC00036	87926	C	T	PASS	121	55	0.545454545454545	0.454545454545455	0.454545454545455
RMAC00036	88035	C	T	PASS	107	53	0.504672897196262	0.495327102803738	0.495327102803738
RMAC00036	88378	C	T	PASS	132	59	0.553030303030303	0.446969696969697	0.446969696969697
RMAC00036	88437	G	T	PASS	117	52	0.555555555555556	0.444444444444444	0.444444444444444
RMAC00036	88521	G	A	PASS	92	45	0.510869565217391	0.489130434782609	0.489130434782609
RMAC00036	88660	A	T	PASS	102	53	0.480392156862745	0.519607843137255	0.480392156862745
RMAC00036	88714	T	C	PASS	95	43	0.547368421052632	0.452631578947368	0.452631578947368
RMAC00036	89127	A	G	PASS	143	64	0.552447552447552	0.447552447552448	0.447552447552448
RMAC00036	89174	T	A	PASS	157	69	0.560509554140127	0.439490445859873	0.439490445859873
RMAC00036	89297	C	G	PASS	97	49	0.494845360824742	0.505154639175258	0.494845360824742
RMAC00036	89331	C	A	PASS	87	44	0.494252873563218	0.505747126436782	0.494252873563218
RMAC00036	90041	T	A	PASS	98	48	0.510204081632653	0.489795918367347	0.489795918367347
RMAC00036	94502	G	T	PASS	115	56	0.51304347826087	0.48695652173913	0.48695652173913
RMAC00036	94842	G	T	PASS	96	46	0.520833333333333	0.479166666666667	0.479166666666667
RMAC00036	94990	C	G	PASS	98	32	0.673469387755102	0.326530612244898	0.326530612244898
RMAC00036	95603	A	G	PASS	85	41	0.517647058823529	0.482352941176471	0.482352941176471
RMAC00036	98045	A	G	PASS	104	47	0.548076923076923	0.451923076923077	0.451923076923077
RMAC00036	98125	A	G	PASS	102	49	0.519607843137255	0.480392156862745	0.480392156862745
RMAC00036	100883	A	T	PASS	90	48	0.466666666666667	0.533333333333333	0.466666666666667
RMAC00036	102973	T	A	PASS	92	44	0.521739130434783	0.478260869565217	0.478260869565217
RMAC00036	104083	G	A	PASS	129	54	0.581395348837209	0.418604651162791	0.418604651162791
RMAC00036	104554	A	G	PASS	122	58	0.524590163934426	0.475409836065574	0.475409836065574
RMAC00036	105226	G	A	PASS	88	43	0.511363636363636	0.488636363636364	0.488636363636364
RMAC00036	105365	A	C	PASS	66	19	0.712121212121212	0.287878787878788	0.287878787878788
RMAC00036	105678	A	G	PASS	95	46	0.515789473684211	0.484210526315789	0.484210526315789
RMAC00036	105768	C	A	PASS	107	50	0.532710280373832	0.467289719626168	0.467289719626168
RMAC00036	105828	G	A	PASS	113	51	0.548672566371681	0.451327433628319	0.451327433628319
RMAC00036	106059	C	A	PASS	91	45	0.505494505494505	0.494505494505495	0.494505494505495
RMAC00036	106129	T	C	PASS	85	36	0.576470588235294	0.423529411764706	0.423529411764706
RMAC00036	106501	G	C	PASS	109	53	0.513761467889908	0.486238532110092	0.486238532110092
RMAC00036	106646	A	T	PASS	89	41	0.539325842696629	0.460674157303371	0.460674157303371
RMAC00036	107642	A	G	PASS	110	57	0.481818181818182	0.518181818181818	0.481818181818182
RMAC00036	108600	T	C	PASS	107	50	0.532710280373832	0.467289719626168	0.467289719626168
RMAC00036	108778	A	G	PASS	110	54	0.509090909090909	0.490909090909091	0.490909090909091
RMAC00036	109643	A	G	PASS	104	48	0.538461538461538	0.461538461538462	0.461538461538462
RMAC00036	110094	G	A	PASS	124	54	0.564516129032258	0.435483870967742	0.435483870967742
RMAC00036	111325	T	G	PASS	93	46	0.505376344086022	0.494623655913978	0.494623655913978
RMAC00036	112098	G	T	PASS	98	46	0.530612244897959	0.469387755102041	0.469387755102041
RMAC00036	112192	G	A	PASS	70	27	0.614285714285714	0.385714285714286	0.385714285714286
RMAC00036	112366	A	T	PASS	86	41	0.523255813953488	0.476744186046512	0.476744186046512
RMAC00036	114141	C	T	PASS	101	39	0.613861386138614	0.386138613861386	0.386138613861386
RMAC00036	115143	A	G	PASS	105	57	0.457142857142857	0.542857142857143	0.457142857142857
RMAC00036	115419	T	C	PASS	100	40	0.6	0.4	0.4
RMAC00036	115593	C	A	PASS	114	47	0.587719298245614	0.412280701754386	0.412280701754386
RMAC00036	120021	T	G	PASS	107	41	0.616822429906542	0.383177570093458	0.383177570093458
RMAC00036	121016	A	G	PASS	105	51	0.514285714285714	0.485714285714286	0.485714285714286
RMAC00036	121189	A	G	PASS	110	56	0.490909090909091	0.509090909090909	0.490909090909091
RMAC00036	121295	T	C	SC	102	43	0.57843137254902	0.42156862745098	0.42156862745098
RMAC00036	121357	T	G	PASS	109	51	0.532110091743119	0.467889908256881	0.467889908256881
RMAC00036	121453	A	G	PASS	93	43	0.537634408602151	0.462365591397849	0.462365591397849
RMAC00036	121654	C	T	PASS	106	42	0.60377358490566	0.39622641509434	0.39622641509434
RMAC00036	122251	G	A	PASS	88	32	0.636363636363636	0.363636363636364	0.363636363636364
RMAC00036	122341	A	G	PASS	112	48	0.571428571428571	0.428571428571429	0.428571428571429
RMAC00036	122637	G	T	PASS	94	50	0.468085106382979	0.531914893617021	0.468085106382979
RMAC00036	122975	C	T	PASS	84	41	0.511904761904762	0.488095238095238	0.488095238095238
RMAC00036	123296	T	C	PASS	102	47	0.53921568627451	0.46078431372549	0.46078431372549
RMAC00036	123857	G	A	PASS	117	61	0.478632478632479	0.521367521367521	0.478632478632479
RMAC00036	125267	G	T	PASS	88	42	0.522727272727273	0.477272727272727	0.477272727272727
RMAC00036	126653	G	A	PASS	76	33	0.565789473684211	0.434210526315789	0.434210526315789
RMAC00036	126687	G	A	PASS	79	36	0.544303797468354	0.455696202531646	0.455696202531646
RMAC00036	127105	T	C	PASS	78	33	0.576923076923077	0.423076923076923	0.423076923076923
RMAC00036	127271	A	G	PASS	97	42	0.56701030927835	0.43298969072165	0.43298969072165
RMAC00036	127594	T	C	PASS	104	46	0.557692307692308	0.442307692307692	0.442307692307692
RMAC00036	131922	T	C	PASS	124	56	0.548387096774194	0.451612903225806	0.451612903225806
RMAC00036	136946	T	C	PASS	97	44	0.54639175257732	0.45360824742268	0.45360824742268
RMAC00036	137174	G	A	PASS	119	48	0.596638655462185	0.403361344537815	0.403361344537815
RMAC00036	137232	G	A	PASS	124	49	0.604838709677419	0.395161290322581	0.395161290322581
RMAC00036	139204	A	G	PASS	107	60	0.439252336448598	0.560747663551402	0.439252336448598
RMAC00036	139238	C	T	PASS	111	57	0.486486486486487	0.513513513513513	0.486486486486487
RMAC00036	139559	C	T	PASS	84	39	0.535714285714286	0.464285714285714	0.464285714285714
RMAC00036	139843	C	T	PASS	87	49	0.436781609195402	0.563218390804598	0.436781609195402
RMAC00036	142038	A	C	PASS	128	58	0.546875	0.453125	0.453125
RMAC00036	142160	G	A	PASS	126	65	0.484126984126984	0.515873015873016	0.484126984126984
RMAC00036	142411	C	G	PASS	107	42	0.607476635514019	0.392523364485981	0.392523364485981
RMAC00036	143272	C	G	PASS	112	60	0.464285714285714	0.535714285714286	0.464285714285714
RMAC00036	144556	A	T	PASS	124	52	0.580645161290323	0.419354838709677	0.419354838709677
RMAC00036	145431	C	T	PASS	100	49	0.51	0.49	0.49
RMAC00036	145818	A	G	PASS	113	62	0.451327433628319	0.548672566371681	0.451327433628319
RMAC00036	146356	T	C	PASS	107	53	0.504672897196262	0.495327102803738	0.495327102803738
RMAC00036	146609	T	G	PASS	101	55	0.455445544554455	0.544554455445545	0.455445544554455
RMAC00036	148163	C	A	PASS	97	45	0.536082474226804	0.463917525773196	0.463917525773196
RMAC00036	150109	C	T	PASS	90	43	0.522222222222222	0.477777777777778	0.477777777777778
RMAC00036	151554	A	G	PASS	57	26	0.543859649122807	0.456140350877193	0.456140350877193
RMAC00036	154433	C	T	PASS	96	50	0.479166666666667	0.520833333333333	0.479166666666667
RMAC00036	154466	T	A	PASS	102	50	0.509803921568627	0.490196078431373	0.490196078431373
RMAC00036	154715	A	G	PASS	100	52	0.48	0.52	0.48
RMAC00036	154820	C	T	PASS	127	65	0.488188976377953	0.511811023622047	0.488188976377953
RMAC00036	155010	T	A	PASS	104	40	0.615384615384615	0.384615384615385	0.384615384615385
RMAC00036	155321	A	C	PASS	89	45	0.49438202247191	0.50561797752809	0.49438202247191
RMAC00037	108167	T	C	badReads;MQ	52	52	0	1	0
RMAC00037	108186	A	T	badReads;MQ	46	46	0	1	0
RMAC00037	225558	G	C	MQ;alleleBias	37	5	0.864864864864865	0.135135135135135	0.135135135135135
RMAC00037	283173	A	G	PASS	68	24	0.647058823529412	0.352941176470588	0.352941176470588
RMAC00037	283378	G	C	PASS	86	46	0.465116279069767	0.534883720930233	0.465116279069767
RMAC00037	284100	T	C	PASS	92	41	0.554347826086957	0.445652173913043	0.445652173913043
RMAC00037	284470	T	G	PASS	88	38	0.568181818181818	0.431818181818182	0.431818181818182
RMAC00037	284769	G	C	PASS	110	52	0.527272727272727	0.472727272727273	0.472727272727273
RMAC00037	285000	A	G	PASS	106	50	0.528301886792453	0.471698113207547	0.471698113207547
RMAC00037	285110	G	C	PASS	111	42	0.621621621621622	0.378378378378378	0.378378378378378
RMAC00037	285128	G	A	PASS	116	50	0.568965517241379	0.431034482758621	0.431034482758621
RMAC00037	285182	C	T	PASS	113	52	0.539823008849557	0.460176991150442	0.460176991150442
RMAC00037	285227	T	G	PASS	99	47	0.525252525252525	0.474747474747475	0.474747474747475
RMAC00037	285257	C	T	PASS	91	43	0.527472527472527	0.472527472527473	0.472527472527473
RMAC00037	285460	A	C	PASS	68	25	0.632352941176471	0.367647058823529	0.367647058823529
RMAC00037	285531	C	T	PASS	63	27	0.571428571428571	0.428571428571429	0.428571428571429
RMAC00037	285997	C	A	PASS	81	34	0.580246913580247	0.419753086419753	0.419753086419753
RMAC00037	286095	C	T	PASS	77	40	0.480519480519481	0.519480519480519	0.480519480519481
RMAC00037	286403	T	C	PASS	97	36	0.628865979381443	0.371134020618557	0.371134020618557
RMAC00037	286914	T	C	MQ	80	39	0.5125	0.4875	0.4875
RMAC00037	287087	A	G	MQ	66	28	0.575757575757576	0.424242424242424	0.424242424242424
RMAC00037	287101	A	G	MQ	64	25	0.609375	0.390625	0.390625
RMAC00037	287137	C	T	MQ	68	22	0.676470588235294	0.323529411764706	0.323529411764706
RMAC00037	287218	C	G	MQ	86	31	0.63953488372093	0.36046511627907	0.36046511627907
RMAC00037	288066	T	C	MQ	61	30	0.508196721311475	0.491803278688525	0.491803278688525
RMAC00037	288393	T	C	badReads	45	24	0.466666666666667	0.533333333333333	0.466666666666667
RMAC00037	288769	A	G	badReads	43	17	0.604651162790698	0.395348837209302	0.395348837209302
RMAC00037	288918	C	T	PASS	85	41	0.517647058823529	0.482352941176471	0.482352941176471
RMAC00037	289065	A	C	PASS	119	52	0.563025210084034	0.436974789915966	0.436974789915966
RMAC00037	289183	C	T	PASS	107	55	0.485981308411215	0.514018691588785	0.485981308411215
RMAC00037	289222	C	T	PASS	106	55	0.481132075471698	0.518867924528302	0.481132075471698
RMAC00037	289412	G	T	PASS	114	52	0.543859649122807	0.456140350877193	0.456140350877193
RMAC00037	289715	A	G	PASS	83	37	0.55421686746988	0.44578313253012	0.44578313253012
RMAC00037	290649	G	A	PASS	85	43	0.494117647058824	0.505882352941176	0.494117647058824
RMAC00037	290739	G	A	PASS	94	39	0.585106382978723	0.414893617021277	0.414893617021277
RMAC00037	290949	C	A	PASS	45	20	0.555555555555556	0.444444444444444	0.444444444444444
RMAC00038	17775	C	A	MQ;alleleBias	98	13	0.86734693877551	0.13265306122449	0.13265306122449
RMAC00038	23719	C	T	PASS	78	36	0.538461538461538	0.461538461538462	0.461538461538462
RMAC00038	65636	A	G	badReads;MQ	14	13	0.0714285714285714	0.928571428571429	0.0714285714285714
RMAC00038	149470	C	T	badReads;MQ;alleleBias	84	18	0.785714285714286	0.214285714285714	0.214285714285714
RMAC00038	149495	G	T	badReads;MQ;alleleBias	85	19	0.776470588235294	0.223529411764706	0.223529411764706
RMAC00038	149534	G	T	badReads;MQ;QD;alleleBias	93	18	0.806451612903226	0.193548387096774	0.193548387096774
RMAC00038	175419	T	G	badReads	79	30	0.620253164556962	0.379746835443038	0.379746835443038
RMAC00038	210966	T	A	PASS	107	54	0.495327102803738	0.504672897196262	0.495327102803738
RMAC00038	233932	T	C	PASS	108	55	0.490740740740741	0.509259259259259	0.490740740740741
RMAC00039	157687	T	A	badReads;MQ	84	22	0.738095238095238	0.261904761904762	0.261904761904762
RMAC00039	157819	A	C	MQ	143	52	0.636363636363636	0.363636363636364	0.363636363636364
RMAC00039	157867	A	T	MQ	176	70	0.602272727272727	0.397727272727273	0.397727272727273
RMAC00039	157920	T	C	MQ	153	53	0.65359477124183	0.34640522875817	0.34640522875817
RMAC00039	157998	G	C	MQ;alleleBias	96	16	0.833333333333333	0.166666666666667	0.166666666666667
RMAC00039	241916	A	C	badReads;MQ;alleleBias	110	6	0.945454545454545	0.0545454545454545	0.0545454545454545
RMAC00039	242062	C	G	MQ	159	54	0.660377358490566	0.339622641509434	0.339622641509434
RMAC00039	242471	T	G	PASS	233	84	0.639484978540773	0.360515021459227	0.360515021459227
RMAC00039	270570	G	A	badReads;MQ;alleleBias	102	14	0.862745098039216	0.137254901960784	0.137254901960784
RMAC00039	270585	A	G	badReads;MQ;alleleBias	97	7	0.927835051546392	0.0721649484536082	0.0721649484536082
RMAC00039	270596	A	G	badReads;MQ;alleleBias	90	7	0.922222222222222	0.0777777777777778	0.0777777777777778
RMAC00039	270618	A	C	badReads;MQ	79	34	0.569620253164557	0.430379746835443	0.430379746835443
RMAC00039	270630	T	C	badReads;MQ	72	20	0.722222222222222	0.277777777777778	0.277777777777778
RMAC00039	270817	T	C	badReads;MQ	77	25	0.675324675324675	0.324675324675325	0.324675324675325
RMAC00039	270888	G	A	badReads;MQ	101	37	0.633663366336634	0.366336633663366	0.366336633663366
RMAC00040	59415	T	G	PASS	104	45	0.567307692307692	0.432692307692308	0.432692307692308
RMAC00040	74682	A	T	PASS	87	35	0.597701149425287	0.402298850574713	0.402298850574713
RMAC00041	3922	G	A	PASS	88	45	0.488636363636364	0.511363636363636	0.488636363636364
RMAC00041	39548	C	A	PASS	93	43	0.537634408602151	0.462365591397849	0.462365591397849
RMAC00041	60100	G	A	badReads;MQ	63	26	0.587301587301587	0.412698412698413	0.412698412698413
RMAC00041	92359	C	T	PASS	103	51	0.504854368932039	0.495145631067961	0.495145631067961
RMAC00041	93514	C	T	PASS	93	49	0.473118279569892	0.526881720430108	0.473118279569892
RMAC00041	93566	C	G	PASS	90	47	0.477777777777778	0.522222222222222	0.477777777777778
RMAC00041	93856	A	T	PASS	98	45	0.540816326530612	0.459183673469388	0.459183673469388
RMAC00041	93868	A	G	PASS	94	40	0.574468085106383	0.425531914893617	0.425531914893617
RMAC00041	94431	A	T	PASS	75	33	0.56	0.44	0.44
RMAC00041	94633	C	T	PASS	83	36	0.566265060240964	0.433734939759036	0.433734939759036
RMAC00041	94687	A	G	PASS	81	30	0.62962962962963	0.37037037037037	0.37037037037037
RMAC00041	95161	T	C	MQ	63	21	0.666666666666667	0.333333333333333	0.333333333333333
RMAC00041	95229	A	G	badReads;MQ	63	17	0.73015873015873	0.26984126984127	0.26984126984127
RMAC00041	95245	G	A	badReads;MQ	55	13	0.763636363636364	0.236363636363636	0.236363636363636
RMAC00041	95325	T	C	badReads;MQ;strandBias;alleleBias	44	9	0.795454545454545	0.204545454545455	0.204545454545455
RMAC00041	95772	A	C	MQ	51	23	0.549019607843137	0.450980392156863	0.450980392156863
RMAC00041	95968	A	T	PASS	92	47	0.489130434782609	0.510869565217391	0.489130434782609
RMAC00041	98031	A	G	PASS	93	42	0.548387096774194	0.451612903225806	0.451612903225806
RMAC00041	102390	T	A	PASS	74	35	0.527027027027027	0.472972972972973	0.472972972972973
RMAC00041	107553	C	A	PASS	82	35	0.573170731707317	0.426829268292683	0.426829268292683
RMAC00041	108386	C	T	PASS	70	32	0.542857142857143	0.457142857142857	0.457142857142857
RMAC00041	112100	G	A	PASS	111	60	0.459459459459459	0.540540540540541	0.459459459459459
RMAC00041	112301	C	T	PASS	101	54	0.465346534653465	0.534653465346535	0.465346534653465
RMAC00041	114985	C	A	MQ	86	33	0.616279069767442	0.383720930232558	0.383720930232558
RMAC00041	115167	A	G	MQ	75	29	0.613333333333333	0.386666666666667	0.386666666666667
RMAC00041	115842	T	A	PASS	108	57	0.472222222222222	0.527777777777778	0.472222222222222
RMAC00041	118911	T	A	PASS	98	44	0.551020408163265	0.448979591836735	0.448979591836735
RMAC00041	121797	T	C	PASS	101	51	0.495049504950495	0.504950495049505	0.495049504950495
RMAC00041	122631	C	T	PASS	99	50	0.494949494949495	0.505050505050505	0.494949494949495
RMAC00041	122755	A	C	PASS	110	50	0.545454545454545	0.454545454545455	0.454545454545455
RMAC00041	123054	T	G	PASS	108	58	0.462962962962963	0.537037037037037	0.462962962962963
RMAC00041	123231	G	A	PASS	91	51	0.43956043956044	0.56043956043956	0.43956043956044
RMAC00041	123309	A	T	PASS	102	51	0.5	0.5	0.5
RMAC00041	125710	A	C	PASS	112	51	0.544642857142857	0.455357142857143	0.455357142857143
RMAC00041	125756	T	C	PASS	116	49	0.577586206896552	0.422413793103448	0.422413793103448
RMAC00041	125820	C	A	PASS	105	48	0.542857142857143	0.457142857142857	0.457142857142857
RMAC00041	125952	T	C	PASS	97	42	0.56701030927835	0.43298969072165	0.43298969072165
RMAC00041	126084	G	A	PASS	113	56	0.504424778761062	0.495575221238938	0.495575221238938
RMAC00041	126189	T	G	PASS	99	40	0.595959595959596	0.404040404040404	0.404040404040404
RMAC00041	126880	A	C	PASS	109	53	0.513761467889908	0.486238532110092	0.486238532110092
RMAC00041	126978	C	T	PASS	99	46	0.535353535353535	0.464646464646465	0.464646464646465
RMAC00041	127294	A	G	PASS	127	67	0.47244094488189	0.52755905511811	0.47244094488189
RMAC00041	127445	A	C	PASS	107	44	0.588785046728972	0.411214953271028	0.411214953271028
RMAC00041	127473	A	G	PASS	113	49	0.566371681415929	0.433628318584071	0.433628318584071
RMAC00041	129122	A	C	PASS	81	28	0.654320987654321	0.345679012345679	0.345679012345679
RMAC00041	130409	C	G	PASS	82	29	0.646341463414634	0.353658536585366	0.353658536585366
RMAC00041	130571	T	G	PASS	117	44	0.623931623931624	0.376068376068376	0.376068376068376
RMAC00041	131006	C	G	PASS	103	55	0.466019417475728	0.533980582524272	0.466019417475728
RMAC00041	131220	G	C	PASS	86	39	0.546511627906977	0.453488372093023	0.453488372093023
RMAC00041	131331	C	A	PASS	97	41	0.577319587628866	0.422680412371134	0.422680412371134
RMAC00041	131454	C	A	PASS	115	52	0.547826086956522	0.452173913043478	0.452173913043478
RMAC00041	131465	T	C	PASS	114	48	0.578947368421053	0.421052631578947	0.421052631578947
RMAC00041	131477	T	C	PASS	109	48	0.559633027522936	0.440366972477064	0.440366972477064
RMAC00041	131722	C	T	PASS	114	49	0.570175438596491	0.429824561403509	0.429824561403509
RMAC00041	131864	A	G	PASS	116	62	0.46551724137931	0.53448275862069	0.46551724137931
RMAC00041	131921	A	T	PASS	128	71	0.4453125	0.5546875	0.4453125
RMAC00041	132031	T	C	HapScore	105	56	0.466666666666667	0.533333333333333	0.466666666666667
RMAC00041	132060	G	A	HapScore	108	59	0.453703703703704	0.546296296296296	0.453703703703704
RMAC00041	132139	T	C	PASS	109	55	0.495412844036697	0.504587155963303	0.495412844036697
RMAC00041	132209	A	G	PASS	124	54	0.564516129032258	0.435483870967742	0.435483870967742
RMAC00041	132573	T	C	PASS	109	48	0.559633027522936	0.440366972477064	0.440366972477064
RMAC00041	133040	A	G	PASS	114	49	0.570175438596491	0.429824561403509	0.429824561403509
RMAC00041	133197	C	T	PASS	95	42	0.557894736842105	0.442105263157895	0.442105263157895
RMAC00041	133392	A	G	PASS	81	34	0.580246913580247	0.419753086419753	0.419753086419753
RMAC00041	133492	T	C	PASS	105	41	0.60952380952381	0.39047619047619	0.39047619047619
RMAC00041	134737	A	T	PASS	113	56	0.504424778761062	0.495575221238938	0.495575221238938
RMAC00041	134787	T	G	PASS	105	59	0.438095238095238	0.561904761904762	0.438095238095238
RMAC00041	135438	C	A	PASS	93	41	0.559139784946237	0.440860215053763	0.440860215053763
RMAC00041	135535	T	C	PASS	97	42	0.56701030927835	0.43298969072165	0.43298969072165
RMAC00041	137621	A	T	PASS	123	62	0.495934959349593	0.504065040650406	0.495934959349593
RMAC00041	137672	G	T	PASS	104	59	0.432692307692308	0.567307692307692	0.432692307692308
RMAC00041	138735	C	G	PASS	102	54	0.470588235294118	0.529411764705882	0.470588235294118
RMAC00041	138756	C	A	PASS	99	55	0.444444444444444	0.555555555555556	0.444444444444444
RMAC00041	138791	G	C	PASS	99	54	0.454545454545455	0.545454545454545	0.454545454545455
RMAC00041	140331	G	T	PASS	126	70	0.444444444444444	0.555555555555556	0.444444444444444
RMAC00041	140986	G	A	PASS	114	63	0.447368421052632	0.552631578947368	0.447368421052632
RMAC00041	141402	T	A	PASS	101	51	0.495049504950495	0.504950495049505	0.495049504950495
RMAC00041	141459	T	G	PASS	95	48	0.494736842105263	0.505263157894737	0.494736842105263
RMAC00041	141718	A	G	PASS	131	61	0.534351145038168	0.465648854961832	0.465648854961832
RMAC00041	142313	T	G	PASS	92	40	0.565217391304348	0.434782608695652	0.434782608695652
RMAC00041	142731	A	C	PASS	102	55	0.46078431372549	0.53921568627451	0.46078431372549
RMAC00041	142962	G	T	PASS	92	43	0.532608695652174	0.467391304347826	0.467391304347826
RMAC00041	143816	C	T	PASS	101	46	0.544554455445545	0.455445544554455	0.455445544554455
RMAC00041	143979	G	A	PASS	104	42	0.596153846153846	0.403846153846154	0.403846153846154
RMAC00041	146620	A	C	PASS	93	41	0.559139784946237	0.440860215053763	0.440860215053763
RMAC00041	149043	C	T	PASS	126	67	0.468253968253968	0.531746031746032	0.468253968253968
RMAC00041	149588	T	A	PASS	108	52	0.518518518518518	0.481481481481481	0.481481481481481
RMAC00041	156215	T	A	PASS	122	60	0.508196721311475	0.491803278688525	0.491803278688525
RMAC00041	161404	T	C	PASS	98	43	0.561224489795918	0.438775510204082	0.438775510204082
RMAC00041	161857	A	G	PASS	98	42	0.571428571428571	0.428571428571429	0.428571428571429
RMAC00041	172972	G	T	PASS	85	40	0.529411764705882	0.470588235294118	0.470588235294118
RMAC00041	173092	G	T	MQ	83	34	0.590361445783133	0.409638554216867	0.409638554216867
RMAC00041	173473	G	T	PASS	101	49	0.514851485148515	0.485148514851485	0.485148514851485
RMAC00041	173489	G	T	PASS	102	52	0.490196078431373	0.509803921568627	0.490196078431373
RMAC00041	177578	C	T	PASS	102	49	0.519607843137255	0.480392156862745	0.480392156862745
RMAC00041	177752	G	T	PASS	122	60	0.508196721311475	0.491803278688525	0.491803278688525
RMAC00041	178325	T	A	SC	111	42	0.621621621621622	0.378378378378378	0.378378378378378
RMAC00041	179387	A	T	PASS	112	49	0.5625	0.4375	0.4375
RMAC00041	179575	C	T	PASS	110	54	0.509090909090909	0.490909090909091	0.490909090909091
RMAC00041	180294	A	G	PASS	62	30	0.516129032258065	0.483870967741935	0.483870967741935
RMAC00041	181262	G	A	PASS	59	22	0.627118644067797	0.372881355932203	0.372881355932203
RMAC00041	181774	G	T	PASS	87	39	0.551724137931034	0.448275862068966	0.448275862068966
RMAC00041	182012	A	G	PASS	78	38	0.512820512820513	0.487179487179487	0.487179487179487
RMAC00041	182238	A	T	PASS	91	40	0.56043956043956	0.43956043956044	0.43956043956044
RMAC00041	182282	T	G	PASS	88	34	0.613636363636364	0.386363636363636	0.386363636363636
RMAC00041	182797	A	C	PASS	96	51	0.46875	0.53125	0.46875
RMAC00041	182968	A	T	PASS	116	56	0.517241379310345	0.482758620689655	0.482758620689655
RMAC00041	182985	T	G	PASS	112	58	0.482142857142857	0.517857142857143	0.482142857142857
RMAC00041	182999	G	A	PASS	111	55	0.504504504504504	0.495495495495495	0.495495495495495
RMAC00041	184473	C	G	PASS	86	37	0.569767441860465	0.430232558139535	0.430232558139535
RMAC00041	185464	T	A	PASS	107	54	0.495327102803738	0.504672897196262	0.495327102803738
RMAC00041	185589	A	G	PASS	115	41	0.643478260869565	0.356521739130435	0.356521739130435
RMAC00041	186116	G	C	PASS	78	30	0.615384615384615	0.384615384615385	0.384615384615385
RMAC00041	186426	A	G	PASS	120	67	0.441666666666667	0.558333333333333	0.441666666666667
RMAC00041	186797	G	C	PASS	118	50	0.576271186440678	0.423728813559322	0.423728813559322
RMAC00041	186843	C	T	PASS	142	62	0.563380281690141	0.436619718309859	0.436619718309859
RMAC00041	186906	T	A	PASS	138	57	0.58695652173913	0.41304347826087	0.41304347826087
RMAC00041	186927	C	T	PASS	136	60	0.558823529411765	0.441176470588235	0.441176470588235
RMAC00041	188331	T	C	PASS	115	57	0.504347826086956	0.495652173913044	0.495652173913044
RMAC00041	188426	G	A	PASS	114	52	0.543859649122807	0.456140350877193	0.456140350877193
RMAC00041	188522	C	T	HapScore	109	39	0.642201834862385	0.357798165137615	0.357798165137615
RMAC00041	188533	T	A	HapScore	100	49	0.51	0.49	0.49
RMAC00041	188866	A	C	PASS	93	45	0.516129032258065	0.483870967741935	0.483870967741935
RMAC00041	188888	T	C	PASS	96	46	0.520833333333333	0.479166666666667	0.479166666666667
RMAC00041	189041	A	G	PASS	99	45	0.545454545454545	0.454545454545455	0.454545454545455
RMAC00041	189295	G	T	MQ	81	41	0.493827160493827	0.506172839506173	0.493827160493827
RMAC00041	189763	T	C	MQ	91	43	0.527472527472527	0.472527472527473	0.472527472527473
RMAC00041	189929	C	T	PASS	101	45	0.554455445544555	0.445544554455446	0.445544554455446
RMAC00041	190256	C	T	PASS	109	50	0.541284403669725	0.458715596330275	0.458715596330275
RMAC00041	190643	T	C	PASS	80	37	0.5375	0.4625	0.4625
RMAC00041	190999	G	T	PASS	86	43	0.5	0.5	0.5
RMAC00041	191048	G	A	PASS	78	40	0.487179487179487	0.512820512820513	0.487179487179487
RMAC00041	191177	C	T	PASS	99	47	0.525252525252525	0.474747474747475	0.474747474747475
RMAC00041	191203	G	A	PASS	107	52	0.514018691588785	0.485981308411215	0.485981308411215
RMAC00041	191653	T	C	PASS	114	57	0.5	0.5	0.5
RMAC00041	191732	A	C	PASS	126	67	0.468253968253968	0.531746031746032	0.468253968253968
RMAC00041	192500	A	C	PASS	104	47	0.548076923076923	0.451923076923077	0.451923076923077
RMAC00041	193119	A	G	PASS	105	57	0.457142857142857	0.542857142857143	0.457142857142857
RMAC00041	194848	A	T	PASS	117	59	0.495726495726496	0.504273504273504	0.495726495726496
RMAC00041	197771	C	G	PASS	86	41	0.523255813953488	0.476744186046512	0.476744186046512
RMAC00041	198024	C	G	PASS	91	47	0.483516483516484	0.516483516483517	0.483516483516484
RMAC00041	201559	C	T	PASS	103	44	0.572815533980582	0.427184466019417	0.427184466019417
RMAC00041	202039	A	G	PASS	79	41	0.481012658227848	0.518987341772152	0.481012658227848
RMAC00041	202154	T	C	PASS	95	47	0.505263157894737	0.494736842105263	0.494736842105263
RMAC00041	203494	A	C	PASS	121	70	0.421487603305785	0.578512396694215	0.421487603305785
RMAC00041	206342	A	T	PASS	93	49	0.473118279569892	0.526881720430108	0.473118279569892
RMAC00041	206386	T	A	PASS	78	36	0.538461538461538	0.461538461538462	0.461538461538462
RMAC00041	207112	T	G	PASS	121	59	0.512396694214876	0.487603305785124	0.487603305785124
RMAC00041	209122	T	A	PASS	106	46	0.566037735849057	0.433962264150943	0.433962264150943
RMAC00041	209638	T	C	PASS	108	49	0.546296296296296	0.453703703703704	0.453703703703704
RMAC00041	209804	A	C	PASS	96	33	0.65625	0.34375	0.34375
RMAC00041	209874	A	G	PASS	106	50	0.528301886792453	0.471698113207547	0.471698113207547
RMAC00041	210302	A	G	PASS	110	54	0.509090909090909	0.490909090909091	0.490909090909091
RMAC00041	210531	G	A	PASS	90	43	0.522222222222222	0.477777777777778	0.477777777777778
RMAC00041	210776	T	C	PASS	94	43	0.542553191489362	0.457446808510638	0.457446808510638
RMAC00041	211809	G	A	PASS	87	40	0.540229885057471	0.459770114942529	0.459770114942529
RMAC00041	212013	G	A	PASS	113	56	0.504424778761062	0.495575221238938	0.495575221238938
RMAC00041	212919	T	C	PASS	90	45	0.5	0.5	0.5
RMAC00041	213332	C	A	PASS	100	48	0.52	0.48	0.48
RMAC00041	213484	T	G	PASS	79	39	0.506329113924051	0.493670886075949	0.493670886075949
RMAC00041	213540	G	C	PASS	83	38	0.542168674698795	0.457831325301205	0.457831325301205
RMAC00041	213725	T	G	PASS	74	39	0.472972972972973	0.527027027027027	0.472972972972973
RMAC00041	214218	T	A	PASS	83	38	0.542168674698795	0.457831325301205	0.457831325301205
RMAC00041	214230	C	A	PASS	76	36	0.526315789473684	0.473684210526316	0.473684210526316
RMAC00041	214323	T	A	PASS	112	55	0.508928571428571	0.491071428571429	0.491071428571429
RMAC00041	216249	C	T	PASS	111	43	0.612612612612613	0.387387387387387	0.387387387387387
RMAC00041	216350	G	A	PASS	112	46	0.589285714285714	0.410714285714286	0.410714285714286
RMAC00041	216757	G	A	PASS	111	60	0.459459459459459	0.540540540540541	0.459459459459459
RMAC00041	216928	G	A	PASS	103	52	0.495145631067961	0.504854368932039	0.495145631067961
RMAC00041	216980	T	C	PASS	99	49	0.505050505050505	0.494949494949495	0.494949494949495
RMAC00041	217139	A	G	PASS	111	55	0.504504504504504	0.495495495495495	0.495495495495495
RMAC00041	217193	A	T	PASS	114	53	0.535087719298246	0.464912280701754	0.464912280701754
RMAC00041	217266	A	C	PASS	100	47	0.53	0.47	0.47
RMAC00041	217335	T	A	PASS	110	48	0.563636363636364	0.436363636363636	0.436363636363636
RMAC00041	218333	C	T	PASS	99	45	0.545454545454545	0.454545454545455	0.454545454545455
RMAC00041	218525	T	G	PASS	128	66	0.484375	0.515625	0.484375
RMAC00041	220530	T	C	PASS	121	48	0.603305785123967	0.396694214876033	0.396694214876033
RMAC00041	220595	T	C	PASS	131	60	0.541984732824427	0.458015267175573	0.458015267175573
RMAC00041	221084	T	C	PASS	90	42	0.533333333333333	0.466666666666667	0.466666666666667
RMAC00041	222005	C	A	PASS	99	41	0.585858585858586	0.414141414141414	0.414141414141414
RMAC00041	223348	G	C	PASS	130	60	0.538461538461538	0.461538461538462	0.461538461538462
RMAC00041	224535	A	G	PASS	120	51	0.575	0.425	0.425
RMAC00041	227457	T	C	PASS	114	57	0.5	0.5	0.5
RMAC00041	228652	G	A	PASS	125	56	0.552	0.448	0.448
RMAC00041	228872	A	T	PASS	125	62	0.504	0.496	0.496
RMAC00041	232670	G	A	PASS	121	58	0.520661157024793	0.479338842975207	0.479338842975207
RMAC00041	232875	C	T	PASS	159	71	0.553459119496855	0.446540880503145	0.446540880503145
RMAC00041	232953	T	C	PASS	150	70	0.533333333333333	0.466666666666667	0.466666666666667
RMAC00041	233146	T	C	PASS	121	55	0.545454545454545	0.454545454545455	0.454545454545455
RMAC00041	233289	C	A	PASS	116	66	0.431034482758621	0.568965517241379	0.431034482758621
RMAC00041	233475	C	A	PASS	70	31	0.557142857142857	0.442857142857143	0.442857142857143
RMAC00041	233601	A	G	PASS	117	58	0.504273504273504	0.495726495726496	0.495726495726496
RMAC00041	233742	T	C	PASS	110	49	0.554545454545455	0.445454545454545	0.445454545454545
RMAC00041	233967	T	C	PASS	96	52	0.458333333333333	0.541666666666667	0.458333333333333
RMAC00041	234027	A	G	PASS	95	54	0.431578947368421	0.568421052631579	0.431578947368421
RMAC00041	234525	A	G	PASS	126	64	0.492063492063492	0.507936507936508	0.492063492063492
RMAC00041	234568	C	G	PASS	104	56	0.461538461538462	0.538461538461538	0.461538461538462
RMAC00041	237480	A	G	PASS	94	44	0.531914893617021	0.468085106382979	0.468085106382979
RMAC00041	238299	A	C	PASS	92	48	0.478260869565217	0.521739130434783	0.478260869565217
RMAC00041	238330	C	T	PASS	80	42	0.475	0.525	0.475
RMAC00041	238466	A	G	PASS	105	50	0.523809523809524	0.476190476190476	0.476190476190476
RMAC00041	240765	C	T	PASS	111	50	0.54954954954955	0.45045045045045	0.45045045045045
RMAC00041	240941	G	A	PASS	96	50	0.479166666666667	0.520833333333333	0.479166666666667
RMAC00041	241222	T	A	PASS	95	46	0.515789473684211	0.484210526315789	0.484210526315789
RMAC00042	12679	T	C	badReads;MQ	47	11	0.765957446808511	0.234042553191489	0.234042553191489
RMAC00042	12725	A	G	MQ;alleleBias	60	9	0.85	0.15	0.15
RMAC00042	12900	C	A	badReads;MQ	50	49	0.02	0.98	0.02
RMAC00042	88809	T	A	PASS	59	22	0.627118644067797	0.372881355932203	0.372881355932203
RMAC00042	215086	C	A	MQ;alleleBias	124	22	0.82258064516129	0.17741935483871	0.17741935483871
RMAC00042	215124	C	T	MQ;alleleBias	125	24	0.808	0.192	0.192
RMAC00042	215136	C	A	MQ;alleleBias	123	24	0.804878048780488	0.195121951219512	0.195121951219512
RMAC00042	215179	A	G	MQ;alleleBias	113	27	0.761061946902655	0.238938053097345	0.238938053097345
RMAC00042	216162	T	C	MQ;alleleBias	71	10	0.859154929577465	0.140845070422535	0.140845070422535
RMAC00042	216176	T	A	MQ;alleleBias	77	11	0.857142857142857	0.142857142857143	0.142857142857143
RMAC00043	5266	C	T	MQ	56	15	0.732142857142857	0.267857142857143	0.267857142857143
RMAC00043	10983	T	G	PASS	86	44	0.488372093023256	0.511627906976744	0.488372093023256
RMAC00043	11788	C	A	PASS	101	48	0.524752475247525	0.475247524752475	0.475247524752475
RMAC00043	12309	G	A	PASS	113	52	0.539823008849557	0.460176991150442	0.460176991150442
RMAC00043	12466	A	C	PASS	125	58	0.536	0.464	0.464
RMAC00043	12701	T	C	PASS	117	49	0.581196581196581	0.418803418803419	0.418803418803419
RMAC00043	12837	G	A	PASS	121	66	0.454545454545455	0.545454545454545	0.454545454545455
RMAC00043	13186	G	T	PASS	96	51	0.46875	0.53125	0.46875
RMAC00043	13209	T	C	PASS	89	49	0.449438202247191	0.550561797752809	0.449438202247191
RMAC00043	13290	C	G	MQ	78	22	0.717948717948718	0.282051282051282	0.282051282051282
RMAC00043	13314	C	T	MQ;alleleBias	68	16	0.764705882352941	0.235294117647059	0.235294117647059
RMAC00043	13377	T	G	badReads;MQ;alleleBias	69	12	0.826086956521739	0.173913043478261	0.173913043478261
RMAC00043	13435	A	C	PASS	76	27	0.644736842105263	0.355263157894737	0.355263157894737
RMAC00043	13469	G	T	PASS	81	36	0.555555555555556	0.444444444444444	0.444444444444444
RMAC00043	13674	A	G	PASS	105	50	0.523809523809524	0.476190476190476	0.476190476190476
RMAC00043	14085	G	A	PASS	131	58	0.557251908396947	0.442748091603053	0.442748091603053
RMAC00043	14138	G	A	PASS	109	48	0.559633027522936	0.440366972477064	0.440366972477064
RMAC00043	14230	A	G	PASS	99	50	0.494949494949495	0.505050505050505	0.494949494949495
RMAC00043	14262	C	T	PASS	105	52	0.504761904761905	0.495238095238095	0.495238095238095
RMAC00043	14715	C	T	PASS	111	53	0.522522522522523	0.477477477477477	0.477477477477477
RMAC00043	14744	A	T	PASS	119	53	0.554621848739496	0.445378151260504	0.445378151260504
RMAC00043	15246	T	G	PASS	96	46	0.520833333333333	0.479166666666667	0.479166666666667
RMAC00043	16866	T	C	PASS	114	47	0.587719298245614	0.412280701754386	0.412280701754386
RMAC00043	19830	A	G	PASS	113	55	0.513274336283186	0.486725663716814	0.486725663716814
RMAC00043	23305	T	C	PASS	94	45	0.521276595744681	0.478723404255319	0.478723404255319
RMAC00043	23508	G	T	PASS	115	58	0.495652173913044	0.504347826086956	0.495652173913044
RMAC00043	23751	A	G	PASS	96	46	0.520833333333333	0.479166666666667	0.479166666666667
RMAC00043	23828	C	T	PASS	105	55	0.476190476190476	0.523809523809524	0.476190476190476
RMAC00043	23912	A	C	PASS	90	43	0.522222222222222	0.477777777777778	0.477777777777778
RMAC00043	24648	A	G	PASS	98	51	0.479591836734694	0.520408163265306	0.479591836734694
RMAC00043	24867	T	G	PASS	75	39	0.48	0.52	0.48
RMAC00043	25781	C	A	PASS	128	54	0.578125	0.421875	0.421875
RMAC00043	26006	T	G	PASS	107	45	0.579439252336449	0.420560747663551	0.420560747663551
RMAC00043	31175	C	T	PASS	107	45	0.579439252336449	0.420560747663551	0.420560747663551
RMAC00043	36257	G	A	PASS	110	40	0.636363636363636	0.363636363636364	0.363636363636364
RMAC00043	36393	A	G	PASS	107	49	0.542056074766355	0.457943925233645	0.457943925233645
RMAC00043	36611	A	G	MQ	63	33	0.476190476190476	0.523809523809524	0.476190476190476
RMAC00043	36626	G	C	MQ	63	33	0.476190476190476	0.523809523809524	0.476190476190476
RMAC00043	36644	A	G	MQ	70	32	0.542857142857143	0.457142857142857	0.457142857142857
RMAC00043	36681	C	A	MQ	68	24	0.647058823529412	0.352941176470588	0.352941176470588
RMAC00043	36707	C	T	MQ	71	26	0.633802816901408	0.366197183098592	0.366197183098592
RMAC00043	37081	T	G	PASS	118	49	0.584745762711864	0.415254237288136	0.415254237288136
RMAC00043	37169	G	A	PASS	107	54	0.495327102803738	0.504672897196262	0.495327102803738
RMAC00043	37367	C	T	PASS	107	47	0.560747663551402	0.439252336448598	0.439252336448598
RMAC00043	37704	T	C	PASS	110	56	0.490909090909091	0.509090909090909	0.490909090909091
RMAC00043	38062	C	T	PASS	119	62	0.478991596638655	0.521008403361345	0.478991596638655
RMAC00043	38147	C	A	PASS	109	52	0.522935779816514	0.477064220183486	0.477064220183486
RMAC00043	38210	G	A	PASS	119	53	0.554621848739496	0.445378151260504	0.445378151260504
RMAC00043	38350	G	T	PASS	99	51	0.484848484848485	0.515151515151515	0.484848484848485
RMAC00043	38443	T	A	PASS	112	57	0.491071428571429	0.508928571428571	0.491071428571429
RMAC00043	38664	C	G	PASS	99	38	0.616161616161616	0.383838383838384	0.383838383838384
RMAC00043	38753	A	G	PASS	96	39	0.59375	0.40625	0.40625
RMAC00043	38765	T	A	PASS	102	41	0.598039215686274	0.401960784313726	0.401960784313726
RMAC00043	39372	A	C	SC	123	57	0.536585365853659	0.463414634146341	0.463414634146341
RMAC00043	39911	T	C	PASS	94	47	0.5	0.5	0.5
RMAC00043	40256	G	A	PASS	103	43	0.58252427184466	0.41747572815534	0.41747572815534
RMAC00043	40392	T	G	PASS	111	56	0.495495495495495	0.504504504504504	0.495495495495495
RMAC00043	40496	C	A	PASS	97	44	0.54639175257732	0.45360824742268	0.45360824742268
RMAC00043	40539	C	T	PASS	89	39	0.561797752808989	0.438202247191011	0.438202247191011
RMAC00043	40901	C	A	PASS	70	32	0.542857142857143	0.457142857142857	0.457142857142857
RMAC00043	40970	A	T	PASS	76	44	0.421052631578947	0.578947368421053	0.421052631578947
RMAC00043	41391	G	A	PASS	108	47	0.564814814814815	0.435185185185185	0.435185185185185
RMAC00043	50235	T	C	PASS	74	34	0.540540540540541	0.459459459459459	0.459459459459459
RMAC00043	50441	T	C	PASS	86	47	0.453488372093023	0.546511627906977	0.453488372093023
RMAC00043	51894	A	G	PASS	92	39	0.576086956521739	0.423913043478261	0.423913043478261
RMAC00043	52584	T	C	PASS	108	57	0.472222222222222	0.527777777777778	0.472222222222222
RMAC00043	156549	T	A	badReads;MQ	69	18	0.739130434782609	0.260869565217391	0.260869565217391
RMAC00043	156586	G	C	badReads;MQ;alleleBias	86	21	0.755813953488372	0.244186046511628	0.244186046511628
RMAC00043	166121	A	G	PASS	91	42	0.538461538461538	0.461538461538462	0.461538461538462
RMAC00043	192879	G	C	PASS	81	37	0.54320987654321	0.45679012345679	0.45679012345679
RMAC00043	192896	C	A	PASS	88	38	0.568181818181818	0.431818181818182	0.431818181818182
RMAC00043	193156	A	G	PASS	113	60	0.469026548672566	0.530973451327434	0.469026548672566
RMAC00043	193860	T	C	PASS	101	52	0.485148514851485	0.514851485148515	0.485148514851485
RMAC00043	193955	C	T	PASS	91	43	0.527472527472527	0.472527472527473	0.472527472527473
RMAC00043	194106	T	C	PASS	85	46	0.458823529411765	0.541176470588235	0.458823529411765
RMAC00043	194921	G	T	MQ	101	48	0.524752475247525	0.475247524752475	0.475247524752475
RMAC00043	194947	C	A	MQ	94	41	0.563829787234043	0.436170212765957	0.436170212765957
RMAC00043	194962	C	T	MQ	81	33	0.592592592592593	0.407407407407407	0.407407407407407
RMAC00043	194987	T	C	MQ	78	25	0.67948717948718	0.320512820512821	0.320512820512821
RMAC00043	195023	G	T	MQ	84	29	0.654761904761905	0.345238095238095	0.345238095238095
RMAC00043	195042	T	C	MQ	85	32	0.623529411764706	0.376470588235294	0.376470588235294
RMAC00043	195061	G	A	MQ	86	37	0.569767441860465	0.430232558139535	0.430232558139535
RMAC00043	195192	T	C	MQ	64	23	0.640625	0.359375	0.359375
RMAC00043	195438	C	T	PASS	108	61	0.435185185185185	0.564814814814815	0.435185185185185
RMAC00043	196304	A	G	PASS	77	39	0.493506493506494	0.506493506493506	0.493506493506494
RMAC00043	196334	T	G	PASS	78	38	0.512820512820513	0.487179487179487	0.487179487179487
RMAC00043	196496	G	A	PASS	90	41	0.544444444444444	0.455555555555556	0.455555555555556
RMAC00043	196617	A	T	PASS	91	45	0.505494505494505	0.494505494505495	0.494505494505495
RMAC00043	196725	T	A	PASS	90	37	0.588888888888889	0.411111111111111	0.411111111111111
RMAC00043	196822	T	C	PASS	101	49	0.514851485148515	0.485148514851485	0.485148514851485
RMAC00043	196962	T	A	PASS	81	27	0.666666666666667	0.333333333333333	0.333333333333333
RMAC00043	196982	T	C	PASS	73	29	0.602739726027397	0.397260273972603	0.397260273972603
RMAC00043	197180	A	T	PASS	94	56	0.404255319148936	0.595744680851064	0.404255319148936
RMAC00043	197719	T	A	PASS	89	39	0.561797752808989	0.438202247191011	0.438202247191011
RMAC00043	198300	C	T	PASS	95	44	0.536842105263158	0.463157894736842	0.463157894736842
RMAC00043	198816	T	C	PASS	69	30	0.565217391304348	0.434782608695652	0.434782608695652
RMAC00043	199513	T	G	PASS	101	35	0.653465346534653	0.346534653465347	0.346534653465347
RMAC00043	199675	A	G	PASS	113	50	0.557522123893805	0.442477876106195	0.442477876106195
RMAC00043	202009	A	G	PASS	74	33	0.554054054054054	0.445945945945946	0.445945945945946
RMAC00043	202918	G	C	PASS	81	35	0.567901234567901	0.432098765432099	0.432098765432099
RMAC00043	203815	G	C	PASS	37	8	0.783783783783784	0.216216216216216	0.216216216216216
RMAC00043	207916	C	T	PASS	126	51	0.595238095238095	0.404761904761905	0.404761904761905
RMAC00043	208208	A	G	PASS	92	43	0.532608695652174	0.467391304347826	0.467391304347826
RMAC00043	208968	T	C	PASS	123	60	0.51219512195122	0.48780487804878	0.48780487804878
RMAC00043	209941	G	A	PASS	111	48	0.567567567567568	0.432432432432432	0.432432432432432
RMAC00043	209984	T	C	PASS	112	48	0.571428571428571	0.428571428571429	0.428571428571429
RMAC00043	210135	A	G	PASS	121	42	0.652892561983471	0.347107438016529	0.347107438016529
RMAC00043	210147	T	G	MQ	112	38	0.660714285714286	0.339285714285714	0.339285714285714
RMAC00043	210236	A	T	MQ	97	34	0.649484536082474	0.350515463917526	0.350515463917526
RMAC00043	210270	A	G	MQ	93	43	0.537634408602151	0.462365591397849	0.462365591397849
RMAC00043	210283	G	T	MQ	93	48	0.483870967741935	0.516129032258065	0.483870967741935
RMAC00043	211465	T	A	PASS	93	46	0.505376344086022	0.494623655913978	0.494623655913978
RMAC00043	213405	T	G	PASS	98	48	0.510204081632653	0.489795918367347	0.489795918367347
RMAC00043	214123	A	C	PASS	112	54	0.517857142857143	0.482142857142857	0.482142857142857
RMAC00043	214246	C	T	PASS	113	54	0.52212389380531	0.47787610619469	0.47787610619469
RMAC00043	215256	T	C	PASS	113	53	0.530973451327434	0.469026548672566	0.469026548672566
RMAC00043	216444	G	T	PASS	111	49	0.558558558558559	0.441441441441441	0.441441441441441
RMAC00043	216579	T	A	PASS	100	44	0.56	0.44	0.44
RMAC00043	216627	A	G	PASS	94	39	0.585106382978723	0.414893617021277	0.414893617021277
RMAC00043	219495	A	G	PASS	103	40	0.611650485436893	0.388349514563107	0.388349514563107
RMAC00043	220311	T	A	PASS	103	43	0.58252427184466	0.41747572815534	0.41747572815534
RMAC00043	224414	C	A	PASS	103	52	0.495145631067961	0.504854368932039	0.495145631067961
RMAC00043	225220	T	A	PASS	107	57	0.467289719626168	0.532710280373832	0.467289719626168
RMAC00043	227728	A	G	MQ	55	16	0.709090909090909	0.290909090909091	0.290909090909091
RMAC00043	228624	C	T	PASS	154	88	0.428571428571429	0.571428571428571	0.428571428571429
RMAC00043	232012	G	A	PASS	112	54	0.517857142857143	0.482142857142857	0.482142857142857
RMAC00043	233502	C	T	PASS	83	38	0.542168674698795	0.457831325301205	0.457831325301205
RMAC00043	238541	G	A	PASS	107	45	0.579439252336449	0.420560747663551	0.420560747663551
RMAC00043	243686	A	G	PASS	111	55	0.504504504504504	0.495495495495495	0.495495495495495
RMAC00044	1536	G	A	MQ;alleleBias	145	25	0.827586206896552	0.172413793103448	0.172413793103448
RMAC00044	1610	A	T	MQ;alleleBias	149	29	0.805369127516778	0.194630872483221	0.194630872483221
RMAC00044	115983	C	A	badReads;QD	42	19	0.547619047619048	0.452380952380952	0.452380952380952
RMAC00044	183277	G	T	PASS	94	43	0.542553191489362	0.457446808510638	0.457446808510638
RMAC00044	232967	G	A	PASS	116	56	0.517241379310345	0.482758620689655	0.482758620689655
RMAC00044	244030	C	A	PASS	111	51	0.540540540540541	0.459459459459459	0.459459459459459
RMAC00045	131533	C	T	PASS	134	68	0.492537313432836	0.507462686567164	0.492537313432836
RMAC00045	134941	T	C	PASS	102	52	0.490196078431373	0.509803921568627	0.490196078431373
RMAC00045	175552	G	T	PASS	97	42	0.56701030927835	0.43298969072165	0.43298969072165
RMAC00046	89489	G	A	PASS	94	45	0.521276595744681	0.478723404255319	0.478723404255319
RMAC00046	122943	G	A	alleleBias	106	15	0.858490566037736	0.141509433962264	0.141509433962264
RMAC00046	137890	C	G	PASS	100	48	0.52	0.48	0.48
RMAC00048	147901	G	A	PASS	107	47	0.560747663551402	0.439252336448598	0.439252336448598
RMAC00049	1216	A	G	PASS	102	50	0.509803921568627	0.490196078431373	0.490196078431373
RMAC00049	6443	G	A	PASS	104	48	0.538461538461538	0.461538461538462	0.461538461538462
RMAC00049	8700	C	T	PASS	131	63	0.519083969465649	0.480916030534351	0.480916030534351
RMAC00049	13008	C	T	PASS	90	39	0.566666666666667	0.433333333333333	0.433333333333333
RMAC00049	14070	C	A	PASS	105	46	0.561904761904762	0.438095238095238	0.438095238095238
RMAC00049	24312	A	T	MQ	85	38	0.552941176470588	0.447058823529412	0.447058823529412
RMAC00049	25971	A	C	alleleBias	73	13	0.821917808219178	0.178082191780822	0.178082191780822
RMAC00049	25983	G	C	alleleBias	82	14	0.829268292682927	0.170731707317073	0.170731707317073
RMAC00049	27077	C	A	MQ	117	51	0.564102564102564	0.435897435897436	0.435897435897436
RMAC00049	27387	G	A	MQ	96	31	0.677083333333333	0.322916666666667	0.322916666666667
RMAC00049	27724	C	T	MQ	76	20	0.736842105263158	0.263157894736842	0.263157894736842
RMAC00049	28147	A	G	MQ;alleleBias	60	14	0.766666666666667	0.233333333333333	0.233333333333333
RMAC00049	32217	G	A	PASS	79	37	0.531645569620253	0.468354430379747	0.468354430379747
RMAC00049	33420	T	A	PASS	82	37	0.548780487804878	0.451219512195122	0.451219512195122
RMAC00049	33666	A	G	PASS	97	46	0.525773195876289	0.474226804123711	0.474226804123711
RMAC00049	35593	G	A	MQ;alleleBias	88	19	0.784090909090909	0.215909090909091	0.215909090909091
RMAC00049	36138	A	C	PASS	98	45	0.540816326530612	0.459183673469388	0.459183673469388
RMAC00049	36914	A	G	PASS	120	57	0.525	0.475	0.475
RMAC00049	36931	A	G	PASS	108	51	0.527777777777778	0.472222222222222	0.472222222222222
RMAC00049	39304	A	G	PASS	91	47	0.483516483516484	0.516483516483517	0.483516483516484
RMAC00049	41135	A	G	PASS	114	58	0.491228070175439	0.508771929824561	0.491228070175439
RMAC00049	45966	C	T	PASS	122	61	0.5	0.5	0.5
RMAC00049	48592	G	T	PASS	115	59	0.48695652173913	0.51304347826087	0.48695652173913
RMAC00049	48710	G	A	PASS	133	67	0.496240601503759	0.503759398496241	0.496240601503759
RMAC00049	48893	C	T	PASS	107	47	0.560747663551402	0.439252336448598	0.439252336448598
RMAC00049	48997	A	G	PASS	123	48	0.609756097560976	0.390243902439024	0.390243902439024
RMAC00049	49650	C	A	PASS	104	43	0.586538461538462	0.413461538461538	0.413461538461538
RMAC00049	50284	A	C	PASS	129	70	0.457364341085271	0.542635658914729	0.457364341085271
RMAC00049	50355	G	A	PASS	127	66	0.480314960629921	0.519685039370079	0.480314960629921
RMAC00049	50588	A	C	PASS	104	51	0.509615384615385	0.490384615384615	0.490384615384615
RMAC00049	50653	A	G	PASS	96	48	0.5	0.5	0.5
RMAC00049	50684	T	C	PASS	101	47	0.534653465346535	0.465346534653465	0.465346534653465
RMAC00049	51026	A	T	PASS	115	60	0.478260869565217	0.521739130434783	0.478260869565217
RMAC00049	52383	A	T	PASS	87	42	0.517241379310345	0.482758620689655	0.482758620689655
RMAC00049	60463	A	C	PASS	109	51	0.532110091743119	0.467889908256881	0.467889908256881
RMAC00049	62451	T	C	PASS	134	66	0.507462686567164	0.492537313432836	0.492537313432836
RMAC00049	62613	C	T	PASS	111	41	0.630630630630631	0.369369369369369	0.369369369369369
RMAC00049	62773	G	C	PASS	106	47	0.556603773584906	0.443396226415094	0.443396226415094
RMAC00049	63905	A	G	PASS	107	55	0.485981308411215	0.514018691588785	0.485981308411215
RMAC00049	64674	A	C	PASS	81	33	0.592592592592593	0.407407407407407	0.407407407407407
RMAC00049	64885	C	T	PASS	111	60	0.459459459459459	0.540540540540541	0.459459459459459
RMAC00049	64906	A	T	PASS	106	60	0.433962264150943	0.566037735849057	0.433962264150943
RMAC00049	64953	T	C	PASS	105	52	0.504761904761905	0.495238095238095	0.495238095238095
RMAC00049	65060	T	G	PASS	90	43	0.522222222222222	0.477777777777778	0.477777777777778
RMAC00049	67047	G	T	PASS	108	42	0.611111111111111	0.388888888888889	0.388888888888889
RMAC00049	69049	G	T	PASS	111	45	0.594594594594595	0.405405405405405	0.405405405405405
RMAC00049	69706	G	T	PASS	100	45	0.55	0.45	0.45
RMAC00049	69851	C	T	PASS	95	47	0.505263157894737	0.494736842105263	0.494736842105263
RMAC00049	70952	A	G	PASS	117	52	0.555555555555556	0.444444444444444	0.444444444444444
RMAC00049	71108	C	G	PASS	123	53	0.569105691056911	0.430894308943089	0.430894308943089
RMAC00049	71120	T	C	PASS	124	55	0.556451612903226	0.443548387096774	0.443548387096774
RMAC00049	71652	T	G	PASS	90	48	0.466666666666667	0.533333333333333	0.466666666666667
RMAC00049	71903	A	G	PASS	100	39	0.61	0.39	0.39
RMAC00049	72040	C	T	PASS	94	49	0.478723404255319	0.521276595744681	0.478723404255319
RMAC00049	72715	T	A	PASS	70	27	0.614285714285714	0.385714285714286	0.385714285714286
RMAC00049	74754	A	G	PASS	100	49	0.51	0.49	0.49
RMAC00049	75665	T	C	PASS	96	41	0.572916666666667	0.427083333333333	0.427083333333333
RMAC00049	76142	G	A	PASS	96	48	0.5	0.5	0.5
RMAC00049	77429	G	T	PASS	96	45	0.53125	0.46875	0.46875
RMAC00049	77573	T	C	PASS	93	36	0.612903225806452	0.387096774193548	0.387096774193548
RMAC00049	79344	A	T	PASS	122	54	0.557377049180328	0.442622950819672	0.442622950819672
RMAC00049	79422	C	T	PASS	131	62	0.526717557251908	0.473282442748092	0.473282442748092
RMAC00049	81234	C	T	PASS	118	62	0.474576271186441	0.525423728813559	0.474576271186441
RMAC00049	82661	A	G	PASS	126	62	0.507936507936508	0.492063492063492	0.492063492063492
RMAC00049	83027	C	T	PASS	112	55	0.508928571428571	0.491071428571429	0.491071428571429
RMAC00049	83138	T	A	PASS	120	62	0.483333333333333	0.516666666666667	0.483333333333333
RMAC00049	83987	A	T	PASS	137	67	0.510948905109489	0.489051094890511	0.489051094890511
RMAC00049	84006	C	T	PASS	132	67	0.492424242424242	0.507575757575758	0.492424242424242
RMAC00049	84459	G	T	PASS	127	62	0.511811023622047	0.488188976377953	0.488188976377953
RMAC00049	84596	G	T	PASS	120	54	0.55	0.45	0.45
RMAC00049	87369	A	C	MQ	83	36	0.566265060240964	0.433734939759036	0.433734939759036
RMAC00049	87442	T	C	MQ	73	19	0.73972602739726	0.26027397260274	0.26027397260274
RMAC00049	87472	A	T	MQ	73	25	0.657534246575342	0.342465753424658	0.342465753424658
RMAC00049	88927	C	T	PASS	75	38	0.493333333333333	0.506666666666667	0.493333333333333
RMAC00049	89533	G	T	PASS	122	68	0.442622950819672	0.557377049180328	0.442622950819672
RMAC00049	90480	C	A	PASS	119	54	0.546218487394958	0.453781512605042	0.453781512605042
RMAC00049	90576	C	T	PASS	115	56	0.51304347826087	0.48695652173913	0.48695652173913
RMAC00049	98016	A	T	PASS	123	57	0.536585365853659	0.463414634146341	0.463414634146341
RMAC00049	98037	C	T	PASS	115	53	0.539130434782609	0.460869565217391	0.460869565217391
RMAC00049	99690	G	A	PASS	97	51	0.474226804123711	0.525773195876289	0.474226804123711
RMAC00049	100002	G	T	PASS	99	35	0.646464646464647	0.353535353535354	0.353535353535354
RMAC00049	100145	T	A	MQ	78	25	0.67948717948718	0.320512820512821	0.320512820512821
RMAC00049	100260	G	A	MQ	99	33	0.666666666666667	0.333333333333333	0.333333333333333
RMAC00049	100380	G	T	PASS	86	43	0.5	0.5	0.5
RMAC00049	101300	A	T	MQ	99	48	0.515151515151515	0.484848484848485	0.484848484848485
RMAC00049	101500	T	A	PASS	103	54	0.475728155339806	0.524271844660194	0.475728155339806
RMAC00049	101611	A	C	PASS	101	42	0.584158415841584	0.415841584158416	0.415841584158416
RMAC00049	101630	G	C	PASS	117	50	0.572649572649573	0.427350427350427	0.427350427350427
RMAC00049	101652	G	A	PASS	126	55	0.563492063492063	0.436507936507937	0.436507936507937
RMAC00049	101675	C	A	MQ	120	55	0.541666666666667	0.458333333333333	0.458333333333333
RMAC00049	104854	C	T	PASS	119	60	0.495798319327731	0.504201680672269	0.495798319327731
[truncated: 107,165 more rows]
