# Supplementary material for: Comparative genomics of bdelloid rotifers: Insights from desiccating and nondesiccating species
Source: PLoS Biol. 2018 Apr 24;16(4):e2004830. doi: 10.1371/journal.pbio.2004830 (PMC5916493; doi:10.1371/journal.pbio.2004830)
Supplement: S6 Data — (TGZ) [file pbio.2004830.s006.tgz › S4_Data.bowtie2/Avaga-PE.ERR321927.vs.nAv.flot_genomic.bowtie2.sorted.bam.platypus.vcf.freqs]

CHROM	POS	REF	ALT	FILTER	TC	TR	FREQREF	FREQALT	MAF
AVAG00001	4068	A	G	MQ	61	15	0.754098360655738	0.245901639344262	0.245901639344262
AVAG00001	4130	G	T	MQ	79	21	0.734177215189873	0.265822784810127	0.265822784810127
AVAG00001	179963	G	A	MQ;alleleBias	57	8	0.859649122807018	0.140350877192982	0.140350877192982
AVAG00001	180181	A	G	MQ;QD;alleleBias	89	9	0.898876404494382	0.101123595505618	0.101123595505618
AVAG00001	364943	A	G	badReads;MQ	28	15	0.464285714285714	0.535714285714286	0.464285714285714
AVAG00001	397405	G	T	MQ;strandBias;alleleBias	35	7	0.8	0.2	0.2
AVAG00001	512714	A	G	PASS	15	6	0.6	0.4	0.4
AVAG00001	598767	T	C	MQ	95	28	0.705263157894737	0.294736842105263	0.294736842105263
AVAG00001	670413	T	C	MQ;strandBias;alleleBias	54	9	0.833333333333333	0.166666666666667	0.166666666666667
AVAG00001	816210	T	C	MQ;alleleBias	58	7	0.879310344827586	0.120689655172414	0.120689655172414
AVAG00001	816426	T	G	MQ;alleleBias	85	14	0.835294117647059	0.164705882352941	0.164705882352941
AVAG00001	816462	T	A	MQ;alleleBias	59	7	0.88135593220339	0.11864406779661	0.11864406779661
AVAG00001	832605	A	T	MQ;alleleBias	54	11	0.796296296296296	0.203703703703704	0.203703703703704
AVAG00001	1014259	T	C	MQ	81	28	0.654320987654321	0.345679012345679	0.345679012345679
AVAG00001	1016856	C	T	MQ	100	27	0.73	0.27	0.27
AVAG00001	1026297	A	T	MQ	37	12	0.675675675675676	0.324324324324324	0.324324324324324
AVAG00001	1026388	G	A	MQ	71	22	0.690140845070423	0.309859154929577	0.309859154929577
AVAG00001	1026456	T	C	SC;MQ	66	31	0.53030303030303	0.46969696969697	0.46969696969697
AVAG00001	1036697	T	C	Q20;MQ;QD;alleleBias	67	6	0.91044776119403	0.0895522388059701	0.0895522388059701
AVAG00002	81062	A	T	badReads;MQ	8	8	0	1	0
AVAG00002	119524	T	A	MQ;alleleBias	75	9	0.88	0.12	0.12
AVAG00002	119549	A	C	MQ;alleleBias	80	11	0.8625	0.1375	0.1375
AVAG00002	207478	A	G	MQ;alleleBias	72	12	0.833333333333333	0.166666666666667	0.166666666666667
AVAG00002	207498	G	T	MQ;alleleBias	61	10	0.836065573770492	0.163934426229508	0.163934426229508
AVAG00002	210414	C	T	MQ	109	42	0.614678899082569	0.385321100917431	0.385321100917431
AVAG00002	210644	C	A	MQ	41	11	0.731707317073171	0.268292682926829	0.268292682926829
AVAG00002	418888	G	A	MQ;alleleBias	84	17	0.797619047619048	0.202380952380952	0.202380952380952
AVAG00002	456728	G	A	Q20;MQ;QD;alleleBias;strandBias	79	8	0.89873417721519	0.10126582278481	0.10126582278481
AVAG00002	456793	C	T	MQ;alleleBias	83	13	0.843373493975904	0.156626506024096	0.156626506024096
AVAG00002	456847	G	A	MQ;alleleBias	110	24	0.781818181818182	0.218181818181818	0.218181818181818
AVAG00002	456887	T	C	MQ;alleleBias	89	21	0.764044943820225	0.235955056179775	0.235955056179775
AVAG00002	594295	G	A	MQ;QD;alleleBias	68	7	0.897058823529412	0.102941176470588	0.102941176470588
AVAG00002	594324	T	C	MQ;strandBias;alleleBias	68	10	0.852941176470588	0.147058823529412	0.147058823529412
AVAG00002	883790	A	G	MQ	79	24	0.69620253164557	0.30379746835443	0.30379746835443
AVAG00003	294570	A	T	MQ	29	15	0.482758620689655	0.517241379310345	0.482758620689655
AVAG00003	589595	A	G	MQ	99	33	0.666666666666667	0.333333333333333	0.333333333333333
AVAG00003	589612	C	T	MQ	94	34	0.638297872340426	0.361702127659574	0.361702127659574
AVAG00003	714085	T	C	MQ	19	6	0.684210526315789	0.315789473684211	0.315789473684211
AVAG00003	714270	A	G	MQ	23	5	0.782608695652174	0.217391304347826	0.217391304347826
AVAG00003	851753	C	T	SC;MQ	146	88	0.397260273972603	0.602739726027397	0.397260273972603
AVAG00003	852127	A	G	MQ;alleleBias	58	8	0.862068965517241	0.137931034482759	0.137931034482759
AVAG00003	971560	G	C	MQ	76	22	0.710526315789474	0.289473684210526	0.289473684210526
AVAG00003	974676	A	C	MQ;strandBias;alleleBias	65	9	0.861538461538462	0.138461538461538	0.138461538461538
AVAG00003	1033523	C	T	MQ	32	32	0	1	0
AVAG00004	404913	C	T	Q20;MQ;QD;alleleBias	73	7	0.904109589041096	0.0958904109589041	0.0958904109589041
AVAG00004	596710	C	T	MQ;alleleBias	82	10	0.878048780487805	0.121951219512195	0.121951219512195
AVAG00004	620448	C	A	MQ;alleleBias	36	6	0.833333333333333	0.166666666666667	0.166666666666667
AVAG00004	620514	T	A	MQ	24	9	0.625	0.375	0.375
AVAG00004	620564	A	T	MQ	46	15	0.673913043478261	0.326086956521739	0.326086956521739
AVAG00004	621114	G	T	Q20;MQ;QD;alleleBias	76	7	0.907894736842105	0.0921052631578947	0.0921052631578947
AVAG00005	95457	A	G	MQ;alleleBias	73	6	0.917808219178082	0.0821917808219178	0.0821917808219178
AVAG00005	95470	A	G	MQ;alleleBias	76	9	0.881578947368421	0.118421052631579	0.118421052631579
AVAG00005	95537	T	C	MQ;alleleBias	109	11	0.899082568807339	0.100917431192661	0.100917431192661
AVAG00005	95582	C	T	MQ;alleleBias	104	14	0.865384615384615	0.134615384615385	0.134615384615385
AVAG00005	95608	A	G	MQ;alleleBias	106	25	0.764150943396226	0.235849056603774	0.235849056603774
AVAG00005	95619	A	T	MQ	118	33	0.720338983050847	0.279661016949153	0.279661016949153
AVAG00005	95747	T	C	MQ	139	72	0.482014388489209	0.517985611510791	0.482014388489209
AVAG00005	95796	A	G	MQ	126	68	0.46031746031746	0.53968253968254	0.46031746031746
AVAG00005	95949	G	A	MQ	131	47	0.641221374045801	0.358778625954198	0.358778625954198
AVAG00005	96115	T	A	MQ;alleleBias	87	22	0.747126436781609	0.252873563218391	0.252873563218391
AVAG00005	96144	C	T	MQ	71	19	0.732394366197183	0.267605633802817	0.267605633802817
AVAG00005	96287	T	G	MQ	127	47	0.62992125984252	0.37007874015748	0.37007874015748
AVAG00005	96413	T	C	MQ	169	64	0.621301775147929	0.378698224852071	0.378698224852071
AVAG00005	96473	C	T	MQ	153	52	0.660130718954248	0.339869281045752	0.339869281045752
AVAG00005	96531	G	A	MQ;alleleBias	132	33	0.75	0.25	0.25
AVAG00005	96543	G	A	MQ;alleleBias	116	25	0.78448275862069	0.21551724137931	0.21551724137931
AVAG00005	96559	C	T	MQ;alleleBias	115	19	0.834782608695652	0.165217391304348	0.165217391304348
AVAG00005	98355	A	T	MQ;alleleBias	129	8	0.937984496124031	0.062015503875969	0.062015503875969
AVAG00005	98401	G	C	MQ;alleleBias	112	8	0.928571428571429	0.0714285714285714	0.0714285714285714
AVAG00005	98416	G	C	MQ;alleleBias	108	10	0.907407407407407	0.0925925925925926	0.0925925925925926
AVAG00005	98436	A	T	MQ;alleleBias	110	16	0.854545454545454	0.145454545454545	0.145454545454545
AVAG00005	98454	G	A	MQ;alleleBias	118	27	0.771186440677966	0.228813559322034	0.228813559322034
AVAG00005	98474	A	T	MQ	129	40	0.689922480620155	0.310077519379845	0.310077519379845
AVAG00005	98547	T	C	MQ	139	61	0.561151079136691	0.438848920863309	0.438848920863309
AVAG00005	98574	C	T	MQ	143	58	0.594405594405594	0.405594405594406	0.405594405594406
AVAG00005	98731	A	G	MQ	120	64	0.466666666666667	0.533333333333333	0.466666666666667
AVAG00005	98774	T	C	MQ	93	32	0.655913978494624	0.344086021505376	0.344086021505376
AVAG00005	98787	T	C	MQ	83	26	0.686746987951807	0.313253012048193	0.313253012048193
AVAG00005	98817	T	G	MQ	88	25	0.715909090909091	0.284090909090909	0.284090909090909
AVAG00005	98885	G	A	MQ;alleleBias	91	21	0.769230769230769	0.230769230769231	0.230769230769231
AVAG00005	99045	T	C	PASS	175	79	0.548571428571429	0.451428571428571	0.451428571428571
AVAG00005	99182	C	T	MQ	159	65	0.591194968553459	0.408805031446541	0.408805031446541
AVAG00005	99338	C	T	PASS	148	69	0.533783783783784	0.466216216216216	0.466216216216216
AVAG00005	99386	C	T	PASS	151	69	0.543046357615894	0.456953642384106	0.456953642384106
AVAG00005	99515	A	G	PASS	160	85	0.46875	0.53125	0.46875
AVAG00005	99581	A	G	PASS	152	82	0.460526315789474	0.539473684210526	0.460526315789474
AVAG00005	99655	C	T	PASS	172	96	0.441860465116279	0.558139534883721	0.441860465116279
AVAG00005	99742	A	C	PASS	171	85	0.502923976608187	0.497076023391813	0.497076023391813
AVAG00005	99778	A	T	PASS	173	71	0.589595375722543	0.410404624277457	0.410404624277457
AVAG00005	99857	G	A	MQ	125	39	0.688	0.312	0.312
AVAG00005	99886	A	G	MQ	113	38	0.663716814159292	0.336283185840708	0.336283185840708
AVAG00005	99929	A	G	MQ;alleleBias	105	20	0.80952380952381	0.19047619047619	0.19047619047619
AVAG00005	99964	T	C	MQ;alleleBias	106	13	0.877358490566038	0.122641509433962	0.122641509433962
AVAG00005	100322	G	A	MQ	115	45	0.608695652173913	0.391304347826087	0.391304347826087
AVAG00005	100547	G	A	PASS	163	72	0.558282208588957	0.441717791411043	0.441717791411043
AVAG00005	100647	A	G	PASS	170	72	0.576470588235294	0.423529411764706	0.423529411764706
AVAG00005	100742	T	C	MQ	136	52	0.617647058823529	0.382352941176471	0.382352941176471
AVAG00005	100764	T	G	MQ	135	46	0.659259259259259	0.340740740740741	0.340740740740741
AVAG00005	100819	A	C	MQ	142	39	0.725352112676056	0.274647887323944	0.274647887323944
AVAG00005	100859	G	C	MQ;alleleBias	123	23	0.813008130081301	0.186991869918699	0.186991869918699
AVAG00005	101152	A	T	MQ;alleleBias	111	9	0.918918918918919	0.0810810810810811	0.0810810810810811
AVAG00005	101195	T	C	MQ;alleleBias	109	8	0.926605504587156	0.073394495412844	0.073394495412844
AVAG00005	102421	C	G	MQ;alleleBias	91	9	0.901098901098901	0.0989010989010989	0.0989010989010989
AVAG00005	102533	A	T	MQ;alleleBias	118	27	0.771186440677966	0.228813559322034	0.228813559322034
AVAG00005	102554	T	A	MQ	114	31	0.728070175438597	0.271929824561404	0.271929824561404
AVAG00005	102653	C	T	MQ;alleleBias	96	11	0.885416666666667	0.114583333333333	0.114583333333333
AVAG00005	102777	C	T	MQ;alleleBias	47	7	0.851063829787234	0.148936170212766	0.148936170212766
AVAG00005	102841	A	G	MQ	79	21	0.734177215189873	0.265822784810127	0.265822784810127
AVAG00005	102905	G	T	MQ	79	25	0.683544303797468	0.316455696202532	0.316455696202532
AVAG00005	102944	A	G	MQ;alleleBias	95	22	0.768421052631579	0.231578947368421	0.231578947368421
AVAG00005	102968	G	C	MQ	108	33	0.694444444444444	0.305555555555556	0.305555555555556
AVAG00005	103100	C	A	MQ;alleleBias	120	23	0.808333333333333	0.191666666666667	0.191666666666667
AVAG00005	103165	C	T	MQ;alleleBias	119	19	0.840336134453782	0.159663865546218	0.159663865546218
AVAG00005	103206	C	A	MQ;alleleBias	121	27	0.776859504132231	0.223140495867769	0.223140495867769
AVAG00005	103247	A	T	MQ;alleleBias	91	16	0.824175824175824	0.175824175824176	0.175824175824176
AVAG00005	103305	A	G	MQ;QD;alleleBias;strandBias	103	12	0.883495145631068	0.116504854368932	0.116504854368932
AVAG00005	103334	A	G	MQ	148	41	0.722972972972973	0.277027027027027	0.277027027027027
AVAG00005	103523	C	T	PASS	149	75	0.496644295302013	0.503355704697987	0.496644295302013
AVAG00005	103571	T	A	MQ	130	61	0.530769230769231	0.469230769230769	0.469230769230769
AVAG00005	103658	A	G	MQ	134	53	0.604477611940298	0.395522388059701	0.395522388059701
AVAG00005	103748	A	C	PASS	153	63	0.588235294117647	0.411764705882353	0.411764705882353
AVAG00005	103785	A	G	PASS	167	76	0.544910179640719	0.455089820359281	0.455089820359281
AVAG00005	103859	G	C	PASS	176	91	0.482954545454545	0.517045454545455	0.482954545454545
AVAG00005	103889	G	C	PASS	185	95	0.486486486486487	0.513513513513513	0.486486486486487
AVAG00005	103929	G	T	PASS	186	96	0.483870967741935	0.516129032258065	0.483870967741935
AVAG00005	104263	G	A	MQ;alleleBias	87	15	0.827586206896552	0.172413793103448	0.172413793103448
AVAG00005	104307	A	G	MQ;QD;alleleBias	83	8	0.903614457831325	0.0963855421686747	0.0963855421686747
AVAG00005	105164	G	T	MQ;alleleBias	110	17	0.845454545454545	0.154545454545455	0.154545454545455
AVAG00005	105214	C	A	MQ	110	32	0.709090909090909	0.290909090909091	0.290909090909091
AVAG00005	105265	A	G	MQ	106	33	0.688679245283019	0.311320754716981	0.311320754716981
AVAG00005	105282	C	T	MQ	107	29	0.728971962616822	0.271028037383178	0.271028037383178
AVAG00005	105312	A	T	MQ	99	28	0.717171717171717	0.282828282828283	0.282828282828283
AVAG00005	105340	C	T	MQ	88	29	0.670454545454545	0.329545454545455	0.329545454545455
AVAG00005	105663	C	A	PASS	144	62	0.569444444444444	0.430555555555556	0.430555555555556
AVAG00005	105895	A	G	PASS	149	63	0.577181208053691	0.422818791946309	0.422818791946309
AVAG00005	105958	G	T	PASS	129	55	0.573643410852713	0.426356589147287	0.426356589147287
AVAG00005	105979	G	A	PASS	128	52	0.59375	0.40625	0.40625
AVAG00005	106156	C	A	MQ	159	68	0.572327044025157	0.427672955974843	0.427672955974843
AVAG00005	106226	A	G	MQ	126	41	0.674603174603175	0.325396825396825	0.325396825396825
AVAG00005	106555	A	C	MQ	103	36	0.650485436893204	0.349514563106796	0.349514563106796
AVAG00005	106632	C	A	MQ	136	48	0.647058823529412	0.352941176470588	0.352941176470588
AVAG00005	106654	G	A	MQ	152	61	0.598684210526316	0.401315789473684	0.401315789473684
AVAG00005	106809	C	A	MQ;alleleBias	90	21	0.766666666666667	0.233333333333333	0.233333333333333
AVAG00005	106821	C	G	MQ;alleleBias	92	20	0.782608695652174	0.217391304347826	0.217391304347826
AVAG00005	106833	A	C	MQ;alleleBias	90	18	0.8	0.2	0.2
AVAG00005	107077	T	C	MQ	120	39	0.675	0.325	0.325
AVAG00005	107125	A	G	MQ	139	52	0.62589928057554	0.37410071942446	0.37410071942446
AVAG00005	107191	C	G	PASS	178	107	0.398876404494382	0.601123595505618	0.398876404494382
AVAG00005	107208	A	C	PASS	171	101	0.409356725146199	0.590643274853801	0.409356725146199
AVAG00005	107314	A	G	PASS	171	89	0.47953216374269	0.52046783625731	0.47953216374269
AVAG00005	107380	C	A	PASS	180	90	0.5	0.5	0.5
AVAG00005	107418	T	C	PASS	167	86	0.48502994011976	0.514970059880239	0.48502994011976
AVAG00005	107439	T	C	PASS	158	75	0.525316455696203	0.474683544303797	0.474683544303797
AVAG00005	107476	C	T	PASS	140	65	0.535714285714286	0.464285714285714	0.464285714285714
AVAG00005	107572	C	T	PASS	111	38	0.657657657657658	0.342342342342342	0.342342342342342
AVAG00005	108131	G	A	MQ	110	36	0.672727272727273	0.327272727272727	0.327272727272727
AVAG00005	108167	C	T	MQ	112	36	0.678571428571429	0.321428571428571	0.321428571428571
AVAG00005	108191	C	T	MQ	127	36	0.716535433070866	0.283464566929134	0.283464566929134
AVAG00005	108208	T	A	MQ	125	40	0.68	0.32	0.32
AVAG00005	108245	C	T	MQ	134	43	0.67910447761194	0.32089552238806	0.32089552238806
AVAG00005	108332	T	C	MQ;alleleBias	99	16	0.838383838383838	0.161616161616162	0.161616161616162
AVAG00005	109571	G	A	PASS	184	90	0.510869565217391	0.489130434782609	0.489130434782609
AVAG00005	109654	C	T	PASS	160	67	0.58125	0.41875	0.41875
AVAG00005	109810	C	T	PASS	151	74	0.509933774834437	0.490066225165563	0.490066225165563
AVAG00005	109860	A	G	MQ	128	49	0.6171875	0.3828125	0.3828125
AVAG00005	110023	T	C	PASS	164	83	0.49390243902439	0.50609756097561	0.49390243902439
AVAG00005	110051	C	A	PASS	152	71	0.532894736842105	0.467105263157895	0.467105263157895
AVAG00005	110131	G	A	PASS	142	67	0.528169014084507	0.471830985915493	0.471830985915493
AVAG00005	110174	A	T	PASS	144	64	0.555555555555556	0.444444444444444	0.444444444444444
AVAG00005	110198	T	C	MQ	146	61	0.582191780821918	0.417808219178082	0.417808219178082
AVAG00005	110379	T	C	MQ	160	56	0.65	0.35	0.35
AVAG00005	110524	C	T	MQ;alleleBias	139	30	0.784172661870504	0.215827338129496	0.215827338129496
AVAG00005	110549	T	C	MQ;alleleBias	120	21	0.825	0.175	0.175
AVAG00005	110620	T	C	MQ;alleleBias	107	13	0.878504672897196	0.121495327102804	0.121495327102804
AVAG00005	110906	T	C	Q20;MQ;QD;alleleBias	88	8	0.909090909090909	0.0909090909090909	0.0909090909090909
AVAG00005	111012	A	T	MQ;alleleBias	127	34	0.732283464566929	0.267716535433071	0.267716535433071
AVAG00005	111025	G	A	MQ	128	40	0.6875	0.3125	0.3125
AVAG00005	111071	G	T	MQ	142	55	0.612676056338028	0.387323943661972	0.387323943661972
AVAG00005	111234	T	C	MQ	113	36	0.68141592920354	0.31858407079646	0.31858407079646
AVAG00005	111249	T	G	MQ	108	30	0.722222222222222	0.277777777777778	0.277777777777778
AVAG00005	111263	G	T	MQ	113	32	0.716814159292035	0.283185840707965	0.283185840707965
AVAG00005	111378	C	T	Q20;MQ;QD;alleleBias	109	10	0.908256880733945	0.0917431192660551	0.0917431192660551
AVAG00005	111504	C	A	MQ;alleleBias	104	18	0.826923076923077	0.173076923076923	0.173076923076923
AVAG00005	111977	C	T	MQ;alleleBias	93	23	0.752688172043011	0.247311827956989	0.247311827956989
AVAG00005	112031	C	T	MQ	108	30	0.722222222222222	0.277777777777778	0.277777777777778
AVAG00005	112163	T	A	PASS	194	101	0.479381443298969	0.520618556701031	0.479381443298969
AVAG00005	112179	G	A	PASS	181	95	0.475138121546961	0.524861878453039	0.475138121546961
AVAG00005	112215	C	T	PASS	172	86	0.5	0.5	0.5
AVAG00005	112377	T	C	MQ	156	67	0.57051282051282	0.429487179487179	0.429487179487179
AVAG00005	112407	A	G	MQ	167	67	0.598802395209581	0.401197604790419	0.401197604790419
AVAG00005	112465	A	G	MQ	175	76	0.565714285714286	0.434285714285714	0.434285714285714
AVAG00005	112593	T	C	PASS	189	87	0.53968253968254	0.46031746031746	0.46031746031746
AVAG00005	112828	C	A	PASS	152	63	0.585526315789474	0.414473684210526	0.414473684210526
AVAG00005	112936	T	C	PASS	161	84	0.478260869565217	0.521739130434783	0.478260869565217
AVAG00005	112971	T	C	PASS	149	75	0.496644295302013	0.503355704697987	0.496644295302013
AVAG00005	113043	A	G	PASS	148	72	0.513513513513513	0.486486486486487	0.486486486486487
AVAG00005	113130	T	C	PASS	173	79	0.543352601156069	0.456647398843931	0.456647398843931
AVAG00005	113496	A	G	PASS	160	78	0.5125	0.4875	0.4875
AVAG00005	113544	T	A	PASS	155	74	0.52258064516129	0.47741935483871	0.47741935483871
AVAG00005	113589	T	A	MQ	129	61	0.527131782945736	0.472868217054264	0.472868217054264
AVAG00005	113664	T	A	MQ	99	34	0.656565656565657	0.343434343434343	0.343434343434343
AVAG00005	113690	G	A	MQ	103	34	0.669902912621359	0.330097087378641	0.330097087378641
AVAG00005	113703	A	G	MQ	101	37	0.633663366336634	0.366336633663366	0.366336633663366
AVAG00005	113771	T	C	MQ;alleleBias	91	22	0.758241758241758	0.241758241758242	0.241758241758242
AVAG00005	113811	G	A	MQ;strandBias;alleleBias	83	16	0.807228915662651	0.192771084337349	0.192771084337349
AVAG00005	113929	G	A	MQ;QD;alleleBias	88	9	0.897727272727273	0.102272727272727	0.102272727272727
AVAG00005	114047	T	C	MQ;alleleBias	100	22	0.78	0.22	0.22
AVAG00005	114076	C	G	MQ;alleleBias	89	18	0.797752808988764	0.202247191011236	0.202247191011236
AVAG00005	114150	A	G	MQ	86	33	0.616279069767442	0.383720930232558	0.383720930232558
AVAG00005	114189	T	C	MQ	78	29	0.628205128205128	0.371794871794872	0.371794871794872
AVAG00005	114372	T	C	MQ	75	31	0.586666666666667	0.413333333333333	0.413333333333333
AVAG00005	114464	G	A	MQ	134	59	0.559701492537313	0.440298507462687	0.440298507462687
AVAG00005	114700	C	G	MQ	125	44	0.648	0.352	0.352
AVAG00005	114744	T	C	MQ	125	44	0.648	0.352	0.352
AVAG00005	114902	G	C	MQ	98	44	0.551020408163265	0.448979591836735	0.448979591836735
AVAG00005	114930	T	C	MQ	114	54	0.526315789473684	0.473684210526316	0.473684210526316
AVAG00005	115028	G	C	MQ	114	37	0.675438596491228	0.324561403508772	0.324561403508772
AVAG00005	115128	A	C	MQ	114	50	0.56140350877193	0.43859649122807	0.43859649122807
AVAG00005	115227	G	T	MQ	50	21	0.58	0.42	0.42
AVAG00005	115296	T	C	badReads;MQ	15	5	0.666666666666667	0.333333333333333	0.333333333333333
AVAG00005	291032	T	C	MQ	31	12	0.612903225806452	0.387096774193548	0.387096774193548
AVAG00005	837896	G	T	MQ;alleleBias	84	16	0.80952380952381	0.19047619047619	0.19047619047619
AVAG00005	888976	C	T	PASS	152	72	0.526315789473684	0.473684210526316	0.473684210526316
AVAG00005	889183	G	A	MQ;alleleBias	90	21	0.766666666666667	0.233333333333333	0.233333333333333
AVAG00006	1974	A	G	MQ	65	16	0.753846153846154	0.246153846153846	0.246153846153846
AVAG00006	1988	G	T	MQ	67	17	0.746268656716418	0.253731343283582	0.253731343283582
AVAG00006	2049	C	T	MQ;alleleBias	84	17	0.797619047619048	0.202380952380952	0.202380952380952
AVAG00006	2069	T	C	MQ;alleleBias	90	13	0.855555555555556	0.144444444444444	0.144444444444444
AVAG00006	2104	G	C	MQ;alleleBias	93	15	0.838709677419355	0.161290322580645	0.161290322580645
AVAG00006	2313	G	A	MQ;alleleBias	98	17	0.826530612244898	0.173469387755102	0.173469387755102
AVAG00006	2324	T	C	MQ;alleleBias	98	19	0.806122448979592	0.193877551020408	0.193877551020408
AVAG00006	2379	A	C	MQ	91	27	0.703296703296703	0.296703296703297	0.296703296703297
AVAG00006	2769	A	G	PASS	139	60	0.568345323741007	0.431654676258993	0.431654676258993
AVAG00006	2860	T	G	PASS	119	47	0.605042016806723	0.394957983193277	0.394957983193277
AVAG00006	2993	A	G	PASS	119	47	0.605042016806723	0.394957983193277	0.394957983193277
AVAG00006	3216	G	A	PASS	86	27	0.686046511627907	0.313953488372093	0.313953488372093
AVAG00006	3361	A	C	PASS	102	33	0.676470588235294	0.323529411764706	0.323529411764706
AVAG00006	3385	T	A	SC	105	38	0.638095238095238	0.361904761904762	0.361904761904762
AVAG00006	3409	T	C	PASS	114	42	0.631578947368421	0.368421052631579	0.368421052631579
AVAG00006	3544	C	T	PASS	112	41	0.633928571428571	0.366071428571429	0.366071428571429
AVAG00006	3557	C	A	PASS	115	47	0.591304347826087	0.408695652173913	0.408695652173913
AVAG00006	3574	T	C	PASS	111	46	0.585585585585586	0.414414414414414	0.414414414414414
AVAG00006	3604	A	T	PASS	116	47	0.594827586206897	0.405172413793103	0.405172413793103
AVAG00006	3633	T	C	PASS	116	46	0.603448275862069	0.396551724137931	0.396551724137931
AVAG00006	3698	T	C	PASS	141	60	0.574468085106383	0.425531914893617	0.425531914893617
AVAG00006	3934	G	A	PASS	155	61	0.606451612903226	0.393548387096774	0.393548387096774
AVAG00006	4123	G	C	MQ	116	42	0.637931034482759	0.362068965517241	0.362068965517241
AVAG00006	4158	T	C	MQ	118	52	0.559322033898305	0.440677966101695	0.440677966101695
AVAG00006	4540	T	C	PASS	151	63	0.582781456953642	0.417218543046358	0.417218543046358
AVAG00006	4640	T	C	PASS	145	69	0.524137931034483	0.475862068965517	0.475862068965517
AVAG00006	4710	T	C	PASS	123	49	0.601626016260163	0.398373983739837	0.398373983739837
AVAG00006	4858	C	G	PASS	133	62	0.533834586466165	0.466165413533835	0.466165413533835
AVAG00006	4914	C	G	PASS	113	54	0.52212389380531	0.47787610619469	0.47787610619469
AVAG00006	4957	A	C	PASS	122	62	0.491803278688525	0.508196721311475	0.491803278688525
AVAG00006	5165	C	T	PASS	135	74	0.451851851851852	0.548148148148148	0.451851851851852
AVAG00006	5280	G	A	PASS	142	75	0.471830985915493	0.528169014084507	0.471830985915493
AVAG00006	5342	C	T	PASS	141	77	0.453900709219858	0.546099290780142	0.453900709219858
AVAG00006	5561	T	A	PASS	120	56	0.533333333333333	0.466666666666667	0.466666666666667
AVAG00006	5628	A	G	PASS	122	59	0.516393442622951	0.483606557377049	0.483606557377049
AVAG00006	5646	T	C	PASS	132	63	0.522727272727273	0.477272727272727	0.477272727272727
AVAG00006	5713	A	G	PASS	118	52	0.559322033898305	0.440677966101695	0.440677966101695
AVAG00006	5784	G	A	PASS	130	63	0.515384615384615	0.484615384615385	0.484615384615385
AVAG00006	5801	A	T	PASS	135	60	0.555555555555556	0.444444444444444	0.444444444444444
AVAG00006	5941	G	T	PASS	107	46	0.570093457943925	0.429906542056075	0.429906542056075
AVAG00006	6105	G	C	PASS	123	55	0.552845528455285	0.447154471544715	0.447154471544715
AVAG00006	6121	C	A	PASS	132	57	0.568181818181818	0.431818181818182	0.431818181818182
AVAG00006	6140	T	C	PASS	133	55	0.586466165413534	0.413533834586466	0.413533834586466
AVAG00006	6414	A	G	PASS	147	60	0.591836734693878	0.408163265306122	0.408163265306122
AVAG00006	6457	G	A	MQ	104	40	0.615384615384615	0.384615384615385	0.384615384615385
AVAG00006	6469	T	G	MQ	103	40	0.611650485436893	0.388349514563107	0.388349514563107
AVAG00006	6517	G	A	MQ	85	32	0.623529411764706	0.376470588235294	0.376470588235294
AVAG00006	6535	C	A	MQ	88	32	0.636363636363636	0.363636363636364	0.363636363636364
AVAG00006	6604	G	T	MQ	115	37	0.678260869565217	0.321739130434783	0.321739130434783
AVAG00006	6762	G	A	PASS	144	61	0.576388888888889	0.423611111111111	0.423611111111111
AVAG00006	7031	C	T	PASS	132	57	0.568181818181818	0.431818181818182	0.431818181818182
AVAG00006	7116	G	C	PASS	134	63	0.529850746268657	0.470149253731343	0.470149253731343
AVAG00006	7447	T	G	PASS	138	67	0.514492753623188	0.485507246376812	0.485507246376812
AVAG00006	7539	A	G	PASS	127	59	0.535433070866142	0.464566929133858	0.464566929133858
AVAG00006	7592	C	T	PASS	128	68	0.46875	0.53125	0.46875
AVAG00006	7696	G	A	PASS	140	78	0.442857142857143	0.557142857142857	0.442857142857143
AVAG00006	7834	A	C	PASS	151	72	0.52317880794702	0.47682119205298	0.47682119205298
AVAG00006	8127	G	A	MQ;alleleBias	113	26	0.769911504424779	0.230088495575221	0.230088495575221
AVAG00006	8228	C	T	MQ;alleleBias	85	10	0.882352941176471	0.117647058823529	0.117647058823529
AVAG00006	8372	T	C	alleleBias	111	26	0.765765765765766	0.234234234234234	0.234234234234234
AVAG00006	8386	C	T	PASS	107	29	0.728971962616822	0.271028037383178	0.271028037383178
AVAG00006	8417	T	C	PASS	110	32	0.709090909090909	0.290909090909091	0.290909090909091
AVAG00006	8538	C	T	PASS	119	38	0.680672268907563	0.319327731092437	0.319327731092437
AVAG00006	8624	T	C	PASS	136	53	0.610294117647059	0.389705882352941	0.389705882352941
AVAG00006	8715	C	T	PASS	127	49	0.614173228346457	0.385826771653543	0.385826771653543
AVAG00006	8928	A	G	PASS	137	68	0.503649635036496	0.496350364963504	0.496350364963504
AVAG00006	8983	C	G	HapScore	140	68	0.514285714285714	0.485714285714286	0.485714285714286
AVAG00006	8997	A	G	HapScore	150	71	0.526666666666667	0.473333333333333	0.473333333333333
AVAG00006	9168	G	A	PASS	140	56	0.6	0.4	0.4
AVAG00006	9207	A	G	PASS	140	49	0.65	0.35	0.35
AVAG00006	9222	G	T	MQ	134	50	0.626865671641791	0.373134328358209	0.373134328358209
AVAG00006	9241	T	C	MQ	130	47	0.638461538461538	0.361538461538462	0.361538461538462
AVAG00006	9291	C	T	PASS	126	58	0.53968253968254	0.46031746031746	0.46031746031746
AVAG00006	9353	C	A	PASS	119	54	0.546218487394958	0.453781512605042	0.453781512605042
AVAG00006	9541	G	A	PASS	126	51	0.595238095238095	0.404761904761905	0.404761904761905
AVAG00006	9565	T	C	PASS	112	49	0.5625	0.4375	0.4375
AVAG00006	9650	C	T	PASS	111	39	0.648648648648649	0.351351351351351	0.351351351351351
AVAG00006	9749	A	G	MQ	78	24	0.692307692307692	0.307692307692308	0.307692307692308
AVAG00006	9811	G	A	MQ	103	32	0.689320388349515	0.310679611650485	0.310679611650485
AVAG00006	10004	A	C	MQ	108	33	0.694444444444444	0.305555555555556	0.305555555555556
AVAG00006	10121	G	T	MQ;alleleBias	89	15	0.831460674157303	0.168539325842697	0.168539325842697
AVAG00006	10494	A	C	PASS	112	57	0.491071428571429	0.508928571428571	0.491071428571429
AVAG00006	10532	C	T	MQ	106	44	0.584905660377358	0.415094339622642	0.415094339622642
AVAG00006	10597	G	A	MQ;alleleBias	99	23	0.767676767676768	0.232323232323232	0.232323232323232
AVAG00006	10735	A	G	MQ;QD;alleleBias	78	8	0.897435897435897	0.102564102564103	0.102564102564103
AVAG00006	10763	A	G	MQ;alleleBias	72	9	0.875	0.125	0.125
AVAG00006	10838	C	T	MQ;alleleBias	96	21	0.78125	0.21875	0.21875
AVAG00006	10859	G	T	MQ;alleleBias	99	24	0.757575757575758	0.242424242424242	0.242424242424242
AVAG00006	11177	A	C	PASS	134	52	0.611940298507463	0.388059701492537	0.388059701492537
AVAG00006	11209	T	G	MQ	129	40	0.689922480620155	0.310077519379845	0.310077519379845
AVAG00006	11387	A	G	PASS	110	43	0.609090909090909	0.390909090909091	0.390909090909091
AVAG00006	11506	C	T	PASS	112	46	0.589285714285714	0.410714285714286	0.410714285714286
AVAG00006	11719	T	C	PASS	114	51	0.552631578947368	0.447368421052632	0.447368421052632
AVAG00006	11740	G	A	PASS	115	55	0.521739130434783	0.478260869565217	0.478260869565217
AVAG00006	11832	G	A	PASS	134	70	0.477611940298507	0.522388059701492	0.477611940298507
AVAG00006	11850	A	G	PASS	128	68	0.46875	0.53125	0.46875
AVAG00006	12012	T	G	MQ	110	43	0.609090909090909	0.390909090909091	0.390909090909091
AVAG00006	12120	G	A	MQ;alleleBias	58	9	0.844827586206897	0.155172413793103	0.155172413793103
AVAG00006	12195	C	T	MQ;alleleBias	62	14	0.774193548387097	0.225806451612903	0.225806451612903
AVAG00006	12249	A	G	MQ	70	25	0.642857142857143	0.357142857142857	0.357142857142857
AVAG00006	12420	G	A	PASS	136	60	0.558823529411765	0.441176470588235	0.441176470588235
AVAG00006	12528	A	T	MQ	116	39	0.663793103448276	0.336206896551724	0.336206896551724
AVAG00006	12647	G	A	PASS	116	36	0.689655172413793	0.310344827586207	0.310344827586207
AVAG00006	12780	C	T	MQ	117	40	0.658119658119658	0.341880341880342	0.341880341880342
AVAG00006	12819	C	G	PASS	130	53	0.592307692307692	0.407692307692308	0.407692307692308
AVAG00006	12941	G	T	MQ;alleleBias	94	21	0.776595744680851	0.223404255319149	0.223404255319149
AVAG00006	13063	A	G	MQ;alleleBias	97	22	0.77319587628866	0.22680412371134	0.22680412371134
AVAG00006	13085	C	T	MQ;alleleBias	99	23	0.767676767676768	0.232323232323232	0.232323232323232
AVAG00006	13129	G	A	MQ	112	34	0.696428571428571	0.303571428571429	0.303571428571429
AVAG00006	13157	A	T	PASS	128	47	0.6328125	0.3671875	0.3671875
AVAG00006	13229	A	C	PASS	138	58	0.579710144927536	0.420289855072464	0.420289855072464
AVAG00006	13261	G	A	PASS	134	61	0.544776119402985	0.455223880597015	0.455223880597015
AVAG00006	13285	C	T	PASS	122	60	0.508196721311475	0.491803278688525	0.491803278688525
AVAG00006	13322	T	G	PASS	134	70	0.477611940298507	0.522388059701492	0.477611940298507
AVAG00006	13552	A	G	PASS	134	54	0.597014925373134	0.402985074626866	0.402985074626866
AVAG00006	13606	T	C	PASS	137	60	0.562043795620438	0.437956204379562	0.437956204379562
AVAG00006	13620	G	A	PASS	135	63	0.533333333333333	0.466666666666667	0.466666666666667
AVAG00006	13941	C	G	MQ	83	23	0.72289156626506	0.27710843373494	0.27710843373494
AVAG00006	13971	A	G	MQ	88	24	0.727272727272727	0.272727272727273	0.272727272727273
AVAG00006	13986	C	T	MQ	97	28	0.711340206185567	0.288659793814433	0.288659793814433
AVAG00006	14052	A	G	MQ	125	45	0.64	0.36	0.36
AVAG00006	14341	C	G	PASS	118	52	0.559322033898305	0.440677966101695	0.440677966101695
AVAG00006	14442	T	C	PASS	117	60	0.487179487179487	0.512820512820513	0.487179487179487
AVAG00006	14461	A	G	PASS	108	47	0.564814814814815	0.435185185185185	0.435185185185185
AVAG00006	14734	G	A	PASS	131	64	0.511450381679389	0.488549618320611	0.488549618320611
AVAG00006	14907	C	G	PASS	140	56	0.6	0.4	0.4
AVAG00006	14941	T	C	PASS	144	58	0.597222222222222	0.402777777777778	0.402777777777778
AVAG00006	14995	G	A	PASS	140	66	0.528571428571429	0.471428571428571	0.471428571428571
AVAG00006	15072	C	G	PASS	155	63	0.593548387096774	0.406451612903226	0.406451612903226
AVAG00006	15172	A	T	PASS	141	66	0.531914893617021	0.468085106382979	0.468085106382979
AVAG00006	15191	T	C	PASS	144	66	0.541666666666667	0.458333333333333	0.458333333333333
AVAG00006	15296	G	A	MQ	112	48	0.571428571428571	0.428571428571429	0.428571428571429
AVAG00006	15361	G	A	MQ	78	27	0.653846153846154	0.346153846153846	0.346153846153846
AVAG00006	15391	G	A	MQ	73	22	0.698630136986301	0.301369863013699	0.301369863013699
AVAG00006	15574	A	T	MQ	97	42	0.56701030927835	0.43298969072165	0.43298969072165
AVAG00006	15591	T	C	PASS	113	47	0.584070796460177	0.415929203539823	0.415929203539823
AVAG00006	15829	C	G	PASS	108	40	0.62962962962963	0.37037037037037	0.37037037037037
AVAG00006	15850	G	A	PASS	110	44	0.6	0.4	0.4
AVAG00006	15914	A	G	MQ;alleleBias	114	30	0.736842105263158	0.263157894736842	0.263157894736842
AVAG00006	15932	A	G	MQ	111	32	0.711711711711712	0.288288288288288	0.288288288288288
AVAG00006	15958	G	A	MQ;alleleBias	94	24	0.74468085106383	0.25531914893617	0.25531914893617
AVAG00006	15979	T	C	MQ	90	25	0.722222222222222	0.277777777777778	0.277777777777778
AVAG00006	16061	A	G	MQ;alleleBias	83	14	0.831325301204819	0.168674698795181	0.168674698795181
AVAG00006	16114	A	G	MQ;alleleBias	75	15	0.8	0.2	0.2
AVAG00006	16340	A	C	MQ;alleleBias	65	7	0.892307692307692	0.107692307692308	0.107692307692308
AVAG00006	16365	A	G	MQ;alleleBias	81	13	0.839506172839506	0.160493827160494	0.160493827160494
AVAG00006	16393	T	C	MQ;alleleBias	85	13	0.847058823529412	0.152941176470588	0.152941176470588
AVAG00006	16408	A	T	MQ;alleleBias	84	13	0.845238095238095	0.154761904761905	0.154761904761905
AVAG00006	16438	C	T	MQ;alleleBias	100	24	0.76	0.24	0.24
AVAG00006	16477	A	G	MQ	95	33	0.652631578947368	0.347368421052632	0.347368421052632
AVAG00006	16537	G	A	MQ	105	41	0.60952380952381	0.39047619047619	0.39047619047619
AVAG00006	16553	G	T	PASS	118	50	0.576271186440678	0.423728813559322	0.423728813559322
AVAG00006	16567	G	C	MQ	111	45	0.594594594594595	0.405405405405405	0.405405405405405
AVAG00006	16601	A	G	PASS	120	51	0.575	0.425	0.425
AVAG00006	16751	C	A	PASS	139	68	0.510791366906475	0.489208633093525	0.489208633093525
AVAG00006	16791	C	G	PASS	133	65	0.511278195488722	0.488721804511278	0.488721804511278
AVAG00006	16816	G	A	PASS	124	61	0.508064516129032	0.491935483870968	0.491935483870968
AVAG00006	16851	T	C	PASS	138	68	0.507246376811594	0.492753623188406	0.492753623188406
AVAG00006	16881	C	G	PASS	138	61	0.557971014492754	0.442028985507246	0.442028985507246
AVAG00006	16919	T	G	MQ	117	44	0.623931623931624	0.376068376068376	0.376068376068376
AVAG00006	16972	C	T	MQ	86	30	0.651162790697674	0.348837209302326	0.348837209302326
AVAG00006	17741	A	C	MQ;alleleBias	101	20	0.801980198019802	0.198019801980198	0.198019801980198
AVAG00006	17801	C	T	MQ;alleleBias	83	15	0.819277108433735	0.180722891566265	0.180722891566265
AVAG00006	17858	G	A	MQ;alleleBias	90	16	0.822222222222222	0.177777777777778	0.177777777777778
AVAG00006	18437	C	T	MQ;QD;alleleBias	96	10	0.895833333333333	0.104166666666667	0.104166666666667
AVAG00006	18544	C	T	MQ;alleleBias	83	17	0.795180722891566	0.204819277108434	0.204819277108434
AVAG00006	18572	G	A	MQ;alleleBias	85	17	0.8	0.2	0.2
AVAG00006	18594	G	A	MQ;alleleBias	71	11	0.845070422535211	0.154929577464789	0.154929577464789
AVAG00006	19107	C	A	PASS	113	50	0.557522123893805	0.442477876106195	0.442477876106195
AVAG00006	19185	A	T	PASS	108	50	0.537037037037037	0.462962962962963	0.462962962962963
AVAG00006	19226	A	T	PASS	119	51	0.571428571428571	0.428571428571429	0.428571428571429
AVAG00006	19346	T	C	PASS	103	51	0.504854368932039	0.495145631067961	0.495145631067961
AVAG00006	19409	C	T	PASS	116	46	0.603448275862069	0.396551724137931	0.396551724137931
AVAG00006	19538	C	T	PASS	85	35	0.588235294117647	0.411764705882353	0.411764705882353
AVAG00006	19618	A	C	MQ	86	26	0.697674418604651	0.302325581395349	0.302325581395349
AVAG00006	19643	T	C	SC;MQ;alleleBias	74	18	0.756756756756757	0.243243243243243	0.243243243243243
AVAG00006	19661	T	G	MQ;alleleBias	69	15	0.782608695652174	0.217391304347826	0.217391304347826
AVAG00006	20083	A	G	MQ	95	29	0.694736842105263	0.305263157894737	0.305263157894737
AVAG00006	20110	C	T	MQ	107	40	0.626168224299065	0.373831775700935	0.373831775700935
AVAG00006	20132	T	C	PASS	128	51	0.6015625	0.3984375	0.3984375
AVAG00006	20251	G	A	PASS	127	45	0.645669291338583	0.354330708661417	0.354330708661417
AVAG00006	20281	T	A	PASS	119	42	0.647058823529412	0.352941176470588	0.352941176470588
AVAG00006	20356	G	T	MQ	112	31	0.723214285714286	0.276785714285714	0.276785714285714
AVAG00006	20368	T	A	MQ;alleleBias	123	33	0.731707317073171	0.268292682926829	0.268292682926829
AVAG00006	20527	T	G	MQ	91	28	0.692307692307692	0.307692307692308	0.307692307692308
AVAG00006	20594	G	A	MQ	112	45	0.598214285714286	0.401785714285714	0.401785714285714
AVAG00006	20623	C	T	PASS	124	53	0.57258064516129	0.42741935483871	0.42741935483871
AVAG00006	20641	A	G	PASS	120	57	0.525	0.475	0.475
AVAG00006	20670	G	A	PASS	120	60	0.5	0.5	0.5
AVAG00006	20742	C	T	PASS	109	48	0.559633027522936	0.440366972477064	0.440366972477064
AVAG00006	20816	T	A	PASS	104	46	0.557692307692308	0.442307692307692	0.442307692307692
AVAG00006	20867	G	A	PASS	125	61	0.512	0.488	0.488
AVAG00006	20901	C	T	PASS	132	64	0.515151515151515	0.484848484848485	0.484848484848485
AVAG00006	20949	C	A	PASS	126	57	0.547619047619048	0.452380952380952	0.452380952380952
AVAG00006	20963	G	A	PASS	114	46	0.596491228070175	0.403508771929825	0.403508771929825
AVAG00006	21110	G	A	PASS	132	61	0.537878787878788	0.462121212121212	0.462121212121212
AVAG00006	21168	A	G	PASS	145	72	0.503448275862069	0.496551724137931	0.496551724137931
AVAG00006	21218	A	G	PASS	142	62	0.563380281690141	0.436619718309859	0.436619718309859
AVAG00006	21278	A	C	PASS	116	49	0.577586206896552	0.422413793103448	0.422413793103448
AVAG00006	21374	G	T	PASS	128	55	0.5703125	0.4296875	0.4296875
AVAG00006	21747	T	C	PASS	129	66	0.488372093023256	0.511627906976744	0.488372093023256
AVAG00006	21888	A	T	PASS	122	50	0.590163934426229	0.409836065573771	0.409836065573771
AVAG00006	22318	G	A	MQ;alleleBias	74	15	0.797297297297297	0.202702702702703	0.202702702702703
AVAG00006	22349	A	G	MQ;alleleBias	65	14	0.784615384615385	0.215384615384615	0.215384615384615
AVAG00006	22366	T	A	MQ;alleleBias	65	12	0.815384615384615	0.184615384615385	0.184615384615385
AVAG00006	22414	G	A	MQ;alleleBias	92	17	0.815217391304348	0.184782608695652	0.184782608695652
AVAG00006	22444	A	G	MQ;alleleBias	112	28	0.75	0.25	0.25
AVAG00006	22459	A	G	MQ	107	31	0.710280373831776	0.289719626168224	0.289719626168224
AVAG00006	22591	A	G	PASS	108	48	0.555555555555556	0.444444444444444	0.444444444444444
AVAG00006	22612	G	A	PASS	111	57	0.486486486486487	0.513513513513513	0.486486486486487
AVAG00006	22693	G	C	PASS	105	53	0.495238095238095	0.504761904761905	0.495238095238095
AVAG00006	22708	A	G	PASS	91	42	0.538461538461538	0.461538461538462	0.461538461538462
AVAG00006	22729	T	A	PASS	71	32	0.549295774647887	0.450704225352113	0.450704225352113
AVAG00006	22770	C	A	MQ	59	30	0.491525423728814	0.508474576271186	0.491525423728814
AVAG00006	22876	T	C	MQ;strandBias;alleleBias	78	12	0.846153846153846	0.153846153846154	0.153846153846154
AVAG00006	23210	A	G	MQ;QD;alleleBias	93	10	0.89247311827957	0.10752688172043	0.10752688172043
AVAG00006	23281	A	G	MQ;alleleBias	106	25	0.764150943396226	0.235849056603774	0.235849056603774
AVAG00006	23360	G	A	PASS	126	42	0.666666666666667	0.333333333333333	0.333333333333333
AVAG00006	23380	G	A	PASS	135	48	0.644444444444444	0.355555555555556	0.355555555555556
AVAG00006	23392	C	T	PASS	143	53	0.629370629370629	0.370629370629371	0.370629370629371
AVAG00006	23646	G	A	MQ	106	31	0.707547169811321	0.292452830188679	0.292452830188679
AVAG00006	23666	G	A	MQ	97	30	0.690721649484536	0.309278350515464	0.309278350515464
AVAG00006	23723	C	T	MQ	96	30	0.6875	0.3125	0.3125
AVAG00006	23812	C	A	PASS	93	37	0.602150537634409	0.397849462365591	0.397849462365591
AVAG00006	23866	G	A	PASS	90	37	0.588888888888889	0.411111111111111	0.411111111111111
AVAG00006	24033	C	T	MQ	51	13	0.745098039215686	0.254901960784314	0.254901960784314
AVAG00006	24084	G	C	badReads;MQ	33	8	0.757575757575758	0.242424242424242	0.242424242424242
AVAG00006	24355	C	A	MQ	95	27	0.715789473684211	0.284210526315789	0.284210526315789
AVAG00006	24452	C	T	PASS	121	51	0.578512396694215	0.421487603305785	0.421487603305785
AVAG00006	24588	A	C	PASS	129	47	0.635658914728682	0.364341085271318	0.364341085271318
AVAG00006	24666	T	C	PASS	156	58	0.628205128205128	0.371794871794872	0.371794871794872
AVAG00006	24681	G	A	PASS	151	62	0.589403973509934	0.410596026490066	0.410596026490066
AVAG00006	24716	T	C	PASS	132	53	0.598484848484849	0.401515151515151	0.401515151515151
AVAG00006	24799	G	A	PASS	113	43	0.619469026548673	0.380530973451327	0.380530973451327
AVAG00006	24820	G	T	MQ	119	42	0.647058823529412	0.352941176470588	0.352941176470588
AVAG00006	24854	G	T	MQ	121	48	0.603305785123967	0.396694214876033	0.396694214876033
AVAG00006	24869	C	T	MQ	106	37	0.650943396226415	0.349056603773585	0.349056603773585
AVAG00006	24882	A	C	MQ	107	39	0.635514018691589	0.364485981308411	0.364485981308411
AVAG00006	24938	A	T	MQ	98	39	0.602040816326531	0.397959183673469	0.397959183673469
AVAG00006	24974	G	A	PASS	107	45	0.579439252336449	0.420560747663551	0.420560747663551
AVAG00006	25192	C	T	PASS	132	71	0.462121212121212	0.537878787878788	0.462121212121212
AVAG00006	25257	T	C	PASS	125	62	0.504	0.496	0.496
AVAG00006	25343	G	A	PASS	102	45	0.558823529411765	0.441176470588235	0.441176470588235
AVAG00006	25391	G	A	PASS	141	67	0.524822695035461	0.475177304964539	0.475177304964539
AVAG00006	25610	A	C	PASS	118	60	0.491525423728814	0.508474576271186	0.491525423728814
AVAG00006	25628	T	C	PASS	118	48	0.593220338983051	0.406779661016949	0.406779661016949
AVAG00006	25939	C	A	PASS	140	55	0.607142857142857	0.392857142857143	0.392857142857143
AVAG00006	25959	C	G	PASS	137	58	0.576642335766423	0.423357664233577	0.423357664233577
AVAG00006	26182	G	T	PASS	131	54	0.587786259541985	0.412213740458015	0.412213740458015
AVAG00006	26269	C	T	PASS	136	44	0.676470588235294	0.323529411764706	0.323529411764706
AVAG00006	26374	T	A	MQ	101	28	0.722772277227723	0.277227722772277	0.277227722772277
AVAG00006	26431	A	G	MQ;alleleBias	87	22	0.747126436781609	0.252873563218391	0.252873563218391
AVAG00006	26518	C	T	MQ;alleleBias	66	12	0.818181818181818	0.181818181818182	0.181818181818182
AVAG00006	26586	C	T	MQ;alleleBias	76	18	0.763157894736842	0.236842105263158	0.236842105263158
AVAG00006	26632	G	A	MQ	75	22	0.706666666666667	0.293333333333333	0.293333333333333
AVAG00006	26704	A	G	MQ	98	33	0.663265306122449	0.336734693877551	0.336734693877551
AVAG00006	26746	G	A	PASS	111	43	0.612612612612613	0.387387387387387	0.387387387387387
AVAG00006	26767	C	A	PASS	110	44	0.6	0.4	0.4
AVAG00006	26842	C	T	MQ	92	34	0.630434782608696	0.369565217391304	0.369565217391304
AVAG00006	26854	T	C	MQ	94	34	0.638297872340426	0.361702127659574	0.361702127659574
AVAG00006	26878	G	A	MQ	84	27	0.678571428571429	0.321428571428571	0.321428571428571
AVAG00006	26943	A	T	MQ;alleleBias	83	20	0.759036144578313	0.240963855421687	0.240963855421687
AVAG00006	26959	G	T	MQ;alleleBias	85	20	0.764705882352941	0.235294117647059	0.235294117647059
AVAG00006	27032	T	C	MQ;alleleBias	86	18	0.790697674418605	0.209302325581395	0.209302325581395
AVAG00006	27045	T	C	MQ;alleleBias	90	20	0.777777777777778	0.222222222222222	0.222222222222222
AVAG00006	27068	C	T	MQ	92	24	0.739130434782609	0.260869565217391	0.260869565217391
AVAG00006	27086	G	A	MQ	109	33	0.697247706422018	0.302752293577982	0.302752293577982
AVAG00006	27114	T	C	MQ	125	47	0.624	0.376	0.376
AVAG00006	27188	A	C	PASS	115	44	0.617391304347826	0.382608695652174	0.382608695652174
AVAG00006	27232	T	C	PASS	127	44	0.653543307086614	0.346456692913386	0.346456692913386
AVAG00006	27423	A	G	PASS	106	44	0.584905660377358	0.415094339622642	0.415094339622642
AVAG00006	27449	A	G	PASS	122	56	0.540983606557377	0.459016393442623	0.459016393442623
AVAG00006	27575	C	T	PASS	127	58	0.543307086614173	0.456692913385827	0.456692913385827
AVAG00006	27620	C	T	PASS	141	60	0.574468085106383	0.425531914893617	0.425531914893617
AVAG00006	27652	G	T	PASS	147	69	0.530612244897959	0.469387755102041	0.469387755102041
AVAG00006	27700	T	C	PASS	143	62	0.566433566433566	0.433566433566434	0.433566433566434
AVAG00006	27805	T	A	PASS	143	67	0.531468531468531	0.468531468531469	0.468531468531469
AVAG00006	27818	T	C	PASS	156	70	0.551282051282051	0.448717948717949	0.448717948717949
AVAG00006	27896	T	C	PASS	143	58	0.594405594405594	0.405594405594406	0.405594405594406
AVAG00006	27959	A	G	PASS	131	46	0.648854961832061	0.351145038167939	0.351145038167939
AVAG00006	28027	C	T	PASS	139	60	0.568345323741007	0.431654676258993	0.431654676258993
AVAG00006	28108	A	G	PASS	126	63	0.5	0.5	0.5
AVAG00006	28195	C	T	PASS	119	56	0.529411764705882	0.470588235294118	0.470588235294118
AVAG00006	28241	A	T	PASS	121	62	0.487603305785124	0.512396694214876	0.487603305785124
AVAG00006	28510	T	C	MQ	111	31	0.720720720720721	0.279279279279279	0.279279279279279
AVAG00006	28601	A	C	MQ;alleleBias	86	10	0.883720930232558	0.116279069767442	0.116279069767442
AVAG00006	28623	C	T	MQ;alleleBias	88	11	0.875	0.125	0.125
AVAG00006	28647	G	T	MQ;alleleBias	89	10	0.887640449438202	0.112359550561798	0.112359550561798
AVAG00006	28664	G	A	MQ;alleleBias	87	11	0.873563218390805	0.126436781609195	0.126436781609195
AVAG00006	28685	A	G	MQ;alleleBias	91	13	0.857142857142857	0.142857142857143	0.142857142857143
AVAG00006	28764	C	T	MQ;alleleBias	82	17	0.792682926829268	0.207317073170732	0.207317073170732
AVAG00006	28794	C	T	MQ;alleleBias	81	19	0.765432098765432	0.234567901234568	0.234567901234568
AVAG00006	28874	G	A	MQ	104	36	0.653846153846154	0.346153846153846	0.346153846153846
AVAG00006	28909	T	G	MQ	101	31	0.693069306930693	0.306930693069307	0.306930693069307
AVAG00006	28937	A	G	MQ	101	34	0.663366336633663	0.336633663366337	0.336633663366337
AVAG00006	28952	A	G	MQ	100	28	0.72	0.28	0.28
AVAG00006	29010	G	A	MQ;alleleBias	96	17	0.822916666666667	0.177083333333333	0.177083333333333
AVAG00006	29410	A	G	MQ;alleleBias	67	12	0.82089552238806	0.17910447761194	0.17910447761194
AVAG00006	29484	A	G	MQ;alleleBias	67	9	0.865671641791045	0.134328358208955	0.134328358208955
AVAG00006	29537	T	A	MQ	82	28	0.658536585365854	0.341463414634146	0.341463414634146
AVAG00006	29704	A	G	MQ	30	12	0.6	0.4	0.4
AVAG00006	29912	A	G	MQ	60	25	0.583333333333333	0.416666666666667	0.416666666666667
AVAG00006	30040	C	T	PASS	113	58	0.486725663716814	0.513274336283186	0.486725663716814
AVAG00006	30147	C	T	PASS	116	51	0.560344827586207	0.439655172413793	0.439655172413793
AVAG00006	30191	C	T	PASS	108	49	0.546296296296296	0.453703703703704	0.453703703703704
AVAG00006	30326	G	T	PASS	109	41	0.623853211009174	0.376146788990826	0.376146788990826
AVAG00006	30363	C	A	MQ	95	40	0.578947368421053	0.421052631578947	0.421052631578947
AVAG00006	30421	T	G	MQ;alleleBias	77	16	0.792207792207792	0.207792207792208	0.207792207792208
AVAG00006	30439	T	C	MQ;alleleBias	70	10	0.857142857142857	0.142857142857143	0.142857142857143
AVAG00006	30591	A	G	MQ	104	33	0.682692307692308	0.317307692307692	0.317307692307692
AVAG00006	30637	G	T	MQ	96	30	0.6875	0.3125	0.3125
AVAG00006	30719	T	G	MQ	73	26	0.643835616438356	0.356164383561644	0.356164383561644
AVAG00006	30797	C	T	MQ	57	14	0.754385964912281	0.245614035087719	0.245614035087719
AVAG00006	30930	C	T	MQ;alleleBias	84	11	0.869047619047619	0.130952380952381	0.130952380952381
AVAG00006	31001	T	G	MQ;alleleBias	89	18	0.797752808988764	0.202247191011236	0.202247191011236
AVAG00006	31024	G	T	MQ;alleleBias	88	14	0.840909090909091	0.159090909090909	0.159090909090909
AVAG00006	31041	T	A	MQ;QD;alleleBias	81	8	0.901234567901235	0.0987654320987654	0.0987654320987654
AVAG00006	31374	G	T	MQ;alleleBias	75	16	0.786666666666667	0.213333333333333	0.213333333333333
AVAG00006	31388	T	A	MQ;alleleBias	78	16	0.794871794871795	0.205128205128205	0.205128205128205
AVAG00006	31445	C	T	MQ	115	37	0.678260869565217	0.321739130434783	0.321739130434783
AVAG00006	31484	C	A	MQ	123	53	0.569105691056911	0.430894308943089	0.430894308943089
AVAG00006	31496	G	A	MQ	136	58	0.573529411764706	0.426470588235294	0.426470588235294
AVAG00006	31682	A	G	PASS	127	67	0.47244094488189	0.52755905511811	0.47244094488189
AVAG00006	31847	A	G	MQ	92	30	0.673913043478261	0.326086956521739	0.326086956521739
AVAG00006	31859	G	A	MQ;alleleBias	90	23	0.744444444444444	0.255555555555556	0.255555555555556
AVAG00006	32067	G	T	MQ	86	25	0.709302325581395	0.290697674418605	0.290697674418605
AVAG00006	32175	T	A	MQ;alleleBias	95	21	0.778947368421053	0.221052631578947	0.221052631578947
AVAG00006	32188	T	A	MQ;alleleBias	86	21	0.755813953488372	0.244186046511628	0.244186046511628
AVAG00006	32459	G	A	MQ;alleleBias	83	15	0.819277108433735	0.180722891566265	0.180722891566265
AVAG00006	32559	G	A	MQ	121	43	0.644628099173554	0.355371900826446	0.355371900826446
AVAG00006	32585	T	C	MQ	117	41	0.64957264957265	0.35042735042735	0.35042735042735
AVAG00006	32616	G	A	MQ	114	39	0.657894736842105	0.342105263157895	0.342105263157895
AVAG00006	32641	T	A	MQ	110	33	0.7	0.3	0.3
AVAG00006	32665	T	C	MQ	100	28	0.72	0.28	0.28
AVAG00006	32717	T	C	MQ	111	31	0.720720720720721	0.279279279279279	0.279279279279279
AVAG00006	32809	G	A	MQ;alleleBias	98	20	0.795918367346939	0.204081632653061	0.204081632653061
AVAG00006	32854	C	A	MQ;alleleBias	109	22	0.798165137614679	0.201834862385321	0.201834862385321
AVAG00006	32921	G	A	MQ	99	28	0.717171717171717	0.282828282828283	0.282828282828283
AVAG00006	33285	T	A	MQ;alleleBias	95	12	0.873684210526316	0.126315789473684	0.126315789473684
AVAG00006	33414	G	T	MQ;alleleBias	89	16	0.820224719101124	0.179775280898876	0.179775280898876
AVAG00006	33438	T	G	MQ;alleleBias	105	22	0.79047619047619	0.20952380952381	0.20952380952381
AVAG00006	33462	T	C	MQ	113	31	0.725663716814159	0.274336283185841	0.274336283185841
AVAG00006	33486	G	T	MQ	112	39	0.651785714285714	0.348214285714286	0.348214285714286
AVAG00006	33531	T	A	MQ	112	40	0.642857142857143	0.357142857142857	0.357142857142857
AVAG00006	33556	A	G	MQ	110	36	0.672727272727273	0.327272727272727	0.327272727272727
AVAG00006	33618	T	C	MQ	114	37	0.675438596491228	0.324561403508772	0.324561403508772
AVAG00006	33674	G	C	MQ	108	41	0.62037037037037	0.37962962962963	0.37962962962963
AVAG00006	33687	G	A	MQ	119	42	0.647058823529412	0.352941176470588	0.352941176470588
AVAG00006	33711	T	C	MQ	127	50	0.606299212598425	0.393700787401575	0.393700787401575
AVAG00006	33727	G	A	MQ	129	49	0.62015503875969	0.37984496124031	0.37984496124031
AVAG00006	33768	C	T	PASS	142	55	0.612676056338028	0.387323943661972	0.387323943661972
AVAG00006	33790	T	C	PASS	150	60	0.6	0.4	0.4
AVAG00006	33927	G	A	PASS	167	69	0.586826347305389	0.413173652694611	0.413173652694611
AVAG00006	33972	T	A	PASS	162	69	0.574074074074074	0.425925925925926	0.425925925925926
AVAG00006	34149	C	T	PASS	138	69	0.5	0.5	0.5
AVAG00006	34248	A	G	PASS	182	81	0.554945054945055	0.445054945054945	0.445054945054945
AVAG00006	34804	G	A	MQ;alleleBias	76	16	0.789473684210526	0.210526315789474	0.210526315789474
AVAG00006	34828	A	G	MQ;alleleBias	85	21	0.752941176470588	0.247058823529412	0.247058823529412
AVAG00006	34899	C	T	MQ	111	42	0.621621621621622	0.378378378378378	0.378378378378378
AVAG00006	34949	C	T	PASS	111	47	0.576576576576577	0.423423423423423	0.423423423423423
AVAG00006	35037	G	T	PASS	147	75	0.489795918367347	0.510204081632653	0.489795918367347
AVAG00006	35176	A	C	PASS	124	60	0.516129032258065	0.483870967741935	0.483870967741935
AVAG00006	35196	C	T	PASS	131	65	0.50381679389313	0.49618320610687	0.49618320610687
AVAG00006	35223	G	A	PASS	147	72	0.510204081632653	0.489795918367347	0.489795918367347
AVAG00006	35293	T	C	PASS	133	58	0.56390977443609	0.43609022556391	0.43609022556391
AVAG00006	35355	T	C	MQ	90	25	0.722222222222222	0.277777777777778	0.277777777777778
AVAG00006	35400	G	A	MQ;alleleBias	101	24	0.762376237623762	0.237623762376238	0.237623762376238
AVAG00006	35430	A	T	MQ;alleleBias	91	17	0.813186813186813	0.186813186813187	0.186813186813187
AVAG00006	35687	G	A	MQ;alleleBias	87	20	0.770114942528736	0.229885057471264	0.229885057471264
AVAG00006	35714	A	G	MQ	96	32	0.666666666666667	0.333333333333333	0.333333333333333
AVAG00006	35890	G	A	PASS	104	45	0.567307692307692	0.432692307692308	0.432692307692308
AVAG00006	36026	C	T	MQ	108	31	0.712962962962963	0.287037037037037	0.287037037037037
AVAG00006	36055	G	A	MQ	107	29	0.728971962616822	0.271028037383178	0.271028037383178
AVAG00006	36067	A	G	MQ	113	34	0.699115044247788	0.300884955752212	0.300884955752212
AVAG00006	36175	A	G	PASS	136	48	0.647058823529412	0.352941176470588	0.352941176470588
AVAG00006	36209	C	G	MQ	129	45	0.651162790697674	0.348837209302326	0.348837209302326
AVAG00006	36262	T	C	alleleBias	118	31	0.73728813559322	0.26271186440678	0.26271186440678
AVAG00006	36291	T	C	MQ;alleleBias	103	21	0.796116504854369	0.203883495145631	0.203883495145631
AVAG00006	36302	T	C	MQ;alleleBias	96	19	0.802083333333333	0.197916666666667	0.197916666666667
AVAG00006	36317	A	G	MQ;alleleBias	95	19	0.8	0.2	0.2
AVAG00006	36340	A	T	MQ;alleleBias	80	14	0.825	0.175	0.175
AVAG00006	36373	C	G	MQ;alleleBias	73	6	0.917808219178082	0.0821917808219178	0.0821917808219178
AVAG00006	36385	A	C	MQ;alleleBias	75	5	0.933333333333333	0.0666666666666667	0.0666666666666667
AVAG00006	37370	C	T	MQ	25	11	0.56	0.44	0.44
AVAG00006	37431	A	G	MQ	67	25	0.626865671641791	0.373134328358209	0.373134328358209
AVAG00006	37446	G	T	MQ	66	21	0.681818181818182	0.318181818181818	0.318181818181818
AVAG00006	37542	A	G	PASS	128	54	0.578125	0.421875	0.421875
AVAG00006	37575	G	A	PASS	123	54	0.560975609756098	0.439024390243902	0.439024390243902
AVAG00006	37698	C	T	PASS	99	28	0.717171717171717	0.282828282828283	0.282828282828283
AVAG00006	37776	T	C	MQ;alleleBias	55	11	0.8	0.2	0.2
AVAG00006	37866	C	T	MQ	47	15	0.680851063829787	0.319148936170213	0.319148936170213
AVAG00006	37921	G	A	MQ	33	11	0.666666666666667	0.333333333333333	0.333333333333333
AVAG00006	37989	T	C	MQ;alleleBias	49	8	0.836734693877551	0.163265306122449	0.163265306122449
AVAG00006	38076	A	G	MQ;alleleBias	86	16	0.813953488372093	0.186046511627907	0.186046511627907
AVAG00006	38092	A	G	MQ;alleleBias	94	14	0.851063829787234	0.148936170212766	0.148936170212766
AVAG00006	38106	C	G	MQ;alleleBias	97	14	0.855670103092783	0.144329896907216	0.144329896907216
AVAG00006	38442	T	C	MQ;QD;alleleBias	77	10	0.87012987012987	0.12987012987013	0.12987012987013
AVAG00006	38502	A	T	MQ;QD;alleleBias	94	17	0.819148936170213	0.180851063829787	0.180851063829787
AVAG00006	38517	T	A	MQ;alleleBias	89	14	0.842696629213483	0.157303370786517	0.157303370786517
AVAG00006	38544	C	T	MQ;alleleBias	81	11	0.864197530864197	0.135802469135802	0.135802469135802
AVAG00006	38639	G	A	MQ;QD;alleleBias	95	10	0.894736842105263	0.105263157894737	0.105263157894737
AVAG00006	38847	C	A	MQ;alleleBias	78	11	0.858974358974359	0.141025641025641	0.141025641025641
AVAG00006	40112	G	A	MQ	73	25	0.657534246575342	0.342465753424658	0.342465753424658
AVAG00006	40206	C	G	PASS	117	49	0.581196581196581	0.418803418803419	0.418803418803419
AVAG00006	40230	A	G	PASS	119	54	0.546218487394958	0.453781512605042	0.453781512605042
AVAG00006	40281	A	T	MQ	109	49	0.55045871559633	0.44954128440367	0.44954128440367
AVAG00006	40331	G	A	MQ	109	39	0.642201834862385	0.357798165137615	0.357798165137615
AVAG00006	40394	A	G	MQ;alleleBias	76	10	0.868421052631579	0.131578947368421	0.131578947368421
AVAG00006	40412	T	C	SC;MQ;strandBias;alleleBias	70	8	0.885714285714286	0.114285714285714	0.114285714285714
AVAG00006	40428	A	G	MQ;strandBias;alleleBias	66	7	0.893939393939394	0.106060606060606	0.106060606060606
AVAG00006	40486	G	C	MQ;alleleBias	93	21	0.774193548387097	0.225806451612903	0.225806451612903
AVAG00006	40502	C	T	MQ;alleleBias	101	25	0.752475247524752	0.247524752475248	0.247524752475248
AVAG00006	40539	C	T	MQ	95	25	0.736842105263158	0.263157894736842	0.263157894736842
AVAG00006	40572	T	G	MQ	89	25	0.719101123595506	0.280898876404494	0.280898876404494
AVAG00006	40594	A	C	MQ	96	27	0.71875	0.28125	0.28125
AVAG00006	40629	G	A	MQ	93	31	0.666666666666667	0.333333333333333	0.333333333333333
AVAG00006	40659	A	C	MQ	98	38	0.612244897959184	0.387755102040816	0.387755102040816
AVAG00006	40677	A	G	MQ	93	35	0.623655913978495	0.376344086021505	0.376344086021505
AVAG00006	40720	T	C	MQ	105	41	0.60952380952381	0.39047619047619	0.39047619047619
AVAG00006	40866	A	G	PASS	130	49	0.623076923076923	0.376923076923077	0.376923076923077
AVAG00006	40882	A	G	MQ	114	37	0.675438596491228	0.324561403508772	0.324561403508772
AVAG00006	40915	C	T	MQ	109	38	0.651376146788991	0.348623853211009	0.348623853211009
AVAG00006	40979	A	G	MQ	89	27	0.696629213483146	0.303370786516854	0.303370786516854
AVAG00006	41385	G	C	MQ;alleleBias	76	10	0.868421052631579	0.131578947368421	0.131578947368421
AVAG00006	41418	A	G	MQ;alleleBias	93	23	0.752688172043011	0.247311827956989	0.247311827956989
AVAG00006	41540	T	C	MQ;alleleBias	82	15	0.817073170731707	0.182926829268293	0.182926829268293
AVAG00006	42001	A	G	MQ	44	16	0.636363636363636	0.363636363636364	0.363636363636364
AVAG00006	42016	G	T	MQ	50	19	0.62	0.38	0.38
AVAG00006	42082	C	T	MQ	84	28	0.666666666666667	0.333333333333333	0.333333333333333
AVAG00006	42118	T	C	PASS	105	39	0.628571428571429	0.371428571428571	0.371428571428571
AVAG00006	42193	T	C	PASS	116	51	0.560344827586207	0.439655172413793	0.439655172413793
AVAG00006	42328	C	T	MQ	76	25	0.671052631578947	0.328947368421053	0.328947368421053
AVAG00006	42346	T	C	MQ;alleleBias	57	13	0.771929824561403	0.228070175438596	0.228070175438596
AVAG00006	42399	A	T	MQ;alleleBias	37	7	0.810810810810811	0.189189189189189	0.189189189189189
AVAG00006	42428	C	T	MQ	42	13	0.69047619047619	0.30952380952381	0.30952380952381
AVAG00006	42559	T	C	MQ	65	26	0.6	0.4	0.4
AVAG00006	42598	G	A	MQ	90	30	0.666666666666667	0.333333333333333	0.333333333333333
AVAG00006	42658	T	A	MQ	137	50	0.635036496350365	0.364963503649635	0.364963503649635
AVAG00006	42757	A	C	MQ	122	37	0.69672131147541	0.30327868852459	0.30327868852459
AVAG00006	42807	G	T	MQ	109	29	0.73394495412844	0.26605504587156	0.26605504587156
AVAG00006	42850	T	G	MQ;alleleBias	99	22	0.777777777777778	0.222222222222222	0.222222222222222
AVAG00006	42863	C	T	MQ;alleleBias	95	20	0.789473684210526	0.210526315789474	0.210526315789474
AVAG00006	42877	G	A	MQ;alleleBias	92	19	0.793478260869565	0.206521739130435	0.206521739130435
AVAG00006	42892	C	T	MQ;alleleBias	86	15	0.825581395348837	0.174418604651163	0.174418604651163
AVAG00006	42903	T	C	MQ;alleleBias	84	18	0.785714285714286	0.214285714285714	0.214285714285714
AVAG00006	43420	A	T	MQ	113	34	0.699115044247788	0.300884955752212	0.300884955752212
AVAG00006	43482	C	T	MQ	100	38	0.62	0.38	0.38
AVAG00006	43493	T	C	MQ	95	36	0.621052631578947	0.378947368421053	0.378947368421053
AVAG00006	43635	C	A	PASS	107	49	0.542056074766355	0.457943925233645	0.457943925233645
AVAG00006	43813	C	T	PASS	159	69	0.566037735849057	0.433962264150943	0.433962264150943
AVAG00006	43839	G	A	PASS	151	65	0.56953642384106	0.43046357615894	0.43046357615894
AVAG00006	43921	T	C	PASS	130	66	0.492307692307692	0.507692307692308	0.492307692307692
AVAG00006	43980	G	T	PASS	135	63	0.533333333333333	0.466666666666667	0.466666666666667
AVAG00006	44012	T	A	PASS	134	64	0.522388059701492	0.477611940298507	0.477611940298507
AVAG00006	44103	C	G	PASS	128	59	0.5390625	0.4609375	0.4609375
AVAG00006	44160	C	T	PASS	131	68	0.480916030534351	0.519083969465649	0.480916030534351
AVAG00006	44187	G	C	PASS	127	68	0.464566929133858	0.535433070866142	0.464566929133858
AVAG00006	44596	A	C	MQ	70	29	0.585714285714286	0.414285714285714	0.414285714285714
AVAG00006	44784	G	A	PASS	115	61	0.469565217391304	0.530434782608696	0.469565217391304
AVAG00006	44962	T	A	PASS	131	65	0.50381679389313	0.49618320610687	0.49618320610687
AVAG00006	45008	G	T	PASS	133	56	0.578947368421053	0.421052631578947	0.421052631578947
AVAG00006	45055	T	C	PASS	144	63	0.5625	0.4375	0.4375
AVAG00006	45082	T	C	PASS	149	62	0.583892617449664	0.416107382550336	0.416107382550336
AVAG00006	45135	A	G	PASS	152	58	0.618421052631579	0.381578947368421	0.381578947368421
AVAG00006	45737	A	G	MQ;alleleBias	112	21	0.8125	0.1875	0.1875
AVAG00006	45795	T	C	MQ;alleleBias	94	11	0.882978723404255	0.117021276595745	0.117021276595745
AVAG00006	45820	G	A	Q20;MQ;QD;alleleBias	88	8	0.909090909090909	0.0909090909090909	0.0909090909090909
AVAG00006	46253	T	A	MQ;strandBias;alleleBias	90	8	0.911111111111111	0.0888888888888889	0.0888888888888889
AVAG00006	46417	C	A	MQ	39	9	0.769230769230769	0.230769230769231	0.230769230769231
AVAG00006	46610	T	C	Q20;MQ;QD;alleleBias	64	7	0.890625	0.109375	0.109375
AVAG00006	47060	A	C	MQ	96	39	0.59375	0.40625	0.40625
AVAG00006	47136	A	G	PASS	149	59	0.604026845637584	0.395973154362416	0.395973154362416
AVAG00006	47277	C	G	PASS	130	47	0.638461538461538	0.361538461538462	0.361538461538462
AVAG00006	47474	G	C	MQ	108	37	0.657407407407407	0.342592592592593	0.342592592592593
AVAG00006	47526	A	G	MQ;alleleBias	102	23	0.774509803921569	0.225490196078431	0.225490196078431
AVAG00006	47538	T	A	MQ;alleleBias	96	21	0.78125	0.21875	0.21875
AVAG00006	47563	T	C	MQ;alleleBias	88	13	0.852272727272727	0.147727272727273	0.147727272727273
AVAG00006	47883	C	G	MQ;alleleBias	80	6	0.925	0.075	0.075
AVAG00006	48123	G	T	MQ;alleleBias	84	16	0.80952380952381	0.19047619047619	0.19047619047619
AVAG00006	48135	T	A	MQ;alleleBias	92	14	0.847826086956522	0.152173913043478	0.152173913043478
AVAG00006	48155	C	A	MQ;alleleBias	101	21	0.792079207920792	0.207920792079208	0.207920792079208
AVAG00006	48166	T	A	MQ;alleleBias	108	28	0.740740740740741	0.259259259259259	0.259259259259259
AVAG00006	48318	G	A	PASS	140	59	0.578571428571429	0.421428571428571	0.421428571428571
AVAG00006	48408	T	C	PASS	135	49	0.637037037037037	0.362962962962963	0.362962962962963
AVAG00006	48584	T	C	PASS	145	74	0.489655172413793	0.510344827586207	0.489655172413793
AVAG00006	48673	G	T	PASS	156	73	0.532051282051282	0.467948717948718	0.467948717948718
AVAG00006	48708	A	G	PASS	134	61	0.544776119402985	0.455223880597015	0.455223880597015
AVAG00006	48750	T	C	PASS	120	53	0.558333333333333	0.441666666666667	0.441666666666667
AVAG00006	48828	A	C	MQ	121	48	0.603305785123967	0.396694214876033	0.396694214876033
AVAG00006	48849	T	C	PASS	124	46	0.629032258064516	0.370967741935484	0.370967741935484
AVAG00006	48918	G	T	MQ;alleleBias	94	21	0.776595744680851	0.223404255319149	0.223404255319149
AVAG00006	48936	A	G	MQ;alleleBias	89	11	0.876404494382023	0.123595505617978	0.123595505617978
AVAG00006	48953	G	A	MQ;alleleBias	87	10	0.885057471264368	0.114942528735632	0.114942528735632
AVAG00006	49003	T	C	MQ;alleleBias	102	11	0.892156862745098	0.107843137254902	0.107843137254902
AVAG00006	49023	G	A	MQ;alleleBias	99	16	0.838383838383838	0.161616161616162	0.161616161616162
AVAG00006	49104	T	C	MQ	84	25	0.702380952380952	0.297619047619048	0.297619047619048
AVAG00006	49144	A	C	MQ	94	28	0.702127659574468	0.297872340425532	0.297872340425532
AVAG00006	49156	A	G	MQ	97	30	0.690721649484536	0.309278350515464	0.309278350515464
AVAG00006	49216	G	A	PASS	88	36	0.590909090909091	0.409090909090909	0.409090909090909
AVAG00006	49270	A	T	PASS	67	31	0.537313432835821	0.462686567164179	0.462686567164179
AVAG00006	49431	G	C	PASS	121	45	0.628099173553719	0.371900826446281	0.371900826446281
AVAG00006	49497	G	A	PASS	139	56	0.597122302158273	0.402877697841727	0.402877697841727
AVAG00006	49568	A	G	PASS	127	49	0.614173228346457	0.385826771653543	0.385826771653543
AVAG00006	49681	C	T	PASS	112	50	0.553571428571429	0.446428571428571	0.446428571428571
AVAG00006	49871	A	G	PASS	126	56	0.555555555555556	0.444444444444444	0.444444444444444
AVAG00006	49931	C	T	PASS	128	59	0.5390625	0.4609375	0.4609375
AVAG00006	50138	G	A	PASS	112	48	0.571428571428571	0.428571428571429	0.428571428571429
AVAG00006	50528	C	T	PASS	118	48	0.593220338983051	0.406779661016949	0.406779661016949
AVAG00006	50555	T	C	PASS	117	43	0.632478632478632	0.367521367521368	0.367521367521368
AVAG00006	50876	G	A	PASS	123	55	0.552845528455285	0.447154471544715	0.447154471544715
AVAG00006	51017	G	A	PASS	117	56	0.521367521367521	0.478632478632479	0.478632478632479
AVAG00006	51092	T	C	MQ	141	54	0.617021276595745	0.382978723404255	0.382978723404255
AVAG00006	51164	G	A	MQ	89	36	0.595505617977528	0.404494382022472	0.404494382022472
AVAG00006	51206	T	C	MQ	64	21	0.671875	0.328125	0.328125
AVAG00006	51769	C	T	MQ	54	20	0.62962962962963	0.37037037037037	0.37037037037037
AVAG00006	51884	G	A	PASS	121	52	0.570247933884298	0.429752066115702	0.429752066115702
AVAG00006	52031	A	G	PASS	122	51	0.581967213114754	0.418032786885246	0.418032786885246
AVAG00006	52049	G	A	PASS	131	49	0.625954198473282	0.374045801526718	0.374045801526718
AVAG00006	52084	A	G	PASS	124	52	0.580645161290323	0.419354838709677	0.419354838709677
AVAG00006	52226	G	C	PASS	126	59	0.531746031746032	0.468253968253968	0.468253968253968
AVAG00006	52379	G	A	PASS	104	58	0.442307692307692	0.557692307692308	0.442307692307692
AVAG00006	52493	G	A	PASS	114	48	0.578947368421053	0.421052631578947	0.421052631578947
AVAG00006	52550	A	G	PASS	119	57	0.521008403361345	0.478991596638655	0.478991596638655
AVAG00006	52604	T	G	MQ	122	52	0.573770491803279	0.426229508196721	0.426229508196721
AVAG00006	52627	C	T	PASS	125	55	0.56	0.44	0.44
AVAG00006	52650	A	T	PASS	137	61	0.554744525547445	0.445255474452555	0.445255474452555
AVAG00006	52704	G	A	MQ	124	52	0.580645161290323	0.419354838709677	0.419354838709677
AVAG00006	52760	A	T	MQ	80	35	0.5625	0.4375	0.4375
AVAG00006	52793	A	G	MQ	62	31	0.5	0.5	0.5
AVAG00006	52815	A	G	MQ	59	25	0.576271186440678	0.423728813559322	0.423728813559322
AVAG00006	52951	C	G	MQ	20	8	0.6	0.4	0.4
AVAG00006	53303	C	G	PASS	120	52	0.566666666666667	0.433333333333333	0.433333333333333
AVAG00006	53341	T	C	PASS	140	59	0.578571428571429	0.421428571428571	0.421428571428571
AVAG00006	53448	C	T	MQ	110	39	0.645454545454546	0.354545454545455	0.354545454545455
AVAG00006	53646	G	C	MQ	110	43	0.609090909090909	0.390909090909091	0.390909090909091
AVAG00006	53817	G	A	PASS	138	61	0.557971014492754	0.442028985507246	0.442028985507246
AVAG00006	53872	T	G	PASS	144	71	0.506944444444444	0.493055555555556	0.493055555555556
AVAG00006	53908	C	T	PASS	133	68	0.488721804511278	0.511278195488722	0.488721804511278
AVAG00006	53971	A	C	PASS	125	57	0.544	0.456	0.456
AVAG00006	54046	A	G	PASS	121	41	0.661157024793388	0.338842975206612	0.338842975206612
AVAG00006	54795	T	C	PASS	121	47	0.611570247933884	0.388429752066116	0.388429752066116
AVAG00006	54845	G	A	PASS	132	55	0.583333333333333	0.416666666666667	0.416666666666667
AVAG00006	54911	G	A	PASS	110	36	0.672727272727273	0.327272727272727	0.327272727272727
AVAG00006	54940	G	A	MQ	113	36	0.68141592920354	0.31858407079646	0.31858407079646
AVAG00006	54986	G	T	MQ	108	32	0.703703703703704	0.296296296296296	0.296296296296296
AVAG00006	55034	C	A	MQ;alleleBias	95	20	0.789473684210526	0.210526315789474	0.210526315789474
AVAG00006	55048	G	A	MQ;alleleBias	87	13	0.850574712643678	0.149425287356322	0.149425287356322
AVAG00006	55190	C	T	MQ	83	23	0.72289156626506	0.27710843373494	0.27710843373494
AVAG00006	55232	G	A	MQ;alleleBias	102	14	0.862745098039216	0.137254901960784	0.137254901960784
AVAG00006	55520	G	A	MQ;alleleBias	74	10	0.864864864864865	0.135135135135135	0.135135135135135
AVAG00006	55550	G	A	MQ;alleleBias	86	16	0.813953488372093	0.186046511627907	0.186046511627907
AVAG00006	55587	C	T	MQ	96	32	0.666666666666667	0.333333333333333	0.333333333333333
AVAG00006	55782	G	A	PASS	135	63	0.533333333333333	0.466666666666667	0.466666666666667
AVAG00006	55817	C	T	PASS	150	62	0.586666666666667	0.413333333333333	0.413333333333333
AVAG00006	55828	T	C	PASS	151	65	0.56953642384106	0.43046357615894	0.43046357615894
AVAG00006	55839	G	A	PASS	151	65	0.56953642384106	0.43046357615894	0.43046357615894
AVAG00006	55857	C	T	PASS	144	57	0.604166666666667	0.395833333333333	0.395833333333333
AVAG00006	56106	C	A	PASS	133	56	0.578947368421053	0.421052631578947	0.421052631578947
AVAG00006	56171	T	C	PASS	150	62	0.586666666666667	0.413333333333333	0.413333333333333
AVAG00006	56210	T	C	PASS	151	58	0.615894039735099	0.384105960264901	0.384105960264901
AVAG00006	56233	C	T	PASS	132	57	0.568181818181818	0.431818181818182	0.431818181818182
AVAG00006	56373	G	A	PASS	123	42	0.658536585365854	0.341463414634146	0.341463414634146
AVAG00006	56397	C	G	PASS	121	44	0.636363636363636	0.363636363636364	0.363636363636364
AVAG00006	56483	T	C	PASS	128	49	0.6171875	0.3828125	0.3828125
AVAG00006	56534	T	G	PASS	126	42	0.666666666666667	0.333333333333333	0.333333333333333
AVAG00006	56559	G	A	PASS	131	44	0.66412213740458	0.33587786259542	0.33587786259542
AVAG00006	56597	C	T	PASS	131	47	0.641221374045801	0.358778625954198	0.358778625954198
AVAG00006	56647	A	T	PASS	138	47	0.659420289855073	0.340579710144928	0.340579710144928
AVAG00006	56670	C	A	PASS	119	40	0.663865546218487	0.336134453781513	0.336134453781513
AVAG00006	56846	C	T	PASS	146	68	0.534246575342466	0.465753424657534	0.465753424657534
AVAG00006	57169	A	T	PASS	138	64	0.536231884057971	0.463768115942029	0.463768115942029
AVAG00006	57210	G	T	PASS	130	58	0.553846153846154	0.446153846153846	0.446153846153846
AVAG00006	57242	C	T	PASS	146	67	0.541095890410959	0.458904109589041	0.458904109589041
AVAG00006	57410	A	T	PASS	144	76	0.472222222222222	0.527777777777778	0.472222222222222
AVAG00006	57631	A	G	MQ	139	49	0.647482014388489	0.352517985611511	0.352517985611511
AVAG00006	57756	T	C	MQ;alleleBias	84	20	0.761904761904762	0.238095238095238	0.238095238095238
AVAG00006	57806	C	A	MQ	85	27	0.682352941176471	0.317647058823529	0.317647058823529
AVAG00006	57930	C	T	PASS	133	58	0.56390977443609	0.43609022556391	0.43609022556391
AVAG00006	57951	G	A	PASS	127	54	0.574803149606299	0.425196850393701	0.425196850393701
AVAG00006	58037	C	T	PASS	115	50	0.565217391304348	0.434782608695652	0.434782608695652
AVAG00006	58065	A	G	PASS	118	49	0.584745762711864	0.415254237288136	0.415254237288136
AVAG00006	58155	A	C	PASS	147	67	0.54421768707483	0.45578231292517	0.45578231292517
AVAG00006	58223	T	G	PASS	135	66	0.511111111111111	0.488888888888889	0.488888888888889
AVAG00006	58397	C	T	MQ	101	38	0.623762376237624	0.376237623762376	0.376237623762376
AVAG00006	58583	T	C	MQ	114	38	0.666666666666667	0.333333333333333	0.333333333333333
AVAG00006	58620	A	G	MQ	106	39	0.632075471698113	0.367924528301887	0.367924528301887
AVAG00006	58703	T	C	PASS	106	36	0.660377358490566	0.339622641509434	0.339622641509434
AVAG00006	58784	C	G	PASS	125	49	0.608	0.392	0.392
AVAG00006	58849	T	C	PASS	122	46	0.622950819672131	0.377049180327869	0.377049180327869
AVAG00006	58996	C	T	PASS	122	49	0.598360655737705	0.401639344262295	0.401639344262295
AVAG00006	59161	A	G	PASS	114	42	0.631578947368421	0.368421052631579	0.368421052631579
AVAG00006	59234	A	G	PASS	130	58	0.553846153846154	0.446153846153846	0.446153846153846
AVAG00006	59330	A	G	PASS	160	69	0.56875	0.43125	0.43125
AVAG00006	59641	A	G	PASS	116	55	0.525862068965517	0.474137931034483	0.474137931034483
AVAG00006	59659	A	G	PASS	110	53	0.518181818181818	0.481818181818182	0.481818181818182
AVAG00006	59708	G	C	PASS	119	54	0.546218487394958	0.453781512605042	0.453781512605042
AVAG00006	59764	C	T	PASS	116	52	0.551724137931034	0.448275862068966	0.448275862068966
AVAG00006	59776	A	G	PASS	126	53	0.579365079365079	0.420634920634921	0.420634920634921
AVAG00006	59825	T	G	PASS	136	48	0.647058823529412	0.352941176470588	0.352941176470588
AVAG00006	60031	C	T	MQ;alleleBias	87	22	0.747126436781609	0.252873563218391	0.252873563218391
AVAG00006	60057	G	A	MQ;strandBias;alleleBias	89	15	0.831460674157303	0.168539325842697	0.168539325842697
AVAG00006	60210	T	C	MQ;QD;alleleBias	98	11	0.887755102040816	0.112244897959184	0.112244897959184
AVAG00006	60989	C	G	MQ;alleleBias	83	18	0.783132530120482	0.216867469879518	0.216867469879518
AVAG00006	61029	G	A	MQ;alleleBias	84	13	0.845238095238095	0.154761904761905	0.154761904761905
AVAG00006	61052	A	G	MQ;alleleBias	86	14	0.837209302325581	0.162790697674419	0.162790697674419
AVAG00006	61119	A	G	MQ;alleleBias	75	15	0.8	0.2	0.2
AVAG00006	61156	T	C	MQ;alleleBias	77	14	0.818181818181818	0.181818181818182	0.181818181818182
AVAG00006	61220	G	A	MQ;alleleBias	71	9	0.873239436619718	0.126760563380282	0.126760563380282
AVAG00006	61278	G	A	MQ;alleleBias	81	17	0.790123456790123	0.209876543209877	0.209876543209877
AVAG00006	61376	C	T	MQ;alleleBias	89	12	0.865168539325843	0.134831460674157	0.134831460674157
AVAG00006	61463	C	A	MQ	105	36	0.657142857142857	0.342857142857143	0.342857142857143
AVAG00006	61562	C	T	PASS	132	50	0.621212121212121	0.378787878787879	0.378787878787879
AVAG00006	61712	T	C	PASS	137	71	0.481751824817518	0.518248175182482	0.481751824817518
AVAG00006	61960	G	A	PASS	130	60	0.538461538461538	0.461538461538462	0.461538461538462
AVAG00006	62163	C	G	PASS	96	51	0.46875	0.53125	0.46875
AVAG00006	62191	C	T	MQ	98	47	0.520408163265306	0.479591836734694	0.479591836734694
AVAG00006	62209	C	G	MQ	94	43	0.542553191489362	0.457446808510638	0.457446808510638
AVAG00006	62355	T	C	PASS	105	46	0.561904761904762	0.438095238095238	0.438095238095238
AVAG00006	62433	C	T	PASS	124	49	0.604838709677419	0.395161290322581	0.395161290322581
AVAG00006	62544	C	T	PASS	131	54	0.587786259541985	0.412213740458015	0.412213740458015
AVAG00006	62560	C	T	PASS	131	56	0.572519083969466	0.427480916030534	0.427480916030534
AVAG00006	62778	G	A	PASS	132	58	0.560606060606061	0.439393939393939	0.439393939393939
AVAG00006	62838	A	G	PASS	130	59	0.546153846153846	0.453846153846154	0.453846153846154
AVAG00006	62989	G	A	PASS	137	62	0.547445255474453	0.452554744525547	0.452554744525547
AVAG00006	63004	C	T	PASS	136	60	0.558823529411765	0.441176470588235	0.441176470588235
AVAG00006	63310	T	A	PASS	133	62	0.533834586466165	0.466165413533835	0.466165413533835
AVAG00006	63337	T	C	PASS	122	52	0.573770491803279	0.426229508196721	0.426229508196721
AVAG00006	63507	G	A	MQ	45	17	0.622222222222222	0.377777777777778	0.377777777777778
AVAG00006	63548	A	G	MQ	23	6	0.739130434782609	0.260869565217391	0.260869565217391
AVAG00006	63608	A	T	MQ	42	15	0.642857142857143	0.357142857142857	0.357142857142857
AVAG00006	63634	A	C	MQ	57	24	0.578947368421053	0.421052631578947	0.421052631578947
AVAG00006	64035	C	T	PASS	141	66	0.531914893617021	0.468085106382979	0.468085106382979
AVAG00006	64408	T	G	PASS	150	58	0.613333333333333	0.386666666666667	0.386666666666667
AVAG00006	64519	A	T	PASS	141	61	0.567375886524823	0.432624113475177	0.432624113475177
AVAG00006	64563	T	C	PASS	152	68	0.552631578947368	0.447368421052632	0.447368421052632
AVAG00006	64615	C	T	PASS	149	68	0.543624161073825	0.456375838926175	0.456375838926175
AVAG00006	64705	C	T	PASS	154	78	0.493506493506494	0.506493506493506	0.493506493506494
AVAG00006	64792	G	T	PASS	155	75	0.516129032258065	0.483870967741935	0.483870967741935
AVAG00006	65007	T	C	PASS	135	49	0.637037037037037	0.362962962962963	0.362962962962963
AVAG00006	65552	A	G	MQ	77	35	0.545454545454545	0.454545454545455	0.454545454545455
AVAG00006	65635	A	G	MQ	86	36	0.581395348837209	0.418604651162791	0.418604651162791
AVAG00006	66000	G	A	PASS	147	64	0.564625850340136	0.435374149659864	0.435374149659864
AVAG00006	66091	G	A	PASS	139	67	0.517985611510791	0.482014388489209	0.482014388489209
AVAG00006	66538	C	T	PASS	114	57	0.5	0.5	0.5
AVAG00006	66658	T	C	PASS	78	36	0.538461538461538	0.461538461538462	0.461538461538462
AVAG00006	66797	G	A	PASS	30	13	0.566666666666667	0.433333333333333	0.433333333333333
AVAG00006	67048	G	A	PASS	111	54	0.513513513513513	0.486486486486487	0.486486486486487
AVAG00006	67238	T	G	PASS	123	52	0.577235772357724	0.422764227642276	0.422764227642276
AVAG00006	67336	T	C	PASS	143	55	0.615384615384615	0.384615384615385	0.384615384615385
AVAG00006	67369	C	T	PASS	152	61	0.598684210526316	0.401315789473684	0.401315789473684
AVAG00006	67400	G	C	PASS	154	61	0.603896103896104	0.396103896103896	0.396103896103896
AVAG00006	67469	T	C	MQ	122	41	0.663934426229508	0.336065573770492	0.336065573770492
AVAG00006	67534	C	T	MQ;alleleBias	106	25	0.764150943396226	0.235849056603774	0.235849056603774
AVAG00006	67579	C	T	MQ;alleleBias	91	12	0.868131868131868	0.131868131868132	0.131868131868132
AVAG00006	68077	A	G	MQ	58	18	0.689655172413793	0.310344827586207	0.310344827586207
AVAG00006	68188	C	T	PASS	103	45	0.563106796116505	0.436893203883495	0.436893203883495
AVAG00006	68236	A	G	PASS	117	48	0.58974358974359	0.41025641025641	0.41025641025641
AVAG00006	68353	A	G	MQ	89	26	0.707865168539326	0.292134831460674	0.292134831460674
AVAG00006	68862	A	G	MQ;strandBias;alleleBias	76	9	0.881578947368421	0.118421052631579	0.118421052631579
AVAG00006	69273	T	C	PASS	118	48	0.593220338983051	0.406779661016949	0.406779661016949
AVAG00006	69364	A	T	PASS	104	44	0.576923076923077	0.423076923076923	0.423076923076923
AVAG00006	69397	T	C	PASS	120	50	0.583333333333333	0.416666666666667	0.416666666666667
AVAG00006	69516	A	C	PASS	122	55	0.549180327868853	0.450819672131148	0.450819672131148
AVAG00006	69804	C	T	PASS	156	62	0.602564102564103	0.397435897435897	0.397435897435897
AVAG00006	69855	A	G	PASS	132	51	0.613636363636364	0.386363636363636	0.386363636363636
AVAG00006	69899	G	A	PASS	122	57	0.532786885245902	0.467213114754098	0.467213114754098
AVAG00006	69921	G	A	PASS	118	51	0.567796610169492	0.432203389830508	0.432203389830508
AVAG00006	70007	T	C	PASS	68	36	0.470588235294118	0.529411764705882	0.470588235294118
AVAG00006	70025	T	A	PASS	73	45	0.383561643835616	0.616438356164384	0.383561643835616
AVAG00006	70061	T	G	MQ	85	38	0.552941176470588	0.447058823529412	0.447058823529412
AVAG00006	70157	G	A	alleleBias	81	12	0.851851851851852	0.148148148148148	0.148148148148148
AVAG00006	70274	T	A	PASS	124	41	0.669354838709677	0.330645161290323	0.330645161290323
AVAG00006	70311	G	A	PASS	120	37	0.691666666666667	0.308333333333333	0.308333333333333
AVAG00006	70392	T	A	MQ	86	31	0.63953488372093	0.36046511627907	0.36046511627907
AVAG00006	70409	A	G	MQ	86	28	0.674418604651163	0.325581395348837	0.325581395348837
AVAG00006	70482	T	C	MQ;alleleBias	82	12	0.853658536585366	0.146341463414634	0.146341463414634
AVAG00006	70495	A	C	MQ;alleleBias	79	13	0.835443037974684	0.164556962025316	0.164556962025316
AVAG00006	70632	T	A	MQ;alleleBias	82	9	0.890243902439024	0.109756097560976	0.109756097560976
AVAG00006	70647	G	A	MQ;alleleBias	83	11	0.867469879518072	0.132530120481928	0.132530120481928
AVAG00006	70758	C	T	MQ;alleleBias	88	17	0.806818181818182	0.193181818181818	0.193181818181818
AVAG00006	70788	T	C	MQ	110	37	0.663636363636364	0.336363636363636	0.336363636363636
AVAG00006	70880	C	T	MQ	126	43	0.658730158730159	0.341269841269841	0.341269841269841
AVAG00006	70899	T	C	MQ	118	33	0.720338983050847	0.279661016949153	0.279661016949153
AVAG00006	71074	G	A	MQ	109	48	0.559633027522936	0.440366972477064	0.440366972477064
AVAG00006	71133	T	A	MQ	102	34	0.666666666666667	0.333333333333333	0.333333333333333
AVAG00006	71182	T	C	MQ;alleleBias	85	18	0.788235294117647	0.211764705882353	0.211764705882353
AVAG00006	71205	C	T	MQ;alleleBias	82	15	0.817073170731707	0.182926829268293	0.182926829268293
AVAG00006	71227	A	C	MQ;alleleBias	75	13	0.826666666666667	0.173333333333333	0.173333333333333
AVAG00006	71268	T	C	MQ	84	22	0.738095238095238	0.261904761904762	0.261904761904762
AVAG00006	71449	T	G	PASS	108	54	0.5	0.5	0.5
AVAG00006	71557	C	G	PASS	130	63	0.515384615384615	0.484615384615385	0.484615384615385
AVAG00006	71718	G	A	PASS	143	61	0.573426573426573	0.426573426573427	0.426573426573427
AVAG00006	71946	C	T	MQ	49	23	0.530612244897959	0.469387755102041	0.469387755102041
AVAG00006	72280	G	T	MQ	50	17	0.66	0.34	0.34
AVAG00006	72336	T	C	MQ	91	37	0.593406593406593	0.406593406593407	0.406593406593407
AVAG00006	72406	T	A	PASS	114	58	0.491228070175439	0.508771929824561	0.491228070175439
AVAG00006	72493	A	T	PASS	122	61	0.5	0.5	0.5
AVAG00006	72517	T	C	PASS	125	62	0.504	0.496	0.496
AVAG00006	72631	T	C	PASS	106	48	0.547169811320755	0.452830188679245	0.452830188679245
AVAG00006	72736	T	C	MQ	124	48	0.612903225806452	0.387096774193548	0.387096774193548
AVAG00006	72784	C	T	PASS	114	47	0.587719298245614	0.412280701754386	0.412280701754386
AVAG00006	72820	C	T	PASS	123	55	0.552845528455285	0.447154471544715	0.447154471544715
AVAG00006	72833	G	A	PASS	131	62	0.526717557251908	0.473282442748092	0.473282442748092
AVAG00006	73033	A	C	PASS	149	69	0.536912751677852	0.463087248322148	0.463087248322148
AVAG00006	73053	C	A	PASS	149	61	0.590604026845638	0.409395973154362	0.409395973154362
AVAG00006	73258	T	G	PASS	119	61	0.487394957983193	0.512605042016807	0.487394957983193
AVAG00006	73271	C	T	PASS	119	59	0.504201680672269	0.495798319327731	0.495798319327731
AVAG00006	73456	G	A	PASS	123	56	0.544715447154472	0.455284552845528	0.455284552845528
AVAG00006	73490	C	A	PASS	111	52	0.531531531531532	0.468468468468468	0.468468468468468
AVAG00006	73591	G	T	PASS	124	67	0.459677419354839	0.540322580645161	0.459677419354839
AVAG00006	73713	G	T	PASS	130	59	0.546153846153846	0.453846153846154	0.453846153846154
AVAG00006	73894	T	C	PASS	140	71	0.492857142857143	0.507142857142857	0.492857142857143
AVAG00006	74038	A	C	PASS	118	57	0.516949152542373	0.483050847457627	0.483050847457627
AVAG00006	74104	A	T	PASS	129	59	0.542635658914729	0.457364341085271	0.457364341085271
AVAG00006	74215	A	G	PASS	135	55	0.592592592592593	0.407407407407407	0.407407407407407
AVAG00006	74662	G	A	PASS	123	62	0.495934959349593	0.504065040650406	0.495934959349593
AVAG00006	74692	C	T	MQ	126	55	0.563492063492063	0.436507936507937	0.436507936507937
AVAG00006	74713	T	C	MQ	128	49	0.6171875	0.3828125	0.3828125
AVAG00006	75054	G	A	MQ;alleleBias	74	8	0.891891891891892	0.108108108108108	0.108108108108108
AVAG00006	75111	A	G	MQ	90	28	0.688888888888889	0.311111111111111	0.311111111111111
AVAG00006	75147	A	C	MQ	88	29	0.670454545454545	0.329545454545455	0.329545454545455
AVAG00006	75188	T	C	MQ	91	34	0.626373626373626	0.373626373626374	0.373626373626374
AVAG00006	75203	T	C	MQ	100	42	0.58	0.42	0.42
AVAG00006	75257	T	C	PASS	119	56	0.529411764705882	0.470588235294118	0.470588235294118
AVAG00006	75287	C	T	PASS	126	59	0.531746031746032	0.468253968253968	0.468253968253968
AVAG00006	75327	G	A	PASS	129	62	0.51937984496124	0.48062015503876	0.48062015503876
AVAG00006	75419	C	T	PASS	125	58	0.536	0.464	0.464
AVAG00006	75504	C	A	PASS	120	55	0.541666666666667	0.458333333333333	0.458333333333333
AVAG00006	75557	C	T	PASS	142	59	0.584507042253521	0.415492957746479	0.415492957746479
AVAG00006	75603	G	T	PASS	147	66	0.551020408163265	0.448979591836735	0.448979591836735
AVAG00006	75614	G	A	PASS	148	70	0.527027027027027	0.472972972972973	0.472972972972973
AVAG00006	75788	C	T	MQ	78	39	0.5	0.5	0.5
AVAG00006	78278	T	C	PASS	128	44	0.65625	0.34375	0.34375
AVAG00006	78297	A	G	PASS	124	43	0.653225806451613	0.346774193548387	0.346774193548387
AVAG00006	78526	T	C	PASS	111	49	0.558558558558559	0.441441441441441	0.441441441441441
AVAG00006	78604	C	T	PASS	131	58	0.557251908396947	0.442748091603053	0.442748091603053
AVAG00006	78734	G	A	PASS	123	34	0.723577235772358	0.276422764227642	0.276422764227642
AVAG00006	78901	C	T	MQ;alleleBias	88	13	0.852272727272727	0.147727272727273	0.147727272727273
AVAG00006	78916	T	C	MQ;alleleBias	90	15	0.833333333333333	0.166666666666667	0.166666666666667
AVAG00006	78930	G	A	MQ;alleleBias	81	17	0.790123456790123	0.209876543209877	0.209876543209877
AVAG00006	78968	A	G	MQ;alleleBias	93	17	0.817204301075269	0.182795698924731	0.182795698924731
AVAG00006	78989	A	T	MQ;alleleBias	95	19	0.8	0.2	0.2
AVAG00006	79052	C	T	MQ;alleleBias	90	11	0.877777777777778	0.122222222222222	0.122222222222222
AVAG00006	79161	A	G	MQ;alleleBias	86	10	0.883720930232558	0.116279069767442	0.116279069767442
AVAG00006	80114	T	C	MQ;alleleBias	80	18	0.775	0.225	0.225
AVAG00006	80205	A	C	MQ;alleleBias	82	15	0.817073170731707	0.182926829268293	0.182926829268293
AVAG00006	80250	C	T	MQ;alleleBias	101	21	0.792079207920792	0.207920792079208	0.207920792079208
AVAG00006	80376	C	T	MQ;strandBias;alleleBias	59	8	0.864406779661017	0.135593220338983	0.135593220338983
AVAG00006	80604	G	A	MQ	110	34	0.690909090909091	0.309090909090909	0.309090909090909
AVAG00006	80662	C	T	MQ	101	38	0.623762376237624	0.376237623762376	0.376237623762376
AVAG00006	80717	A	G	MQ	106	38	0.641509433962264	0.358490566037736	0.358490566037736
AVAG00006	80805	C	T	MQ	126	49	0.611111111111111	0.388888888888889	0.388888888888889
AVAG00006	80820	G	A	PASS	121	53	0.56198347107438	0.43801652892562	0.43801652892562
AVAG00006	80928	G	A	PASS	120	47	0.608333333333333	0.391666666666667	0.391666666666667
AVAG00006	80962	T	C	PASS	122	51	0.581967213114754	0.418032786885246	0.418032786885246
AVAG00006	81042	C	T	PASS	129	60	0.534883720930233	0.465116279069767	0.465116279069767
AVAG00006	81183	C	T	PASS	142	72	0.492957746478873	0.507042253521127	0.492957746478873
AVAG00006	81354	T	G	PASS	118	47	0.601694915254237	0.398305084745763	0.398305084745763
AVAG00006	81469	G	A	PASS	121	45	0.628099173553719	0.371900826446281	0.371900826446281
AVAG00006	81494	C	T	MQ	119	47	0.605042016806723	0.394957983193277	0.394957983193277
AVAG00006	81509	T	A	MQ	124	47	0.620967741935484	0.379032258064516	0.379032258064516
AVAG00006	81620	C	T	MQ	106	33	0.688679245283019	0.311320754716981	0.311320754716981
AVAG00006	81733	C	A	MQ	120	45	0.625	0.375	0.375
AVAG00006	81865	T	C	PASS	139	56	0.597122302158273	0.402877697841727	0.402877697841727
AVAG00006	82139	A	G	PASS	114	53	0.535087719298246	0.464912280701754	0.464912280701754
AVAG00006	82182	G	T	PASS	114	57	0.5	0.5	0.5
AVAG00006	82202	G	A	PASS	109	48	0.559633027522936	0.440366972477064	0.440366972477064
AVAG00006	82309	G	T	MQ;alleleBias	68	14	0.794117647058823	0.205882352941176	0.205882352941176
AVAG00006	82332	A	C	MQ;alleleBias	68	12	0.823529411764706	0.176470588235294	0.176470588235294
AVAG00006	82363	T	A	MQ;alleleBias	74	11	0.851351351351351	0.148648648648649	0.148648648648649
AVAG00006	82375	G	T	MQ;alleleBias	72	8	0.888888888888889	0.111111111111111	0.111111111111111
AVAG00006	82910	T	A	MQ	106	39	0.632075471698113	0.367924528301887	0.367924528301887
AVAG00006	82961	T	C	PASS	116	47	0.594827586206897	0.405172413793103	0.405172413793103
AVAG00006	83013	A	G	PASS	108	50	0.537037037037037	0.462962962962963	0.462962962962963
AVAG00006	83318	C	T	PASS	128	54	0.578125	0.421875	0.421875
AVAG00006	83405	T	C	MQ	146	47	0.678082191780822	0.321917808219178	0.321917808219178
AVAG00006	83418	T	C	MQ	136	44	0.676470588235294	0.323529411764706	0.323529411764706
AVAG00006	83481	C	T	MQ;alleleBias	79	9	0.886075949367089	0.113924050632911	0.113924050632911
AVAG00006	83881	G	A	MQ;alleleBias	77	7	0.909090909090909	0.0909090909090909	0.0909090909090909
AVAG00006	83933	A	G	MQ;alleleBias	98	19	0.806122448979592	0.193877551020408	0.193877551020408
AVAG00006	83955	T	A	MQ;alleleBias	102	20	0.803921568627451	0.196078431372549	0.196078431372549
AVAG00006	84031	C	A	MQ;alleleBias	103	16	0.844660194174757	0.155339805825243	0.155339805825243
AVAG00006	84663	G	A	MQ	88	28	0.681818181818182	0.318181818181818	0.318181818181818
AVAG00006	84677	G	A	MQ	96	31	0.677083333333333	0.322916666666667	0.322916666666667
AVAG00006	84710	C	T	MQ	121	38	0.685950413223141	0.31404958677686	0.31404958677686
AVAG00006	84911	T	C	MQ	109	29	0.73394495412844	0.26605504587156	0.26605504587156
AVAG00006	84974	T	G	MQ;alleleBias	84	17	0.797619047619048	0.202380952380952	0.202380952380952
AVAG00006	85405	A	G	Q20;MQ;QD;alleleBias	87	11	0.873563218390805	0.126436781609195	0.126436781609195
AVAG00006	85453	G	A	MQ;alleleBias	83	16	0.807228915662651	0.192771084337349	0.192771084337349
AVAG00006	85486	T	C	MQ;QD;alleleBias	93	12	0.870967741935484	0.129032258064516	0.129032258064516
AVAG00006	85773	T	A	MQ	38	10	0.736842105263158	0.263157894736842	0.263157894736842
AVAG00006	85899	G	A	MQ;alleleBias	56	9	0.839285714285714	0.160714285714286	0.160714285714286
AVAG00006	85911	C	G	MQ;alleleBias	50	9	0.82	0.18	0.18
AVAG00006	85950	T	C	MQ	61	18	0.704918032786885	0.295081967213115	0.295081967213115
AVAG00006	85983	C	G	MQ	64	19	0.703125	0.296875	0.296875
AVAG00006	86101	G	A	MQ;alleleBias	50	10	0.8	0.2	0.2
AVAG00006	86141	T	C	MQ;alleleBias	50	10	0.8	0.2	0.2
AVAG00006	86312	A	G	PASS	84	40	0.523809523809524	0.476190476190476	0.476190476190476
AVAG00006	86323	A	G	MQ	73	35	0.520547945205479	0.479452054794521	0.479452054794521
AVAG00006	86412	T	C	PASS	102	48	0.529411764705882	0.470588235294118	0.470588235294118
AVAG00006	86628	A	G	PASS	111	42	0.621621621621622	0.378378378378378	0.378378378378378
AVAG00006	86650	A	C	PASS	127	59	0.535433070866142	0.464566929133858	0.464566929133858
AVAG00006	86662	C	T	PASS	127	62	0.511811023622047	0.488188976377953	0.488188976377953
AVAG00006	86801	G	A	PASS	149	71	0.523489932885906	0.476510067114094	0.476510067114094
AVAG00006	86821	T	C	PASS	153	66	0.568627450980392	0.431372549019608	0.431372549019608
AVAG00006	86966	T	G	PASS	126	49	0.611111111111111	0.388888888888889	0.388888888888889
AVAG00006	87080	A	G	PASS	123	40	0.67479674796748	0.32520325203252	0.32520325203252
AVAG00006	87163	A	G	PASS	136	48	0.647058823529412	0.352941176470588	0.352941176470588
AVAG00006	87305	A	T	MQ;QD;alleleBias	90	9	0.9	0.1	0.1
AVAG00006	87467	A	C	MQ;alleleBias	93	16	0.827956989247312	0.172043010752688	0.172043010752688
AVAG00006	87744	G	A	MQ	125	60	0.52	0.48	0.48
AVAG00006	87802	T	C	MQ	97	37	0.618556701030928	0.381443298969072	0.381443298969072
AVAG00006	87851	A	T	MQ	88	30	0.659090909090909	0.340909090909091	0.340909090909091
AVAG00006	87950	A	C	MQ	49	14	0.714285714285714	0.285714285714286	0.285714285714286
AVAG00006	88202	C	A	PASS	122	54	0.557377049180328	0.442622950819672	0.442622950819672
AVAG00006	88282	T	C	PASS	122	42	0.655737704918033	0.344262295081967	0.344262295081967
AVAG00006	88307	C	T	PASS	123	47	0.617886178861789	0.382113821138211	0.382113821138211
AVAG00006	88400	G	A	PASS	133	62	0.533834586466165	0.466165413533835	0.466165413533835
AVAG00006	88504	T	G	PASS	147	70	0.523809523809524	0.476190476190476	0.476190476190476
AVAG00006	88638	G	A	PASS	116	53	0.543103448275862	0.456896551724138	0.456896551724138
AVAG00006	88794	C	T	PASS	111	52	0.531531531531532	0.468468468468468	0.468468468468468
AVAG00006	88830	T	G	PASS	97	45	0.536082474226804	0.463917525773196	0.463917525773196
AVAG00006	88844	G	A	PASS	92	41	0.554347826086957	0.445652173913043	0.445652173913043
AVAG00006	88906	T	C	PASS	102	44	0.568627450980392	0.431372549019608	0.431372549019608
AVAG00006	88983	G	A	PASS	63	25	0.603174603174603	0.396825396825397	0.396825396825397
AVAG00006	89046	T	C	MQ	90	34	0.622222222222222	0.377777777777778	0.377777777777778
AVAG00006	89131	A	C	PASS	116	48	0.586206896551724	0.413793103448276	0.413793103448276
AVAG00006	89157	A	G	PASS	121	48	0.603305785123967	0.396694214876033	0.396694214876033
AVAG00006	89178	T	C	PASS	125	51	0.592	0.408	0.408
AVAG00006	89521	C	T	MQ	80	23	0.7125	0.2875	0.2875
AVAG00006	89547	T	C	MQ	86	29	0.662790697674419	0.337209302325581	0.337209302325581
AVAG00006	89724	C	A	PASS	97	65	0.329896907216495	0.670103092783505	0.329896907216495
AVAG00006	89878	C	T	PASS	114	54	0.526315789473684	0.473684210526316	0.473684210526316
AVAG00006	90042	G	T	PASS	95	31	0.673684210526316	0.326315789473684	0.326315789473684
AVAG00006	90061	A	G	PASS	108	35	0.675925925925926	0.324074074074074	0.324074074074074
AVAG00006	90157	G	C	MQ	133	62	0.533834586466165	0.466165413533835	0.466165413533835
AVAG00006	90277	T	C	PASS	182	91	0.5	0.5	0.5
AVAG00006	90535	G	A	PASS	143	67	0.531468531468531	0.468531468531469	0.468531468531469
AVAG00006	90670	G	T	PASS	141	64	0.546099290780142	0.453900709219858	0.453900709219858
AVAG00006	90736	A	G	PASS	123	52	0.577235772357724	0.422764227642276	0.422764227642276
AVAG00006	90829	A	G	MQ	92	39	0.576086956521739	0.423913043478261	0.423913043478261
AVAG00006	90841	G	A	MQ	95	40	0.578947368421053	0.421052631578947	0.421052631578947
AVAG00006	91045	C	A	MQ	105	39	0.628571428571429	0.371428571428571	0.371428571428571
AVAG00006	91066	T	C	MQ	103	33	0.679611650485437	0.320388349514563	0.320388349514563
AVAG00006	91177	A	G	MQ	111	32	0.711711711711712	0.288288288288288	0.288288288288288
AVAG00006	91196	G	A	MQ	119	37	0.689075630252101	0.310924369747899	0.310924369747899
AVAG00006	91321	C	T	MQ	102	46	0.549019607843137	0.450980392156863	0.450980392156863
AVAG00006	91374	C	T	MQ	100	39	0.61	0.39	0.39
AVAG00006	91405	G	A	MQ	99	34	0.656565656565657	0.343434343434343	0.343434343434343
AVAG00006	91521	G	A	MQ	103	39	0.621359223300971	0.378640776699029	0.378640776699029
AVAG00006	91598	G	A	MQ	132	61	0.537878787878788	0.462121212121212	0.462121212121212
AVAG00006	91636	T	C	MQ	112	53	0.526785714285714	0.473214285714286	0.473214285714286
AVAG00006	91772	T	A	MQ;alleleBias	89	13	0.853932584269663	0.146067415730337	0.146067415730337
AVAG00006	91822	T	C	MQ;alleleBias	83	11	0.867469879518072	0.132530120481928	0.132530120481928
AVAG00006	91848	T	C	MQ;alleleBias	89	11	0.876404494382023	0.123595505617978	0.123595505617978
AVAG00006	92722	G	A	MQ	106	29	0.726415094339623	0.273584905660377	0.273584905660377
AVAG00006	92816	A	C	MQ	133	58	0.56390977443609	0.43609022556391	0.43609022556391
AVAG00006	92890	A	G	PASS	112	55	0.508928571428571	0.491071428571429	0.491071428571429
AVAG00006	92938	A	G	PASS	115	50	0.565217391304348	0.434782608695652	0.434782608695652
AVAG00006	92958	T	C	PASS	117	53	0.547008547008547	0.452991452991453	0.452991452991453
AVAG00006	92986	C	G	PASS	135	54	0.6	0.4	0.4
AVAG00006	92998	G	A	PASS	132	57	0.568181818181818	0.431818181818182	0.431818181818182
AVAG00006	93012	T	C	PASS	125	52	0.584	0.416	0.416
AVAG00006	93104	T	C	PASS	119	55	0.53781512605042	0.46218487394958	0.46218487394958
AVAG00006	93261	C	G	PASS	127	59	0.535433070866142	0.464566929133858	0.464566929133858
AVAG00006	93567	C	T	PASS	125	51	0.592	0.408	0.408
AVAG00006	93590	T	C	PASS	126	46	0.634920634920635	0.365079365079365	0.365079365079365
AVAG00006	93725	C	T	PASS	121	53	0.56198347107438	0.43801652892562	0.43801652892562
AVAG00006	93779	C	T	PASS	130	60	0.538461538461538	0.461538461538462	0.461538461538462
AVAG00006	93828	A	T	PASS	122	59	0.516393442622951	0.483606557377049	0.483606557377049
AVAG00006	93878	G	A	PASS	116	52	0.551724137931034	0.448275862068966	0.448275862068966
AVAG00006	93962	G	A	PASS	139	59	0.575539568345324	0.424460431654676	0.424460431654676
AVAG00006	94092	G	T	MQ	103	28	0.728155339805825	0.271844660194175	0.271844660194175
AVAG00006	94128	T	C	MQ;alleleBias	85	7	0.917647058823529	0.0823529411764706	0.0823529411764706
AVAG00006	94154	G	T	MQ;QD;alleleBias	77	8	0.896103896103896	0.103896103896104	0.103896103896104
AVAG00006	94193	T	C	MQ;alleleBias	87	15	0.827586206896552	0.172413793103448	0.172413793103448
AVAG00006	94398	C	T	MQ	92	24	0.739130434782609	0.260869565217391	0.260869565217391
AVAG00006	94473	C	T	MQ;alleleBias	89	21	0.764044943820225	0.235955056179775	0.235955056179775
AVAG00006	94506	A	G	MQ;alleleBias	84	11	0.869047619047619	0.130952380952381	0.130952380952381
AVAG00006	94602	C	A	MQ;alleleBias	66	11	0.833333333333333	0.166666666666667	0.166666666666667
AVAG00006	95340	G	T	MQ	56	18	0.678571428571429	0.321428571428571	0.321428571428571
AVAG00006	95530	T	A	MQ	95	35	0.631578947368421	0.368421052631579	0.368421052631579
AVAG00006	95594	A	G	MQ	98	40	0.591836734693878	0.408163265306122	0.408163265306122
AVAG00006	95645	T	A	MQ	66	23	0.651515151515151	0.348484848484849	0.348484848484849
AVAG00006	95656	T	C	MQ	58	18	0.689655172413793	0.310344827586207	0.310344827586207
AVAG00006	95676	T	C	MQ;alleleBias	43	9	0.790697674418605	0.209302325581395	0.209302325581395
AVAG00006	95895	A	G	MQ;alleleBias	56	8	0.857142857142857	0.142857142857143	0.142857142857143
AVAG00006	95990	T	C	PASS	110	37	0.663636363636364	0.336363636363636	0.336363636363636
AVAG00006	96040	T	A	MQ	119	43	0.638655462184874	0.361344537815126	0.361344537815126
AVAG00006	96089	G	A	PASS	119	51	0.571428571428571	0.428571428571429	0.428571428571429
AVAG00006	96171	C	T	PASS	148	62	0.581081081081081	0.418918918918919	0.418918918918919
AVAG00006	96200	G	T	PASS	149	61	0.590604026845638	0.409395973154362	0.409395973154362
AVAG00006	96238	G	C	PASS	142	55	0.612676056338028	0.387323943661972	0.387323943661972
AVAG00006	96390	A	C	PASS	86	31	0.63953488372093	0.36046511627907	0.36046511627907
AVAG00006	96441	T	G	PASS	79	32	0.594936708860759	0.405063291139241	0.405063291139241
AVAG00006	96470	C	G	PASS	66	31	0.53030303030303	0.46969696969697	0.46969696969697
AVAG00006	96632	T	C	PASS	114	51	0.552631578947368	0.447368421052632	0.447368421052632
AVAG00006	96643	A	G	PASS	114	52	0.543859649122807	0.456140350877193	0.456140350877193
AVAG00006	96749	A	G	PASS	124	47	0.620967741935484	0.379032258064516	0.379032258064516
AVAG00006	96778	A	T	MQ	109	40	0.63302752293578	0.36697247706422	0.36697247706422
AVAG00006	96838	C	T	MQ;alleleBias	93	24	0.741935483870968	0.258064516129032	0.258064516129032
AVAG00006	96903	G	C	MQ;alleleBias	98	20	0.795918367346939	0.204081632653061	0.204081632653061
AVAG00006	96923	A	G	MQ;alleleBias	90	17	0.811111111111111	0.188888888888889	0.188888888888889
AVAG00006	97423	T	C	PASS	132	65	0.507575757575758	0.492424242424242	0.492424242424242
AVAG00006	97642	C	T	PASS	139	66	0.525179856115108	0.474820143884892	0.474820143884892
AVAG00006	97871	A	G	PASS	120	50	0.583333333333333	0.416666666666667	0.416666666666667
AVAG00006	97940	A	G	PASS	122	51	0.581967213114754	0.418032786885246	0.418032786885246
AVAG00006	98177	G	A	MQ;alleleBias	90	12	0.866666666666667	0.133333333333333	0.133333333333333
AVAG00006	98315	A	G	MQ;alleleBias	67	8	0.880597014925373	0.119402985074627	0.119402985074627
AVAG00006	98485	T	A	MQ	68	17	0.75	0.25	0.25
AVAG00006	98625	G	A	PASS	120	45	0.625	0.375	0.375
AVAG00006	98716	G	A	PASS	142	50	0.647887323943662	0.352112676056338	0.352112676056338
AVAG00006	98792	C	T	MQ	105	30	0.714285714285714	0.285714285714286	0.285714285714286
AVAG00006	98839	A	G	MQ	110	38	0.654545454545455	0.345454545454545	0.345454545454545
AVAG00006	98914	G	T	MQ	113	36	0.68141592920354	0.31858407079646	0.31858407079646
AVAG00006	98957	A	G	MQ	85	30	0.647058823529412	0.352941176470588	0.352941176470588
AVAG00006	99630	T	C	MQ;alleleBias	38	7	0.815789473684211	0.184210526315789	0.184210526315789
AVAG00006	99807	T	C	MQ	95	33	0.652631578947368	0.347368421052632	0.347368421052632
AVAG00006	99834	A	G	MQ	99	38	0.616161616161616	0.383838383838384	0.383838383838384
AVAG00006	99859	A	G	PASS	112	49	0.5625	0.4375	0.4375
AVAG00006	100038	C	T	PASS	158	88	0.443037974683544	0.556962025316456	0.443037974683544
AVAG00006	100063	T	C	PASS	148	80	0.459459459459459	0.540540540540541	0.459459459459459
AVAG00006	100271	G	A	PASS	154	76	0.506493506493506	0.493506493506494	0.493506493506494
AVAG00006	101153	C	G	MQ	99	38	0.616161616161616	0.383838383838384	0.383838383838384
AVAG00006	101183	A	G	PASS	112	47	0.580357142857143	0.419642857142857	0.419642857142857
AVAG00006	101309	A	G	PASS	120	58	0.516666666666667	0.483333333333333	0.483333333333333
AVAG00006	101409	C	T	PASS	110	46	0.581818181818182	0.418181818181818	0.418181818181818
AVAG00006	101563	A	T	PASS	116	46	0.603448275862069	0.396551724137931	0.396551724137931
AVAG00006	101693	A	G	PASS	99	46	0.535353535353535	0.464646464646465	0.464646464646465
AVAG00006	101782	C	T	PASS	91	34	0.626373626373626	0.373626373626374	0.373626373626374
AVAG00006	101918	T	C	PASS	109	39	0.642201834862385	0.357798165137615	0.357798165137615
AVAG00006	101954	T	A	PASS	99	37	0.626262626262626	0.373737373737374	0.373737373737374
AVAG00006	101996	G	A	PASS	118	39	0.669491525423729	0.330508474576271	0.330508474576271
AVAG00006	102066	A	G	PASS	120	46	0.616666666666667	0.383333333333333	0.383333333333333
AVAG00006	102254	G	A	PASS	155	75	0.516129032258065	0.483870967741935	0.483870967741935
AVAG00006	102348	T	G	MQ	113	36	0.68141592920354	0.31858407079646	0.31858407079646
AVAG00006	102364	G	A	MQ	118	35	0.703389830508475	0.296610169491525	0.296610169491525
AVAG00006	102375	C	G	MQ	115	36	0.68695652173913	0.31304347826087	0.31304347826087
AVAG00006	102418	T	C	MQ	122	39	0.680327868852459	0.319672131147541	0.319672131147541
AVAG00006	102467	G	T	MQ;alleleBias	107	25	0.766355140186916	0.233644859813084	0.233644859813084
AVAG00006	102500	C	T	MQ	96	30	0.6875	0.3125	0.3125
AVAG00006	102533	C	T	MQ	98	32	0.673469387755102	0.326530612244898	0.326530612244898
AVAG00006	102570	A	G	PASS	123	41	0.666666666666667	0.333333333333333	0.333333333333333
AVAG00006	102609	T	A	PASS	145	43	0.703448275862069	0.296551724137931	0.296551724137931
AVAG00006	102886	C	T	PASS	114	46	0.596491228070175	0.403508771929825	0.403508771929825
AVAG00006	102986	A	T	PASS	112	51	0.544642857142857	0.455357142857143	0.455357142857143
AVAG00006	103156	G	A	PASS	128	56	0.5625	0.4375	0.4375
AVAG00006	103245	A	G	PASS	129	55	0.573643410852713	0.426356589147287	0.426356589147287
AVAG00006	103302	A	G	PASS	119	40	0.663865546218487	0.336134453781513	0.336134453781513
AVAG00006	103320	G	A	PASS	132	46	0.651515151515151	0.348484848484849	0.348484848484849
AVAG00006	103488	C	T	MQ;alleleBias	87	21	0.758620689655172	0.241379310344828	0.241379310344828
AVAG00006	103500	A	C	MQ;alleleBias	83	17	0.795180722891566	0.204819277108434	0.204819277108434
AVAG00006	103791	T	C	MQ	106	39	0.632075471698113	0.367924528301887	0.367924528301887
AVAG00006	103896	C	T	PASS	132	60	0.545454545454545	0.454545454545455	0.454545454545455
AVAG00006	103919	A	G	PASS	132	61	0.537878787878788	0.462121212121212	0.462121212121212
AVAG00006	103932	T	C	PASS	123	57	0.536585365853659	0.463414634146341	0.463414634146341
AVAG00006	103975	A	G	PASS	124	58	0.532258064516129	0.467741935483871	0.467741935483871
AVAG00006	104014	A	G	PASS	126	59	0.531746031746032	0.468253968253968	0.468253968253968
AVAG00006	104076	T	C	PASS	115	56	0.51304347826087	0.48695652173913	0.48695652173913
AVAG00006	104181	A	G	PASS	101	46	0.544554455445545	0.455445544554455	0.455445544554455
AVAG00006	104499	A	T	PASS	121	61	0.495867768595041	0.504132231404959	0.495867768595041
AVAG00006	104804	T	C	PASS	151	79	0.47682119205298	0.52317880794702	0.47682119205298
AVAG00006	104984	C	T	PASS	141	71	0.49645390070922	0.50354609929078	0.49645390070922
AVAG00006	105048	A	C	PASS	125	53	0.576	0.424	0.424
AVAG00006	105148	T	A	PASS	130	63	0.515384615384615	0.484615384615385	0.484615384615385
AVAG00006	105162	C	G	PASS	145	68	0.531034482758621	0.468965517241379	0.468965517241379
AVAG00006	105198	T	A	PASS	145	66	0.544827586206897	0.455172413793103	0.455172413793103
AVAG00006	105399	G	A	PASS	137	45	0.671532846715328	0.328467153284672	0.328467153284672
AVAG00006	105449	T	A	PASS	122	38	0.688524590163934	0.311475409836066	0.311475409836066
AVAG00006	105566	C	T	MQ;alleleBias	111	24	0.783783783783784	0.216216216216216	0.216216216216216
AVAG00006	105579	A	G	MQ;alleleBias	108	22	0.796296296296296	0.203703703703704	0.203703703703704
AVAG00006	105679	A	C	PASS	105	29	0.723809523809524	0.276190476190476	0.276190476190476
AVAG00006	105956	G	C	PASS	118	47	0.601694915254237	0.398305084745763	0.398305084745763
AVAG00006	106008	A	G	MQ;alleleBias	108	28	0.740740740740741	0.259259259259259	0.259259259259259
AVAG00006	106316	T	A	MQ;alleleBias	77	13	0.831168831168831	0.168831168831169	0.168831168831169
AVAG00006	106334	G	A	MQ;alleleBias	81	15	0.814814814814815	0.185185185185185	0.185185185185185
AVAG00006	106661	T	C	PASS	122	64	0.475409836065574	0.524590163934426	0.475409836065574
AVAG00006	106808	C	T	MQ	71	34	0.52112676056338	0.47887323943662	0.47887323943662
AVAG00006	106992	T	C	MQ	67	29	0.567164179104478	0.432835820895522	0.432835820895522
AVAG00006	107227	A	G	PASS	148	77	0.47972972972973	0.52027027027027	0.47972972972973
AVAG00006	107285	T	A	PASS	155	72	0.535483870967742	0.464516129032258	0.464516129032258
AVAG00006	107370	G	A	PASS	154	72	0.532467532467532	0.467532467532468	0.467532467532468
AVAG00006	107554	C	G	PASS	123	45	0.634146341463415	0.365853658536585	0.365853658536585
AVAG00006	107568	C	T	PASS	125	43	0.656	0.344	0.344
AVAG00006	107637	G	T	MQ	98	33	0.663265306122449	0.336734693877551	0.336734693877551
AVAG00006	107671	C	A	MQ;alleleBias	97	17	0.824742268041237	0.175257731958763	0.175257731958763
AVAG00006	107834	A	C	MQ;alleleBias	100	22	0.78	0.22	0.22
AVAG00006	108135	C	A	PASS	134	57	0.574626865671642	0.425373134328358	0.425373134328358
AVAG00006	108160	A	C	PASS	115	49	0.573913043478261	0.426086956521739	0.426086956521739
AVAG00006	108455	G	A	PASS	133	62	0.533834586466165	0.466165413533835	0.466165413533835
AVAG00006	108485	A	T	PASS	145	66	0.544827586206897	0.455172413793103	0.455172413793103
AVAG00006	108590	G	T	PASS	134	67	0.5	0.5	0.5
AVAG00006	108758	C	T	PASS	95	41	0.568421052631579	0.431578947368421	0.431578947368421
AVAG00006	108798	C	T	PASS	99	40	0.595959595959596	0.404040404040404	0.404040404040404
AVAG00006	108984	G	T	PASS	117	62	0.47008547008547	0.52991452991453	0.47008547008547
AVAG00006	109237	G	A	MQ	94	36	0.617021276595745	0.382978723404255	0.382978723404255
AVAG00006	109251	G	A	MQ	90	34	0.622222222222222	0.377777777777778	0.377777777777778
AVAG00006	109546	A	C	MQ	121	54	0.553719008264463	0.446280991735537	0.446280991735537
AVAG00006	109826	C	T	PASS	95	44	0.536842105263158	0.463157894736842	0.463157894736842
AVAG00006	109955	A	G	PASS	120	50	0.583333333333333	0.416666666666667	0.416666666666667
AVAG00006	110284	A	T	PASS	113	44	0.610619469026549	0.389380530973451	0.389380530973451
AVAG00006	110310	C	T	PASS	131	49	0.625954198473282	0.374045801526718	0.374045801526718
AVAG00006	110387	A	G	PASS	144	56	0.611111111111111	0.388888888888889	0.388888888888889
AVAG00006	110600	A	C	MQ	109	41	0.623853211009174	0.376146788990826	0.376146788990826
AVAG00006	110640	A	G	MQ	106	39	0.632075471698113	0.367924528301887	0.367924528301887
AVAG00006	110670	G	T	MQ	99	35	0.646464646464647	0.353535353535354	0.353535353535354
AVAG00006	111020	T	G	MQ;alleleBias	80	17	0.7875	0.2125	0.2125
AVAG00006	111040	A	G	MQ;alleleBias	81	15	0.814814814814815	0.185185185185185	0.185185185185185
AVAG00006	111573	A	G	MQ;alleleBias	69	7	0.898550724637681	0.101449275362319	0.101449275362319
AVAG00006	111611	A	G	MQ;alleleBias	64	7	0.890625	0.109375	0.109375
AVAG00006	111748	C	A	MQ;alleleBias	101	24	0.762376237623762	0.237623762376238	0.237623762376238
AVAG00006	111791	T	G	MQ;alleleBias	100	26	0.74	0.26	0.26
AVAG00006	111853	T	A	MQ;alleleBias	100	26	0.74	0.26	0.26
AVAG00006	111871	C	T	MQ;alleleBias	101	26	0.742574257425743	0.257425742574257	0.257425742574257
AVAG00006	112063	C	T	MQ;alleleBias	99	20	0.797979797979798	0.202020202020202	0.202020202020202
AVAG00006	112179	G	T	MQ;alleleBias	81	20	0.753086419753086	0.246913580246914	0.246913580246914
AVAG00006	112278	C	T	PASS	131	55	0.580152671755725	0.419847328244275	0.419847328244275
AVAG00006	112464	A	T	PASS	125	56	0.552	0.448	0.448
AVAG00006	112577	T	C	PASS	118	50	0.576271186440678	0.423728813559322	0.423728813559322
AVAG00006	112618	A	G	MQ	111	45	0.594594594594595	0.405405405405405	0.405405405405405
AVAG00006	112623	T	A	MQ	108	39	0.638888888888889	0.361111111111111	0.361111111111111
AVAG00006	112658	T	C	MQ	87	34	0.609195402298851	0.390804597701149	0.390804597701149
AVAG00006	112670	C	T	MQ	91	33	0.637362637362637	0.362637362637363	0.362637362637363
AVAG00006	112805	G	A	MQ;alleleBias	89	17	0.808988764044944	0.191011235955056	0.191011235955056
AVAG00006	112895	T	C	MQ;alleleBias	83	19	0.771084337349398	0.228915662650602	0.228915662650602
AVAG00006	112984	C	A	MQ	118	50	0.576271186440678	0.423728813559322	0.423728813559322
AVAG00006	113088	A	G	PASS	124	48	0.612903225806452	0.387096774193548	0.387096774193548
AVAG00006	113103	C	T	PASS	126	47	0.626984126984127	0.373015873015873	0.373015873015873
AVAG00006	113118	T	C	PASS	123	46	0.626016260162602	0.373983739837398	0.373983739837398
AVAG00006	113154	C	T	PASS	121	45	0.628099173553719	0.371900826446281	0.371900826446281
AVAG00006	113172	A	T	PASS	114	47	0.587719298245614	0.412280701754386	0.412280701754386
AVAG00006	113217	C	T	PASS	117	45	0.615384615384615	0.384615384615385	0.384615384615385
AVAG00006	113295	G	A	PASS	140	66	0.528571428571429	0.471428571428571	0.471428571428571
AVAG00006	113421	G	T	PASS	116	57	0.508620689655172	0.491379310344828	0.491379310344828
AVAG00006	113583	T	C	PASS	115	56	0.51304347826087	0.48695652173913	0.48695652173913
AVAG00006	113749	A	T	PASS	120	63	0.475	0.525	0.475
AVAG00006	113770	A	G	PASS	126	62	0.507936507936508	0.492063492063492	0.492063492063492
AVAG00006	113819	G	A	PASS	131	62	0.526717557251908	0.473282442748092	0.473282442748092
AVAG00006	113896	T	C	PASS	116	53	0.543103448275862	0.456896551724138	0.456896551724138
AVAG00006	113951	C	T	PASS	138	61	0.557971014492754	0.442028985507246	0.442028985507246
AVAG00006	114121	T	C	PASS	141	72	0.48936170212766	0.51063829787234	0.48936170212766
AVAG00006	114166	T	G	PASS	153	68	0.555555555555556	0.444444444444444	0.444444444444444
AVAG00006	114199	A	G	PASS	134	57	0.574626865671642	0.425373134328358	0.425373134328358
AVAG00006	114316	G	A	MQ	107	37	0.654205607476635	0.345794392523364	0.345794392523364
AVAG00006	114395	C	T	MQ;alleleBias	89	8	0.910112359550562	0.0898876404494382	0.0898876404494382
AVAG00006	114506	G	C	PASS	120	41	0.658333333333333	0.341666666666667	0.341666666666667
AVAG00006	114594	T	C	PASS	134	61	0.544776119402985	0.455223880597015	0.455223880597015
AVAG00006	114633	G	A	PASS	130	63	0.515384615384615	0.484615384615385	0.484615384615385
AVAG00006	114951	A	G	PASS	123	56	0.544715447154472	0.455284552845528	0.455284552845528
AVAG00006	115065	C	T	MQ	104	28	0.730769230769231	0.269230769230769	0.269230769230769
AVAG00006	115210	A	G	PASS	103	35	0.660194174757282	0.339805825242718	0.339805825242718
AVAG00006	115225	G	A	PASS	109	36	0.669724770642202	0.330275229357798	0.330275229357798
AVAG00006	115354	A	T	PASS	117	51	0.564102564102564	0.435897435897436	0.435897435897436
AVAG00006	115461	C	A	PASS	121	59	0.512396694214876	0.487603305785124	0.487603305785124
AVAG00006	115549	T	A	PASS	125	55	0.56	0.44	0.44
AVAG00006	115579	T	C	SC	124	57	0.540322580645161	0.459677419354839	0.459677419354839
AVAG00006	115661	C	T	MQ	85	29	0.658823529411765	0.341176470588235	0.341176470588235
AVAG00006	115700	C	T	MQ	94	26	0.723404255319149	0.276595744680851	0.276595744680851
AVAG00006	115721	C	T	MQ	88	25	0.715909090909091	0.284090909090909	0.284090909090909
AVAG00006	115846	T	C	MQ;alleleBias	65	11	0.830769230769231	0.169230769230769	0.169230769230769
AVAG00006	115859	T	C	MQ;alleleBias	68	11	0.838235294117647	0.161764705882353	0.161764705882353
AVAG00006	115911	A	C	MQ;alleleBias	92	19	0.793478260869565	0.206521739130435	0.206521739130435
AVAG00006	115961	G	A	MQ;alleleBias	96	15	0.84375	0.15625	0.15625
AVAG00006	116012	C	T	MQ;alleleBias	81	9	0.888888888888889	0.111111111111111	0.111111111111111
AVAG00006	116272	C	T	PASS	103	36	0.650485436893204	0.349514563106796	0.349514563106796
AVAG00006	116356	C	T	PASS	95	37	0.610526315789474	0.389473684210526	0.389473684210526
AVAG00006	116450	G	A	MQ	49	12	0.755102040816326	0.244897959183673	0.244897959183673
AVAG00006	116485	T	C	MQ;alleleBias	60	11	0.816666666666667	0.183333333333333	0.183333333333333
AVAG00006	116574	C	T	MQ;alleleBias	74	8	0.891891891891892	0.108108108108108	0.108108108108108
AVAG00006	117105	C	A	MQ	96	26	0.729166666666667	0.270833333333333	0.270833333333333
AVAG00006	117160	G	A	MQ;alleleBias	91	13	0.857142857142857	0.142857142857143	0.142857142857143
AVAG00006	118119	A	G	MQ;alleleBias	64	9	0.859375	0.140625	0.140625
AVAG00006	118131	T	C	MQ;alleleBias	77	15	0.805194805194805	0.194805194805195	0.194805194805195
AVAG00006	118239	T	C	MQ;alleleBias	69	12	0.826086956521739	0.173913043478261	0.173913043478261
AVAG00006	118254	C	T	MQ;alleleBias	67	14	0.791044776119403	0.208955223880597	0.208955223880597
AVAG00006	118303	A	G	MQ;alleleBias	71	14	0.802816901408451	0.197183098591549	0.197183098591549
AVAG00006	118751	T	G	MQ;alleleBias	87	12	0.862068965517241	0.137931034482759	0.137931034482759
AVAG00006	118819	T	C	Q20;MQ;QD;alleleBias	90	10	0.888888888888889	0.111111111111111	0.111111111111111
AVAG00006	118978	T	G	MQ;alleleBias	81	10	0.876543209876543	0.123456790123457	0.123456790123457
AVAG00006	119003	G	A	MQ;alleleBias	84	9	0.892857142857143	0.107142857142857	0.107142857142857
AVAG00006	119137	G	A	MQ;alleleBias	81	7	0.91358024691358	0.0864197530864197	0.0864197530864197
AVAG00006	119149	T	C	MQ;alleleBias	85	7	0.917647058823529	0.0823529411764706	0.0823529411764706
AVAG00006	119551	C	T	MQ	93	30	0.67741935483871	0.32258064516129	0.32258064516129
AVAG00006	119614	A	G	MQ	109	43	0.605504587155963	0.394495412844037	0.394495412844037
AVAG00006	119635	T	C	MQ	112	45	0.598214285714286	0.401785714285714	0.401785714285714
AVAG00006	119744	T	C	PASS	136	57	0.580882352941177	0.419117647058824	0.419117647058824
AVAG00006	119938	T	C	MQ	111	32	0.711711711711712	0.288288288288288	0.288288288288288
AVAG00006	120037	T	A	MQ;alleleBias	59	8	0.864406779661017	0.135593220338983	0.135593220338983
AVAG00006	120103	T	C	MQ;alleleBias	69	13	0.811594202898551	0.188405797101449	0.188405797101449
AVAG00006	120126	A	G	MQ	84	25	0.702380952380952	0.297619047619048	0.297619047619048
AVAG00006	120151	C	T	MQ	83	24	0.710843373493976	0.289156626506024	0.289156626506024
AVAG00006	120191	T	C	MQ	107	34	0.682242990654206	0.317757009345794	0.317757009345794
AVAG00006	120259	C	T	MQ	123	42	0.658536585365854	0.341463414634146	0.341463414634146
AVAG00006	120300	C	T	PASS	134	56	0.582089552238806	0.417910447761194	0.417910447761194
AVAG00006	120365	G	T	PASS	133	50	0.62406015037594	0.37593984962406	0.37593984962406
AVAG00006	120378	C	T	PASS	143	53	0.629370629370629	0.370629370629371	0.370629370629371
AVAG00006	120423	A	G	PASS	137	56	0.591240875912409	0.408759124087591	0.408759124087591
AVAG00006	120466	G	A	PASS	121	54	0.553719008264463	0.446280991735537	0.446280991735537
AVAG00006	120588	T	C	PASS	134	60	0.552238805970149	0.447761194029851	0.447761194029851
AVAG00006	120705	T	A	MQ	113	42	0.628318584070796	0.371681415929204	0.371681415929204
AVAG00006	120854	C	T	PASS	100	38	0.62	0.38	0.38
AVAG00006	120915	A	G	MQ;alleleBias	86	21	0.755813953488372	0.244186046511628	0.244186046511628
AVAG00006	121096	T	C	MQ;alleleBias	112	22	0.803571428571429	0.196428571428571	0.196428571428571
AVAG00006	121125	G	A	MQ;alleleBias	100	14	0.86	0.14	0.14
AVAG00006	121253	T	C	MQ;alleleBias	86	7	0.918604651162791	0.0813953488372093	0.0813953488372093
AVAG00006	121265	C	T	MQ;alleleBias	79	7	0.911392405063291	0.0886075949367089	0.0886075949367089
AVAG00006	121293	C	T	MQ;alleleBias	72	6	0.916666666666667	0.0833333333333333	0.0833333333333333
AVAG00006	121306	G	T	MQ;alleleBias	70	6	0.914285714285714	0.0857142857142857	0.0857142857142857
AVAG00006	121484	A	G	PASS	127	40	0.68503937007874	0.31496062992126	0.31496062992126
AVAG00006	121683	C	A	PASS	133	47	0.646616541353383	0.353383458646617	0.353383458646617
AVAG00006	121708	G	A	MQ	120	43	0.641666666666667	0.358333333333333	0.358333333333333
AVAG00006	121742	A	G	MQ	118	43	0.635593220338983	0.364406779661017	0.364406779661017
AVAG00006	121797	A	T	MQ	103	34	0.669902912621359	0.330097087378641	0.330097087378641
AVAG00006	121851	G	A	MQ;alleleBias	77	14	0.818181818181818	0.181818181818182	0.181818181818182
AVAG00006	122588	T	C	strandBias;alleleBias	82	9	0.890243902439024	0.109756097560976	0.109756097560976
AVAG00006	122641	C	T	alleleBias	110	22	0.8	0.2	0.2
AVAG00006	122680	T	C	MQ;alleleBias	93	20	0.78494623655914	0.21505376344086	0.21505376344086
AVAG00006	122814	G	A	MQ;alleleBias	75	13	0.826666666666667	0.173333333333333	0.173333333333333
AVAG00006	122846	A	C	MQ;QD;alleleBias	65	7	0.892307692307692	0.107692307692308	0.107692307692308
AVAG00006	123080	G	A	MQ	103	29	0.718446601941748	0.281553398058252	0.281553398058252
AVAG00006	123096	T	A	MQ	104	33	0.682692307692308	0.317307692307692	0.317307692307692
AVAG00006	123128	C	A	MQ	99	35	0.646464646464647	0.353535353535354	0.353535353535354
AVAG00006	123173	A	T	PASS	125	48	0.616	0.384	0.384
AVAG00006	123255	G	C	PASS	128	55	0.5703125	0.4296875	0.4296875
AVAG00006	123349	C	T	MQ;alleleBias	94	22	0.765957446808511	0.234042553191489	0.234042553191489
AVAG00006	123385	C	T	MQ	79	20	0.746835443037975	0.253164556962025	0.253164556962025
AVAG00006	123405	T	C	MQ;alleleBias	61	12	0.80327868852459	0.19672131147541	0.19672131147541
AVAG00006	123930	A	C	MQ;alleleBias	125	30	0.76	0.24	0.24
AVAG00006	123961	A	G	MQ;alleleBias	124	30	0.758064516129032	0.241935483870968	0.241935483870968
AVAG00006	123981	T	C	MQ;alleleBias	127	29	0.771653543307087	0.228346456692913	0.228346456692913
AVAG00006	123996	G	A	MQ;alleleBias	131	32	0.755725190839695	0.244274809160305	0.244274809160305
AVAG00006	124027	G	A	MQ;alleleBias	127	33	0.740157480314961	0.259842519685039	0.259842519685039
AVAG00006	124058	C	T	MQ;alleleBias	137	33	0.759124087591241	0.240875912408759	0.240875912408759
AVAG00006	124133	G	T	MQ;alleleBias	90	11	0.877777777777778	0.122222222222222	0.122222222222222
AVAG00006	124451	G	C	MQ;alleleBias	76	16	0.789473684210526	0.210526315789474	0.210526315789474
AVAG00006	124495	T	C	MQ;alleleBias	70	12	0.828571428571429	0.171428571428571	0.171428571428571
AVAG00006	124511	A	C	MQ;alleleBias	77	16	0.792207792207792	0.207792207792208	0.207792207792208
AVAG00006	124685	C	T	MQ;alleleBias	78	16	0.794871794871795	0.205128205128205	0.205128205128205
AVAG00006	124715	C	T	MQ	98	30	0.693877551020408	0.306122448979592	0.306122448979592
AVAG00006	124795	C	T	MQ	120	42	0.65	0.35	0.35
AVAG00006	124919	T	C	PASS	139	50	0.640287769784173	0.359712230215827	0.359712230215827
AVAG00006	125025	C	T	PASS	127	55	0.566929133858268	0.433070866141732	0.433070866141732
AVAG00006	125114	T	A	PASS	124	52	0.580645161290323	0.419354838709677	0.419354838709677
AVAG00006	125364	G	A	MQ	107	47	0.560747663551402	0.439252336448598	0.439252336448598
AVAG00006	125396	C	A	MQ	92	35	0.619565217391304	0.380434782608696	0.380434782608696
AVAG00006	125511	C	A	MQ;alleleBias	90	12	0.866666666666667	0.133333333333333	0.133333333333333
AVAG00006	125653	A	G	MQ;alleleBias	86	15	0.825581395348837	0.174418604651163	0.174418604651163
AVAG00006	125671	G	A	MQ;alleleBias	88	17	0.806818181818182	0.193181818181818	0.193181818181818
AVAG00006	125694	C	A	MQ;alleleBias	99	24	0.757575757575758	0.242424242424242	0.242424242424242
AVAG00006	125835	T	C	PASS	123	55	0.552845528455285	0.447154471544715	0.447154471544715
AVAG00006	125884	T	C	PASS	138	65	0.528985507246377	0.471014492753623	0.471014492753623
AVAG00006	125900	A	G	PASS	152	75	0.506578947368421	0.493421052631579	0.493421052631579
AVAG00006	125982	G	A	PASS	140	64	0.542857142857143	0.457142857142857	0.457142857142857
AVAG00006	126011	T	A	PASS	124	53	0.57258064516129	0.42741935483871	0.42741935483871
AVAG00006	126052	C	A	PASS	147	64	0.564625850340136	0.435374149659864	0.435374149659864
AVAG00006	126356	G	A	MQ	131	47	0.641221374045801	0.358778625954198	0.358778625954198
AVAG00006	126439	A	C	MQ	115	34	0.704347826086957	0.295652173913043	0.295652173913043
AVAG00006	126709	C	T	MQ	96	43	0.552083333333333	0.447916666666667	0.447916666666667
AVAG00006	126734	G	C	MQ	105	44	0.580952380952381	0.419047619047619	0.419047619047619
AVAG00006	126768	T	G	MQ	128	48	0.625	0.375	0.375
AVAG00006	126801	G	C	PASS	120	49	0.591666666666667	0.408333333333333	0.408333333333333
AVAG00006	126832	A	G	MQ	110	38	0.654545454545455	0.345454545454545	0.345454545454545
AVAG00006	127137	G	A	MQ;alleleBias	79	14	0.822784810126582	0.177215189873418	0.177215189873418
AVAG00006	127330	C	T	MQ;alleleBias	61	12	0.80327868852459	0.19672131147541	0.19672131147541
AVAG00006	127900	T	G	MQ	92	28	0.695652173913043	0.304347826086957	0.304347826086957
AVAG00006	127914	A	G	MQ;alleleBias	94	22	0.765957446808511	0.234042553191489	0.234042553191489
AVAG00006	128064	T	C	MQ;alleleBias	100	19	0.81	0.19	0.19
AVAG00006	128215	A	G	MQ;alleleBias	102	24	0.764705882352941	0.235294117647059	0.235294117647059
AVAG00006	128231	A	G	MQ;alleleBias	93	19	0.795698924731183	0.204301075268817	0.204301075268817
AVAG00006	128246	T	C	MQ;alleleBias	95	22	0.768421052631579	0.231578947368421	0.231578947368421
AVAG00006	128257	C	G	MQ;alleleBias	98	24	0.755102040816326	0.244897959183673	0.244897959183673
AVAG00006	128274	T	C	MQ	106	33	0.688679245283019	0.311320754716981	0.311320754716981
AVAG00006	128504	G	A	PASS	137	64	0.532846715328467	0.467153284671533	0.467153284671533
AVAG00006	128620	G	T	PASS	132	58	0.560606060606061	0.439393939393939	0.439393939393939
AVAG00006	128668	A	C	PASS	144	71	0.506944444444444	0.493055555555556	0.493055555555556
AVAG00006	128744	A	G	PASS	142	61	0.570422535211268	0.429577464788732	0.429577464788732
AVAG00006	128893	C	T	PASS	125	45	0.64	0.36	0.36
AVAG00006	128952	T	A	PASS	114	47	0.587719298245614	0.412280701754386	0.412280701754386
AVAG00006	129007	C	T	PASS	110	43	0.609090909090909	0.390909090909091	0.390909090909091
AVAG00006	129151	C	T	MQ	116	44	0.620689655172414	0.379310344827586	0.379310344827586
AVAG00006	129210	T	C	MQ	90	32	0.644444444444444	0.355555555555556	0.355555555555556
AVAG00006	129305	T	C	SC;MQ	44	14	0.681818181818182	0.318181818181818	0.318181818181818
AVAG00006	129813	A	G	MQ	37	14	0.621621621621622	0.378378378378378	0.378378378378378
AVAG00006	129853	G	T	MQ	54	23	0.574074074074074	0.425925925925926	0.425925925925926
AVAG00006	129905	C	T	MQ	89	42	0.528089887640449	0.471910112359551	0.471910112359551
AVAG00006	129917	A	T	MQ	102	52	0.490196078431373	0.509803921568627	0.490196078431373
AVAG00006	129956	A	G	PASS	125	61	0.512	0.488	0.488
AVAG00006	130256	T	C	MQ	43	20	0.534883720930233	0.465116279069767	0.465116279069767
AVAG00006	130442	T	C	MQ	59	25	0.576271186440678	0.423728813559322	0.423728813559322
AVAG00006	130481	C	T	MQ	78	34	0.564102564102564	0.435897435897436	0.435897435897436
AVAG00006	130618	G	C	PASS	126	57	0.547619047619048	0.452380952380952	0.452380952380952
AVAG00006	130686	T	C	PASS	121	48	0.603305785123967	0.396694214876033	0.396694214876033
AVAG00006	130832	C	T	MQ	91	32	0.648351648351648	0.351648351648352	0.351648351648352
AVAG00006	130880	A	G	MQ;alleleBias	93	24	0.741935483870968	0.258064516129032	0.258064516129032
AVAG00006	131251	A	G	PASS	122	50	0.590163934426229	0.409836065573771	0.409836065573771
AVAG00006	131264	C	T	PASS	126	51	0.595238095238095	0.404761904761905	0.404761904761905
AVAG00006	131551	A	G	PASS	100	42	0.58	0.42	0.42
AVAG00006	131595	T	A	MQ	83	27	0.674698795180723	0.325301204819277	0.325301204819277
AVAG00006	131698	C	T	MQ	76	27	0.644736842105263	0.355263157894737	0.355263157894737
AVAG00006	131999	T	G	MQ	52	14	0.730769230769231	0.269230769230769	0.269230769230769
AVAG00006	132207	C	T	MQ	74	22	0.702702702702703	0.297297297297297	0.297297297297297
AVAG00006	132227	G	A	MQ	76	28	0.631578947368421	0.368421052631579	0.368421052631579
AVAG00006	132264	A	G	MQ	78	34	0.564102564102564	0.435897435897436	0.435897435897436
AVAG00006	132304	T	G	PASS	81	40	0.506172839506173	0.493827160493827	0.493827160493827
AVAG00006	132562	C	A	PASS	118	51	0.567796610169492	0.432203389830508	0.432203389830508
AVAG00006	132573	G	C	PASS	115	46	0.6	0.4	0.4
AVAG00006	132610	A	T	MQ	111	34	0.693693693693694	0.306306306306306	0.306306306306306
AVAG00006	133100	G	A	MQ;alleleBias	86	18	0.790697674418605	0.209302325581395	0.209302325581395
AVAG00006	133139	A	G	MQ;alleleBias	79	15	0.810126582278481	0.189873417721519	0.189873417721519
AVAG00006	133284	G	A	MQ	130	56	0.569230769230769	0.430769230769231	0.430769230769231
AVAG00006	133471	T	A	PASS	135	63	0.533333333333333	0.466666666666667	0.466666666666667
AVAG00006	133657	G	A	PASS	118	47	0.601694915254237	0.398305084745763	0.398305084745763
AVAG00006	133693	C	T	MQ	112	45	0.598214285714286	0.401785714285714	0.401785714285714
AVAG00006	133744	C	G	MQ	98	29	0.704081632653061	0.295918367346939	0.295918367346939
AVAG00006	133795	C	T	MQ;alleleBias	100	26	0.74	0.26	0.26
AVAG00006	133813	G	A	MQ;alleleBias	100	26	0.74	0.26	0.26
AVAG00006	133852	G	A	MQ	111	45	0.594594594594595	0.405405405405405	0.405405405405405
AVAG00006	133876	T	C	PASS	127	54	0.574803149606299	0.425196850393701	0.425196850393701
AVAG00006	133955	C	A	PASS	129	58	0.550387596899225	0.449612403100775	0.449612403100775
AVAG00006	134061	C	T	PASS	119	40	0.663865546218487	0.336134453781513	0.336134453781513
AVAG00006	134115	C	G	MQ	120	40	0.666666666666667	0.333333333333333	0.333333333333333
AVAG00006	134137	A	T	MQ	119	41	0.65546218487395	0.34453781512605	0.34453781512605
AVAG00006	134224	C	G	MQ;alleleBias	85	10	0.882352941176471	0.117647058823529	0.117647058823529
AVAG00006	135308	G	A	MQ	83	24	0.710843373493976	0.289156626506024	0.289156626506024
AVAG00006	135490	C	A	PASS	109	44	0.596330275229358	0.403669724770642	0.403669724770642
AVAG00006	135694	G	A	PASS	130	59	0.546153846153846	0.453846153846154	0.453846153846154
AVAG00006	135777	A	G	PASS	125	56	0.552	0.448	0.448
AVAG00006	135879	A	G	PASS	161	77	0.521739130434783	0.478260869565217	0.478260869565217
AVAG00006	135911	C	T	PASS	156	74	0.525641025641026	0.474358974358974	0.474358974358974
AVAG00006	136088	G	A	PASS	131	60	0.541984732824427	0.458015267175573	0.458015267175573
AVAG00006	136203	T	C	PASS	105	47	0.552380952380952	0.447619047619048	0.447619047619048
AVAG00006	136350	A	G	PASS	131	55	0.580152671755725	0.419847328244275	0.419847328244275
AVAG00006	136521	G	A	MQ	57	20	0.649122807017544	0.350877192982456	0.350877192982456
AVAG00006	136545	A	T	MQ;alleleBias	46	10	0.782608695652174	0.217391304347826	0.217391304347826
AVAG00006	137055	T	C	MQ	43	13	0.697674418604651	0.302325581395349	0.302325581395349
AVAG00006	137068	T	C	MQ	49	14	0.714285714285714	0.285714285714286	0.285714285714286
AVAG00006	137127	C	A	SC;MQ	75	24	0.68	0.32	0.32
AVAG00006	137483	T	C	PASS	124	40	0.67741935483871	0.32258064516129	0.32258064516129
AVAG00006	137684	T	A	SC	33	14	0.575757575757576	0.424242424242424	0.424242424242424
AVAG00006	137719	A	C	PASS	51	22	0.568627450980392	0.431372549019608	0.431372549019608
AVAG00006	137808	T	C	PASS	50	23	0.54	0.46	0.46
AVAG00006	137839	C	G	PASS	55	26	0.527272727272727	0.472727272727273	0.472727272727273
AVAG00006	138064	G	A	MQ	49	27	0.448979591836735	0.551020408163265	0.448979591836735
AVAG00006	138098	A	C	MQ	76	42	0.447368421052632	0.552631578947368	0.447368421052632
AVAG00006	138402	A	G	PASS	116	47	0.594827586206897	0.405172413793103	0.405172413793103
AVAG00006	138450	C	T	PASS	117	54	0.538461538461538	0.461538461538462	0.461538461538462
AVAG00006	138612	C	T	PASS	132	67	0.492424242424242	0.507575757575758	0.492424242424242
AVAG00006	138762	A	G	PASS	141	62	0.560283687943262	0.439716312056738	0.439716312056738
AVAG00006	138788	A	G	MQ	148	59	0.601351351351351	0.398648648648649	0.398648648648649
AVAG00006	138863	A	C	MQ	122	35	0.713114754098361	0.286885245901639	0.286885245901639
AVAG00006	139235	T	C	PASS	109	55	0.495412844036697	0.504587155963303	0.495412844036697
AVAG00006	139443	G	T	MQ;alleleBias	74	10	0.864864864864865	0.135135135135135	0.135135135135135
AVAG00006	139679	T	C	MQ	124	56	0.548387096774194	0.451612903225806	0.451612903225806
AVAG00006	139721	C	T	PASS	127	57	0.551181102362205	0.448818897637795	0.448818897637795
AVAG00006	139765	C	T	MQ	116	43	0.629310344827586	0.370689655172414	0.370689655172414
AVAG00006	139826	G	A	MQ	102	34	0.666666666666667	0.333333333333333	0.333333333333333
AVAG00006	139840	C	A	MQ	92	28	0.695652173913043	0.304347826086957	0.304347826086957
AVAG00006	139867	C	A	MQ;alleleBias	82	17	0.792682926829268	0.207317073170732	0.207317073170732
AVAG00006	140310	A	G	MQ;alleleBias	85	9	0.894117647058824	0.105882352941176	0.105882352941176
AVAG00006	140410	T	C	MQ	98	26	0.73469387755102	0.26530612244898	0.26530612244898
AVAG00006	140439	T	C	MQ;alleleBias	105	27	0.742857142857143	0.257142857142857	0.257142857142857
AVAG00006	140493	T	C	PASS	106	40	0.622641509433962	0.377358490566038	0.377358490566038
AVAG00006	140632	T	C	PASS	148	59	0.601351351351351	0.398648648648649	0.398648648648649
AVAG00006	140901	T	C	PASS	139	63	0.546762589928058	0.453237410071942	0.453237410071942
AVAG00006	140987	G	A	PASS	138	63	0.543478260869565	0.456521739130435	0.456521739130435
AVAG00006	141204	C	G	MQ	58	14	0.758620689655172	0.241379310344828	0.241379310344828
AVAG00006	141458	G	A	MQ;alleleBias	59	10	0.830508474576271	0.169491525423729	0.169491525423729
AVAG00006	141480	T	C	MQ;alleleBias	67	13	0.805970149253731	0.194029850746269	0.194029850746269
AVAG00006	141491	T	C	MQ;alleleBias	67	11	0.835820895522388	0.164179104477612	0.164179104477612
AVAG00006	141517	T	C	MQ;alleleBias	72	10	0.861111111111111	0.138888888888889	0.138888888888889
AVAG00006	141539	C	T	MQ;alleleBias	76	10	0.868421052631579	0.131578947368421	0.131578947368421
AVAG00006	141569	A	C	MQ	78	20	0.743589743589744	0.256410256410256	0.256410256410256
AVAG00006	141587	T	C	MQ	85	26	0.694117647058824	0.305882352941176	0.305882352941176
AVAG00006	141647	C	T	MQ;alleleBias	92	20	0.782608695652174	0.217391304347826	0.217391304347826
AVAG00006	141728	G	A	MQ;alleleBias	98	15	0.846938775510204	0.153061224489796	0.153061224489796
AVAG00006	141754	A	G	MQ;alleleBias	97	21	0.783505154639175	0.216494845360825	0.216494845360825
AVAG00006	141787	G	T	MQ	98	31	0.683673469387755	0.316326530612245	0.316326530612245
AVAG00006	141798	C	T	MQ	109	35	0.678899082568807	0.321100917431193	0.321100917431193
AVAG00006	141847	T	C	PASS	129	47	0.635658914728682	0.364341085271318	0.364341085271318
AVAG00006	141939	C	T	PASS	137	55	0.598540145985402	0.401459854014599	0.401459854014599
AVAG00006	142152	C	A	PASS	145	76	0.475862068965517	0.524137931034483	0.475862068965517
AVAG00006	142252	T	G	PASS	154	65	0.577922077922078	0.422077922077922	0.422077922077922
AVAG00006	142278	T	A	MQ	139	53	0.618705035971223	0.381294964028777	0.381294964028777
AVAG00006	142293	A	G	MQ	137	57	0.583941605839416	0.416058394160584	0.416058394160584
AVAG00006	142428	G	A	MQ	109	41	0.623853211009174	0.376146788990826	0.376146788990826
AVAG00006	142582	G	C	PASS	119	54	0.546218487394958	0.453781512605042	0.453781512605042
AVAG00006	142711	A	G	PASS	135	51	0.622222222222222	0.377777777777778	0.377777777777778
AVAG00006	142786	A	C	PASS	138	63	0.543478260869565	0.456521739130435	0.456521739130435
AVAG00006	142966	T	G	PASS	113	45	0.601769911504425	0.398230088495575	0.398230088495575
AVAG00006	143020	A	T	PASS	105	43	0.59047619047619	0.40952380952381	0.40952380952381
AVAG00006	143059	G	A	PASS	110	44	0.6	0.4	0.4
AVAG00006	143113	G	T	PASS	114	45	0.605263157894737	0.394736842105263	0.394736842105263
AVAG00006	143233	A	G	PASS	128	48	0.625	0.375	0.375
AVAG00006	143266	A	G	PASS	125	48	0.616	0.384	0.384
AVAG00006	143572	G	A	MQ;alleleBias	90	21	0.766666666666667	0.233333333333333	0.233333333333333
AVAG00006	143593	A	C	MQ;alleleBias	78	15	0.807692307692308	0.192307692307692	0.192307692307692
AVAG00006	143605	C	T	MQ;alleleBias	70	13	0.814285714285714	0.185714285714286	0.185714285714286
AVAG00006	143625	A	T	MQ;alleleBias	76	10	0.868421052631579	0.131578947368421	0.131578947368421
AVAG00006	143689	T	G	MQ;alleleBias	84	12	0.857142857142857	0.142857142857143	0.142857142857143
AVAG00006	143947	T	G	MQ;alleleBias	90	18	0.8	0.2	0.2
AVAG00006	144003	T	C	MQ	92	25	0.728260869565217	0.271739130434783	0.271739130434783
AVAG00006	144115	A	G	PASS	126	45	0.642857142857143	0.357142857142857	0.357142857142857
AVAG00006	144131	T	C	PASS	120	41	0.658333333333333	0.341666666666667	0.341666666666667
AVAG00006	144265	A	T	MQ	87	35	0.597701149425287	0.402298850574713	0.402298850574713
AVAG00006	144354	A	C	MQ	80	21	0.7375	0.2625	0.2625
AVAG00006	144548	C	T	PASS	123	44	0.642276422764228	0.357723577235772	0.357723577235772
AVAG00006	144599	G	T	PASS	127	38	0.700787401574803	0.299212598425197	0.299212598425197
AVAG00006	144669	T	C	PASS	137	43	0.686131386861314	0.313868613138686	0.313868613138686
AVAG00006	144770	T	C	PASS	118	48	0.593220338983051	0.406779661016949	0.406779661016949
AVAG00006	144961	T	C	PASS	106	44	0.584905660377358	0.415094339622642	0.415094339622642
AVAG00006	145142	A	G	PASS	116	42	0.637931034482759	0.362068965517241	0.362068965517241
AVAG00006	145160	G	C	PASS	111	45	0.594594594594595	0.405405405405405	0.405405405405405
AVAG00006	145321	G	T	PASS	120	43	0.641666666666667	0.358333333333333	0.358333333333333
AVAG00006	145411	T	G	PASS	102	41	0.598039215686274	0.401960784313726	0.401960784313726
AVAG00006	145445	C	T	PASS	115	49	0.573913043478261	0.426086956521739	0.426086956521739
AVAG00006	145513	A	C	MQ	110	39	0.645454545454546	0.354545454545455	0.354545454545455
AVAG00006	145575	G	T	MQ	106	37	0.650943396226415	0.349056603773585	0.349056603773585
AVAG00006	146004	C	T	MQ;alleleBias	105	19	0.819047619047619	0.180952380952381	0.180952380952381
AVAG00006	146110	T	C	PASS	125	39	0.688	0.312	0.312
AVAG00006	146229	A	G	MQ	122	43	0.647540983606557	0.352459016393443	0.352459016393443
AVAG00006	146319	C	T	PASS	124	46	0.629032258064516	0.370967741935484	0.370967741935484
AVAG00006	146413	G	A	PASS	111	42	0.621621621621622	0.378378378378378	0.378378378378378
AVAG00006	146551	G	A	PASS	145	62	0.572413793103448	0.427586206896552	0.427586206896552
AVAG00006	146629	T	A	PASS	111	43	0.612612612612613	0.387387387387387	0.387387387387387
AVAG00006	146654	C	T	PASS	120	46	0.616666666666667	0.383333333333333	0.383333333333333
AVAG00006	146910	C	A	PASS	160	70	0.5625	0.4375	0.4375
AVAG00006	146955	G	A	PASS	145	61	0.579310344827586	0.420689655172414	0.420689655172414
AVAG00006	147119	A	G	PASS	138	58	0.579710144927536	0.420289855072464	0.420289855072464
AVAG00006	147301	A	C	PASS	110	47	0.572727272727273	0.427272727272727	0.427272727272727
AVAG00006	147547	T	C	PASS	116	49	0.577586206896552	0.422413793103448	0.422413793103448
AVAG00006	147861	C	A	PASS	135	53	0.607407407407407	0.392592592592593	0.392592592592593
AVAG00006	147897	T	C	PASS	133	55	0.586466165413534	0.413533834586466	0.413533834586466
AVAG00006	147969	A	G	PASS	121	48	0.603305785123967	0.396694214876033	0.396694214876033
AVAG00006	148089	A	G	PASS	115	47	0.591304347826087	0.408695652173913	0.408695652173913
AVAG00006	148210	T	C	PASS	103	43	0.58252427184466	0.41747572815534	0.41747572815534
AVAG00006	148222	C	T	PASS	108	48	0.555555555555556	0.444444444444444	0.444444444444444
AVAG00006	148315	G	A	PASS	95	34	0.642105263157895	0.357894736842105	0.357894736842105
AVAG00006	148326	A	C	PASS	99	41	0.585858585858586	0.414141414141414	0.414141414141414
AVAG00006	148681	T	C	PASS	116	59	0.491379310344828	0.508620689655172	0.491379310344828
AVAG00006	148897	A	C	PASS	121	43	0.644628099173554	0.355371900826446	0.355371900826446
AVAG00006	149054	A	G	PASS	119	45	0.621848739495798	0.378151260504202	0.378151260504202
AVAG00006	149297	T	C	MQ	36	11	0.694444444444444	0.305555555555556	0.305555555555556
AVAG00006	149863	T	G	MQ;alleleBias	51	7	0.862745098039216	0.137254901960784	0.137254901960784
AVAG00006	150017	T	A	MQ	104	28	0.730769230769231	0.269230769230769	0.269230769230769
AVAG00006	150079	C	T	MQ	99	26	0.737373737373737	0.262626262626263	0.262626262626263
AVAG00006	150165	T	C	PASS	131	53	0.595419847328244	0.404580152671756	0.404580152671756
AVAG00006	150214	C	T	MQ	105	42	0.6	0.4	0.4
AVAG00006	150250	C	A	PASS	108	35	0.675925925925926	0.324074074074074	0.324074074074074
AVAG00006	150416	T	G	MQ	105	49	0.533333333333333	0.466666666666667	0.466666666666667
AVAG00006	150428	A	G	MQ	102	45	0.558823529411765	0.441176470588235	0.441176470588235
AVAG00006	150473	T	G	PASS	114	45	0.605263157894737	0.394736842105263	0.394736842105263
AVAG00006	150487	G	T	PASS	120	50	0.583333333333333	0.416666666666667	0.416666666666667
AVAG00006	150566	A	T	PASS	122	52	0.573770491803279	0.426229508196721	0.426229508196721
AVAG00006	150976	T	C	PASS	132	44	0.666666666666667	0.333333333333333	0.333333333333333
AVAG00006	151022	T	A	PASS	126	46	0.634920634920635	0.365079365079365	0.365079365079365
AVAG00006	151110	A	G	PASS	104	33	0.682692307692308	0.317307692307692	0.317307692307692
AVAG00006	151141	T	G	PASS	106	32	0.69811320754717	0.30188679245283	0.30188679245283
AVAG00006	151360	A	G	PASS	105	35	0.666666666666667	0.333333333333333	0.333333333333333
AVAG00006	151513	C	T	MQ	86	24	0.720930232558139	0.27906976744186	0.27906976744186
AVAG00006	151762	T	C	PASS	149	68	0.543624161073825	0.456375838926175	0.456375838926175
AVAG00006	151787	G	A	PASS	123	64	0.479674796747967	0.520325203252033	0.479674796747967
AVAG00006	152137	T	C	MQ	88	28	0.681818181818182	0.318181818181818	0.318181818181818
AVAG00006	152281	A	G	MQ;alleleBias	76	19	0.75	0.25	0.25
AVAG00006	152295	C	T	MQ	78	21	0.730769230769231	0.269230769230769	0.269230769230769
AVAG00006	152412	T	C	MQ;alleleBias	74	14	0.810810810810811	0.189189189189189	0.189189189189189
AVAG00006	152432	A	T	MQ;alleleBias	80	16	0.8	0.2	0.2
AVAG00006	152624	A	G	Q20;MQ;QD;alleleBias	61	6	0.901639344262295	0.0983606557377049	0.0983606557377049
AVAG00006	152717	T	C	MQ;alleleBias	83	19	0.771084337349398	0.228915662650602	0.228915662650602
AVAG00006	152766	T	C	MQ	97	34	0.649484536082474	0.350515463917526	0.350515463917526
AVAG00006	153010	A	G	PASS	115	47	0.591304347826087	0.408695652173913	0.408695652173913
AVAG00006	153426	T	C	PASS	106	43	0.594339622641509	0.405660377358491	0.405660377358491
AVAG00006	153468	T	C	PASS	106	44	0.584905660377358	0.415094339622642	0.415094339622642
AVAG00006	153516	G	A	PASS	102	46	0.549019607843137	0.450980392156863	0.450980392156863
AVAG00006	153570	A	T	PASS	98	35	0.642857142857143	0.357142857142857	0.357142857142857
AVAG00006	153650	A	G	PASS	105	45	0.571428571428571	0.428571428571429	0.428571428571429
AVAG00006	153699	G	A	PASS	118	55	0.533898305084746	0.466101694915254	0.466101694915254
AVAG00006	153753	C	A	PASS	119	58	0.512605042016807	0.487394957983193	0.487394957983193
AVAG00006	153835	A	G	PASS	109	41	0.623853211009174	0.376146788990826	0.376146788990826
AVAG00006	153906	T	C	PASS	133	43	0.676691729323308	0.323308270676692	0.323308270676692
AVAG00006	153944	T	C	PASS	148	53	0.641891891891892	0.358108108108108	0.358108108108108
AVAG00006	154044	C	T	PASS	116	49	0.577586206896552	0.422413793103448	0.422413793103448
AVAG00006	154104	C	T	PASS	121	44	0.636363636363636	0.363636363636364	0.363636363636364
AVAG00006	154254	T	C	PASS	117	38	0.675213675213675	0.324786324786325	0.324786324786325
AVAG00006	154390	G	A	PASS	134	57	0.574626865671642	0.425373134328358	0.425373134328358
AVAG00006	154431	T	C	PASS	135	53	0.607407407407407	0.392592592592593	0.392592592592593
AVAG00006	154455	C	T	MQ	133	46	0.654135338345865	0.345864661654135	0.345864661654135
AVAG00006	154524	C	T	MQ;alleleBias	114	22	0.807017543859649	0.192982456140351	0.192982456140351
AVAG00006	154734	A	C	PASS	110	45	0.590909090909091	0.409090909090909	0.409090909090909
AVAG00006	154862	G	C	PASS	73	27	0.63013698630137	0.36986301369863	0.36986301369863
AVAG00006	155109	G	A	PASS	140	55	0.607142857142857	0.392857142857143	0.392857142857143
AVAG00006	155238	A	C	PASS	131	54	0.587786259541985	0.412213740458015	0.412213740458015
AVAG00006	155353	A	G	PASS	108	45	0.583333333333333	0.416666666666667	0.416666666666667
AVAG00006	155487	A	C	MQ	119	43	0.638655462184874	0.361344537815126	0.361344537815126
AVAG00006	155601	G	A	MQ;alleleBias	103	20	0.805825242718447	0.194174757281553	0.194174757281553
AVAG00006	155637	A	T	MQ;alleleBias	109	27	0.752293577981651	0.247706422018349	0.247706422018349
AVAG00006	155670	T	C	MQ	113	32	0.716814159292035	0.283185840707965	0.283185840707965
AVAG00006	155829	T	C	PASS	102	43	0.57843137254902	0.42156862745098	0.42156862745098
AVAG00006	155888	C	T	PASS	117	53	0.547008547008547	0.452991452991453	0.452991452991453
AVAG00006	155936	G	A	MQ	97	41	0.577319587628866	0.422680412371134	0.422680412371134
AVAG00006	156016	A	T	MQ	95	37	0.610526315789474	0.389473684210526	0.389473684210526
AVAG00006	156240	A	T	MQ	101	34	0.663366336633663	0.336633663366337	0.336633663366337
AVAG00006	156253	T	G	MQ	97	32	0.670103092783505	0.329896907216495	0.329896907216495
AVAG00006	156356	C	T	PASS	95	46	0.515789473684211	0.484210526315789	0.484210526315789
AVAG00006	156497	C	T	PASS	92	37	0.597826086956522	0.402173913043478	0.402173913043478
AVAG00006	156525	C	A	PASS	98	45	0.540816326530612	0.459183673469388	0.459183673469388
AVAG00006	156578	T	G	PASS	93	36	0.612903225806452	0.387096774193548	0.387096774193548
AVAG00006	156597	T	C	MQ	100	40	0.6	0.4	0.4
AVAG00006	156634	T	G	MQ	103	38	0.631067961165049	0.368932038834951	0.368932038834951
AVAG00006	156688	C	A	PASS	121	48	0.603305785123967	0.396694214876033	0.396694214876033
AVAG00006	156751	A	G	PASS	140	58	0.585714285714286	0.414285714285714	0.414285714285714
AVAG00006	156814	A	G	PASS	129	52	0.596899224806202	0.403100775193798	0.403100775193798
AVAG00006	156901	A	G	PASS	141	60	0.574468085106383	0.425531914893617	0.425531914893617
AVAG00006	156948	G	A	PASS	132	51	0.613636363636364	0.386363636363636	0.386363636363636
AVAG00006	157032	A	C	PASS	138	61	0.557971014492754	0.442028985507246	0.442028985507246
AVAG00006	157059	T	C	PASS	139	60	0.568345323741007	0.431654676258993	0.431654676258993
AVAG00006	157080	C	T	PASS	135	54	0.6	0.4	0.4
AVAG00006	157237	C	T	PASS	121	45	0.628099173553719	0.371900826446281	0.371900826446281
AVAG00006	157437	A	T	PASS	102	44	0.568627450980392	0.431372549019608	0.431372549019608
AVAG00006	157583	A	G	PASS	90	27	0.7	0.3	0.3
AVAG00006	157738	A	C	MQ	72	34	0.527777777777778	0.472222222222222	0.472222222222222
AVAG00006	157917	C	T	PASS	121	51	0.578512396694215	0.421487603305785	0.421487603305785
AVAG00006	157971	G	A	PASS	111	50	0.54954954954955	0.45045045045045	0.45045045045045
AVAG00006	158079	A	G	PASS	130	57	0.561538461538462	0.438461538461538	0.438461538461538
AVAG00006	158294	C	T	PASS	135	61	0.548148148148148	0.451851851851852	0.451851851851852
AVAG00006	158372	C	T	PASS	115	50	0.565217391304348	0.434782608695652	0.434782608695652
AVAG00006	158414	C	A	PASS	97	41	0.577319587628866	0.422680412371134	0.422680412371134
AVAG00006	158459	A	G	PASS	119	50	0.579831932773109	0.420168067226891	0.420168067226891
AVAG00006	158501	G	T	PASS	118	50	0.576271186440678	0.423728813559322	0.423728813559322
AVAG00006	158751	T	A	MQ	107	44	0.588785046728972	0.411214953271028	0.411214953271028
AVAG00006	158797	T	C	MQ	103	44	0.572815533980582	0.427184466019417	0.427184466019417
AVAG00006	158837	T	C	MQ	101	31	0.693069306930693	0.306930693069307	0.306930693069307
AVAG00006	158857	G	A	MQ;alleleBias	98	24	0.755102040816326	0.244897959183673	0.244897959183673
AVAG00006	158874	C	G	MQ;alleleBias	90	16	0.822222222222222	0.177777777777778	0.177777777777778
AVAG00006	158896	G	A	MQ;alleleBias	102	19	0.813725490196078	0.186274509803922	0.186274509803922
AVAG00006	159209	A	C	PASS	131	56	0.572519083969466	0.427480916030534	0.427480916030534
AVAG00006	159223	A	G	PASS	139	55	0.60431654676259	0.39568345323741	0.39568345323741
AVAG00006	159364	A	G	PASS	122	41	0.663934426229508	0.336065573770492	0.336065573770492
AVAG00006	159440	G	A	PASS	125	43	0.656	0.344	0.344
AVAG00006	159475	G	A	MQ	113	44	0.610619469026549	0.389380530973451	0.389380530973451
AVAG00006	159515	C	T	MQ	97	39	0.597938144329897	0.402061855670103	0.402061855670103
AVAG00006	159555	G	A	MQ	90	29	0.677777777777778	0.322222222222222	0.322222222222222
AVAG00006	159747	A	G	MQ	97	29	0.701030927835051	0.298969072164948	0.298969072164948
AVAG00006	159775	G	T	MQ	100	31	0.69	0.31	0.31
AVAG00006	159805	A	C	PASS	115	37	0.678260869565217	0.321739130434783	0.321739130434783
AVAG00006	159825	A	G	PASS	115	40	0.652173913043478	0.347826086956522	0.347826086956522
AVAG00006	159849	C	A	PASS	128	49	0.6171875	0.3828125	0.3828125
AVAG00006	159945	T	C	PASS	127	44	0.653543307086614	0.346456692913386	0.346456692913386
AVAG00006	159997	G	A	PASS	118	34	0.711864406779661	0.288135593220339	0.288135593220339
AVAG00006	160023	T	C	PASS	106	35	0.669811320754717	0.330188679245283	0.330188679245283
AVAG00006	160132	A	G	MQ;alleleBias	93	20	0.78494623655914	0.21505376344086	0.21505376344086
AVAG00006	160184	T	G	MQ;alleleBias	89	15	0.831460674157303	0.168539325842697	0.168539325842697
AVAG00006	160333	T	C	MQ;alleleBias	104	21	0.798076923076923	0.201923076923077	0.201923076923077
AVAG00006	160357	T	C	MQ;alleleBias	110	27	0.754545454545455	0.245454545454545	0.245454545454545
AVAG00006	160372	C	T	MQ	121	36	0.702479338842975	0.297520661157025	0.297520661157025
AVAG00006	160402	T	C	PASS	124	46	0.629032258064516	0.370967741935484	0.370967741935484
AVAG00006	160549	C	T	PASS	137	54	0.605839416058394	0.394160583941606	0.394160583941606
AVAG00006	160702	C	A	PASS	128	59	0.5390625	0.4609375	0.4609375
AVAG00006	160810	G	A	PASS	113	49	0.566371681415929	0.433628318584071	0.433628318584071
AVAG00006	160866	C	G	PASS	127	47	0.62992125984252	0.37007874015748	0.37007874015748
AVAG00006	160988	T	C	PASS	138	64	0.536231884057971	0.463768115942029	0.463768115942029
AVAG00006	161096	G	A	PASS	147	73	0.503401360544218	0.496598639455782	0.496598639455782
AVAG00006	161124	G	C	PASS	144	71	0.506944444444444	0.493055555555556	0.493055555555556
AVAG00006	161294	G	A	PASS	123	40	0.67479674796748	0.32520325203252	0.32520325203252
AVAG00006	161421	C	T	PASS	113	34	0.699115044247788	0.300884955752212	0.300884955752212
AVAG00006	161446	C	A	PASS	114	39	0.657894736842105	0.342105263157895	0.342105263157895
AVAG00006	161459	G	C	PASS	118	40	0.661016949152542	0.338983050847458	0.338983050847458
AVAG00006	161622	A	G	PASS	119	46	0.613445378151261	0.38655462184874	0.38655462184874
AVAG00006	161728	T	A	PASS	88	38	0.568181818181818	0.431818181818182	0.431818181818182
AVAG00006	161972	G	C	PASS	104	46	0.557692307692308	0.442307692307692	0.442307692307692
AVAG00006	162052	T	C	PASS	126	51	0.595238095238095	0.404761904761905	0.404761904761905
AVAG00006	162162	A	G	PASS	136	38	0.720588235294118	0.279411764705882	0.279411764705882
AVAG00006	162174	G	T	alleleBias	125	30	0.76	0.24	0.24
AVAG00006	162302	C	T	MQ	100	27	0.73	0.27	0.27
AVAG00006	162325	A	G	MQ	107	33	0.691588785046729	0.308411214953271	0.308411214953271
AVAG00006	162357	G	C	MQ	115	37	0.678260869565217	0.321739130434783	0.321739130434783
AVAG00006	162379	C	T	MQ	111	36	0.675675675675676	0.324324324324324	0.324324324324324
AVAG00006	162405	T	G	MQ	108	37	0.657407407407407	0.342592592592593	0.342592592592593
AVAG00006	162438	C	T	MQ	113	40	0.646017699115044	0.353982300884956	0.353982300884956
AVAG00006	162673	T	C	MQ;alleleBias	88	16	0.818181818181818	0.181818181818182	0.181818181818182
AVAG00006	162926	A	G	PASS	140	55	0.607142857142857	0.392857142857143	0.392857142857143
AVAG00006	162981	G	A	PASS	114	42	0.631578947368421	0.368421052631579	0.368421052631579
AVAG00006	163055	G	A	PASS	111	45	0.594594594594595	0.405405405405405	0.405405405405405
AVAG00006	163315	G	T	PASS	147	70	0.523809523809524	0.476190476190476	0.476190476190476
AVAG00006	163525	G	C	PASS	92	42	0.543478260869565	0.456521739130435	0.456521739130435
AVAG00006	163585	C	T	PASS	76	33	0.565789473684211	0.434210526315789	0.434210526315789
AVAG00006	163936	G	A	PASS	121	42	0.652892561983471	0.347107438016529	0.347107438016529
AVAG00006	163987	G	A	PASS	121	49	0.59504132231405	0.40495867768595	0.40495867768595
AVAG00006	164081	G	A	PASS	127	47	0.62992125984252	0.37007874015748	0.37007874015748
AVAG00006	164211	G	C	PASS	110	41	0.627272727272727	0.372727272727273	0.372727272727273
AVAG00006	164232	T	C	PASS	111	43	0.612612612612613	0.387387387387387	0.387387387387387
AVAG00006	164250	G	T	PASS	109	42	0.614678899082569	0.385321100917431	0.385321100917431
AVAG00006	164366	T	C	PASS	103	36	0.650485436893204	0.349514563106796	0.349514563106796
AVAG00006	164434	C	T	alleleBias	107	26	0.757009345794392	0.242990654205607	0.242990654205607
AVAG00006	164485	T	C	MQ;alleleBias	109	14	0.871559633027523	0.128440366972477	0.128440366972477
AVAG00006	164613	C	A	MQ;alleleBias	88	7	0.920454545454545	0.0795454545454545	0.0795454545454545
AVAG00006	164731	A	G	MQ;alleleBias	82	15	0.817073170731707	0.182926829268293	0.182926829268293
AVAG00006	164764	G	A	MQ	90	25	0.722222222222222	0.277777777777778	0.277777777777778
AVAG00006	164888	G	A	MQ	126	45	0.642857142857143	0.357142857142857	0.357142857142857
AVAG00006	164936	A	C	PASS	117	48	0.58974358974359	0.41025641025641	0.41025641025641
AVAG00006	164960	T	A	PASS	124	53	0.57258064516129	0.42741935483871	0.42741935483871
AVAG00006	164975	G	A	PASS	120	48	0.6	0.4	0.4
AVAG00006	165005	G	A	PASS	124	49	0.604838709677419	0.395161290322581	0.395161290322581
AVAG00006	165066	T	C	PASS	117	44	0.623931623931624	0.376068376068376	0.376068376068376
AVAG00006	165098	C	T	PASS	107	45	0.579439252336449	0.420560747663551	0.420560747663551
AVAG00006	165158	A	G	PASS	109	41	0.623853211009174	0.376146788990826	0.376146788990826
AVAG00006	165192	T	G	PASS	107	39	0.635514018691589	0.364485981308411	0.364485981308411
AVAG00006	165255	A	G	PASS	108	38	0.648148148148148	0.351851851851852	0.351851851851852
AVAG00006	165315	G	A	PASS	117	47	0.598290598290598	0.401709401709402	0.401709401709402
AVAG00006	165399	A	G	PASS	134	45	0.664179104477612	0.335820895522388	0.335820895522388
AVAG00006	165506	T	C	PASS	110	49	0.554545454545455	0.445454545454545	0.445454545454545
AVAG00006	165546	T	C	PASS	108	42	0.611111111111111	0.388888888888889	0.388888888888889
AVAG00006	165565	G	T	PASS	120	46	0.616666666666667	0.383333333333333	0.383333333333333
AVAG00006	165991	C	A	MQ	74	28	0.621621621621622	0.378378378378378	0.378378378378378
AVAG00006	166002	G	A	MQ	73	30	0.589041095890411	0.410958904109589	0.410958904109589
AVAG00006	166068	G	A	MQ	53	16	0.69811320754717	0.30188679245283	0.30188679245283
AVAG00006	166404	G	A	MQ	84	25	0.702380952380952	0.297619047619048	0.297619047619048
AVAG00006	166508	A	G	PASS	141	49	0.652482269503546	0.347517730496454	0.347517730496454
AVAG00006	166562	C	T	PASS	138	44	0.681159420289855	0.318840579710145	0.318840579710145
AVAG00006	166587	A	C	PASS	121	40	0.669421487603306	0.330578512396694	0.330578512396694
AVAG00006	166629	A	G	MQ	117	34	0.709401709401709	0.290598290598291	0.290598290598291
AVAG00006	166654	T	C	MQ;alleleBias	115	29	0.747826086956522	0.252173913043478	0.252173913043478
AVAG00006	166670	A	T	MQ;alleleBias	116	25	0.78448275862069	0.21551724137931	0.21551724137931
AVAG00006	166682	A	G	MQ;alleleBias	116	24	0.793103448275862	0.206896551724138	0.206896551724138
AVAG00006	167376	C	T	MQ	104	33	0.682692307692308	0.317307692307692	0.317307692307692
AVAG00006	167420	G	A	PASS	117	48	0.58974358974359	0.41025641025641	0.41025641025641
AVAG00006	167447	T	C	PASS	127	53	0.582677165354331	0.417322834645669	0.417322834645669
AVAG00006	167497	G	C	PASS	143	66	0.538461538461538	0.461538461538462	0.461538461538462
AVAG00006	167663	G	A	PASS	106	51	0.518867924528302	0.481132075471698	0.481132075471698
AVAG00006	167681	C	T	PASS	111	51	0.540540540540541	0.459459459459459	0.459459459459459
AVAG00006	167693	C	G	PASS	108	46	0.574074074074074	0.425925925925926	0.425925925925926
AVAG00006	167798	A	G	PASS	53	22	0.584905660377358	0.415094339622642	0.415094339622642
AVAG00006	167906	G	A	PASS	84	38	0.547619047619048	0.452380952380952	0.452380952380952
AVAG00006	168176	A	G	PASS	140	59	0.578571428571429	0.421428571428571	0.421428571428571
AVAG00006	168248	G	A	PASS	130	59	0.546153846153846	0.453846153846154	0.453846153846154
AVAG00006	168309	C	T	PASS	123	47	0.617886178861789	0.382113821138211	0.382113821138211
AVAG00006	168338	T	G	PASS	111	41	0.630630630630631	0.369369369369369	0.369369369369369
AVAG00006	168528	T	A	MQ;alleleBias	84	15	0.821428571428571	0.178571428571429	0.178571428571429
AVAG00006	168587	T	C	MQ	53	13	0.754716981132076	0.245283018867925	0.245283018867925
AVAG00006	168681	C	T	MQ	42	10	0.761904761904762	0.238095238095238	0.238095238095238
AVAG00006	168784	A	G	MQ	57	20	0.649122807017544	0.350877192982456	0.350877192982456
AVAG00006	168806	C	T	MQ	85	26	0.694117647058824	0.305882352941176	0.305882352941176
AVAG00006	168836	A	G	MQ	96	32	0.666666666666667	0.333333333333333	0.333333333333333
AVAG00006	168858	T	A	MQ	109	43	0.605504587155963	0.394495412844037	0.394495412844037
AVAG00006	169687	T	A	MQ	35	15	0.571428571428571	0.428571428571429	0.428571428571429
AVAG00006	169793	G	A	MQ	73	30	0.589041095890411	0.410958904109589	0.410958904109589
AVAG00006	169853	A	C	PASS	123	50	0.59349593495935	0.40650406504065	0.40650406504065
AVAG00006	169904	C	T	SC	128	44	0.65625	0.34375	0.34375
AVAG00006	169924	A	T	PASS	135	48	0.644444444444444	0.355555555555556	0.355555555555556
AVAG00006	170161	G	T	PASS	108	43	0.601851851851852	0.398148148148148	0.398148148148148
AVAG00006	170251	T	A	SC	105	43	0.59047619047619	0.40952380952381	0.40952380952381
AVAG00006	170443	C	T	MQ	91	26	0.714285714285714	0.285714285714286	0.285714285714286
AVAG00006	170513	C	T	MQ;alleleBias	106	26	0.754716981132076	0.245283018867925	0.245283018867925
AVAG00006	170633	G	A	MQ;alleleBias	113	27	0.761061946902655	0.238938053097345	0.238938053097345
AVAG00006	170664	G	A	MQ;alleleBias	101	18	0.821782178217822	0.178217821782178	0.178217821782178
AVAG00006	170756	A	T	MQ	108	35	0.675925925925926	0.324074074074074	0.324074074074074
AVAG00006	170828	T	C	PASS	109	43	0.605504587155963	0.394495412844037	0.394495412844037
AVAG00006	170985	T	C	PASS	88	39	0.556818181818182	0.443181818181818	0.443181818181818
AVAG00006	171176	C	A	PASS	120	47	0.608333333333333	0.391666666666667	0.391666666666667
AVAG00006	171289	G	C	PASS	122	48	0.60655737704918	0.39344262295082	0.39344262295082
AVAG00006	171483	G	A	PASS	121	58	0.520661157024793	0.479338842975207	0.479338842975207
AVAG00006	171511	C	T	PASS	123	58	0.528455284552846	0.471544715447154	0.471544715447154
AVAG00006	171531	G	A	PASS	123	59	0.520325203252033	0.479674796747967	0.479674796747967
AVAG00006	171624	A	C	PASS	127	55	0.566929133858268	0.433070866141732	0.433070866141732
AVAG00006	171682	C	T	PASS	114	41	0.640350877192982	0.359649122807018	0.359649122807018
AVAG00006	171696	G	A	PASS	120	37	0.691666666666667	0.308333333333333	0.308333333333333
AVAG00006	171727	A	T	PASS	134	43	0.67910447761194	0.32089552238806	0.32089552238806
AVAG00006	171784	C	T	PASS	145	55	0.620689655172414	0.379310344827586	0.379310344827586
AVAG00006	171883	T	C	PASS	122	44	0.639344262295082	0.360655737704918	0.360655737704918
AVAG00006	171923	C	T	PASS	140	55	0.607142857142857	0.392857142857143	0.392857142857143
AVAG00006	171948	G	T	PASS	146	62	0.575342465753425	0.424657534246575	0.424657534246575
AVAG00006	171993	A	G	PASS	154	61	0.603896103896104	0.396103896103896	0.396103896103896
AVAG00006	172021	C	T	PASS	137	55	0.598540145985402	0.401459854014599	0.401459854014599
AVAG00006	172071	G	A	PASS	122	54	0.557377049180328	0.442622950819672	0.442622950819672
AVAG00006	172137	C	T	MQ	114	36	0.684210526315789	0.315789473684211	0.315789473684211
AVAG00006	172176	T	C	MQ;alleleBias	104	26	0.75	0.25	0.25
AVAG00006	172214	A	G	MQ	92	27	0.706521739130435	0.293478260869565	0.293478260869565
AVAG00006	172244	T	C	MQ	94	26	0.723404255319149	0.276595744680851	0.276595744680851
AVAG00006	172255	C	G	MQ;alleleBias	100	24	0.76	0.24	0.24
AVAG00006	172266	A	T	MQ;alleleBias	94	23	0.75531914893617	0.24468085106383	0.24468085106383
AVAG00006	172282	A	G	MQ;alleleBias	99	22	0.777777777777778	0.222222222222222	0.222222222222222
AVAG00006	172324	T	C	MQ	117	37	0.683760683760684	0.316239316239316	0.316239316239316
AVAG00006	172391	G	A	MQ	105	34	0.676190476190476	0.323809523809524	0.323809523809524
AVAG00006	172406	C	T	MQ;alleleBias	100	26	0.74	0.26	0.26
AVAG00006	172524	T	C	MQ	87	29	0.666666666666667	0.333333333333333	0.333333333333333
AVAG00006	172564	C	T	MQ	84	31	0.630952380952381	0.369047619047619	0.369047619047619
AVAG00006	172596	A	C	MQ	73	24	0.671232876712329	0.328767123287671	0.328767123287671
AVAG00006	172638	A	G	MQ;alleleBias	82	6	0.926829268292683	0.0731707317073171	0.0731707317073171
AVAG00006	172849	C	T	Q20;MQ;QD;alleleBias	67	7	0.895522388059702	0.104477611940299	0.104477611940299
AVAG00006	172949	A	G	MQ;alleleBias	87	19	0.781609195402299	0.218390804597701	0.218390804597701
AVAG00006	173000	T	A	MQ;alleleBias	106	28	0.735849056603774	0.264150943396226	0.264150943396226
AVAG00006	173031	A	T	MQ;alleleBias	113	28	0.752212389380531	0.247787610619469	0.247787610619469
AVAG00006	173085	A	G	MQ;alleleBias	120	24	0.8	0.2	0.2
AVAG00006	173236	A	C	MQ	86	28	0.674418604651163	0.325581395348837	0.325581395348837
AVAG00006	173295	C	A	MQ	77	21	0.727272727272727	0.272727272727273	0.272727272727273
AVAG00006	173374	C	T	MQ;alleleBias	77	19	0.753246753246753	0.246753246753247	0.246753246753247
AVAG00006	173398	A	G	MQ	76	21	0.723684210526316	0.276315789473684	0.276315789473684
AVAG00006	173516	G	T	MQ	34	8	0.764705882352941	0.235294117647059	0.235294117647059
AVAG00006	173653	T	C	PASS	64	17	0.734375	0.265625	0.265625
AVAG00006	173697	T	C	MQ	75	23	0.693333333333333	0.306666666666667	0.306666666666667
AVAG00006	173722	A	G	PASS	70	21	0.7	0.3	0.3
AVAG00006	173950	T	A	MQ;alleleBias	96	13	0.864583333333333	0.135416666666667	0.135416666666667
AVAG00006	174251	G	A	MQ	111	43	0.612612612612613	0.387387387387387	0.387387387387387
AVAG00006	174277	C	A	MQ	102	40	0.607843137254902	0.392156862745098	0.392156862745098
AVAG00006	174305	G	A	PASS	97	32	0.670103092783505	0.329896907216495	0.329896907216495
AVAG00006	174430	A	G	MQ;alleleBias	73	10	0.863013698630137	0.136986301369863	0.136986301369863
AVAG00006	174637	T	A	MQ;alleleBias	106	27	0.745283018867924	0.254716981132075	0.254716981132075
AVAG00006	174744	T	C	PASS	135	52	0.614814814814815	0.385185185185185	0.385185185185185
AVAG00006	174841	T	A	PASS	124	49	0.604838709677419	0.395161290322581	0.395161290322581
AVAG00006	175087	G	A	PASS	116	50	0.568965517241379	0.431034482758621	0.431034482758621
AVAG00006	175372	C	T	PASS	125	51	0.592	0.408	0.408
AVAG00006	175449	G	A	PASS	118	45	0.61864406779661	0.38135593220339	0.38135593220339
AVAG00006	175491	C	A	PASS	112	51	0.544642857142857	0.455357142857143	0.455357142857143
AVAG00006	175528	A	G	PASS	120	45	0.625	0.375	0.375
AVAG00006	175617	C	A	PASS	118	43	0.635593220338983	0.364406779661017	0.364406779661017
AVAG00006	175653	G	A	PASS	110	44	0.6	0.4	0.4
AVAG00006	175815	T	C	MQ;alleleBias	93	15	0.838709677419355	0.161290322580645	0.161290322580645
AVAG00006	176116	T	C	MQ;alleleBias	87	16	0.816091954022989	0.183908045977011	0.183908045977011
AVAG00006	176156	A	G	MQ;alleleBias	88	15	0.829545454545455	0.170454545454545	0.170454545454545
AVAG00006	176271	T	C	MQ	90	31	0.655555555555556	0.344444444444444	0.344444444444444
AVAG00006	176909	A	G	MQ;alleleBias	87	9	0.896551724137931	0.103448275862069	0.103448275862069
AVAG00006	176958	A	C	MQ;alleleBias	93	13	0.860215053763441	0.139784946236559	0.139784946236559
AVAG00006	177000	G	A	MQ;alleleBias	84	8	0.904761904761905	0.0952380952380952	0.0952380952380952
AVAG00006	177231	T	A	MQ;alleleBias	90	7	0.922222222222222	0.0777777777777778	0.0777777777777778
AVAG00006	177242	T	C	MQ;alleleBias	86	7	0.918604651162791	0.0813953488372093	0.0813953488372093
AVAG00006	177290	G	A	Q20;MQ;QD;alleleBias	88	8	0.909090909090909	0.0909090909090909	0.0909090909090909
AVAG00006	177733	A	G	MQ;alleleBias	107	27	0.747663551401869	0.252336448598131	0.252336448598131
AVAG00006	177877	G	T	PASS	113	33	0.707964601769911	0.292035398230089	0.292035398230089
AVAG00006	177929	C	T	PASS	106	39	0.632075471698113	0.367924528301887	0.367924528301887
AVAG00006	178268	A	G	badReads;MQ	25	11	0.56	0.44	0.44
AVAG00006	178501	G	A	MQ	80	29	0.6375	0.3625	0.3625
AVAG00006	178522	A	G	MQ	100	39	0.61	0.39	0.39
AVAG00006	178715	G	A	PASS	130	47	0.638461538461538	0.361538461538462	0.361538461538462
AVAG00006	178822	G	A	PASS	94	34	0.638297872340426	0.361702127659574	0.361702127659574
AVAG00006	178885	T	C	MQ;alleleBias	106	28	0.735849056603774	0.264150943396226	0.264150943396226
AVAG00006	178937	G	A	MQ;alleleBias	92	21	0.771739130434783	0.228260869565217	0.228260869565217
AVAG00006	178957	T	A	MQ;alleleBias	95	23	0.757894736842105	0.242105263157895	0.242105263157895
AVAG00006	179047	G	A	MQ;alleleBias	101	13	0.871287128712871	0.128712871287129	0.128712871287129
AVAG00006	179215	G	A	PASS	119	50	0.579831932773109	0.420168067226891	0.420168067226891
AVAG00006	179323	A	G	PASS	134	49	0.634328358208955	0.365671641791045	0.365671641791045
AVAG00006	179420	C	T	MQ	114	33	0.710526315789474	0.289473684210526	0.289473684210526
AVAG00006	179434	T	A	MQ	120	34	0.716666666666667	0.283333333333333	0.283333333333333
AVAG00006	179451	T	C	MQ;alleleBias	119	26	0.781512605042017	0.218487394957983	0.218487394957983
AVAG00006	179491	T	G	Q20;MQ;QD;alleleBias	105	10	0.904761904761905	0.0952380952380952	0.0952380952380952
AVAG00006	179574	A	G	MQ;alleleBias	102	9	0.911764705882353	0.0882352941176471	0.0882352941176471
AVAG00006	179585	C	T	MQ;alleleBias	93	9	0.903225806451613	0.0967741935483871	0.0967741935483871
AVAG00006	179611	G	A	MQ;QD;alleleBias	84	9	0.892857142857143	0.107142857142857	0.107142857142857
AVAG00006	179725	C	T	MQ;alleleBias	111	17	0.846846846846847	0.153153153153153	0.153153153153153
AVAG00006	179814	G	A	MQ;alleleBias	75	10	0.866666666666667	0.133333333333333	0.133333333333333
AVAG00006	180339	C	A	MQ;alleleBias	83	7	0.91566265060241	0.0843373493975904	0.0843373493975904
AVAG00006	180350	T	C	MQ;alleleBias	76	6	0.921052631578947	0.0789473684210526	0.0789473684210526
AVAG00006	180478	A	T	MQ;alleleBias	85	10	0.882352941176471	0.117647058823529	0.117647058823529
AVAG00006	180684	T	A	MQ;alleleBias	81	10	0.876543209876543	0.123456790123457	0.123456790123457
AVAG00006	180742	A	G	MQ	109	32	0.706422018348624	0.293577981651376	0.293577981651376
AVAG00006	180772	C	T	MQ	107	32	0.700934579439252	0.299065420560748	0.299065420560748
AVAG00006	180893	T	G	PASS	112	37	0.669642857142857	0.330357142857143	0.330357142857143
AVAG00006	180962	A	T	PASS	113	45	0.601769911504425	0.398230088495575	0.398230088495575
AVAG00006	180973	G	C	PASS	114	47	0.587719298245614	0.412280701754386	0.412280701754386
AVAG00006	180991	A	G	PASS	114	46	0.596491228070175	0.403508771929825	0.403508771929825
AVAG00006	181006	G	A	PASS	104	37	0.644230769230769	0.355769230769231	0.355769230769231
AVAG00006	181067	A	G	PASS	114	49	0.570175438596491	0.429824561403509	0.429824561403509
AVAG00006	181129	G	A	PASS	128	56	0.5625	0.4375	0.4375
AVAG00006	181262	T	A	PASS	130	53	0.592307692307692	0.407692307692308	0.407692307692308
AVAG00006	181500	T	C	MQ;alleleBias	85	7	0.917647058823529	0.0823529411764706	0.0823529411764706
AVAG00006	181603	G	A	MQ;alleleBias	83	17	0.795180722891566	0.204819277108434	0.204819277108434
AVAG00006	181627	C	T	MQ;alleleBias	92	22	0.760869565217391	0.239130434782609	0.239130434782609
AVAG00006	181667	A	G	MQ	102	29	0.715686274509804	0.284313725490196	0.284313725490196
AVAG00006	181702	C	T	PASS	123	40	0.67479674796748	0.32520325203252	0.32520325203252
AVAG00006	181783	T	A	PASS	119	56	0.529411764705882	0.470588235294118	0.470588235294118
AVAG00006	181915	G	A	PASS	119	53	0.554621848739496	0.445378151260504	0.445378151260504
AVAG00006	182050	T	C	PASS	124	47	0.620967741935484	0.379032258064516	0.379032258064516
AVAG00006	182355	A	C	PASS	128	52	0.59375	0.40625	0.40625
AVAG00006	182371	A	C	PASS	140	59	0.578571428571429	0.421428571428571	0.421428571428571
AVAG00006	182506	A	G	PASS	124	51	0.588709677419355	0.411290322580645	0.411290322580645
AVAG00006	182566	G	A	PASS	134	57	0.574626865671642	0.425373134328358	0.425373134328358
AVAG00006	182658	C	T	PASS	118	48	0.593220338983051	0.406779661016949	0.406779661016949
AVAG00006	182689	A	G	PASS	121	54	0.553719008264463	0.446280991735537	0.446280991735537
AVAG00006	182941	T	G	PASS	107	41	0.616822429906542	0.383177570093458	0.383177570093458
AVAG00006	182987	G	A	MQ	98	37	0.622448979591837	0.377551020408163	0.377551020408163
AVAG00006	183055	A	C	MQ	93	35	0.623655913978495	0.376344086021505	0.376344086021505
AVAG00006	183092	A	G	MQ	94	36	0.617021276595745	0.382978723404255	0.382978723404255
AVAG00006	183215	C	T	PASS	106	43	0.594339622641509	0.405660377358491	0.405660377358491
AVAG00006	183244	T	A	MQ	103	34	0.669902912621359	0.330097087378641	0.330097087378641
AVAG00006	183297	G	A	MQ;alleleBias	97	24	0.752577319587629	0.247422680412371	0.247422680412371
AVAG00006	183690	G	A	MQ;alleleBias	91	18	0.802197802197802	0.197802197802198	0.197802197802198
AVAG00006	183998	G	A	PASS	131	43	0.67175572519084	0.32824427480916	0.32824427480916
AVAG00006	184043	T	C	PASS	109	35	0.678899082568807	0.321100917431193	0.321100917431193
AVAG00006	184058	C	T	alleleBias	93	24	0.741935483870968	0.258064516129032	0.258064516129032
AVAG00006	184181	C	A	MQ;alleleBias	63	9	0.857142857142857	0.142857142857143	0.142857142857143
AVAG00006	184391	C	T	MQ	78	21	0.730769230769231	0.269230769230769	0.269230769230769
AVAG00006	184466	C	T	PASS	47	18	0.617021276595745	0.382978723404255	0.382978723404255
AVAG00006	184572	A	G	PASS	123	57	0.536585365853659	0.463414634146341	0.463414634146341
AVAG00006	184670	T	C	PASS	114	51	0.552631578947368	0.447368421052632	0.447368421052632
AVAG00006	184919	A	G	PASS	137	51	0.627737226277372	0.372262773722628	0.372262773722628
AVAG00006	185000	G	A	PASS	105	38	0.638095238095238	0.361904761904762	0.361904761904762
AVAG00006	185011	A	G	PASS	105	41	0.60952380952381	0.39047619047619	0.39047619047619
AVAG00006	185161	G	T	MQ;alleleBias	93	21	0.774193548387097	0.225806451612903	0.225806451612903
AVAG00006	185572	C	T	MQ;alleleBias	93	22	0.763440860215054	0.236559139784946	0.236559139784946
AVAG00006	185728	C	T	MQ;alleleBias	88	21	0.761363636363636	0.238636363636364	0.238636363636364
AVAG00006	185740	C	T	MQ;alleleBias	85	18	0.788235294117647	0.211764705882353	0.211764705882353
AVAG00006	185755	A	G	MQ;alleleBias	81	13	0.839506172839506	0.160493827160494	0.160493827160494
AVAG00006	185918	C	A	MQ;alleleBias	86	9	0.895348837209302	0.104651162790698	0.104651162790698
AVAG00006	186006	T	C	MQ;alleleBias	89	15	0.831460674157303	0.168539325842697	0.168539325842697
AVAG00006	186017	T	G	MQ;alleleBias	89	18	0.797752808988764	0.202247191011236	0.202247191011236
AVAG00006	186085	A	G	MQ;alleleBias	86	21	0.755813953488372	0.244186046511628	0.244186046511628
AVAG00006	186186	T	G	MQ	104	39	0.625	0.375	0.375
AVAG00006	186203	A	C	MQ	112	49	0.5625	0.4375	0.4375
AVAG00006	186301	T	C	PASS	137	64	0.532846715328467	0.467153284671533	0.467153284671533
AVAG00006	186372	G	A	PASS	138	68	0.507246376811594	0.492753623188406	0.492753623188406
AVAG00006	186679	T	C	PASS	126	36	0.714285714285714	0.285714285714286	0.285714285714286
AVAG00006	186728	G	A	PASS	113	33	0.707964601769911	0.292035398230089	0.292035398230089
AVAG00006	186845	C	T	PASS	121	40	0.669421487603306	0.330578512396694	0.330578512396694
AVAG00006	186993	A	G	PASS	116	39	0.663793103448276	0.336206896551724	0.336206896551724
AVAG00006	187063	T	G	PASS	127	43	0.661417322834646	0.338582677165354	0.338582677165354
AVAG00006	187212	C	T	PASS	145	53	0.63448275862069	0.36551724137931	0.36551724137931
AVAG00006	187343	C	T	MQ;alleleBias	91	22	0.758241758241758	0.241758241758242	0.241758241758242
AVAG00006	187400	A	G	MQ	98	27	0.724489795918367	0.275510204081633	0.275510204081633
AVAG00006	187465	T	A	MQ;alleleBias	92	20	0.782608695652174	0.217391304347826	0.217391304347826
AVAG00006	187528	T	C	MQ	92	25	0.728260869565217	0.271739130434783	0.271739130434783
AVAG00006	187567	T	G	MQ	112	35	0.6875	0.3125	0.3125
AVAG00006	187609	C	T	PASS	131	42	0.679389312977099	0.320610687022901	0.320610687022901
AVAG00006	187690	T	C	PASS	113	42	0.628318584070796	0.371681415929204	0.371681415929204
AVAG00006	187807	A	C	PASS	140	47	0.664285714285714	0.335714285714286	0.335714285714286
AVAG00006	187837	T	C	PASS	125	39	0.688	0.312	0.312
AVAG00006	187901	A	C	MQ;alleleBias	120	27	0.775	0.225	0.225
AVAG00006	187914	C	A	MQ;alleleBias	116	26	0.775862068965517	0.224137931034483	0.224137931034483
AVAG00006	187975	G	T	MQ;alleleBias	101	20	0.801980198019802	0.198019801980198	0.198019801980198
AVAG00006	188023	G	A	MQ;alleleBias	73	13	0.821917808219178	0.178082191780822	0.178082191780822
AVAG00006	188043	A	G	MQ;alleleBias	79	14	0.822784810126582	0.177215189873418	0.177215189873418
AVAG00006	188159	C	T	MQ	116	41	0.646551724137931	0.353448275862069	0.353448275862069
AVAG00006	188187	G	T	MQ	109	35	0.678899082568807	0.321100917431193	0.321100917431193
AVAG00006	188228	C	T	PASS	116	46	0.603448275862069	0.396551724137931	0.396551724137931
AVAG00006	188313	T	G	MQ	105	39	0.628571428571429	0.371428571428571	0.371428571428571
AVAG00006	188451	C	T	MQ;alleleBias	88	13	0.852272727272727	0.147727272727273	0.147727272727273
AVAG00006	189219	G	A	MQ;alleleBias	74	14	0.810810810810811	0.189189189189189	0.189189189189189
AVAG00006	189388	G	A	MQ	100	28	0.72	0.28	0.28
AVAG00006	189570	G	T	MQ;alleleBias	67	12	0.82089552238806	0.17910447761194	0.17910447761194
AVAG00006	189755	A	T	PASS	128	46	0.640625	0.359375	0.359375
AVAG00006	189788	A	C	PASS	112	42	0.625	0.375	0.375
AVAG00006	190154	T	C	PASS	119	47	0.605042016806723	0.394957983193277	0.394957983193277
AVAG00006	190182	C	T	PASS	123	49	0.601626016260163	0.398373983739837	0.398373983739837
AVAG00006	190264	A	G	PASS	114	42	0.631578947368421	0.368421052631579	0.368421052631579
AVAG00006	190279	C	T	PASS	104	36	0.653846153846154	0.346153846153846	0.346153846153846
AVAG00006	190335	T	G	PASS	108	39	0.638888888888889	0.361111111111111	0.361111111111111
AVAG00006	190410	G	A	PASS	110	33	0.7	0.3	0.3
AVAG00006	190720	G	A	PASS	151	56	0.629139072847682	0.370860927152318	0.370860927152318
AVAG00006	190789	A	G	PASS	116	42	0.637931034482759	0.362068965517241	0.362068965517241
AVAG00006	190801	A	T	MQ	103	37	0.640776699029126	0.359223300970874	0.359223300970874
AVAG00006	190904	A	C	MQ	89	29	0.674157303370786	0.325842696629214	0.325842696629214
AVAG00006	190918	T	C	MQ	91	32	0.648351648351648	0.351648351648352	0.351648351648352
AVAG00006	191062	A	G	PASS	118	42	0.644067796610169	0.355932203389831	0.355932203389831
AVAG00006	191143	C	T	PASS	117	49	0.581196581196581	0.418803418803419	0.418803418803419
AVAG00006	191529	T	G	PASS	139	63	0.546762589928058	0.453237410071942	0.453237410071942
AVAG00006	191690	T	C	PASS	118	43	0.635593220338983	0.364406779661017	0.364406779661017
AVAG00006	191727	C	T	PASS	111	39	0.648648648648649	0.351351351351351	0.351351351351351
AVAG00006	191962	A	G	PASS	131	51	0.610687022900763	0.389312977099237	0.389312977099237
AVAG00006	191976	C	T	PASS	130	54	0.584615384615385	0.415384615384615	0.415384615384615
AVAG00006	191993	A	C	PASS	132	60	0.545454545454545	0.454545454545455	0.454545454545455
AVAG00006	192011	A	C	PASS	128	57	0.5546875	0.4453125	0.4453125
AVAG00006	192115	A	G	PASS	109	29	0.73394495412844	0.26605504587156	0.26605504587156
AVAG00006	192187	A	G	MQ	92	32	0.652173913043478	0.347826086956522	0.347826086956522
AVAG00006	192388	T	G	PASS	114	40	0.649122807017544	0.350877192982456	0.350877192982456
AVAG00006	192434	G	A	PASS	121	46	0.619834710743802	0.380165289256198	0.380165289256198
AVAG00006	192468	G	A	PASS	106	37	0.650943396226415	0.349056603773585	0.349056603773585
AVAG00006	192489	A	T	PASS	112	36	0.678571428571429	0.321428571428571	0.321428571428571
AVAG00006	192568	T	G	PASS	138	50	0.63768115942029	0.36231884057971	0.36231884057971
AVAG00006	192675	T	G	PASS	129	56	0.565891472868217	0.434108527131783	0.434108527131783
AVAG00006	192791	C	T	PASS	132	50	0.621212121212121	0.378787878787879	0.378787878787879
AVAG00006	192809	C	T	PASS	120	44	0.633333333333333	0.366666666666667	0.366666666666667
AVAG00006	192968	G	A	PASS	121	55	0.545454545454545	0.454545454545455	0.454545454545455
AVAG00006	193025	G	A	PASS	117	49	0.581196581196581	0.418803418803419	0.418803418803419
AVAG00006	193192	A	G	PASS	131	51	0.610687022900763	0.389312977099237	0.389312977099237
AVAG00006	193368	A	C	PASS	130	45	0.653846153846154	0.346153846153846	0.346153846153846
AVAG00006	193669	A	G	PASS	120	47	0.608333333333333	0.391666666666667	0.391666666666667
AVAG00006	193764	G	T	PASS	115	42	0.634782608695652	0.365217391304348	0.365217391304348
AVAG00006	193832	T	C	MQ;alleleBias	113	27	0.761061946902655	0.238938053097345	0.238938053097345
[truncated: 63,014 more rows]
