# Supplementary material for: Comparative genomics of bdelloid rotifers: Insights from desiccating and nondesiccating species
Source: PLoS Biol. 2018 Apr 24;16(4):e2004830. doi: 10.1371/journal.pbio.2004830 (PMC5916493; doi:10.1371/journal.pbio.2004830)
Supplement: S6 Data — (TGZ) [file pbio.2004830.s006.tgz › S4_Data.bowtie2/Rmagna-PE.vs.nRg.v1.8.bowtie2.sorted.bam.platypus.vcf.freqs]

CHROM	POS	REF	ALT	FILTER	TC	TR	FREQREF	FREQALT	MAF
RMAG00001	3795	A	G	badReads;MQ	12	6	0.5	0.5	0.5
RMAG00001	4473	G	C	MQ	26	6	0.769230769230769	0.230769230769231	0.230769230769231
RMAG00001	4610	C	T	MQ	33	9	0.727272727272727	0.272727272727273	0.272727272727273
RMAG00001	4724	C	T	PASS	52	18	0.653846153846154	0.346153846153846	0.346153846153846
RMAG00001	4792	T	A	badReads	61	15	0.754098360655738	0.245901639344262	0.245901639344262
RMAG00001	5519	A	T	badReads;alleleBias	51	7	0.862745098039216	0.137254901960784	0.137254901960784
RMAG00001	7452	T	A	PASS	51	23	0.549019607843137	0.450980392156863	0.450980392156863
RMAG00001	7533	T	C	MQ	58	29	0.5	0.5	0.5
RMAG00001	7562	A	T	MQ	51	26	0.490196078431373	0.509803921568627	0.490196078431373
RMAG00001	7603	G	C	PASS	62	29	0.532258064516129	0.467741935483871	0.467741935483871
RMAG00001	7623	T	G	PASS	57	24	0.578947368421053	0.421052631578947	0.421052631578947
RMAG00001	7786	C	G	PASS	55	21	0.618181818181818	0.381818181818182	0.381818181818182
RMAG00001	8365	G	C	alleleBias	42	9	0.785714285714286	0.214285714285714	0.214285714285714
RMAG00001	9033	G	T	PASS	41	13	0.682926829268293	0.317073170731707	0.317073170731707
RMAG00001	9576	G	A	badReads	49	23	0.530612244897959	0.469387755102041	0.469387755102041
RMAG00001	9742	T	G	alleleBias	55	12	0.781818181818182	0.218181818181818	0.218181818181818
RMAG00001	10019	C	T	PASS	63	16	0.746031746031746	0.253968253968254	0.253968253968254
RMAG00001	10078	G	A	alleleBias	57	11	0.807017543859649	0.192982456140351	0.192982456140351
RMAG00001	10113	A	G	alleleBias	54	9	0.833333333333333	0.166666666666667	0.166666666666667
RMAG00001	11243	A	C	alleleBias	50	8	0.84	0.16	0.16
RMAG00001	11464	A	T	PASS	56	19	0.660714285714286	0.339285714285714	0.339285714285714
RMAG00001	11627	T	G	PASS	65	23	0.646153846153846	0.353846153846154	0.353846153846154
RMAG00001	11666	G	A	PASS	67	22	0.671641791044776	0.328358208955224	0.328358208955224
RMAG00001	11725	T	C	PASS	70	22	0.685714285714286	0.314285714285714	0.314285714285714
RMAG00001	11749	C	T	PASS	68	39	0.426470588235294	0.573529411764706	0.426470588235294
RMAG00001	11773	T	C	alleleBias	66	16	0.757575757575758	0.242424242424242	0.242424242424242
RMAG00001	11832	T	A	PASS	63	16	0.746031746031746	0.253968253968254	0.253968253968254
RMAG00001	11934	A	G	PASS	58	28	0.517241379310345	0.482758620689655	0.482758620689655
RMAG00001	12360	G	A	badReads;alleleBias	59	9	0.847457627118644	0.152542372881356	0.152542372881356
RMAG00001	12527	T	G	badReads	44	17	0.613636363636364	0.386363636363636	0.386363636363636
RMAG00001	12664	T	C	PASS	55	25	0.545454545454545	0.454545454545455	0.454545454545455
RMAG00001	12851	G	A	PASS	62	39	0.370967741935484	0.629032258064516	0.370967741935484
RMAG00001	12862	T	C	PASS	61	17	0.721311475409836	0.278688524590164	0.278688524590164
RMAG00001	13298	T	C	SC	55	16	0.709090909090909	0.290909090909091	0.290909090909091
RMAG00001	13452	T	G	badReads	52	13	0.75	0.25	0.25
RMAG00001	13548	G	A	PASS	52	22	0.576923076923077	0.423076923076923	0.423076923076923
RMAG00001	13625	T	C	SC;alleleBias	53	7	0.867924528301887	0.132075471698113	0.132075471698113
RMAG00001	13724	G	A	PASS	54	15	0.722222222222222	0.277777777777778	0.277777777777778
RMAG00001	14003	C	T	badReads;alleleBias	51	11	0.784313725490196	0.215686274509804	0.215686274509804
RMAG00001	14080	A	G	alleleBias	58	10	0.827586206896552	0.172413793103448	0.172413793103448
RMAG00001	15947	C	G	PASS	71	22	0.690140845070423	0.309859154929577	0.309859154929577
RMAG00001	16215	C	A	alleleBias	54	8	0.851851851851852	0.148148148148148	0.148148148148148
RMAG00001	16373	C	A	alleleBias	52	10	0.807692307692308	0.192307692307692	0.192307692307692
RMAG00001	16523	C	T	alleleBias	67	13	0.805970149253731	0.194029850746269	0.194029850746269
RMAG00001	16816	A	G	alleleBias	71	11	0.845070422535211	0.154929577464789	0.154929577464789
RMAG00001	17025	G	T	alleleBias	62	5	0.919354838709677	0.0806451612903226	0.0806451612903226
RMAG00001	17722	C	T	badReads	53	17	0.679245283018868	0.320754716981132	0.320754716981132
RMAG00001	17868	G	A	badReads	44	10	0.772727272727273	0.227272727272727	0.227272727272727
RMAG00001	17885	A	C	badReads	46	12	0.739130434782609	0.260869565217391	0.260869565217391
RMAG00001	17902	A	G	badReads	52	16	0.692307692307692	0.307692307692308	0.307692307692308
RMAG00001	18029	G	A	alleleBias	54	6	0.888888888888889	0.111111111111111	0.111111111111111
RMAG00001	18630	T	C	PASS	69	21	0.695652173913043	0.304347826086957	0.304347826086957
RMAG00001	18719	A	G	PASS	68	17	0.75	0.25	0.25
RMAG00001	18781	C	G	badReads;alleleBias	69	15	0.782608695652174	0.217391304347826	0.217391304347826
RMAG00001	18797	C	T	PASS	70	25	0.642857142857143	0.357142857142857	0.357142857142857
RMAG00001	18823	G	A	PASS	70	24	0.657142857142857	0.342857142857143	0.342857142857143
RMAG00001	18960	T	G	badReads;QD;alleleBias	52	9	0.826923076923077	0.173076923076923	0.173076923076923
RMAG00001	18995	G	A	badReads;QD;alleleBias	66	11	0.833333333333333	0.166666666666667	0.166666666666667
RMAG00001	19034	T	G	badReads;alleleBias	62	12	0.806451612903226	0.193548387096774	0.193548387096774
RMAG00001	19109	A	C	alleleBias	72	14	0.805555555555556	0.194444444444444	0.194444444444444
RMAG00001	19282	C	T	PASS	63	31	0.507936507936508	0.492063492063492	0.492063492063492
RMAG00001	21580	C	T	PASS	49	17	0.653061224489796	0.346938775510204	0.346938775510204
RMAG00001	21904	C	G	alleleBias	47	10	0.787234042553192	0.212765957446809	0.212765957446809
RMAG00001	22004	C	A	PASS	53	15	0.716981132075472	0.283018867924528	0.283018867924528
RMAG00001	22059	T	C	PASS	52	18	0.653846153846154	0.346153846153846	0.346153846153846
RMAG00001	22233	G	A	PASS	50	13	0.74	0.26	0.26
RMAG00001	22399	A	G	PASS	47	13	0.723404255319149	0.276595744680851	0.276595744680851
RMAG00001	22410	A	T	PASS	48	13	0.729166666666667	0.270833333333333	0.270833333333333
RMAG00001	22463	A	G	badReads	64	19	0.703125	0.296875	0.296875
RMAG00001	22476	G	A	badReads	64	18	0.71875	0.28125	0.28125
RMAG00001	22987	C	G	PASS	57	17	0.701754385964912	0.298245614035088	0.298245614035088
RMAG00001	23238	A	G	PASS	56	17	0.696428571428571	0.303571428571429	0.303571428571429
RMAG00001	23581	T	A	badReads;alleleBias	49	10	0.795918367346939	0.204081632653061	0.204081632653061
RMAG00001	23668	C	G	PASS	50	14	0.72	0.28	0.28
RMAG00001	23889	G	T	badReads;alleleBias	59	11	0.813559322033898	0.186440677966102	0.186440677966102
RMAG00001	24163	A	C	alleleBias	73	13	0.821917808219178	0.178082191780822	0.178082191780822
RMAG00001	24257	T	G	alleleBias	76	10	0.868421052631579	0.131578947368421	0.131578947368421
RMAG00001	24328	C	T	alleleBias	62	11	0.82258064516129	0.17741935483871	0.17741935483871
RMAG00001	24773	A	T	badReads;alleleBias	49	8	0.836734693877551	0.163265306122449	0.163265306122449
RMAG00001	27596	A	G	MQ;alleleBias	49	6	0.877551020408163	0.122448979591837	0.122448979591837
RMAG00001	28949	C	T	PASS	60	23	0.616666666666667	0.383333333333333	0.383333333333333
RMAG00001	29264	T	C	badReads;MQ	29	7	0.758620689655172	0.241379310344828	0.241379310344828
RMAG00001	31074	C	A	PASS	50	12	0.76	0.24	0.24
RMAG00001	31332	T	C	PASS	58	14	0.758620689655172	0.241379310344828	0.241379310344828
RMAG00001	33265	A	G	SC;alleleBias	68	16	0.764705882352941	0.235294117647059	0.235294117647059
RMAG00001	34724	T	C	PASS	60	30	0.5	0.5	0.5
RMAG00001	35711	A	G	PASS	41	18	0.560975609756098	0.439024390243902	0.439024390243902
RMAG00001	36393	A	G	badReads	61	17	0.721311475409836	0.278688524590164	0.278688524590164
RMAG00001	38080	G	A	badReads;alleleBias	52	7	0.865384615384615	0.134615384615385	0.134615384615385
RMAG00001	39021	G	A	Q20;badReads;MQ;QD;alleleBias	50	7	0.86	0.14	0.14
RMAG00001	39994	A	G	PASS	45	23	0.488888888888889	0.511111111111111	0.488888888888889
RMAG00001	40378	G	A	PASS	63	24	0.619047619047619	0.380952380952381	0.380952380952381
RMAG00001	40936	G	T	badReads	55	25	0.545454545454545	0.454545454545455	0.454545454545455
RMAG00001	41108	T	C	PASS	57	30	0.473684210526316	0.526315789473684	0.473684210526316
RMAG00001	41164	G	C	PASS	49	25	0.489795918367347	0.510204081632653	0.489795918367347
RMAG00001	41211	T	A	PASS	56	33	0.410714285714286	0.589285714285714	0.410714285714286
RMAG00001	41246	G	A	PASS	50	32	0.36	0.64	0.36
RMAG00001	41274	C	T	PASS	57	32	0.43859649122807	0.56140350877193	0.43859649122807
RMAG00001	41920	A	G	alleleBias	63	10	0.841269841269841	0.158730158730159	0.158730158730159
RMAG00001	42378	A	G	alleleBias	65	12	0.815384615384615	0.184615384615385	0.184615384615385
RMAG00001	43074	A	G	alleleBias	53	12	0.773584905660377	0.226415094339623	0.226415094339623
RMAG00001	44205	C	G	PASS	57	17	0.701754385964912	0.298245614035088	0.298245614035088
RMAG00001	45055	C	G	PASS	66	26	0.606060606060606	0.393939393939394	0.393939393939394
RMAG00001	45085	A	G	PASS	61	23	0.622950819672131	0.377049180327869	0.377049180327869
RMAG00001	46079	G	C	PASS	44	19	0.568181818181818	0.431818181818182	0.431818181818182
RMAG00001	46212	T	A	alleleBias	54	11	0.796296296296296	0.203703703703704	0.203703703703704
RMAG00001	46535	T	C	MQ	20	6	0.7	0.3	0.3
RMAG00001	46587	G	T	MQ	25	8	0.68	0.32	0.32
RMAG00001	47095	C	T	PASS	66	25	0.621212121212121	0.378787878787879	0.378787878787879
RMAG00001	47131	C	A	badReads	62	25	0.596774193548387	0.403225806451613	0.403225806451613
RMAG00001	47970	C	T	alleleBias	51	9	0.823529411764706	0.176470588235294	0.176470588235294
RMAG00001	50604	T	C	PASS	66	25	0.621212121212121	0.378787878787879	0.378787878787879
RMAG00001	51001	A	T	alleleBias	58	7	0.879310344827586	0.120689655172414	0.120689655172414
RMAG00001	51013	C	T	alleleBias	60	6	0.9	0.1	0.1
RMAG00001	51533	A	G	PASS	51	26	0.490196078431373	0.509803921568627	0.490196078431373
RMAG00001	52769	T	G	Q20;QD;alleleBias	63	7	0.888888888888889	0.111111111111111	0.111111111111111
RMAG00001	52869	G	T	alleleBias	64	13	0.796875	0.203125	0.203125
RMAG00001	56415	A	G	PASS	74	27	0.635135135135135	0.364864864864865	0.364864864864865
RMAG00001	57611	A	T	alleleBias	53	12	0.773584905660377	0.226415094339623	0.226415094339623
RMAG00001	58671	A	G	alleleBias	59	5	0.915254237288136	0.0847457627118644	0.0847457627118644
RMAG00001	60794	A	G	alleleBias	63	15	0.761904761904762	0.238095238095238	0.238095238095238
RMAG00001	61012	A	C	PASS	50	16	0.68	0.32	0.32
RMAG00001	61533	C	T	PASS	66	19	0.712121212121212	0.287878787878788	0.287878787878788
RMAG00001	61915	G	A	PASS	71	20	0.71830985915493	0.28169014084507	0.28169014084507
RMAG00001	62418	C	T	alleleBias	59	13	0.779661016949153	0.220338983050847	0.220338983050847
RMAG00001	66267	G	A	PASS	48	22	0.541666666666667	0.458333333333333	0.458333333333333
RMAG00001	70788	A	G	PASS	45	15	0.666666666666667	0.333333333333333	0.333333333333333
RMAG00001	71591	T	G	badReads;alleleBias	51	9	0.823529411764706	0.176470588235294	0.176470588235294
RMAG00001	72223	G	C	PASS	48	14	0.708333333333333	0.291666666666667	0.291666666666667
RMAG00001	72429	C	G	badReads	33	9	0.727272727272727	0.272727272727273	0.272727272727273
RMAG00001	72904	C	A	alleleBias	60	13	0.783333333333333	0.216666666666667	0.216666666666667
RMAG00001	74374	A	G	PASS	64	16	0.75	0.25	0.25
RMAG00001	74788	A	G	SC	60	25	0.583333333333333	0.416666666666667	0.416666666666667
RMAG00001	74808	A	C	PASS	52	20	0.615384615384615	0.384615384615385	0.384615384615385
RMAG00001	74871	A	C	MQ	46	19	0.58695652173913	0.41304347826087	0.41304347826087
RMAG00001	75363	C	A	badReads;MQ;QD;alleleBias	53	11	0.792452830188679	0.207547169811321	0.207547169811321
RMAG00001	75400	A	G	Q20;badReads;MQ;QD;alleleBias	46	7	0.847826086956522	0.152173913043478	0.152173913043478
RMAG00001	75470	T	C	badReads;MQ;alleleBias	48	7	0.854166666666667	0.145833333333333	0.145833333333333
RMAG00001	75676	A	G	alleleBias	64	13	0.796875	0.203125	0.203125
RMAG00001	75784	C	T	alleleBias	52	10	0.807692307692308	0.192307692307692	0.192307692307692
RMAG00001	76422	T	A	badReads;alleleBias	54	7	0.87037037037037	0.12962962962963	0.12962962962963
RMAG00001	76617	T	C	PASS	63	24	0.619047619047619	0.380952380952381	0.380952380952381
RMAG00001	76634	C	T	PASS	63	25	0.603174603174603	0.396825396825397	0.396825396825397
RMAG00001	76737	C	T	badReads	62	27	0.564516129032258	0.435483870967742	0.435483870967742
RMAG00001	78543	T	C	PASS	56	21	0.625	0.375	0.375
RMAG00001	79831	G	A	PASS	51	21	0.588235294117647	0.411764705882353	0.411764705882353
RMAG00001	80112	C	T	PASS	45	12	0.733333333333333	0.266666666666667	0.266666666666667
RMAG00001	80174	G	T	PASS	44	12	0.727272727272727	0.272727272727273	0.272727272727273
RMAG00001	80191	C	T	PASS	37	10	0.72972972972973	0.27027027027027	0.27027027027027
RMAG00001	80292	A	G	PASS	46	15	0.673913043478261	0.326086956521739	0.326086956521739
RMAG00001	80399	G	A	badReads	56	15	0.732142857142857	0.267857142857143	0.267857142857143
RMAG00001	80710	T	C	PASS	71	28	0.605633802816901	0.394366197183099	0.394366197183099
RMAG00001	81795	A	T	alleleBias	53	10	0.811320754716981	0.188679245283019	0.188679245283019
RMAG00001	81837	A	G	PASS	58	20	0.655172413793103	0.344827586206897	0.344827586206897
RMAG00001	81931	A	G	PASS	63	29	0.53968253968254	0.46031746031746	0.46031746031746
RMAG00001	82028	C	T	PASS	52	24	0.538461538461538	0.461538461538462	0.461538461538462
RMAG00001	82101	T	C	PASS	55	20	0.636363636363636	0.363636363636364	0.363636363636364
RMAG00001	82252	C	A	PASS	41	15	0.634146341463415	0.365853658536585	0.365853658536585
RMAG00001	82322	C	T	PASS	48	19	0.604166666666667	0.395833333333333	0.395833333333333
RMAG00001	83440	T	C	PASS	58	23	0.603448275862069	0.396551724137931	0.396551724137931
RMAG00001	84524	T	C	MQ	48	14	0.708333333333333	0.291666666666667	0.291666666666667
RMAG00001	85548	C	T	badReads	59	21	0.644067796610169	0.355932203389831	0.355932203389831
RMAG00001	86493	T	G	badReads	59	26	0.559322033898305	0.440677966101695	0.440677966101695
RMAG00001	86600	A	C	alleleBias	54	11	0.796296296296296	0.203703703703704	0.203703703703704
RMAG00001	86959	A	T	badReads	75	20	0.733333333333333	0.266666666666667	0.266666666666667
RMAG00001	87058	C	A	badReads	56	17	0.696428571428571	0.303571428571429	0.303571428571429
RMAG00001	87074	A	G	badReads	58	37	0.362068965517241	0.637931034482759	0.362068965517241
RMAG00001	87287	G	A	PASS	69	27	0.608695652173913	0.391304347826087	0.391304347826087
RMAG00001	88281	C	T	PASS	59	25	0.576271186440678	0.423728813559322	0.423728813559322
RMAG00001	88416	T	C	PASS	56	18	0.678571428571429	0.321428571428571	0.321428571428571
RMAG00001	88647	G	A	PASS	57	28	0.508771929824561	0.491228070175439	0.491228070175439
RMAG00001	88956	C	A	PASS	69	29	0.579710144927536	0.420289855072464	0.420289855072464
RMAG00001	88977	A	G	PASS	66	23	0.651515151515151	0.348484848484849	0.348484848484849
RMAG00001	89217	C	T	PASS	43	15	0.651162790697674	0.348837209302326	0.348837209302326
RMAG00001	89706	G	A	PASS	53	16	0.69811320754717	0.30188679245283	0.30188679245283
RMAG00001	89839	C	T	badReads	36	13	0.638888888888889	0.361111111111111	0.361111111111111
RMAG00001	89878	A	T	PASS	31	12	0.612903225806452	0.387096774193548	0.387096774193548
RMAG00001	89941	A	G	MQ	33	15	0.545454545454545	0.454545454545455	0.454545454545455
RMAG00001	89956	C	G	MQ	37	16	0.567567567567568	0.432432432432432	0.432432432432432
RMAG00001	92985	A	G	badReads	60	27	0.55	0.45	0.45
RMAG00001	94269	A	G	badReads	60	20	0.666666666666667	0.333333333333333	0.333333333333333
RMAG00001	94499	C	T	PASS	64	21	0.671875	0.328125	0.328125
RMAG00001	95018	T	C	PASS	52	15	0.711538461538462	0.288461538461538	0.288461538461538
RMAG00001	95782	A	G	PASS	56	18	0.678571428571429	0.321428571428571	0.321428571428571
RMAG00001	97127	A	G	MQ;QD	41	9	0.780487804878049	0.219512195121951	0.219512195121951
RMAG00001	97585	C	T	PASS	57	21	0.631578947368421	0.368421052631579	0.368421052631579
RMAG00001	98017	T	G	PASS	65	29	0.553846153846154	0.446153846153846	0.446153846153846
RMAG00001	98165	C	T	alleleBias	54	12	0.777777777777778	0.222222222222222	0.222222222222222
RMAG00001	98297	C	G	alleleBias	55	12	0.781818181818182	0.218181818181818	0.218181818181818
RMAG00001	98541	T	C	PASS	31	11	0.645161290322581	0.354838709677419	0.354838709677419
RMAG00001	100588	G	A	PASS	61	27	0.557377049180328	0.442622950819672	0.442622950819672
RMAG00001	100661	G	A	PASS	65	22	0.661538461538462	0.338461538461538	0.338461538461538
RMAG00001	100944	A	C	MQ	39	10	0.743589743589744	0.256410256410256	0.256410256410256
RMAG00001	101067	G	A	badReads;MQ	32	11	0.65625	0.34375	0.34375
RMAG00001	101861	T	C	MQ;alleleBias	48	10	0.791666666666667	0.208333333333333	0.208333333333333
RMAG00001	101926	A	C	badReads;MQ;alleleBias	44	7	0.840909090909091	0.159090909090909	0.159090909090909
RMAG00001	102247	T	G	alleleBias	45	9	0.8	0.2	0.2
RMAG00001	103398	G	A	badReads	54	21	0.611111111111111	0.388888888888889	0.388888888888889
RMAG00001	104425	C	T	PASS	55	19	0.654545454545455	0.345454545454545	0.345454545454545
RMAG00001	104497	T	C	PASS	58	15	0.741379310344828	0.258620689655172	0.258620689655172
RMAG00001	106011	G	T	PASS	47	12	0.74468085106383	0.25531914893617	0.25531914893617
RMAG00001	106276	A	G	PASS	55	17	0.690909090909091	0.309090909090909	0.309090909090909
RMAG00001	106478	G	T	PASS	60	22	0.633333333333333	0.366666666666667	0.366666666666667
RMAG00001	107608	T	C	badReads	58	25	0.568965517241379	0.431034482758621	0.431034482758621
RMAG00001	107853	T	C	PASS	67	28	0.582089552238806	0.417910447761194	0.417910447761194
RMAG00001	109320	G	T	alleleBias	44	8	0.818181818181818	0.181818181818182	0.181818181818182
RMAG00001	110083	G	A	badReads	54	27	0.5	0.5	0.5
RMAG00001	110292	A	C	badReads	45	18	0.6	0.4	0.4
RMAG00001	110385	G	C	PASS	47	16	0.659574468085106	0.340425531914894	0.340425531914894
RMAG00001	111953	T	C	PASS	59	16	0.728813559322034	0.271186440677966	0.271186440677966
RMAG00001	112149	C	T	badReads;alleleBias	59	14	0.76271186440678	0.23728813559322	0.23728813559322
RMAG00001	112946	T	C	PASS	35	11	0.685714285714286	0.314285714285714	0.314285714285714
RMAG00001	114107	A	G	badReads	61	22	0.639344262295082	0.360655737704918	0.360655737704918
RMAG00001	114717	G	C	PASS	58	23	0.603448275862069	0.396551724137931	0.396551724137931
RMAG00001	115453	T	C	badReads;alleleBias	51	11	0.784313725490196	0.215686274509804	0.215686274509804
RMAG00001	115777	C	T	PASS	48	12	0.75	0.25	0.25
RMAG00001	117994	A	T	PASS	50	15	0.7	0.3	0.3
RMAG00001	118517	G	A	PASS	39	13	0.666666666666667	0.333333333333333	0.333333333333333
RMAG00001	118589	G	A	PASS	41	13	0.682926829268293	0.317073170731707	0.317073170731707
RMAG00001	118633	C	T	badReads	45	17	0.622222222222222	0.377777777777778	0.377777777777778
RMAG00001	118663	A	G	PASS	48	18	0.625	0.375	0.375
RMAG00001	119002	T	C	badReads;alleleBias	55	11	0.8	0.2	0.2
RMAG00001	119090	A	T	badReads	57	17	0.701754385964912	0.298245614035088	0.298245614035088
RMAG00001	119123	G	C	badReads	60	19	0.683333333333333	0.316666666666667	0.316666666666667
RMAG00001	119334	C	T	PASS	55	16	0.709090909090909	0.290909090909091	0.290909090909091
RMAG00001	119492	G	T	badReads	61	19	0.688524590163934	0.311475409836066	0.311475409836066
RMAG00001	122609	G	C	PASS	56	17	0.696428571428571	0.303571428571429	0.303571428571429
RMAG00001	123014	C	T	PASS	48	20	0.583333333333333	0.416666666666667	0.416666666666667
RMAG00001	123639	G	T	PASS	41	13	0.682926829268293	0.317073170731707	0.317073170731707
RMAG00001	123865	T	C	PASS	54	17	0.685185185185185	0.314814814814815	0.314814814814815
RMAG00001	124483	A	G	MQ	55	19	0.654545454545455	0.345454545454545	0.345454545454545
RMAG00001	125441	C	T	PASS	63	25	0.603174603174603	0.396825396825397	0.396825396825397
RMAG00001	127155	T	C	PASS	54	15	0.722222222222222	0.277777777777778	0.277777777777778
RMAG00001	127389	C	G	PASS	55	14	0.745454545454545	0.254545454545455	0.254545454545455
RMAG00001	128992	T	C	PASS	45	17	0.622222222222222	0.377777777777778	0.377777777777778
RMAG00001	132445	C	G	badReads;alleleBias	63	6	0.904761904761905	0.0952380952380952	0.0952380952380952
RMAG00001	134628	C	T	alleleBias	59	9	0.847457627118644	0.152542372881356	0.152542372881356
RMAG00001	135654	G	A	alleleBias	48	7	0.854166666666667	0.145833333333333	0.145833333333333
RMAG00001	136236	A	G	PASS	56	22	0.607142857142857	0.392857142857143	0.392857142857143
RMAG00001	137130	A	C	PASS	53	24	0.547169811320755	0.452830188679245	0.452830188679245
RMAG00001	138929	A	G	PASS	47	20	0.574468085106383	0.425531914893617	0.425531914893617
RMAG00001	139244	T	C	PASS	52	18	0.653846153846154	0.346153846153846	0.346153846153846
RMAG00001	139665	A	C	PASS	65	32	0.507692307692308	0.492307692307692	0.492307692307692
RMAG00001	140404	C	T	badReads	58	25	0.568965517241379	0.431034482758621	0.431034482758621
RMAG00001	140767	C	T	alleleBias	47	8	0.829787234042553	0.170212765957447	0.170212765957447
RMAG00001	144603	G	C	PASS	42	10	0.761904761904762	0.238095238095238	0.238095238095238
RMAG00001	146862	G	A	PASS	59	19	0.677966101694915	0.322033898305085	0.322033898305085
RMAG00001	147434	T	C	alleleBias	59	12	0.796610169491525	0.203389830508475	0.203389830508475
RMAG00001	147532	A	G	PASS	63	25	0.603174603174603	0.396825396825397	0.396825396825397
RMAG00001	147740	C	T	badReads;MQ;alleleBias	41	6	0.853658536585366	0.146341463414634	0.146341463414634
RMAG00001	147838	C	A	MQ	36	11	0.694444444444444	0.305555555555556	0.305555555555556
RMAG00001	147909	T	C	badReads;MQ;QD;alleleBias	36	6	0.833333333333333	0.166666666666667	0.166666666666667
RMAG00001	153359	G	T	badReads;MQ;alleleBias	47	7	0.851063829787234	0.148936170212766	0.148936170212766
RMAG00001	153690	C	T	PASS	59	24	0.593220338983051	0.406779661016949	0.406779661016949
RMAG00001	156724	C	T	alleleBias	64	11	0.828125	0.171875	0.171875
RMAG00001	156806	T	C	PASS	54	14	0.740740740740741	0.259259259259259	0.259259259259259
RMAG00001	156972	A	C	PASS	73	32	0.561643835616438	0.438356164383562	0.438356164383562
RMAG00001	157260	T	C	badReads	56	27	0.517857142857143	0.482142857142857	0.482142857142857
RMAG00001	157724	G	T	PASS	61	23	0.622950819672131	0.377049180327869	0.377049180327869
RMAG00001	161772	T	C	PASS	61	16	0.737704918032787	0.262295081967213	0.262295081967213
RMAG00001	161817	T	C	alleleBias	64	15	0.765625	0.234375	0.234375
RMAG00001	162332	C	T	PASS	62	19	0.693548387096774	0.306451612903226	0.306451612903226
RMAG00001	162368	T	C	badReads	67	23	0.656716417910448	0.343283582089552	0.343283582089552
RMAG00001	163885	C	G	alleleBias	54	9	0.833333333333333	0.166666666666667	0.166666666666667
RMAG00001	166425	A	T	PASS	58	19	0.672413793103448	0.327586206896552	0.327586206896552
RMAG00001	167635	G	A	PASS	52	15	0.711538461538462	0.288461538461538	0.288461538461538
RMAG00001	169660	G	A	PASS	53	15	0.716981132075472	0.283018867924528	0.283018867924528
RMAG00001	170144	A	G	PASS	49	19	0.612244897959184	0.387755102040816	0.387755102040816
RMAG00001	170888	C	T	PASS	61	16	0.737704918032787	0.262295081967213	0.262295081967213
RMAG00001	172627	T	C	badReads	73	26	0.643835616438356	0.356164383561644	0.356164383561644
RMAG00001	173969	T	C	PASS	54	14	0.740740740740741	0.259259259259259	0.259259259259259
RMAG00001	174655	C	T	badReads	41	11	0.731707317073171	0.268292682926829	0.268292682926829
RMAG00001	174825	G	C	PASS	59	15	0.745762711864407	0.254237288135593	0.254237288135593
RMAG00001	175158	A	C	PASS	73	25	0.657534246575342	0.342465753424658	0.342465753424658
RMAG00001	175477	A	C	PASS	55	30	0.454545454545455	0.545454545454545	0.454545454545455
RMAG00001	175935	C	G	PASS	43	11	0.744186046511628	0.255813953488372	0.255813953488372
RMAG00001	176408	G	A	badReads;alleleBias	61	12	0.80327868852459	0.19672131147541	0.19672131147541
RMAG00001	176509	A	G	PASS	58	32	0.448275862068966	0.551724137931034	0.448275862068966
RMAG00001	176529	G	A	alleleBias	58	10	0.827586206896552	0.172413793103448	0.172413793103448
RMAG00001	176845	T	C	PASS	52	23	0.557692307692308	0.442307692307692	0.442307692307692
RMAG00001	177004	G	A	alleleBias	47	7	0.851063829787234	0.148936170212766	0.148936170212766
RMAG00001	177177	G	T	PASS	35	14	0.6	0.4	0.4
RMAG00001	177376	A	G	badReads	51	17	0.666666666666667	0.333333333333333	0.333333333333333
RMAG00001	177405	A	G	badReads	46	28	0.391304347826087	0.608695652173913	0.391304347826087
RMAG00001	178335	A	G	MQ	39	12	0.692307692307692	0.307692307692308	0.307692307692308
RMAG00001	178633	A	C	badReads	45	11	0.755555555555556	0.244444444444444	0.244444444444444
RMAG00001	179073	A	G	PASS	60	20	0.666666666666667	0.333333333333333	0.333333333333333
RMAG00001	179091	C	T	PASS	64	20	0.6875	0.3125	0.3125
RMAG00001	179272	A	T	PASS	62	16	0.741935483870968	0.258064516129032	0.258064516129032
RMAG00001	179412	G	A	PASS	68	17	0.75	0.25	0.25
RMAG00001	179709	A	G	alleleBias	49	10	0.795918367346939	0.204081632653061	0.204081632653061
RMAG00001	180078	A	C	PASS	52	22	0.576923076923077	0.423076923076923	0.423076923076923
RMAG00001	180356	T	C	badReads	45	15	0.666666666666667	0.333333333333333	0.333333333333333
RMAG00001	181252	C	T	PASS	63	21	0.666666666666667	0.333333333333333	0.333333333333333
RMAG00001	182559	T	C	PASS	44	12	0.727272727272727	0.272727272727273	0.272727272727273
RMAG00001	183833	A	G	alleleBias	52	6	0.884615384615385	0.115384615384615	0.115384615384615
RMAG00001	183953	C	T	PASS	56	14	0.75	0.25	0.25
RMAG00001	184025	C	T	alleleBias	57	11	0.807017543859649	0.192982456140351	0.192982456140351
RMAG00001	184149	C	A	alleleBias	62	12	0.806451612903226	0.193548387096774	0.193548387096774
RMAG00001	184229	C	T	Q20;QD;alleleBias	59	9	0.847457627118644	0.152542372881356	0.152542372881356
RMAG00001	186009	T	A	alleleBias	51	7	0.862745098039216	0.137254901960784	0.137254901960784
RMAG00001	188375	C	A	PASS	54	16	0.703703703703704	0.296296296296296	0.296296296296296
RMAG00001	188737	A	T	PASS	55	25	0.545454545454545	0.454545454545455	0.454545454545455
RMAG00001	189562	C	G	PASS	49	20	0.591836734693878	0.408163265306122	0.408163265306122
RMAG00001	190535	T	C	PASS	47	13	0.723404255319149	0.276595744680851	0.276595744680851
RMAG00001	190712	G	T	badReads;MQ	43	13	0.697674418604651	0.302325581395349	0.302325581395349
RMAG00001	192438	A	G	PASS	53	30	0.433962264150943	0.566037735849057	0.433962264150943
RMAG00001	194898	T	G	MQ	30	6	0.8	0.2	0.2
RMAG00001	195874	T	C	alleleBias	67	15	0.776119402985075	0.223880597014925	0.223880597014925
RMAG00001	197544	A	G	PASS	57	26	0.543859649122807	0.456140350877193	0.456140350877193
RMAG00001	199038	T	G	alleleBias	51	9	0.823529411764706	0.176470588235294	0.176470588235294
RMAG00001	199440	C	A	MQ	43	10	0.767441860465116	0.232558139534884	0.232558139534884
RMAG00001	199484	A	G	MQ	36	14	0.611111111111111	0.388888888888889	0.388888888888889
RMAG00001	200925	G	T	badReads;MQ	40	9	0.775	0.225	0.225
RMAG00001	200986	C	G	MQ	37	10	0.72972972972973	0.27027027027027	0.27027027027027
RMAG00001	201729	G	A	MQ	30	8	0.733333333333333	0.266666666666667	0.266666666666667
RMAG00001	202869	T	C	MQ;alleleBias	41	8	0.804878048780488	0.195121951219512	0.195121951219512
RMAG00001	205452	T	C	badReads;MQ	37	8	0.783783783783784	0.216216216216216	0.216216216216216
RMAG00001	205669	G	A	badReads	46	14	0.695652173913043	0.304347826086957	0.304347826086957
RMAG00001	205689	C	A	badReads;MQ	48	13	0.729166666666667	0.270833333333333	0.270833333333333
RMAG00001	205762	A	G	MQ	44	12	0.727272727272727	0.272727272727273	0.272727272727273
RMAG00001	205802	G	T	MQ;alleleBias	40	8	0.8	0.2	0.2
RMAG00001	205822	T	G	MQ	38	8	0.789473684210526	0.210526315789474	0.210526315789474
RMAG00001	206172	T	A	MQ;alleleBias	36	5	0.861111111111111	0.138888888888889	0.138888888888889
RMAG00001	206462	G	A	PASS	65	22	0.661538461538462	0.338461538461538	0.338461538461538
RMAG00001	206550	A	T	PASS	61	26	0.573770491803279	0.426229508196721	0.426229508196721
RMAG00001	206579	T	C	PASS	61	25	0.590163934426229	0.409836065573771	0.409836065573771
RMAG00001	206693	C	A	PASS	58	16	0.724137931034483	0.275862068965517	0.275862068965517
RMAG00001	206754	G	A	PASS	63	21	0.666666666666667	0.333333333333333	0.333333333333333
RMAG00001	206873	A	G	badReads	65	21	0.676923076923077	0.323076923076923	0.323076923076923
RMAG00001	207131	A	G	PASS	59	19	0.677966101694915	0.322033898305085	0.322033898305085
RMAG00001	209933	T	C	alleleBias	51	11	0.784313725490196	0.215686274509804	0.215686274509804
RMAG00001	210173	G	A	alleleBias	66	14	0.787878787878788	0.212121212121212	0.212121212121212
RMAG00001	210827	G	A	badReads;alleleBias	56	13	0.767857142857143	0.232142857142857	0.232142857142857
RMAG00001	210988	A	G	PASS	49	15	0.693877551020408	0.306122448979592	0.306122448979592
RMAG00001	211876	A	T	PASS	61	21	0.655737704918033	0.344262295081967	0.344262295081967
RMAG00001	212149	C	T	PASS	61	16	0.737704918032787	0.262295081967213	0.262295081967213
RMAG00001	213468	C	A	alleleBias	57	11	0.807017543859649	0.192982456140351	0.192982456140351
RMAG00001	215118	T	C	badReads	57	15	0.736842105263158	0.263157894736842	0.263157894736842
RMAG00001	217448	T	A	PASS	55	17	0.690909090909091	0.309090909090909	0.309090909090909
RMAG00001	217770	T	C	alleleBias	62	13	0.790322580645161	0.209677419354839	0.209677419354839
RMAG00001	217932	G	A	PASS	55	17	0.690909090909091	0.309090909090909	0.309090909090909
RMAG00001	218091	T	C	alleleBias	58	11	0.810344827586207	0.189655172413793	0.189655172413793
RMAG00001	218105	G	A	alleleBias	57	10	0.824561403508772	0.175438596491228	0.175438596491228
RMAG00001	218297	G	A	PASS	67	28	0.582089552238806	0.417910447761194	0.417910447761194
RMAG00001	218332	A	T	PASS	72	27	0.625	0.375	0.375
RMAG00001	219913	A	G	alleleBias	52	7	0.865384615384615	0.134615384615385	0.134615384615385
RMAG00001	220053	G	A	badReads	48	19	0.604166666666667	0.395833333333333	0.395833333333333
RMAG00001	220213	T	C	alleleBias	58	13	0.775862068965517	0.224137931034483	0.224137931034483
RMAG00001	220270	A	G	PASS	54	18	0.666666666666667	0.333333333333333	0.333333333333333
RMAG00001	220281	A	G	PASS	52	18	0.653846153846154	0.346153846153846	0.346153846153846
RMAG00001	220483	G	A	badReads;alleleBias	73	18	0.753424657534247	0.246575342465753	0.246575342465753
RMAG00001	223443	T	C	badReads;alleleBias	65	8	0.876923076923077	0.123076923076923	0.123076923076923
RMAG00001	223888	T	C	alleleBias	41	5	0.878048780487805	0.121951219512195	0.121951219512195
RMAG00001	223969	T	C	PASS	48	22	0.541666666666667	0.458333333333333	0.458333333333333
RMAG00001	224988	G	T	alleleBias	58	12	0.793103448275862	0.206896551724138	0.206896551724138
RMAG00001	226305	G	A	badReads	66	32	0.515151515151515	0.484848484848485	0.484848484848485
RMAG00001	226459	A	G	PASS	73	28	0.616438356164384	0.383561643835616	0.383561643835616
RMAG00001	226491	G	A	PASS	72	24	0.666666666666667	0.333333333333333	0.333333333333333
RMAG00001	226630	C	T	PASS	70	24	0.657142857142857	0.342857142857143	0.342857142857143
RMAG00001	226733	G	T	PASS	56	24	0.571428571428571	0.428571428571429	0.428571428571429
RMAG00001	228105	C	T	PASS	53	18	0.660377358490566	0.339622641509434	0.339622641509434
RMAG00001	228611	A	C	alleleBias	58	9	0.844827586206897	0.155172413793103	0.155172413793103
RMAG00001	228818	A	T	badReads	68	21	0.691176470588235	0.308823529411765	0.308823529411765
RMAG00001	229014	G	A	PASS	53	20	0.622641509433962	0.377358490566038	0.377358490566038
RMAG00001	229278	A	G	PASS	51	17	0.666666666666667	0.333333333333333	0.333333333333333
RMAG00001	235048	G	A	PASS	41	17	0.585365853658537	0.414634146341463	0.414634146341463
RMAG00001	235490	A	G	PASS	47	19	0.595744680851064	0.404255319148936	0.404255319148936
RMAG00001	237135	A	G	PASS	52	16	0.692307692307692	0.307692307692308	0.307692307692308
RMAG00001	237840	T	A	PASS	53	22	0.584905660377358	0.415094339622642	0.415094339622642
RMAG00001	239040	C	T	PASS	56	18	0.678571428571429	0.321428571428571	0.321428571428571
RMAG00001	239453	G	A	PASS	49	17	0.653061224489796	0.346938775510204	0.346938775510204
RMAG00001	239627	T	C	PASS	64	16	0.75	0.25	0.25
RMAG00001	239748	C	A	PASS	74	29	0.608108108108108	0.391891891891892	0.391891891891892
RMAG00001	239869	A	C	PASS	55	24	0.563636363636364	0.436363636363636	0.436363636363636
RMAG00001	239918	T	C	PASS	52	22	0.576923076923077	0.423076923076923	0.423076923076923
RMAG00001	239938	G	A	badReads	47	19	0.595744680851064	0.404255319148936	0.404255319148936
RMAG00001	240161	T	C	badReads	56	20	0.642857142857143	0.357142857142857	0.357142857142857
RMAG00001	240368	T	C	MQ	45	16	0.644444444444444	0.355555555555556	0.355555555555556
RMAG00001	240816	G	A	PASS	66	27	0.590909090909091	0.409090909090909	0.409090909090909
RMAG00001	241304	T	C	PASS	57	15	0.736842105263158	0.263157894736842	0.263157894736842
RMAG00001	241967	A	T	PASS	66	28	0.575757575757576	0.424242424242424	0.424242424242424
RMAG00001	242143	T	C	PASS	58	20	0.655172413793103	0.344827586206897	0.344827586206897
RMAG00001	242189	T	C	PASS	54	16	0.703703703703704	0.296296296296296	0.296296296296296
RMAG00001	242383	G	A	badReads	71	19	0.732394366197183	0.267605633802817	0.267605633802817
RMAG00001	242956	G	A	PASS	56	18	0.678571428571429	0.321428571428571	0.321428571428571
RMAG00001	243850	T	C	MQ	35	11	0.685714285714286	0.314285714285714	0.314285714285714
RMAG00001	244021	G	A	PASS	42	12	0.714285714285714	0.285714285714286	0.285714285714286
RMAG00001	244149	A	G	PASS	53	23	0.566037735849057	0.433962264150943	0.433962264150943
RMAG00001	244565	G	C	MQ	45	20	0.555555555555556	0.444444444444444	0.444444444444444
RMAG00001	244584	A	G	badReads;MQ	47	20	0.574468085106383	0.425531914893617	0.425531914893617
RMAG00001	245509	C	T	PASS	58	23	0.603448275862069	0.396551724137931	0.396551724137931
RMAG00001	246560	A	T	badReads	62	24	0.612903225806452	0.387096774193548	0.387096774193548
RMAG00001	246653	A	G	PASS	62	20	0.67741935483871	0.32258064516129	0.32258064516129
RMAG00001	246911	T	C	PASS	48	16	0.666666666666667	0.333333333333333	0.333333333333333
RMAG00001	246938	G	A	PASS	53	17	0.679245283018868	0.320754716981132	0.320754716981132
RMAG00001	247168	A	G	PASS	58	16	0.724137931034483	0.275862068965517	0.275862068965517
RMAG00001	247241	G	A	PASS	62	20	0.67741935483871	0.32258064516129	0.32258064516129
RMAG00001	248354	G	T	PASS	52	15	0.711538461538462	0.288461538461538	0.288461538461538
RMAG00001	249567	T	G	PASS	68	24	0.647058823529412	0.352941176470588	0.352941176470588
RMAG00001	250271	C	T	PASS	55	27	0.509090909090909	0.490909090909091	0.490909090909091
RMAG00001	251910	G	A	badReads	50	14	0.72	0.28	0.28
RMAG00001	252812	A	G	PASS	65	19	0.707692307692308	0.292307692307692	0.292307692307692
RMAG00001	252881	A	C	PASS	65	19	0.707692307692308	0.292307692307692	0.292307692307692
RMAG00001	254399	C	G	PASS	58	16	0.724137931034483	0.275862068965517	0.275862068965517
RMAG00001	254671	C	G	PASS	56	21	0.625	0.375	0.375
RMAG00001	254790	C	A	badReads;alleleBias	43	9	0.790697674418605	0.209302325581395	0.209302325581395
RMAG00001	254951	G	A	PASS	60	18	0.7	0.3	0.3
RMAG00001	255715	G	A	PASS	76	38	0.5	0.5	0.5
RMAG00001	255925	T	A	PASS	73	26	0.643835616438356	0.356164383561644	0.356164383561644
RMAG00001	255956	T	C	badReads	82	33	0.597560975609756	0.402439024390244	0.402439024390244
RMAG00001	256032	T	C	badReads	72	25	0.652777777777778	0.347222222222222	0.347222222222222
RMAG00001	256570	T	C	PASS	64	16	0.75	0.25	0.25
RMAG00001	257614	T	A	PASS	44	14	0.681818181818182	0.318181818181818	0.318181818181818
RMAG00001	257697	T	G	PASS	37	11	0.702702702702703	0.297297297297297	0.297297297297297
RMAG00001	257772	C	A	PASS	37	8	0.783783783783784	0.216216216216216	0.216216216216216
RMAG00001	258273	G	A	alleleBias	54	12	0.777777777777778	0.222222222222222	0.222222222222222
RMAG00001	258286	G	A	MQ;alleleBias	53	12	0.773584905660377	0.226415094339623	0.226415094339623
RMAG00001	258308	T	G	MQ;alleleBias	47	9	0.808510638297872	0.191489361702128	0.191489361702128
RMAG00001	258443	A	C	badReads;alleleBias	49	9	0.816326530612245	0.183673469387755	0.183673469387755
RMAG00001	258455	C	A	alleleBias	53	10	0.811320754716981	0.188679245283019	0.188679245283019
RMAG00001	258505	T	C	strandBias;alleleBias	53	9	0.830188679245283	0.169811320754717	0.169811320754717
RMAG00001	259885	A	G	badReads	53	20	0.622641509433962	0.377358490566038	0.377358490566038
RMAG00001	261628	A	C	PASS	47	19	0.595744680851064	0.404255319148936	0.404255319148936
RMAG00001	262493	G	T	badReads	55	20	0.636363636363636	0.363636363636364	0.363636363636364
RMAG00001	263022	T	C	badReads	55	26	0.527272727272727	0.472727272727273	0.472727272727273
RMAG00001	264355	A	C	alleleBias	45	7	0.844444444444444	0.155555555555556	0.155555555555556
RMAG00001	264840	G	A	PASS	46	11	0.760869565217391	0.239130434782609	0.239130434782609
RMAG00001	264900	A	C	alleleBias	51	11	0.784313725490196	0.215686274509804	0.215686274509804
RMAG00001	264928	T	C	alleleBias	58	10	0.827586206896552	0.172413793103448	0.172413793103448
RMAG00001	265856	G	C	alleleBias	66	9	0.863636363636364	0.136363636363636	0.136363636363636
RMAG00001	267051	C	G	PASS	59	23	0.610169491525424	0.389830508474576	0.389830508474576
RMAG00001	267465	C	A	PASS	62	21	0.661290322580645	0.338709677419355	0.338709677419355
RMAG00001	267512	C	A	PASS	61	20	0.672131147540984	0.327868852459016	0.327868852459016
RMAG00001	267567	G	C	PASS	64	19	0.703125	0.296875	0.296875
RMAG00001	268963	G	C	PASS	49	14	0.714285714285714	0.285714285714286	0.285714285714286
RMAG00001	269863	A	G	alleleBias	57	10	0.824561403508772	0.175438596491228	0.175438596491228
RMAG00001	269931	G	A	alleleBias	52	7	0.865384615384615	0.134615384615385	0.134615384615385
RMAG00001	270877	C	A	PASS	39	15	0.615384615384615	0.384615384615385	0.384615384615385
RMAG00001	271756	T	C	badReads;alleleBias	55	12	0.781818181818182	0.218181818181818	0.218181818181818
RMAG00001	271909	C	T	alleleBias	53	12	0.773584905660377	0.226415094339623	0.226415094339623
RMAG00001	272079	C	T	alleleBias	44	8	0.818181818181818	0.181818181818182	0.181818181818182
RMAG00001	272297	A	G	PASS	57	23	0.596491228070175	0.403508771929825	0.403508771929825
RMAG00001	273103	C	T	alleleBias	54	8	0.851851851851852	0.148148148148148	0.148148148148148
RMAG00001	273229	T	A	alleleBias	57	11	0.807017543859649	0.192982456140351	0.192982456140351
RMAG00001	273706	T	G	alleleBias	63	11	0.825396825396825	0.174603174603175	0.174603174603175
RMAG00001	273822	C	T	badReads;alleleBias	63	11	0.825396825396825	0.174603174603175	0.174603174603175
RMAG00001	273944	G	T	badReads;alleleBias	60	11	0.816666666666667	0.183333333333333	0.183333333333333
RMAG00001	274242	G	A	badReads;alleleBias	57	11	0.807017543859649	0.192982456140351	0.192982456140351
RMAG00001	274334	A	C	alleleBias	60	10	0.833333333333333	0.166666666666667	0.166666666666667
RMAG00001	274485	T	C	PASS	48	17	0.645833333333333	0.354166666666667	0.354166666666667
RMAG00001	275602	G	A	alleleBias	60	14	0.766666666666667	0.233333333333333	0.233333333333333
RMAG00001	276116	T	C	PASS	50	15	0.7	0.3	0.3
RMAG00001	276287	C	A	badReads;alleleBias	67	14	0.791044776119403	0.208955223880597	0.208955223880597
RMAG00001	276302	G	A	badReads;alleleBias	59	13	0.779661016949153	0.220338983050847	0.220338983050847
RMAG00001	276359	T	G	alleleBias	58	10	0.827586206896552	0.172413793103448	0.172413793103448
RMAG00001	276918	A	T	PASS	39	20	0.487179487179487	0.512820512820513	0.487179487179487
RMAG00001	277310	G	C	PASS	69	18	0.739130434782609	0.260869565217391	0.260869565217391
RMAG00001	277329	C	T	PASS	67	20	0.701492537313433	0.298507462686567	0.298507462686567
RMAG00001	277530	G	A	alleleBias	75	15	0.8	0.2	0.2
RMAG00001	278013	T	C	badReads	46	19	0.58695652173913	0.41304347826087	0.41304347826087
RMAG00001	278127	A	G	PASS	56	25	0.553571428571429	0.446428571428571	0.446428571428571
RMAG00001	279420	T	C	alleleBias	49	8	0.836734693877551	0.163265306122449	0.163265306122449
RMAG00001	282375	T	A	badReads	46	14	0.695652173913043	0.304347826086957	0.304347826086957
RMAG00001	283636	A	G	PASS	36	20	0.444444444444444	0.555555555555556	0.444444444444444
RMAG00001	283770	C	G	PASS	44	17	0.613636363636364	0.386363636363636	0.386363636363636
RMAG00001	286766	T	G	badReads	27	9	0.666666666666667	0.333333333333333	0.333333333333333
RMAG00001	289499	T	C	PASS	60	29	0.516666666666667	0.483333333333333	0.483333333333333
RMAG00001	289590	T	G	PASS	58	32	0.448275862068966	0.551724137931034	0.448275862068966
RMAG00001	289883	T	A	PASS	63	19	0.698412698412698	0.301587301587302	0.301587301587302
RMAG00001	290052	C	T	PASS	64	16	0.75	0.25	0.25
RMAG00001	290856	A	G	PASS	59	33	0.440677966101695	0.559322033898305	0.440677966101695
RMAG00001	291012	G	A	PASS	59	30	0.491525423728814	0.508474576271186	0.491525423728814
RMAG00001	291233	A	G	badReads	47	21	0.553191489361702	0.446808510638298	0.446808510638298
RMAG00001	292613	G	A	PASS	52	20	0.615384615384615	0.384615384615385	0.384615384615385
RMAG00001	292911	G	A	PASS	48	21	0.5625	0.4375	0.4375
RMAG00001	293063	C	G	badReads	66	23	0.651515151515151	0.348484848484849	0.348484848484849
RMAG00001	296710	T	A	PASS	41	9	0.780487804878049	0.219512195121951	0.219512195121951
RMAG00001	296796	T	C	PASS	39	14	0.641025641025641	0.358974358974359	0.358974358974359
RMAG00001	296957	A	G	badReads;alleleBias	66	14	0.787878787878788	0.212121212121212	0.212121212121212
RMAG00001	298343	C	G	PASS	53	20	0.622641509433962	0.377358490566038	0.377358490566038
RMAG00001	299400	T	C	PASS	59	28	0.525423728813559	0.474576271186441	0.474576271186441
RMAG00001	299426	C	T	PASS	56	21	0.625	0.375	0.375
RMAG00001	299541	T	C	PASS	59	33	0.440677966101695	0.559322033898305	0.440677966101695
RMAG00001	300553	G	A	PASS	64	20	0.6875	0.3125	0.3125
RMAG00001	301238	C	T	alleleBias	47	10	0.787234042553192	0.212765957446809	0.212765957446809
RMAG00001	301998	T	A	badReads	65	24	0.630769230769231	0.369230769230769	0.369230769230769
RMAG00001	302298	C	T	PASS	74	20	0.72972972972973	0.27027027027027	0.27027027027027
RMAG00001	302333	T	G	badReads	69	19	0.72463768115942	0.27536231884058	0.27536231884058
RMAG00001	302929	T	G	alleleBias	63	8	0.873015873015873	0.126984126984127	0.126984126984127
RMAG00001	302991	T	C	alleleBias	61	9	0.852459016393443	0.147540983606557	0.147540983606557
RMAG00001	303315	G	A	alleleBias	53	11	0.792452830188679	0.207547169811321	0.207547169811321
RMAG00001	303377	C	T	alleleBias	53	11	0.792452830188679	0.207547169811321	0.207547169811321
RMAG00001	303410	G	C	alleleBias	58	10	0.827586206896552	0.172413793103448	0.172413793103448
RMAG00001	303546	G	T	alleleBias	61	8	0.868852459016393	0.131147540983607	0.131147540983607
RMAG00001	303566	C	T	alleleBias	58	8	0.862068965517241	0.137931034482759	0.137931034482759
RMAG00001	303669	A	C	alleleBias	65	10	0.846153846153846	0.153846153846154	0.153846153846154
RMAG00001	303816	A	G	badReads;alleleBias	48	9	0.8125	0.1875	0.1875
RMAG00001	303981	C	T	PASS	46	12	0.739130434782609	0.260869565217391	0.260869565217391
RMAG00001	304292	G	A	alleleBias	44	9	0.795454545454545	0.204545454545455	0.204545454545455
RMAG00001	304389	A	G	badReads;alleleBias	47	9	0.808510638297872	0.191489361702128	0.191489361702128
RMAG00001	305741	G	A	badReads;MQ	40	21	0.475	0.525	0.475
RMAG00001	306595	G	A	MQ	26	8	0.692307692307692	0.307692307692308	0.307692307692308
RMAG00001	306649	T	G	MQ	44	11	0.75	0.25	0.25
RMAG00001	306748	G	A	PASS	42	10	0.761904761904762	0.238095238095238	0.238095238095238
RMAG00001	306901	A	G	PASS	49	16	0.673469387755102	0.326530612244898	0.326530612244898
RMAG00001	307082	G	A	PASS	62	19	0.693548387096774	0.306451612903226	0.306451612903226
RMAG00001	307259	A	C	PASS	47	21	0.553191489361702	0.446808510638298	0.446808510638298
RMAG00001	307753	C	T	badReads;alleleBias	52	11	0.788461538461538	0.211538461538462	0.211538461538462
RMAG00001	307950	C	T	PASS	57	15	0.736842105263158	0.263157894736842	0.263157894736842
RMAG00001	308017	G	T	badReads;alleleBias	67	13	0.805970149253731	0.194029850746269	0.194029850746269
RMAG00001	308036	C	T	alleleBias	70	12	0.828571428571429	0.171428571428571	0.171428571428571
RMAG00001	308078	A	G	PASS	69	35	0.492753623188406	0.507246376811594	0.492753623188406
RMAG00001	308367	T	C	PASS	54	17	0.685185185185185	0.314814814814815	0.314814814814815
RMAG00001	308603	A	T	PASS	65	33	0.492307692307692	0.507692307692308	0.492307692307692
RMAG00001	308733	G	T	badReads	57	16	0.719298245614035	0.280701754385965	0.280701754385965
RMAG00001	309025	A	C	PASS	70	28	0.6	0.4	0.4
RMAG00001	309048	A	T	PASS	69	27	0.608695652173913	0.391304347826087	0.391304347826087
RMAG00001	311334	A	T	alleleBias	64	7	0.890625	0.109375	0.109375
RMAG00001	311753	C	G	PASS	55	16	0.709090909090909	0.290909090909091	0.290909090909091
RMAG00001	312312	G	T	alleleBias	46	10	0.782608695652174	0.217391304347826	0.217391304347826
RMAG00001	312684	G	A	PASS	61	24	0.60655737704918	0.39344262295082	0.39344262295082
RMAG00001	315816	T	C	Q20;badReads;QD;alleleBias	59	7	0.88135593220339	0.11864406779661	0.11864406779661
RMAG00001	317925	A	G	PASS	53	13	0.754716981132076	0.245283018867925	0.245283018867925
RMAG00001	318183	T	C	PASS	59	18	0.694915254237288	0.305084745762712	0.305084745762712
RMAG00001	318452	G	A	alleleBias	53	6	0.886792452830189	0.113207547169811	0.113207547169811
RMAG00001	319355	T	C	alleleBias	56	13	0.767857142857143	0.232142857142857	0.232142857142857
RMAG00001	319422	T	C	alleleBias	55	12	0.781818181818182	0.218181818181818	0.218181818181818
RMAG00001	319627	A	T	PASS	55	25	0.545454545454545	0.454545454545455	0.454545454545455
RMAG00001	322416	C	A	PASS	54	25	0.537037037037037	0.462962962962963	0.462962962962963
RMAG00001	323075	A	G	alleleBias	66	10	0.848484848484849	0.151515151515152	0.151515151515152
RMAG00001	323162	T	G	PASS	56	23	0.589285714285714	0.410714285714286	0.410714285714286
RMAG00001	323257	C	T	PASS	62	21	0.661290322580645	0.338709677419355	0.338709677419355
RMAG00001	323355	T	C	alleleBias	53	12	0.773584905660377	0.226415094339623	0.226415094339623
RMAG00001	323433	T	C	badReads;alleleBias	51	5	0.901960784313726	0.0980392156862745	0.0980392156862745
RMAG00001	323544	A	T	alleleBias	52	11	0.788461538461538	0.211538461538462	0.211538461538462
RMAG00001	323898	C	T	alleleBias	49	7	0.857142857142857	0.142857142857143	0.142857142857143
RMAG00001	324024	G	T	alleleBias	58	11	0.810344827586207	0.189655172413793	0.189655172413793
RMAG00001	324045	T	G	alleleBias	60	11	0.816666666666667	0.183333333333333	0.183333333333333
RMAG00001	325851	T	C	PASS	53	17	0.679245283018868	0.320754716981132	0.320754716981132
RMAG00001	325901	G	A	PASS	53	18	0.660377358490566	0.339622641509434	0.339622641509434
RMAG00001	325961	T	G	PASS	58	22	0.620689655172414	0.379310344827586	0.379310344827586
RMAG00001	326041	C	T	alleleBias	55	9	0.836363636363636	0.163636363636364	0.163636363636364
RMAG00001	326683	A	G	alleleBias	54	12	0.777777777777778	0.222222222222222	0.222222222222222
RMAG00001	327375	C	G	badReads	43	12	0.720930232558139	0.27906976744186	0.27906976744186
RMAG00001	327445	A	G	badReads;alleleBias	53	7	0.867924528301887	0.132075471698113	0.132075471698113
RMAG00001	327585	T	A	PASS	53	14	0.735849056603774	0.264150943396226	0.264150943396226
RMAG00001	327642	C	T	PASS	45	16	0.644444444444444	0.355555555555556	0.355555555555556
RMAG00001	328613	A	G	badReads;alleleBias	42	9	0.785714285714286	0.214285714285714	0.214285714285714
RMAG00001	328832	G	T	badReads	59	17	0.711864406779661	0.288135593220339	0.288135593220339
RMAG00001	329151	T	C	PASS	57	21	0.631578947368421	0.368421052631579	0.368421052631579
RMAG00001	329367	G	A	PASS	48	18	0.625	0.375	0.375
RMAG00001	329416	C	T	alleleBias	56	12	0.785714285714286	0.214285714285714	0.214285714285714
RMAG00001	329432	A	C	PASS	57	18	0.684210526315789	0.315789473684211	0.315789473684211
RMAG00001	329558	T	C	badReads;alleleBias	56	6	0.892857142857143	0.107142857142857	0.107142857142857
RMAG00001	329905	A	G	MQ	53	19	0.641509433962264	0.358490566037736	0.358490566037736
RMAG00001	330187	C	A	MQ	48	11	0.770833333333333	0.229166666666667	0.229166666666667
RMAG00001	330344	G	A	PASS	53	24	0.547169811320755	0.452830188679245	0.452830188679245
RMAG00001	330468	A	G	badReads	54	15	0.722222222222222	0.277777777777778	0.277777777777778
RMAG00001	330482	G	A	PASS	52	14	0.730769230769231	0.269230769230769	0.269230769230769
RMAG00001	330691	C	G	badReads	59	22	0.627118644067797	0.372881355932203	0.372881355932203
RMAG00001	331366	G	C	badReads	49	13	0.73469387755102	0.26530612244898	0.26530612244898
RMAG00001	331845	T	A	MQ	35	10	0.714285714285714	0.285714285714286	0.285714285714286
RMAG00001	332094	A	G	PASS	59	16	0.728813559322034	0.271186440677966	0.271186440677966
RMAG00001	332150	G	C	PASS	60	27	0.55	0.45	0.45
RMAG00001	332364	T	A	badReads	58	16	0.724137931034483	0.275862068965517	0.275862068965517
RMAG00001	332386	G	A	SC;alleleBias	60	13	0.783333333333333	0.216666666666667	0.216666666666667
RMAG00001	332397	A	T	alleleBias	55	12	0.781818181818182	0.218181818181818	0.218181818181818
RMAG00001	332540	A	G	PASS	55	18	0.672727272727273	0.327272727272727	0.327272727272727
RMAG00001	332737	T	G	PASS	47	16	0.659574468085106	0.340425531914894	0.340425531914894
RMAG00001	333151	A	G	alleleBias	57	9	0.842105263157895	0.157894736842105	0.157894736842105
RMAG00001	333558	A	T	PASS	53	17	0.679245283018868	0.320754716981132	0.320754716981132
RMAG00001	333607	T	C	alleleBias	52	10	0.807692307692308	0.192307692307692	0.192307692307692
RMAG00001	333753	G	A	badReads;alleleBias	63	13	0.793650793650794	0.206349206349206	0.206349206349206
RMAG00001	333836	T	C	badReads;alleleBias	59	12	0.796610169491525	0.203389830508475	0.203389830508475
RMAG00001	333957	A	G	PASS	40	11	0.725	0.275	0.275
RMAG00001	334362	G	A	PASS	51	14	0.725490196078431	0.274509803921569	0.274509803921569
RMAG00001	334520	A	G	PASS	65	26	0.6	0.4	0.4
RMAG00001	334586	T	G	PASS	62	17	0.725806451612903	0.274193548387097	0.274193548387097
RMAG00001	334610	T	C	PASS	56	16	0.714285714285714	0.285714285714286	0.285714285714286
RMAG00001	334627	G	C	PASS	56	15	0.732142857142857	0.267857142857143	0.267857142857143
RMAG00001	334687	G	A	PASS	69	24	0.652173913043478	0.347826086956522	0.347826086956522
RMAG00001	334755	C	T	PASS	77	29	0.623376623376623	0.376623376623377	0.376623376623377
RMAG00001	334820	G	C	PASS	73	27	0.63013698630137	0.36986301369863	0.36986301369863
RMAG00001	335226	T	A	alleleBias	57	11	0.807017543859649	0.192982456140351	0.192982456140351
RMAG00001	335293	T	C	PASS	67	34	0.492537313432836	0.507462686567164	0.492537313432836
RMAG00001	335328	T	C	PASS	69	34	0.507246376811594	0.492753623188406	0.492753623188406
RMAG00001	335381	T	C	badReads	74	31	0.581081081081081	0.418918918918919	0.418918918918919
RMAG00001	335419	A	G	PASS	64	25	0.609375	0.390625	0.390625
RMAG00001	335523	G	C	badReads	57	24	0.578947368421053	0.421052631578947	0.421052631578947
RMAG00001	336505	A	G	PASS	63	25	0.603174603174603	0.396825396825397	0.396825396825397
RMAG00001	337475	C	T	PASS	64	21	0.671875	0.328125	0.328125
RMAG00001	338774	G	T	badReads;MQ	33	16	0.515151515151515	0.484848484848485	0.484848484848485
RMAG00001	339169	G	A	alleleBias	40	5	0.875	0.125	0.125
RMAG00001	340038	C	T	PASS	56	26	0.535714285714286	0.464285714285714	0.464285714285714
RMAG00001	340118	A	G	PASS	62	27	0.564516129032258	0.435483870967742	0.435483870967742
RMAG00001	340306	A	G	badReads	45	22	0.511111111111111	0.488888888888889	0.488888888888889
RMAG00001	341169	C	T	badReads;alleleBias	46	9	0.804347826086957	0.195652173913043	0.195652173913043
RMAG00001	341592	C	A	alleleBias	60	12	0.8	0.2	0.2
RMAG00001	342167	T	G	badReads	48	13	0.729166666666667	0.270833333333333	0.270833333333333
RMAG00001	342850	G	T	alleleBias	61	11	0.819672131147541	0.180327868852459	0.180327868852459
RMAG00001	344418	T	A	PASS	49	15	0.693877551020408	0.306122448979592	0.306122448979592
RMAG00001	344542	A	G	alleleBias	57	12	0.789473684210526	0.210526315789474	0.210526315789474
RMAG00001	344769	A	G	PASS	52	17	0.673076923076923	0.326923076923077	0.326923076923077
RMAG00001	345195	C	T	PASS	65	29	0.553846153846154	0.446153846153846	0.446153846153846
RMAG00001	345623	T	G	badReads;alleleBias	66	11	0.833333333333333	0.166666666666667	0.166666666666667
RMAG00001	347374	G	A	PASS	59	27	0.542372881355932	0.457627118644068	0.457627118644068
RMAG00001	347642	T	C	PASS	58	16	0.724137931034483	0.275862068965517	0.275862068965517
RMAG00001	347658	G	A	PASS	61	18	0.704918032786885	0.295081967213115	0.295081967213115
RMAG00001	348489	T	C	PASS	59	22	0.627118644067797	0.372881355932203	0.372881355932203
RMAG00001	348500	C	T	PASS	56	22	0.607142857142857	0.392857142857143	0.392857142857143
RMAG00001	349858	T	A	alleleBias	51	9	0.823529411764706	0.176470588235294	0.176470588235294
RMAG00001	350017	T	G	badReads;alleleBias	66	9	0.863636363636364	0.136363636363636	0.136363636363636
RMAG00001	350416	A	C	alleleBias	53	5	0.905660377358491	0.0943396226415094	0.0943396226415094
RMAG00001	351060	A	G	PASS	37	11	0.702702702702703	0.297297297297297	0.297297297297297
RMAG00001	352098	A	C	PASS	54	14	0.740740740740741	0.259259259259259	0.259259259259259
RMAG00001	352735	T	G	badReads	51	29	0.431372549019608	0.568627450980392	0.431372549019608
RMAG00001	352855	G	A	PASS	49	22	0.551020408163265	0.448979591836735	0.448979591836735
RMAG00001	353667	A	C	alleleBias	63	12	0.80952380952381	0.19047619047619	0.19047619047619
RMAG00001	353988	T	G	badReads;alleleBias	67	11	0.835820895522388	0.164179104477612	0.164179104477612
RMAG00001	354339	T	C	PASS	46	14	0.695652173913043	0.304347826086957	0.304347826086957
RMAG00001	355195	A	G	PASS	63	16	0.746031746031746	0.253968253968254	0.253968253968254
RMAG00001	355213	G	A	PASS	67	18	0.73134328358209	0.26865671641791	0.26865671641791
RMAG00001	355389	A	G	badReads	42	13	0.69047619047619	0.30952380952381	0.30952380952381
RMAG00001	357672	T	G	PASS	49	16	0.673469387755102	0.326530612244898	0.326530612244898
RMAG00001	357873	C	G	PASS	55	22	0.6	0.4	0.4
RMAG00001	358160	C	G	badReads;alleleBias	59	10	0.830508474576271	0.169491525423729	0.169491525423729
RMAG00001	358469	T	C	QD;alleleBias	61	6	0.901639344262295	0.0983606557377049	0.0983606557377049
RMAG00001	359529	G	A	PASS	55	20	0.636363636363636	0.363636363636364	0.363636363636364
RMAG00001	359705	G	A	PASS	69	20	0.710144927536232	0.289855072463768	0.289855072463768
RMAG00001	360030	A	G	badReads	61	18	0.704918032786885	0.295081967213115	0.295081967213115
RMAG00001	360225	C	T	badReads	49	17	0.653061224489796	0.346938775510204	0.346938775510204
RMAG00001	361246	C	T	badReads	50	23	0.54	0.46	0.46
RMAG00001	361297	G	A	badReads	44	17	0.613636363636364	0.386363636363636	0.386363636363636
RMAG00001	362839	A	T	PASS	58	14	0.758620689655172	0.241379310344828	0.241379310344828
RMAG00001	365245	C	T	PASS	60	18	0.7	0.3	0.3
RMAG00001	366027	C	T	alleleBias	61	14	0.770491803278688	0.229508196721311	0.229508196721311
RMAG00001	369666	T	C	alleleBias	50	8	0.84	0.16	0.16
RMAG00001	370584	A	G	PASS	43	22	0.488372093023256	0.511627906976744	0.488372093023256
RMAG00001	370757	T	G	alleleBias	66	16	0.757575757575758	0.242424242424242	0.242424242424242
RMAG00001	374220	A	C	PASS	55	17	0.690909090909091	0.309090909090909	0.309090909090909
RMAG00001	374271	C	T	PASS	62	20	0.67741935483871	0.32258064516129	0.32258064516129
RMAG00001	376005	C	T	badReads;MQ	31	10	0.67741935483871	0.32258064516129	0.32258064516129
RMAG00001	376533	A	G	badReads;MQ	40	9	0.775	0.225	0.225
RMAG00001	378380	G	T	PASS	33	12	0.636363636363636	0.363636363636364	0.363636363636364
RMAG00001	378846	A	G	badReads;MQ	51	18	0.647058823529412	0.352941176470588	0.352941176470588
RMAG00001	379039	T	C	badReads	55	21	0.618181818181818	0.381818181818182	0.381818181818182
RMAG00001	379654	G	T	badReads;alleleBias	54	7	0.87037037037037	0.12962962962963	0.12962962962963
RMAG00001	380425	T	C	PASS	55	27	0.509090909090909	0.490909090909091	0.490909090909091
RMAG00001	380577	G	T	PASS	54	21	0.611111111111111	0.388888888888889	0.388888888888889
RMAG00001	384511	A	G	badReads	69	32	0.536231884057971	0.463768115942029	0.463768115942029
RMAG00001	386038	T	A	PASS	64	36	0.4375	0.5625	0.4375
RMAG00001	386431	T	C	badReads	57	28	0.508771929824561	0.491228070175439	0.491228070175439
RMAG00001	387528	A	G	PASS	60	29	0.516666666666667	0.483333333333333	0.483333333333333
RMAG00001	387582	T	C	PASS	54	17	0.685185185185185	0.314814814814815	0.314814814814815
RMAG00001	389086	G	C	MQ	17	6	0.647058823529412	0.352941176470588	0.352941176470588
RMAG00001	391734	G	A	PASS	53	18	0.660377358490566	0.339622641509434	0.339622641509434
RMAG00001	393592	T	A	badReads	48	20	0.583333333333333	0.416666666666667	0.416666666666667
RMAG00001	394537	A	G	badReads	65	23	0.646153846153846	0.353846153846154	0.353846153846154
RMAG00001	395001	T	C	alleleBias	67	9	0.865671641791045	0.134328358208955	0.134328358208955
RMAG00001	395730	G	A	PASS	58	28	0.517241379310345	0.482758620689655	0.482758620689655
RMAG00001	396747	A	T	badReads;alleleBias	48	7	0.854166666666667	0.145833333333333	0.145833333333333
RMAG00001	397022	T	C	PASS	63	22	0.650793650793651	0.349206349206349	0.349206349206349
RMAG00001	397501	T	C	badReads	52	17	0.673076923076923	0.326923076923077	0.326923076923077
RMAG00001	398585	T	G	PASS	61	26	0.573770491803279	0.426229508196721	0.426229508196721
RMAG00001	399250	T	C	alleleBias	45	9	0.8	0.2	0.2
RMAG00001	399685	G	A	badReads	47	11	0.765957446808511	0.234042553191489	0.234042553191489
RMAG00001	399737	A	G	PASS	50	14	0.72	0.28	0.28
RMAG00001	400119	A	T	PASS	64	26	0.59375	0.40625	0.40625
RMAG00001	400141	T	G	PASS	63	23	0.634920634920635	0.365079365079365	0.365079365079365
RMAG00001	400207	T	C	alleleBias	63	12	0.80952380952381	0.19047619047619	0.19047619047619
RMAG00001	400349	T	C	PASS	62	26	0.580645161290323	0.419354838709677	0.419354838709677
RMAG00001	400458	T	C	PASS	55	16	0.709090909090909	0.290909090909091	0.290909090909091
RMAG00001	400569	A	G	PASS	60	25	0.583333333333333	0.416666666666667	0.416666666666667
RMAG00001	401737	G	T	PASS	57	16	0.719298245614035	0.280701754385965	0.280701754385965
RMAG00001	403898	A	T	PASS	71	31	0.563380281690141	0.436619718309859	0.436619718309859
RMAG00001	404345	A	C	PASS	46	16	0.652173913043478	0.347826086956522	0.347826086956522
RMAG00001	404953	A	G	PASS	47	17	0.638297872340426	0.361702127659574	0.361702127659574
RMAG00001	405332	T	A	PASS	50	16	0.68	0.32	0.32
RMAG00001	405683	G	A	badReads	48	14	0.708333333333333	0.291666666666667	0.291666666666667
RMAG00001	406247	C	T	PASS	52	12	0.769230769230769	0.230769230769231	0.230769230769231
RMAG00001	406636	T	A	PASS	60	23	0.616666666666667	0.383333333333333	0.383333333333333
RMAG00001	407439	A	G	badReads	57	16	0.719298245614035	0.280701754385965	0.280701754385965
RMAG00001	407955	T	C	PASS	47	14	0.702127659574468	0.297872340425532	0.297872340425532
RMAG00001	408217	G	A	PASS	51	20	0.607843137254902	0.392156862745098	0.392156862745098
RMAG00001	409840	G	C	badReads;alleleBias	61	8	0.868852459016393	0.131147540983607	0.131147540983607
RMAG00001	411343	A	G	alleleBias	45	8	0.822222222222222	0.177777777777778	0.177777777777778
RMAG00001	412305	T	G	PASS	37	12	0.675675675675676	0.324324324324324	0.324324324324324
RMAG00001	413089	G	A	PASS	57	18	0.684210526315789	0.315789473684211	0.315789473684211
RMAG00001	413264	T	C	alleleBias	52	8	0.846153846153846	0.153846153846154	0.153846153846154
RMAG00001	415417	C	G	Q20;QD;alleleBias	55	8	0.854545454545454	0.145454545454545	0.145454545454545
RMAG00001	415574	C	T	Q20;QD;alleleBias	67	5	0.925373134328358	0.0746268656716418	0.0746268656716418
RMAG00001	416242	A	G	badReads	54	30	0.444444444444444	0.555555555555556	0.444444444444444
RMAG00001	418667	A	C	PASS	53	19	0.641509433962264	0.358490566037736	0.358490566037736
RMAG00001	418739	G	T	PASS	36	9	0.75	0.25	0.25
RMAG00001	418830	T	C	badReads	40	16	0.6	0.4	0.4
RMAG00001	422219	A	C	PASS	56	20	0.642857142857143	0.357142857142857	0.357142857142857
RMAG00001	422633	A	G	PASS	50	15	0.7	0.3	0.3
RMAG00001	422955	G	C	PASS	51	20	0.607843137254902	0.392156862745098	0.392156862745098
RMAG00001	423484	T	A	PASS	59	26	0.559322033898305	0.440677966101695	0.440677966101695
RMAG00001	423595	T	C	PASS	42	20	0.523809523809524	0.476190476190476	0.476190476190476
RMAG00001	424424	T	A	PASS	62	32	0.483870967741935	0.516129032258065	0.483870967741935
RMAG00001	425556	C	T	PASS	47	23	0.51063829787234	0.48936170212766	0.48936170212766
RMAG00001	426051	T	C	PASS	52	26	0.5	0.5	0.5
RMAG00001	426623	A	G	PASS	42	17	0.595238095238095	0.404761904761905	0.404761904761905
RMAG00001	427263	T	A	badReads	48	21	0.5625	0.4375	0.4375
RMAG00001	427630	T	C	PASS	62	18	0.709677419354839	0.290322580645161	0.290322580645161
RMAG00001	427749	A	C	PASS	67	18	0.73134328358209	0.26865671641791	0.26865671641791
RMAG00001	427837	G	T	Q20;badReads;QD;alleleBias	77	9	0.883116883116883	0.116883116883117	0.116883116883117
RMAG00001	428064	T	G	badReads;MQ	20	7	0.65	0.35	0.35
RMAG00001	429637	T	C	MQ	42	16	0.619047619047619	0.380952380952381	0.380952380952381
RMAG00001	430189	T	G	alleleBias	54	11	0.796296296296296	0.203703703703704	0.203703703703704
RMAG00001	430263	C	A	badReads	50	23	0.54	0.46	0.46
RMAG00001	430416	G	A	Q20;QD;alleleBias	63	6	0.904761904761905	0.0952380952380952	0.0952380952380952
RMAG00001	430432	C	T	PASS	60	32	0.466666666666667	0.533333333333333	0.466666666666667
RMAG00001	430538	T	G	PASS	66	18	0.727272727272727	0.272727272727273	0.272727272727273
RMAG00001	430593	T	G	alleleBias	62	14	0.774193548387097	0.225806451612903	0.225806451612903
RMAG00001	430651	T	C	SC	48	12	0.75	0.25	0.25
RMAG00001	431017	T	A	badReads;alleleBias	62	12	0.806451612903226	0.193548387096774	0.193548387096774
RMAG00001	431194	T	C	PASS	55	17	0.690909090909091	0.309090909090909	0.309090909090909
RMAG00001	431386	G	T	badReads	39	14	0.641025641025641	0.358974358974359	0.358974358974359
RMAG00001	432064	G	A	PASS	52	26	0.5	0.5	0.5
RMAG00001	433020	T	A	PASS	52	13	0.75	0.25	0.25
RMAG00001	433814	A	G	badReads	45	17	0.622222222222222	0.377777777777778	0.377777777777778
RMAG00001	434471	G	A	PASS	62	19	0.693548387096774	0.306451612903226	0.306451612903226
RMAG00001	435252	T	C	PASS	57	19	0.666666666666667	0.333333333333333	0.333333333333333
RMAG00001	436040	C	T	PASS	59	17	0.711864406779661	0.288135593220339	0.288135593220339
RMAG00001	436543	A	G	badReads	55	16	0.709090909090909	0.290909090909091	0.290909090909091
RMAG00001	436673	A	G	alleleBias	49	10	0.795918367346939	0.204081632653061	0.204081632653061
RMAG00001	438300	G	T	PASS	56	26	0.535714285714286	0.464285714285714	0.464285714285714
RMAG00001	438809	T	C	badReads	76	26	0.657894736842105	0.342105263157895	0.342105263157895
RMAG00001	439510	T	C	alleleBias	59	14	0.76271186440678	0.23728813559322	0.23728813559322
RMAG00001	441370	A	G	PASS	50	15	0.7	0.3	0.3
RMAG00001	441515	G	T	alleleBias	56	11	0.803571428571429	0.196428571428571	0.196428571428571
RMAG00001	441842	G	T	Q20;QD;alleleBias	41	7	0.829268292682927	0.170731707317073	0.170731707317073
RMAG00001	444124	T	C	alleleBias	35	6	0.828571428571429	0.171428571428571	0.171428571428571
RMAG00001	444757	G	T	alleleBias	69	11	0.840579710144927	0.159420289855072	0.159420289855072
RMAG00001	444960	G	A	alleleBias	63	12	0.80952380952381	0.19047619047619	0.19047619047619
RMAG00001	445043	C	T	PASS	68	29	0.573529411764706	0.426470588235294	0.426470588235294
RMAG00001	445114	C	T	PASS	63	24	0.619047619047619	0.380952380952381	0.380952380952381
RMAG00001	445414	T	C	alleleBias	58	8	0.862068965517241	0.137931034482759	0.137931034482759
RMAG00001	446210	A	T	alleleBias	66	9	0.863636363636364	0.136363636363636	0.136363636363636
RMAG00001	447899	G	T	MQ	44	13	0.704545454545455	0.295454545454545	0.295454545454545
RMAG00001	448782	A	G	PASS	58	21	0.637931034482759	0.362068965517241	0.362068965517241
RMAG00001	449867	T	A	PASS	48	22	0.541666666666667	0.458333333333333	0.458333333333333
RMAG00001	451006	C	T	badReads	51	21	0.588235294117647	0.411764705882353	0.411764705882353
RMAG00001	451034	T	A	badReads;MQ	51	24	0.529411764705882	0.470588235294118	0.470588235294118
RMAG00001	451920	G	A	alleleBias	57	12	0.789473684210526	0.210526315789474	0.210526315789474
RMAG00001	458136	G	A	badReads	51	23	0.549019607843137	0.450980392156863	0.450980392156863
RMAG00001	458384	A	G	SC;alleleBias	59	12	0.796610169491525	0.203389830508475	0.203389830508475
RMAG00001	458707	C	G	alleleBias	58	13	0.775862068965517	0.224137931034483	0.224137931034483
RMAG00001	460052	A	G	badReads;alleleBias	62	13	0.790322580645161	0.209677419354839	0.209677419354839
RMAG00001	461161	T	C	alleleBias	49	8	0.836734693877551	0.163265306122449	0.163265306122449
RMAG00001	461652	G	A	PASS	63	24	0.619047619047619	0.380952380952381	0.380952380952381
RMAG00001	461832	T	C	alleleBias	59	13	0.779661016949153	0.220338983050847	0.220338983050847
RMAG00001	462227	G	C	alleleBias	61	11	0.819672131147541	0.180327868852459	0.180327868852459
RMAG00001	462261	A	T	alleleBias	65	13	0.8	0.2	0.2
RMAG00001	463135	T	C	badReads	56	15	0.732142857142857	0.267857142857143	0.267857142857143
RMAG00001	463240	T	C	PASS	45	11	0.755555555555556	0.244444444444444	0.244444444444444
RMAG00001	463298	G	A	PASS	44	10	0.772727272727273	0.227272727272727	0.227272727272727
RMAG00001	464589	T	C	PASS	54	20	0.62962962962963	0.37037037037037	0.37037037037037
RMAG00001	464970	A	G	alleleBias	58	13	0.775862068965517	0.224137931034483	0.224137931034483
RMAG00001	465142	A	C	badReads	54	15	0.722222222222222	0.277777777777778	0.277777777777778
RMAG00001	466090	G	A	alleleBias	53	11	0.792452830188679	0.207547169811321	0.207547169811321
RMAG00001	466460	T	G	alleleBias	63	13	0.793650793650794	0.206349206349206	0.206349206349206
RMAG00001	466632	A	G	PASS	49	20	0.591836734693878	0.408163265306122	0.408163265306122
RMAG00001	466975	A	T	PASS	52	12	0.769230769230769	0.230769230769231	0.230769230769231
RMAG00001	473089	A	G	PASS	51	13	0.745098039215686	0.254901960784314	0.254901960784314
RMAG00001	473128	T	C	PASS	59	17	0.711864406779661	0.288135593220339	0.288135593220339
RMAG00001	473149	G	A	PASS	63	18	0.714285714285714	0.285714285714286	0.285714285714286
RMAG00001	473192	A	G	alleleBias	63	15	0.761904761904762	0.238095238095238	0.238095238095238
RMAG00001	473338	G	C	PASS	57	15	0.736842105263158	0.263157894736842	0.263157894736842
RMAG00001	473523	C	T	badReads	63	18	0.714285714285714	0.285714285714286	0.285714285714286
RMAG00001	473540	C	T	alleleBias	68	16	0.764705882352941	0.235294117647059	0.235294117647059
RMAG00001	473749	T	C	PASS	67	24	0.641791044776119	0.358208955223881	0.358208955223881
RMAG00001	474065	T	G	PASS	64	23	0.640625	0.359375	0.359375
RMAG00001	474134	T	C	badReads	75	24	0.68	0.32	0.32
RMAG00001	474149	C	T	PASS	72	22	0.694444444444444	0.305555555555556	0.305555555555556
RMAG00001	474596	A	T	PASS	45	16	0.644444444444444	0.355555555555556	0.355555555555556
RMAG00001	474779	T	C	PASS	54	22	0.592592592592593	0.407407407407407	0.407407407407407
RMAG00001	474963	T	C	PASS	66	18	0.727272727272727	0.272727272727273	0.272727272727273
RMAG00001	475700	T	C	PASS	61	26	0.573770491803279	0.426229508196721	0.426229508196721
RMAG00001	476842	T	C	PASS	44	10	0.772727272727273	0.227272727272727	0.227272727272727
RMAG00001	478915	A	T	PASS	61	28	0.540983606557377	0.459016393442623	0.459016393442623
RMAG00001	479238	A	G	badReads;alleleBias	56	10	0.821428571428571	0.178571428571429	0.178571428571429
RMAG00001	480039	G	A	PASS	48	11	0.770833333333333	0.229166666666667	0.229166666666667
RMAG00001	480510	T	G	PASS	60	22	0.633333333333333	0.366666666666667	0.366666666666667
RMAG00001	481855	A	G	PASS	53	23	0.566037735849057	0.433962264150943	0.433962264150943
RMAG00001	482451	C	T	PASS	63	23	0.634920634920635	0.365079365079365	0.365079365079365
RMAG00001	483075	T	C	PASS	55	25	0.545454545454545	0.454545454545455	0.454545454545455
RMAG00001	484315	T	C	PASS	59	21	0.644067796610169	0.355932203389831	0.355932203389831
RMAG00001	484372	G	A	PASS	56	17	0.696428571428571	0.303571428571429	0.303571428571429
RMAG00001	489247	A	G	PASS	65	18	0.723076923076923	0.276923076923077	0.276923076923077
RMAG00001	491116	T	C	PASS	65	17	0.738461538461539	0.261538461538462	0.261538461538462
RMAG00001	491349	C	T	PASS	54	17	0.685185185185185	0.314814814814815	0.314814814814815
RMAG00001	492384	A	G	badReads	53	21	0.60377358490566	0.39622641509434	0.39622641509434
RMAG00001	493828	C	G	alleleBias	59	8	0.864406779661017	0.135593220338983	0.135593220338983
RMAG00001	494540	A	G	badReads;alleleBias	49	7	0.857142857142857	0.142857142857143	0.142857142857143
RMAG00001	495715	G	A	badReads;alleleBias	56	9	0.839285714285714	0.160714285714286	0.160714285714286
RMAG00001	498127	A	C	PASS	58	17	0.706896551724138	0.293103448275862	0.293103448275862
RMAG00001	499937	G	C	PASS	61	21	0.655737704918033	0.344262295081967	0.344262295081967
RMAG00001	500088	G	A	PASS	67	17	0.746268656716418	0.253731343283582	0.253731343283582
RMAG00001	500515	G	A	badReads;alleleBias	50	11	0.78	0.22	0.22
RMAG00001	501966	T	C	badReads;alleleBias	63	11	0.825396825396825	0.174603174603175	0.174603174603175
RMAG00001	502216	C	T	PASS	58	22	0.620689655172414	0.379310344827586	0.379310344827586
RMAG00001	503653	C	G	PASS	58	23	0.603448275862069	0.396551724137931	0.396551724137931
RMAG00001	504023	A	C	PASS	60	20	0.666666666666667	0.333333333333333	0.333333333333333
RMAG00001	504657	G	A	badReads;alleleBias	59	6	0.898305084745763	0.101694915254237	0.101694915254237
RMAG00001	506316	A	T	badReads	41	11	0.731707317073171	0.268292682926829	0.268292682926829
RMAG00001	506725	G	C	alleleBias	52	8	0.846153846153846	0.153846153846154	0.153846153846154
RMAG00001	508387	T	C	PASS	60	27	0.55	0.45	0.45
RMAG00001	509560	T	C	PASS	44	18	0.590909090909091	0.409090909090909	0.409090909090909
RMAG00001	509788	C	A	badReads	48	21	0.5625	0.4375	0.4375
RMAG00001	509900	G	A	PASS	56	15	0.732142857142857	0.267857142857143	0.267857142857143
RMAG00001	510095	A	G	PASS	51	19	0.627450980392157	0.372549019607843	0.372549019607843
RMAG00001	510137	T	G	badReads	48	16	0.666666666666667	0.333333333333333	0.333333333333333
RMAG00001	510580	A	G	PASS	52	15	0.711538461538462	0.288461538461538	0.288461538461538
RMAG00001	512553	A	G	PASS	54	22	0.592592592592593	0.407407407407407	0.407407407407407
RMAG00001	512703	A	C	PASS	51	14	0.725490196078431	0.274509803921569	0.274509803921569
RMAG00001	512747	C	G	PASS	64	20	0.6875	0.3125	0.3125
RMAG00001	512793	A	G	badReads	64	26	0.59375	0.40625	0.40625
RMAG00001	512920	T	C	badReads;alleleBias	39	6	0.846153846153846	0.153846153846154	0.153846153846154
RMAG00001	513978	C	A	alleleBias	58	12	0.793103448275862	0.206896551724138	0.206896551724138
RMAG00001	514593	T	C	PASS	49	13	0.73469387755102	0.26530612244898	0.26530612244898
RMAG00001	514935	A	G	PASS	50	15	0.7	0.3	0.3
RMAG00001	514976	T	C	badReads	47	12	0.74468085106383	0.25531914893617	0.25531914893617
RMAG00001	516651	A	C	MQ	27	7	0.740740740740741	0.259259259259259	0.259259259259259
RMAG00001	516663	A	G	badReads;MQ	28	12	0.571428571428571	0.428571428571429	0.428571428571429
RMAG00001	516706	T	C	badReads;MQ	32	8	0.75	0.25	0.25
RMAG00001	516955	C	T	PASS	53	16	0.69811320754717	0.30188679245283	0.30188679245283
RMAG00001	517731	G	A	alleleBias	68	16	0.764705882352941	0.235294117647059	0.235294117647059
RMAG00001	518376	T	G	PASS	66	34	0.484848484848485	0.515151515151515	0.484848484848485
RMAG00001	522985	A	G	PASS	36	9	0.75	0.25	0.25
RMAG00001	526914	G	T	PASS	49	19	0.612244897959184	0.387755102040816	0.387755102040816
RMAG00001	527017	G	C	PASS	58	22	0.620689655172414	0.379310344827586	0.379310344827586
RMAG00001	527885	A	G	alleleBias	50	8	0.84	0.16	0.16
RMAG00001	528625	G	A	alleleBias	57	11	0.807017543859649	0.192982456140351	0.192982456140351
RMAG00001	530968	T	C	MQ	21	10	0.523809523809524	0.476190476190476	0.476190476190476
RMAG00002	4013	G	C	MQ;strandBias	31	10	0.67741935483871	0.32258064516129	0.32258064516129
RMAG00002	4150	A	C	badReads;MQ	21	15	0.285714285714286	0.714285714285714	0.285714285714286
RMAG00002	4389	C	T	MQ	27	16	0.407407407407407	0.592592592592593	0.407407407407407
RMAG00002	4406	G	A	MQ	26	15	0.423076923076923	0.576923076923077	0.423076923076923
RMAG00002	4444	G	A	badReads;MQ	22	9	0.590909090909091	0.409090909090909	0.409090909090909
RMAG00002	13895	T	C	badReads	58	33	0.431034482758621	0.568965517241379	0.431034482758621
RMAG00002	15024	A	G	badReads;MQ	15	8	0.466666666666667	0.533333333333333	0.466666666666667
RMAG00002	15709	A	G	badReads;MQ;alleleBias	34	5	0.852941176470588	0.147058823529412	0.147058823529412
RMAG00002	15961	T	C	badReads;MQ	26	11	0.576923076923077	0.423076923076923	0.423076923076923
RMAG00002	15997	A	G	badReads;MQ	27	6	0.777777777777778	0.222222222222222	0.222222222222222
RMAG00002	24626	C	G	PASS	60	18	0.7	0.3	0.3
RMAG00002	32770	G	A	badReads	52	14	0.730769230769231	0.269230769230769	0.269230769230769
RMAG00002	32995	C	T	alleleBias	51	11	0.784313725490196	0.215686274509804	0.215686274509804
RMAG00002	33602	C	T	alleleBias	57	13	0.771929824561403	0.228070175438596	0.228070175438596
RMAG00002	39301	T	C	badReads;alleleBias	43	6	0.86046511627907	0.13953488372093	0.13953488372093
RMAG00002	40745	A	G	PASS	53	16	0.69811320754717	0.30188679245283	0.30188679245283
RMAG00002	41677	T	C	PASS	49	13	0.73469387755102	0.26530612244898	0.26530612244898
RMAG00002	41902	A	C	alleleBias	53	8	0.849056603773585	0.150943396226415	0.150943396226415
RMAG00002	43607	G	T	alleleBias	58	10	0.827586206896552	0.172413793103448	0.172413793103448
RMAG00002	43861	T	C	badReads	50	17	0.66	0.34	0.34
RMAG00002	45518	T	A	alleleBias	41	5	0.878048780487805	0.121951219512195	0.121951219512195
RMAG00002	45716	T	C	MQ;alleleBias	57	9	0.842105263157895	0.157894736842105	0.157894736842105
RMAG00002	46100	C	T	PASS	55	28	0.490909090909091	0.509090909090909	0.490909090909091
RMAG00002	46115	C	T	badReads	52	24	0.538461538461538	0.461538461538462	0.461538461538462
RMAG00002	46934	A	C	alleleBias	60	12	0.8	0.2	0.2
RMAG00002	47705	G	A	PASS	53	15	0.716981132075472	0.283018867924528	0.283018867924528
RMAG00002	47730	G	A	PASS	48	11	0.770833333333333	0.229166666666667	0.229166666666667
RMAG00002	47742	A	C	badReads	45	10	0.777777777777778	0.222222222222222	0.222222222222222
RMAG00002	47995	A	G	badReads	42	10	0.761904761904762	0.238095238095238	0.238095238095238
RMAG00002	48135	C	G	PASS	44	18	0.590909090909091	0.409090909090909	0.409090909090909
RMAG00002	48452	A	G	badReads;alleleBias	51	11	0.784313725490196	0.215686274509804	0.215686274509804
RMAG00002	48499	C	T	badReads	40	9	0.775	0.225	0.225
RMAG00002	48545	A	C	alleleBias	39	8	0.794871794871795	0.205128205128205	0.205128205128205
RMAG00002	48636	A	T	badReads;alleleBias	50	11	0.78	0.22	0.22
RMAG00002	48658	T	C	alleleBias	55	10	0.818181818181818	0.181818181818182	0.181818181818182
RMAG00002	48678	C	T	alleleBias	49	10	0.795918367346939	0.204081632653061	0.204081632653061
RMAG00002	49815	C	A	MQ	41	12	0.707317073170732	0.292682926829268	0.292682926829268
RMAG00002	50842	C	T	PASS	60	17	0.716666666666667	0.283333333333333	0.283333333333333
RMAG00002	51177	A	G	badReads	51	17	0.666666666666667	0.333333333333333	0.333333333333333
RMAG00002	51710	G	A	PASS	53	21	0.60377358490566	0.39622641509434	0.39622641509434
RMAG00002	51833	G	A	PASS	58	29	0.5	0.5	0.5
RMAG00002	53590	T	G	alleleBias	60	12	0.8	0.2	0.2
RMAG00002	53617	C	T	badReads	55	16	0.709090909090909	0.290909090909091	0.290909090909091
RMAG00002	53705	T	C	SC	54	14	0.740740740740741	0.259259259259259	0.259259259259259
RMAG00002	54802	A	G	badReads;MQ	63	45	0.285714285714286	0.714285714285714	0.285714285714286
RMAG00002	55089	A	G	MQ	36	11	0.694444444444444	0.305555555555556	0.305555555555556
RMAG00002	55447	C	A	badReads;MQ	18	6	0.666666666666667	0.333333333333333	0.333333333333333
RMAG00002	56030	A	T	badReads;MQ	29	16	0.448275862068966	0.551724137931034	0.448275862068966
RMAG00002	56111	G	A	MQ	29	16	0.448275862068966	0.551724137931034	0.448275862068966
RMAG00002	60200	G	A	badReads	50	19	0.62	0.38	0.38
RMAG00002	60292	A	C	alleleBias	69	8	0.884057971014493	0.115942028985507	0.115942028985507
RMAG00002	60475	T	G	PASS	55	25	0.545454545454545	0.454545454545455	0.454545454545455
RMAG00002	63259	A	C	badReads;MQ;alleleBias	46	9	0.804347826086957	0.195652173913043	0.195652173913043
RMAG00002	63881	A	T	PASS	56	23	0.589285714285714	0.410714285714286	0.410714285714286
RMAG00002	64298	A	G	PASS	67	17	0.746268656716418	0.253731343283582	0.253731343283582
RMAG00002	64979	C	T	MQ;alleleBias	54	7	0.87037037037037	0.12962962962963	0.12962962962963
RMAG00002	66140	G	A	badReads	56	17	0.696428571428571	0.303571428571429	0.303571428571429
RMAG00002	66714	T	A	badReads	63	23	0.634920634920635	0.365079365079365	0.365079365079365
RMAG00002	69604	A	G	PASS	51	24	0.529411764705882	0.470588235294118	0.470588235294118
RMAG00002	70252	A	G	alleleBias	57	8	0.859649122807018	0.140350877192982	0.140350877192982
RMAG00002	71985	G	T	alleleBias	42	6	0.857142857142857	0.142857142857143	0.142857142857143
RMAG00002	72307	G	A	MQ	41	11	0.731707317073171	0.268292682926829	0.268292682926829
RMAG00002	72410	A	G	MQ	29	8	0.724137931034483	0.275862068965517	0.275862068965517
RMAG00002	73545	G	C	badReads;MQ	23	6	0.739130434782609	0.260869565217391	0.260869565217391
RMAG00002	74091	T	C	PASS	59	18	0.694915254237288	0.305084745762712	0.305084745762712
RMAG00002	74238	T	C	PASS	48	12	0.75	0.25	0.25
RMAG00002	75154	T	C	PASS	52	15	0.711538461538462	0.288461538461538	0.288461538461538
RMAG00002	76599	C	T	badReads	53	14	0.735849056603774	0.264150943396226	0.264150943396226
RMAG00002	76927	G	A	PASS	60	23	0.616666666666667	0.383333333333333	0.383333333333333
RMAG00002	77189	T	C	PASS	50	18	0.64	0.36	0.36
RMAG00002	77778	A	T	badReads	52	14	0.730769230769231	0.269230769230769	0.269230769230769
RMAG00002	79807	G	T	PASS	68	25	0.632352941176471	0.367647058823529	0.367647058823529
RMAG00002	79894	A	G	PASS	65	23	0.646153846153846	0.353846153846154	0.353846153846154
RMAG00002	80112	C	T	PASS	64	18	0.71875	0.28125	0.28125
RMAG00002	82533	C	A	PASS	53	14	0.735849056603774	0.264150943396226	0.264150943396226
RMAG00002	82671	A	G	badReads	68	17	0.75	0.25	0.25
RMAG00002	82718	A	G	alleleBias	68	12	0.823529411764706	0.176470588235294	0.176470588235294
RMAG00002	83116	C	G	badReads	63	21	0.666666666666667	0.333333333333333	0.333333333333333
RMAG00002	83551	G	C	alleleBias	64	15	0.765625	0.234375	0.234375
RMAG00002	83759	G	C	MQ	39	11	0.717948717948718	0.282051282051282	0.282051282051282
RMAG00002	84297	G	C	MQ	31	9	0.709677419354839	0.290322580645161	0.290322580645161
RMAG00002	84396	T	G	MQ	36	10	0.722222222222222	0.277777777777778	0.277777777777778
RMAG00002	85009	C	T	PASS	62	21	0.661290322580645	0.338709677419355	0.338709677419355
RMAG00002	85675	T	A	MQ	61	31	0.491803278688525	0.508196721311475	0.491803278688525
RMAG00002	85716	A	G	MQ	59	17	0.711864406779661	0.288135593220339	0.288135593220339
RMAG00002	86332	T	C	alleleBias	69	14	0.797101449275362	0.202898550724638	0.202898550724638
RMAG00002	86615	T	C	badReads	54	16	0.703703703703704	0.296296296296296	0.296296296296296
RMAG00002	87970	T	A	badReads;alleleBias	54	12	0.777777777777778	0.222222222222222	0.222222222222222
RMAG00002	88148	C	A	PASS	57	18	0.684210526315789	0.315789473684211	0.315789473684211
RMAG00002	88337	G	A	badReads	48	21	0.5625	0.4375	0.4375
RMAG00002	89775	C	G	badReads;alleleBias	48	9	0.8125	0.1875	0.1875
RMAG00002	90011	C	G	PASS	63	18	0.714285714285714	0.285714285714286	0.285714285714286
RMAG00002	91035	C	T	alleleBias	59	13	0.779661016949153	0.220338983050847	0.220338983050847
RMAG00002	91843	C	T	PASS	48	19	0.604166666666667	0.395833333333333	0.395833333333333
RMAG00002	92111	T	G	PASS	59	16	0.728813559322034	0.271186440677966	0.271186440677966
RMAG00002	93025	C	T	PASS	51	19	0.627450980392157	0.372549019607843	0.372549019607843
RMAG00002	93631	C	T	badReads	62	20	0.67741935483871	0.32258064516129	0.32258064516129
RMAG00002	93879	A	G	MQ	41	13	0.682926829268293	0.317073170731707	0.317073170731707
RMAG00002	93934	C	G	badReads;MQ	38	12	0.684210526315789	0.315789473684211	0.315789473684211
RMAG00002	94022	C	A	MQ	36	11	0.694444444444444	0.305555555555556	0.305555555555556
RMAG00002	94137	A	G	MQ	43	14	0.674418604651163	0.325581395348837	0.325581395348837
RMAG00002	94168	G	A	MQ	44	13	0.704545454545455	0.295454545454545	0.295454545454545
RMAG00002	94860	A	G	PASS	57	19	0.666666666666667	0.333333333333333	0.333333333333333
RMAG00002	94922	G	C	badReads	54	16	0.703703703703704	0.296296296296296	0.296296296296296
RMAG00002	95092	C	T	alleleBias	50	8	0.84	0.16	0.16
RMAG00002	95311	T	G	PASS	56	26	0.535714285714286	0.464285714285714	0.464285714285714
RMAG00002	95385	G	T	PASS	56	28	0.5	0.5	0.5
RMAG00002	95975	G	C	PASS	64	28	0.5625	0.4375	0.4375
RMAG00002	96013	G	A	PASS	60	20	0.666666666666667	0.333333333333333	0.333333333333333
RMAG00002	96097	A	G	badReads	64	28	0.5625	0.4375	0.4375
RMAG00002	96282	T	C	PASS	57	21	0.631578947368421	0.368421052631579	0.368421052631579
RMAG00002	96313	T	C	badReads	57	21	0.631578947368421	0.368421052631579	0.368421052631579
RMAG00002	96482	A	G	PASS	47	18	0.617021276595745	0.382978723404255	0.382978723404255
RMAG00002	96656	G	A	badReads	56	17	0.696428571428571	0.303571428571429	0.303571428571429
RMAG00002	96742	A	T	badReads	56	21	0.625	0.375	0.375
RMAG00002	97178	A	T	badReads	58	20	0.655172413793103	0.344827586206897	0.344827586206897
RMAG00002	97216	A	T	PASS	59	20	0.661016949152542	0.338983050847458	0.338983050847458
RMAG00002	97987	T	C	PASS	46	12	0.739130434782609	0.260869565217391	0.260869565217391
RMAG00002	98118	G	T	PASS	52	22	0.576923076923077	0.423076923076923	0.423076923076923
RMAG00002	101409	A	C	PASS	49	13	0.73469387755102	0.26530612244898	0.26530612244898
RMAG00002	101424	T	C	PASS	47	14	0.702127659574468	0.297872340425532	0.297872340425532
RMAG00002	101529	T	G	PASS	36	14	0.611111111111111	0.388888888888889	0.388888888888889
RMAG00002	102973	C	A	PASS	68	26	0.617647058823529	0.382352941176471	0.382352941176471
RMAG00002	105604	G	T	Q20;MQ;QD;alleleBias	32	6	0.8125	0.1875	0.1875
RMAG00002	106433	A	G	PASS	62	19	0.693548387096774	0.306451612903226	0.306451612903226
RMAG00002	107316	C	A	PASS	65	23	0.646153846153846	0.353846153846154	0.353846153846154
RMAG00002	107705	T	C	PASS	43	12	0.720930232558139	0.27906976744186	0.27906976744186
RMAG00002	109456	C	T	badReads	65	20	0.692307692307692	0.307692307692308	0.307692307692308
RMAG00002	109689	T	G	badReads;alleleBias	53	5	0.905660377358491	0.0943396226415094	0.0943396226415094
RMAG00002	110266	T	C	PASS	44	12	0.727272727272727	0.272727272727273	0.272727272727273
RMAG00002	110364	C	A	badReads;alleleBias	53	9	0.830188679245283	0.169811320754717	0.169811320754717
RMAG00002	110441	T	C	badReads	52	25	0.519230769230769	0.480769230769231	0.480769230769231
RMAG00002	112935	T	A	alleleBias	55	7	0.872727272727273	0.127272727272727	0.127272727272727
RMAG00002	113595	C	T	PASS	57	20	0.649122807017544	0.350877192982456	0.350877192982456
RMAG00002	113830	G	A	alleleBias	55	6	0.890909090909091	0.109090909090909	0.109090909090909
RMAG00002	113863	C	T	PASS	59	17	0.711864406779661	0.288135593220339	0.288135593220339
RMAG00002	114624	G	A	MQ	40	9	0.775	0.225	0.225
RMAG00002	114830	A	G	MQ	63	21	0.666666666666667	0.333333333333333	0.333333333333333
RMAG00002	114863	A	T	MQ	61	19	0.688524590163934	0.311475409836066	0.311475409836066
RMAG00002	114885	T	G	badReads;MQ	59	19	0.677966101694915	0.322033898305085	0.322033898305085
RMAG00002	114959	A	T	alleleBias	51	9	0.823529411764706	0.176470588235294	0.176470588235294
RMAG00002	114978	G	A	alleleBias	54	10	0.814814814814815	0.185185185185185	0.185185185185185
RMAG00002	115175	T	C	badReads;alleleBias	56	13	0.767857142857143	0.232142857142857	0.232142857142857
RMAG00002	115189	A	T	alleleBias	56	13	0.767857142857143	0.232142857142857	0.232142857142857
RMAG00002	116171	T	C	badReads;MQ	29	15	0.482758620689655	0.517241379310345	0.482758620689655
RMAG00002	116517	T	A	QD;alleleBias	59	9	0.847457627118644	0.152542372881356	0.152542372881356
RMAG00002	116540	A	G	Q20;QD;alleleBias	62	7	0.887096774193548	0.112903225806452	0.112903225806452
RMAG00002	116771	T	G	badReads	52	18	0.653846153846154	0.346153846153846	0.346153846153846
RMAG00002	116869	T	C	badReads;MQ	47	14	0.702127659574468	0.297872340425532	0.297872340425532
RMAG00002	117066	G	C	badReads;MQ	52	17	0.673076923076923	0.326923076923077	0.326923076923077
RMAG00002	117470	T	G	alleleBias	78	11	0.858974358974359	0.141025641025641	0.141025641025641
RMAG00002	117558	A	G	PASS	74	26	0.648648648648649	0.351351351351351	0.351351351351351
RMAG00002	117752	A	G	badReads	54	17	0.685185185185185	0.314814814814815	0.314814814814815
RMAG00002	118052	C	T	PASS	57	32	0.43859649122807	0.56140350877193	0.43859649122807
RMAG00002	118154	T	C	QD;alleleBias	53	9	0.830188679245283	0.169811320754717	0.169811320754717
RMAG00002	118604	G	A	badReads;MQ	24	9	0.625	0.375	0.375
RMAG00002	119185	G	A	PASS	55	14	0.745454545454545	0.254545454545455	0.254545454545455
RMAG00002	120688	A	C	badReads;MQ	24	12	0.5	0.5	0.5
RMAG00002	122092	C	T	PASS	57	16	0.719298245614035	0.280701754385965	0.280701754385965
RMAG00002	122964	G	C	alleleBias	52	8	0.846153846153846	0.153846153846154	0.153846153846154
RMAG00002	123635	C	G	badReads;alleleBias	47	7	0.851063829787234	0.148936170212766	0.148936170212766
RMAG00002	124070	A	G	PASS	50	16	0.68	0.32	0.32
RMAG00002	124900	A	G	PASS	52	19	0.634615384615385	0.365384615384615	0.365384615384615
RMAG00002	124921	A	G	PASS	57	19	0.666666666666667	0.333333333333333	0.333333333333333
RMAG00002	125322	G	A	PASS	58	25	0.568965517241379	0.431034482758621	0.431034482758621
RMAG00002	125365	A	G	PASS	59	16	0.728813559322034	0.271186440677966	0.271186440677966
RMAG00002	125803	T	C	badReads	55	20	0.636363636363636	0.363636363636364	0.363636363636364
RMAG00002	126029	A	G	PASS	48	15	0.6875	0.3125	0.3125
RMAG00002	132910	G	T	badReads;QD;alleleBias	51	10	0.803921568627451	0.196078431372549	0.196078431372549
RMAG00002	134364	G	A	badReads;MQ	41	17	0.585365853658537	0.414634146341463	0.414634146341463
RMAG00002	134684	C	T	MQ	31	7	0.774193548387097	0.225806451612903	0.225806451612903
RMAG00002	134823	C	G	badReads;MQ	22	14	0.363636363636364	0.636363636363636	0.363636363636364
RMAG00002	136475	G	A	badReads;MQ;QD;alleleBias	44	8	0.818181818181818	0.181818181818182	0.181818181818182
RMAG00002	137730	T	C	MQ	21	12	0.428571428571429	0.571428571428571	0.428571428571429
RMAG00002	140069	C	T	alleleBias	52	10	0.807692307692308	0.192307692307692	0.192307692307692
RMAG00002	141535	T	C	PASS	50	23	0.54	0.46	0.46
RMAG00002	141855	T	C	MQ;alleleBias	46	8	0.826086956521739	0.173913043478261	0.173913043478261
RMAG00002	143688	A	G	alleleBias	47	10	0.787234042553192	0.212765957446809	0.212765957446809
RMAG00002	151750	A	G	badReads;MQ;alleleBias	41	8	0.804878048780488	0.195121951219512	0.195121951219512
RMAG00002	153913	G	A	badReads;alleleBias	58	10	0.827586206896552	0.172413793103448	0.172413793103448
RMAG00002	154282	A	T	alleleBias	62	14	0.774193548387097	0.225806451612903	0.225806451612903
RMAG00002	156170	T	C	PASS	62	21	0.661290322580645	0.338709677419355	0.338709677419355
RMAG00002	156216	G	A	alleleBias	62	14	0.774193548387097	0.225806451612903	0.225806451612903
RMAG00002	156964	C	T	PASS	49	17	0.653061224489796	0.346938775510204	0.346938775510204
RMAG00002	157109	C	T	PASS	59	15	0.745762711864407	0.254237288135593	0.254237288135593
RMAG00002	159113	C	T	alleleBias	47	9	0.808510638297872	0.191489361702128	0.191489361702128
RMAG00002	160586	A	C	PASS	40	15	0.625	0.375	0.375
RMAG00002	161988	C	A	PASS	59	16	0.728813559322034	0.271186440677966	0.271186440677966
RMAG00002	162114	T	G	PASS	40	12	0.7	0.3	0.3
RMAG00002	162945	G	A	alleleBias	49	11	0.775510204081633	0.224489795918367	0.224489795918367
RMAG00002	163339	G	T	PASS	49	12	0.755102040816326	0.244897959183673	0.244897959183673
RMAG00002	163968	C	A	alleleBias	53	12	0.773584905660377	0.226415094339623	0.226415094339623
RMAG00002	164066	A	T	alleleBias	57	13	0.771929824561403	0.228070175438596	0.228070175438596
RMAG00002	164234	A	G	alleleBias	49	10	0.795918367346939	0.204081632653061	0.204081632653061
RMAG00002	165430	G	C	PASS	48	12	0.75	0.25	0.25
RMAG00002	166611	A	G	badReads	64	17	0.734375	0.265625	0.265625
RMAG00002	166669	T	C	PASS	54	19	0.648148148148148	0.351851851851852	0.351851851851852
RMAG00002	167098	A	C	alleleBias	64	14	0.78125	0.21875	0.21875
RMAG00002	167771	A	G	badReads	54	21	0.611111111111111	0.388888888888889	0.388888888888889
RMAG00002	168678	G	A	PASS	32	11	0.65625	0.34375	0.34375
RMAG00002	168908	G	T	PASS	37	11	0.702702702702703	0.297297297297297	0.297297297297297
RMAG00002	169283	G	A	MQ	38	13	0.657894736842105	0.342105263157895	0.342105263157895
RMAG00002	169864	C	T	badReads;MQ	30	11	0.633333333333333	0.366666666666667	0.366666666666667
RMAG00002	170050	A	G	badReads	49	19	0.612244897959184	0.387755102040816	0.387755102040816
RMAG00002	171657	G	T	Q20;badReads;QD;alleleBias	47	5	0.893617021276596	0.106382978723404	0.106382978723404
RMAG00002	171797	A	G	alleleBias	60	10	0.833333333333333	0.166666666666667	0.166666666666667
RMAG00002	172090	G	A	alleleBias	55	12	0.781818181818182	0.218181818181818	0.218181818181818
RMAG00002	172437	T	G	badReads	46	14	0.695652173913043	0.304347826086957	0.304347826086957
RMAG00002	172885	G	C	PASS	61	20	0.672131147540984	0.327868852459016	0.327868852459016
RMAG00002	173149	T	A	PASS	61	22	0.639344262295082	0.360655737704918	0.360655737704918
RMAG00002	173193	C	T	PASS	71	24	0.661971830985915	0.338028169014085	0.338028169014085
RMAG00002	173270	G	A	alleleBias	60	13	0.783333333333333	0.216666666666667	0.216666666666667
RMAG00002	173448	A	G	PASS	63	17	0.73015873015873	0.26984126984127	0.26984126984127
RMAG00002	173769	T	C	PASS	47	13	0.723404255319149	0.276595744680851	0.276595744680851
RMAG00002	174354	C	A	PASS	62	21	0.661290322580645	0.338709677419355	0.338709677419355
RMAG00002	174421	C	T	PASS	72	23	0.680555555555556	0.319444444444444	0.319444444444444
RMAG00002	174529	T	G	PASS	53	15	0.716981132075472	0.283018867924528	0.283018867924528
RMAG00002	174992	C	T	PASS	57	14	0.754385964912281	0.245614035087719	0.245614035087719
RMAG00002	175578	T	C	badReads	51	23	0.549019607843137	0.450980392156863	0.450980392156863
RMAG00002	176122	A	T	PASS	45	13	0.711111111111111	0.288888888888889	0.288888888888889
RMAG00002	176139	C	A	PASS	41	25	0.390243902439024	0.609756097560976	0.390243902439024
RMAG00002	176473	G	A	badReads;alleleBias	42	8	0.80952380952381	0.19047619047619	0.19047619047619
RMAG00002	176682	G	A	PASS	56	14	0.75	0.25	0.25
RMAG00002	177125	A	G	alleleBias	60	11	0.816666666666667	0.183333333333333	0.183333333333333
RMAG00002	177358	A	C	PASS	61	21	0.655737704918033	0.344262295081967	0.344262295081967
RMAG00002	177614	G	A	PASS	57	24	0.578947368421053	0.421052631578947	0.421052631578947
RMAG00002	177693	A	C	PASS	70	25	0.642857142857143	0.357142857142857	0.357142857142857
RMAG00002	177711	A	G	QD;alleleBias	65	7	0.892307692307692	0.107692307692308	0.107692307692308
RMAG00002	178258	C	A	alleleBias	52	8	0.846153846153846	0.153846153846154	0.153846153846154
RMAG00002	178305	T	C	badReads;alleleBias	52	8	0.846153846153846	0.153846153846154	0.153846153846154
RMAG00002	178406	T	C	badReads	50	21	0.58	0.42	0.42
RMAG00002	179191	G	A	badReads;alleleBias	57	11	0.807017543859649	0.192982456140351	0.192982456140351
RMAG00002	179204	A	C	alleleBias	56	9	0.839285714285714	0.160714285714286	0.160714285714286
RMAG00002	179225	G	T	alleleBias	60	9	0.85	0.15	0.15
RMAG00002	179283	G	A	PASS	58	16	0.724137931034483	0.275862068965517	0.275862068965517
RMAG00002	179842	C	T	PASS	55	14	0.745454545454545	0.254545454545455	0.254545454545455
RMAG00002	180037	A	T	badReads	53	16	0.69811320754717	0.30188679245283	0.30188679245283
RMAG00002	180420	A	G	badReads	55	15	0.727272727272727	0.272727272727273	0.272727272727273
RMAG00002	180527	C	T	PASS	55	14	0.745454545454545	0.254545454545455	0.254545454545455
RMAG00002	180807	A	G	badReads	50	18	0.64	0.36	0.36
RMAG00002	181548	A	G	PASS	46	15	0.673913043478261	0.326086956521739	0.326086956521739
RMAG00002	181648	A	G	PASS	55	24	0.563636363636364	0.436363636363636	0.436363636363636
RMAG00002	182268	A	G	badReads;QD;alleleBias	46	9	0.804347826086957	0.195652173913043	0.195652173913043
RMAG00002	182565	A	T	PASS	60	20	0.666666666666667	0.333333333333333	0.333333333333333
RMAG00002	182905	G	T	badReads	62	18	0.709677419354839	0.290322580645161	0.290322580645161
RMAG00002	182989	A	G	PASS	51	13	0.745098039215686	0.254901960784314	0.254901960784314
RMAG00002	183049	A	T	PASS	47	14	0.702127659574468	0.297872340425532	0.297872340425532
RMAG00002	183210	C	T	alleleBias	53	11	0.792452830188679	0.207547169811321	0.207547169811321
RMAG00002	183702	T	A	PASS	50	14	0.72	0.28	0.28
RMAG00002	183822	T	G	PASS	47	13	0.723404255319149	0.276595744680851	0.276595744680851
RMAG00002	184000	C	A	PASS	46	14	0.695652173913043	0.304347826086957	0.304347826086957
RMAG00002	184124	G	A	badReads	56	14	0.75	0.25	0.25
RMAG00002	184999	G	C	alleleBias	55	11	0.8	0.2	0.2
RMAG00002	185455	A	G	PASS	69	18	0.739130434782609	0.260869565217391	0.260869565217391
RMAG00002	185579	T	C	PASS	74	29	0.608108108108108	0.391891891891892	0.391891891891892
RMAG00002	186870	G	T	alleleBias	57	12	0.789473684210526	0.210526315789474	0.210526315789474
RMAG00002	186948	G	A	badReads	54	15	0.722222222222222	0.277777777777778	0.277777777777778
RMAG00002	187320	T	C	PASS	55	16	0.709090909090909	0.290909090909091	0.290909090909091
RMAG00002	187348	T	C	PASS	50	19	0.62	0.38	0.38
RMAG00002	187939	C	T	PASS	54	25	0.537037037037037	0.462962962962963	0.462962962962963
RMAG00002	187967	T	G	PASS	48	23	0.520833333333333	0.479166666666667	0.479166666666667
RMAG00002	188000	A	C	badReads	51	23	0.549019607843137	0.450980392156863	0.450980392156863
RMAG00002	188415	G	A	badReads	55	23	0.581818181818182	0.418181818181818	0.418181818181818
RMAG00002	188630	C	T	alleleBias	62	11	0.82258064516129	0.17741935483871	0.17741935483871
RMAG00002	190113	T	A	alleleBias	36	7	0.805555555555556	0.194444444444444	0.194444444444444
RMAG00002	190637	A	G	PASS	75	28	0.626666666666667	0.373333333333333	0.373333333333333
RMAG00002	191120	C	T	alleleBias	50	11	0.78	0.22	0.22
RMAG00002	191156	G	A	alleleBias	42	6	0.857142857142857	0.142857142857143	0.142857142857143
RMAG00002	194620	G	A	PASS	53	21	0.60377358490566	0.39622641509434	0.39622641509434
RMAG00002	194706	T	C	PASS	62	20	0.67741935483871	0.32258064516129	0.32258064516129
RMAG00002	194904	T	C	PASS	54	21	0.611111111111111	0.388888888888889	0.388888888888889
RMAG00002	194979	T	C	badReads	63	24	0.619047619047619	0.380952380952381	0.380952380952381
RMAG00002	195018	A	G	badReads	65	23	0.646153846153846	0.353846153846154	0.353846153846154
RMAG00002	196543	T	C	badReads	54	26	0.518518518518518	0.481481481481481	0.481481481481481
RMAG00002	196916	C	T	PASS	46	17	0.630434782608696	0.369565217391304	0.369565217391304
RMAG00002	196945	A	C	badReads	49	15	0.693877551020408	0.306122448979592	0.306122448979592
RMAG00002	197109	A	C	badReads	67	24	0.641791044776119	0.358208955223881	0.358208955223881
RMAG00002	197392	G	C	MQ	47	14	0.702127659574468	0.297872340425532	0.297872340425532
RMAG00002	197444	G	A	PASS	48	18	0.625	0.375	0.375
RMAG00002	198017	T	C	PASS	63	21	0.666666666666667	0.333333333333333	0.333333333333333
RMAG00002	199302	A	G	badReads	49	19	0.612244897959184	0.387755102040816	0.387755102040816
RMAG00002	200759	C	T	PASS	56	16	0.714285714285714	0.285714285714286	0.285714285714286
RMAG00002	201684	C	T	MQ	38	10	0.736842105263158	0.263157894736842	0.263157894736842
RMAG00002	201719	T	A	MQ	43	11	0.744186046511628	0.255813953488372	0.255813953488372
RMAG00002	202134	T	A	badReads	49	18	0.63265306122449	0.36734693877551	0.36734693877551
RMAG00002	202484	T	C	PASS	47	18	0.617021276595745	0.382978723404255	0.382978723404255
RMAG00002	203779	T	C	PASS	61	20	0.672131147540984	0.327868852459016	0.327868852459016
RMAG00002	203855	G	T	PASS	70	24	0.657142857142857	0.342857142857143	0.342857142857143
RMAG00002	203943	T	G	PASS	72	24	0.666666666666667	0.333333333333333	0.333333333333333
RMAG00002	204643	A	G	alleleBias	60	12	0.8	0.2	0.2
RMAG00002	206947	A	G	alleleBias	59	14	0.76271186440678	0.23728813559322	0.23728813559322
RMAG00002	207019	T	C	badReads;alleleBias	56	13	0.767857142857143	0.232142857142857	0.232142857142857
RMAG00002	207285	A	T	SC;badReads	45	10	0.777777777777778	0.222222222222222	0.222222222222222
RMAG00002	208664	T	C	alleleBias	65	15	0.769230769230769	0.230769230769231	0.230769230769231
RMAG00002	209165	A	T	alleleBias	47	8	0.829787234042553	0.170212765957447	0.170212765957447
RMAG00002	209484	G	A	PASS	53	19	0.641509433962264	0.358490566037736	0.358490566037736
RMAG00002	209819	G	A	badReads;alleleBias	63	13	0.793650793650794	0.206349206349206	0.206349206349206
RMAG00002	209869	C	T	PASS	68	24	0.647058823529412	0.352941176470588	0.352941176470588
RMAG00002	209929	G	A	Q20;QD;alleleBias	64	8	0.875	0.125	0.125
RMAG00002	210126	A	C	badReads	60	16	0.733333333333333	0.266666666666667	0.266666666666667
RMAG00002	210188	T	A	badReads;alleleBias	59	6	0.898305084745763	0.101694915254237	0.101694915254237
RMAG00002	211047	A	G	PASS	58	18	0.689655172413793	0.310344827586207	0.310344827586207
RMAG00002	211493	A	C	badReads;alleleBias	51	6	0.882352941176471	0.117647058823529	0.117647058823529
RMAG00002	211856	C	T	PASS	65	27	0.584615384615385	0.415384615384615	0.415384615384615
RMAG00002	212102	T	C	alleleBias	71	11	0.845070422535211	0.154929577464789	0.154929577464789
RMAG00002	212382	A	G	badReads	64	21	0.671875	0.328125	0.328125
RMAG00002	212431	A	G	PASS	63	26	0.587301587301587	0.412698412698413	0.412698412698413
RMAG00002	212470	G	A	PASS	62	27	0.564516129032258	0.435483870967742	0.435483870967742
RMAG00002	212583	A	G	PASS	58	22	0.620689655172414	0.379310344827586	0.379310344827586
RMAG00002	212660	A	C	PASS	61	15	0.754098360655738	0.245901639344262	0.245901639344262
RMAG00002	212755	T	C	PASS	47	13	0.723404255319149	0.276595744680851	0.276595744680851
RMAG00002	212768	C	A	PASS	45	16	0.644444444444444	0.355555555555556	0.355555555555556
RMAG00002	213023	T	C	PASS	53	20	0.622641509433962	0.377358490566038	0.377358490566038
RMAG00002	213112	C	T	PASS	55	16	0.709090909090909	0.290909090909091	0.290909090909091
RMAG00002	213325	A	G	alleleBias	49	7	0.857142857142857	0.142857142857143	0.142857142857143
RMAG00002	214281	T	C	badReads;alleleBias	58	13	0.775862068965517	0.224137931034483	0.224137931034483
RMAG00002	214342	A	G	badReads	47	13	0.723404255319149	0.276595744680851	0.276595744680851
RMAG00002	214642	G	A	badReads	61	26	0.573770491803279	0.426229508196721	0.426229508196721
RMAG00002	214746	T	C	alleleBias	58	11	0.810344827586207	0.189655172413793	0.189655172413793
RMAG00002	215020	A	G	badReads	55	15	0.727272727272727	0.272727272727273	0.272727272727273
RMAG00002	215426	T	A	MQ	40	10	0.75	0.25	0.25
RMAG00002	215492	A	G	MQ;alleleBias	47	7	0.851063829787234	0.148936170212766	0.148936170212766
RMAG00002	215731	C	A	MQ	22	21	0.0454545454545455	0.954545454545455	0.0454545454545455
RMAG00002	216590	G	A	badReads;alleleBias	43	8	0.813953488372093	0.186046511627907	0.186046511627907
RMAG00002	216876	G	A	MQ	28	15	0.464285714285714	0.535714285714286	0.464285714285714
RMAG00002	216982	G	T	badReads	28	10	0.642857142857143	0.357142857142857	0.357142857142857
RMAG00002	217887	A	C	badReads	64	16	0.75	0.25	0.25
RMAG00002	217912	T	G	PASS	73	28	0.616438356164384	0.383561643835616	0.383561643835616
RMAG00002	219051	T	C	badReads	50	19	0.62	0.38	0.38
RMAG00002	219383	G	A	alleleBias	60	10	0.833333333333333	0.166666666666667	0.166666666666667
RMAG00002	219457	G	A	alleleBias	55	10	0.818181818181818	0.181818181818182	0.181818181818182
RMAG00002	219687	T	C	PASS	65	16	0.753846153846154	0.246153846153846	0.246153846153846
RMAG00002	219850	A	G	PASS	52	26	0.5	0.5	0.5
RMAG00002	220591	G	A	PASS	34	13	0.617647058823529	0.382352941176471	0.382352941176471
RMAG00002	221725	C	T	badReads;MQ	19	6	0.684210526315789	0.315789473684211	0.315789473684211
RMAG00002	224622	G	C	PASS	59	18	0.694915254237288	0.305084745762712	0.305084745762712
RMAG00002	224905	C	A	PASS	68	18	0.735294117647059	0.264705882352941	0.264705882352941
RMAG00002	224939	G	T	PASS	61	15	0.754098360655738	0.245901639344262	0.245901639344262
RMAG00002	225188	G	T	PASS	56	16	0.714285714285714	0.285714285714286	0.285714285714286
RMAG00002	225239	G	A	badReads	53	20	0.622641509433962	0.377358490566038	0.377358490566038
RMAG00002	225453	T	C	badReads	52	15	0.711538461538462	0.288461538461538	0.288461538461538
RMAG00002	225476	A	G	badReads	48	15	0.6875	0.3125	0.3125
RMAG00002	225703	G	C	PASS	68	18	0.735294117647059	0.264705882352941	0.264705882352941
RMAG00002	226003	G	T	alleleBias	58	7	0.879310344827586	0.120689655172414	0.120689655172414
RMAG00002	226023	T	A	badReads;alleleBias	60	7	0.883333333333333	0.116666666666667	0.116666666666667
RMAG00002	226392	G	A	QD;alleleBias	58	9	0.844827586206897	0.155172413793103	0.155172413793103
RMAG00002	226811	T	C	alleleBias	52	11	0.788461538461538	0.211538461538462	0.211538461538462
RMAG00002	226940	A	G	alleleBias	64	14	0.78125	0.21875	0.21875
RMAG00002	227127	T	G	PASS	55	17	0.690909090909091	0.309090909090909	0.309090909090909
RMAG00002	227264	C	A	badReads;alleleBias	58	10	0.827586206896552	0.172413793103448	0.172413793103448
RMAG00002	227319	A	G	PASS	58	22	0.620689655172414	0.379310344827586	0.379310344827586
RMAG00002	228580	A	T	SC;alleleBias	46	9	0.804347826086957	0.195652173913043	0.195652173913043
RMAG00002	232019	A	G	MQ	56	14	0.75	0.25	0.25
RMAG00002	232373	C	T	PASS	64	22	0.65625	0.34375	0.34375
RMAG00002	232518	A	T	PASS	51	14	0.725490196078431	0.274509803921569	0.274509803921569
RMAG00002	233580	C	T	badReads;MQ;alleleBias	48	10	0.791666666666667	0.208333333333333	0.208333333333333
RMAG00002	233625	C	T	MQ;alleleBias	44	7	0.840909090909091	0.159090909090909	0.159090909090909
RMAG00002	233648	G	A	MQ;alleleBias	47	8	0.829787234042553	0.170212765957447	0.170212765957447
RMAG00002	233683	A	G	MQ	36	8	0.777777777777778	0.222222222222222	0.222222222222222
RMAG00002	233730	C	T	MQ	34	9	0.735294117647059	0.264705882352941	0.264705882352941
RMAG00002	233793	G	A	badReads;MQ	34	9	0.735294117647059	0.264705882352941	0.264705882352941
RMAG00002	234067	T	C	badReads;MQ;alleleBias	43	8	0.813953488372093	0.186046511627907	0.186046511627907
RMAG00002	234209	A	T	PASS	61	17	0.721311475409836	0.278688524590164	0.278688524590164
RMAG00002	234783	C	T	PASS	41	13	0.682926829268293	0.317073170731707	0.317073170731707
RMAG00002	235534	G	A	MQ	44	10	0.772727272727273	0.227272727272727	0.227272727272727
RMAG00002	237798	C	T	alleleBias	61	13	0.786885245901639	0.213114754098361	0.213114754098361
RMAG00002	237839	A	G	alleleBias	67	16	0.761194029850746	0.238805970149254	0.238805970149254
RMAG00002	237908	A	C	PASS	61	18	0.704918032786885	0.295081967213115	0.295081967213115
RMAG00002	237986	C	T	PASS	52	14	0.730769230769231	0.269230769230769	0.269230769230769
RMAG00002	238006	T	A	PASS	54	13	0.759259259259259	0.240740740740741	0.240740740740741
RMAG00002	238259	T	A	badReads;MQ	47	15	0.680851063829787	0.319148936170213	0.319148936170213
RMAG00002	239239	T	C	alleleBias	59	12	0.796610169491525	0.203389830508475	0.203389830508475
RMAG00002	239439	C	A	badReads	57	19	0.666666666666667	0.333333333333333	0.333333333333333
RMAG00002	239789	T	G	badReads	58	15	0.741379310344828	0.258620689655172	0.258620689655172
RMAG00002	239891	A	G	alleleBias	52	11	0.788461538461538	0.211538461538462	0.211538461538462
RMAG00002	241011	G	A	badReads;alleleBias	72	15	0.791666666666667	0.208333333333333	0.208333333333333
RMAG00002	241053	T	C	badReads	67	20	0.701492537313433	0.298507462686567	0.298507462686567
RMAG00002	241073	T	C	badReads	66	17	0.742424242424242	0.257575757575758	0.257575757575758
RMAG00002	241147	A	G	PASS	60	21	0.65	0.35	0.35
RMAG00002	241282	G	A	PASS	53	15	0.716981132075472	0.283018867924528	0.283018867924528
RMAG00002	241295	A	T	PASS	50	13	0.74	0.26	0.26
RMAG00002	247508	A	G	PASS	64	31	0.515625	0.484375	0.484375
RMAG00002	247602	T	C	PASS	66	37	0.439393939393939	0.560606060606061	0.439393939393939
RMAG00002	249074	A	C	PASS	51	27	0.470588235294118	0.529411764705882	0.470588235294118
RMAG00002	249913	C	G	PASS	53	26	0.509433962264151	0.490566037735849	0.490566037735849
RMAG00002	250550	A	T	SC	51	18	0.647058823529412	0.352941176470588	0.352941176470588
RMAG00002	250802	A	G	alleleBias	68	9	0.867647058823529	0.132352941176471	0.132352941176471
RMAG00002	251087	A	C	alleleBias	54	10	0.814814814814815	0.185185185185185	0.185185185185185
RMAG00002	252667	G	A	badReads	49	21	0.571428571428571	0.428571428571429	0.428571428571429
RMAG00002	253063	C	A	PASS	52	16	0.692307692307692	0.307692307692308	0.307692307692308
RMAG00002	253288	G	C	PASS	46	13	0.717391304347826	0.282608695652174	0.282608695652174
RMAG00002	253628	A	C	badReads	51	23	0.549019607843137	0.450980392156863	0.450980392156863
RMAG00002	253773	G	T	PASS	55	19	0.654545454545455	0.345454545454545	0.345454545454545
RMAG00002	254646	A	G	badReads	54	18	0.666666666666667	0.333333333333333	0.333333333333333
RMAG00002	255413	C	G	PASS	53	26	0.509433962264151	0.490566037735849	0.490566037735849
RMAG00002	255665	G	A	PASS	58	26	0.551724137931034	0.448275862068966	0.448275862068966
RMAG00002	256319	T	C	PASS	59	21	0.644067796610169	0.355932203389831	0.355932203389831
RMAG00002	257455	T	C	PASS	64	17	0.734375	0.265625	0.265625
RMAG00002	257564	T	C	alleleBias	52	8	0.846153846153846	0.153846153846154	0.153846153846154
RMAG00002	258358	A	C	PASS	59	15	0.745762711864407	0.254237288135593	0.254237288135593
RMAG00002	259473	A	T	badReads;alleleBias	55	8	0.854545454545454	0.145454545454545	0.145454545454545
RMAG00002	259528	C	T	alleleBias	49	9	0.816326530612245	0.183673469387755	0.183673469387755
RMAG00002	259824	T	A	PASS	50	31	0.38	0.62	0.38
RMAG00002	260306	C	T	PASS	51	21	0.588235294117647	0.411764705882353	0.411764705882353
RMAG00002	260478	C	T	alleleBias	60	11	0.816666666666667	0.183333333333333	0.183333333333333
RMAG00002	263363	G	A	PASS	56	16	0.714285714285714	0.285714285714286	0.285714285714286
RMAG00002	264073	A	G	badReads;alleleBias	64	15	0.765625	0.234375	0.234375
RMAG00002	264098	T	C	PASS	56	14	0.75	0.25	0.25
RMAG00002	264185	T	C	badReads	52	12	0.769230769230769	0.230769230769231	0.230769230769231
RMAG00002	264408	T	C	alleleBias	57	13	0.771929824561403	0.228070175438596	0.228070175438596
RMAG00002	264651	T	C	alleleBias	50	10	0.8	0.2	0.2
RMAG00002	264936	G	A	PASS	49	25	0.489795918367347	0.510204081632653	0.489795918367347
RMAG00002	265002	A	G	PASS	47	11	0.765957446808511	0.234042553191489	0.234042553191489
RMAG00002	267060	T	C	PASS	52	16	0.692307692307692	0.307692307692308	0.307692307692308
RMAG00002	267107	G	A	badReads	45	15	0.666666666666667	0.333333333333333	0.333333333333333
RMAG00002	267190	T	C	badReads	53	13	0.754716981132076	0.245283018867925	0.245283018867925
RMAG00002	267502	T	C	PASS	61	16	0.737704918032787	0.262295081967213	0.262295081967213
RMAG00002	267516	A	G	badReads;alleleBias	56	10	0.821428571428571	0.178571428571429	0.178571428571429
RMAG00002	267542	A	C	badReads;alleleBias	53	9	0.830188679245283	0.169811320754717	0.169811320754717
RMAG00002	267632	G	A	PASS	56	15	0.732142857142857	0.267857142857143	0.267857142857143
RMAG00002	268034	A	C	alleleBias	66	15	0.772727272727273	0.227272727272727	0.227272727272727
RMAG00002	268124	G	C	PASS	60	15	0.75	0.25	0.25
RMAG00002	268534	A	G	badReads;alleleBias	56	13	0.767857142857143	0.232142857142857	0.232142857142857
RMAG00002	268549	A	G	PASS	54	14	0.740740740740741	0.259259259259259	0.259259259259259
RMAG00002	269481	C	T	badReads	61	17	0.721311475409836	0.278688524590164	0.278688524590164
RMAG00002	269516	A	G	PASS	65	16	0.753846153846154	0.246153846153846	0.246153846153846
RMAG00002	270363	T	G	PASS	64	17	0.734375	0.265625	0.265625
RMAG00002	270956	G	A	badReads	65	25	0.615384615384615	0.384615384615385	0.384615384615385
RMAG00002	270990	C	T	PASS	55	24	0.563636363636364	0.436363636363636	0.436363636363636
RMAG00002	271112	G	C	badReads;MQ	22	10	0.545454545454545	0.454545454545455	0.454545454545455
RMAG00002	271183	G	A	MQ	26	8	0.692307692307692	0.307692307692308	0.307692307692308
RMAG00002	271948	C	T	PASS	40	17	0.575	0.425	0.425
RMAG00002	272287	C	T	alleleBias	64	11	0.828125	0.171875	0.171875
RMAG00002	272502	G	T	badReads	44	11	0.75	0.25	0.25
RMAG00002	272721	T	C	PASS	46	12	0.739130434782609	0.260869565217391	0.260869565217391
RMAG00002	273305	A	G	PASS	68	37	0.455882352941176	0.544117647058823	0.455882352941176
RMAG00002	273340	C	T	badReads	68	17	0.75	0.25	0.25
RMAG00002	273631	C	T	PASS	76	21	0.723684210526316	0.276315789473684	0.276315789473684
RMAG00002	275002	A	G	PASS	47	12	0.74468085106383	0.25531914893617	0.25531914893617
RMAG00002	275477	G	A	badReads	54	15	0.722222222222222	0.277777777777778	0.277777777777778
RMAG00002	275726	A	T	PASS	61	16	0.737704918032787	0.262295081967213	0.262295081967213
RMAG00002	275863	G	A	alleleBias	59	10	0.830508474576271	0.169491525423729	0.169491525423729
RMAG00002	276548	C	G	MQ	47	24	0.48936170212766	0.51063829787234	0.48936170212766
RMAG00002	276777	A	G	PASS	46	13	0.717391304347826	0.282608695652174	0.282608695652174
RMAG00002	277767	A	C	PASS	67	20	0.701492537313433	0.298507462686567	0.298507462686567
RMAG00002	278168	T	A	PASS	77	21	0.727272727272727	0.272727272727273	0.272727272727273
RMAG00002	278765	T	C	PASS	36	10	0.722222222222222	0.277777777777778	0.277777777777778
RMAG00002	279137	T	C	badReads	64	39	0.390625	0.609375	0.390625
RMAG00002	279419	G	A	PASS	41	13	0.682926829268293	0.317073170731707	0.317073170731707
RMAG00002	279593	T	G	PASS	48	16	0.666666666666667	0.333333333333333	0.333333333333333
RMAG00002	279608	C	A	PASS	51	18	0.647058823529412	0.352941176470588	0.352941176470588
RMAG00002	279695	T	C	PASS	43	27	0.372093023255814	0.627906976744186	0.372093023255814
RMAG00002	279743	G	A	PASS	61	18	0.704918032786885	0.295081967213115	0.295081967213115
RMAG00002	279799	C	T	PASS	56	30	0.464285714285714	0.535714285714286	0.464285714285714
RMAG00002	279829	C	A	PASS	56	15	0.732142857142857	0.267857142857143	0.267857142857143
RMAG00002	280201	C	A	PASS	66	22	0.666666666666667	0.333333333333333	0.333333333333333
RMAG00002	280242	A	G	PASS	61	20	0.672131147540984	0.327868852459016	0.327868852459016
RMAG00002	280366	T	G	PASS	66	22	0.666666666666667	0.333333333333333	0.333333333333333
RMAG00002	280403	A	G	PASS	68	21	0.691176470588235	0.308823529411765	0.308823529411765
RMAG00002	280543	T	C	PASS	57	20	0.649122807017544	0.350877192982456	0.350877192982456
RMAG00002	280573	G	A	PASS	58	17	0.706896551724138	0.293103448275862	0.293103448275862
RMAG00002	280756	A	G	PASS	48	13	0.729166666666667	0.270833333333333	0.270833333333333
RMAG00002	282101	C	A	badReads;MQ	19	9	0.526315789473684	0.473684210526316	0.473684210526316
RMAG00002	284568	G	C	PASS	53	19	0.641509433962264	0.358490566037736	0.358490566037736
RMAG00002	285088	C	T	badReads	61	24	0.60655737704918	0.39344262295082	0.39344262295082
RMAG00002	285234	T	C	PASS	45	15	0.666666666666667	0.333333333333333	0.333333333333333
RMAG00002	285318	T	C	PASS	46	17	0.630434782608696	0.369565217391304	0.369565217391304
RMAG00002	285370	T	C	PASS	46	17	0.630434782608696	0.369565217391304	0.369565217391304
RMAG00002	285445	T	C	alleleBias	49	9	0.816326530612245	0.183673469387755	0.183673469387755
RMAG00002	285494	T	C	PASS	51	12	0.764705882352941	0.235294117647059	0.235294117647059
RMAG00002	285728	G	A	PASS	45	10	0.777777777777778	0.222222222222222	0.222222222222222
RMAG00002	286255	C	T	PASS	73	39	0.465753424657534	0.534246575342466	0.465753424657534
RMAG00002	286284	C	T	PASS	66	18	0.727272727272727	0.272727272727273	0.272727272727273
RMAG00002	286377	C	T	PASS	65	20	0.692307692307692	0.307692307692308	0.307692307692308
RMAG00002	286503	C	T	badReads	52	14	0.730769230769231	0.269230769230769	0.269230769230769
RMAG00002	286954	T	C	PASS	44	10	0.772727272727273	0.227272727272727	0.227272727272727
RMAG00002	287411	G	T	PASS	66	19	0.712121212121212	0.287878787878788	0.287878787878788
RMAG00002	287456	T	G	PASS	76	25	0.671052631578947	0.328947368421053	0.328947368421053
RMAG00002	287665	G	A	badReads;alleleBias	45	6	0.866666666666667	0.133333333333333	0.133333333333333
RMAG00002	287836	G	A	alleleBias	61	12	0.80327868852459	0.19672131147541	0.19672131147541
RMAG00002	288594	A	G	badReads	43	12	0.720930232558139	0.27906976744186	0.27906976744186
RMAG00002	288682	C	A	badReads;alleleBias	46	9	0.804347826086957	0.195652173913043	0.195652173913043
RMAG00002	288990	G	T	alleleBias	47	10	0.787234042553192	0.212765957446809	0.212765957446809
RMAG00002	290998	A	T	PASS	56	17	0.696428571428571	0.303571428571429	0.303571428571429
RMAG00002	292057	G	T	alleleBias	56	11	0.803571428571429	0.196428571428571	0.196428571428571
RMAG00002	292595	T	C	badReads;alleleBias	47	9	0.808510638297872	0.191489361702128	0.191489361702128
RMAG00002	293133	T	C	badReads	52	12	0.769230769230769	0.230769230769231	0.230769230769231
RMAG00002	295353	G	A	PASS	52	12	0.769230769230769	0.230769230769231	0.230769230769231
RMAG00002	295460	A	G	alleleBias	52	10	0.807692307692308	0.192307692307692	0.192307692307692
RMAG00002	295562	A	G	badReads;alleleBias	57	13	0.771929824561403	0.228070175438596	0.228070175438596
RMAG00002	295675	C	T	PASS	64	16	0.75	0.25	0.25
RMAG00002	296066	A	T	PASS	57	14	0.754385964912281	0.245614035087719	0.245614035087719
RMAG00002	296099	T	C	badReads	56	16	0.714285714285714	0.285714285714286	0.285714285714286
RMAG00002	296211	C	T	PASS	54	22	0.592592592592593	0.407407407407407	0.407407407407407
RMAG00002	296326	T	G	PASS	67	18	0.73134328358209	0.26865671641791	0.26865671641791
RMAG00002	296457	T	C	badReads	55	18	0.672727272727273	0.327272727272727	0.327272727272727
RMAG00002	296477	T	G	PASS	52	18	0.653846153846154	0.346153846153846	0.346153846153846
RMAG00002	296784	T	C	PASS	65	21	0.676923076923077	0.323076923076923	0.323076923076923
RMAG00002	298028	T	C	badReads	46	11	0.760869565217391	0.239130434782609	0.239130434782609
RMAG00002	298456	G	A	PASS	55	15	0.727272727272727	0.272727272727273	0.272727272727273
RMAG00002	298947	G	A	PASS	55	14	0.745454545454545	0.254545454545455	0.254545454545455
RMAG00002	299396	C	T	PASS	59	15	0.745762711864407	0.254237288135593	0.254237288135593
RMAG00002	299915	A	C	alleleBias	62	10	0.838709677419355	0.161290322580645	0.161290322580645
RMAG00002	300427	C	T	PASS	58	20	0.655172413793103	0.344827586206897	0.344827586206897
RMAG00002	300976	G	A	PASS	58	16	0.724137931034483	0.275862068965517	0.275862068965517
RMAG00002	301212	T	C	alleleBias	56	10	0.821428571428571	0.178571428571429	0.178571428571429
RMAG00002	301713	G	A	alleleBias	58	13	0.775862068965517	0.224137931034483	0.224137931034483
RMAG00002	301745	G	A	alleleBias	61	12	0.80327868852459	0.19672131147541	0.19672131147541
RMAG00002	301870	C	T	alleleBias	64	14	0.78125	0.21875	0.21875
RMAG00002	301924	T	G	alleleBias	64	15	0.765625	0.234375	0.234375
RMAG00002	302430	T	G	alleleBias	51	7	0.862745098039216	0.137254901960784	0.137254901960784
RMAG00002	302627	G	A	alleleBias	54	6	0.888888888888889	0.111111111111111	0.111111111111111
RMAG00002	302740	T	A	alleleBias	52	10	0.807692307692308	0.192307692307692	0.192307692307692
RMAG00002	303083	C	T	alleleBias	62	13	0.790322580645161	0.209677419354839	0.209677419354839
RMAG00002	303142	T	G	PASS	62	18	0.709677419354839	0.290322580645161	0.290322580645161
RMAG00002	303302	C	T	badReads	55	18	0.672727272727273	0.327272727272727	0.327272727272727
RMAG00002	303324	C	G	PASS	57	14	0.754385964912281	0.245614035087719	0.245614035087719
RMAG00002	303584	G	A	alleleBias	62	13	0.790322580645161	0.209677419354839	0.209677419354839
RMAG00002	303676	T	C	PASS	56	16	0.714285714285714	0.285714285714286	0.285714285714286
RMAG00002	303836	T	C	alleleBias	56	9	0.839285714285714	0.160714285714286	0.160714285714286
RMAG00002	303886	G	A	PASS	63	16	0.746031746031746	0.253968253968254	0.253968253968254
RMAG00002	304238	T	C	PASS	80	23	0.7125	0.2875	0.2875
RMAG00002	304251	C	T	PASS	70	20	0.714285714285714	0.285714285714286	0.285714285714286
RMAG00002	304275	T	C	badReads	74	21	0.716216216216216	0.283783783783784	0.283783783783784
RMAG00002	304337	G	A	PASS	64	19	0.703125	0.296875	0.296875
RMAG00002	304749	G	A	PASS	58	26	0.551724137931034	0.448275862068966	0.448275862068966
RMAG00002	304869	C	T	PASS	59	25	0.576271186440678	0.423728813559322	0.423728813559322
RMAG00002	304949	C	T	PASS	53	20	0.622641509433962	0.377358490566038	0.377358490566038
RMAG00002	305052	C	A	PASS	61	18	0.704918032786885	0.295081967213115	0.295081967213115
RMAG00002	305198	C	T	PASS	58	22	0.620689655172414	0.379310344827586	0.379310344827586
RMAG00002	305221	G	A	PASS	54	22	0.592592592592593	0.407407407407407	0.407407407407407
RMAG00002	306311	T	C	PASS	51	21	0.588235294117647	0.411764705882353	0.411764705882353
RMAG00002	306406	C	T	MQ	29	7	0.758620689655172	0.241379310344828	0.241379310344828
RMAG00002	306904	A	G	PASS	49	24	0.510204081632653	0.489795918367347	0.489795918367347
RMAG00002	307105	C	G	PASS	53	18	0.660377358490566	0.339622641509434	0.339622641509434
RMAG00002	307155	C	T	PASS	48	17	0.645833333333333	0.354166666666667	0.354166666666667
RMAG00002	307238	T	C	PASS	51	13	0.745098039215686	0.254901960784314	0.254901960784314
RMAG00002	307349	G	C	PASS	43	15	0.651162790697674	0.348837209302326	0.348837209302326
RMAG00002	307548	C	T	badReads	49	14	0.714285714285714	0.285714285714286	0.285714285714286
RMAG00002	307798	C	T	PASS	50	20	0.6	0.4	0.4
RMAG00002	307999	C	T	alleleBias	50	6	0.88	0.12	0.12
RMAG00002	308824	G	A	PASS	49	17	0.653061224489796	0.346938775510204	0.346938775510204
RMAG00002	310724	T	C	PASS	59	18	0.694915254237288	0.305084745762712	0.305084745762712
RMAG00002	310992	T	C	PASS	51	15	0.705882352941177	0.294117647058824	0.294117647058824
RMAG00002	311350	A	G	PASS	49	19	0.612244897959184	0.387755102040816	0.387755102040816
RMAG00002	311416	A	G	badReads	59	23	0.610169491525424	0.389830508474576	0.389830508474576
RMAG00002	312100	C	T	PASS	55	27	0.509090909090909	0.490909090909091	0.490909090909091
RMAG00002	312120	T	C	PASS	52	23	0.557692307692308	0.442307692307692	0.442307692307692
RMAG00002	313310	T	C	PASS	48	20	0.583333333333333	0.416666666666667	0.416666666666667
RMAG00002	313608	A	C	PASS	65	27	0.584615384615385	0.415384615384615	0.415384615384615
RMAG00002	315404	A	G	PASS	49	13	0.73469387755102	0.26530612244898	0.26530612244898
RMAG00002	315447	A	G	PASS	43	11	0.744186046511628	0.255813953488372	0.255813953488372
RMAG00002	315921	C	T	PASS	65	21	0.676923076923077	0.323076923076923	0.323076923076923
RMAG00002	316172	A	G	badReads	55	16	0.709090909090909	0.290909090909091	0.290909090909091
RMAG00002	316235	A	G	badReads	59	27	0.542372881355932	0.457627118644068	0.457627118644068
RMAG00002	316270	G	A	alleleBias	54	9	0.833333333333333	0.166666666666667	0.166666666666667
RMAG00002	316405	T	G	PASS	56	17	0.696428571428571	0.303571428571429	0.303571428571429
RMAG00002	316550	C	T	alleleBias	42	8	0.80952380952381	0.19047619047619	0.19047619047619
RMAG00002	316796	A	G	PASS	45	16	0.644444444444444	0.355555555555556	0.355555555555556
RMAG00002	316894	C	T	PASS	61	21	0.655737704918033	0.344262295081967	0.344262295081967
RMAG00002	316976	A	G	PASS	58	17	0.706896551724138	0.293103448275862	0.293103448275862
RMAG00002	317578	A	G	PASS	58	16	0.724137931034483	0.275862068965517	0.275862068965517
RMAG00002	317849	T	C	badReads	61	21	0.655737704918033	0.344262295081967	0.344262295081967
RMAG00002	319096	C	A	badReads	59	21	0.644067796610169	0.355932203389831	0.355932203389831
RMAG00002	319730	G	A	PASS	49	16	0.673469387755102	0.326530612244898	0.326530612244898
RMAG00002	323468	A	G	PASS	65	25	0.615384615384615	0.384615384615385	0.384615384615385
RMAG00002	324814	C	A	MQ	22	11	0.5	0.5	0.5
RMAG00002	325471	C	A	badReads;MQ	31	13	0.580645161290323	0.419354838709677	0.419354838709677
RMAG00002	325558	G	A	MQ	50	24	0.52	0.48	0.48
RMAG00002	325683	T	C	PASS	58	28	0.517241379310345	0.482758620689655	0.482758620689655
RMAG00002	326431	A	G	badReads	61	21	0.655737704918033	0.344262295081967	0.344262295081967
RMAG00002	326823	A	C	PASS	48	21	0.5625	0.4375	0.4375
RMAG00002	326858	T	C	badReads;alleleBias	47	5	0.893617021276596	0.106382978723404	0.106382978723404
RMAG00002	327090	G	A	MQ	32	11	0.65625	0.34375	0.34375
RMAG00002	327110	G	A	Q20;badReads;MQ;QD;alleleBias	34	5	0.852941176470588	0.147058823529412	0.147058823529412
RMAG00002	327251	A	G	badReads;MQ	44	12	0.727272727272727	0.272727272727273	0.272727272727273
RMAG00002	327537	C	A	MQ;alleleBias	54	10	0.814814814814815	0.185185185185185	0.185185185185185
RMAG00002	327898	C	A	MQ	25	6	0.76	0.24	0.24
RMAG00002	328088	A	T	PASS	13	7	0.461538461538462	0.538461538461538	0.461538461538462
RMAG00002	328122	G	C	badReads;MQ	17	6	0.647058823529412	0.352941176470588	0.352941176470588
RMAG00002	328696	T	C	badReads;MQ	23	10	0.565217391304348	0.434782608695652	0.434782608695652
RMAG00002	329328	T	C	badReads	59	20	0.661016949152542	0.338983050847458	0.338983050847458
RMAG00002	330046	G	A	PASS	74	37	0.5	0.5	0.5
RMAG00002	330346	A	G	alleleBias	68	8	0.882352941176471	0.117647058823529	0.117647058823529
RMAG00002	332394	T	A	alleleBias	53	11	0.792452830188679	0.207547169811321	0.207547169811321
RMAG00002	332594	C	T	badReads	59	19	0.677966101694915	0.322033898305085	0.322033898305085
RMAG00002	334230	G	A	PASS	55	15	0.727272727272727	0.272727272727273	0.272727272727273
RMAG00002	334497	C	T	badReads	48	18	0.625	0.375	0.375
RMAG00002	334777	G	A	badReads;alleleBias	47	7	0.851063829787234	0.148936170212766	0.148936170212766
RMAG00002	334845	A	G	PASS	55	17	0.690909090909091	0.309090909090909	0.309090909090909
RMAG00002	334983	A	G	alleleBias	54	10	0.814814814814815	0.185185185185185	0.185185185185185
RMAG00002	336568	A	C	badReads	68	32	0.529411764705882	0.470588235294118	0.470588235294118
RMAG00002	336663	A	G	badReads	71	26	0.633802816901408	0.366197183098592	0.366197183098592
RMAG00002	337445	G	A	alleleBias	60	10	0.833333333333333	0.166666666666667	0.166666666666667
RMAG00002	339450	G	A	badReads	55	15	0.727272727272727	0.272727272727273	0.272727272727273
RMAG00002	341219	G	C	PASS	61	18	0.704918032786885	0.295081967213115	0.295081967213115
RMAG00002	341232	A	T	PASS	60	17	0.716666666666667	0.283333333333333	0.283333333333333
RMAG00002	341598	C	T	PASS	69	23	0.666666666666667	0.333333333333333	0.333333333333333
RMAG00002	341978	A	C	badReads	60	15	0.75	0.25	0.25
RMAG00002	343512	G	A	alleleBias	55	11	0.8	0.2	0.2
RMAG00002	343702	A	C	alleleBias	62	14	0.774193548387097	0.225806451612903	0.225806451612903
RMAG00002	346535	G	A	badReads;alleleBias	49	7	0.857142857142857	0.142857142857143	0.142857142857143
RMAG00002	346617	G	C	alleleBias	43	9	0.790697674418605	0.209302325581395	0.209302325581395
RMAG00002	347496	C	T	badReads	50	16	0.68	0.32	0.32
RMAG00002	349468	A	G	badReads;alleleBias	43	9	0.790697674418605	0.209302325581395	0.209302325581395
RMAG00002	349733	G	C	PASS	69	21	0.695652173913043	0.304347826086957	0.304347826086957
RMAG00002	349913	T	C	PASS	59	20	0.661016949152542	0.338983050847458	0.338983050847458
RMAG00002	350290	A	G	PASS	51	17	0.666666666666667	0.333333333333333	0.333333333333333
RMAG00002	353124	C	T	badReads	45	20	0.555555555555556	0.444444444444444	0.444444444444444
RMAG00002	353247	A	G	PASS	56	24	0.571428571428571	0.428571428571429	0.428571428571429
RMAG00002	353419	A	G	badReads	51	24	0.529411764705882	0.470588235294118	0.470588235294118
RMAG00002	353900	T	C	PASS	61	28	0.540983606557377	0.459016393442623	0.459016393442623
RMAG00002	354542	A	G	PASS	53	20	0.622641509433962	0.377358490566038	0.377358490566038
RMAG00002	357334	C	T	PASS	59	22	0.627118644067797	0.372881355932203	0.372881355932203
RMAG00002	357379	C	G	PASS	50	23	0.54	0.46	0.46
RMAG00002	357556	C	T	PASS	62	21	0.661290322580645	0.338709677419355	0.338709677419355
RMAG00002	357953	C	T	alleleBias	53	9	0.830188679245283	0.169811320754717	0.169811320754717
RMAG00002	358123	C	G	badReads	57	31	0.456140350877193	0.543859649122807	0.456140350877193
RMAG00002	358478	A	C	alleleBias	63	12	0.80952380952381	0.19047619047619	0.19047619047619
RMAG00002	358490	C	G	alleleBias	64	13	0.796875	0.203125	0.203125
RMAG00002	359278	A	G	PASS	69	21	0.695652173913043	0.304347826086957	0.304347826086957
RMAG00002	359694	G	C	alleleBias	64	15	0.765625	0.234375	0.234375
RMAG00002	360644	G	A	badReads	56	15	0.732142857142857	0.267857142857143	0.267857142857143
RMAG00002	360988	A	G	badReads	65	17	0.738461538461539	0.261538461538462	0.261538461538462
RMAG00002	364044	T	C	alleleBias	49	6	0.877551020408163	0.122448979591837	0.122448979591837
RMAG00002	364185	C	T	alleleBias	41	7	0.829268292682927	0.170731707317073	0.170731707317073
RMAG00002	364451	G	A	PASS	53	15	0.716981132075472	0.283018867924528	0.283018867924528
RMAG00002	364998	G	A	MQ	39	14	0.641025641025641	0.358974358974359	0.358974358974359
RMAG00002	367229	G	A	badReads;MQ	19	5	0.736842105263158	0.263157894736842	0.263157894736842
RMAG00002	368335	A	G	MQ	55	19	0.654545454545455	0.345454545454545	0.345454545454545
RMAG00002	370460	T	C	PASS	64	25	0.609375	0.390625	0.390625
RMAG00002	371088	T	C	badReads	49	22	0.551020408163265	0.448979591836735	0.448979591836735
RMAG00002	372594	C	A	badReads	48	17	0.645833333333333	0.354166666666667	0.354166666666667
RMAG00002	373156	G	C	PASS	56	17	0.696428571428571	0.303571428571429	0.303571428571429
RMAG00002	373656	A	T	badReads	51	18	0.647058823529412	0.352941176470588	0.352941176470588
RMAG00002	374685	T	C	badReads;alleleBias	61	14	0.770491803278688	0.229508196721311	0.229508196721311
RMAG00002	374743	A	G	badReads	60	18	0.7	0.3	0.3
RMAG00002	374885	T	C	PASS	54	16	0.703703703703704	0.296296296296296	0.296296296296296
RMAG00002	375101	A	G	PASS	68	18	0.735294117647059	0.264705882352941	0.264705882352941
RMAG00002	375522	C	T	PASS	57	26	0.543859649122807	0.456140350877193	0.456140350877193
RMAG00002	376814	T	C	badReads	34	9	0.735294117647059	0.264705882352941	0.264705882352941
RMAG00002	377400	T	C	PASS	64	17	0.734375	0.265625	0.265625
RMAG00002	380134	A	G	badReads	48	15	0.6875	0.3125	0.3125
RMAG00002	380704	T	C	PASS	63	23	0.634920634920635	0.365079365079365	0.365079365079365
RMAG00002	382238	G	C	PASS	56	16	0.714285714285714	0.285714285714286	0.285714285714286
RMAG00002	382303	T	C	PASS	63	16	0.746031746031746	0.253968253968254	0.253968253968254
RMAG00002	382326	G	T	PASS	61	18	0.704918032786885	0.295081967213115	0.295081967213115
RMAG00002	382933	T	C	PASS	57	17	0.701754385964912	0.298245614035088	0.298245614035088
RMAG00002	383670	G	A	badReads	55	16	0.709090909090909	0.290909090909091	0.290909090909091
RMAG00002	384585	C	T	alleleBias	59	10	0.830508474576271	0.169491525423729	0.169491525423729
RMAG00002	384775	A	G	alleleBias	63	14	0.777777777777778	0.222222222222222	0.222222222222222
RMAG00002	384828	G	A	alleleBias	67	12	0.82089552238806	0.17910447761194	0.17910447761194
RMAG00002	385175	C	A	badReads	71	21	0.704225352112676	0.295774647887324	0.295774647887324
RMAG00002	385834	C	T	alleleBias	58	8	0.862068965517241	0.137931034482759	0.137931034482759
RMAG00002	385876	C	T	badReads;alleleBias	62	13	0.790322580645161	0.209677419354839	0.209677419354839
RMAG00002	385913	A	G	PASS	74	20	0.72972972972973	0.27027027027027	0.27027027027027
RMAG00002	385974	C	A	alleleBias	67	8	0.880597014925373	0.119402985074627	0.119402985074627
RMAG00002	386295	T	G	badReads	58	14	0.758620689655172	0.241379310344828	0.241379310344828
RMAG00002	387793	G	A	PASS	61	15	0.754098360655738	0.245901639344262	0.245901639344262
RMAG00002	387942	C	T	alleleBias	67	15	0.776119402985075	0.223880597014925	0.223880597014925
RMAG00002	388054	G	A	PASS	59	19	0.677966101694915	0.322033898305085	0.322033898305085
RMAG00002	388559	A	G	alleleBias	59	14	0.76271186440678	0.23728813559322	0.23728813559322
RMAG00002	390713	G	A	badReads	54	23	0.574074074074074	0.425925925925926	0.425925925925926
RMAG00002	390863	T	A	MQ	50	26	0.48	0.52	0.48
RMAG00002	392209	C	T	badReads	58	25	0.568965517241379	0.431034482758621	0.431034482758621
RMAG00002	392856	A	G	alleleBias	65	7	0.892307692307692	0.107692307692308	0.107692307692308
RMAG00002	393628	T	C	PASS	51	23	0.549019607843137	0.450980392156863	0.450980392156863
RMAG00002	395053	A	G	alleleBias	57	11	0.807017543859649	0.192982456140351	0.192982456140351
RMAG00002	395270	G	T	PASS	57	15	0.736842105263158	0.263157894736842	0.263157894736842
RMAG00002	395890	T	C	badReads	56	14	0.75	0.25	0.25
RMAG00002	395977	A	G	alleleBias	49	11	0.775510204081633	0.224489795918367	0.224489795918367
RMAG00002	397617	A	T	PASS	60	25	0.583333333333333	0.416666666666667	0.416666666666667
RMAG00002	398661	C	G	MQ;alleleBias	47	10	0.787234042553192	0.212765957446809	0.212765957446809
RMAG00002	398739	C	T	MQ	66	23	0.651515151515151	0.348484848484849	0.348484848484849
RMAG00002	398762	A	G	MQ;alleleBias	65	12	0.815384615384615	0.184615384615385	0.184615384615385
RMAG00002	398849	C	G	MQ	59	21	0.644067796610169	0.355932203389831	0.355932203389831
RMAG00002	398950	A	G	badReads;MQ	92	48	0.478260869565217	0.521739130434783	0.478260869565217
RMAG00002	398985	T	C	badReads;MQ;alleleBias	103	12	0.883495145631068	0.116504854368932	0.116504854368932
RMAG00002	399027	A	G	MQ	113	70	0.380530973451327	0.619469026548673	0.380530973451327
RMAG00002	399048	T	C	MQ	106	33	0.688679245283019	0.311320754716981	0.311320754716981
RMAG00002	399062	G	A	MQ	93	30	0.67741935483871	0.32258064516129	0.32258064516129
RMAG00002	399098	T	G	MQ	82	47	0.426829268292683	0.573170731707317	0.426829268292683
RMAG00002	399158	T	C	MQ	49	24	0.510204081632653	0.489795918367347	0.489795918367347
RMAG00002	399194	G	C	badReads;MQ	30	7	0.766666666666667	0.233333333333333	0.233333333333333
RMAG00002	399337	C	G	badReads;MQ	39	10	0.743589743589744	0.256410256410256	0.256410256410256
RMAG00002	403501	T	C	badReads;MQ	30	8	0.733333333333333	0.266666666666667	0.266666666666667
RMAG00002	403538	G	A	badReads;MQ;QD	34	14	0.588235294117647	0.411764705882353	0.411764705882353
RMAG00002	403603	T	C	MQ	40	18	0.55	0.45	0.45
RMAG00002	403750	G	A	badReads;MQ;alleleBias	69	16	0.768115942028985	0.231884057971014	0.231884057971014
RMAG00002	403765	G	A	MQ	77	42	0.454545454545455	0.545454545454545	0.454545454545455
RMAG00002	403803	C	A	MQ	96	44	0.541666666666667	0.458333333333333	0.458333333333333
RMAG00002	403830	C	T	alleleBias	111	29	0.738738738738739	0.261261261261261	0.261261261261261
RMAG00002	403863	G	A	PASS	101	51	0.495049504950495	0.504950495049505	0.495049504950495
RMAG00002	403983	T	G	MQ	57	41	0.280701754385965	0.719298245614035	0.280701754385965
RMAG00002	404009	C	G	MQ	64	27	0.578125	0.421875	0.421875
RMAG00002	404029	T	C	MQ;alleleBias	71	17	0.76056338028169	0.23943661971831	0.23943661971831
RMAG00002	404062	T	A	MQ	81	21	0.740740740740741	0.259259259259259	0.259259259259259
RMAG00002	404149	T	C	alleleBias	102	17	0.833333333333333	0.166666666666667	0.166666666666667
RMAG00002	404285	T	A	badReads;alleleBias	96	18	0.8125	0.1875	0.1875
RMAG00002	404362	A	G	alleleBias	102	26	0.745098039215686	0.254901960784314	0.254901960784314
RMAG00002	404423	A	G	alleleBias	99	24	0.757575757575758	0.242424242424242	0.242424242424242
RMAG00002	404512	T	C	alleleBias	97	17	0.824742268041237	0.175257731958763	0.175257731958763
RMAG00002	404532	C	A	alleleBias	94	12	0.872340425531915	0.127659574468085	0.127659574468085
RMAG00002	404622	T	A	badReads	101	69	0.316831683168317	0.683168316831683	0.316831683168317
RMAG00002	404767	C	T	MQ	83	22	0.734939759036145	0.265060240963855	0.265060240963855
RMAG00002	404783	G	A	MQ;QD;alleleBias	84	13	0.845238095238095	0.154761904761905	0.154761904761905
RMAG00002	404827	T	A	badReads;MQ	79	43	0.455696202531646	0.544303797468354	0.455696202531646
RMAG00002	404848	C	T	MQ	72	39	0.458333333333333	0.541666666666667	0.458333333333333
RMAG00002	405041	G	T	badReads;MQ	43	12	0.720930232558139	0.27906976744186	0.27906976744186
RMAG00003	17135	T	A	badReads	58	17	0.706896551724138	0.293103448275862	0.293103448275862
RMAG00003	18313	G	T	PASS	58	24	0.586206896551724	0.413793103448276	0.413793103448276
RMAG00003	19271	C	A	badReads	40	15	0.625	0.375	0.375
RMAG00003	20234	G	A	PASS	61	22	0.639344262295082	0.360655737704918	0.360655737704918
RMAG00003	23350	C	T	badReads;MQ;alleleBias	37	6	0.837837837837838	0.162162162162162	0.162162162162162
RMAG00003	26775	T	C	badReads;MQ	20	11	0.45	0.55	0.45
RMAG00003	27638	A	G	alleleBias	64	13	0.796875	0.203125	0.203125
RMAG00003	28265	A	T	badReads;alleleBias	53	12	0.773584905660377	0.226415094339623	0.226415094339623
RMAG00003	28316	G	T	badReads	55	13	0.763636363636364	0.236363636363636	0.236363636363636
RMAG00003	28587	C	T	PASS	48	11	0.770833333333333	0.229166666666667	0.229166666666667
RMAG00003	28645	A	G	badReads	45	11	0.755555555555556	0.244444444444444	0.244444444444444
RMAG00003	28692	G	A	PASS	46	13	0.717391304347826	0.282608695652174	0.282608695652174
RMAG00003	29844	G	C	MQ	20	11	0.45	0.55	0.45
RMAG00003	31084	G	T	badReads;MQ	20	5	0.75	0.25	0.25
RMAG00003	32630	C	T	PASS	68	22	0.676470588235294	0.323529411764706	0.323529411764706
RMAG00003	32679	C	T	badReads	67	25	0.626865671641791	0.373134328358209	0.373134328358209
RMAG00003	32971	T	C	alleleBias	73	18	0.753424657534247	0.246575342465753	0.246575342465753
RMAG00003	34098	T	C	PASS	57	19	0.666666666666667	0.333333333333333	0.333333333333333
RMAG00003	34483	G	A	PASS	63	31	0.507936507936508	0.492063492063492	0.492063492063492
RMAG00003	36265	C	G	badReads	63	16	0.746031746031746	0.253968253968254	0.253968253968254
RMAG00003	37479	A	G	badReads	44	13	0.704545454545455	0.295454545454545	0.295454545454545
RMAG00003	38130	T	A	badReads	51	18	0.647058823529412	0.352941176470588	0.352941176470588
RMAG00003	38464	A	G	PASS	51	18	0.647058823529412	0.352941176470588	0.352941176470588
RMAG00003	38943	A	G	PASS	62	23	0.629032258064516	0.370967741935484	0.370967741935484
RMAG00003	42026	T	C	PASS	71	19	0.732394366197183	0.267605633802817	0.267605633802817
RMAG00003	44283	A	T	SC;badReads	58	28	0.517241379310345	0.482758620689655	0.482758620689655
RMAG00003	44317	T	C	badReads	62	17	0.725806451612903	0.274193548387097	0.274193548387097
RMAG00003	44344	A	G	PASS	66	21	0.681818181818182	0.318181818181818	0.318181818181818
RMAG00003	44628	G	A	badReads	77	25	0.675324675324675	0.324675324675325	0.324675324675325
RMAG00003	47489	G	C	badReads	28	6	0.785714285714286	0.214285714285714	0.214285714285714
RMAG00003	48615	T	C	PASS	64	26	0.59375	0.40625	0.40625
RMAG00003	51192	T	G	Q20;badReads;QD;alleleBias	69	8	0.884057971014493	0.115942028985507	0.115942028985507
RMAG00003	51217	T	C	alleleBias	67	15	0.776119402985075	0.223880597014925	0.223880597014925
RMAG00003	53935	A	T	alleleBias	56	11	0.803571428571429	0.196428571428571	0.196428571428571
RMAG00003	54011	T	G	PASS	58	15	0.741379310344828	0.258620689655172	0.258620689655172
RMAG00003	54234	T	C	PASS	55	17	0.690909090909091	0.309090909090909	0.309090909090909
RMAG00003	54298	T	A	SC;badReads	58	20	0.655172413793103	0.344827586206897	0.344827586206897
RMAG00003	55251	C	T	PASS	65	17	0.738461538461539	0.261538461538462	0.261538461538462
RMAG00003	55293	G	A	alleleBias	69	13	0.811594202898551	0.188405797101449	0.188405797101449
RMAG00003	55395	G	A	badReads;alleleBias	72	13	0.819444444444444	0.180555555555556	0.180555555555556
RMAG00003	55835	A	G	alleleBias	38	6	0.842105263157895	0.157894736842105	0.157894736842105
RMAG00003	56137	G	C	alleleBias	32	6	0.8125	0.1875	0.1875
RMAG00003	56287	C	T	PASS	59	18	0.694915254237288	0.305084745762712	0.305084745762712
RMAG00003	56415	T	G	PASS	40	12	0.7	0.3	0.3
RMAG00003	56447	C	A	badReads	36	13	0.638888888888889	0.361111111111111	0.361111111111111
RMAG00003	56664	G	T	PASS	36	12	0.666666666666667	0.333333333333333	0.333333333333333
RMAG00003	56953	C	T	badReads	44	12	0.727272727272727	0.272727272727273	0.272727272727273
RMAG00003	57125	C	T	badReads	52	16	0.692307692307692	0.307692307692308	0.307692307692308
RMAG00003	57315	A	G	PASS	65	20	0.692307692307692	0.307692307692308	0.307692307692308
RMAG00003	57336	G	A	PASS	63	20	0.682539682539683	0.317460317460317	0.317460317460317
RMAG00003	57375	A	G	PASS	55	20	0.636363636363636	0.363636363636364	0.363636363636364
RMAG00003	57495	A	G	PASS	75	23	0.693333333333333	0.306666666666667	0.306666666666667
RMAG00003	57514	T	A	PASS	71	22	0.690140845070423	0.309859154929577	0.309859154929577
RMAG00003	57626	T	C	PASS	67	24	0.641791044776119	0.358208955223881	0.358208955223881
RMAG00003	57687	T	C	PASS	67	23	0.656716417910448	0.343283582089552	0.343283582089552
RMAG00003	57868	T	C	PASS	49	13	0.73469387755102	0.26530612244898	0.26530612244898
RMAG00003	57915	T	C	PASS	56	15	0.732142857142857	0.267857142857143	0.267857142857143
RMAG00003	58631	T	C	alleleBias	58	9	0.844827586206897	0.155172413793103	0.155172413793103
RMAG00003	58833	C	T	PASS	62	19	0.693548387096774	0.306451612903226	0.306451612903226
RMAG00003	58867	C	T	PASS	68	19	0.720588235294118	0.279411764705882	0.279411764705882
RMAG00003	59592	G	A	badReads	53	15	0.716981132075472	0.283018867924528	0.283018867924528
RMAG00003	60715	G	A	PASS	60	19	0.683333333333333	0.316666666666667	0.316666666666667
RMAG00003	60868	T	C	PASS	45	11	0.755555555555556	0.244444444444444	0.244444444444444
RMAG00003	61301	G	A	PASS	47	15	0.680851063829787	0.319148936170213	0.319148936170213
RMAG00003	62206	C	T	PASS	56	14	0.75	0.25	0.25
RMAG00003	62741	G	T	PASS	66	20	0.696969696969697	0.303030303030303	0.303030303030303
RMAG00003	62923	A	G	PASS	59	19	0.677966101694915	0.322033898305085	0.322033898305085
RMAG00003	63407	C	T	PASS	61	27	0.557377049180328	0.442622950819672	0.442622950819672
RMAG00003	63872	C	T	badReads;alleleBias	51	11	0.784313725490196	0.215686274509804	0.215686274509804
RMAG00003	66035	A	C	PASS	53	28	0.471698113207547	0.528301886792453	0.471698113207547
RMAG00003	68001	C	T	PASS	55	21	0.618181818181818	0.381818181818182	0.381818181818182
RMAG00003	68322	C	A	PASS	50	19	0.62	0.38	0.38
RMAG00003	68816	C	T	badReads;alleleBias	55	11	0.8	0.2	0.2
RMAG00003	69262	A	C	SC	57	24	0.578947368421053	0.421052631578947	0.421052631578947
RMAG00003	70510	G	A	PASS	46	16	0.652173913043478	0.347826086956522	0.347826086956522
RMAG00003	71694	A	G	PASS	47	24	0.48936170212766	0.51063829787234	0.48936170212766
RMAG00003	73855	A	T	MQ	33	14	0.575757575757576	0.424242424242424	0.424242424242424
RMAG00003	73896	C	A	MQ	36	17	0.527777777777778	0.472222222222222	0.472222222222222
RMAG00003	74553	T	C	badReads;MQ	27	10	0.62962962962963	0.37037037037037	0.37037037037037
RMAG00003	75523	A	T	MQ	59	16	0.728813559322034	0.271186440677966	0.271186440677966
RMAG00003	75764	T	A	PASS	58	27	0.53448275862069	0.46551724137931	0.46551724137931
RMAG00003	76550	T	C	MQ	25	11	0.56	0.44	0.44
RMAG00003	76988	T	C	MQ	49	18	0.63265306122449	0.36734693877551	0.36734693877551
RMAG00003	77695	T	C	PASS	57	30	0.473684210526316	0.526315789473684	0.473684210526316
RMAG00003	77983	G	T	badReads	61	27	0.557377049180328	0.442622950819672	0.442622950819672
RMAG00003	77994	G	A	PASS	61	26	0.573770491803279	0.426229508196721	0.426229508196721
RMAG00003	78842	G	C	badReads;MQ	29	7	0.758620689655172	0.241379310344828	0.241379310344828
RMAG00003	79635	C	T	PASS	40	14	0.65	0.35	0.35
RMAG00003	79749	C	T	MQ	52	12	0.769230769230769	0.230769230769231	0.230769230769231
RMAG00003	81444	C	T	PASS	53	20	0.622641509433962	0.377358490566038	0.377358490566038
RMAG00003	81926	A	T	alleleBias	50	9	0.82	0.18	0.18
RMAG00003	82304	T	G	PASS	70	21	0.7	0.3	0.3
RMAG00003	83387	C	T	badReads;alleleBias	59	7	0.88135593220339	0.11864406779661	0.11864406779661
RMAG00003	86606	C	T	PASS	50	19	0.62	0.38	0.38
RMAG00003	86800	G	A	PASS	59	22	0.627118644067797	0.372881355932203	0.372881355932203
RMAG00003	86937	G	A	badReads	55	21	0.618181818181818	0.381818181818182	0.381818181818182
RMAG00003	89251	G	T	PASS	38	12	0.684210526315789	0.315789473684211	0.315789473684211
RMAG00003	89328	A	C	badReads	59	23	0.610169491525424	0.389830508474576	0.389830508474576
RMAG00003	89691	T	C	alleleBias	61	14	0.770491803278688	0.229508196721311	0.229508196721311
RMAG00003	91027	C	T	PASS	45	12	0.733333333333333	0.266666666666667	0.266666666666667
RMAG00003	91486	T	G	badReads	60	22	0.633333333333333	0.366666666666667	0.366666666666667
RMAG00003	94055	G	A	alleleBias	57	10	0.824561403508772	0.175438596491228	0.175438596491228
RMAG00003	95199	C	T	PASS	59	31	0.474576271186441	0.525423728813559	0.474576271186441
RMAG00003	95334	C	G	PASS	49	21	0.571428571428571	0.428571428571429	0.428571428571429
RMAG00003	95356	G	A	PASS	50	21	0.58	0.42	0.42
RMAG00003	95558	T	C	PASS	47	11	0.765957446808511	0.234042553191489	0.234042553191489
RMAG00003	96610	G	T	alleleBias	46	9	0.804347826086957	0.195652173913043	0.195652173913043
RMAG00003	97117	A	G	badReads	35	13	0.628571428571429	0.371428571428571	0.371428571428571
RMAG00003	97453	A	G	Q20;badReads;QD;alleleBias	55	8	0.854545454545454	0.145454545454545	0.145454545454545
RMAG00003	98926	G	A	PASS	53	25	0.528301886792453	0.471698113207547	0.471698113207547
RMAG00003	99029	A	G	PASS	44	19	0.568181818181818	0.431818181818182	0.431818181818182
RMAG00003	99508	G	T	badReads	53	19	0.641509433962264	0.358490566037736	0.358490566037736
RMAG00003	100457	A	T	PASS	50	17	0.66	0.34	0.34
RMAG00003	100679	T	G	PASS	48	19	0.604166666666667	0.395833333333333	0.395833333333333
RMAG00003	102785	T	C	PASS	54	13	0.759259259259259	0.240740740740741	0.240740740740741
RMAG00003	102806	G	C	PASS	56	21	0.625	0.375	0.375
RMAG00003	103480	A	T	badReads;alleleBias	32	5	0.84375	0.15625	0.15625
RMAG00003	103619	T	C	PASS	57	34	0.403508771929825	0.596491228070175	0.403508771929825
RMAG00003	103655	A	T	PASS	63	34	0.46031746031746	0.53968253968254	0.46031746031746
RMAG00003	104015	T	C	PASS	59	18	0.694915254237288	0.305084745762712	0.305084745762712
RMAG00003	106555	G	A	badReads	69	30	0.565217391304348	0.434782608695652	0.434782608695652
RMAG00003	107037	G	C	badReads;alleleBias	68	9	0.867647058823529	0.132352941176471	0.132352941176471
RMAG00003	107616	A	T	MQ	46	14	0.695652173913043	0.304347826086957	0.304347826086957
RMAG00003	107685	C	T	badReads;MQ	46	13	0.717391304347826	0.282608695652174	0.282608695652174
RMAG00003	107697	A	G	MQ	51	14	0.725490196078431	0.274509803921569	0.274509803921569
RMAG00003	107730	C	T	PASS	56	16	0.714285714285714	0.285714285714286	0.285714285714286
RMAG00003	108466	T	G	PASS	43	14	0.674418604651163	0.325581395348837	0.325581395348837
RMAG00003	109003	G	C	alleleBias	41	5	0.878048780487805	0.121951219512195	0.121951219512195
RMAG00003	109176	C	T	alleleBias	41	8	0.804878048780488	0.195121951219512	0.195121951219512
RMAG00003	109559	A	G	badReads	69	30	0.565217391304348	0.434782608695652	0.434782608695652
RMAG00003	111420	A	G	PASS	51	22	0.568627450980392	0.431372549019608	0.431372549019608
RMAG00003	111597	T	C	PASS	57	27	0.526315789473684	0.473684210526316	0.473684210526316
RMAG00003	113574	T	A	PASS	49	19	0.612244897959184	0.387755102040816	0.387755102040816
RMAG00003	115120	A	G	PASS	53	16	0.69811320754717	0.30188679245283	0.30188679245283
RMAG00003	116066	A	G	badReads	61	19	0.688524590163934	0.311475409836066	0.311475409836066
RMAG00003	116172	A	G	PASS	69	17	0.753623188405797	0.246376811594203	0.246376811594203
RMAG00003	116374	T	A	PASS	52	19	0.634615384615385	0.365384615384615	0.365384615384615
RMAG00003	117069	C	G	alleleBias	70	15	0.785714285714286	0.214285714285714	0.214285714285714
RMAG00003	117412	T	C	PASS	53	13	0.754716981132076	0.245283018867925	0.245283018867925
RMAG00003	117451	A	G	PASS	52	26	0.5	0.5	0.5
RMAG00003	117984	C	T	alleleBias	67	13	0.805970149253731	0.194029850746269	0.194029850746269
RMAG00003	118582	T	C	PASS	51	13	0.745098039215686	0.254901960784314	0.254901960784314
RMAG00003	118833	T	A	SC	35	11	0.685714285714286	0.314285714285714	0.314285714285714
RMAG00003	118869	A	T	PASS	40	12	0.7	0.3	0.3
RMAG00003	119782	A	C	alleleBias	39	7	0.82051282051282	0.179487179487179	0.179487179487179
RMAG00003	121044	C	T	PASS	62	22	0.645161290322581	0.354838709677419	0.354838709677419
RMAG00003	121454	C	A	PASS	48	20	0.583333333333333	0.416666666666667	0.416666666666667
RMAG00003	121466	A	G	PASS	46	16	0.652173913043478	0.347826086956522	0.347826086956522
RMAG00003	121909	T	C	badReads;alleleBias	56	9	0.839285714285714	0.160714285714286	0.160714285714286
RMAG00003	122170	G	T	PASS	67	34	0.492537313432836	0.507462686567164	0.492537313432836
RMAG00003	122207	T	G	SC;badReads	60	34	0.433333333333333	0.566666666666667	0.433333333333333
RMAG00003	122345	T	A	PASS	58	21	0.637931034482759	0.362068965517241	0.362068965517241
RMAG00003	122371	G	A	badReads	60	23	0.616666666666667	0.383333333333333	0.383333333333333
RMAG00003	122491	T	C	alleleBias	64	10	0.84375	0.15625	0.15625
RMAG00003	122846	T	C	PASS	63	16	0.746031746031746	0.253968253968254	0.253968253968254
RMAG00003	122873	G	A	badReads	68	18	0.735294117647059	0.264705882352941	0.264705882352941
RMAG00003	123077	T	G	PASS	47	18	0.617021276595745	0.382978723404255	0.382978723404255
RMAG00003	123573	T	C	PASS	21	7	0.666666666666667	0.333333333333333	0.333333333333333
RMAG00003	123966	A	G	PASS	70	26	0.628571428571429	0.371428571428571	0.371428571428571
RMAG00003	124600	G	A	PASS	54	21	0.611111111111111	0.388888888888889	0.388888888888889
RMAG00003	124623	T	C	alleleBias	50	11	0.78	0.22	0.22
RMAG00003	125135	A	C	PASS	52	20	0.615384615384615	0.384615384615385	0.384615384615385
RMAG00003	125150	C	T	PASS	53	20	0.622641509433962	0.377358490566038	0.377358490566038
RMAG00003	125388	A	G	PASS	66	18	0.727272727272727	0.272727272727273	0.272727272727273
RMAG00003	125534	A	G	PASS	57	22	0.614035087719298	0.385964912280702	0.385964912280702
RMAG00003	125705	G	A	PASS	53	20	0.622641509433962	0.377358490566038	0.377358490566038
RMAG00003	125988	C	T	PASS	56	19	0.660714285714286	0.339285714285714	0.339285714285714
RMAG00003	126065	A	G	alleleBias	56	7	0.875	0.125	0.125
RMAG00003	126196	T	G	badReads	56	18	0.678571428571429	0.321428571428571	0.321428571428571
RMAG00003	126329	A	C	PASS	55	14	0.745454545454545	0.254545454545455	0.254545454545455
RMAG00003	126510	G	A	PASS	62	21	0.661290322580645	0.338709677419355	0.338709677419355
RMAG00003	126810	A	T	PASS	60	21	0.65	0.35	0.35
RMAG00003	127035	T	C	PASS	45	18	0.6	0.4	0.4
RMAG00003	127058	A	G	badReads	45	17	0.622222222222222	0.377777777777778	0.377777777777778
RMAG00003	127652	C	T	PASS	48	16	0.666666666666667	0.333333333333333	0.333333333333333
RMAG00003	129465	A	G	alleleBias	74	13	0.824324324324324	0.175675675675676	0.175675675675676
RMAG00003	131360	T	G	alleleBias	53	9	0.830188679245283	0.169811320754717	0.169811320754717
RMAG00003	131378	C	T	alleleBias	52	7	0.865384615384615	0.134615384615385	0.134615384615385
RMAG00003	131479	T	G	alleleBias	48	6	0.875	0.125	0.125
RMAG00003	132491	C	T	PASS	57	17	0.701754385964912	0.298245614035088	0.298245614035088
RMAG00003	136666	T	C	PASS	70	30	0.571428571428571	0.428571428571429	0.428571428571429
RMAG00003	138364	C	T	PASS	54	17	0.685185185185185	0.314814814814815	0.314814814814815
RMAG00003	139126	G	A	PASS	48	18	0.625	0.375	0.375
RMAG00003	139137	A	T	PASS	48	25	0.479166666666667	0.520833333333333	0.479166666666667
RMAG00003	140460	A	T	PASS	58	19	0.672413793103448	0.327586206896552	0.327586206896552
RMAG00003	141872	T	A	badReads;alleleBias	59	13	0.779661016949153	0.220338983050847	0.220338983050847
RMAG00003	142109	A	G	badReads	56	17	0.696428571428571	0.303571428571429	0.303571428571429
RMAG00003	142663	T	C	alleleBias	59	9	0.847457627118644	0.152542372881356	0.152542372881356
RMAG00003	144230	A	G	MQ;alleleBias	47	10	0.787234042553192	0.212765957446809	0.212765957446809
RMAG00003	144329	A	C	PASS	50	13	0.74	0.26	0.26
RMAG00003	144507	T	C	PASS	60	18	0.7	0.3	0.3
RMAG00003	145515	A	T	PASS	48	23	0.520833333333333	0.479166666666667	0.479166666666667
RMAG00003	148078	A	G	PASS	52	20	0.615384615384615	0.384615384615385	0.384615384615385
RMAG00003	148166	T	G	PASS	53	20	0.622641509433962	0.377358490566038	0.377358490566038
RMAG00003	148225	G	T	PASS	58	28	0.517241379310345	0.482758620689655	0.482758620689655
RMAG00003	148383	G	A	PASS	58	27	0.53448275862069	0.46551724137931	0.46551724137931
RMAG00003	148455	T	G	PASS	58	26	0.551724137931034	0.448275862068966	0.448275862068966
RMAG00003	148773	G	A	PASS	61	28	0.540983606557377	0.459016393442623	0.459016393442623
RMAG00003	149315	G	A	PASS	49	20	0.591836734693878	0.408163265306122	0.408163265306122
RMAG00003	149876	C	T	PASS	62	37	0.403225806451613	0.596774193548387	0.403225806451613
RMAG00003	150543	T	C	PASS	47	12	0.74468085106383	0.25531914893617	0.25531914893617
RMAG00003	150924	A	G	badReads	49	17	0.653061224489796	0.346938775510204	0.346938775510204
RMAG00003	155653	C	T	badReads;alleleBias	58	13	0.775862068965517	0.224137931034483	0.224137931034483
RMAG00003	156445	T	G	badReads	71	26	0.633802816901408	0.366197183098592	0.366197183098592
RMAG00003	157224	C	A	badReads;alleleBias	59	9	0.847457627118644	0.152542372881356	0.152542372881356
RMAG00003	158234	T	C	PASS	46	19	0.58695652173913	0.41304347826087	0.41304347826087
RMAG00003	160579	C	T	alleleBias	47	9	0.808510638297872	0.191489361702128	0.191489361702128
RMAG00003	163862	G	A	MQ	28	14	0.5	0.5	0.5
RMAG00003	164028	G	T	PASS	52	26	0.5	0.5	0.5
RMAG00003	164761	T	C	badReads	43	19	0.558139534883721	0.441860465116279	0.441860465116279
RMAG00003	166414	T	G	badReads;alleleBias	50	10	0.8	0.2	0.2
RMAG00003	167962	T	C	alleleBias	65	10	0.846153846153846	0.153846153846154	0.153846153846154
RMAG00003	168436	G	T	QD;alleleBias	61	10	0.836065573770492	0.163934426229508	0.163934426229508
RMAG00003	169685	A	G	badReads;alleleBias	53	9	0.830188679245283	0.169811320754717	0.169811320754717
RMAG00003	169785	A	C	badReads	57	25	0.56140350877193	0.43859649122807	0.43859649122807
RMAG00003	170860	T	C	PASS	68	25	0.632352941176471	0.367647058823529	0.367647058823529
RMAG00003	171656	A	G	PASS	46	20	0.565217391304348	0.434782608695652	0.434782608695652
RMAG00003	172785	T	C	badReads;MQ	34	13	0.617647058823529	0.382352941176471	0.382352941176471
RMAG00003	172863	G	A	MQ	37	18	0.513513513513513	0.486486486486487	0.486486486486487
RMAG00003	172988	G	A	badReads;MQ	26	13	0.5	0.5	0.5
RMAG00003	173172	C	G	badReads;MQ	42	23	0.452380952380952	0.547619047619048	0.452380952380952
RMAG00003	173223	C	T	badReads;MQ	39	18	0.538461538461538	0.461538461538462	0.461538461538462
RMAG00003	173299	T	C	badReads;MQ	36	10	0.722222222222222	0.277777777777778	0.277777777777778
RMAG00003	173422	A	T	MQ	38	9	0.763157894736842	0.236842105263158	0.236842105263158
RMAG00003	174423	T	C	PASS	66	26	0.606060606060606	0.393939393939394	0.393939393939394
RMAG00003	174561	T	C	alleleBias	60	9	0.85	0.15	0.15
RMAG00003	176930	C	A	PASS	58	25	0.568965517241379	0.431034482758621	0.431034482758621
RMAG00003	178849	C	A	PASS	56	24	0.571428571428571	0.428571428571429	0.428571428571429
RMAG00003	179296	T	C	PASS	57	23	0.596491228070175	0.403508771929825	0.403508771929825
RMAG00003	179925	C	G	badReads	64	26	0.59375	0.40625	0.40625
RMAG00003	180034	T	C	PASS	69	34	0.507246376811594	0.492753623188406	0.492753623188406
RMAG00003	180114	A	T	PASS	61	30	0.508196721311475	0.491803278688525	0.491803278688525
RMAG00003	180557	G	A	PASS	61	18	0.704918032786885	0.295081967213115	0.295081967213115
RMAG00003	180685	A	T	PASS	46	14	0.695652173913043	0.304347826086957	0.304347826086957
RMAG00003	180701	G	A	PASS	44	15	0.659090909090909	0.340909090909091	0.340909090909091
RMAG00003	180742	C	T	PASS	46	19	0.58695652173913	0.41304347826087	0.41304347826087
RMAG00003	180818	A	T	PASS	51	18	0.647058823529412	0.352941176470588	0.352941176470588
RMAG00003	180838	T	C	PASS	50	18	0.64	0.36	0.36
RMAG00003	180970	T	C	PASS	50	19	0.62	0.38	0.38
RMAG00003	181070	C	T	PASS	54	18	0.666666666666667	0.333333333333333	0.333333333333333
RMAG00003	181103	T	A	alleleBias	58	10	0.827586206896552	0.172413793103448	0.172413793103448
RMAG00003	181130	A	T	QD;alleleBias	59	11	0.813559322033898	0.186440677966102	0.186440677966102
RMAG00003	181303	T	C	alleleBias	51	6	0.882352941176471	0.117647058823529	0.117647058823529
RMAG00003	181566	G	A	PASS	45	16	0.644444444444444	0.355555555555556	0.355555555555556
RMAG00003	182106	C	T	PASS	60	21	0.65	0.35	0.35
RMAG00003	182258	A	C	PASS	66	29	0.560606060606061	0.439393939393939	0.439393939393939
RMAG00003	182423	G	T	PASS	55	23	0.581818181818182	0.418181818181818	0.418181818181818
RMAG00003	182440	T	C	PASS	47	20	0.574468085106383	0.425531914893617	0.425531914893617
RMAG00003	182974	A	G	PASS	36	16	0.555555555555556	0.444444444444444	0.444444444444444
RMAG00003	183547	C	T	PASS	68	28	0.588235294117647	0.411764705882353	0.411764705882353
RMAG00003	183878	G	C	PASS	71	32	0.549295774647887	0.450704225352113	0.450704225352113
RMAG00003	184185	C	T	alleleBias	51	5	0.901960784313726	0.0980392156862745	0.0980392156862745
RMAG00003	184228	G	A	badReads	48	15	0.6875	0.3125	0.3125
RMAG00003	185383	G	T	alleleBias	55	9	0.836363636363636	0.163636363636364	0.163636363636364
RMAG00003	186884	G	A	alleleBias	58	8	0.862068965517241	0.137931034482759	0.137931034482759
RMAG00003	186918	C	T	badReads;alleleBias	59	7	0.88135593220339	0.11864406779661	0.11864406779661
RMAG00003	188363	A	G	badReads	52	12	0.769230769230769	0.230769230769231	0.230769230769231
RMAG00003	198496	G	A	PASS	61	25	0.590163934426229	0.409836065573771	0.409836065573771
RMAG00003	200102	C	G	badReads	54	17	0.685185185185185	0.314814814814815	0.314814814814815
RMAG00003	200403	G	A	PASS	59	24	0.593220338983051	0.406779661016949	0.406779661016949
RMAG00003	200616	C	G	badReads	64	24	0.625	0.375	0.375
RMAG00003	201593	G	A	alleleBias	49	8	0.836734693877551	0.163265306122449	0.163265306122449
RMAG00003	202007	G	T	alleleBias	59	7	0.88135593220339	0.11864406779661	0.11864406779661
RMAG00003	203469	A	G	badReads	57	15	0.736842105263158	0.263157894736842	0.263157894736842
RMAG00003	206106	G	A	badReads	56	21	0.625	0.375	0.375
RMAG00003	206121	G	A	badReads	53	18	0.660377358490566	0.339622641509434	0.339622641509434
RMAG00003	206161	A	G	PASS	52	20	0.615384615384615	0.384615384615385	0.384615384615385
RMAG00003	206357	G	T	PASS	63	21	0.666666666666667	0.333333333333333	0.333333333333333
RMAG00003	206631	C	T	badReads	72	30	0.583333333333333	0.416666666666667	0.416666666666667
RMAG00003	207088	T	A	alleleBias	55	9	0.836363636363636	0.163636363636364	0.163636363636364
RMAG00003	209902	G	A	PASS	49	15	0.693877551020408	0.306122448979592	0.306122448979592
RMAG00003	209961	C	A	badReads	53	24	0.547169811320755	0.452830188679245	0.452830188679245
RMAG00003	210137	A	G	PASS	40	14	0.65	0.35	0.35
RMAG00003	210211	C	T	PASS	46	12	0.739130434782609	0.260869565217391	0.260869565217391
RMAG00003	210227	A	G	PASS	49	13	0.73469387755102	0.26530612244898	0.26530612244898
RMAG00003	210245	G	A	PASS	47	13	0.723404255319149	0.276595744680851	0.276595744680851
RMAG00003	210281	A	G	PASS	52	16	0.692307692307692	0.307692307692308	0.307692307692308
RMAG00003	210559	A	G	PASS	65	36	0.446153846153846	0.553846153846154	0.446153846153846
RMAG00003	210637	T	A	PASS	79	39	0.506329113924051	0.493670886075949	0.493670886075949
RMAG00003	210953	G	T	PASS	59	32	0.457627118644068	0.542372881355932	0.457627118644068
RMAG00003	211020	T	C	badReads	67	29	0.567164179104478	0.432835820895522	0.432835820895522
RMAG00003	211214	A	G	PASS	54	26	0.518518518518518	0.481481481481481	0.481481481481481
RMAG00003	214027	G	A	PASS	61	20	0.672131147540984	0.327868852459016	0.327868852459016
RMAG00003	214607	G	A	badReads	62	22	0.645161290322581	0.354838709677419	0.354838709677419
RMAG00003	214856	C	T	PASS	59	18	0.694915254237288	0.305084745762712	0.305084745762712
RMAG00003	215023	A	C	PASS	65	29	0.553846153846154	0.446153846153846	0.446153846153846
RMAG00003	215431	T	C	alleleBias	63	12	0.80952380952381	0.19047619047619	0.19047619047619
RMAG00003	215836	A	G	badReads	49	18	0.63265306122449	0.36734693877551	0.36734693877551
RMAG00003	215898	G	A	badReads	37	16	0.567567567567568	0.432432432432432	0.432432432432432
RMAG00003	216502	A	T	PASS	66	19	0.712121212121212	0.287878787878788	0.287878787878788
RMAG00003	216687	T	C	PASS	54	28	0.481481481481481	0.518518518518518	0.481481481481481
RMAG00003	218359	A	G	SC	48	16	0.666666666666667	0.333333333333333	0.333333333333333
RMAG00003	219369	G	C	PASS	38	18	0.526315789473684	0.473684210526316	0.473684210526316
RMAG00003	219537	C	T	badReads;MQ	26	5	0.807692307692308	0.192307692307692	0.192307692307692
RMAG00003	221456	C	A	PASS	58	24	0.586206896551724	0.413793103448276	0.413793103448276
RMAG00003	222106	C	G	badReads	55	27	0.509090909090909	0.490909090909091	0.490909090909091
RMAG00003	222222	T	G	alleleBias	49	6	0.877551020408163	0.122448979591837	0.122448979591837
RMAG00003	222437	T	C	PASS	42	15	0.642857142857143	0.357142857142857	0.357142857142857
RMAG00003	222721	T	C	PASS	48	20	0.583333333333333	0.416666666666667	0.416666666666667
RMAG00003	222797	T	C	PASS	51	14	0.725490196078431	0.274509803921569	0.274509803921569
RMAG00003	222889	C	G	badReads	55	25	0.545454545454545	0.454545454545455	0.454545454545455
RMAG00003	223694	A	G	PASS	63	24	0.619047619047619	0.380952380952381	0.380952380952381
RMAG00003	223741	T	C	badReads	61	21	0.655737704918033	0.344262295081967	0.344262295081967
RMAG00003	223815	C	G	PASS	67	21	0.686567164179104	0.313432835820896	0.313432835820896
RMAG00003	224348	T	A	PASS	44	25	0.431818181818182	0.568181818181818	0.431818181818182
RMAG00003	224410	G	A	badReads	36	21	0.416666666666667	0.583333333333333	0.416666666666667
RMAG00003	224456	G	A	badReads;MQ	29	14	0.517241379310345	0.482758620689655	0.482758620689655
RMAG00003	224478	C	T	badReads;MQ	29	13	0.551724137931034	0.448275862068966	0.448275862068966
RMAG00003	224581	G	A	MQ	48	19	0.604166666666667	0.395833333333333	0.395833333333333
RMAG00003	224635	G	T	badReads;MQ	52	19	0.634615384615385	0.365384615384615	0.365384615384615
RMAG00003	226017	A	G	MQ	36	13	0.638888888888889	0.361111111111111	0.361111111111111
RMAG00003	226510	T	G	alleleBias	56	8	0.857142857142857	0.142857142857143	0.142857142857143
RMAG00003	226521	C	T	badReads;alleleBias	57	7	0.87719298245614	0.12280701754386	0.12280701754386
RMAG00003	227443	C	T	alleleBias	54	11	0.796296296296296	0.203703703703704	0.203703703703704
RMAG00003	227491	T	C	badReads;alleleBias	56	11	0.803571428571429	0.196428571428571	0.196428571428571
RMAG00003	227641	T	G	badReads	57	19	0.666666666666667	0.333333333333333	0.333333333333333
RMAG00003	228031	A	C	PASS	62	24	0.612903225806452	0.387096774193548	0.387096774193548
RMAG00003	228128	G	A	alleleBias	75	15	0.8	0.2	0.2
RMAG00003	228146	G	C	alleleBias	78	17	0.782051282051282	0.217948717948718	0.217948717948718
RMAG00003	228304	C	T	PASS	62	28	0.548387096774194	0.451612903225806	0.451612903225806
RMAG00003	228369	T	C	alleleBias	74	16	0.783783783783784	0.216216216216216	0.216216216216216
RMAG00003	228658	A	C	PASS	54	15	0.722222222222222	0.277777777777778	0.277777777777778
RMAG00003	228688	A	G	PASS	47	13	0.723404255319149	0.276595744680851	0.276595744680851
RMAG00003	228704	A	T	PASS	53	33	0.377358490566038	0.622641509433962	0.377358490566038
RMAG00003	228722	G	A	PASS	53	15	0.716981132075472	0.283018867924528	0.283018867924528
RMAG00003	228793	G	A	PASS	51	17	0.666666666666667	0.333333333333333	0.333333333333333
RMAG00003	229141	C	A	PASS	64	28	0.5625	0.4375	0.4375
RMAG00003	229279	A	G	badReads;MQ;alleleBias	55	12	0.781818181818182	0.218181818181818	0.218181818181818
RMAG00003	229354	T	C	MQ	56	18	0.678571428571429	0.321428571428571	0.321428571428571
RMAG00003	229447	T	C	alleleBias	57	10	0.824561403508772	0.175438596491228	0.175438596491228
RMAG00003	229883	G	A	alleleBias	62	7	0.887096774193548	0.112903225806452	0.112903225806452
RMAG00003	230039	G	A	PASS	59	25	0.576271186440678	0.423728813559322	0.423728813559322
RMAG00003	231087	A	G	PASS	47	13	0.723404255319149	0.276595744680851	0.276595744680851
RMAG00003	231480	A	C	badReads	61	21	0.655737704918033	0.344262295081967	0.344262295081967
RMAG00003	231750	G	C	PASS	52	16	0.692307692307692	0.307692307692308	0.307692307692308
RMAG00003	231907	G	C	badReads	46	14	0.695652173913043	0.304347826086957	0.304347826086957
RMAG00003	231931	C	A	PASS	48	14	0.708333333333333	0.291666666666667	0.291666666666667
RMAG00003	231942	G	T	PASS	46	22	0.521739130434783	0.478260869565217	0.478260869565217
RMAG00003	232038	T	C	badReads	51	18	0.647058823529412	0.352941176470588	0.352941176470588
RMAG00003	232077	C	T	PASS	66	24	0.636363636363636	0.363636363636364	0.363636363636364
RMAG00003	232108	C	T	PASS	59	20	0.661016949152542	0.338983050847458	0.338983050847458
RMAG00003	232206	C	T	PASS	57	14	0.754385964912281	0.245614035087719	0.245614035087719
RMAG00003	232216	G	A	PASS	54	16	0.703703703703704	0.296296296296296	0.296296296296296
RMAG00003	232217	G	T	alleleBias	54	11	0.796296296296296	0.203703703703704	0.203703703703704
RMAG00003	232390	C	A	badReads	57	23	0.596491228070175	0.403508771929825	0.403508771929825
RMAG00003	232684	T	C	SC;alleleBias	62	9	0.854838709677419	0.145161290322581	0.145161290322581
RMAG00003	232809	T	C	alleleBias	60	12	0.8	0.2	0.2
RMAG00003	232889	A	T	PASS	61	15	0.754098360655738	0.245901639344262	0.245901639344262
RMAG00003	232947	G	A	PASS	61	18	0.704918032786885	0.295081967213115	0.295081967213115
RMAG00003	233232	A	G	badReads;alleleBias	62	13	0.790322580645161	0.209677419354839	0.209677419354839
RMAG00003	233381	G	A	PASS	58	16	0.724137931034483	0.275862068965517	0.275862068965517
RMAG00003	233550	T	A	MQ;alleleBias	59	8	0.864406779661017	0.135593220338983	0.135593220338983
RMAG00003	233718	T	C	MQ;alleleBias	42	7	0.833333333333333	0.166666666666667	0.166666666666667
RMAG00003	234200	T	C	Q20;badReads;MQ;QD	26	5	0.807692307692308	0.192307692307692	0.192307692307692
RMAG00003	234242	C	T	badReads;MQ	23	7	0.695652173913043	0.304347826086957	0.304347826086957
RMAG00003	234285	A	G	badReads;MQ	24	6	0.75	0.25	0.25
RMAG00003	234944	T	C	badReads	55	20	0.636363636363636	0.363636363636364	0.363636363636364
RMAG00003	234967	A	G	PASS	59	19	0.677966101694915	0.322033898305085	0.322033898305085
RMAG00003	235156	G	T	badReads	59	23	0.610169491525424	0.389830508474576	0.389830508474576
RMAG00003	235181	T	A	badReads	57	19	0.666666666666667	0.333333333333333	0.333333333333333
RMAG00003	235359	A	C	badReads	49	16	0.673469387755102	0.326530612244898	0.326530612244898
RMAG00003	235696	A	G	PASS	67	33	0.507462686567164	0.492537313432836	0.492537313432836
RMAG00003	235734	A	G	badReads	69	34	0.507246376811594	0.492753623188406	0.492753623188406
RMAG00003	235809	A	G	PASS	72	30	0.583333333333333	0.416666666666667	0.416666666666667
RMAG00003	235938	A	G	badReads	61	19	0.688524590163934	0.311475409836066	0.311475409836066
RMAG00003	236133	G	T	badReads;alleleBias	68	16	0.764705882352941	0.235294117647059	0.235294117647059
RMAG00003	236166	A	C	badReads	59	18	0.694915254237288	0.305084745762712	0.305084745762712
RMAG00003	236240	A	G	PASS	54	24	0.555555555555556	0.444444444444444	0.444444444444444
RMAG00003	236336	A	G	alleleBias	48	6	0.875	0.125	0.125
RMAG00003	236354	G	A	badReads;alleleBias	50	11	0.78	0.22	0.22
RMAG00003	236610	T	A	PASS	51	18	0.647058823529412	0.352941176470588	0.352941176470588
RMAG00003	237145	C	G	PASS	50	12	0.76	0.24	0.24
RMAG00003	238107	G	A	PASS	47	14	0.702127659574468	0.297872340425532	0.297872340425532
RMAG00003	240269	C	T	alleleBias	49	10	0.795918367346939	0.204081632653061	0.204081632653061
RMAG00003	240365	G	A	PASS	44	11	0.75	0.25	0.25
RMAG00003	240478	G	A	alleleBias	56	11	0.803571428571429	0.196428571428571	0.196428571428571
RMAG00003	240769	A	C	badReads	61	19	0.688524590163934	0.311475409836066	0.311475409836066
RMAG00003	240821	T	C	SC	66	18	0.727272727272727	0.272727272727273	0.272727272727273
RMAG00003	240891	A	G	PASS	69	19	0.72463768115942	0.27536231884058	0.27536231884058
RMAG00003	241307	C	A	badReads	42	15	0.642857142857143	0.357142857142857	0.357142857142857
RMAG00003	241624	A	C	badReads	55	19	0.654545454545455	0.345454545454545	0.345454545454545
RMAG00003	241668	C	A	PASS	62	25	0.596774193548387	0.403225806451613	0.403225806451613
RMAG00003	242056	T	C	badReads	52	18	0.653846153846154	0.346153846153846	0.346153846153846
RMAG00003	242177	C	T	PASS	54	13	0.759259259259259	0.240740740740741	0.240740740740741
RMAG00003	242940	T	A	PASS	52	28	0.461538461538462	0.538461538461538	0.461538461538462
RMAG00003	244171	G	A	badReads	50	16	0.68	0.32	0.32
RMAG00003	244231	T	C	PASS	59	21	0.644067796610169	0.355932203389831	0.355932203389831
RMAG00003	244303	G	A	alleleBias	57	9	0.842105263157895	0.157894736842105	0.157894736842105
RMAG00003	244681	T	C	PASS	51	21	0.588235294117647	0.411764705882353	0.411764705882353
RMAG00003	244765	A	G	PASS	43	15	0.651162790697674	0.348837209302326	0.348837209302326
RMAG00003	246576	C	T	badReads;alleleBias	62	13	0.790322580645161	0.209677419354839	0.209677419354839
RMAG00003	247520	G	A	alleleBias	47	10	0.787234042553192	0.212765957446809	0.212765957446809
RMAG00003	248052	T	G	alleleBias	62	13	0.790322580645161	0.209677419354839	0.209677419354839
RMAG00003	248249	A	T	PASS	57	31	0.456140350877193	0.543859649122807	0.456140350877193
RMAG00003	248280	A	G	alleleBias	63	15	0.761904761904762	0.238095238095238	0.238095238095238
RMAG00003	248363	A	G	alleleBias	58	12	0.793103448275862	0.206896551724138	0.206896551724138
RMAG00003	249090	T	A	badReads	47	12	0.74468085106383	0.25531914893617	0.25531914893617
RMAG00003	249331	C	T	badReads	56	17	0.696428571428571	0.303571428571429	0.303571428571429
RMAG00003	249441	T	G	alleleBias	63	8	0.873015873015873	0.126984126984127	0.126984126984127
RMAG00003	249492	C	T	alleleBias	67	16	0.761194029850746	0.238805970149254	0.238805970149254
RMAG00003	249958	G	T	badReads	63	19	0.698412698412698	0.301587301587302	0.301587301587302
RMAG00003	253966	C	G	badReads	56	17	0.696428571428571	0.303571428571429	0.303571428571429
RMAG00003	254437	A	G	PASS	52	29	0.442307692307692	0.557692307692308	0.442307692307692
RMAG00003	254847	C	T	PASS	57	16	0.719298245614035	0.280701754385965	0.280701754385965
RMAG00003	255319	A	G	PASS	50	17	0.66	0.34	0.34
RMAG00003	256085	A	G	PASS	57	19	0.666666666666667	0.333333333333333	0.333333333333333
RMAG00003	257825	T	C	MQ	43	15	0.651162790697674	0.348837209302326	0.348837209302326
RMAG00003	257999	C	T	PASS	63	22	0.650793650793651	0.349206349206349	0.349206349206349
RMAG00003	258263	A	T	MQ	55	23	0.581818181818182	0.418181818181818	0.418181818181818
RMAG00003	259052	A	C	badReads;MQ	28	18	0.357142857142857	0.642857142857143	0.357142857142857
RMAG00003	260089	A	G	MQ	33	14	0.575757575757576	0.424242424242424	0.424242424242424
RMAG00003	261373	A	G	badReads;MQ	25	6	0.76	0.24	0.24
RMAG00003	262878	G	T	PASS	30	10	0.666666666666667	0.333333333333333	0.333333333333333
RMAG00003	263577	T	C	PASS	51	20	0.607843137254902	0.392156862745098	0.392156862745098
RMAG00003	263724	G	A	PASS	50	16	0.68	0.32	0.32
RMAG00003	263848	A	G	PASS	42	16	0.619047619047619	0.380952380952381	0.380952380952381
RMAG00003	263903	A	G	PASS	55	22	0.6	0.4	0.4
RMAG00003	263968	A	T	SC;badReads	61	24	0.60655737704918	0.39344262295082	0.39344262295082
RMAG00003	264017	T	C	PASS	55	21	0.618181818181818	0.381818181818182	0.381818181818182
RMAG00003	264149	A	T	PASS	60	18	0.7	0.3	0.3
RMAG00003	264266	G	A	badReads;alleleBias	66	11	0.833333333333333	0.166666666666667	0.166666666666667
RMAG00003	264416	T	C	PASS	49	17	0.653061224489796	0.346938775510204	0.346938775510204
RMAG00003	266220	A	G	PASS	50	16	0.68	0.32	0.32
RMAG00003	266485	G	T	badReads	42	12	0.714285714285714	0.285714285714286	0.285714285714286
RMAG00003	267157	T	C	alleleBias	61	14	0.770491803278688	0.229508196721311	0.229508196721311
RMAG00003	267174	T	C	PASS	58	16	0.724137931034483	0.275862068965517	0.275862068965517
RMAG00003	267360	C	T	badReads	60	19	0.683333333333333	0.316666666666667	0.316666666666667
RMAG00003	268625	G	C	PASS	58	18	0.689655172413793	0.310344827586207	0.310344827586207
RMAG00003	269083	G	A	alleleBias	57	13	0.771929824561403	0.228070175438596	0.228070175438596
RMAG00003	270648	T	A	PASS	58	14	0.758620689655172	0.241379310344828	0.241379310344828
RMAG00003	271089	A	C	alleleBias	38	6	0.842105263157895	0.157894736842105	0.157894736842105
RMAG00003	271121	C	A	badReads	39	18	0.538461538461538	0.461538461538462	0.461538461538462
RMAG00003	272792	G	A	PASS	59	30	0.491525423728814	0.508474576271186	0.491525423728814
RMAG00003	273022	C	A	PASS	49	20	0.591836734693878	0.408163265306122	0.408163265306122
RMAG00003	274547	A	C	PASS	54	27	0.5	0.5	0.5
RMAG00003	275691	C	G	MQ	37	12	0.675675675675676	0.324324324324324	0.324324324324324
RMAG00003	275864	G	A	badReads	46	17	0.630434782608696	0.369565217391304	0.369565217391304
RMAG00003	276201	C	T	badReads	46	21	0.543478260869565	0.456521739130435	0.456521739130435
RMAG00003	276348	A	G	badReads	65	36	0.446153846153846	0.553846153846154	0.446153846153846
RMAG00003	278021	C	A	PASS	45	19	0.577777777777778	0.422222222222222	0.422222222222222
RMAG00003	278705	T	C	PASS	43	12	0.720930232558139	0.27906976744186	0.27906976744186
RMAG00003	278861	T	C	alleleBias	67	15	0.776119402985075	0.223880597014925	0.223880597014925
RMAG00003	279455	A	G	PASS	52	19	0.634615384615385	0.365384615384615	0.365384615384615
RMAG00003	279783	A	G	alleleBias	62	9	0.854838709677419	0.145161290322581	0.145161290322581
RMAG00003	280881	G	A	PASS	41	13	0.682926829268293	0.317073170731707	0.317073170731707
RMAG00003	280940	G	A	badReads	47	17	0.638297872340426	0.361702127659574	0.361702127659574
RMAG00003	281168	G	A	badReads	50	19	0.62	0.38	0.38
RMAG00003	281264	A	G	badReads;alleleBias	53	10	0.811320754716981	0.188679245283019	0.188679245283019
RMAG00003	281841	C	T	PASS	58	19	0.672413793103448	0.327586206896552	0.327586206896552
RMAG00003	281989	C	A	PASS	67	23	0.656716417910448	0.343283582089552	0.343283582089552
RMAG00003	282095	T	A	PASS	60	17	0.716666666666667	0.283333333333333	0.283333333333333
RMAG00003	282408	C	T	alleleBias	60	14	0.766666666666667	0.233333333333333	0.233333333333333
[truncated: 409,197 more rows]
