# Supplementary material for: Comparative genomics of bdelloid rotifers: Insights from desiccating and nondesiccating species
Source: PLoS Biol. 2018 Apr 24;16(4):e2004830. doi: 10.1371/journal.pbio.2004830 (PMC5916493; doi:10.1371/journal.pbio.2004830)
Supplement: S6 Data — (TGZ) [file pbio.2004830.s006.tgz › S4_Data.bowtie2/Aricci-PE.vs.nAr.v1.8_genomic.bowtie2.sorted.bam.platypus.vcf.freqs]

CHROM	POS	REF	ALT	FILTER	TC	TR	FREQREF	FREQALT	MAF
ARIC00001	1505	A	G	MQ;alleleBias	190	45	0.763157894736842	0.236842105263158	0.236842105263158
ARIC00001	1542	G	T	MQ	209	73	0.650717703349282	0.349282296650718	0.349282296650718
ARIC00001	1585	T	A	MQ	215	87	0.595348837209302	0.404651162790698	0.404651162790698
ARIC00001	1598	G	A	MQ	215	89	0.586046511627907	0.413953488372093	0.413953488372093
ARIC00001	2246	A	C	MQ	164	70	0.573170731707317	0.426829268292683	0.426829268292683
ARIC00001	2282	G	A	MQ	137	49	0.642335766423358	0.357664233576642	0.357664233576642
ARIC00001	2324	C	T	MQ	143	51	0.643356643356643	0.356643356643357	0.356643356643357
ARIC00001	2354	T	C	MQ;alleleBias	142	37	0.73943661971831	0.26056338028169	0.26056338028169
ARIC00001	8061	A	T	MQ;QD;alleleBias	140	13	0.907142857142857	0.0928571428571429	0.0928571428571429
ARIC00001	8123	A	G	MQ;alleleBias	153	22	0.856209150326797	0.143790849673203	0.143790849673203
ARIC00001	8197	A	G	MQ;alleleBias	175	28	0.84	0.16	0.16
ARIC00001	8278	T	C	MQ	170	49	0.711764705882353	0.288235294117647	0.288235294117647
ARIC00001	8418	A	T	MQ	50	23	0.54	0.46	0.46
ARIC00001	8549	A	C	PASS	179	81	0.547486033519553	0.452513966480447	0.452513966480447
ARIC00001	8589	T	G	PASS	193	77	0.601036269430052	0.398963730569948	0.398963730569948
ARIC00001	8731	T	C	PASS	255	104	0.592156862745098	0.407843137254902	0.407843137254902
ARIC00001	8808	T	C	PASS	250	106	0.576	0.424	0.424
ARIC00001	9097	T	A	MQ	225	80	0.644444444444444	0.355555555555556	0.355555555555556
ARIC00001	9149	G	A	MQ	213	69	0.676056338028169	0.323943661971831	0.323943661971831
ARIC00001	9171	G	A	MQ;alleleBias	189	53	0.71957671957672	0.28042328042328	0.28042328042328
ARIC00001	9187	C	A	MQ;alleleBias	189	50	0.735449735449735	0.264550264550265	0.264550264550265
ARIC00001	9209	C	T	MQ;alleleBias	171	35	0.795321637426901	0.204678362573099	0.204678362573099
ARIC00001	10657	C	T	badReads;MQ;alleleBias	48	8	0.833333333333333	0.166666666666667	0.166666666666667
ARIC00001	10674	G	T	badReads;MQ;alleleBias	62	12	0.806451612903226	0.193548387096774	0.193548387096774
ARIC00001	10697	T	C	badReads;MQ;alleleBias	94	21	0.776595744680851	0.223404255319149	0.223404255319149
ARIC00001	10742	A	G	MQ;alleleBias	161	37	0.770186335403727	0.229813664596273	0.229813664596273
ARIC00001	10863	A	G	MQ;alleleBias	109	23	0.788990825688073	0.211009174311927	0.211009174311927
ARIC00001	31038	G	A	MQ	169	59	0.650887573964497	0.349112426035503	0.349112426035503
ARIC00001	31125	G	A	MQ	239	107	0.552301255230126	0.447698744769874	0.447698744769874
ARIC00001	31170	T	G	MQ	212	80	0.622641509433962	0.377358490566038	0.377358490566038
ARIC00001	31224	T	C	MQ	204	79	0.612745098039216	0.387254901960784	0.387254901960784
ARIC00001	31309	A	G	MQ	148	51	0.655405405405405	0.344594594594595	0.344594594594595
ARIC00001	31321	T	G	MQ	131	40	0.694656488549618	0.305343511450382	0.305343511450382
ARIC00001	107366	A	G	MQ;QD;alleleBias;strandBias	170	18	0.894117647058824	0.105882352941176	0.105882352941176
ARIC00001	107435	T	C	MQ	212	75	0.64622641509434	0.35377358490566	0.35377358490566
ARIC00001	107475	C	T	MQ	225	82	0.635555555555556	0.364444444444444	0.364444444444444
ARIC00001	107651	T	C	PASS	311	152	0.511254019292605	0.488745980707395	0.488745980707395
ARIC00001	107819	A	T	PASS	287	141	0.508710801393728	0.491289198606272	0.491289198606272
ARIC00001	107909	G	A	PASS	210	88	0.580952380952381	0.419047619047619	0.419047619047619
ARIC00001	107933	A	G	PASS	228	105	0.539473684210526	0.460526315789474	0.460526315789474
ARIC00001	107999	T	C	MQ	201	67	0.666666666666667	0.333333333333333	0.333333333333333
ARIC00001	108042	A	G	MQ;alleleBias	168	26	0.845238095238095	0.154761904761905	0.154761904761905
ARIC00001	108072	A	G	MQ	212	70	0.669811320754717	0.330188679245283	0.330188679245283
ARIC00001	108136	T	C	PASS	287	142	0.505226480836237	0.494773519163763	0.494773519163763
ARIC00001	108267	A	T	MQ	276	137	0.503623188405797	0.496376811594203	0.496376811594203
ARIC00001	108344	G	T	MQ	246	89	0.638211382113821	0.361788617886179	0.361788617886179
ARIC00001	108409	A	T	MQ;alleleBias	202	30	0.851485148514851	0.148514851485149	0.148514851485149
ARIC00001	108433	T	G	MQ;alleleBias	179	24	0.865921787709497	0.134078212290503	0.134078212290503
ARIC00001	108445	T	C	MQ;alleleBias	172	28	0.837209302325581	0.162790697674419	0.162790697674419
ARIC00001	108487	C	G	MQ;alleleBias	165	31	0.812121212121212	0.187878787878788	0.187878787878788
ARIC00001	108557	A	G	MQ;alleleBias	121	17	0.859504132231405	0.140495867768595	0.140495867768595
ARIC00001	118857	A	G	MQ	149	45	0.697986577181208	0.302013422818792	0.302013422818792
ARIC00001	118875	C	T	MQ;alleleBias	152	37	0.756578947368421	0.243421052631579	0.243421052631579
ARIC00001	118944	T	C	MQ;QD;alleleBias	127	14	0.889763779527559	0.110236220472441	0.110236220472441
ARIC00001	145708	G	A	PASS	298	143	0.520134228187919	0.479865771812081	0.479865771812081
ARIC00001	145967	T	C	PASS	237	119	0.49789029535865	0.50210970464135	0.49789029535865
ARIC00001	148280	A	T	MQ;alleleBias	180	24	0.866666666666667	0.133333333333333	0.133333333333333
ARIC00001	148354	G	A	MQ;alleleBias	154	21	0.863636363636364	0.136363636363636	0.136363636363636
ARIC00001	148522	T	C	MQ	214	76	0.644859813084112	0.355140186915888	0.355140186915888
ARIC00001	148561	A	G	MQ	197	67	0.65989847715736	0.34010152284264	0.34010152284264
ARIC00001	148976	T	A	PASS	260	116	0.553846153846154	0.446153846153846	0.446153846153846
ARIC00001	149264	A	G	MQ;alleleBias	129	34	0.736434108527132	0.263565891472868	0.263565891472868
ARIC00001	149350	T	A	MQ	181	63	0.651933701657459	0.348066298342541	0.348066298342541
ARIC00001	149406	G	A	SC;MQ;alleleBias	189	47	0.751322751322751	0.248677248677249	0.248677248677249
ARIC00001	149428	T	A	MQ	225	80	0.644444444444444	0.355555555555556	0.355555555555556
ARIC00001	149576	C	T	SC;MQ	234	83	0.645299145299145	0.354700854700855	0.354700854700855
ARIC00001	149680	G	A	PASS	261	132	0.494252873563218	0.505747126436782	0.494252873563218
ARIC00001	149978	G	A	PASS	266	126	0.526315789473684	0.473684210526316	0.473684210526316
ARIC00001	150208	A	G	MQ	95	38	0.6	0.4	0.4
ARIC00001	180526	C	A	PASS	130	54	0.584615384615385	0.415384615384615	0.415384615384615
ARIC00001	180552	G	C	MQ	138	60	0.565217391304348	0.434782608695652	0.434782608695652
ARIC00001	180667	G	T	MQ	231	71	0.692640692640693	0.307359307359307	0.307359307359307
ARIC00001	180693	A	C	SC;MQ;alleleBias	216	40	0.814814814814815	0.185185185185185	0.185185185185185
ARIC00001	183817	C	T	MQ	96	50	0.479166666666667	0.520833333333333	0.479166666666667
ARIC00001	184005	G	A	PASS	227	93	0.590308370044053	0.409691629955947	0.409691629955947
ARIC00001	184110	C	G	MQ;alleleBias	184	50	0.728260869565217	0.271739130434783	0.271739130434783
ARIC00001	184121	G	A	MQ;alleleBias	179	45	0.748603351955307	0.251396648044693	0.251396648044693
ARIC00001	184212	T	A	MQ;alleleBias	147	20	0.863945578231292	0.136054421768707	0.136054421768707
ARIC00001	184251	C	G	MQ;alleleBias	149	25	0.832214765100671	0.167785234899329	0.167785234899329
ARIC00001	211483	A	G	MQ;QD;alleleBias	136	12	0.911764705882353	0.0882352941176471	0.0882352941176471
ARIC00001	211507	T	C	MQ;alleleBias	128	16	0.875	0.125	0.125
ARIC00001	211552	G	A	MQ;alleleBias	132	29	0.78030303030303	0.21969696969697	0.21969696969697
ARIC00001	211573	A	G	MQ;alleleBias	136	30	0.779411764705882	0.220588235294118	0.220588235294118
ARIC00001	211769	A	G	MQ	135	55	0.592592592592593	0.407407407407407	0.407407407407407
ARIC00001	313132	T	G	MQ;alleleBias	192	12	0.9375	0.0625	0.0625
ARIC00001	313196	T	C	MQ;alleleBias	199	50	0.748743718592965	0.251256281407035	0.251256281407035
ARIC00001	313318	T	C	MQ	235	95	0.595744680851064	0.404255319148936	0.404255319148936
ARIC00001	313377	C	T	MQ	296	118	0.601351351351351	0.398648648648649	0.398648648648649
ARIC00001	313487	T	C	MQ	241	80	0.66804979253112	0.33195020746888	0.33195020746888
ARIC00001	313637	T	C	MQ;alleleBias	150	22	0.853333333333333	0.146666666666667	0.146666666666667
ARIC00001	313655	A	G	MQ;alleleBias	163	31	0.809815950920245	0.190184049079755	0.190184049079755
ARIC00001	313780	C	A	MQ;QD;alleleBias	136	15	0.889705882352941	0.110294117647059	0.110294117647059
ARIC00001	329332	C	G	Q20;MQ;QD;alleleBias	175	15	0.914285714285714	0.0857142857142857	0.0857142857142857
ARIC00001	329415	A	G	MQ;alleleBias	193	24	0.875647668393782	0.124352331606218	0.124352331606218
ARIC00001	329504	G	C	MQ;alleleBias	236	66	0.720338983050847	0.279661016949153	0.279661016949153
ARIC00001	334632	A	G	MQ;alleleBias	66	16	0.757575757575758	0.242424242424242	0.242424242424242
ARIC00001	334662	C	G	alleleBias	119	27	0.773109243697479	0.226890756302521	0.226890756302521
ARIC00001	334813	T	G	MQ;QD	214	125	0.41588785046729	0.58411214953271	0.41588785046729
ARIC00001	334831	G	A	MQ;QD	214	127	0.406542056074766	0.593457943925234	0.406542056074766
ARIC00001	334928	G	A	MQ	331	105	0.682779456193353	0.317220543806647	0.317220543806647
ARIC00001	335026	T	G	PASS	372	131	0.647849462365591	0.352150537634409	0.352150537634409
ARIC00001	335084	A	G	PASS	311	167	0.463022508038585	0.536977491961415	0.463022508038585
ARIC00001	336053	A	G	MQ;alleleBias	138	24	0.826086956521739	0.173913043478261	0.173913043478261
ARIC00001	336116	A	G	MQ;alleleBias	271	48	0.822878228782288	0.177121771217712	0.177121771217712
ARIC00001	336265	T	C	PASS	386	229	0.406735751295337	0.593264248704663	0.406735751295337
ARIC00001	336298	A	T	alleleBias	394	89	0.774111675126904	0.225888324873096	0.225888324873096
ARIC00001	336433	G	A	MQ	339	108	0.68141592920354	0.31858407079646	0.31858407079646
ARIC00001	336522	A	G	MQ	271	103	0.619926199261993	0.380073800738007	0.380073800738007
ARIC00001	339786	A	G	MQ;alleleBias	215	41	0.809302325581395	0.190697674418605	0.190697674418605
ARIC00001	339813	C	T	MQ;alleleBias	191	49	0.743455497382199	0.256544502617801	0.256544502617801
ARIC00001	340004	G	A	MQ;alleleBias	155	27	0.825806451612903	0.174193548387097	0.174193548387097
ARIC00001	341391	G	T	PASS	175	84	0.52	0.48	0.48
ARIC00001	341518	A	C	PASS	235	103	0.561702127659575	0.438297872340426	0.438297872340426
ARIC00001	341736	G	C	PASS	154	68	0.558441558441558	0.441558441558442	0.441558441558442
ARIC00001	341774	G	A	MQ	101	33	0.673267326732673	0.326732673267327	0.326732673267327
ARIC00001	344338	A	G	PASS	159	80	0.49685534591195	0.50314465408805	0.49685534591195
ARIC00001	344401	G	C	PASS	245	118	0.518367346938776	0.481632653061224	0.481632653061224
ARIC00001	344648	C	A	MQ	266	106	0.601503759398496	0.398496240601504	0.398496240601504
ARIC00001	344763	G	A	MQ;alleleBias	149	12	0.919463087248322	0.0805369127516778	0.0805369127516778
ARIC00001	359737	A	G	MQ;strandBias	28	8	0.714285714285714	0.285714285714286	0.285714285714286
ARIC00001	596284	A	G	badReads;MQ	14	10	0.285714285714286	0.714285714285714	0.285714285714286
ARIC00001	596461	A	G	MQ	61	19	0.688524590163934	0.311475409836066	0.311475409836066
ARIC00001	596500	C	T	MQ;alleleBias	77	18	0.766233766233766	0.233766233766234	0.233766233766234
ARIC00001	596545	A	G	Q20;MQ;QD;alleleBias;strandBias	82	9	0.890243902439024	0.109756097560976	0.109756097560976
ARIC00001	596563	C	T	MQ;strandBias;alleleBias	96	14	0.854166666666667	0.145833333333333	0.145833333333333
ARIC00001	596590	T	G	MQ;strandBias;alleleBias	121	20	0.834710743801653	0.165289256198347	0.165289256198347
ARIC00001	601065	G	A	MQ	155	43	0.72258064516129	0.27741935483871	0.27741935483871
ARIC00001	601186	G	A	MQ;alleleBias	128	31	0.7578125	0.2421875	0.2421875
ARIC00001	785695	G	A	PASS	221	97	0.561085972850679	0.438914027149321	0.438914027149321
ARIC00001	785759	T	G	PASS	284	125	0.559859154929577	0.440140845070423	0.440140845070423
ARIC00001	785775	C	T	PASS	282	122	0.567375886524823	0.432624113475177	0.432624113475177
ARIC00001	785832	T	A	MQ	254	82	0.677165354330709	0.322834645669291	0.322834645669291
ARIC00001	785844	A	G	MQ	273	83	0.695970695970696	0.304029304029304	0.304029304029304
ARIC00001	785998	A	G	MQ	270	115	0.574074074074074	0.425925925925926	0.425925925925926
ARIC00001	786053	G	C	MQ	284	125	0.559859154929577	0.440140845070423	0.440140845070423
ARIC00001	786127	G	A	MQ	289	138	0.522491349480969	0.477508650519031	0.477508650519031
ARIC00001	786430	G	A	MQ	148	57	0.614864864864865	0.385135135135135	0.385135135135135
ARIC00001	786579	G	A	MQ;alleleBias	117	25	0.786324786324786	0.213675213675214	0.213675213675214
ARIC00001	786632	C	T	MQ;alleleBias	184	51	0.722826086956522	0.277173913043478	0.277173913043478
ARIC00001	786680	G	A	MQ;alleleBias	197	55	0.720812182741117	0.279187817258883	0.279187817258883
ARIC00001	838117	A	G	MQ;alleleBias	125	22	0.824	0.176	0.176
ARIC00001	838213	C	T	MQ;alleleBias	180	48	0.733333333333333	0.266666666666667	0.266666666666667
ARIC00001	838241	G	A	MQ;alleleBias	153	22	0.856209150326797	0.143790849673203	0.143790849673203
ARIC00001	838278	C	T	MQ;alleleBias	215	50	0.767441860465116	0.232558139534884	0.232558139534884
ARIC00001	865831	A	G	MQ;alleleBias	180	29	0.838888888888889	0.161111111111111	0.161111111111111
ARIC00001	865887	T	C	MQ;alleleBias	192	47	0.755208333333333	0.244791666666667	0.244791666666667
ARIC00001	865922	A	G	MQ;alleleBias	199	48	0.758793969849246	0.241206030150754	0.241206030150754
ARIC00001	866144	T	C	MQ	209	65	0.688995215311005	0.311004784688995	0.311004784688995
ARIC00001	866255	A	C	MQ;alleleBias	195	34	0.825641025641026	0.174358974358974	0.174358974358974
ARIC00001	911776	A	G	MQ;alleleBias	119	11	0.907563025210084	0.092436974789916	0.092436974789916
ARIC00001	911834	C	T	MQ;alleleBias	131	23	0.824427480916031	0.175572519083969	0.175572519083969
ARIC00001	957509	G	T	MQ	99	49	0.505050505050505	0.494949494949495	0.494949494949495
ARIC00001	957577	A	G	MQ	155	57	0.632258064516129	0.367741935483871	0.367741935483871
ARIC00001	957611	A	G	MQ	183	61	0.666666666666667	0.333333333333333	0.333333333333333
ARIC00001	957638	G	A	MQ	192	64	0.666666666666667	0.333333333333333	0.333333333333333
ARIC00001	957698	A	G	MQ	230	89	0.61304347826087	0.38695652173913	0.38695652173913
ARIC00001	957785	A	G	MQ;alleleBias	123	16	0.869918699186992	0.130081300813008	0.130081300813008
ARIC00001	957879	T	C	MQ;alleleBias	160	43	0.73125	0.26875	0.26875
ARIC00001	957951	A	G	MQ;alleleBias	154	32	0.792207792207792	0.207792207792208	0.207792207792208
ARIC00001	958074	G	A	MQ	193	56	0.709844559585492	0.290155440414508	0.290155440414508
ARIC00001	958212	T	C	MQ	233	103	0.55793991416309	0.44206008583691	0.44206008583691
ARIC00001	958472	T	G	MQ;strandBias;alleleBias	131	11	0.916030534351145	0.083969465648855	0.083969465648855
ARIC00001	958484	G	A	MQ;strandBias;alleleBias	142	10	0.929577464788732	0.0704225352112676	0.0704225352112676
ARIC00001	1033418	A	G	MQ	242	113	0.533057851239669	0.466942148760331	0.466942148760331
ARIC00001	1033501	C	T	MQ	222	100	0.54954954954955	0.45045045045045	0.45045045045045
ARIC00001	1104027	A	G	MQ;strandBias;alleleBias	157	19	0.878980891719745	0.121019108280255	0.121019108280255
ARIC00001	1104038	A	T	MQ;strandBias;alleleBias	158	17	0.892405063291139	0.107594936708861	0.107594936708861
ARIC00001	1118861	G	C	MQ;alleleBias	59	14	0.76271186440678	0.23728813559322	0.23728813559322
ARIC00001	1118964	A	G	Q20;MQ;QD;alleleBias;strandBias	121	10	0.917355371900826	0.0826446280991736	0.0826446280991736
ARIC00001	1119435	G	A	MQ	152	50	0.671052631578947	0.328947368421053	0.328947368421053
ARIC00001	1119656	G	A	MQ	174	56	0.67816091954023	0.32183908045977	0.32183908045977
ARIC00001	1119677	A	C	MQ	170	50	0.705882352941177	0.294117647058824	0.294117647058824
ARIC00001	1253253	C	T	PASS	191	98	0.486910994764398	0.513089005235602	0.486910994764398
ARIC00001	1253267	A	C	PASS	215	110	0.488372093023256	0.511627906976744	0.488372093023256
ARIC00001	1253345	A	C	PASS	290	134	0.537931034482759	0.462068965517241	0.462068965517241
ARIC00001	1253357	A	G	PASS	288	128	0.555555555555556	0.444444444444444	0.444444444444444
ARIC00001	1253385	T	C	PASS	270	118	0.562962962962963	0.437037037037037	0.437037037037037
ARIC00001	1253396	G	A	PASS	254	104	0.590551181102362	0.409448818897638	0.409448818897638
ARIC00001	1304704	T	G	MQ	76	30	0.605263157894737	0.394736842105263	0.394736842105263
ARIC00001	1304854	A	T	PASS	207	106	0.48792270531401	0.51207729468599	0.48792270531401
ARIC00001	1304887	A	C	PASS	212	106	0.5	0.5	0.5
ARIC00001	1304932	C	T	PASS	173	83	0.520231213872832	0.479768786127168	0.479768786127168
ARIC00001	1305216	A	G	MQ;strandBias;alleleBias	117	25	0.786324786324786	0.213675213675214	0.213675213675214
ARIC00001	1305230	G	A	MQ;alleleBias	118	28	0.76271186440678	0.23728813559322	0.23728813559322
ARIC00001	1305287	C	A	MQ;alleleBias	115	29	0.747826086956522	0.252173913043478	0.252173913043478
ARIC00001	1305303	A	G	MQ;alleleBias	108	24	0.777777777777778	0.222222222222222	0.222222222222222
ARIC00001	1305486	G	A	MQ;alleleBias	141	20	0.858156028368794	0.141843971631206	0.141843971631206
ARIC00001	1332424	T	G	badReads;MQ	13	12	0.0769230769230769	0.923076923076923	0.0769230769230769
ARIC00001	1346332	G	C	PASS	229	100	0.563318777292576	0.436681222707424	0.436681222707424
ARIC00001	1346372	G	A	PASS	248	111	0.55241935483871	0.44758064516129	0.44758064516129
ARIC00001	1346440	T	C	MQ	239	95	0.602510460251046	0.397489539748954	0.397489539748954
ARIC00001	1346521	T	A	MQ;alleleBias	187	45	0.759358288770054	0.240641711229947	0.240641711229947
ARIC00001	1346550	T	C	MQ;alleleBias	184	37	0.798913043478261	0.201086956521739	0.201086956521739
ARIC00001	1346890	G	C	MQ;alleleBias	158	16	0.89873417721519	0.10126582278481	0.10126582278481
ARIC00001	1347105	A	C	MQ;alleleBias	171	20	0.883040935672515	0.116959064327485	0.116959064327485
ARIC00001	1347117	C	T	MQ;alleleBias	161	24	0.850931677018634	0.149068322981366	0.149068322981366
ARIC00001	1347184	T	G	MQ	201	63	0.686567164179104	0.313432835820896	0.313432835820896
ARIC00001	1347201	T	C	MQ	199	68	0.658291457286432	0.341708542713568	0.341708542713568
ARIC00001	1347243	T	C	MQ	211	60	0.71563981042654	0.28436018957346	0.28436018957346
ARIC00001	1347307	T	A	MQ	221	64	0.710407239819005	0.289592760180996	0.289592760180996
ARIC00001	1347372	A	C	MQ	192	66	0.65625	0.34375	0.34375
ARIC00001	1347453	A	G	MQ	193	63	0.673575129533679	0.326424870466321	0.326424870466321
ARIC00001	1347483	C	T	MQ	214	71	0.668224299065421	0.331775700934579	0.331775700934579
ARIC00001	1347654	G	A	MQ;alleleBias	135	18	0.866666666666667	0.133333333333333	0.133333333333333
ARIC00001	1347789	A	G	MQ;alleleBias	128	15	0.8828125	0.1171875	0.1171875
ARIC00001	1347832	G	A	MQ;alleleBias	166	31	0.813253012048193	0.186746987951807	0.186746987951807
ARIC00001	1347855	A	G	MQ;alleleBias	159	42	0.735849056603774	0.264150943396226	0.264150943396226
ARIC00001	1347894	T	C	MQ	159	50	0.685534591194969	0.314465408805031	0.314465408805031
ARIC00001	1347960	C	A	MQ;alleleBias	164	32	0.804878048780488	0.195121951219512	0.195121951219512
ARIC00001	1347994	G	A	MQ;alleleBias	159	31	0.805031446540881	0.19496855345912	0.19496855345912
ARIC00001	1348089	T	C	MQ;alleleBias	149	39	0.738255033557047	0.261744966442953	0.261744966442953
ARIC00001	1348987	A	G	MQ;alleleBias	137	18	0.868613138686131	0.131386861313869	0.131386861313869
ARIC00001	1349001	T	C	MQ;alleleBias	128	15	0.8828125	0.1171875	0.1171875
ARIC00001	1349037	G	A	MQ;QD;alleleBias	153	14	0.908496732026144	0.0915032679738562	0.0915032679738562
ARIC00001	1349166	C	T	MQ;alleleBias	117	25	0.786324786324786	0.213675213675214	0.213675213675214
ARIC00001	1349224	G	A	MQ	149	46	0.691275167785235	0.308724832214765	0.308724832214765
ARIC00001	1349256	C	T	MQ	144	40	0.722222222222222	0.277777777777778	0.277777777777778
ARIC00001	1349367	C	T	MQ;alleleBias	174	48	0.724137931034483	0.275862068965517	0.275862068965517
ARIC00001	1349468	C	A	MQ	184	54	0.706521739130435	0.293478260869565	0.293478260869565
ARIC00001	1349691	G	A	MQ	228	71	0.68859649122807	0.31140350877193	0.31140350877193
ARIC00001	1349702	A	G	MQ	236	74	0.686440677966102	0.313559322033898	0.313559322033898
ARIC00001	1349964	T	A	MQ;alleleBias	152	17	0.888157894736842	0.111842105263158	0.111842105263158
ARIC00001	1350130	G	A	MQ;alleleBias	153	20	0.869281045751634	0.130718954248366	0.130718954248366
ARIC00001	1350148	G	A	MQ;strandBias;alleleBias	151	18	0.880794701986755	0.119205298013245	0.119205298013245
ARIC00001	1350160	T	C	MQ;strandBias;alleleBias	149	16	0.89261744966443	0.10738255033557	0.10738255033557
ARIC00001	1350184	T	C	MQ;strandBias;alleleBias	143	19	0.867132867132867	0.132867132867133	0.132867132867133
ARIC00001	1350217	C	T	MQ;alleleBias	129	18	0.86046511627907	0.13953488372093	0.13953488372093
ARIC00001	1350230	C	T	MQ;alleleBias	121	23	0.809917355371901	0.190082644628099	0.190082644628099
ARIC00001	1350289	C	T	MQ	95	28	0.705263157894737	0.294736842105263	0.294736842105263
ARIC00001	1350740	A	G	MQ;alleleBias	84	12	0.857142857142857	0.142857142857143	0.142857142857143
ARIC00001	1353347	C	A	MQ;alleleBias	91	14	0.846153846153846	0.153846153846154	0.153846153846154
ARIC00001	1453217	T	C	MQ;strandBias;alleleBias	101	7	0.930693069306931	0.0693069306930693	0.0693069306930693
ARIC00001	1453231	G	A	MQ;strandBias;alleleBias	94	6	0.936170212765957	0.0638297872340425	0.0638297872340425
ARIC00001	1460133	C	T	MQ;alleleBias	235	62	0.736170212765957	0.263829787234043	0.263829787234043
ARIC00001	1460240	T	C	SC;MQ;alleleBias	244	66	0.729508196721312	0.270491803278689	0.270491803278689
ARIC00001	1460250	T	C	SC;MQ	247	87	0.647773279352227	0.352226720647773	0.352226720647773
ARIC00001	1460343	C	A	PASS	290	143	0.506896551724138	0.493103448275862	0.493103448275862
ARIC00001	1460454	T	A	MQ	256	104	0.59375	0.40625	0.40625
ARIC00001	1460484	C	T	MQ	262	113	0.568702290076336	0.431297709923664	0.431297709923664
ARIC00001	1460535	A	T	MQ	292	114	0.60958904109589	0.39041095890411	0.39041095890411
ARIC00001	1507376	A	G	MQ	221	71	0.678733031674208	0.321266968325792	0.321266968325792
ARIC00001	1507500	T	A	MQ;alleleBias	143	30	0.79020979020979	0.20979020979021	0.20979020979021
ARIC00001	1673159	T	C	MQ;alleleBias	168	26	0.845238095238095	0.154761904761905	0.154761904761905
ARIC00001	1673285	G	A	MQ;alleleBias	189	30	0.841269841269841	0.158730158730159	0.158730158730159
ARIC00001	1673355	G	T	MQ	249	79	0.682730923694779	0.317269076305221	0.317269076305221
ARIC00001	1673373	T	C	MQ	256	85	0.66796875	0.33203125	0.33203125
ARIC00001	1673384	A	G	MQ	261	97	0.628352490421456	0.371647509578544	0.371647509578544
ARIC00002	29827	C	T	MQ;alleleBias	85	11	0.870588235294118	0.129411764705882	0.129411764705882
ARIC00002	29870	T	G	MQ;alleleBias	134	18	0.865671641791045	0.134328358208955	0.134328358208955
ARIC00002	30044	T	C	MQ;alleleBias	155	41	0.735483870967742	0.264516129032258	0.264516129032258
ARIC00002	30131	G	A	MQ;alleleBias	91	16	0.824175824175824	0.175824175824176	0.175824175824176
ARIC00002	70249	G	A	MQ;alleleBias	163	21	0.871165644171779	0.128834355828221	0.128834355828221
ARIC00002	70306	G	A	MQ;alleleBias	194	45	0.768041237113402	0.231958762886598	0.231958762886598
ARIC00002	70465	A	G	PASS	261	116	0.555555555555556	0.444444444444444	0.444444444444444
ARIC00002	70731	A	T	MQ;alleleBias	173	44	0.745664739884393	0.254335260115607	0.254335260115607
ARIC00002	70792	T	C	MQ;alleleBias	182	29	0.840659340659341	0.159340659340659	0.159340659340659
ARIC00002	70831	G	A	MQ;alleleBias	178	27	0.848314606741573	0.151685393258427	0.151685393258427
ARIC00002	93624	A	C	MQ;alleleBias	110	10	0.909090909090909	0.0909090909090909	0.0909090909090909
ARIC00002	93637	T	A	MQ;alleleBias	112	10	0.910714285714286	0.0892857142857143	0.0892857142857143
ARIC00002	153080	G	C	MQ;QD;alleleBias	157	17	0.89171974522293	0.10828025477707	0.10828025477707
ARIC00002	153158	C	T	MQ;alleleBias	176	28	0.840909090909091	0.159090909090909	0.159090909090909
ARIC00002	153265	T	C	MQ	270	116	0.57037037037037	0.42962962962963	0.42962962962963
ARIC00002	153356	C	T	MQ	253	114	0.549407114624506	0.450592885375494	0.450592885375494
ARIC00002	153487	C	T	MQ	148	43	0.709459459459459	0.290540540540541	0.290540540540541
ARIC00002	251194	C	T	MQ	192	92	0.520833333333333	0.479166666666667	0.479166666666667
ARIC00002	251278	C	T	MQ;alleleBias	167	44	0.736526946107784	0.263473053892216	0.263473053892216
ARIC00002	251328	A	G	MQ;alleleBias	135	29	0.785185185185185	0.214814814814815	0.214814814814815
ARIC00002	251423	A	G	MQ	208	73	0.649038461538462	0.350961538461538	0.350961538461538
ARIC00002	251516	G	A	MQ	127	55	0.566929133858268	0.433070866141732	0.433070866141732
ARIC00002	251540	G	A	MQ	97	47	0.515463917525773	0.484536082474227	0.484536082474227
ARIC00002	251573	G	A	MQ	89	44	0.50561797752809	0.49438202247191	0.49438202247191
ARIC00002	251652	G	A	MQ;strandBias;alleleBias	130	25	0.807692307692308	0.192307692307692	0.192307692307692
ARIC00002	251666	T	A	MQ;strandBias;alleleBias	128	19	0.8515625	0.1484375	0.1484375
ARIC00002	251705	T	C	MQ;strandBias;alleleBias	98	14	0.857142857142857	0.142857142857143	0.142857142857143
ARIC00002	251762	A	G	Q20;MQ;QD;alleleBias;strandBias	120	10	0.916666666666667	0.0833333333333333	0.0833333333333333
ARIC00002	279127	C	T	MQ;alleleBias	170	39	0.770588235294118	0.229411764705882	0.229411764705882
ARIC00002	279199	T	C	MQ;alleleBias	185	41	0.778378378378378	0.221621621621622	0.221621621621622
ARIC00002	311944	T	C	MQ;alleleBias	126	17	0.865079365079365	0.134920634920635	0.134920634920635
ARIC00002	312127	T	C	MQ;alleleBias	148	35	0.763513513513513	0.236486486486486	0.236486486486486
ARIC00002	312164	G	A	MQ;alleleBias	172	47	0.726744186046512	0.273255813953488	0.273255813953488
ARIC00002	312182	G	A	MQ	185	53	0.713513513513514	0.286486486486487	0.286486486486487
ARIC00002	312222	A	T	MQ	200	72	0.64	0.36	0.36
ARIC00002	312298	G	A	MQ	240	104	0.566666666666667	0.433333333333333	0.433333333333333
ARIC00002	312327	C	T	PASS	240	109	0.545833333333333	0.454166666666667	0.454166666666667
ARIC00002	312717	A	G	MQ	39	9	0.769230769230769	0.230769230769231	0.230769230769231
ARIC00002	361639	C	G	MQ;strandBias;alleleBias	130	17	0.869230769230769	0.130769230769231	0.130769230769231
ARIC00002	361693	T	C	SC;MQ;alleleBias	148	34	0.77027027027027	0.22972972972973	0.22972972972973
ARIC00002	361878	G	A	MQ	197	99	0.49746192893401	0.50253807106599	0.49746192893401
ARIC00002	361948	T	C	MQ;alleleBias	114	25	0.780701754385965	0.219298245614035	0.219298245614035
ARIC00002	386768	G	A	MQ;QD;alleleBias	168	17	0.898809523809524	0.101190476190476	0.101190476190476
ARIC00002	386805	A	G	MQ;alleleBias	169	19	0.887573964497041	0.112426035502959	0.112426035502959
ARIC00002	386816	C	T	MQ;alleleBias	165	22	0.866666666666667	0.133333333333333	0.133333333333333
ARIC00002	386877	C	A	MQ;alleleBias	198	32	0.838383838383838	0.161616161616162	0.161616161616162
ARIC00002	386900	A	G	MQ;alleleBias	205	35	0.829268292682927	0.170731707317073	0.170731707317073
ARIC00002	386988	C	A	MQ	232	83	0.642241379310345	0.357758620689655	0.357758620689655
ARIC00002	387257	C	T	MQ;QD;alleleBias	166	17	0.897590361445783	0.102409638554217	0.102409638554217
ARIC00002	479796	G	C	MQ;alleleBias	225	58	0.742222222222222	0.257777777777778	0.257777777777778
ARIC00002	479808	G	A	MQ;alleleBias	222	58	0.738738738738739	0.261261261261261	0.261261261261261
ARIC00002	479925	G	A	MQ;alleleBias	143	31	0.783216783216783	0.216783216783217	0.216783216783217
ARIC00002	605985	C	T	MQ;alleleBias	148	19	0.871621621621622	0.128378378378378	0.128378378378378
ARIC00002	606192	A	G	MQ;alleleBias	177	39	0.779661016949153	0.220338983050847	0.220338983050847
ARIC00002	657471	A	G	MQ;alleleBias	173	21	0.878612716763006	0.121387283236994	0.121387283236994
ARIC00002	657483	G	A	MQ;alleleBias	172	23	0.866279069767442	0.133720930232558	0.133720930232558
ARIC00002	657657	G	A	PASS	261	107	0.590038314176245	0.409961685823755	0.409961685823755
ARIC00002	657744	A	G	PASS	240	101	0.579166666666667	0.420833333333333	0.420833333333333
ARIC00002	657872	A	G	MQ;alleleBias	165	31	0.812121212121212	0.187878787878788	0.187878787878788
ARIC00002	657905	G	T	MQ;alleleBias	171	22	0.871345029239766	0.128654970760234	0.128654970760234
ARIC00002	657951	C	T	MQ;alleleBias	172	19	0.88953488372093	0.11046511627907	0.11046511627907
ARIC00002	657999	C	T	MQ;alleleBias	156	18	0.884615384615385	0.115384615384615	0.115384615384615
ARIC00002	658019	G	A	MQ;QD;alleleBias	162	15	0.907407407407407	0.0925925925925926	0.0925925925925926
ARIC00002	787258	A	G	MQ;QD;alleleBias	99	10	0.898989898989899	0.101010101010101	0.101010101010101
ARIC00002	787284	A	G	MQ;alleleBias	130	9	0.930769230769231	0.0692307692307692	0.0692307692307692
ARIC00002	787296	C	G	MQ;alleleBias	125	8	0.936	0.064	0.064
ARIC00002	787400	C	T	MQ;alleleBias	174	31	0.82183908045977	0.17816091954023	0.17816091954023
ARIC00002	787503	C	T	MQ	347	123	0.645533141210375	0.354466858789625	0.354466858789625
ARIC00002	787528	G	A	MQ	344	114	0.668604651162791	0.331395348837209	0.331395348837209
ARIC00002	787806	C	T	MQ;alleleBias	172	20	0.883720930232558	0.116279069767442	0.116279069767442
ARIC00002	929733	A	G	MQ;alleleBias	183	45	0.754098360655738	0.245901639344262	0.245901639344262
ARIC00002	929882	G	A	MQ	242	110	0.545454545454545	0.454545454545455	0.454545454545455
ARIC00002	929901	A	G	MQ	246	109	0.556910569105691	0.443089430894309	0.443089430894309
ARIC00002	929921	A	C	MQ	221	100	0.547511312217195	0.452488687782805	0.452488687782805
ARIC00002	930024	C	A	MQ	211	66	0.687203791469194	0.312796208530806	0.312796208530806
ARIC00002	930104	T	C	MQ	250	88	0.648	0.352	0.352
ARIC00002	930242	T	C	MQ;alleleBias	194	38	0.804123711340206	0.195876288659794	0.195876288659794
ARIC00002	930280	T	C	MQ;alleleBias	170	27	0.841176470588235	0.158823529411765	0.158823529411765
ARIC00002	930302	T	C	MQ;alleleBias	161	19	0.881987577639752	0.118012422360248	0.118012422360248
ARIC00002	930314	T	A	MQ;strandBias;alleleBias	159	14	0.911949685534591	0.0880503144654088	0.0880503144654088
ARIC00002	948987	A	G	MQ	175	83	0.525714285714286	0.474285714285714	0.474285714285714
ARIC00002	966792	C	T	MQ	240	82	0.658333333333333	0.341666666666667	0.341666666666667
ARIC00002	966813	A	C	MQ	239	78	0.673640167364017	0.326359832635983	0.326359832635983
ARIC00002	966840	A	G	MQ	281	111	0.604982206405694	0.395017793594306	0.395017793594306
ARIC00002	967198	C	G	PASS	256	135	0.47265625	0.52734375	0.47265625
ARIC00002	967253	G	A	MQ	194	91	0.530927835051546	0.469072164948454	0.469072164948454
ARIC00002	967703	T	C	MQ	174	75	0.568965517241379	0.431034482758621	0.431034482758621
ARIC00002	967762	C	T	MQ;strandBias;alleleBias	149	32	0.785234899328859	0.214765100671141	0.214765100671141
ARIC00002	967779	C	G	MQ;strandBias;alleleBias	148	28	0.810810810810811	0.189189189189189	0.189189189189189
ARIC00002	967880	A	G	MQ;alleleBias	171	26	0.847953216374269	0.152046783625731	0.152046783625731
ARIC00002	967962	C	T	MQ;alleleBias	226	63	0.721238938053097	0.278761061946903	0.278761061946903
ARIC00002	968078	A	G	PASS	240	102	0.575	0.425	0.425
ARIC00002	968272	T	A	MQ;alleleBias	171	44	0.742690058479532	0.257309941520468	0.257309941520468
ARIC00002	968296	T	C	MQ;alleleBias	150	26	0.826666666666667	0.173333333333333	0.173333333333333
ARIC00002	968435	T	C	MQ	173	52	0.699421965317919	0.300578034682081	0.300578034682081
ARIC00002	968448	C	T	MQ	177	61	0.655367231638418	0.344632768361582	0.344632768361582
ARIC00002	968499	A	G	MQ	182	71	0.60989010989011	0.39010989010989	0.39010989010989
ARIC00002	968565	C	G	MQ	210	80	0.619047619047619	0.380952380952381	0.380952380952381
ARIC00002	969363	G	A	MQ;alleleBias	180	23	0.872222222222222	0.127777777777778	0.127777777777778
ARIC00002	969398	C	T	MQ;alleleBias	198	50	0.747474747474748	0.252525252525253	0.252525252525253
ARIC00002	969568	C	T	PASS	252	123	0.511904761904762	0.488095238095238	0.488095238095238
ARIC00002	969776	A	T	PASS	250	117	0.532	0.468	0.468
ARIC00002	970004	A	T	MQ	207	93	0.550724637681159	0.449275362318841	0.449275362318841
ARIC00002	970425	T	G	SC;MQ	175	50	0.714285714285714	0.285714285714286	0.285714285714286
ARIC00002	970468	G	A	MQ;alleleBias	170	44	0.741176470588235	0.258823529411765	0.258823529411765
ARIC00002	970557	A	G	MQ;alleleBias	158	21	0.867088607594937	0.132911392405063	0.132911392405063
ARIC00002	1003009	T	A	MQ;alleleBias	76	15	0.802631578947368	0.197368421052632	0.197368421052632
ARIC00002	1003086	G	A	MQ;alleleBias	129	19	0.852713178294574	0.147286821705426	0.147286821705426
ARIC00002	1003157	T	C	MQ	149	67	0.550335570469799	0.449664429530201	0.449664429530201
ARIC00002	1003173	A	G	MQ;QD;alleleBias	175	16	0.908571428571429	0.0914285714285714	0.0914285714285714
ARIC00002	1003243	T	G	MQ	264	89	0.662878787878788	0.337121212121212	0.337121212121212
ARIC00002	1003306	C	T	MQ	241	78	0.676348547717842	0.323651452282158	0.323651452282158
ARIC00002	1003340	C	A	MQ;alleleBias	229	31	0.864628820960699	0.135371179039301	0.135371179039301
ARIC00002	1003372	C	T	MQ	196	82	0.581632653061224	0.418367346938776	0.418367346938776
ARIC00002	1003373	C	T	MQ	195	63	0.676923076923077	0.323076923076923	0.323076923076923
ARIC00002	1003438	G	A	PASS	174	149	0.14367816091954	0.85632183908046	0.14367816091954
ARIC00002	1003529	T	C	MQ;alleleBias	113	28	0.752212389380531	0.247787610619469	0.247787610619469
ARIC00002	1003563	C	A	MQ;alleleBias	66	7	0.893939393939394	0.106060606060606	0.106060606060606
ARIC00002	1003579	T	C	MQ	40	14	0.65	0.35	0.35
ARIC00002	1187476	A	T	MQ;alleleBias	97	17	0.824742268041237	0.175257731958763	0.175257731958763
ARIC00002	1187609	A	T	MQ;alleleBias	131	24	0.816793893129771	0.183206106870229	0.183206106870229
ARIC00002	1361842	G	A	MQ;alleleBias	155	33	0.787096774193548	0.212903225806452	0.212903225806452
ARIC00002	1361995	T	C	MQ;alleleBias	168	27	0.839285714285714	0.160714285714286	0.160714285714286
ARIC00002	1362015	G	A	MQ;alleleBias	171	20	0.883040935672515	0.116959064327485	0.116959064327485
ARIC00002	1375609	A	T	Q20;MQ;QD;alleleBias;strandBias	137	12	0.912408759124088	0.0875912408759124	0.0875912408759124
ARIC00002	1375821	G	A	PASS	268	113	0.578358208955224	0.421641791044776	0.421641791044776
ARIC00002	1375832	T	C	PASS	275	119	0.567272727272727	0.432727272727273	0.432727272727273
ARIC00002	1375881	G	A	PASS	262	116	0.557251908396947	0.442748091603053	0.442748091603053
ARIC00002	1376005	T	C	MQ	171	58	0.660818713450292	0.339181286549708	0.339181286549708
ARIC00002	1376063	G	A	MQ;alleleBias	148	31	0.790540540540541	0.209459459459459	0.209459459459459
ARIC00002	1396883	G	T	MQ	68	23	0.661764705882353	0.338235294117647	0.338235294117647
ARIC00002	1397069	T	C	MQ;alleleBias	127	31	0.755905511811024	0.244094488188976	0.244094488188976
ARIC00002	1397105	G	C	MQ;alleleBias	117	29	0.752136752136752	0.247863247863248	0.247863247863248
ARIC00002	1397126	A	G	MQ	137	43	0.686131386861314	0.313868613138686	0.313868613138686
ARIC00002	1397212	T	A	MQ;alleleBias	155	42	0.729032258064516	0.270967741935484	0.270967741935484
ARIC00002	1397266	C	T	MQ;strandBias;alleleBias	151	18	0.880794701986755	0.119205298013245	0.119205298013245
ARIC00002	1398259	G	A	MQ	155	43	0.72258064516129	0.27741935483871	0.27741935483871
ARIC00002	1398396	C	T	PASS	256	116	0.546875	0.453125	0.453125
ARIC00002	1398487	C	T	MQ	249	118	0.526104417670683	0.473895582329317	0.473895582329317
ARIC00002	1398532	G	A	MQ	225	100	0.555555555555556	0.444444444444444	0.444444444444444
ARIC00002	1398645	C	T	MQ	224	77	0.65625	0.34375	0.34375
ARIC00002	1398665	G	A	MQ	196	59	0.698979591836735	0.301020408163265	0.301020408163265
ARIC00002	1398678	G	A	MQ	175	49	0.72	0.28	0.28
ARIC00002	1398765	C	T	MQ;strandBias;alleleBias	150	25	0.833333333333333	0.166666666666667	0.166666666666667
ARIC00002	1398838	G	A	MQ;QD;alleleBias	164	15	0.908536585365854	0.0914634146341463	0.0914634146341463
ARIC00002	1399022	A	G	MQ;strandBias;alleleBias	127	13	0.897637795275591	0.102362204724409	0.102362204724409
ARIC00002	1399034	C	T	MQ;strandBias;alleleBias	128	15	0.8828125	0.1171875	0.1171875
ARIC00002	1399049	T	C	MQ;strandBias;alleleBias	124	21	0.830645161290323	0.169354838709677	0.169354838709677
ARIC00002	1399125	T	C	MQ;strandBias;alleleBias	128	34	0.734375	0.265625	0.265625
ARIC00002	1569029	A	G	MQ	31	7	0.774193548387097	0.225806451612903	0.225806451612903
ARIC00002	1569256	A	C	MQ	119	35	0.705882352941177	0.294117647058824	0.294117647058824
ARIC00002	1569475	T	C	MQ;alleleBias	79	12	0.848101265822785	0.151898734177215	0.151898734177215
ARIC00002	1569520	A	C	MQ;alleleBias	95	13	0.863157894736842	0.136842105263158	0.136842105263158
ARIC00002	1570194	G	A	MQ;alleleBias	189	42	0.777777777777778	0.222222222222222	0.222222222222222
ARIC00002	1570207	C	G	MQ;alleleBias	195	54	0.723076923076923	0.276923076923077	0.276923076923077
ARIC00002	1570277	C	G	MQ	324	209	0.354938271604938	0.645061728395062	0.354938271604938
ARIC00002	1570437	G	A	MQ;QD;alleleBias	294	30	0.897959183673469	0.102040816326531	0.102040816326531
ARIC00002	1570515	G	C	MQ;QD;alleleBias	280	28	0.9	0.1	0.1
ARIC00002	1574347	T	A	MQ;QD;alleleBias	104	11	0.894230769230769	0.105769230769231	0.105769230769231
ARIC00002	1574670	T	C	MQ;QD;alleleBias	149	16	0.89261744966443	0.10738255033557	0.10738255033557
ARIC00002	1574732	T	C	MQ;alleleBias	150	21	0.86	0.14	0.14
ARIC00002	1574747	T	A	MQ;alleleBias	162	24	0.851851851851852	0.148148148148148	0.148148148148148
ARIC00002	1574861	G	A	MQ;QD;alleleBias	173	20	0.884393063583815	0.115606936416185	0.115606936416185
ARIC00002	1574885	A	C	badReads;MQ;QD;alleleBias	156	17	0.891025641025641	0.108974358974359	0.108974358974359
ARIC00002	1585605	A	G	MQ;QD;alleleBias	157	13	0.917197452229299	0.0828025477707006	0.0828025477707006
ARIC00002	1586200	A	G	MQ	237	89	0.624472573839662	0.375527426160338	0.375527426160338
ARIC00002	1586383	C	A	MQ;alleleBias	137	31	0.773722627737226	0.226277372262774	0.226277372262774
ARIC00003	100778	T	C	MQ	280	136	0.514285714285714	0.485714285714286	0.485714285714286
ARIC00003	100896	T	C	MQ;alleleBias	181	42	0.767955801104972	0.232044198895028	0.232044198895028
ARIC00003	100948	G	T	MQ;alleleBias	202	39	0.806930693069307	0.193069306930693	0.193069306930693
ARIC00003	102613	C	T	SC;MQ;alleleBias	144	17	0.881944444444444	0.118055555555556	0.118055555555556
ARIC00003	102958	A	G	SC;MQ;QD;alleleBias	107	8	0.925233644859813	0.0747663551401869	0.0747663551401869
ARIC00003	169968	A	G	MQ;QD;alleleBias	144	10	0.930555555555556	0.0694444444444444	0.0694444444444444
ARIC00003	221665	A	G	MQ;alleleBias	187	34	0.818181818181818	0.181818181818182	0.181818181818182
ARIC00003	221787	T	C	MQ;alleleBias	221	58	0.737556561085973	0.262443438914027	0.262443438914027
ARIC00003	398725	C	T	MQ;alleleBias	164	34	0.792682926829268	0.207317073170732	0.207317073170732
ARIC00003	398875	G	A	PASS	281	120	0.572953736654804	0.427046263345196	0.427046263345196
ARIC00003	398935	T	A	PASS	305	135	0.557377049180328	0.442622950819672	0.442622950819672
ARIC00003	399016	G	C	PASS	290	123	0.575862068965517	0.424137931034483	0.424137931034483
ARIC00003	399160	G	A	MQ	171	51	0.701754385964912	0.298245614035088	0.298245614035088
ARIC00003	399187	G	A	MQ;alleleBias	142	30	0.788732394366197	0.211267605633803	0.211267605633803
ARIC00003	407116	G	A	MQ	222	75	0.662162162162162	0.337837837837838	0.337837837837838
ARIC00003	438620	T	C	MQ	90	36	0.6	0.4	0.4
ARIC00003	438754	A	G	MQ	195	72	0.630769230769231	0.369230769230769	0.369230769230769
ARIC00003	438773	A	G	MQ	178	64	0.640449438202247	0.359550561797753	0.359550561797753
ARIC00003	439007	C	A	Q20;MQ;QD;alleleBias;strandBias	123	11	0.910569105691057	0.0894308943089431	0.0894308943089431
ARIC00003	441021	T	C	MQ;QD;alleleBias;strandBias	91	8	0.912087912087912	0.0879120879120879	0.0879120879120879
ARIC00003	454069	T	C	alleleBias	87	12	0.862068965517241	0.137931034482759	0.137931034482759
ARIC00003	454073	T	A	alleleBias	88	13	0.852272727272727	0.147727272727273	0.147727272727273
ARIC00003	457207	G	A	MQ	232	69	0.702586206896552	0.297413793103448	0.297413793103448
ARIC00003	457311	G	A	MQ;alleleBias	181	48	0.734806629834254	0.265193370165746	0.265193370165746
ARIC00003	457356	T	C	MQ	167	47	0.718562874251497	0.281437125748503	0.281437125748503
ARIC00003	457398	C	T	MQ	210	73	0.652380952380952	0.347619047619048	0.347619047619048
ARIC00003	457428	G	A	MQ	189	73	0.613756613756614	0.386243386243386	0.386243386243386
ARIC00003	457494	G	C	MQ;alleleBias	158	36	0.772151898734177	0.227848101265823	0.227848101265823
ARIC00003	457761	T	C	MQ	103	45	0.563106796116505	0.436893203883495	0.436893203883495
ARIC00003	458879	C	T	MQ;alleleBias	188	35	0.813829787234043	0.186170212765957	0.186170212765957
ARIC00003	458922	A	G	MQ	185	59	0.681081081081081	0.318918918918919	0.318918918918919
ARIC00003	458943	A	G	MQ	206	72	0.650485436893204	0.349514563106796	0.349514563106796
ARIC00003	458959	A	C	MQ	243	87	0.641975308641975	0.358024691358025	0.358024691358025
ARIC00003	459045	G	A	PASS	288	136	0.527777777777778	0.472222222222222	0.472222222222222
ARIC00003	459075	T	C	PASS	272	124	0.544117647058823	0.455882352941176	0.455882352941176
ARIC00003	459114	A	T	PASS	243	116	0.522633744855967	0.477366255144033	0.477366255144033
ARIC00003	537417	A	G	MQ;alleleBias	124	22	0.82258064516129	0.17741935483871	0.17741935483871
ARIC00003	537475	C	T	MQ;alleleBias	156	26	0.833333333333333	0.166666666666667	0.166666666666667
ARIC00003	537507	A	G	MQ;alleleBias	171	25	0.853801169590643	0.146198830409357	0.146198830409357
ARIC00003	539180	C	G	MQ;alleleBias	109	17	0.844036697247706	0.155963302752294	0.155963302752294
ARIC00003	539227	C	T	MQ;alleleBias	174	39	0.775862068965517	0.224137931034483	0.224137931034483
ARIC00003	552156	G	A	MQ;alleleBias	231	26	0.887445887445887	0.112554112554113	0.112554112554113
ARIC00003	552188	T	C	MQ;alleleBias	233	45	0.8068669527897	0.1931330472103	0.1931330472103
ARIC00003	552361	G	A	MQ	231	74	0.67965367965368	0.32034632034632	0.32034632034632
ARIC00003	552456	C	G	MQ;alleleBias	192	49	0.744791666666667	0.255208333333333	0.255208333333333
ARIC00003	552490	T	C	MQ;alleleBias	194	32	0.835051546391753	0.164948453608247	0.164948453608247
ARIC00003	738927	C	T	strandBias;alleleBias	151	28	0.814569536423841	0.185430463576159	0.185430463576159
ARIC00003	739335	A	G	alleleBias	160	33	0.79375	0.20625	0.20625
ARIC00003	739350	T	C	alleleBias	163	30	0.815950920245399	0.184049079754601	0.184049079754601
ARIC00003	739368	A	G	alleleBias	185	33	0.821621621621622	0.178378378378378	0.178378378378378
ARIC00003	739686	T	C	MQ;alleleBias	171	31	0.818713450292398	0.181286549707602	0.181286549707602
ARIC00003	739708	T	C	alleleBias	171	26	0.847953216374269	0.152046783625731	0.152046783625731
ARIC00003	739763	T	G	alleleBias	155	24	0.845161290322581	0.154838709677419	0.154838709677419
ARIC00003	792575	C	T	badReads;MQ	5	5	0	1	0
ARIC00003	807612	G	A	MQ;alleleBias	160	23	0.85625	0.14375	0.14375
ARIC00003	807624	T	C	MQ;alleleBias	164	24	0.853658536585366	0.146341463414634	0.146341463414634
ARIC00003	807687	G	A	MQ;alleleBias	168	31	0.81547619047619	0.18452380952381	0.18452380952381
ARIC00003	807699	A	G	MQ;alleleBias	157	25	0.840764331210191	0.159235668789809	0.159235668789809
ARIC00003	807714	A	G	MQ;alleleBias	149	17	0.885906040268456	0.114093959731544	0.114093959731544
ARIC00003	807865	A	G	PASS	230	111	0.517391304347826	0.482608695652174	0.482608695652174
ARIC00003	808078	A	G	MQ	203	69	0.660098522167488	0.339901477832512	0.339901477832512
ARIC00003	808138	T	C	MQ;alleleBias	157	33	0.789808917197452	0.210191082802548	0.210191082802548
ARIC00003	862347	T	C	MQ;alleleBias	187	40	0.786096256684492	0.213903743315508	0.213903743315508
ARIC00003	862387	T	C	SC;MQ;alleleBias	181	36	0.801104972375691	0.198895027624309	0.198895027624309
ARIC00003	862482	G	A	MQ	239	100	0.581589958158996	0.418410041841004	0.418410041841004
ARIC00003	862566	A	G	MQ	226	85	0.623893805309734	0.376106194690265	0.376106194690265
ARIC00003	862597	A	G	MQ	191	61	0.680628272251309	0.319371727748691	0.319371727748691
ARIC00003	862609	A	G	SC;MQ	189	59	0.687830687830688	0.312169312169312	0.312169312169312
ARIC00003	862706	A	G	MQ;alleleBias	169	28	0.834319526627219	0.165680473372781	0.165680473372781
ARIC00003	862719	A	G	SC;MQ;alleleBias	149	20	0.865771812080537	0.134228187919463	0.134228187919463
ARIC00003	971369	G	A	MQ	115	31	0.730434782608696	0.269565217391304	0.269565217391304
ARIC00003	971498	T	C	MQ	168	48	0.714285714285714	0.285714285714286	0.285714285714286
ARIC00003	971519	A	G	MQ	216	72	0.666666666666667	0.333333333333333	0.333333333333333
ARIC00003	971552	T	C	MQ	241	91	0.622406639004149	0.377593360995851	0.377593360995851
ARIC00003	988800	G	A	MQ;alleleBias	75	8	0.893333333333333	0.106666666666667	0.106666666666667
ARIC00003	1013878	C	T	MQ;alleleBias	183	25	0.863387978142076	0.136612021857924	0.136612021857924
ARIC00003	1013996	T	C	MQ	253	94	0.628458498023715	0.371541501976285	0.371541501976285
ARIC00003	1062756	G	A	MQ	218	85	0.610091743119266	0.389908256880734	0.389908256880734
ARIC00003	1062865	T	C	PASS	236	125	0.470338983050847	0.529661016949153	0.470338983050847
ARIC00003	1062931	C	T	MQ	217	102	0.529953917050691	0.470046082949309	0.470046082949309
ARIC00003	1062965	C	T	MQ	196	87	0.556122448979592	0.443877551020408	0.443877551020408
ARIC00003	1063004	G	A	MQ	158	71	0.550632911392405	0.449367088607595	0.449367088607595
ARIC00003	1065387	A	G	PASS	273	132	0.516483516483517	0.483516483516484	0.483516483516484
ARIC00003	1065802	G	T	PASS	252	110	0.563492063492063	0.436507936507937	0.436507936507937
ARIC00003	1073132	G	A	MQ	227	77	0.66079295154185	0.33920704845815	0.33920704845815
ARIC00003	1233527	A	C	MQ;QD;alleleBias	171	17	0.900584795321637	0.0994152046783626	0.0994152046783626
ARIC00003	1233615	T	C	MQ;alleleBias	183	32	0.825136612021858	0.174863387978142	0.174863387978142
ARIC00003	1233682	C	T	MQ;alleleBias	168	29	0.827380952380952	0.172619047619048	0.172619047619048
ARIC00003	1233797	G	A	PASS	243	97	0.60082304526749	0.39917695473251	0.39917695473251
ARIC00003	1234067	T	A	MQ	219	74	0.662100456621005	0.337899543378995	0.337899543378995
ARIC00003	1234110	T	C	MQ	171	49	0.713450292397661	0.286549707602339	0.286549707602339
ARIC00003	1234128	C	T	MQ	179	55	0.692737430167598	0.307262569832402	0.307262569832402
ARIC00003	1234167	G	A	MQ	183	59	0.677595628415301	0.322404371584699	0.322404371584699
ARIC00003	1234227	T	C	MQ;alleleBias	162	41	0.746913580246914	0.253086419753086	0.253086419753086
ARIC00003	1234249	A	C	MQ;alleleBias	168	26	0.845238095238095	0.154761904761905	0.154761904761905
ARIC00003	1234262	A	G	MQ;alleleBias	162	19	0.882716049382716	0.117283950617284	0.117283950617284
ARIC00003	1234358	C	T	MQ	201	61	0.696517412935323	0.303482587064677	0.303482587064677
ARIC00003	1234448	T	C	MQ	177	53	0.700564971751412	0.299435028248588	0.299435028248588
ARIC00003	1234478	T	A	MQ;alleleBias	177	44	0.751412429378531	0.248587570621469	0.248587570621469
ARIC00003	1234599	A	C	MQ	203	67	0.669950738916256	0.330049261083744	0.330049261083744
ARIC00003	1234628	C	T	MQ	176	60	0.659090909090909	0.340909090909091	0.340909090909091
ARIC00003	1234676	A	G	MQ	175	57	0.674285714285714	0.325714285714286	0.325714285714286
ARIC00003	1234748	G	A	MQ	202	70	0.653465346534653	0.346534653465347	0.346534653465347
ARIC00003	1234778	G	A	MQ	212	82	0.613207547169811	0.386792452830189	0.386792452830189
ARIC00003	1234829	G	C	MQ	173	62	0.641618497109827	0.358381502890173	0.358381502890173
ARIC00003	1234841	C	T	MQ	169	61	0.63905325443787	0.36094674556213	0.36094674556213
ARIC00003	1234855	T	C	MQ	171	63	0.631578947368421	0.368421052631579	0.368421052631579
ARIC00003	1234874	C	T	MQ	185	71	0.616216216216216	0.383783783783784	0.383783783783784
ARIC00003	1234991	C	T	MQ	208	79	0.620192307692308	0.379807692307692	0.379807692307692
ARIC00003	1235027	A	G	MQ;alleleBias	159	37	0.767295597484277	0.232704402515723	0.232704402515723
ARIC00003	1235073	T	C	MQ;alleleBias	168	46	0.726190476190476	0.273809523809524	0.273809523809524
ARIC00003	1235243	G	A	MQ	156	55	0.647435897435897	0.352564102564103	0.352564102564103
ARIC00003	1235258	T	C	MQ	169	68	0.597633136094675	0.402366863905325	0.402366863905325
ARIC00003	1235285	C	T	MQ	197	77	0.609137055837564	0.390862944162437	0.390862944162437
ARIC00003	1235351	C	T	MQ	160	68	0.575	0.425	0.425
ARIC00003	1235444	G	A	PASS	234	106	0.547008547008547	0.452991452991453	0.452991452991453
ARIC00003	1235495	G	A	PASS	219	108	0.506849315068493	0.493150684931507	0.493150684931507
ARIC00003	1235555	C	T	PASS	246	123	0.5	0.5	0.5
ARIC00003	1235743	A	G	PASS	271	131	0.516605166051661	0.483394833948339	0.483394833948339
ARIC00003	1235756	C	T	PASS	272	137	0.496323529411765	0.503676470588235	0.496323529411765
ARIC00003	1236027	C	T	MQ	239	86	0.640167364016736	0.359832635983264	0.359832635983264
ARIC00003	1236048	T	C	MQ	249	86	0.654618473895582	0.345381526104418	0.345381526104418
ARIC00003	1236162	T	C	MQ;alleleBias	200	45	0.775	0.225	0.225
ARIC00003	1236192	G	A	MQ;alleleBias	198	25	0.873737373737374	0.126262626262626	0.126262626262626
ARIC00003	1236260	A	T	Q20;MQ;QD;alleleBias	175	15	0.914285714285714	0.0857142857142857	0.0857142857142857
ARIC00003	1263361	T	C	MQ	42	42	0	1	0
ARIC00003	1263382	T	A	MQ	41	41	0	1	0
ARIC00003	1263410	G	A	MQ	34	34	0	1	0
ARIC00003	1264935	G	A	MQ;alleleBias	2763	332	0.879840752804922	0.120159247195078	0.120159247195078
ARIC00003	1268081	T	C	MQ	205	74	0.639024390243902	0.360975609756098	0.360975609756098
ARIC00003	1268106	A	G	MQ	185	52	0.718918918918919	0.281081081081081	0.281081081081081
ARIC00003	1268118	A	C	MQ;alleleBias	189	50	0.735449735449735	0.264550264550265	0.264550264550265
ARIC00003	1268136	C	A	MQ;alleleBias	175	41	0.765714285714286	0.234285714285714	0.234285714285714
ARIC00003	1268208	T	C	MQ;alleleBias	164	31	0.810975609756098	0.189024390243902	0.189024390243902
ARIC00004	4205	A	G	MQ;alleleBias	71	15	0.788732394366197	0.211267605633803	0.211267605633803
ARIC00004	4332	A	C	MQ;QD;alleleBias	60	6	0.9	0.1	0.1
ARIC00004	4349	T	C	Q20;MQ;QD;alleleBias	63	6	0.904761904761905	0.0952380952380952	0.0952380952380952
ARIC00004	4909	A	G	MQ;alleleBias	93	14	0.849462365591398	0.150537634408602	0.150537634408602
ARIC00004	4939	A	G	MQ;alleleBias	90	7	0.922222222222222	0.0777777777777778	0.0777777777777778
ARIC00004	7005	C	T	MQ;alleleBias	65	6	0.907692307692308	0.0923076923076923	0.0923076923076923
ARIC00004	7168	C	A	MQ;alleleBias	71	8	0.887323943661972	0.112676056338028	0.112676056338028
ARIC00004	7184	T	C	MQ;alleleBias	76	12	0.842105263157895	0.157894736842105	0.157894736842105
ARIC00004	7311	T	C	MQ	123	38	0.691056910569106	0.308943089430894	0.308943089430894
ARIC00004	7345	A	C	MQ	121	33	0.727272727272727	0.272727272727273	0.272727272727273
ARIC00004	7373	C	T	MQ;alleleBias	124	30	0.758064516129032	0.241935483870968	0.241935483870968
ARIC00004	7401	G	A	MQ	119	36	0.697478991596639	0.302521008403361	0.302521008403361
ARIC00004	7780	A	G	MQ;alleleBias	92	5	0.945652173913043	0.0543478260869565	0.0543478260869565
ARIC00004	7927	A	G	MQ;QD;alleleBias	97	10	0.896907216494845	0.103092783505155	0.103092783505155
ARIC00004	8182	T	C	MQ;alleleBias	116	29	0.75	0.25	0.25
ARIC00004	8205	G	A	MQ;alleleBias	139	37	0.733812949640288	0.266187050359712	0.266187050359712
ARIC00004	8385	T	C	PASS	127	51	0.598425196850394	0.401574803149606	0.401574803149606
ARIC00004	8412	G	A	PASS	131	52	0.603053435114504	0.396946564885496	0.396946564885496
ARIC00004	8459	T	C	PASS	109	45	0.587155963302752	0.412844036697248	0.412844036697248
ARIC00004	8526	A	G	PASS	104	45	0.567307692307692	0.432692307692308	0.432692307692308
ARIC00004	8609	T	C	MQ	105	38	0.638095238095238	0.361904761904762	0.361904761904762
ARIC00004	8822	T	G	MQ;alleleBias	86	10	0.883720930232558	0.116279069767442	0.116279069767442
ARIC00004	8847	T	C	MQ;alleleBias	89	12	0.865168539325843	0.134831460674157	0.134831460674157
ARIC00004	8930	A	G	MQ	95	26	0.726315789473684	0.273684210526316	0.273684210526316
ARIC00004	9008	T	C	MQ	103	40	0.611650485436893	0.388349514563107	0.388349514563107
ARIC00004	9039	C	A	MQ	124	48	0.612903225806452	0.387096774193548	0.387096774193548
ARIC00004	9060	G	A	MQ	128	55	0.5703125	0.4296875	0.4296875
ARIC00004	9159	T	C	PASS	147	65	0.557823129251701	0.442176870748299	0.442176870748299
ARIC00004	9237	A	T	MQ	107	50	0.532710280373832	0.467289719626168	0.467289719626168
ARIC00004	9254	G	A	MQ	104	39	0.625	0.375	0.375
ARIC00004	9271	G	A	MQ	100	35	0.65	0.35	0.35
ARIC00004	9350	C	A	MQ;alleleBias	86	18	0.790697674418605	0.209302325581395	0.209302325581395
ARIC00004	9402	C	T	MQ;alleleBias	80	11	0.8625	0.1375	0.1375
ARIC00004	9414	C	T	MQ;alleleBias	79	9	0.886075949367089	0.113924050632911	0.113924050632911
ARIC00004	10406	A	G	MQ;QD;alleleBias;strandBias	88	8	0.909090909090909	0.0909090909090909	0.0909090909090909
ARIC00004	11154	A	C	MQ	80	41	0.4875	0.5125	0.4875
ARIC00004	11169	T	C	MQ	77	39	0.493506493506494	0.506493506493506	0.493506493506494
ARIC00004	11198	T	A	MQ	71	33	0.535211267605634	0.464788732394366	0.464788732394366
ARIC00004	11231	C	T	MQ;strandBias;alleleBias	53	12	0.773584905660377	0.226415094339623	0.226415094339623
ARIC00004	12836	G	T	MQ;alleleBias	63	7	0.888888888888889	0.111111111111111	0.111111111111111
ARIC00004	12899	C	T	MQ;alleleBias	78	16	0.794871794871795	0.205128205128205	0.205128205128205
ARIC00004	13015	A	G	MQ;alleleBias	98	25	0.744897959183674	0.255102040816327	0.255102040816327
ARIC00004	13050	G	A	MQ	103	28	0.728155339805825	0.271844660194175	0.271844660194175
ARIC00004	13082	G	A	MQ	111	30	0.72972972972973	0.27027027027027	0.27027027027027
ARIC00004	13132	G	A	PASS	109	38	0.651376146788991	0.348623853211009	0.348623853211009
ARIC00004	13227	T	G	PASS	138	68	0.507246376811594	0.492753623188406	0.492753623188406
ARIC00004	13384	T	C	PASS	142	61	0.570422535211268	0.429577464788732	0.429577464788732
ARIC00004	13522	A	T	MQ	126	57	0.547619047619048	0.452380952380952	0.452380952380952
ARIC00004	13535	C	T	MQ	117	51	0.564102564102564	0.435897435897436	0.435897435897436
ARIC00004	13550	G	A	MQ	118	51	0.567796610169492	0.432203389830508	0.432203389830508
ARIC00004	13606	T	C	PASS	110	42	0.618181818181818	0.381818181818182	0.381818181818182
ARIC00004	13754	G	A	MQ	93	41	0.559139784946237	0.440860215053763	0.440860215053763
ARIC00004	13765	G	T	MQ	95	42	0.557894736842105	0.442105263157895	0.442105263157895
ARIC00004	13828	G	A	PASS	108	49	0.546296296296296	0.453703703703704	0.453703703703704
ARIC00004	13915	C	A	MQ	101	44	0.564356435643564	0.435643564356436	0.435643564356436
ARIC00004	13926	C	T	MQ	98	38	0.612244897959184	0.387755102040816	0.387755102040816
ARIC00004	13970	G	T	MQ	88	30	0.659090909090909	0.340909090909091	0.340909090909091
ARIC00004	13983	G	A	MQ	89	30	0.662921348314607	0.337078651685393	0.337078651685393
ARIC00004	14042	A	G	MQ;alleleBias	89	21	0.764044943820225	0.235955056179775	0.235955056179775
ARIC00004	14210	T	C	MQ	109	39	0.642201834862385	0.357798165137615	0.357798165137615
ARIC00004	14278	T	A	MQ	126	42	0.666666666666667	0.333333333333333	0.333333333333333
ARIC00004	14328	G	A	MQ	93	28	0.698924731182796	0.301075268817204	0.301075268817204
ARIC00004	14391	T	C	MQ	94	37	0.606382978723404	0.393617021276596	0.393617021276596
ARIC00004	14404	C	T	MQ	97	41	0.577319587628866	0.422680412371134	0.422680412371134
ARIC00004	14466	A	T	SC;MQ	121	52	0.570247933884298	0.429752066115702	0.429752066115702
ARIC00004	14491	C	T	MQ	141	66	0.531914893617021	0.468085106382979	0.468085106382979
ARIC00004	14598	G	T	MQ	111	41	0.630630630630631	0.369369369369369	0.369369369369369
ARIC00004	14610	C	T	MQ	120	49	0.591666666666667	0.408333333333333	0.408333333333333
ARIC00004	14735	G	A	PASS	135	54	0.6	0.4	0.4
ARIC00004	14811	C	T	PASS	109	43	0.605504587155963	0.394495412844037	0.394495412844037
ARIC00004	14934	G	A	PASS	100	29	0.71	0.29	0.29
ARIC00004	14970	G	A	MQ;alleleBias	80	14	0.825	0.175	0.175
ARIC00004	15150	G	A	alleleBias	69	14	0.797101449275362	0.202898550724638	0.202898550724638
ARIC00004	15161	A	T	alleleBias	80	19	0.7625	0.2375	0.2375
ARIC00004	15216	C	T	PASS	111	44	0.603603603603604	0.396396396396396	0.396396396396396
ARIC00004	15335	G	A	PASS	114	64	0.43859649122807	0.56140350877193	0.43859649122807
ARIC00004	15370	A	G	PASS	109	69	0.36697247706422	0.63302752293578	0.36697247706422
ARIC00004	15548	A	C	MQ;alleleBias	88	20	0.772727272727273	0.227272727272727	0.227272727272727
ARIC00004	15562	A	G	MQ	86	24	0.720930232558139	0.27906976744186	0.27906976744186
ARIC00004	15579	T	G	MQ	93	29	0.688172043010753	0.311827956989247	0.311827956989247
ARIC00004	15644	G	A	PASS	108	43	0.601851851851852	0.398148148148148	0.398148148148148
ARIC00004	15658	T	C	MQ	111	46	0.585585585585586	0.414414414414414	0.414414414414414
ARIC00004	15763	G	A	PASS	102	45	0.558823529411765	0.441176470588235	0.441176470588235
ARIC00004	15971	T	C	MQ	113	40	0.646017699115044	0.353982300884956	0.353982300884956
ARIC00004	16015	A	G	MQ;alleleBias	94	20	0.787234042553192	0.212765957446809	0.212765957446809
ARIC00004	16127	G	T	MQ;alleleBias	107	27	0.747663551401869	0.252336448598131	0.252336448598131
ARIC00004	16169	A	G	MQ;alleleBias	93	14	0.849462365591398	0.150537634408602	0.150537634408602
ARIC00004	16248	A	G	MQ;alleleBias	92	21	0.771739130434783	0.228260869565217	0.228260869565217
ARIC00004	16288	T	G	MQ	121	44	0.636363636363636	0.363636363636364	0.363636363636364
ARIC00004	16406	C	A	MQ	120	52	0.566666666666667	0.433333333333333	0.433333333333333
ARIC00004	16529	C	T	MQ	131	66	0.49618320610687	0.50381679389313	0.49618320610687
ARIC00004	16547	G	A	MQ	132	59	0.553030303030303	0.446969696969697	0.446969696969697
ARIC00004	16574	G	T	MQ	127	58	0.543307086614173	0.456692913385827	0.456692913385827
ARIC00004	16672	G	T	MQ	101	57	0.435643564356436	0.564356435643564	0.435643564356436
ARIC00004	16750	T	C	MQ;alleleBias	105	24	0.771428571428571	0.228571428571429	0.228571428571429
ARIC00004	16973	A	C	MQ	116	37	0.681034482758621	0.318965517241379	0.318965517241379
ARIC00004	17047	T	A	MQ	112	45	0.598214285714286	0.401785714285714	0.401785714285714
ARIC00004	17120	A	G	MQ	133	56	0.578947368421053	0.421052631578947	0.421052631578947
ARIC00004	17144	C	A	MQ	132	62	0.53030303030303	0.46969696969697	0.46969696969697
ARIC00004	17177	C	T	MQ	136	61	0.551470588235294	0.448529411764706	0.448529411764706
ARIC00004	17194	T	G	PASS	130	61	0.530769230769231	0.469230769230769	0.469230769230769
ARIC00004	17258	T	C	PASS	159	76	0.522012578616352	0.477987421383648	0.477987421383648
ARIC00004	17293	G	C	PASS	145	73	0.496551724137931	0.503448275862069	0.496551724137931
ARIC00004	17309	T	C	PASS	141	64	0.546099290780142	0.453900709219858	0.453900709219858
ARIC00004	17368	T	G	PASS	133	60	0.548872180451128	0.451127819548872	0.451127819548872
ARIC00004	17384	T	G	PASS	132	63	0.522727272727273	0.477272727272727	0.477272727272727
ARIC00004	17428	T	A	PASS	116	63	0.456896551724138	0.543103448275862	0.456896551724138
ARIC00004	17524	G	A	PASS	133	55	0.586466165413534	0.413533834586466	0.413533834586466
ARIC00004	17661	C	T	PASS	90	33	0.633333333333333	0.366666666666667	0.366666666666667
ARIC00004	17691	T	G	MQ	81	29	0.641975308641975	0.358024691358025	0.358024691358025
ARIC00004	17740	G	A	MQ	89	23	0.741573033707865	0.258426966292135	0.258426966292135
ARIC00004	17770	A	G	MQ;alleleBias	93	18	0.806451612903226	0.193548387096774	0.193548387096774
ARIC00004	17788	G	A	MQ;alleleBias	93	17	0.817204301075269	0.182795698924731	0.182795698924731
ARIC00004	17886	C	T	MQ;alleleBias	60	12	0.8	0.2	0.2
ARIC00004	17947	T	G	MQ;alleleBias	79	19	0.759493670886076	0.240506329113924	0.240506329113924
ARIC00004	18169	G	A	MQ	101	39	0.613861386138614	0.386138613861386	0.386138613861386
ARIC00004	18283	A	G	MQ	99	36	0.636363636363636	0.363636363636364	0.363636363636364
ARIC00004	18313	T	C	MQ;alleleBias	79	15	0.810126582278481	0.189873417721519	0.189873417721519
ARIC00004	18424	T	C	MQ;alleleBias	76	15	0.802631578947368	0.197368421052632	0.197368421052632
ARIC00004	18449	C	T	MQ;alleleBias	78	17	0.782051282051282	0.217948717948718	0.217948717948718
ARIC00004	18503	T	C	MQ;alleleBias	66	9	0.863636363636364	0.136363636363636	0.136363636363636
ARIC00004	18548	C	A	MQ;alleleBias	62	7	0.887096774193548	0.112903225806452	0.112903225806452
ARIC00004	18953	A	G	MQ;strandBias;alleleBias	63	13	0.793650793650794	0.206349206349206	0.206349206349206
ARIC00004	18970	T	C	MQ;strandBias;alleleBias	74	15	0.797297297297297	0.202702702702703	0.202702702702703
ARIC00004	19016	A	T	MQ;strandBias	64	17	0.734375	0.265625	0.265625
ARIC00004	22751	C	T	MQ	150	107	0.286666666666667	0.713333333333333	0.286666666666667
ARIC00004	22810	A	G	MQ;alleleBias	108	19	0.824074074074074	0.175925925925926	0.175925925925926
ARIC00004	23216	G	T	MQ	208	62	0.701923076923077	0.298076923076923	0.298076923076923
ARIC00004	23444	G	A	MQ;QD;alleleBias	222	24	0.891891891891892	0.108108108108108	0.108108108108108
ARIC00004	23649	T	A	MQ;alleleBias	174	26	0.850574712643678	0.149425287356322	0.149425287356322
ARIC00004	23934	G	A	MQ;alleleBias	172	24	0.86046511627907	0.13953488372093	0.13953488372093
ARIC00004	23945	G	T	MQ;strandBias;alleleBias	170	22	0.870588235294118	0.129411764705882	0.129411764705882
ARIC00004	24453	G	T	MQ;alleleBias	170	21	0.876470588235294	0.123529411764706	0.123529411764706
ARIC00004	26232	C	T	Q20;MQ;QD;alleleBias	137	12	0.912408759124088	0.0875912408759124	0.0875912408759124
ARIC00004	26268	A	G	MQ;strandBias;alleleBias	160	17	0.89375	0.10625	0.10625
ARIC00004	26501	A	T	MQ	68	20	0.705882352941177	0.294117647058824	0.294117647058824
ARIC00004	28294	C	A	alleleBias	147	29	0.802721088435374	0.197278911564626	0.197278911564626
ARIC00004	28397	A	G	MQ	292	91	0.688356164383562	0.311643835616438	0.311643835616438
ARIC00004	28409	G	T	MQ	275	80	0.709090909090909	0.290909090909091	0.290909090909091
ARIC00004	28430	C	T	MQ;alleleBias	259	72	0.722007722007722	0.277992277992278	0.277992277992278
ARIC00004	28459	T	C	MQ;alleleBias	234	60	0.743589743589744	0.256410256410256	0.256410256410256
ARIC00004	28510	G	A	MQ;alleleBias	201	31	0.845771144278607	0.154228855721393	0.154228855721393
ARIC00004	35179	T	C	PASS	139	58	0.58273381294964	0.41726618705036	0.41726618705036
ARIC00004	35191	G	C	PASS	149	60	0.597315436241611	0.402684563758389	0.402684563758389
ARIC00004	35224	T	A	PASS	200	78	0.61	0.39	0.39
ARIC00004	35387	C	T	PASS	272	130	0.522058823529412	0.477941176470588	0.477941176470588
ARIC00004	35425	T	C	PASS	250	115	0.54	0.46	0.46
ARIC00004	35524	A	G	PASS	284	141	0.503521126760563	0.496478873239437	0.496478873239437
ARIC00004	35668	A	C	MQ	273	112	0.58974358974359	0.41025641025641	0.41025641025641
ARIC00004	35737	T	C	SC;MQ	228	81	0.644736842105263	0.355263157894737	0.355263157894737
ARIC00004	35767	C	T	MQ	231	85	0.632034632034632	0.367965367965368	0.367965367965368
ARIC00004	35823	T	C	MQ;alleleBias	179	43	0.759776536312849	0.240223463687151	0.240223463687151
ARIC00004	35997	G	A	MQ	229	84	0.633187772925764	0.366812227074236	0.366812227074236
ARIC00004	36116	C	T	MQ;alleleBias	212	59	0.721698113207547	0.278301886792453	0.278301886792453
ARIC00004	36177	A	T	MQ;alleleBias	208	49	0.764423076923077	0.235576923076923	0.235576923076923
ARIC00004	36216	C	T	MQ	268	104	0.611940298507463	0.388059701492537	0.388059701492537
ARIC00004	36445	T	G	PASS	308	171	0.444805194805195	0.555194805194805	0.444805194805195
ARIC00004	36550	A	G	PASS	288	126	0.5625	0.4375	0.4375
ARIC00004	36595	A	C	PASS	311	135	0.565916398713826	0.434083601286174	0.434083601286174
ARIC00004	36794	A	G	PASS	268	148	0.447761194029851	0.552238805970149	0.447761194029851
ARIC00004	37096	T	C	MQ;QD;alleleBias	128	13	0.8984375	0.1015625	0.1015625
ARIC00004	38313	T	A	MQ	139	47	0.661870503597122	0.338129496402878	0.338129496402878
ARIC00004	38352	G	A	MQ	162	48	0.703703703703704	0.296296296296296	0.296296296296296
ARIC00004	87706	T	C	MQ;QD;alleleBias;strandBias	117	11	0.905982905982906	0.094017094017094	0.094017094017094
ARIC00004	87908	G	A	MQ;strandBias;alleleBias	126	20	0.841269841269841	0.158730158730159	0.158730158730159
ARIC00004	87922	C	G	MQ;strandBias;alleleBias	120	16	0.866666666666667	0.133333333333333	0.133333333333333
ARIC00004	87971	T	G	MQ;strandBias;alleleBias	129	21	0.837209302325581	0.162790697674419	0.162790697674419
ARIC00004	103487	C	T	MQ;alleleBias	115	20	0.826086956521739	0.173913043478261	0.173913043478261
ARIC00004	103499	T	G	MQ;alleleBias	126	22	0.825396825396825	0.174603174603175	0.174603174603175
ARIC00004	103560	T	G	MQ	158	47	0.70253164556962	0.29746835443038	0.29746835443038
ARIC00004	103700	G	A	MQ;alleleBias	128	18	0.859375	0.140625	0.140625
ARIC00004	103733	C	T	MQ;alleleBias	115	15	0.869565217391304	0.130434782608696	0.130434782608696
ARIC00004	103752	G	A	MQ;QD;alleleBias	116	13	0.887931034482759	0.112068965517241	0.112068965517241
ARIC00004	140996	G	T	MQ;alleleBias	96	17	0.822916666666667	0.177083333333333	0.177083333333333
ARIC00004	141193	A	G	MQ	205	66	0.678048780487805	0.321951219512195	0.321951219512195
ARIC00004	141300	T	C	MQ	207	68	0.671497584541063	0.328502415458937	0.328502415458937
ARIC00004	141346	G	A	MQ;alleleBias	168	20	0.880952380952381	0.119047619047619	0.119047619047619
ARIC00004	141371	T	C	MQ;alleleBias	159	14	0.911949685534591	0.0880503144654088	0.0880503144654088
ARIC00004	141403	T	A	MQ;alleleBias	163	30	0.815950920245399	0.184049079754601	0.184049079754601
ARIC00004	141429	C	G	MQ;alleleBias	144	39	0.729166666666667	0.270833333333333	0.270833333333333
ARIC00004	180508	T	C	MQ;alleleBias	173	19	0.890173410404624	0.109826589595376	0.109826589595376
ARIC00004	180541	A	T	MQ;strandBias;alleleBias	178	30	0.831460674157303	0.168539325842697	0.168539325842697
ARIC00004	180934	G	T	MQ;alleleBias	136	25	0.816176470588235	0.183823529411765	0.183823529411765
ARIC00004	180971	G	A	MQ;QD;alleleBias	131	12	0.908396946564885	0.0916030534351145	0.0916030534351145
ARIC00004	313215	C	T	MQ;alleleBias	94	22	0.765957446808511	0.234042553191489	0.234042553191489
ARIC00004	353351	G	A	MQ	174	52	0.701149425287356	0.298850574712644	0.298850574712644
ARIC00004	400091	A	G	MQ;QD;alleleBias	157	16	0.898089171974522	0.101910828025478	0.101910828025478
ARIC00004	400128	C	T	MQ;alleleBias	187	33	0.823529411764706	0.176470588235294	0.176470588235294
ARIC00004	400395	C	T	MQ	194	80	0.587628865979381	0.412371134020619	0.412371134020619
ARIC00004	400522	A	T	SC;MQ	90	41	0.544444444444444	0.455555555555556	0.455555555555556
ARIC00004	404254	A	G	PASS	241	111	0.539419087136929	0.460580912863071	0.460580912863071
ARIC00004	404373	A	G	MQ	233	78	0.665236051502146	0.334763948497854	0.334763948497854
ARIC00004	404390	G	A	MQ;alleleBias	217	57	0.737327188940092	0.262672811059908	0.262672811059908
ARIC00004	404422	T	C	MQ;alleleBias	184	19	0.896739130434783	0.103260869565217	0.103260869565217
ARIC00004	404639	C	G	MQ;alleleBias	147	10	0.931972789115646	0.0680272108843537	0.0680272108843537
ARIC00004	404653	G	C	MQ;alleleBias	139	8	0.942446043165468	0.0575539568345324	0.0575539568345324
ARIC00004	454971	C	A	MQ;alleleBias	108	12	0.888888888888889	0.111111111111111	0.111111111111111
ARIC00004	455218	A	G	PASS	157	77	0.509554140127389	0.490445859872611	0.490445859872611
ARIC00004	455678	T	G	MQ	100	45	0.55	0.45	0.45
ARIC00004	455698	T	C	MQ	107	48	0.551401869158878	0.448598130841121	0.448598130841121
ARIC00004	455746	A	C	MQ	89	38	0.573033707865168	0.426966292134831	0.426966292134831
ARIC00004	455936	A	G	PASS	264	102	0.613636363636364	0.386363636363636	0.386363636363636
ARIC00004	456091	G	A	MQ	197	58	0.705583756345178	0.294416243654822	0.294416243654822
ARIC00004	456220	G	A	MQ;alleleBias	180	34	0.811111111111111	0.188888888888889	0.188888888888889
ARIC00004	456226	G	A	SC;MQ;alleleBias	172	26	0.848837209302326	0.151162790697674	0.151162790697674
ARIC00004	457434	T	C	SC;MQ;alleleBias	154	20	0.87012987012987	0.12987012987013	0.12987012987013
ARIC00004	457459	A	G	MQ;alleleBias	154	23	0.850649350649351	0.149350649350649	0.149350649350649
ARIC00004	457524	C	T	MQ;alleleBias	123	27	0.780487804878049	0.219512195121951	0.219512195121951
ARIC00004	457644	A	T	MQ	223	81	0.63677130044843	0.36322869955157	0.36322869955157
ARIC00004	457815	G	A	MQ;alleleBias	110	17	0.845454545454545	0.154545454545455	0.154545454545455
ARIC00004	474190	T	G	MQ;alleleBias	88	16	0.818181818181818	0.181818181818182	0.181818181818182
ARIC00004	474376	A	G	PASS	107	41	0.616822429906542	0.383177570093458	0.383177570093458
ARIC00004	474619	T	G	alleleBias	203	26	0.87192118226601	0.12807881773399	0.12807881773399
ARIC00004	474705	G	A	MQ;alleleBias	206	26	0.87378640776699	0.12621359223301	0.12621359223301
ARIC00004	474721	A	G	MQ;alleleBias	204	28	0.862745098039216	0.137254901960784	0.137254901960784
ARIC00004	474736	A	G	MQ;alleleBias	203	29	0.857142857142857	0.142857142857143	0.142857142857143
ARIC00004	474762	T	C	MQ;QD;alleleBias	211	23	0.890995260663507	0.109004739336493	0.109004739336493
ARIC00004	483154	G	A	MQ;QD;alleleBias	216	21	0.902777777777778	0.0972222222222222	0.0972222222222222
ARIC00004	483192	C	T	MQ;alleleBias	211	48	0.772511848341232	0.227488151658768	0.227488151658768
ARIC00004	483333	C	T	MQ	238	112	0.529411764705882	0.470588235294118	0.470588235294118
ARIC00004	483395	G	A	MQ	242	118	0.512396694214876	0.487603305785124	0.487603305785124
ARIC00004	483610	A	G	MQ;strandBias;alleleBias	136	14	0.897058823529412	0.102941176470588	0.102941176470588
ARIC00004	540077	G	T	MQ	208	64	0.692307692307692	0.307692307692308	0.307692307692308
ARIC00004	540111	G	A	MQ	178	57	0.679775280898876	0.320224719101124	0.320224719101124
ARIC00004	540429	T	C	MQ;alleleBias	170	35	0.794117647058823	0.205882352941176	0.205882352941176
ARIC00004	540456	T	C	MQ;alleleBias	188	49	0.73936170212766	0.26063829787234	0.26063829787234
ARIC00004	540548	A	G	MQ;alleleBias	160	39	0.75625	0.24375	0.24375
ARIC00004	540579	A	G	MQ;alleleBias	174	39	0.775862068965517	0.224137931034483	0.224137931034483
ARIC00004	540598	T	C	MQ;alleleBias	168	32	0.80952380952381	0.19047619047619	0.19047619047619
ARIC00004	540867	G	T	MQ;alleleBias	163	24	0.852760736196319	0.147239263803681	0.147239263803681
ARIC00004	540937	C	T	MQ;strandBias;alleleBias	136	20	0.852941176470588	0.147058823529412	0.147058823529412
ARIC00004	541072	T	A	MQ	168	54	0.678571428571429	0.321428571428571	0.321428571428571
ARIC00004	541097	C	T	MQ	148	48	0.675675675675676	0.324324324324324	0.324324324324324
ARIC00004	541110	C	T	MQ	153	52	0.660130718954248	0.339869281045752	0.339869281045752
ARIC00004	541125	A	T	MQ	132	50	0.621212121212121	0.378787878787879	0.378787878787879
ARIC00004	541216	G	T	MQ;strandBias;alleleBias	119	17	0.857142857142857	0.142857142857143	0.142857142857143
ARIC00004	541283	T	C	MQ;alleleBias	115	16	0.860869565217391	0.139130434782609	0.139130434782609
ARIC00004	547092	G	C	MQ;alleleBias	129	11	0.914728682170543	0.0852713178294574	0.0852713178294574
ARIC00004	547115	G	T	MQ;alleleBias	134	15	0.888059701492537	0.111940298507463	0.111940298507463
ARIC00004	547376	C	T	PASS	225	108	0.52	0.48	0.48
ARIC00004	547419	T	C	MQ	204	97	0.524509803921569	0.475490196078431	0.475490196078431
ARIC00004	547432	A	G	MQ	191	85	0.554973821989529	0.445026178010471	0.445026178010471
ARIC00004	547463	T	A	MQ	204	90	0.558823529411765	0.441176470588235	0.441176470588235
ARIC00004	547603	A	G	MQ;alleleBias	91	9	0.901098901098901	0.0989010989010989	0.0989010989010989
ARIC00004	548018	G	A	MQ	261	114	0.563218390804598	0.436781609195402	0.436781609195402
ARIC00004	548051	T	C	MQ	250	100	0.6	0.4	0.4
ARIC00004	695530	T	C	MQ;strandBias;alleleBias	162	21	0.87037037037037	0.12962962962963	0.12962962962963
ARIC00004	695625	C	A	MQ;alleleBias	174	41	0.764367816091954	0.235632183908046	0.235632183908046
ARIC00004	695654	T	G	MQ;alleleBias	183	50	0.726775956284153	0.273224043715847	0.273224043715847
ARIC00004	695793	A	G	MQ;alleleBias	138	18	0.869565217391304	0.130434782608696	0.130434782608696
ARIC00004	719490	T	A	MQ;alleleBias	101	23	0.772277227722772	0.227722772277228	0.227722772277228
ARIC00004	719575	G	C	MQ;alleleBias	143	35	0.755244755244755	0.244755244755245	0.244755244755245
ARIC00004	808553	G	A	MQ;alleleBias	148	27	0.817567567567568	0.182432432432432	0.182432432432432
ARIC00004	808640	G	A	MQ	154	53	0.655844155844156	0.344155844155844	0.344155844155844
ARIC00004	808745	C	A	MQ	232	104	0.551724137931034	0.448275862068966	0.448275862068966
ARIC00004	808781	A	G	MQ	242	108	0.553719008264463	0.446280991735537	0.446280991735537
ARIC00004	808808	A	G	MQ	229	97	0.576419213973799	0.423580786026201	0.423580786026201
ARIC00004	808832	T	C	MQ	230	93	0.595652173913043	0.404347826086957	0.404347826086957
ARIC00004	808854	C	T	MQ	227	88	0.612334801762115	0.387665198237885	0.387665198237885
ARIC00004	808904	C	T	MQ	209	84	0.598086124401914	0.401913875598086	0.401913875598086
ARIC00004	808946	A	G	MQ	213	90	0.577464788732394	0.422535211267606	0.422535211267606
ARIC00004	808972	A	G	MQ	220	77	0.65	0.35	0.35
ARIC00004	809076	G	A	MQ;alleleBias	194	35	0.819587628865979	0.180412371134021	0.180412371134021
ARIC00004	809236	C	T	MQ;alleleBias	187	18	0.903743315508021	0.0962566844919786	0.0962566844919786
ARIC00004	809572	G	A	MQ;strandBias;alleleBias	168	12	0.928571428571429	0.0714285714285714	0.0714285714285714
ARIC00004	838621	A	T	MQ;alleleBias	168	23	0.863095238095238	0.136904761904762	0.136904761904762
ARIC00004	838861	A	G	MQ	274	124	0.547445255474453	0.452554744525547	0.452554744525547
ARIC00004	839045	C	A	MQ;alleleBias	139	27	0.805755395683453	0.194244604316547	0.194244604316547
ARIC00004	839060	C	T	MQ;strandBias;alleleBias	137	18	0.868613138686131	0.131386861313869	0.131386861313869
ARIC00004	869149	A	G	MQ;alleleBias	192	50	0.739583333333333	0.260416666666667	0.260416666666667
ARIC00004	869167	G	A	MQ;alleleBias	200	44	0.78	0.22	0.22
ARIC00004	919868	C	G	badReads;MQ	15	7	0.533333333333333	0.466666666666667	0.466666666666667
ARIC00004	920067	C	T	MQ	116	55	0.525862068965517	0.474137931034483	0.474137931034483
ARIC00004	920109	C	T	MQ	132	43	0.674242424242424	0.325757575757576	0.325757575757576
ARIC00004	920155	C	A	MQ;alleleBias	175	41	0.765714285714286	0.234285714285714	0.234285714285714
ARIC00004	1071879	G	A	MQ	233	115	0.506437768240343	0.493562231759657	0.493562231759657
ARIC00004	1071989	C	T	MQ;alleleBias	110	29	0.736363636363636	0.263636363636364	0.263636363636364
ARIC00004	1072032	A	C	MQ;alleleBias	144	31	0.784722222222222	0.215277777777778	0.215277777777778
ARIC00004	1072085	C	T	MQ;alleleBias	145	26	0.820689655172414	0.179310344827586	0.179310344827586
ARIC00004	1073465	A	G	MQ;alleleBias	131	21	0.83969465648855	0.16030534351145	0.16030534351145
ARIC00004	1073549	T	A	MQ;alleleBias	116	14	0.879310344827586	0.120689655172414	0.120689655172414
ARIC00004	1073633	A	G	MQ;alleleBias	113	24	0.787610619469027	0.212389380530973	0.212389380530973
ARIC00004	1073714	A	G	MQ;alleleBias	121	14	0.884297520661157	0.115702479338843	0.115702479338843
ARIC00004	1075901	C	T	MQ;strandBias;alleleBias	174	40	0.770114942528736	0.229885057471264	0.229885057471264
ARIC00004	1075997	A	T	MQ;alleleBias	181	34	0.812154696132597	0.187845303867403	0.187845303867403
ARIC00004	1102468	G	A	badReads;MQ	10	10	0	1	0
ARIC00004	1102479	A	G	badReads;MQ	6	6	0	1	0
ARIC00004	1132707	T	C	MQ	226	82	0.63716814159292	0.36283185840708	0.36283185840708
ARIC00004	1132903	A	G	MQ;alleleBias	206	37	0.820388349514563	0.179611650485437	0.179611650485437
ARIC00004	1132951	T	C	MQ;alleleBias	209	51	0.755980861244019	0.244019138755981	0.244019138755981
ARIC00004	1132999	T	C	PASS	182	53	0.708791208791209	0.291208791208791	0.291208791208791
ARIC00004	1133065	T	C	alleleBias	130	24	0.815384615384615	0.184615384615385	0.184615384615385
ARIC00004	1133151	G	A	PASS	223	96	0.569506726457399	0.430493273542601	0.430493273542601
ARIC00004	1133752	C	T	MQ	217	65	0.700460829493088	0.299539170506912	0.299539170506912
ARIC00004	1133848	C	T	MQ;alleleBias	177	25	0.858757062146893	0.141242937853107	0.141242937853107
ARIC00004	1133886	G	A	MQ;alleleBias	161	27	0.832298136645963	0.167701863354037	0.167701863354037
ARIC00004	1180541	A	G	MQ;alleleBias	173	48	0.722543352601156	0.277456647398844	0.277456647398844
ARIC00004	1180605	G	C	PASS	188	54	0.712765957446808	0.287234042553192	0.287234042553192
ARIC00004	1180626	A	G	PASS	202	61	0.698019801980198	0.301980198019802	0.301980198019802
ARIC00004	1180667	T	C	PASS	189	62	0.671957671957672	0.328042328042328	0.328042328042328
ARIC00004	1180866	T	C	PASS	242	90	0.628099173553719	0.371900826446281	0.371900826446281
ARIC00004	1180878	G	A	PASS	244	85	0.651639344262295	0.348360655737705	0.348360655737705
ARIC00004	1180946	T	G	PASS	232	97	0.581896551724138	0.418103448275862	0.418103448275862
ARIC00004	1181061	T	C	PASS	221	68	0.692307692307692	0.307692307692308	0.307692307692308
ARIC00004	1181138	C	T	MQ;alleleBias	184	48	0.739130434782609	0.260869565217391	0.260869565217391
ARIC00004	1181276	A	C	PASS	200	63	0.685	0.315	0.315
ARIC00004	1181370	C	T	MQ;alleleBias	192	44	0.770833333333333	0.229166666666667	0.229166666666667
ARIC00004	1181382	T	G	MQ	202	58	0.712871287128713	0.287128712871287	0.287128712871287
ARIC00004	1181495	C	A	PASS	219	70	0.680365296803653	0.319634703196347	0.319634703196347
ARIC00004	1181539	C	T	PASS	232	89	0.616379310344828	0.383620689655172	0.383620689655172
ARIC00004	1181588	C	T	PASS	244	101	0.586065573770492	0.413934426229508	0.413934426229508
ARIC00004	1181654	T	C	PASS	268	104	0.611940298507463	0.388059701492537	0.388059701492537
ARIC00004	1181814	G	A	PASS	197	77	0.609137055837564	0.390862944162437	0.390862944162437
ARIC00004	1182014	A	C	PASS	197	77	0.609137055837564	0.390862944162437	0.390862944162437
ARIC00004	1182050	C	T	PASS	195	84	0.569230769230769	0.430769230769231	0.430769230769231
ARIC00004	1182114	A	G	PASS	165	68	0.587878787878788	0.412121212121212	0.412121212121212
ARIC00004	1182447	C	A	MQ	143	59	0.587412587412587	0.412587412587413	0.412587412587413
ARIC00004	1182572	G	C	MQ;alleleBias	123	32	0.739837398373984	0.260162601626016	0.260162601626016
ARIC00004	1182626	C	G	PASS	128	47	0.6328125	0.3671875	0.3671875
ARIC00004	1182647	A	T	MQ	119	42	0.647058823529412	0.352941176470588	0.352941176470588
ARIC00004	1185230	G	A	badReads;MQ	30	10	0.666666666666667	0.333333333333333	0.333333333333333
ARIC00004	1185304	G	A	MQ	74	32	0.567567567567568	0.432432432432432	0.432432432432432
ARIC00004	1185459	T	G	PASS	206	85	0.587378640776699	0.412621359223301	0.412621359223301
ARIC00004	1185526	T	C	PASS	247	110	0.554655870445344	0.445344129554656	0.445344129554656
ARIC00004	1185577	C	T	PASS	246	94	0.617886178861789	0.382113821138211	0.382113821138211
ARIC00004	1185687	T	C	PASS	260	129	0.503846153846154	0.496153846153846	0.496153846153846
ARIC00004	1185877	G	C	PASS	274	112	0.591240875912409	0.408759124087591	0.408759124087591
ARIC00004	1185980	C	G	PASS	251	107	0.573705179282869	0.426294820717131	0.426294820717131
ARIC00005	68003	G	T	MQ;alleleBias	159	33	0.792452830188679	0.207547169811321	0.207547169811321
ARIC00005	68310	C	A	PASS	257	98	0.618677042801556	0.381322957198444	0.381322957198444
ARIC00005	68393	G	A	MQ	217	66	0.695852534562212	0.304147465437788	0.304147465437788
ARIC00005	68604	T	C	MQ;QD;alleleBias	132	11	0.916666666666667	0.0833333333333333	0.0833333333333333
ARIC00005	68649	T	C	MQ;alleleBias	132	7	0.946969696969697	0.053030303030303	0.053030303030303
ARIC00005	69252	C	G	MQ	19	19	0	1	0
ARIC00005	95310	G	A	MQ;strandBias;alleleBias	152	18	0.881578947368421	0.118421052631579	0.118421052631579
ARIC00005	95520	T	C	MQ	243	82	0.662551440329218	0.337448559670782	0.337448559670782
ARIC00005	95723	A	G	MQ;QD;alleleBias	127	13	0.897637795275591	0.102362204724409	0.102362204724409
ARIC00005	95770	G	A	MQ;alleleBias	154	24	0.844155844155844	0.155844155844156	0.155844155844156
ARIC00005	100589	A	G	MQ;alleleBias	151	22	0.854304635761589	0.145695364238411	0.145695364238411
ARIC00005	100628	C	T	MQ;alleleBias	170	38	0.776470588235294	0.223529411764706	0.223529411764706
ARIC00005	100667	T	C	MQ;alleleBias	195	50	0.743589743589744	0.256410256410256	0.256410256410256
ARIC00005	101058	A	G	MQ;alleleBias	211	26	0.876777251184834	0.123222748815166	0.123222748815166
ARIC00005	101077	A	G	MQ;alleleBias	174	21	0.879310344827586	0.120689655172414	0.120689655172414
ARIC00005	101115	A	G	MQ;QD;alleleBias	171	17	0.900584795321637	0.0994152046783626	0.0994152046783626
ARIC00005	152529	C	T	MQ	197	58	0.705583756345178	0.294416243654822	0.294416243654822
ARIC00005	152569	A	G	MQ	202	65	0.678217821782178	0.321782178217822	0.321782178217822
ARIC00005	152587	A	T	MQ	200	59	0.705	0.295	0.295
ARIC00005	152601	G	A	MQ	201	61	0.696517412935323	0.303482587064677	0.303482587064677
ARIC00005	152730	T	G	PASS	253	108	0.573122529644269	0.426877470355731	0.426877470355731
ARIC00005	152948	C	T	MQ	184	70	0.619565217391304	0.380434782608696	0.380434782608696
ARIC00005	152978	G	A	MQ	167	71	0.574850299401198	0.425149700598802	0.425149700598802
ARIC00005	153008	A	G	MQ	151	67	0.556291390728477	0.443708609271523	0.443708609271523
ARIC00005	153404	G	T	PASS	128	61	0.5234375	0.4765625	0.4765625
ARIC00005	153613	G	T	MQ	161	66	0.590062111801242	0.409937888198758	0.409937888198758
ARIC00005	153709	G	T	MQ	197	80	0.593908629441624	0.406091370558376	0.406091370558376
ARIC00005	153968	G	A	MQ	189	81	0.571428571428571	0.428571428571429	0.428571428571429
ARIC00005	154001	A	T	MQ	172	80	0.534883720930233	0.465116279069767	0.465116279069767
ARIC00005	154073	T	C	PASS	155	71	0.541935483870968	0.458064516129032	0.458064516129032
ARIC00005	154417	T	C	MQ	221	86	0.610859728506787	0.389140271493213	0.389140271493213
ARIC00005	154507	T	C	MQ;alleleBias	230	52	0.773913043478261	0.226086956521739	0.226086956521739
ARIC00005	154636	T	C	PASS	296	126	0.574324324324324	0.425675675675676	0.425675675675676
ARIC00005	154952	T	A	MQ	210	66	0.685714285714286	0.314285714285714	0.314285714285714
ARIC00005	154988	G	T	MQ;alleleBias	206	46	0.776699029126214	0.223300970873786	0.223300970873786
ARIC00005	155018	T	G	MQ;alleleBias	183	27	0.852459016393443	0.147540983606557	0.147540983606557
ARIC00005	182445	T	C	MQ;QD;alleleBias	113	11	0.902654867256637	0.0973451327433628	0.0973451327433628
ARIC00005	183497	A	G	MQ;strandBias;alleleBias	103	15	0.854368932038835	0.145631067961165	0.145631067961165
ARIC00005	183647	T	C	MQ	218	80	0.63302752293578	0.36697247706422	0.36697247706422
ARIC00005	183696	A	G	MQ	261	110	0.578544061302682	0.421455938697318	0.421455938697318
ARIC00005	183773	C	T	MQ;alleleBias	189	33	0.825396825396825	0.174603174603175	0.174603174603175
ARIC00005	183903	C	T	MQ;alleleBias	169	36	0.78698224852071	0.21301775147929	0.21301775147929
ARIC00005	324905	C	T	PASS	194	81	0.582474226804124	0.417525773195876	0.417525773195876
ARIC00005	325081	T	C	MQ;alleleBias	110	11	0.9	0.1	0.1
ARIC00005	325104	G	A	MQ;alleleBias	118	19	0.838983050847458	0.161016949152542	0.161016949152542
ARIC00005	325115	T	C	MQ;alleleBias	129	23	0.821705426356589	0.178294573643411	0.178294573643411
ARIC00005	325145	A	G	MQ;alleleBias	136	22	0.838235294117647	0.161764705882353	0.161764705882353
ARIC00005	325181	G	A	MQ;alleleBias	138	24	0.826086956521739	0.173913043478261	0.173913043478261
ARIC00005	325253	G	A	MQ;strandBias;alleleBias	135	16	0.881481481481482	0.118518518518519	0.118518518518519
ARIC00005	325274	G	T	MQ;strandBias;alleleBias	130	14	0.892307692307692	0.107692307692308	0.107692307692308
ARIC00005	543145	G	A	MQ;alleleBias	196	33	0.831632653061224	0.168367346938776	0.168367346938776
ARIC00005	543193	T	C	MQ	235	87	0.629787234042553	0.370212765957447	0.370212765957447
ARIC00005	543327	T	C	PASS	344	188	0.453488372093023	0.546511627906977	0.453488372093023
ARIC00005	543348	T	C	alleleBias	381	60	0.84251968503937	0.15748031496063	0.15748031496063
ARIC00005	543391	C	T	alleleBias	354	47	0.867231638418079	0.132768361581921	0.132768361581921
ARIC00005	543468	G	C	alleleBias	388	55	0.858247422680412	0.141752577319588	0.141752577319588
ARIC00005	543526	G	T	PASS	395	229	0.420253164556962	0.579746835443038	0.420253164556962
ARIC00005	543570	T	C	MQ	367	161	0.561307901907357	0.438692098092643	0.438692098092643
ARIC00005	543610	T	C	MQ	306	145	0.526143790849673	0.473856209150327	0.473856209150327
ARIC00005	543669	C	T	MQ	274	86	0.686131386861314	0.313868613138686	0.313868613138686
ARIC00005	543694	G	A	MQ	260	76	0.707692307692308	0.292307692307692	0.292307692307692
ARIC00005	543730	A	G	MQ;alleleBias	231	46	0.800865800865801	0.199134199134199	0.199134199134199
ARIC00005	543768	G	A	MQ;alleleBias	202	26	0.871287128712871	0.128712871287129	0.128712871287129
ARIC00005	616228	G	A	MQ;alleleBias	81	11	0.864197530864197	0.135802469135802	0.135802469135802
ARIC00005	616388	T	C	MQ;alleleBias	54	7	0.87037037037037	0.12962962962963	0.12962962962963
ARIC00005	616761	A	G	MQ;alleleBias	155	13	0.916129032258065	0.0838709677419355	0.0838709677419355
ARIC00005	616773	C	T	MQ;alleleBias	162	19	0.882716049382716	0.117283950617284	0.117283950617284
ARIC00005	616857	T	C	MQ;alleleBias	202	57	0.717821782178218	0.282178217821782	0.282178217821782
ARIC00005	616964	T	C	MQ	296	118	0.601351351351351	0.398648648648649	0.398648648648649
ARIC00005	616989	C	T	PASS	291	131	0.549828178694158	0.450171821305842	0.450171821305842
ARIC00005	617034	A	G	MQ	268	99	0.630597014925373	0.369402985074627	0.369402985074627
ARIC00005	617060	T	A	MQ	234	87	0.628205128205128	0.371794871794872	0.371794871794872
ARIC00005	617078	A	G	MQ	203	66	0.67487684729064	0.32512315270936	0.32512315270936
ARIC00005	647539	G	T	MQ;alleleBias	179	41	0.770949720670391	0.229050279329609	0.229050279329609
ARIC00005	647554	A	G	MQ;alleleBias	175	43	0.754285714285714	0.245714285714286	0.245714285714286
ARIC00005	647599	T	C	MQ	182	53	0.708791208791209	0.291208791208791	0.291208791208791
ARIC00005	647857	G	A	MQ;alleleBias	176	20	0.886363636363636	0.113636363636364	0.113636363636364
ARIC00005	648678	G	A	MQ;strandBias;alleleBias	60	7	0.883333333333333	0.116666666666667	0.116666666666667
ARIC00005	770020	G	A	MQ;alleleBias	136	21	0.845588235294118	0.154411764705882	0.154411764705882
ARIC00005	770180	T	C	MQ;QD;alleleBias	190	18	0.905263157894737	0.0947368421052632	0.0947368421052632
ARIC00005	944154	C	T	MQ	198	88	0.555555555555556	0.444444444444444	0.444444444444444
ARIC00005	944176	T	C	PASS	203	95	0.532019704433498	0.467980295566502	0.467980295566502
ARIC00005	944927	C	T	PASS	220	101	0.540909090909091	0.459090909090909	0.459090909090909
ARIC00005	944975	C	T	PASS	192	89	0.536458333333333	0.463541666666667	0.463541666666667
ARIC00005	945136	C	T	MQ;alleleBias	121	32	0.735537190082645	0.264462809917355	0.264462809917355
ARIC00005	1098065	T	C	MQ	252	90	0.642857142857143	0.357142857142857	0.357142857142857
ARIC00005	1098174	C	T	MQ;alleleBias	190	48	0.747368421052632	0.252631578947368	0.252631578947368
ARIC00005	1098186	T	C	MQ;alleleBias	178	43	0.758426966292135	0.241573033707865	0.241573033707865
ARIC00005	1100692	C	T	MQ	141	41	0.709219858156028	0.290780141843972	0.290780141843972
ARIC00005	1100704	C	T	MQ;alleleBias	144	39	0.729166666666667	0.270833333333333	0.270833333333333
ARIC00005	1100717	G	A	MQ;alleleBias	134	33	0.753731343283582	0.246268656716418	0.246268656716418
ARIC00005	1100814	T	A	MQ	180	53	0.705555555555556	0.294444444444444	0.294444444444444
ARIC00005	1100828	G	A	MQ	194	65	0.664948453608247	0.335051546391753	0.335051546391753
ARIC00005	1100846	A	G	MQ	191	79	0.586387434554974	0.413612565445026	0.413612565445026
ARIC00005	1100935	C	T	MQ	212	71	0.665094339622642	0.334905660377358	0.334905660377358
ARIC00005	1101026	C	T	MQ	175	57	0.674285714285714	0.325714285714286	0.325714285714286
ARIC00005	1101126	C	T	SC;MQ;alleleBias	169	19	0.887573964497041	0.112426035502959	0.112426035502959
ARIC00006	60873	A	G	MQ;QD;alleleBias	143	13	0.909090909090909	0.0909090909090909	0.0909090909090909
ARIC00006	181070	C	T	MQ;alleleBias	197	37	0.812182741116751	0.187817258883249	0.187817258883249
ARIC00006	181103	A	T	MQ;alleleBias	192	33	0.828125	0.171875	0.171875
ARIC00006	181205	G	A	MQ	237	79	0.666666666666667	0.333333333333333	0.333333333333333
ARIC00006	181232	C	T	MQ	237	77	0.675105485232067	0.324894514767932	0.324894514767932
ARIC00006	210271	T	G	PASS	260	102	0.607692307692308	0.392307692307692	0.392307692307692
ARIC00006	210371	C	T	MQ;alleleBias	185	15	0.918918918918919	0.0810810810810811	0.0810810810810811
ARIC00006	210437	C	T	MQ	236	76	0.677966101694915	0.322033898305085	0.322033898305085
ARIC00006	210562	G	A	MQ;alleleBias	180	25	0.861111111111111	0.138888888888889	0.138888888888889
ARIC00006	210594	A	G	MQ;alleleBias	181	25	0.861878453038674	0.138121546961326	0.138121546961326
ARIC00006	210626	A	G	MQ;QD;alleleBias;strandBias	170	16	0.905882352941176	0.0941176470588235	0.0941176470588235
ARIC00006	276866	G	A	MQ	189	61	0.677248677248677	0.322751322751323	0.322751322751323
ARIC00006	276970	A	G	MQ;alleleBias	146	26	0.821917808219178	0.178082191780822	0.178082191780822
ARIC00006	276988	C	T	MQ;strandBias;alleleBias	150	25	0.833333333333333	0.166666666666667	0.166666666666667
ARIC00006	330770	G	A	MQ	137	45	0.671532846715328	0.328467153284672	0.328467153284672
ARIC00006	331000	C	T	PASS	333	165	0.504504504504504	0.495495495495495	0.495495495495495
ARIC00006	331338	G	A	PASS	178	96	0.460674157303371	0.539325842696629	0.460674157303371
ARIC00006	332914	A	G	PASS	153	79	0.483660130718954	0.516339869281046	0.483660130718954
ARIC00006	332991	T	C	PASS	170	88	0.482352941176471	0.517647058823529	0.482352941176471
ARIC00006	333328	G	A	MQ;alleleBias	162	38	0.765432098765432	0.234567901234568	0.234567901234568
ARIC00006	333465	T	A	MQ;alleleBias	128	34	0.734375	0.265625	0.265625
ARIC00006	333509	T	C	MQ	112	34	0.696428571428571	0.303571428571429	0.303571428571429
ARIC00006	333551	G	A	MQ	115	36	0.68695652173913	0.31304347826087	0.31304347826087
ARIC00006	333716	A	T	PASS	187	88	0.529411764705882	0.470588235294118	0.470588235294118
ARIC00006	333782	C	T	PASS	230	120	0.478260869565217	0.521739130434783	0.478260869565217
ARIC00006	333794	G	A	PASS	220	119	0.459090909090909	0.540909090909091	0.459090909090909
ARIC00006	333833	A	G	PASS	228	125	0.451754385964912	0.548245614035088	0.451754385964912
ARIC00006	333911	C	T	PASS	289	151	0.477508650519031	0.522491349480969	0.477508650519031
ARIC00006	333935	C	T	PASS	296	148	0.5	0.5	0.5
ARIC00006	333993	T	C	PASS	282	146	0.482269503546099	0.517730496453901	0.482269503546099
ARIC00006	334055	A	G	PASS	238	125	0.474789915966387	0.525210084033613	0.474789915966387
ARIC00006	334222	T	C	PASS	237	115	0.514767932489452	0.485232067510549	0.485232067510549
ARIC00006	334245	C	T	PASS	227	97	0.572687224669604	0.427312775330396	0.427312775330396
ARIC00006	334338	A	C	PASS	178	66	0.629213483146067	0.370786516853933	0.370786516853933
ARIC00006	334374	T	C	MQ	188	62	0.670212765957447	0.329787234042553	0.329787234042553
ARIC00006	334443	T	C	MQ	235	93	0.604255319148936	0.395744680851064	0.395744680851064
ARIC00006	334561	G	A	PASS	226	115	0.491150442477876	0.508849557522124	0.491150442477876
ARIC00006	334627	C	A	PASS	181	82	0.546961325966851	0.453038674033149	0.453038674033149
ARIC00006	335656	T	C	PASS	281	135	0.519572953736655	0.480427046263345	0.480427046263345
ARIC00006	336057	T	A	PASS	279	146	0.476702508960573	0.523297491039427	0.476702508960573
ARIC00006	336900	G	A	MQ	263	117	0.555133079847909	0.444866920152091	0.444866920152091
ARIC00006	336935	G	A	MQ	228	91	0.600877192982456	0.399122807017544	0.399122807017544
ARIC00006	336948	G	A	MQ	220	82	0.627272727272727	0.372727272727273	0.372727272727273
ARIC00006	337075	T	C	MQ;alleleBias	204	34	0.833333333333333	0.166666666666667	0.166666666666667
ARIC00006	337092	G	A	MQ;alleleBias	186	27	0.854838709677419	0.145161290322581	0.145161290322581
ARIC00006	339821	G	A	MQ;QD;alleleBias	143	13	0.909090909090909	0.0909090909090909	0.0909090909090909
ARIC00006	340120	A	G	MQ;alleleBias	192	24	0.875	0.125	0.125
ARIC00006	362073	T	A	MQ;strandBias	94	25	0.734042553191489	0.265957446808511	0.265957446808511
ARIC00006	362094	G	C	MQ;alleleBias	75	17	0.773333333333333	0.226666666666667	0.226666666666667
ARIC00006	365313	G	A	MQ;alleleBias	199	21	0.894472361809045	0.105527638190955	0.105527638190955
ARIC00006	365357	C	T	MQ;alleleBias	222	27	0.878378378378378	0.121621621621622	0.121621621621622
ARIC00006	365388	T	C	MQ;alleleBias	221	33	0.850678733031674	0.149321266968326	0.149321266968326
ARIC00006	365613	T	A	MQ;alleleBias	223	30	0.865470852017937	0.134529147982063	0.134529147982063
ARIC00006	365736	G	A	Q20;MQ;QD;alleleBias	165	14	0.915151515151515	0.0848484848484849	0.0848484848484849
ARIC00006	387910	C	T	MQ;strandBias;alleleBias	166	26	0.843373493975904	0.156626506024096	0.156626506024096
ARIC00006	387937	T	C	SC;MQ;alleleBias	192	44	0.770833333333333	0.229166666666667	0.229166666666667
ARIC00006	387979	A	G	MQ	215	69	0.67906976744186	0.32093023255814	0.32093023255814
ARIC00006	388026	C	T	MQ	186	67	0.639784946236559	0.360215053763441	0.360215053763441
ARIC00006	388106	A	G	PASS	264	121	0.541666666666667	0.458333333333333	0.458333333333333
ARIC00006	388316	G	A	MQ;alleleBias	161	30	0.813664596273292	0.186335403726708	0.186335403726708
ARIC00006	395994	C	T	MQ;alleleBias	244	53	0.782786885245902	0.217213114754098	0.217213114754098
ARIC00006	396121	A	G	MQ	292	116	0.602739726027397	0.397260273972603	0.397260273972603
ARIC00006	396213	G	T	PASS	311	125	0.598070739549839	0.401929260450161	0.401929260450161
ARIC00006	396232	G	T	PASS	303	124	0.590759075907591	0.409240924092409	0.409240924092409
ARIC00006	396345	C	G	MQ	243	100	0.588477366255144	0.411522633744856	0.411522633744856
ARIC00006	396416	G	T	MQ;alleleBias	170	34	0.8	0.2	0.2
ARIC00006	396430	T	C	MQ;alleleBias	188	43	0.771276595744681	0.228723404255319	0.228723404255319
ARIC00006	396471	C	T	MQ	238	89	0.626050420168067	0.373949579831933	0.373949579831933
ARIC00006	396496	T	G	SC;MQ	300	131	0.563333333333333	0.436666666666667	0.436666666666667
ARIC00006	396898	C	T	PASS	272	123	0.547794117647059	0.452205882352941	0.452205882352941
ARIC00006	397145	A	T	PASS	234	96	0.58974358974359	0.41025641025641	0.41025641025641
ARIC00006	397181	T	A	PASS	206	91	0.558252427184466	0.441747572815534	0.441747572815534
ARIC00006	397243	C	T	PASS	123	60	0.51219512195122	0.48780487804878	0.48780487804878
ARIC00006	398041	G	A	MQ;alleleBias	105	17	0.838095238095238	0.161904761904762	0.161904761904762
ARIC00006	398083	T	C	MQ;alleleBias	120	28	0.766666666666667	0.233333333333333	0.233333333333333
ARIC00006	400085	T	C	MQ	152	55	0.638157894736842	0.361842105263158	0.361842105263158
ARIC00006	401843	T	C	MQ	269	102	0.620817843866171	0.379182156133829	0.379182156133829
ARIC00006	401956	T	C	MQ;alleleBias	211	58	0.725118483412322	0.274881516587678	0.274881516587678
ARIC00006	401970	T	C	MQ;alleleBias	199	52	0.738693467336683	0.261306532663317	0.261306532663317
ARIC00006	401985	T	C	MQ;strandBias;alleleBias	192	40	0.791666666666667	0.208333333333333	0.208333333333333
ARIC00006	402000	A	G	MQ;alleleBias	189	32	0.830687830687831	0.169312169312169	0.169312169312169
ARIC00006	402020	G	A	MQ;alleleBias	189	27	0.857142857142857	0.142857142857143	0.142857142857143
ARIC00006	402086	G	T	MQ;QD;alleleBias	180	16	0.911111111111111	0.0888888888888889	0.0888888888888889
ARIC00006	402110	T	G	MQ;QD;alleleBias	175	16	0.908571428571429	0.0914285714285714	0.0914285714285714
ARIC00006	487634	A	G	badReads;MQ	21	9	0.571428571428571	0.428571428571429	0.428571428571429
ARIC00006	487783	G	A	MQ	155	54	0.651612903225806	0.348387096774194	0.348387096774194
ARIC00006	487831	C	G	MQ;alleleBias	181	49	0.729281767955801	0.270718232044199	0.270718232044199
ARIC00006	487854	C	T	MQ	190	57	0.7	0.3	0.3
ARIC00006	487865	G	C	MQ	205	62	0.697560975609756	0.302439024390244	0.302439024390244
ARIC00006	487878	G	A	MQ	219	69	0.684931506849315	0.315068493150685	0.315068493150685
ARIC00006	487886	A	C	MQ	224	72	0.678571428571429	0.321428571428571	0.321428571428571
ARIC00006	488112	A	G	MQ	91	33	0.637362637362637	0.362637362637363	0.362637362637363
ARIC00006	488293	C	T	MQ;alleleBias	83	20	0.759036144578313	0.240963855421687	0.240963855421687
ARIC00006	488431	G	A	MQ	151	57	0.622516556291391	0.377483443708609	0.377483443708609
ARIC00006	488590	T	C	MQ	255	90	0.647058823529412	0.352941176470588	0.352941176470588
ARIC00006	488610	C	T	MQ	239	82	0.656903765690377	0.343096234309623	0.343096234309623
ARIC00006	488628	G	A	MQ	243	85	0.650205761316872	0.349794238683128	0.349794238683128
ARIC00006	488718	G	A	MQ	235	85	0.638297872340426	0.361702127659574	0.361702127659574
ARIC00006	488819	C	T	MQ;alleleBias	194	36	0.814432989690722	0.185567010309278	0.185567010309278
ARIC00006	488836	T	G	MQ;alleleBias	182	22	0.879120879120879	0.120879120879121	0.120879120879121
ARIC00006	491824	C	T	MQ	183	55	0.699453551912568	0.300546448087432	0.300546448087432
ARIC00006	621963	T	C	MQ;QD;alleleBias	104	10	0.903846153846154	0.0961538461538462	0.0961538461538462
ARIC00006	622126	G	T	MQ;alleleBias	170	30	0.823529411764706	0.176470588235294	0.176470588235294
ARIC00006	622146	A	G	MQ;alleleBias	177	36	0.796610169491525	0.203389830508475	0.203389830508475
ARIC00006	622285	A	G	MQ	257	109	0.575875486381323	0.424124513618677	0.424124513618677
ARIC00006	622434	G	A	PASS	247	112	0.546558704453441	0.453441295546559	0.453441295546559
ARIC00006	622556	T	A	MQ	182	54	0.703296703296703	0.296703296703297	0.296703296703297
ARIC00006	622568	T	C	MQ	175	49	0.72	0.28	0.28
ARIC00006	622590	T	A	MQ;alleleBias	164	36	0.780487804878049	0.219512195121951	0.219512195121951
ARIC00006	622611	T	C	MQ;QD;alleleBias	147	15	0.897959183673469	0.102040816326531	0.102040816326531
ARIC00006	666501	T	A	MQ;alleleBias	204	53	0.740196078431373	0.259803921568627	0.259803921568627
ARIC00006	666543	T	G	MQ	214	70	0.672897196261682	0.327102803738318	0.327102803738318
ARIC00006	666594	C	T	MQ;alleleBias	170	39	0.770588235294118	0.229411764705882	0.229411764705882
ARIC00006	666613	A	T	MQ;alleleBias	161	26	0.838509316770186	0.161490683229814	0.161490683229814
ARIC00006	666684	G	A	MQ;alleleBias	194	30	0.845360824742268	0.154639175257732	0.154639175257732
ARIC00006	666699	G	C	MQ;alleleBias	193	26	0.865284974093264	0.134715025906736	0.134715025906736
ARIC00006	666775	A	T	MQ;alleleBias	116	14	0.879310344827586	0.120689655172414	0.120689655172414
ARIC00006	765351	T	C	MQ;alleleBias	190	42	0.778947368421053	0.221052631578947	0.221052631578947
ARIC00006	765402	C	T	MQ;alleleBias	200	47	0.765	0.235	0.235
ARIC00006	765494	C	T	MQ	190	60	0.684210526315789	0.315789473684211	0.315789473684211
ARIC00006	765540	T	C	MQ;alleleBias	186	46	0.752688172043011	0.247311827956989	0.247311827956989
ARIC00006	765560	C	T	MQ;alleleBias	204	54	0.735294117647059	0.264705882352941	0.264705882352941
ARIC00006	765649	A	G	MQ	188	53	0.718085106382979	0.281914893617021	0.281914893617021
ARIC00006	765690	T	C	MQ;alleleBias	177	33	0.813559322033898	0.186440677966102	0.186440677966102
ARIC00006	765706	G	A	MQ;alleleBias	167	28	0.832335329341317	0.167664670658683	0.167664670658683
ARIC00006	777919	A	C	MQ;alleleBias	187	24	0.871657754010695	0.128342245989305	0.128342245989305
ARIC00006	777931	G	A	MQ;alleleBias	206	40	0.805825242718447	0.194174757281553	0.194174757281553
ARIC00006	778078	A	G	PASS	320	119	0.628125	0.371875	0.371875
ARIC00006	778200	T	C	PASS	282	120	0.574468085106383	0.425531914893617	0.425531914893617
ARIC00006	812867	A	T	badReads;MQ	34	13	0.617647058823529	0.382352941176471	0.382352941176471
ARIC00006	812894	G	A	badReads;MQ	37	13	0.648648648648649	0.351351351351351	0.351351351351351
ARIC00006	813034	A	G	MQ	78	34	0.564102564102564	0.435897435897436	0.435897435897436
ARIC00006	817869	G	C	MQ;alleleBias	157	21	0.866242038216561	0.133757961783439	0.133757961783439
ARIC00006	817921	A	T	MQ;alleleBias	214	43	0.799065420560748	0.200934579439252	0.200934579439252
ARIC00006	817944	T	G	MQ;alleleBias	208	46	0.778846153846154	0.221153846153846	0.221153846153846
ARIC00006	817964	C	T	MQ;alleleBias	232	61	0.737068965517241	0.262931034482759	0.262931034482759
ARIC00006	818117	C	A	PASS	347	153	0.559077809798271	0.440922190201729	0.440922190201729
ARIC00006	818169	T	C	PASS	360	164	0.544444444444444	0.455555555555556	0.455555555555556
ARIC00006	818336	A	G	MQ	247	100	0.595141700404858	0.404858299595142	0.404858299595142
ARIC00006	818347	T	C	MQ	235	90	0.617021276595745	0.382978723404255	0.382978723404255
ARIC00006	818409	A	G	MQ	227	72	0.682819383259912	0.317180616740088	0.317180616740088
ARIC00006	818484	T	C	MQ	233	83	0.643776824034335	0.356223175965665	0.356223175965665
ARIC00006	818789	A	G	MQ;QD;alleleBias	169	14	0.917159763313609	0.0828402366863905	0.0828402366863905
ARIC00006	839917	C	T	MQ;alleleBias	154	21	0.863636363636364	0.136363636363636	0.136363636363636
ARIC00006	839931	C	T	MQ;alleleBias	151	21	0.860927152317881	0.139072847682119	0.139072847682119
ARIC00006	839997	A	G	MQ;alleleBias	164	33	0.798780487804878	0.201219512195122	0.201219512195122
ARIC00006	840078	C	T	MQ	186	54	0.709677419354839	0.290322580645161	0.290322580645161
ARIC00006	840104	G	A	MQ;alleleBias	189	46	0.756613756613757	0.243386243386243	0.243386243386243
ARIC00006	840292	G	A	MQ;alleleBias	155	17	0.890322580645161	0.109677419354839	0.109677419354839
ARIC00006	854444	C	T	MQ;alleleBias	131	11	0.916030534351145	0.083969465648855	0.083969465648855
ARIC00006	854456	C	T	MQ;strandBias;alleleBias	131	11	0.916030534351145	0.083969465648855	0.083969465648855
ARIC00006	854682	G	C	MQ;alleleBias	187	31	0.834224598930481	0.165775401069519	0.165775401069519
ARIC00006	854836	T	C	MQ	237	85	0.641350210970464	0.358649789029536	0.358649789029536
ARIC00006	854940	C	T	MQ;alleleBias	188	46	0.75531914893617	0.24468085106383	0.24468085106383
ARIC00006	854965	A	G	MQ;alleleBias	172	36	0.790697674418605	0.209302325581395	0.209302325581395
ARIC00006	854976	G	A	MQ;alleleBias	160	35	0.78125	0.21875	0.21875
ARIC00006	855001	C	T	MQ;alleleBias	137	16	0.883211678832117	0.116788321167883	0.116788321167883
ARIC00006	855013	C	T	MQ;alleleBias	146	18	0.876712328767123	0.123287671232877	0.123287671232877
ARIC00006	859385	A	G	MQ;alleleBias	210	34	0.838095238095238	0.161904761904762	0.161904761904762
ARIC00006	859433	A	G	MQ;alleleBias	222	60	0.72972972972973	0.27027027027027	0.27027027027027
ARIC00006	859474	T	C	MQ;alleleBias	224	63	0.71875	0.28125	0.28125
ARIC00006	859495	C	A	MQ;alleleBias	213	56	0.737089201877934	0.262910798122066	0.262910798122066
ARIC00006	859530	C	T	SC;MQ	229	89	0.611353711790393	0.388646288209607	0.388646288209607
ARIC00006	859686	G	A	PASS	232	101	0.564655172413793	0.435344827586207	0.435344827586207
ARIC00006	859949	A	G	MQ	155	64	0.587096774193548	0.412903225806452	0.412903225806452
ARIC00006	860033	G	A	MQ;alleleBias	159	44	0.723270440251572	0.276729559748428	0.276729559748428
ARIC00006	860069	T	C	MQ;alleleBias	109	17	0.844036697247706	0.155963302752294	0.155963302752294
ARIC00006	860302	A	G	MQ;alleleBias	148	36	0.756756756756757	0.243243243243243	0.243243243243243
ARIC00006	860315	G	A	MQ;alleleBias	148	37	0.75	0.25	0.25
ARIC00006	860330	T	C	MQ;alleleBias	149	34	0.771812080536913	0.228187919463087	0.228187919463087
ARIC00006	860365	A	G	MQ	173	49	0.716763005780347	0.283236994219653	0.283236994219653
ARIC00006	860398	T	C	MQ	198	62	0.686868686868687	0.313131313131313	0.313131313131313
ARIC00006	860455	T	C	MQ	199	71	0.64321608040201	0.35678391959799	0.35678391959799
ARIC00006	860494	G	C	MQ	181	62	0.657458563535912	0.342541436464088	0.342541436464088
ARIC00006	860533	C	T	MQ;alleleBias	176	46	0.738636363636364	0.261363636363636	0.261363636363636
ARIC00006	860574	C	T	MQ;alleleBias	157	32	0.796178343949045	0.203821656050955	0.203821656050955
ARIC00006	860585	G	A	MQ;alleleBias	150	22	0.853333333333333	0.146666666666667	0.146666666666667
ARIC00006	860703	T	C	MQ;alleleBias	135	25	0.814814814814815	0.185185185185185	0.185185185185185
ARIC00006	860939	T	G	MQ;alleleBias	157	31	0.802547770700637	0.197452229299363	0.197452229299363
ARIC00006	860972	T	C	MQ;alleleBias	165	39	0.763636363636364	0.236363636363636	0.236363636363636
ARIC00006	861017	C	T	MQ;alleleBias	150	27	0.82	0.18	0.18
ARIC00006	861125	T	C	MQ;alleleBias	181	29	0.839779005524862	0.160220994475138	0.160220994475138
ARIC00006	861327	A	G	MQ;alleleBias	147	9	0.938775510204082	0.0612244897959184	0.0612244897959184
ARIC00006	861339	A	G	MQ;alleleBias	148	9	0.939189189189189	0.0608108108108108	0.0608108108108108
ARIC00006	861444	A	G	MQ;alleleBias	185	22	0.881081081081081	0.118918918918919	0.118918918918919
ARIC00006	861646	T	C	MQ;alleleBias	194	32	0.835051546391753	0.164948453608247	0.164948453608247
ARIC00006	861760	C	T	MQ	209	63	0.698564593301435	0.301435406698565	0.301435406698565
ARIC00006	861805	C	T	MQ	218	69	0.68348623853211	0.31651376146789	0.31651376146789
ARIC00006	861874	T	C	MQ	278	118	0.575539568345324	0.424460431654676	0.424460431654676
ARIC00006	862212	T	C	MQ;alleleBias	182	36	0.802197802197802	0.197802197802198	0.197802197802198
ARIC00006	862223	G	A	MQ;alleleBias	172	23	0.866279069767442	0.133720930232558	0.133720930232558
ARIC00006	862418	C	T	MQ;alleleBias	125	15	0.88	0.12	0.12
ARIC00006	880262	G	A	MQ	132	43	0.674242424242424	0.325757575757576	0.325757575757576
ARIC00006	880494	A	G	badReads;MQ;QD;alleleBias;strandBias	98	8	0.918367346938776	0.0816326530612245	0.0816326530612245
ARIC00006	903873	G	A	badReads;MQ	10	10	0	1	0
ARIC00006	918125	A	G	MQ;alleleBias	168	32	0.80952380952381	0.19047619047619	0.19047619047619
ARIC00006	918140	T	C	MQ;alleleBias	179	39	0.782122905027933	0.217877094972067	0.217877094972067
ARIC00006	918163	T	C	MQ;alleleBias	195	44	0.774358974358974	0.225641025641026	0.225641025641026
ARIC00006	918197	C	A	MQ	183	54	0.704918032786885	0.295081967213115	0.295081967213115
ARIC00006	918277	T	G	MQ	225	92	0.591111111111111	0.408888888888889	0.408888888888889
ARIC00006	918290	T	C	PASS	227	94	0.585903083700441	0.414096916299559	0.414096916299559
ARIC00006	918330	A	G	PASS	225	92	0.591111111111111	0.408888888888889	0.408888888888889
ARIC00006	918409	G	A	PASS	209	70	0.665071770334928	0.334928229665072	0.334928229665072
ARIC00006	918467	T	C	PASS	203	60	0.704433497536946	0.295566502463054	0.295566502463054
ARIC00006	918551	G	A	MQ;alleleBias	199	40	0.798994974874372	0.201005025125628	0.201005025125628
ARIC00006	921444	C	T	MQ;QD;alleleBias	155	15	0.903225806451613	0.0967741935483871	0.0967741935483871
ARIC00006	921678	T	C	PASS	229	112	0.510917030567686	0.489082969432314	0.489082969432314
ARIC00006	921715	T	G	PASS	217	99	0.543778801843318	0.456221198156682	0.456221198156682
ARIC00006	1001463	C	G	MQ;alleleBias	95	10	0.894736842105263	0.105263157894737	0.105263157894737
ARIC00006	1001483	G	A	MQ;alleleBias	93	11	0.881720430107527	0.118279569892473	0.118279569892473
ARIC00006	1001555	C	T	MQ;alleleBias	103	12	0.883495145631068	0.116504854368932	0.116504854368932
ARIC00006	1001593	A	G	MQ	101	27	0.732673267326733	0.267326732673267	0.267326732673267
ARIC00006	1001771	T	G	MQ	181	62	0.657458563535912	0.342541436464088	0.342541436464088
ARIC00006	1001938	C	T	MQ;alleleBias	168	16	0.904761904761905	0.0952380952380952	0.0952380952380952
ARIC00006	1001950	C	T	MQ;alleleBias	177	20	0.887005649717514	0.112994350282486	0.112994350282486
ARIC00006	1001965	A	G	MQ;alleleBias	181	23	0.87292817679558	0.12707182320442	0.12707182320442
ARIC00006	1001983	T	C	MQ;alleleBias	178	22	0.876404494382023	0.123595505617978	0.123595505617978
ARIC00006	1007800	C	T	MQ;alleleBias	216	57	0.736111111111111	0.263888888888889	0.263888888888889
ARIC00006	1007951	G	A	MQ;alleleBias	178	24	0.865168539325843	0.134831460674157	0.134831460674157
ARIC00006	1089370	G	T	MQ	191	70	0.633507853403141	0.366492146596859	0.366492146596859
ARIC00006	1090374	A	G	MQ;QD;alleleBias;strandBias	123	11	0.910569105691057	0.0894308943089431	0.0894308943089431
ARIC00006	1090398	T	C	MQ;QD;alleleBias;strandBias	113	10	0.911504424778761	0.0884955752212389	0.0884955752212389
ARIC00006	1090523	G	C	MQ	156	63	0.596153846153846	0.403846153846154	0.403846153846154
ARIC00006	1090565	C	T	MQ;alleleBias	137	33	0.759124087591241	0.240875912408759	0.240875912408759
ARIC00006	1090610	G	A	MQ;alleleBias	131	17	0.870229007633588	0.129770992366412	0.129770992366412
ARIC00006	1090668	C	G	MQ;alleleBias	104	11	0.894230769230769	0.105769230769231	0.105769230769231
ARIC00006	1091023	A	G	MQ;strandBias;alleleBias	152	10	0.934210526315789	0.0657894736842105	0.0657894736842105
ARIC00006	1091035	T	C	MQ;strandBias;alleleBias	149	11	0.926174496644295	0.0738255033557047	0.0738255033557047
ARIC00007	60980	C	T	MQ;alleleBias	186	27	0.854838709677419	0.145161290322581	0.145161290322581
ARIC00007	60992	T	C	MQ;alleleBias	195	32	0.835897435897436	0.164102564102564	0.164102564102564
ARIC00007	61236	A	T	MQ	183	66	0.639344262295082	0.360655737704918	0.360655737704918
ARIC00007	61297	C	T	MQ;alleleBias	158	32	0.79746835443038	0.20253164556962	0.20253164556962
ARIC00007	140086	G	A	MQ	235	110	0.531914893617021	0.468085106382979	0.468085106382979
ARIC00007	140191	T	C	MQ	202	65	0.678217821782178	0.321782178217822	0.321782178217822
ARIC00007	140340	T	C	Q20;MQ;QD;alleleBias	52	5	0.903846153846154	0.0961538461538462	0.0961538461538462
ARIC00007	156806	A	G	MQ;alleleBias	181	44	0.756906077348066	0.243093922651934	0.243093922651934
ARIC00007	156840	T	C	MQ;alleleBias	184	51	0.722826086956522	0.277173913043478	0.277173913043478
ARIC00007	156931	C	T	MQ	232	78	0.663793103448276	0.336206896551724	0.336206896551724
ARIC00007	157041	G	A	MQ;alleleBias	217	61	0.71889400921659	0.28110599078341	0.28110599078341
ARIC00007	157055	A	T	MQ	238	72	0.697478991596639	0.302521008403361	0.302521008403361
ARIC00007	157102	T	C	PASS	294	122	0.585034013605442	0.414965986394558	0.414965986394558
ARIC00007	157158	A	G	PASS	275	112	0.592727272727273	0.407272727272727	0.407272727272727
ARIC00007	157211	A	G	PASS	272	120	0.558823529411765	0.441176470588235	0.441176470588235
ARIC00007	157382	C	A	MQ	215	95	0.558139534883721	0.441860465116279	0.441860465116279
ARIC00007	157504	T	C	MQ	122	46	0.622950819672131	0.377049180327869	0.377049180327869
ARIC00007	238402	G	A	MQ;alleleBias	126	20	0.841269841269841	0.158730158730159	0.158730158730159
ARIC00007	238447	A	C	MQ;alleleBias	125	29	0.768	0.232	0.232
ARIC00007	238581	G	C	MQ	191	70	0.633507853403141	0.366492146596859	0.366492146596859
ARIC00007	238621	C	A	MQ;alleleBias	174	44	0.747126436781609	0.252873563218391	0.252873563218391
ARIC00007	238645	C	T	MQ;alleleBias	145	23	0.841379310344828	0.158620689655172	0.158620689655172
ARIC00007	238697	T	G	MQ;QD;alleleBias;strandBias	143	14	0.902097902097902	0.0979020979020979	0.0979020979020979
ARIC00007	250279	G	A	MQ	227	97	0.572687224669604	0.427312775330396	0.427312775330396
ARIC00007	250303	C	G	MQ	230	95	0.58695652173913	0.41304347826087	0.41304347826087
ARIC00007	250393	G	A	MQ;alleleBias	188	44	0.765957446808511	0.234042553191489	0.234042553191489
ARIC00007	270788	T	A	MQ	124	34	0.725806451612903	0.274193548387097	0.274193548387097
ARIC00007	271008	A	G	PASS	257	122	0.525291828793774	0.474708171206226	0.474708171206226
ARIC00007	271140	C	A	MQ	107	46	0.570093457943925	0.429906542056075	0.429906542056075
ARIC00007	271206	C	T	MQ;alleleBias	150	40	0.733333333333333	0.266666666666667	0.266666666666667
ARIC00007	271254	G	A	MQ;strandBias;alleleBias	131	18	0.862595419847328	0.137404580152672	0.137404580152672
ARIC00007	324906	C	T	MQ	214	81	0.621495327102804	0.378504672897196	0.378504672897196
ARIC00007	324917	A	C	MQ	229	86	0.624454148471616	0.375545851528384	0.375545851528384
ARIC00007	324969	T	C	MQ	223	74	0.668161434977579	0.331838565022422	0.331838565022422
ARIC00007	325221	A	T	MQ;strandBias;alleleBias	170	32	0.811764705882353	0.188235294117647	0.188235294117647
ARIC00007	325579	T	G	MQ;QD;alleleBias	98	10	0.897959183673469	0.102040816326531	0.102040816326531
ARIC00007	326110	C	T	MQ;strandBias;alleleBias	149	28	0.812080536912752	0.187919463087248	0.187919463087248
ARIC00007	326193	G	T	MQ;alleleBias	186	31	0.833333333333333	0.166666666666667	0.166666666666667
ARIC00007	326215	A	G	MQ;alleleBias	196	24	0.877551020408163	0.122448979591837	0.122448979591837
ARIC00007	399483	G	T	MQ;alleleBias	212	56	0.735849056603774	0.264150943396226	0.264150943396226
ARIC00007	399520	T	C	MQ	222	78	0.648648648648649	0.351351351351351	0.351351351351351
ARIC00007	399536	C	T	MQ	217	65	0.700460829493088	0.299539170506912	0.299539170506912
ARIC00007	399665	C	T	MQ;alleleBias	172	37	0.784883720930233	0.215116279069767	0.215116279069767
ARIC00007	469001	C	A	MQ	28	23	0.178571428571429	0.821428571428571	0.178571428571429
ARIC00007	469112	C	T	badReads;MQ	12	12	0	1	0
ARIC00007	469162	T	C	badReads;MQ	6	6	0	1	0
ARIC00007	519446	A	T	MQ;alleleBias	91	10	0.89010989010989	0.10989010989011	0.10989010989011
ARIC00007	519696	C	A	MQ;alleleBias	165	15	0.909090909090909	0.0909090909090909	0.0909090909090909
ARIC00007	519708	T	C	MQ;alleleBias	163	17	0.895705521472393	0.104294478527607	0.104294478527607
ARIC00007	519938	T	C	MQ	176	54	0.693181818181818	0.306818181818182	0.306818181818182
ARIC00007	520079	G	A	MQ	131	44	0.66412213740458	0.33587786259542	0.33587786259542
ARIC00007	520186	C	T	MQ	138	42	0.695652173913043	0.304347826086957	0.304347826086957
ARIC00007	520309	G	A	MQ;alleleBias	162	40	0.753086419753086	0.246913580246914	0.246913580246914
ARIC00007	530564	G	A	MQ;QD;alleleBias	175	17	0.902857142857143	0.0971428571428571	0.0971428571428571
ARIC00007	530579	G	A	MQ;alleleBias	186	22	0.881720430107527	0.118279569892473	0.118279569892473
ARIC00007	530618	C	G	MQ;alleleBias	180	25	0.861111111111111	0.138888888888889	0.138888888888889
ARIC00007	530680	T	C	MQ;alleleBias	190	38	0.8	0.2	0.2
ARIC00007	530810	G	C	PASS	249	108	0.566265060240964	0.433734939759036	0.433734939759036
ARIC00007	531056	C	T	PASS	286	156	0.454545454545455	0.545454545454545	0.454545454545455
ARIC00007	531116	T	A	PASS	304	148	0.513157894736842	0.486842105263158	0.486842105263158
ARIC00007	531143	G	A	PASS	291	138	0.525773195876289	0.474226804123711	0.474226804123711
ARIC00007	531193	T	C	MQ	230	92	0.6	0.4	0.4
ARIC00007	531205	C	T	MQ	219	88	0.598173515981735	0.401826484018265	0.401826484018265
ARIC00007	531280	G	A	PASS	240	106	0.558333333333333	0.441666666666667	0.441666666666667
ARIC00007	720307	C	T	MQ	71	28	0.605633802816901	0.394366197183099	0.394366197183099
ARIC00007	720369	A	G	MQ;alleleBias	94	24	0.74468085106383	0.25531914893617	0.25531914893617
ARIC00007	720465	T	C	MQ;alleleBias	128	25	0.8046875	0.1953125	0.1953125
ARIC00007	720496	A	G	MQ	156	62	0.602564102564103	0.397435897435897	0.397435897435897
ARIC00007	720769	T	C	PASS	194	82	0.577319587628866	0.422680412371134	0.422680412371134
ARIC00007	720895	T	C	PASS	234	91	0.611111111111111	0.388888888888889	0.388888888888889
ARIC00007	720941	T	A	PASS	253	99	0.608695652173913	0.391304347826087	0.391304347826087
ARIC00007	720998	T	C	MQ;alleleBias	187	48	0.74331550802139	0.25668449197861	0.25668449197861
ARIC00007	721021	A	G	MQ;alleleBias	150	19	0.873333333333333	0.126666666666667	0.126666666666667
ARIC00007	721050	G	A	MQ;alleleBias	152	26	0.828947368421053	0.171052631578947	0.171052631578947
ARIC00007	721129	G	A	PASS	247	107	0.566801619433198	0.433198380566802	0.433198380566802
ARIC00007	721313	C	T	MQ	158	44	0.721518987341772	0.278481012658228	0.278481012658228
ARIC00007	721350	A	T	MQ;alleleBias	157	36	0.770700636942675	0.229299363057325	0.229299363057325
ARIC00007	721405	C	G	MQ;alleleBias	123	14	0.886178861788618	0.113821138211382	0.113821138211382
ARIC00007	756323	T	C	MQ;QD;alleleBias	134	12	0.91044776119403	0.0895522388059701	0.0895522388059701
ARIC00007	756380	A	G	SC;MQ;alleleBias	136	22	0.838235294117647	0.161764705882353	0.161764705882353
ARIC00007	756395	A	C	MQ;alleleBias	136	26	0.808823529411765	0.191176470588235	0.191176470588235
ARIC00007	756586	T	C	MQ	199	79	0.603015075376884	0.396984924623116	0.396984924623116
ARIC00007	971258	G	A	MQ;alleleBias	144	22	0.847222222222222	0.152777777777778	0.152777777777778
ARIC00007	971324	A	G	MQ;alleleBias	167	36	0.784431137724551	0.215568862275449	0.215568862275449
ARIC00007	971361	A	G	MQ;alleleBias	145	26	0.820689655172414	0.179310344827586	0.179310344827586
ARIC00007	971451	A	C	MQ;alleleBias	157	23	0.853503184713376	0.146496815286624	0.146496815286624
ARIC00007	971484	G	A	MQ;alleleBias	141	17	0.879432624113475	0.120567375886525	0.120567375886525
ARIC00007	975072	G	A	MQ;alleleBias	151	35	0.768211920529801	0.231788079470199	0.231788079470199
ARIC00007	975103	A	G	MQ	155	47	0.696774193548387	0.303225806451613	0.303225806451613
ARIC00007	975291	G	A	PASS	250	131	0.476	0.524	0.476
ARIC00007	975314	T	C	PASS	246	121	0.508130081300813	0.491869918699187	0.491869918699187
ARIC00007	975519	A	C	MQ;alleleBias	206	53	0.742718446601942	0.257281553398058	0.257281553398058
ARIC00007	975538	G	A	MQ;alleleBias	203	53	0.738916256157635	0.261083743842365	0.261083743842365
ARIC00007	975583	A	T	MQ;alleleBias	175	29	0.834285714285714	0.165714285714286	0.165714285714286
ARIC00007	1004211	C	T	MQ;alleleBias	212	56	0.735849056603774	0.264150943396226	0.264150943396226
ARIC00007	1004358	A	T	MQ;alleleBias	166	41	0.753012048192771	0.246987951807229	0.246987951807229
ARIC00007	1004448	C	T	MQ;alleleBias	137	18	0.868613138686131	0.131386861313869	0.131386861313869
ARIC00007	1004460	T	C	MQ;alleleBias	129	12	0.906976744186046	0.0930232558139535	0.0930232558139535
ARIC00008	3498	A	G	MQ	155	52	0.664516129032258	0.335483870967742	0.335483870967742
ARIC00008	3535	C	T	MQ	156	49	0.685897435897436	0.314102564102564	0.314102564102564
ARIC00008	3570	C	A	MQ	149	51	0.657718120805369	0.342281879194631	0.342281879194631
ARIC00008	3693	T	C	MQ	180	65	0.638888888888889	0.361111111111111	0.361111111111111
ARIC00008	3769	C	T	MQ;alleleBias	136	34	0.75	0.25	0.25
ARIC00008	3780	T	C	MQ	140	39	0.721428571428571	0.278571428571429	0.278571428571429
ARIC00008	3792	T	A	MQ	144	42	0.708333333333333	0.291666666666667	0.291666666666667
ARIC00008	3957	T	G	MQ	41	13	0.682926829268293	0.317073170731707	0.317073170731707
ARIC00008	39516	C	T	PASS	162	79	0.512345679012346	0.487654320987654	0.487654320987654
ARIC00008	39577	C	T	PASS	198	82	0.585858585858586	0.414141414141414	0.414141414141414
ARIC00008	39663	A	G	MQ	115	42	0.634782608695652	0.365217391304348	0.365217391304348
ARIC00008	39826	C	T	MQ;strandBias;alleleBias	70	17	0.757142857142857	0.242857142857143	0.242857142857143
ARIC00008	68085	C	T	MQ	255	96	0.623529411764706	0.376470588235294	0.376470588235294
ARIC00008	68115	T	G	MQ	261	107	0.590038314176245	0.409961685823755	0.409961685823755
ARIC00008	68242	T	G	PASS	218	91	0.582568807339449	0.41743119266055	0.41743119266055
ARIC00008	87632	T	G	MQ;strandBias;alleleBias	77	17	0.779220779220779	0.220779220779221	0.220779220779221
ARIC00008	87866	T	C	MQ;alleleBias	111	15	0.864864864864865	0.135135135135135	0.135135135135135
ARIC00008	119413	G	C	MQ;alleleBias	163	19	0.883435582822086	0.116564417177914	0.116564417177914
ARIC00008	119511	C	A	MQ	221	78	0.647058823529412	0.352941176470588	0.352941176470588
ARIC00008	119604	A	T	MQ;alleleBias	140	23	0.835714285714286	0.164285714285714	0.164285714285714
ARIC00008	119649	T	C	MQ;alleleBias	128	28	0.78125	0.21875	0.21875
ARIC00008	194176	A	G	MQ;strandBias;alleleBias	173	26	0.84971098265896	0.15028901734104	0.15028901734104
ARIC00008	194242	G	A	MQ;alleleBias	208	42	0.798076923076923	0.201923076923077	0.201923076923077
ARIC00008	194266	C	T	MQ;alleleBias	207	32	0.845410628019324	0.154589371980676	0.154589371980676
ARIC00008	244949	G	A	MQ;alleleBias	135	11	0.918518518518519	0.0814814814814815	0.0814814814814815
ARIC00008	244962	A	C	MQ;alleleBias	134	8	0.940298507462687	0.0597014925373134	0.0597014925373134
ARIC00008	244995	C	A	MQ;alleleBias	161	19	0.881987577639752	0.118012422360248	0.118012422360248
ARIC00008	245068	C	T	MQ;alleleBias	171	21	0.87719298245614	0.12280701754386	0.12280701754386
ARIC00008	245152	T	C	MQ;alleleBias	184	36	0.804347826086957	0.195652173913043	0.195652173913043
ARIC00008	245254	A	G	MQ;alleleBias	163	39	0.760736196319018	0.239263803680982	0.239263803680982
ARIC00008	245655	C	T	MQ	168	73	0.56547619047619	0.43452380952381	0.43452380952381
ARIC00008	245775	T	C	MQ	179	53	0.70391061452514	0.29608938547486	0.29608938547486
ARIC00008	246082	C	A	MQ;alleleBias	170	16	0.905882352941176	0.0941176470588235	0.0941176470588235
ARIC00008	246333	C	T	MQ;alleleBias	208	32	0.846153846153846	0.153846153846154	0.153846153846154
ARIC00008	246480	T	C	MQ;alleleBias	145	21	0.855172413793103	0.144827586206897	0.144827586206897
ARIC00008	246536	T	C	MQ;alleleBias	176	32	0.818181818181818	0.181818181818182	0.181818181818182
ARIC00008	246551	G	A	MQ;alleleBias	167	29	0.826347305389222	0.173652694610778	0.173652694610778
ARIC00008	246689	A	G	MQ;alleleBias	148	17	0.885135135135135	0.114864864864865	0.114864864864865
ARIC00008	246704	C	T	MQ;alleleBias	149	26	0.825503355704698	0.174496644295302	0.174496644295302
ARIC00008	246753	G	A	MQ;alleleBias	167	45	0.730538922155689	0.269461077844311	0.269461077844311
ARIC00008	246765	T	A	MQ	170	48	0.717647058823529	0.282352941176471	0.282352941176471
ARIC00008	246857	C	A	MQ	198	61	0.691919191919192	0.308080808080808	0.308080808080808
ARIC00008	246895	G	A	MQ;alleleBias	154	31	0.798701298701299	0.201298701298701	0.201298701298701
ARIC00008	246916	T	A	MQ;alleleBias	160	32	0.8	0.2	0.2
ARIC00008	246942	C	T	MQ;alleleBias	155	38	0.754838709677419	0.245161290322581	0.245161290322581
ARIC00008	246996	G	A	MQ	175	58	0.668571428571429	0.331428571428571	0.331428571428571
ARIC00008	247059	T	C	MQ;QD;alleleBias	151	13	0.913907284768212	0.0860927152317881	0.0860927152317881
ARIC00008	247413	T	C	MQ	289	126	0.56401384083045	0.43598615916955	0.43598615916955
ARIC00008	247653	T	C	MQ;alleleBias	137	32	0.766423357664234	0.233576642335766	0.233576642335766
ARIC00008	247799	T	C	Q20;MQ;QD;alleleBias	140	12	0.914285714285714	0.0857142857142857	0.0857142857142857
ARIC00008	295951	C	T	SC;MQ;alleleBias	151	36	0.76158940397351	0.23841059602649	0.23841059602649
ARIC00008	296090	G	A	PASS	204	93	0.544117647058823	0.455882352941176	0.455882352941176
ARIC00008	296103	C	T	PASS	203	97	0.522167487684729	0.477832512315271	0.477832512315271
ARIC00008	296258	T	C	PASS	157	82	0.477707006369427	0.522292993630573	0.477707006369427
ARIC00008	297110	A	G	PASS	278	135	0.514388489208633	0.485611510791367	0.485611510791367
ARIC00008	297130	A	G	PASS	279	137	0.508960573476703	0.491039426523298	0.491039426523298
ARIC00008	297215	C	T	PASS	275	132	0.52	0.48	0.48
ARIC00008	297373	C	T	MQ;alleleBias	188	41	0.781914893617021	0.218085106382979	0.218085106382979
ARIC00008	297389	T	G	MQ;alleleBias	172	34	0.802325581395349	0.197674418604651	0.197674418604651
ARIC00008	323113	T	C	badReads;MQ	9	6	0.333333333333333	0.666666666666667	0.333333333333333
ARIC00008	323232	G	A	MQ	23	6	0.739130434782609	0.260869565217391	0.260869565217391
ARIC00008	323265	A	T	MQ	39	15	0.615384615384615	0.384615384615385	0.384615384615385
ARIC00008	323292	C	T	MQ	54	25	0.537037037037037	0.462962962962963	0.462962962962963
ARIC00008	323343	G	A	MQ	91	41	0.549450549450549	0.450549450549451	0.450549450549451
ARIC00008	323355	A	C	MQ	89	43	0.51685393258427	0.48314606741573	0.48314606741573
ARIC00008	323454	A	G	MQ	171	62	0.637426900584795	0.362573099415205	0.362573099415205
ARIC00008	323505	A	G	MQ	182	56	0.692307692307692	0.307692307692308	0.307692307692308
ARIC00008	323553	C	T	MQ;alleleBias	134	32	0.761194029850746	0.238805970149254	0.238805970149254
ARIC00008	336873	C	T	MQ;alleleBias	156	30	0.807692307692308	0.192307692307692	0.192307692307692
ARIC00008	336997	T	C	MQ;alleleBias	177	33	0.813559322033898	0.186440677966102	0.186440677966102
ARIC00008	369779	T	A	MQ;alleleBias	169	13	0.923076923076923	0.0769230769230769	0.0769230769230769
ARIC00008	369790	G	A	MQ;alleleBias	177	11	0.937853107344633	0.0621468926553672	0.0621468926553672
ARIC00008	370056	C	A	MQ;alleleBias	125	23	0.816	0.184	0.184
ARIC00008	376301	G	A	MQ;strandBias;alleleBias	103	12	0.883495145631068	0.116504854368932	0.116504854368932
ARIC00008	402808	C	T	MQ	223	99	0.556053811659193	0.443946188340807	0.443946188340807
ARIC00008	402829	C	G	PASS	234	111	0.525641025641026	0.474358974358974	0.474358974358974
ARIC00008	402876	G	A	MQ	190	83	0.563157894736842	0.436842105263158	0.436842105263158
ARIC00008	402994	T	C	MQ	66	26	0.606060606060606	0.393939393939394	0.393939393939394
ARIC00008	415770	A	G	MQ;alleleBias	169	31	0.816568047337278	0.183431952662722	0.183431952662722
ARIC00008	415785	T	C	MQ;alleleBias	171	33	0.807017543859649	0.192982456140351	0.192982456140351
ARIC00008	415898	A	G	MQ	232	91	0.607758620689655	0.392241379310345	0.392241379310345
ARIC00008	415930	C	T	MQ	247	102	0.587044534412955	0.412955465587045	0.412955465587045
ARIC00008	416069	T	A	PASS	240	84	0.65	0.35	0.35
ARIC00008	416084	A	G	PASS	229	78	0.65938864628821	0.34061135371179	0.34061135371179
ARIC00008	497543	G	A	MQ;alleleBias	168	37	0.779761904761905	0.220238095238095	0.220238095238095
ARIC00008	497567	A	G	MQ;alleleBias	191	52	0.727748691099476	0.272251308900524	0.272251308900524
ARIC00008	497617	T	A	MQ	217	68	0.686635944700461	0.313364055299539	0.313364055299539
ARIC00008	497695	T	C	MQ	282	135	0.521276595744681	0.478723404255319	0.478723404255319
ARIC00008	497762	G	T	PASS	311	155	0.501607717041801	0.498392282958199	0.498392282958199
ARIC00008	497859	A	G	PASS	298	160	0.463087248322148	0.536912751677852	0.463087248322148
ARIC00008	497882	C	G	alleleBias	269	29	0.892193308550186	0.107806691449814	0.107806691449814
ARIC00008	497984	A	C	PASS	249	95	0.618473895582329	0.381526104417671	0.381526104417671
ARIC00008	498010	T	C	MQ	226	84	0.628318584070796	0.371681415929204	0.371681415929204
ARIC00008	498054	G	A	MQ	223	64	0.713004484304933	0.286995515695067	0.286995515695067
ARIC00008	498097	A	T	MQ;alleleBias	207	52	0.748792270531401	0.251207729468599	0.251207729468599
ARIC00008	498118	G	A	MQ;alleleBias	211	56	0.734597156398104	0.265402843601896	0.265402843601896
ARIC00008	498139	A	G	MQ	226	74	0.672566371681416	0.327433628318584	0.327433628318584
ARIC00008	498308	T	C	MQ	207	59	0.714975845410628	0.285024154589372	0.285024154589372
ARIC00008	498376	C	G	MQ;alleleBias	159	39	0.754716981132076	0.245283018867925	0.245283018867925
ARIC00008	498608	T	C	MQ	52	22	0.576923076923077	0.423076923076923	0.423076923076923
ARIC00008	523829	G	A	MQ;alleleBias	189	50	0.735449735449735	0.264550264550265	0.264550264550265
ARIC00008	523913	A	T	MQ	200	61	0.695	0.305	0.305
ARIC00008	523934	T	C	MQ	189	59	0.687830687830688	0.312169312169312	0.312169312169312
ARIC00008	524050	C	T	PASS	187	61	0.67379679144385	0.32620320855615	0.32620320855615
ARIC00008	524124	T	C	MQ;alleleBias	148	38	0.743243243243243	0.256756756756757	0.256756756756757
ARIC00008	524202	C	T	MQ;alleleBias	166	29	0.825301204819277	0.174698795180723	0.174698795180723
ARIC00008	524216	C	A	MQ;alleleBias	153	22	0.856209150326797	0.143790849673203	0.143790849673203
ARIC00008	538269	T	C	MQ;alleleBias	161	17	0.894409937888199	0.105590062111801	0.105590062111801
ARIC00008	538439	C	T	MQ;alleleBias	82	19	0.768292682926829	0.231707317073171	0.231707317073171
ARIC00008	643854	C	T	MQ;alleleBias	169	23	0.863905325443787	0.136094674556213	0.136094674556213
ARIC00008	643867	A	G	MQ;alleleBias	162	26	0.839506172839506	0.160493827160494	0.160493827160494
ARIC00008	643909	G	A	MQ;alleleBias	155	29	0.812903225806452	0.187096774193548	0.187096774193548
ARIC00008	643962	C	T	Q20;MQ;QD;alleleBias	172	13	0.924418604651163	0.0755813953488372	0.0755813953488372
ARIC00008	644025	T	C	MQ	147	108	0.26530612244898	0.73469387755102	0.26530612244898
ARIC00008	644124	G	A	MQ	174	119	0.316091954022989	0.683908045977011	0.316091954022989
ARIC00008	644205	G	A	MQ	233	84	0.639484978540773	0.360515021459227	0.360515021459227
ARIC00008	644224	G	T	MQ	240	195	0.1875	0.8125	0.1875
ARIC00008	644261	A	C	MQ	235	93	0.604255319148936	0.395744680851064	0.395744680851064
ARIC00008	644278	A	T	MQ	228	71	0.68859649122807	0.31140350877193	0.31140350877193
ARIC00008	644295	T	C	MQ	239	200	0.163179916317992	0.836820083682008	0.163179916317992
ARIC00008	644309	A	G	MQ;alleleBias	232	62	0.732758620689655	0.267241379310345	0.267241379310345
ARIC00008	644314	T	C	MQ	226	102	0.548672566371681	0.451327433628319	0.451327433628319
ARIC00008	644383	T	A	MQ	194	94	0.515463917525773	0.484536082474227	0.484536082474227
ARIC00008	644401	T	A	MQ;alleleBias	171	46	0.730994152046784	0.269005847953216	0.269005847953216
ARIC00008	644429	T	A	MQ	128	43	0.6640625	0.3359375	0.3359375
ARIC00008	644472	A	C	MQ;alleleBias	83	17	0.795180722891566	0.204819277108434	0.204819277108434
ARIC00008	644507	T	A	badReads;MQ;strandBias;alleleBias	61	12	0.80327868852459	0.19672131147541	0.19672131147541
ARIC00008	646332	C	A	badReads;MQ	17	11	0.352941176470588	0.647058823529412	0.352941176470588
ARIC00008	660722	A	G	MQ;QD;alleleBias	161	17	0.894409937888199	0.105590062111801	0.105590062111801
ARIC00008	660775	C	T	MQ;alleleBias	170	22	0.870588235294118	0.129411764705882	0.129411764705882
ARIC00008	660887	T	C	MQ	261	98	0.624521072796935	0.375478927203065	0.375478927203065
ARIC00008	661002	G	A	MQ	212	67	0.683962264150943	0.316037735849057	0.316037735849057
ARIC00008	661023	C	T	MQ	215	65	0.697674418604651	0.302325581395349	0.302325581395349
ARIC00008	661077	A	C	MQ	184	76	0.58695652173913	0.41304347826087	0.41304347826087
ARIC00008	661237	T	A	MQ;strandBias;alleleBias	123	23	0.813008130081301	0.186991869918699	0.186991869918699
ARIC00008	661268	G	A	Q20;MQ;QD;alleleBias;strandBias	122	11	0.909836065573771	0.0901639344262295	0.0901639344262295
ARIC00008	796361	A	G	MQ;QD;alleleBias	165	14	0.915151515151515	0.0848484848484849	0.0848484848484849
ARIC00008	796420	G	A	MQ;alleleBias	176	38	0.784090909090909	0.215909090909091	0.215909090909091
ARIC00008	796570	G	A	MQ	213	74	0.652582159624413	0.347417840375587	0.347417840375587
ARIC00008	796612	G	A	PASS	249	113	0.546184738955823	0.453815261044177	0.453815261044177
ARIC00008	903939	G	A	MQ;QD;alleleBias;strandBias	164	15	0.908536585365854	0.0914634146341463	0.0914634146341463
ARIC00008	904147	A	G	MQ	256	90	0.6484375	0.3515625	0.3515625
ARIC00008	904167	A	G	MQ	244	92	0.622950819672131	0.377049180327869	0.377049180327869
ARIC00008	913489	C	T	MQ	39	17	0.564102564102564	0.435897435897436	0.435897435897436
ARIC00008	913536	C	A	MQ	51	20	0.607843137254902	0.392156862745098	0.392156862745098
ARIC00008	913630	A	T	MQ	107	43	0.598130841121495	0.401869158878505	0.401869158878505
ARIC00008	913686	G	T	MQ	141	51	0.638297872340426	0.361702127659574	0.361702127659574
ARIC00008	913741	T	C	MQ;alleleBias	151	32	0.788079470198676	0.211920529801325	0.211920529801325
ARIC00008	913799	A	G	MQ;alleleBias	143	18	0.874125874125874	0.125874125874126	0.125874125874126
ARIC00008	913927	C	T	MQ;alleleBias	198	26	0.868686868686869	0.131313131313131	0.131313131313131
ARIC00008	914199	G	A	MQ;alleleBias	205	22	0.892682926829268	0.107317073170732	0.107317073170732
ARIC00008	918354	C	T	badReads;MQ	11	11	0	1	0
ARIC00008	919053	G	A	MQ;QD;alleleBias	182	17	0.906593406593407	0.0934065934065934	0.0934065934065934
ARIC00008	919093	A	T	MQ;alleleBias	172	23	0.866279069767442	0.133720930232558	0.133720930232558
ARIC00008	919127	T	G	MQ;alleleBias	162	32	0.802469135802469	0.197530864197531	0.197530864197531
ARIC00008	919265	G	C	MQ	247	105	0.574898785425101	0.425101214574899	0.425101214574899
ARIC00008	919487	C	T	MQ;strandBias;alleleBias	127	16	0.874015748031496	0.125984251968504	0.125984251968504
ARIC00008	921994	T	C	MQ;strandBias;alleleBias	84	9	0.892857142857143	0.107142857142857	0.107142857142857
ARIC00008	922018	T	A	MQ;QD;alleleBias;strandBias	78	8	0.897435897435897	0.102564102564103	0.102564102564103
ARIC00008	922224	G	A	PASS	150	67	0.553333333333333	0.446666666666667	0.446666666666667
ARIC00008	922539	A	G	PASS	167	82	0.508982035928144	0.491017964071856	0.491017964071856
ARIC00008	922551	C	T	PASS	161	78	0.515527950310559	0.484472049689441	0.484472049689441
ARIC00008	922650	C	T	PASS	111	52	0.531531531531532	0.468468468468468	0.468468468468468
ARIC00008	958258	C	T	MQ	183	74	0.595628415300546	0.404371584699454	0.404371584699454
ARIC00008	958326	C	T	MQ;alleleBias	158	38	0.759493670886076	0.240506329113924	0.240506329113924
ARIC00008	958494	G	A	PASS	215	95	0.558139534883721	0.441860465116279	0.441860465116279
ARIC00008	958605	A	C	PASS	129	52	0.596899224806202	0.403100775193798	0.403100775193798
ARIC00008	958672	A	G	MQ	131	37	0.717557251908397	0.282442748091603	0.282442748091603
ARIC00008	958725	T	C	MQ;alleleBias	104	19	0.817307692307692	0.182692307692308	0.182692307692308
ARIC00008	958746	A	C	MQ;alleleBias	88	19	0.784090909090909	0.215909090909091	0.215909090909091
ARIC00008	958770	G	A	MQ;strandBias;alleleBias	111	27	0.756756756756757	0.243243243243243	0.243243243243243
ARIC00008	958793	C	T	MQ;alleleBias	114	29	0.745614035087719	0.254385964912281	0.254385964912281
ARIC00008	958804	C	T	MQ;alleleBias	111	26	0.765765765765766	0.234234234234234	0.234234234234234
ARIC00008	958836	C	T	MQ;alleleBias	120	18	0.85	0.15	0.15
ARIC00008	959655	G	A	PASS	311	139	0.553054662379421	0.446945337620579	0.446945337620579
ARIC00008	959686	A	G	PASS	282	109	0.613475177304965	0.386524822695035	0.386524822695035
ARIC00009	17411	A	T	MQ;alleleBias	67	16	0.761194029850746	0.238805970149254	0.238805970149254
ARIC00009	17485	T	C	MQ;alleleBias	50	8	0.84	0.16	0.16
ARIC00009	17528	T	C	MQ;alleleBias	49	9	0.816326530612245	0.183673469387755	0.183673469387755
ARIC00009	17748	G	A	PASS	71	40	0.436619718309859	0.563380281690141	0.436619718309859
ARIC00009	17792	T	C	PASS	84	42	0.5	0.5	0.5
ARIC00009	17921	C	T	MQ;strandBias;alleleBias	115	18	0.843478260869565	0.156521739130435	0.156521739130435
ARIC00009	17932	G	C	MQ;strandBias;alleleBias	114	16	0.859649122807018	0.140350877192982	0.140350877192982
ARIC00009	17953	A	G	MQ;strandBias;alleleBias	105	14	0.866666666666667	0.133333333333333	0.133333333333333
ARIC00009	22876	C	T	MQ;alleleBias	143	21	0.853146853146853	0.146853146853147	0.146853146853147
ARIC00009	22903	G	T	MQ;alleleBias	156	26	0.833333333333333	0.166666666666667	0.166666666666667
ARIC00009	23130	G	A	MQ	199	58	0.708542713567839	0.291457286432161	0.291457286432161
ARIC00009	23271	A	G	MQ;alleleBias	185	37	0.8	0.2	0.2
ARIC00009	23310	T	C	MQ;alleleBias	165	29	0.824242424242424	0.175757575757576	0.175757575757576
ARIC00009	23332	G	A	MQ;alleleBias	167	20	0.880239520958084	0.119760479041916	0.119760479041916
ARIC00009	140676	C	T	Q20;MQ;QD;alleleBias;strandBias	97	11	0.88659793814433	0.11340206185567	0.11340206185567
ARIC00009	216125	A	G	MQ	272	100	0.632352941176471	0.367647058823529	0.367647058823529
ARIC00009	216137	C	T	MQ	280	101	0.639285714285714	0.360714285714286	0.360714285714286
ARIC00009	245337	C	G	badReads;MQ	7	7	0	1	0
ARIC00009	300013	T	C	MQ	155	54	0.651612903225806	0.348387096774194	0.348387096774194
ARIC00009	300028	G	A	MQ	155	61	0.606451612903226	0.393548387096774	0.393548387096774
ARIC00009	300083	C	G	MQ	205	80	0.609756097560976	0.390243902439024	0.390243902439024
ARIC00009	300165	C	T	MQ	255	112	0.56078431372549	0.43921568627451	0.43921568627451
ARIC00009	301164	G	A	badReads;MQ	39	11	0.717948717948718	0.282051282051282	0.282051282051282
ARIC00009	301203	G	A	badReads;MQ	33	8	0.757575757575758	0.242424242424242	0.242424242424242
ARIC00009	301306	A	G	MQ	198	70	0.646464646464647	0.353535353535354	0.353535353535354
ARIC00009	332423	G	A	MQ;alleleBias	235	60	0.74468085106383	0.25531914893617	0.25531914893617
ARIC00009	332436	A	G	MQ;alleleBias	242	66	0.727272727272727	0.272727272727273	0.272727272727273
ARIC00009	332480	T	G	MQ	279	102	0.634408602150538	0.365591397849462	0.365591397849462
ARIC00009	332492	C	T	MQ	284	111	0.609154929577465	0.390845070422535	0.390845070422535
ARIC00009	332603	A	G	PASS	276	126	0.543478260869565	0.456521739130435	0.456521739130435
ARIC00009	332626	T	G	PASS	287	128	0.554006968641115	0.445993031358885	0.445993031358885
ARIC00009	332736	C	T	MQ	209	74	0.645933014354067	0.354066985645933	0.354066985645933
ARIC00009	332793	G	A	MQ	187	57	0.695187165775401	0.304812834224599	0.304812834224599
ARIC00009	332805	C	T	MQ	170	50	0.705882352941177	0.294117647058824	0.294117647058824
ARIC00009	409725	A	T	MQ;strandBias;alleleBias	188	17	0.909574468085106	0.0904255319148936	0.0904255319148936
ARIC00009	409764	G	A	MQ;alleleBias	202	26	0.871287128712871	0.128712871287129	0.128712871287129
ARIC00009	409879	A	G	MQ;alleleBias	206	39	0.810679611650485	0.189320388349515	0.189320388349515
ARIC00009	410022	A	G	PASS	215	113	0.474418604651163	0.525581395348837	0.474418604651163
ARIC00009	410157	A	G	PASS	224	94	0.580357142857143	0.419642857142857	0.419642857142857
ARIC00009	410199	G	A	PASS	205	88	0.570731707317073	0.429268292682927	0.429268292682927
ARIC00009	410223	A	G	PASS	205	91	0.55609756097561	0.44390243902439	0.44390243902439
ARIC00009	410272	T	C	PASS	221	91	0.588235294117647	0.411764705882353	0.411764705882353
ARIC00009	410313	A	T	PASS	233	91	0.609442060085837	0.390557939914163	0.390557939914163
ARIC00009	410338	A	G	PASS	214	86	0.598130841121495	0.401869158878505	0.401869158878505
ARIC00009	410449	T	C	PASS	230	111	0.517391304347826	0.482608695652174	0.482608695652174
ARIC00009	410467	G	A	PASS	211	103	0.511848341232227	0.488151658767773	0.488151658767773
ARIC00009	410488	G	A	PASS	224	107	0.522321428571429	0.477678571428571	0.477678571428571
ARIC00009	410548	T	C	PASS	240	112	0.533333333333333	0.466666666666667	0.466666666666667
ARIC00009	410851	C	A	MQ	177	60	0.661016949152542	0.338983050847458	0.338983050847458
ARIC00009	410879	T	G	MQ	164	52	0.682926829268293	0.317073170731707	0.317073170731707
ARIC00009	411005	G	A	MQ;alleleBias	174	44	0.747126436781609	0.252873563218391	0.252873563218391
ARIC00009	411131	A	G	PASS	249	106	0.57429718875502	0.42570281124498	0.42570281124498
ARIC00009	412916	T	C	MQ;alleleBias	120	31	0.741666666666667	0.258333333333333	0.258333333333333
ARIC00009	412950	G	A	MQ;strandBias;alleleBias	126	23	0.817460317460317	0.182539682539683	0.182539682539683
ARIC00009	414562	T	C	MQ;alleleBias	44	8	0.818181818181818	0.181818181818182	0.181818181818182
ARIC00009	414726	G	A	MQ;alleleBias	55	6	0.890909090909091	0.109090909090909	0.109090909090909
ARIC00009	517489	A	G	MQ	252	119	0.527777777777778	0.472222222222222	0.472222222222222
ARIC00009	517512	G	A	PASS	278	147	0.471223021582734	0.528776978417266	0.471223021582734
ARIC00009	517579	A	G	PASS	243	130	0.465020576131687	0.534979423868313	0.465020576131687
ARIC00009	517627	G	A	PASS	217	123	0.433179723502304	0.566820276497696	0.433179723502304
ARIC00009	517753	G	A	MQ;alleleBias	159	34	0.786163522012579	0.213836477987421	0.213836477987421
ARIC00009	566985	T	C	MQ;alleleBias	155	19	0.87741935483871	0.12258064516129	0.12258064516129
ARIC00009	567019	G	A	MQ;alleleBias	167	30	0.820359281437126	0.179640718562874	0.179640718562874
ARIC00009	567180	G	T	MQ;alleleBias	178	35	0.803370786516854	0.196629213483146	0.196629213483146
ARIC00009	567292	C	T	MQ;alleleBias	135	30	0.777777777777778	0.222222222222222	0.222222222222222
ARIC00009	599321	T	C	MQ;alleleBias	170	42	0.752941176470588	0.247058823529412	0.247058823529412
ARIC00009	599438	G	A	PASS	254	102	0.598425196850394	0.401574803149606	0.401574803149606
ARIC00009	601578	G	A	MQ;QD;alleleBias	127	13	0.897637795275591	0.102362204724409	0.102362204724409
ARIC00009	601593	C	T	MQ;alleleBias	130	16	0.876923076923077	0.123076923076923	0.123076923076923
ARIC00009	601638	G	T	MQ;alleleBias	139	16	0.884892086330935	0.115107913669065	0.115107913669065
ARIC00009	601695	G	A	MQ;alleleBias	155	32	0.793548387096774	0.206451612903226	0.206451612903226
ARIC00009	601789	C	T	MQ	171	63	0.631578947368421	0.368421052631579	0.368421052631579
ARIC00009	601826	T	C	MQ	192	78	0.59375	0.40625	0.40625
ARIC00009	601850	A	G	MQ	204	75	0.632352941176471	0.367647058823529	0.367647058823529
ARIC00009	602105	T	A	MQ;alleleBias	207	49	0.763285024154589	0.236714975845411	0.236714975845411
ARIC00009	602123	A	G	MQ;alleleBias	216	57	0.736111111111111	0.263888888888889	0.263888888888889
ARIC00009	602146	G	T	MQ;alleleBias	206	56	0.728155339805825	0.271844660194175	0.271844660194175
ARIC00009	602217	A	T	MQ;alleleBias	170	22	0.870588235294118	0.129411764705882	0.129411764705882
ARIC00009	602484	G	C	MQ	295	132	0.552542372881356	0.447457627118644	0.447457627118644
ARIC00009	602633	T	C	MQ;alleleBias	212	54	0.745283018867924	0.254716981132075	0.254716981132075
ARIC00009	602644	A	G	MQ;alleleBias	197	41	0.791878172588833	0.208121827411168	0.208121827411168
ARIC00009	602869	T	C	MQ	104	52	0.5	0.5	0.5
ARIC00009	635685	T	C	MQ;alleleBias	168	26	0.845238095238095	0.154761904761905	0.154761904761905
ARIC00009	635880	G	C	MQ	215	68	0.683720930232558	0.316279069767442	0.316279069767442
ARIC00009	635911	C	A	MQ	225	69	0.693333333333333	0.306666666666667	0.306666666666667
ARIC00009	635925	G	A	MQ;alleleBias	211	57	0.729857819905213	0.270142180094787	0.270142180094787
ARIC00009	636021	T	C	MQ;QD;alleleBias	147	13	0.91156462585034	0.0884353741496599	0.0884353741496599
ARIC00009	640221	C	T	badReads;MQ	12	9	0.25	0.75	0.25
ARIC00009	640387	G	A	badReads;MQ	58	24	0.586206896551724	0.413793103448276	0.413793103448276
ARIC00009	640520	A	T	MQ	227	108	0.524229074889868	0.475770925110132	0.475770925110132
ARIC00009	640584	T	C	MQ	73	37	0.493150684931507	0.506849315068493	0.493150684931507
ARIC00009	695683	G	A	MQ;alleleBias	164	36	0.780487804878049	0.219512195121951	0.219512195121951
ARIC00009	698422	A	G	alleleBias	493	86	0.825557809330629	0.174442190669371	0.174442190669371
ARIC00009	699002	C	T	PASS	385	124	0.677922077922078	0.322077922077922	0.322077922077922
ARIC00009	700251	G	A	PASS	335	101	0.698507462686567	0.301492537313433	0.301492537313433
ARIC00009	732063	A	G	MQ;alleleBias	117	28	0.760683760683761	0.239316239316239	0.239316239316239
ARIC00009	732363	G	C	PASS	178	105	0.410112359550562	0.589887640449438	0.410112359550562
ARIC00009	732996	G	A	PASS	167	82	0.508982035928144	0.491017964071856	0.491017964071856
ARIC00009	733042	C	T	PASS	169	71	0.579881656804734	0.420118343195266	0.420118343195266
ARIC00009	733109	A	G	PASS	174	81	0.53448275862069	0.46551724137931	0.46551724137931
ARIC00009	935939	T	C	PASS	187	87	0.53475935828877	0.46524064171123	0.46524064171123
ARIC00009	936188	C	T	PASS	314	154	0.509554140127389	0.490445859872611	0.490445859872611
ARIC00009	936308	T	C	PASS	329	171	0.480243161094225	0.519756838905775	0.480243161094225
ARIC00009	936416	T	A	PASS	271	127	0.531365313653137	0.468634686346863	0.468634686346863
ARIC00009	936514	A	T	PASS	267	110	0.588014981273408	0.411985018726592	0.411985018726592
ARIC00009	936646	C	G	MQ	227	73	0.6784140969163	0.3215859030837	0.3215859030837
ARIC00009	936664	G	A	MQ	205	59	0.712195121951219	0.28780487804878	0.28780487804878
ARIC00009	936687	T	A	MQ;alleleBias	199	55	0.723618090452261	0.276381909547739	0.276381909547739
ARIC00009	936817	G	A	MQ;alleleBias	187	29	0.844919786096257	0.155080213903743	0.155080213903743
ARIC00009	936829	G	A	MQ;alleleBias	199	22	0.889447236180904	0.110552763819095	0.110552763819095
ARIC00009	938768	G	A	MQ	188	78	0.585106382978723	0.414893617021277	0.414893617021277
ARIC00009	938784	A	G	MQ	202	77	0.618811881188119	0.381188118811881	0.381188118811881
ARIC00009	938799	A	G	MQ	205	74	0.639024390243902	0.360975609756098	0.360975609756098
ARIC00009	938837	C	T	MQ	181	53	0.707182320441989	0.292817679558011	0.292817679558011
ARIC00009	970508	T	C	MQ;alleleBias	149	17	0.885906040268456	0.114093959731544	0.114093959731544
ARIC00009	976332	T	C	badReads;MQ	27	6	0.777777777777778	0.222222222222222	0.222222222222222
ARIC00009	993273	C	T	MQ;QD;alleleBias	106	10	0.905660377358491	0.0943396226415094	0.0943396226415094
ARIC00009	993451	A	G	MQ;alleleBias	196	40	0.795918367346939	0.204081632653061	0.204081632653061
ARIC00009	993560	T	C	MQ;alleleBias	130	18	0.861538461538462	0.138461538461538	0.138461538461538
ARIC00009	1000917	C	T	badReads;MQ;alleleBias	55	5	0.909090909090909	0.0909090909090909	0.0909090909090909
ARIC00009	1003281	C	T	MQ	80	27	0.6625	0.3375	0.3375
ARIC00009	1003308	G	A	MQ	75	21	0.72	0.28	0.28
ARIC00009	1003408	A	G	MQ	173	50	0.710982658959538	0.289017341040462	0.289017341040462
ARIC00009	1003432	C	T	MQ	178	52	0.707865168539326	0.292134831460674	0.292134831460674
ARIC00009	1003453	T	C	MQ;alleleBias	164	35	0.786585365853659	0.213414634146341	0.213414634146341
ARIC00009	1003468	T	C	MQ;alleleBias	165	32	0.806060606060606	0.193939393939394	0.193939393939394
ARIC00009	1003480	A	G	MQ;alleleBias	149	24	0.838926174496644	0.161073825503356	0.161073825503356
ARIC00009	1003549	A	G	MQ;alleleBias	90	23	0.744444444444444	0.255555555555556	0.255555555555556
ARIC00009	1003561	T	C	MQ	69	21	0.695652173913043	0.304347826086957	0.304347826086957
ARIC00010	40836	C	T	MQ	117	48	0.58974358974359	0.41025641025641	0.41025641025641
ARIC00010	41125	C	G	MQ	99	51	0.484848484848485	0.515151515151515	0.484848484848485
ARIC00010	53492	A	T	MQ;alleleBias	191	50	0.738219895287958	0.261780104712042	0.261780104712042
ARIC00010	53619	A	G	SC;MQ;alleleBias	180	45	0.75	0.25	0.25
ARIC00010	53742	C	T	MQ;alleleBias	178	34	0.808988764044944	0.191011235955056	0.191011235955056
ARIC00010	53864	A	G	MQ	234	83	0.645299145299145	0.354700854700855	0.354700854700855
ARIC00010	53946	C	T	MQ;alleleBias	267	74	0.722846441947566	0.277153558052434	0.277153558052434
ARIC00010	53964	A	G	MQ;alleleBias	274	78	0.715328467153285	0.284671532846715	0.284671532846715
ARIC00010	53994	T	C	MQ	249	92	0.630522088353414	0.369477911646586	0.369477911646586
ARIC00010	54017	C	T	MQ	239	97	0.594142259414226	0.405857740585774	0.405857740585774
ARIC00010	54057	C	T	MQ	217	94	0.566820276497696	0.433179723502304	0.433179723502304
ARIC00010	131071	T	G	MQ	28	8	0.714285714285714	0.285714285714286	0.285714285714286
ARIC00010	142143	A	G	MQ	244	76	0.688524590163934	0.311475409836066	0.311475409836066
ARIC00010	142192	G	T	MQ;alleleBias	205	38	0.814634146341463	0.185365853658537	0.185365853658537
ARIC00010	144284	C	T	MQ	59	18	0.694915254237288	0.305084745762712	0.305084745762712
ARIC00010	144319	C	A	MQ;alleleBias	66	15	0.772727272727273	0.227272727272727	0.227272727272727
ARIC00010	144476	A	G	MQ;strandBias;alleleBias	87	13	0.850574712643678	0.149425287356322	0.149425287356322
ARIC00010	146099	T	A	MQ;alleleBias	150	41	0.726666666666667	0.273333333333333	0.273333333333333
ARIC00010	146124	G	A	MQ;alleleBias	143	34	0.762237762237762	0.237762237762238	0.237762237762238
ARIC00010	146394	A	C	MQ	94	28	0.702127659574468	0.297872340425532	0.297872340425532
ARIC00010	146440	T	C	MQ	132	45	0.659090909090909	0.340909090909091	0.340909090909091
ARIC00010	146536	T	C	MQ	186	58	0.688172043010753	0.311827956989247	0.311827956989247
ARIC00010	146703	T	C	MQ;alleleBias	120	17	0.858333333333333	0.141666666666667	0.141666666666667
ARIC00010	157781	C	T	MQ	262	145	0.446564885496183	0.553435114503817	0.446564885496183
ARIC00010	157921	T	G	MQ;alleleBias	207	55	0.734299516908213	0.265700483091787	0.265700483091787
ARIC00010	158065	C	G	MQ	79	27	0.658227848101266	0.341772151898734	0.341772151898734
ARIC00010	158258	T	A	MQ;strandBias;alleleBias	151	18	0.880794701986755	0.119205298013245	0.119205298013245
ARIC00010	158283	G	A	MQ;alleleBias	163	26	0.840490797546012	0.159509202453988	0.159509202453988
ARIC00010	158552	G	A	MQ;alleleBias	133	16	0.879699248120301	0.120300751879699	0.120300751879699
ARIC00010	164530	G	A	MQ	197	63	0.680203045685279	0.319796954314721	0.319796954314721
ARIC00010	164590	C	T	MQ	216	83	0.615740740740741	0.384259259259259	0.384259259259259
ARIC00010	164660	T	C	MQ	181	57	0.685082872928177	0.314917127071823	0.314917127071823
ARIC00010	164739	T	C	MQ	188	77	0.590425531914894	0.409574468085106	0.409574468085106
ARIC00010	172821	G	A	MQ;alleleBias	163	40	0.754601226993865	0.245398773006135	0.245398773006135
ARIC00010	178793	T	C	MQ;alleleBias	158	21	0.867088607594937	0.132911392405063	0.132911392405063
ARIC00010	178829	C	T	MQ;alleleBias	183	25	0.863387978142076	0.136612021857924	0.136612021857924
ARIC00010	179256	A	G	MQ;alleleBias	166	42	0.746987951807229	0.253012048192771	0.253012048192771
ARIC00010	179273	A	G	MQ;alleleBias	152	29	0.809210526315789	0.190789473684211	0.190789473684211
ARIC00010	263818	G	A	MQ;alleleBias	137	30	0.781021897810219	0.218978102189781	0.218978102189781
ARIC00010	313273	C	T	MQ;alleleBias	101	13	0.871287128712871	0.128712871287129	0.128712871287129
ARIC00010	347202	G	A	SC;MQ	50	18	0.64	0.36	0.36
ARIC00010	347222	T	C	MQ	80	31	0.6125	0.3875	0.3875
ARIC00010	347268	C	T	MQ	132	54	0.590909090909091	0.409090909090909	0.409090909090909
ARIC00010	347354	C	T	MQ	81	25	0.691358024691358	0.308641975308642	0.308641975308642
ARIC00010	386351	C	T	MQ;alleleBias	175	39	0.777142857142857	0.222857142857143	0.222857142857143
ARIC00010	386388	A	C	MQ	191	54	0.717277486910995	0.282722513089005	0.282722513089005
ARIC00010	386427	G	A	MQ;alleleBias	186	52	0.720430107526882	0.279569892473118	0.279569892473118
ARIC00010	386488	C	T	MQ	167	55	0.67065868263473	0.329341317365269	0.329341317365269
ARIC00010	387065	C	G	MQ	46	16	0.652173913043478	0.347826086956522	0.347826086956522
ARIC00010	387352	C	T	MQ	291	107	0.632302405498282	0.367697594501718	0.367697594501718
ARIC00010	387368	T	C	PASS	304	115	0.621710526315789	0.378289473684211	0.378289473684211
ARIC00010	387384	T	G	PASS	291	112	0.615120274914089	0.384879725085911	0.384879725085911
ARIC00010	387500	T	C	MQ	241	83	0.655601659751037	0.344398340248963	0.344398340248963
ARIC00010	387540	G	T	MQ	222	89	0.599099099099099	0.400900900900901	0.400900900900901
ARIC00010	387602	G	A	MQ;alleleBias	192	50	0.739583333333333	0.260416666666667	0.260416666666667
ARIC00010	387782	A	G	MQ;alleleBias	175	24	0.862857142857143	0.137142857142857	0.137142857142857
ARIC00010	387848	T	G	MQ	204	58	0.715686274509804	0.284313725490196	0.284313725490196
ARIC00010	387888	T	C	MQ	234	90	0.615384615384615	0.384615384615385	0.384615384615385
ARIC00010	387904	G	A	MQ	241	98	0.593360995850622	0.406639004149378	0.406639004149378
ARIC00010	387967	T	C	PASS	255	114	0.552941176470588	0.447058823529412	0.447058823529412
ARIC00010	388024	C	T	PASS	254	113	0.55511811023622	0.44488188976378	0.44488188976378
ARIC00010	388051	G	A	PASS	243	114	0.530864197530864	0.469135802469136	0.469135802469136
ARIC00010	388156	T	C	PASS	224	112	0.5	0.5	0.5
ARIC00010	388189	C	T	PASS	227	122	0.462555066079295	0.537444933920705	0.462555066079295
ARIC00010	388261	C	T	PASS	234	126	0.461538461538462	0.538461538461538	0.461538461538462
ARIC00010	388382	A	C	MQ	172	78	0.546511627906977	0.453488372093023	0.453488372093023
ARIC00010	388393	G	A	MQ	159	68	0.572327044025157	0.427672955974843	0.427672955974843
ARIC00010	388496	A	G	PASS	309	139	0.550161812297735	0.449838187702265	0.449838187702265
ARIC00010	388567	G	C	PASS	277	118	0.574007220216607	0.425992779783394	0.425992779783394
ARIC00010	454806	T	C	MQ;alleleBias	185	33	0.821621621621622	0.178378378378378	0.178378378378378
ARIC00010	476570	A	G	Q20;MQ;QD;alleleBias	162	14	0.91358024691358	0.0864197530864197	0.0864197530864197
ARIC00010	476709	A	G	MQ;alleleBias	224	60	0.732142857142857	0.267857142857143	0.267857142857143
ARIC00010	476825	C	T	PASS	334	154	0.538922155688623	0.461077844311377	0.461077844311377
ARIC00010	476840	G	T	PASS	361	179	0.50415512465374	0.49584487534626	0.49584487534626
ARIC00010	476897	A	G	PASS	366	185	0.494535519125683	0.505464480874317	0.494535519125683
ARIC00010	477090	G	A	MQ	215	61	0.716279069767442	0.283720930232558	0.283720930232558
ARIC00010	510734	G	A	badReads;MQ	51	31	0.392156862745098	0.607843137254902	0.392156862745098
ARIC00010	510812	T	C	badReads;MQ	34	22	0.352941176470588	0.647058823529412	0.352941176470588
ARIC00010	511848	A	G	PASS	128	53	0.5859375	0.4140625	0.4140625
ARIC00010	512250	G	T	PASS	218	107	0.509174311926605	0.490825688073394	0.490825688073394
ARIC00010	515947	T	C	MQ	71	47	0.338028169014085	0.661971830985915	0.338028169014085
ARIC00010	517620	A	G	MQ;alleleBias	95	6	0.936842105263158	0.0631578947368421	0.0631578947368421
ARIC00010	517653	C	T	MQ;alleleBias	92	12	0.869565217391304	0.130434782608696	0.130434782608696
ARIC00010	570110	C	T	MQ;alleleBias	169	30	0.822485207100592	0.177514792899408	0.177514792899408
ARIC00010	570606	T	C	MQ;QD;alleleBias;strandBias	105	10	0.904761904761905	0.0952380952380952	0.0952380952380952
ARIC00010	582829	G	T	MQ;alleleBias	233	65	0.721030042918455	0.278969957081545	0.278969957081545
ARIC00010	583008	T	C	Q20;MQ;QD;alleleBias	165	13	0.921212121212121	0.0787878787878788	0.0787878787878788
ARIC00010	604150	A	C	MQ;alleleBias	169	33	0.804733727810651	0.195266272189349	0.195266272189349
ARIC00010	604173	A	C	MQ;alleleBias	151	24	0.841059602649007	0.158940397350993	0.158940397350993
ARIC00010	698871	C	T	MQ	246	97	0.605691056910569	0.394308943089431	0.394308943089431
ARIC00010	698985	C	T	MQ	152	43	0.717105263157895	0.282894736842105	0.282894736842105
ARIC00010	699078	T	C	MQ;QD;alleleBias	138	14	0.898550724637681	0.101449275362319	0.101449275362319
ARIC00010	708080	T	A	MQ;alleleBias	133	20	0.849624060150376	0.150375939849624	0.150375939849624
ARIC00010	708098	C	T	MQ;alleleBias	143	27	0.811188811188811	0.188811188811189	0.188811188811189
ARIC00010	708114	T	C	MQ;alleleBias	156	36	0.769230769230769	0.230769230769231	0.230769230769231
ARIC00010	710019	A	C	MQ;alleleBias	146	19	0.86986301369863	0.13013698630137	0.13013698630137
ARIC00010	710060	C	T	MQ;alleleBias	143	31	0.783216783216783	0.216783216783217	0.216783216783217
ARIC00010	710099	C	T	MQ;alleleBias	172	45	0.738372093023256	0.261627906976744	0.261627906976744
ARIC00010	710256	C	T	MQ;alleleBias	156	18	0.884615384615385	0.115384615384615	0.115384615384615
ARIC00010	710279	C	T	MQ;alleleBias	175	19	0.891428571428571	0.108571428571429	0.108571428571429
ARIC00010	735274	C	T	Q20;MQ;QD;alleleBias;strandBias	76	7	0.907894736842105	0.0921052631578947	0.0921052631578947
ARIC00010	735290	A	G	Q20;MQ;QD;alleleBias	87	9	0.896551724137931	0.103448275862069	0.103448275862069
ARIC00010	774403	T	C	badReads;MQ	12	11	0.0833333333333333	0.916666666666667	0.0833333333333333
ARIC00010	800903	A	G	MQ	187	77	0.588235294117647	0.411764705882353	0.411764705882353
ARIC00010	800990	T	C	MQ;QD;alleleBias;strandBias	133	13	0.902255639097744	0.0977443609022556	0.0977443609022556
ARIC00010	871209	G	A	badReads;MQ	7	7	0	1	0
ARIC00010	909962	G	T	MQ;alleleBias	207	32	0.845410628019324	0.154589371980676	0.154589371980676
ARIC00010	910005	T	C	MQ	257	83	0.67704280155642	0.32295719844358	0.32295719844358
ARIC00010	910122	G	A	MQ;alleleBias	104	22	0.788461538461538	0.211538461538462	0.211538461538462
ARIC00010	934739	G	A	MQ;alleleBias	136	15	0.889705882352941	0.110294117647059	0.110294117647059
ARIC00010	934885	G	A	MQ;alleleBias	102	22	0.784313725490196	0.215686274509804	0.215686274509804
ARIC00010	935035	C	T	MQ	154	51	0.668831168831169	0.331168831168831	0.331168831168831
ARIC00010	935049	G	A	MQ	147	53	0.639455782312925	0.360544217687075	0.360544217687075
ARIC00010	935086	C	G	MQ	136	43	0.683823529411765	0.316176470588235	0.316176470588235
ARIC00010	935160	C	T	MQ;alleleBias	88	19	0.784090909090909	0.215909090909091	0.215909090909091
ARIC00010	935184	C	T	MQ;alleleBias	97	24	0.752577319587629	0.247422680412371	0.247422680412371
ARIC00010	935211	T	G	MQ	109	32	0.706422018348624	0.293577981651376	0.293577981651376
ARIC00010	935376	A	G	MQ	153	63	0.588235294117647	0.411764705882353	0.411764705882353
ARIC00010	935432	C	T	MQ	179	72	0.597765363128492	0.402234636871508	0.402234636871508
ARIC00010	935453	T	C	MQ	183	80	0.562841530054645	0.437158469945355	0.437158469945355
ARIC00010	935757	A	G	MQ	248	95	0.616935483870968	0.383064516129032	0.383064516129032
ARIC00010	935850	C	G	MQ;alleleBias	226	56	0.752212389380531	0.247787610619469	0.247787610619469
ARIC00010	935909	G	A	MQ;QD;alleleBias	177	18	0.898305084745763	0.101694915254237	0.101694915254237
ARIC00010	945762	G	A	MQ;alleleBias	208	38	0.817307692307692	0.182692307692308	0.182692307692308
ARIC00010	945807	C	T	MQ	287	101	0.64808362369338	0.35191637630662	0.35191637630662
ARIC00010	945885	C	T	MQ	249	101	0.594377510040161	0.405622489959839	0.405622489959839
ARIC00010	945911	A	G	MQ	208	80	0.615384615384615	0.384615384615385	0.384615384615385
ARIC00010	946025	A	T	MQ	214	84	0.607476635514019	0.392523364485981	0.392523364485981
ARIC00010	946060	C	T	PASS	188	84	0.553191489361702	0.446808510638298	0.446808510638298
ARIC00010	946666	A	G	MQ	188	64	0.659574468085106	0.340425531914894	0.340425531914894
ARIC00011	13495	C	T	MQ;alleleBias	79	8	0.89873417721519	0.10126582278481	0.10126582278481
ARIC00011	13513	A	G	Q20;MQ;QD;alleleBias	79	8	0.89873417721519	0.10126582278481	0.10126582278481
ARIC00011	15255	T	C	MQ;alleleBias	55	6	0.890909090909091	0.109090909090909	0.109090909090909
ARIC00011	15459	T	C	MQ	189	128	0.322751322751323	0.677248677248677	0.322751322751323
ARIC00011	15527	C	G	MQ;alleleBias	123	24	0.804878048780488	0.195121951219512	0.195121951219512
ARIC00011	15559	A	G	MQ;alleleBias	181	45	0.751381215469613	0.248618784530387	0.248618784530387
ARIC00011	15633	G	A	badReads;MQ	193	104	0.461139896373057	0.538860103626943	0.461139896373057
ARIC00011	15745	C	G	badReads;MQ;alleleBias	81	12	0.851851851851852	0.148148148148148	0.148148148148148
ARIC00011	15788	G	A	badReads;MQ;alleleBias	124	27	0.782258064516129	0.217741935483871	0.217741935483871
ARIC00011	15856	A	G	badReads;MQ	130	55	0.576923076923077	0.423076923076923	0.423076923076923
ARIC00011	15956	T	C	badReads;MQ	106	43	0.594339622641509	0.405660377358491	0.405660377358491
ARIC00011	16102	A	C	badReads;MQ;alleleBias	79	12	0.848101265822785	0.151898734177215	0.151898734177215
ARIC00011	16156	G	A	badReads;MQ;alleleBias	85	12	0.858823529411765	0.141176470588235	0.141176470588235
ARIC00011	16369	T	G	badReads;MQ;alleleBias	71	14	0.802816901408451	0.197183098591549	0.197183098591549
ARIC00011	16407	G	T	badReads;MQ;alleleBias	67	15	0.776119402985075	0.223880597014925	0.223880597014925
ARIC00011	16493	T	G	badReads;MQ;alleleBias	49	8	0.836734693877551	0.163265306122449	0.163265306122449
ARIC00011	55200	G	A	MQ	54	13	0.759259259259259	0.240740740740741	0.240740740740741
ARIC00011	55327	G	A	MQ	105	44	0.580952380952381	0.419047619047619	0.419047619047619
ARIC00011	55465	G	A	MQ	242	111	0.541322314049587	0.458677685950413	0.458677685950413
ARIC00011	55520	C	T	PASS	289	153	0.470588235294118	0.529411764705882	0.470588235294118
ARIC00011	55598	A	G	PASS	273	142	0.47985347985348	0.52014652014652	0.47985347985348
ARIC00011	55649	T	C	PASS	249	122	0.51004016064257	0.48995983935743	0.48995983935743
ARIC00011	55730	G	A	MQ	230	82	0.643478260869565	0.356521739130435	0.356521739130435
ARIC00011	55766	A	G	MQ	220	72	0.672727272727273	0.327272727272727	0.327272727272727
ARIC00011	55818	T	C	MQ;alleleBias	180	33	0.816666666666667	0.183333333333333	0.183333333333333
ARIC00011	84407	G	A	badReads;MQ	13	13	0	1	0
ARIC00011	84419	T	C	badReads;MQ	14	14	0	1	0
ARIC00011	219612	G	A	MQ;QD;alleleBias;strandBias	87	11	0.873563218390805	0.126436781609195	0.126436781609195
ARIC00011	219651	T	C	MQ;QD;alleleBias	68	6	0.911764705882353	0.0882352941176471	0.0882352941176471
ARIC00011	413377	A	G	MQ;alleleBias	158	43	0.727848101265823	0.272151898734177	0.272151898734177
ARIC00011	413391	C	T	MQ;alleleBias	164	42	0.74390243902439	0.25609756097561	0.25609756097561
ARIC00011	478482	G	A	PASS	304	145	0.523026315789474	0.476973684210526	0.476973684210526
ARIC00011	478515	C	T	MQ	281	141	0.498220640569395	0.501779359430605	0.498220640569395
ARIC00011	479009	T	A	MQ	234	98	0.581196581196581	0.418803418803419	0.418803418803419
ARIC00011	479049	C	A	MQ	248	100	0.596774193548387	0.403225806451613	0.403225806451613
ARIC00011	479067	A	C	SC;MQ;alleleBias	239	55	0.769874476987448	0.230125523012552	0.230125523012552
ARIC00011	485296	T	C	MQ;alleleBias	99	18	0.818181818181818	0.181818181818182	0.181818181818182
ARIC00011	485307	G	A	MQ;alleleBias	101	15	0.851485148514851	0.148514851485149	0.148514851485149
ARIC00011	485378	G	A	MQ;alleleBias	133	10	0.924812030075188	0.075187969924812	0.075187969924812
ARIC00011	485400	A	C	MQ;alleleBias	150	16	0.893333333333333	0.106666666666667	0.106666666666667
ARIC00011	485468	A	C	MQ;alleleBias	148	28	0.810810810810811	0.189189189189189	0.189189189189189
ARIC00011	485624	A	T	MQ	211	70	0.66824644549763	0.33175355450237	0.33175355450237
ARIC00011	485843	T	C	MQ;alleleBias	144	25	0.826388888888889	0.173611111111111	0.173611111111111
ARIC00011	511120	T	C	Q20;MQ;QD;alleleBias	78	8	0.897435897435897	0.102564102564103	0.102564102564103
ARIC00011	511204	T	C	MQ;alleleBias	78	7	0.91025641025641	0.0897435897435897	0.0897435897435897
ARIC00011	511310	A	G	MQ	34	11	0.676470588235294	0.323529411764706	0.323529411764706
ARIC00011	511676	C	G	MQ	173	73	0.578034682080925	0.421965317919075	0.421965317919075
ARIC00011	511779	T	G	MQ;alleleBias	155	36	0.767741935483871	0.232258064516129	0.232258064516129
ARIC00011	511795	C	G	SC;MQ;alleleBias	163	37	0.773006134969325	0.226993865030675	0.226993865030675
ARIC00011	511880	G	A	MQ;alleleBias	116	17	0.853448275862069	0.146551724137931	0.146551724137931
ARIC00011	588433	C	T	MQ;QD;alleleBias	187	18	0.903743315508021	0.0962566844919786	0.0962566844919786
ARIC00011	657574	C	T	MQ	202	99	0.50990099009901	0.49009900990099	0.49009900990099
ARIC00011	657605	G	A	MQ	203	84	0.586206896551724	0.413793103448276	0.413793103448276
ARIC00011	718158	A	G	MQ	135	66	0.511111111111111	0.488888888888889	0.488888888888889
ARIC00011	718239	G	A	MQ	57	31	0.456140350877193	0.543859649122807	0.456140350877193
ARIC00011	718254	G	A	MQ	42	24	0.428571428571429	0.571428571428571	0.428571428571429
ARIC00011	718359	A	G	badReads;MQ	27	10	0.62962962962963	0.37037037037037	0.37037037037037
ARIC00011	770310	T	C	MQ;alleleBias	166	41	0.753012048192771	0.246987951807229	0.246987951807229
ARIC00011	770393	T	C	MQ;alleleBias	152	21	0.861842105263158	0.138157894736842	0.138157894736842
ARIC00011	770415	C	T	MQ;alleleBias	154	24	0.844155844155844	0.155844155844156	0.155844155844156
ARIC00011	770496	C	A	MQ;strandBias;alleleBias	136	17	0.875	0.125	0.125
ARIC00011	770739	G	A	SC;MQ;strandBias;alleleBias	126	17	0.865079365079365	0.134920634920635	0.134920634920635
ARIC00011	770883	C	A	badReads;MQ	24	12	0.5	0.5	0.5
ARIC00011	770980	G	A	badReads;MQ	37	20	0.459459459459459	0.540540540540541	0.459459459459459
ARIC00011	770994	T	A	badReads;MQ	42	24	0.428571428571429	0.571428571428571	0.428571428571429
ARIC00011	771717	G	A	MQ	58	24	0.586206896551724	0.413793103448276	0.413793103448276
ARIC00011	771813	G	T	MQ	137	47	0.656934306569343	0.343065693430657	0.343065693430657
ARIC00011	771875	A	G	MQ	211	71	0.663507109004739	0.336492890995261	0.336492890995261
ARIC00011	771907	T	C	MQ;alleleBias	212	57	0.731132075471698	0.268867924528302	0.268867924528302
ARIC00011	771974	A	T	MQ	218	64	0.706422018348624	0.293577981651376	0.293577981651376
ARIC00011	772106	T	C	MQ	222	78	0.648648648648649	0.351351351351351	0.351351351351351
ARIC00011	772146	T	C	MQ;alleleBias	162	36	0.777777777777778	0.222222222222222	0.222222222222222
ARIC00011	772256	T	C	SC;badReads;MQ	53	15	0.716981132075472	0.283018867924528	0.283018867924528
ARIC00011	772345	T	C	badReads;MQ	38	16	0.578947368421053	0.421052631578947	0.421052631578947
ARIC00011	772388	C	T	SC;badReads;MQ	16	6	0.625	0.375	0.375
ARIC00011	859367	T	C	MQ	145	50	0.655172413793103	0.344827586206897	0.344827586206897
ARIC00011	859391	C	T	MQ;alleleBias	133	35	0.736842105263158	0.263157894736842	0.263157894736842
ARIC00011	859443	G	A	MQ;alleleBias	123	27	0.780487804878049	0.219512195121951	0.219512195121951
ARIC00011	859512	A	G	MQ;alleleBias	107	23	0.785046728971963	0.214953271028037	0.214953271028037
ARIC00011	908226	A	G	MQ;strandBias;alleleBias	97	11	0.88659793814433	0.11340206185567	0.11340206185567
ARIC00011	908493	C	T	PASS	235	97	0.587234042553191	0.412765957446808	0.412765957446808
ARIC00011	908646	G	A	MQ	288	91	0.684027777777778	0.315972222222222	0.315972222222222
ARIC00011	908714	A	G	MQ;alleleBias	254	52	0.795275590551181	0.204724409448819	0.204724409448819
ARIC00011	908950	A	G	MQ	174	50	0.71264367816092	0.28735632183908	0.28735632183908
ARIC00011	909308	T	A	MQ;alleleBias	221	18	0.918552036199095	0.081447963800905	0.081447963800905
ARIC00011	909418	C	T	MQ;alleleBias	271	49	0.819188191881919	0.180811808118081	0.180811808118081
ARIC00011	909483	G	A	MQ;alleleBias	265	56	0.788679245283019	0.211320754716981	0.211320754716981
ARIC00011	909516	C	G	MQ;alleleBias	226	33	0.853982300884956	0.146017699115044	0.146017699115044
ARIC00011	909529	C	T	MQ;alleleBias	211	24	0.886255924170616	0.113744075829384	0.113744075829384
ARIC00011	909618	A	G	MQ;alleleBias	237	60	0.746835443037975	0.253164556962025	0.253164556962025
ARIC00011	909684	A	C	MQ	258	95	0.631782945736434	0.368217054263566	0.368217054263566
ARIC00011	909708	T	A	SC;MQ	236	99	0.580508474576271	0.419491525423729	0.419491525423729
ARIC00011	909728	G	A	MQ	247	116	0.530364372469636	0.469635627530364	0.469635627530364
ARIC00011	909957	G	A	MQ;alleleBias	72	6	0.916666666666667	0.0833333333333333	0.0833333333333333
ARIC00012	3637	G	A	PASS	289	138	0.522491349480969	0.477508650519031	0.477508650519031
ARIC00012	173402	G	C	MQ;alleleBias	146	30	0.794520547945205	0.205479452054795	0.205479452054795
ARIC00012	173465	A	G	MQ	172	58	0.662790697674419	0.337209302325581	0.337209302325581
ARIC00012	173612	T	A	MQ;alleleBias	110	16	0.854545454545454	0.145454545454545	0.145454545454545
ARIC00012	221797	A	G	MQ	128	54	0.578125	0.421875	0.421875
ARIC00012	222190	T	A	MQ;alleleBias	114	23	0.798245614035088	0.201754385964912	0.201754385964912
ARIC00012	222273	A	T	MQ;alleleBias	92	14	0.847826086956522	0.152173913043478	0.152173913043478
ARIC00012	351617	C	T	MQ;alleleBias	193	30	0.844559585492228	0.155440414507772	0.155440414507772
ARIC00012	432904	C	T	PASS	200	101	0.495	0.505	0.495
ARIC00012	433003	T	C	PASS	252	127	0.496031746031746	0.503968253968254	0.496031746031746
ARIC00012	455141	A	G	MQ;alleleBias	260	54	0.792307692307692	0.207692307692308	0.207692307692308
ARIC00012	576876	G	A	MQ;alleleBias	172	26	0.848837209302326	0.151162790697674	0.151162790697674
ARIC00012	576911	T	G	MQ;alleleBias	179	37	0.793296089385475	0.206703910614525	0.206703910614525
ARIC00012	577039	T	C	MQ	262	116	0.557251908396947	0.442748091603053	0.442748091603053
ARIC00012	604028	T	C	MQ;QD;alleleBias	155	14	0.909677419354839	0.0903225806451613	0.0903225806451613
ARIC00012	604083	C	T	MQ;QD;alleleBias	154	15	0.902597402597403	0.0974025974025974	0.0974025974025974
ARIC00012	604135	A	G	MQ;QD;alleleBias;strandBias	157	15	0.904458598726115	0.0955414012738854	0.0955414012738854
ARIC00012	604349	T	C	MQ;alleleBias	125	14	0.888	0.112	0.112
ARIC00012	627075	G	A	MQ;alleleBias	169	20	0.881656804733728	0.118343195266272	0.118343195266272
ARIC00012	627163	T	A	MQ;alleleBias	158	32	0.79746835443038	0.20253164556962	0.20253164556962
ARIC00012	627181	C	G	MQ;alleleBias	160	35	0.78125	0.21875	0.21875
ARIC00012	627265	C	T	MQ;alleleBias	201	54	0.73134328358209	0.26865671641791	0.26865671641791
ARIC00012	627298	T	C	MQ	186	55	0.704301075268817	0.295698924731183	0.295698924731183
ARIC00012	627385	A	G	MQ	252	82	0.674603174603175	0.325396825396825	0.325396825396825
ARIC00012	627442	G	A	MQ;alleleBias	157	39	0.751592356687898	0.248407643312102	0.248407643312102
ARIC00012	627458	C	A	MQ;alleleBias	119	16	0.865546218487395	0.134453781512605	0.134453781512605
ARIC00012	666570	G	A	MQ;QD;alleleBias	162	15	0.907407407407407	0.0925925925925926	0.0925925925925926
ARIC00012	666588	C	T	MQ;alleleBias	166	25	0.849397590361446	0.150602409638554	0.150602409638554
ARIC00012	666609	G	A	MQ;alleleBias	194	40	0.793814432989691	0.206185567010309	0.206185567010309
ARIC00012	666633	G	A	MQ;alleleBias	187	45	0.759358288770054	0.240641711229947	0.240641711229947
ARIC00012	666669	C	T	MQ	193	59	0.694300518134715	0.305699481865285	0.305699481865285
ARIC00012	666761	A	T	MQ	228	78	0.657894736842105	0.342105263157895	0.342105263157895
ARIC00012	667337	C	T	MQ	154	62	0.597402597402597	0.402597402597403	0.402597402597403
ARIC00012	667358	T	C	MQ	163	65	0.601226993865031	0.398773006134969	0.398773006134969
ARIC00012	667390	A	G	MQ	178	58	0.674157303370786	0.325842696629214	0.325842696629214
ARIC00012	667409	A	G	MQ	184	70	0.619565217391304	0.380434782608696	0.380434782608696
ARIC00012	667676	A	G	PASS	241	118	0.510373443983402	0.489626556016597	0.489626556016597
ARIC00012	667774	T	C	PASS	216	95	0.560185185185185	0.439814814814815	0.439814814814815
ARIC00012	667977	A	G	MQ	226	87	0.615044247787611	0.384955752212389	0.384955752212389
ARIC00012	668053	A	G	MQ	198	59	0.702020202020202	0.297979797979798	0.297979797979798
ARIC00012	668067	C	T	MQ	202	62	0.693069306930693	0.306930693069307	0.306930693069307
ARIC00012	668110	A	G	MQ	201	77	0.616915422885572	0.383084577114428	0.383084577114428
ARIC00012	668242	T	C	MQ	189	77	0.592592592592593	0.407407407407407	0.407407407407407
ARIC00012	668264	G	T	MQ	183	67	0.633879781420765	0.366120218579235	0.366120218579235
ARIC00012	668335	A	G	MQ	175	59	0.662857142857143	0.337142857142857	0.337142857142857
ARIC00012	668449	A	G	MQ	222	89	0.599099099099099	0.400900900900901	0.400900900900901
ARIC00012	668476	A	G	MQ	262	116	0.557251908396947	0.442748091603053	0.442748091603053
ARIC00012	668660	C	G	PASS	275	127	0.538181818181818	0.461818181818182	0.461818181818182
ARIC00012	668696	C	T	PASS	267	130	0.51310861423221	0.48689138576779	0.48689138576779
ARIC00012	668827	A	G	PASS	238	92	0.613445378151261	0.38655462184874	0.38655462184874
ARIC00012	668857	A	G	PASS	261	105	0.597701149425287	0.402298850574713	0.402298850574713
ARIC00012	668869	C	T	PASS	254	107	0.578740157480315	0.421259842519685	0.421259842519685
ARIC00012	668904	T	C	PASS	277	124	0.552346570397112	0.447653429602888	0.447653429602888
ARIC00012	668916	C	A	PASS	279	124	0.555555555555556	0.444444444444444	0.444444444444444
ARIC00012	669028	A	G	PASS	270	143	0.47037037037037	0.52962962962963	0.47037037037037
ARIC00012	669109	G	A	PASS	239	100	0.581589958158996	0.418410041841004	0.418410041841004
ARIC00012	669185	T	C	PASS	203	96	0.527093596059113	0.472906403940887	0.472906403940887
ARIC00012	669416	A	G	SC;MQ;alleleBias	129	32	0.751937984496124	0.248062015503876	0.248062015503876
ARIC00012	669494	G	C	MQ;alleleBias	136	11	0.919117647058823	0.0808823529411765	0.0808823529411765
ARIC00012	669540	G	A	MQ;alleleBias	159	37	0.767295597484277	0.232704402515723	0.232704402515723
ARIC00012	669652	C	A	PASS	177	94	0.468926553672316	0.531073446327684	0.468926553672316
ARIC00012	669704	C	A	PASS	187	102	0.454545454545455	0.545454545454545	0.454545454545455
ARIC00012	671009	A	T	PASS	161	73	0.546583850931677	0.453416149068323	0.453416149068323
ARIC00012	671119	G	A	PASS	227	104	0.541850220264317	0.458149779735683	0.458149779735683
ARIC00012	671230	C	T	PASS	258	128	0.503875968992248	0.496124031007752	0.496124031007752
ARIC00012	671373	T	C	MQ	267	132	0.50561797752809	0.49438202247191	0.49438202247191
ARIC00012	671396	A	G	MQ	250	121	0.516	0.484	0.484
ARIC00012	671499	T	C	MQ;alleleBias	188	52	0.723404255319149	0.276595744680851	0.276595744680851
ARIC00012	671519	T	C	MQ;alleleBias	212	58	0.726415094339623	0.273584905660377	0.273584905660377
ARIC00012	671708	A	G	MQ;alleleBias	185	31	0.832432432432432	0.167567567567568	0.167567567567568
ARIC00012	671846	T	G	MQ	182	68	0.626373626373626	0.373626373626374	0.373626373626374
ARIC00012	671952	G	A	MQ	211	82	0.611374407582938	0.388625592417062	0.388625592417062
ARIC00012	671974	G	A	MQ	194	73	0.623711340206186	0.376288659793814	0.376288659793814
ARIC00012	672012	G	C	MQ	200	74	0.63	0.37	0.37
ARIC00012	672220	T	C	MQ;alleleBias	157	22	0.859872611464968	0.140127388535032	0.140127388535032
ARIC00012	672296	C	T	MQ;QD;alleleBias	157	16	0.898089171974522	0.101910828025478	0.101910828025478
ARIC00012	672312	G	A	MQ;QD;alleleBias	158	16	0.89873417721519	0.10126582278481	0.10126582278481
ARIC00012	752855	C	T	MQ;alleleBias	147	18	0.877551020408163	0.122448979591837	0.122448979591837
ARIC00012	752981	C	T	MQ;alleleBias	162	40	0.753086419753086	0.246913580246914	0.246913580246914
ARIC00012	807275	C	T	MQ;alleleBias	109	22	0.798165137614679	0.201834862385321	0.201834862385321
ARIC00012	807424	G	A	MQ	168	87	0.482142857142857	0.517857142857143	0.482142857142857
ARIC00012	807502	A	C	MQ	196	86	0.561224489795918	0.438775510204082	0.438775510204082
ARIC00012	807570	C	A	MQ	177	64	0.638418079096045	0.361581920903955	0.361581920903955
ARIC00012	807652	T	A	PASS	201	84	0.582089552238806	0.417910447761194	0.417910447761194
ARIC00012	807665	A	T	PASS	196	85	0.566326530612245	0.433673469387755	0.433673469387755
ARIC00012	807720	T	C	MQ	207	89	0.570048309178744	0.429951690821256	0.429951690821256
ARIC00012	807763	A	G	MQ	211	83	0.606635071090047	0.393364928909953	0.393364928909953
ARIC00012	807821	C	T	MQ	216	71	0.671296296296296	0.328703703703704	0.328703703703704
ARIC00012	807834	G	C	MQ	219	78	0.643835616438356	0.356164383561644	0.356164383561644
ARIC00012	807855	A	T	MQ	230	83	0.639130434782609	0.360869565217391	0.360869565217391
ARIC00012	807930	C	T	PASS	180	92	0.488888888888889	0.511111111111111	0.488888888888889
ARIC00012	808746	T	A	PASS	260	139	0.465384615384615	0.534615384615385	0.465384615384615
ARIC00012	808862	A	G	MQ;alleleBias	215	60	0.720930232558139	0.27906976744186	0.27906976744186
ARIC00012	808874	A	G	MQ;alleleBias	211	58	0.725118483412322	0.274881516587678	0.274881516587678
ARIC00012	844520	G	A	MQ;alleleBias	114	11	0.903508771929825	0.0964912280701754	0.0964912280701754
ARIC00012	844571	G	T	MQ;alleleBias	101	17	0.831683168316832	0.168316831683168	0.168316831683168
ARIC00012	844588	A	T	MQ;alleleBias	106	16	0.849056603773585	0.150943396226415	0.150943396226415
ARIC00012	844673	T	G	MQ;alleleBias	113	18	0.84070796460177	0.15929203539823	0.15929203539823
ARIC00012	844704	A	C	Q20;MQ;QD;alleleBias	107	11	0.897196261682243	0.102803738317757	0.102803738317757
ARIC00012	859434	C	T	MQ;strandBias;alleleBias	67	9	0.865671641791045	0.134328358208955	0.134328358208955
ARIC00012	859524	A	G	MQ	58	16	0.724137931034483	0.275862068965517	0.275862068965517
ARIC00012	859946	C	A	PASS	235	107	0.54468085106383	0.45531914893617	0.45531914893617
ARIC00012	859984	G	C	PASS	218	108	0.504587155963303	0.495412844036697	0.495412844036697
ARIC00012	860086	T	C	PASS	213	96	0.549295774647887	0.450704225352113	0.450704225352113
ARIC00012	860147	C	T	PASS	207	95	0.541062801932367	0.458937198067633	0.458937198067633
ARIC00012	860236	A	G	MQ	169	72	0.57396449704142	0.42603550295858	0.42603550295858
ARIC00012	860286	C	T	MQ	170	62	0.635294117647059	0.364705882352941	0.364705882352941
ARIC00012	860305	G	A	MQ	174	52	0.701149425287356	0.298850574712644	0.298850574712644
ARIC00012	860344	T	G	MQ;alleleBias	163	26	0.840490797546012	0.159509202453988	0.159509202453988
ARIC00012	860558	T	G	MQ;alleleBias	160	14	0.9125	0.0875	0.0875
ARIC00012	860726	A	G	MQ;alleleBias	72	10	0.861111111111111	0.138888888888889	0.138888888888889
ARIC00012	888647	A	G	MQ;alleleBias	111	12	0.891891891891892	0.108108108108108	0.108108108108108
ARIC00012	889180	G	A	MQ;alleleBias	275	72	0.738181818181818	0.261818181818182	0.261818181818182
ARIC00012	889234	G	A	MQ;alleleBias	201	23	0.885572139303483	0.114427860696517	0.114427860696517
ARIC00012	897957	C	T	MQ;alleleBias	99	23	0.767676767676768	0.232323232323232	0.232323232323232
ARIC00013	2981	T	A	PASS	291	125	0.570446735395189	0.429553264604811	0.429553264604811
ARIC00013	3062	G	A	PASS	351	168	0.521367521367521	0.478632478632479	0.478632478632479
ARIC00013	3077	G	A	PASS	359	178	0.504178272980501	0.495821727019499	0.495821727019499
ARIC00013	3240	A	G	MQ	284	123	0.566901408450704	0.433098591549296	0.433098591549296
ARIC00013	3457	T	C	MQ	225	89	0.604444444444444	0.395555555555556	0.395555555555556
ARIC00013	3502	C	T	MQ	188	71	0.622340425531915	0.377659574468085	0.377659574468085
ARIC00013	3542	T	C	MQ;alleleBias	174	36	0.793103448275862	0.206896551724138	0.206896551724138
ARIC00013	3569	G	A	MQ;QD;alleleBias	144	14	0.902777777777778	0.0972222222222222	0.0972222222222222
ARIC00013	3623	A	G	MQ;alleleBias	123	16	0.869918699186992	0.130081300813008	0.130081300813008
ARIC00013	3636	G	A	MQ;alleleBias	110	20	0.818181818181818	0.181818181818182	0.181818181818182
ARIC00013	3648	C	T	MQ;alleleBias	107	24	0.775700934579439	0.224299065420561	0.224299065420561
ARIC00013	3719	G	A	MQ;alleleBias	70	14	0.8	0.2	0.2
ARIC00013	4257	T	G	MQ	84	31	0.630952380952381	0.369047619047619	0.369047619047619
ARIC00013	4278	A	G	PASS	116	46	0.603448275862069	0.396551724137931	0.396551724137931
ARIC00013	4410	C	T	PASS	180	73	0.594444444444444	0.405555555555556	0.405555555555556
ARIC00013	4443	T	A	MQ	158	48	0.69620253164557	0.30379746835443	0.30379746835443
ARIC00013	4638	C	T	MQ;alleleBias	71	17	0.76056338028169	0.23943661971831	0.23943661971831
ARIC00013	4680	G	A	MQ;alleleBias	66	13	0.803030303030303	0.196969696969697	0.196969696969697
ARIC00013	17825	C	T	MQ;strandBias;alleleBias	171	18	0.894736842105263	0.105263157894737	0.105263157894737
ARIC00013	17966	C	T	MQ	242	79	0.673553719008264	0.326446280991736	0.326446280991736
ARIC00013	18029	T	G	MQ	214	62	0.710280373831776	0.289719626168224	0.289719626168224
ARIC00013	18063	A	G	MQ;alleleBias	161	22	0.863354037267081	0.136645962732919	0.136645962732919
ARIC00013	18082	T	C	MQ;alleleBias	173	27	0.84393063583815	0.15606936416185	0.15606936416185
ARIC00013	18281	T	G	PASS	243	109	0.551440329218107	0.448559670781893	0.448559670781893
ARIC00013	18367	A	G	PASS	223	100	0.551569506726457	0.448430493273543	0.448430493273543
ARIC00013	18382	T	C	PASS	214	99	0.537383177570093	0.462616822429907	0.462616822429907
ARIC00013	18435	A	G	PASS	226	102	0.548672566371681	0.451327433628319	0.451327433628319
ARIC00013	18457	A	G	PASS	261	118	0.547892720306513	0.452107279693487	0.452107279693487
ARIC00013	21058	T	C	MQ;alleleBias	126	10	0.920634920634921	0.0793650793650794	0.0793650793650794
ARIC00013	21072	T	C	MQ;alleleBias	133	9	0.932330827067669	0.0676691729323308	0.0676691729323308
ARIC00013	21232	T	C	MQ;strandBias;alleleBias	136	25	0.816176470588235	0.183823529411765	0.183823529411765
ARIC00013	21244	T	C	MQ;strandBias;alleleBias	146	29	0.801369863013699	0.198630136986301	0.198630136986301
ARIC00013	21284	G	A	MQ;alleleBias	152	39	0.743421052631579	0.256578947368421	0.256578947368421
ARIC00013	21323	A	G	MQ	187	66	0.647058823529412	0.352941176470588	0.352941176470588
ARIC00013	21341	G	A	MQ	185	72	0.610810810810811	0.389189189189189	0.389189189189189
ARIC00013	21594	A	G	MQ;QD;alleleBias	149	15	0.899328859060403	0.100671140939597	0.100671140939597
ARIC00013	23883	A	G	MQ;alleleBias	165	27	0.836363636363636	0.163636363636364	0.163636363636364
ARIC00013	23924	G	A	MQ;alleleBias	184	34	0.815217391304348	0.184782608695652	0.184782608695652
ARIC00013	23973	C	T	MQ;alleleBias	165	32	0.806060606060606	0.193939393939394	0.193939393939394
ARIC00013	24090	A	C	MQ	249	108	0.566265060240964	0.433734939759036	0.433734939759036
ARIC00013	24120	A	G	MQ	241	105	0.564315352697095	0.435684647302905	0.435684647302905
ARIC00013	24310	G	A	MQ;QD;alleleBias	148	15	0.898648648648649	0.101351351351351	0.101351351351351
ARIC00013	69895	A	G	MQ;QD;alleleBias	138	15	0.891304347826087	0.108695652173913	0.108695652173913
ARIC00013	69960	T	C	MQ;alleleBias	163	15	0.907975460122699	0.0920245398773006	0.0920245398773006
ARIC00013	69974	G	A	MQ;alleleBias	182	18	0.901098901098901	0.0989010989010989	0.0989010989010989
ARIC00013	69985	A	G	MQ;alleleBias	188	27	0.856382978723404	0.143617021276596	0.143617021276596
ARIC00013	70214	C	T	MQ	326	144	0.558282208588957	0.441717791411043	0.441717791411043
ARIC00013	70233	C	T	MQ	321	139	0.566978193146417	0.433021806853583	0.433021806853583
ARIC00013	208351	C	T	MQ;alleleBias	124	11	0.911290322580645	0.0887096774193548	0.0887096774193548
ARIC00013	208363	C	T	MQ;alleleBias	116	11	0.905172413793103	0.0948275862068965	0.0948275862068965
ARIC00013	208450	G	C	MQ;alleleBias	146	16	0.89041095890411	0.10958904109589	0.10958904109589
ARIC00013	208483	G	A	MQ;alleleBias	184	36	0.804347826086957	0.195652173913043	0.195652173913043
ARIC00013	284912	G	T	MQ	245	72	0.706122448979592	0.293877551020408	0.293877551020408
ARIC00013	284926	T	A	MQ;alleleBias	258	70	0.728682170542636	0.271317829457364	0.271317829457364
ARIC00013	284964	C	A	MQ;alleleBias	238	61	0.743697478991597	0.256302521008403	0.256302521008403
ARIC00013	284987	A	G	MQ;alleleBias	218	39	0.821100917431193	0.178899082568807	0.178899082568807
[truncated: 135,328 more rows]
