# Supplementary material for: Comparative genomics of bdelloid rotifers: Insights from desiccating and nondesiccating species
Source: PLoS Biol. 2018 Apr 24;16(4):e2004830. doi: 10.1371/journal.pbio.2004830 (PMC5916493; doi:10.1371/journal.pbio.2004830)
Supplement: S9 Data — (TGZ) [file pbio.2004830.s009.tgz]

Archive with 16 entries (15 files):
- rna
- rna/nRc.1.3_rnammer.fasta
- rna/nRc.1.3_rnammer.hmm
- rna/nAr.1.8_rnammer.nAr.hmm
- rna/nAr.1.8_tRNA.out
- rna/nRc.1.3_tRNA.out
- rna/nRg.1.8_tRNA.stats
- rna/nRg.1.8_rnammer.hmm
- rna/nAr.1.8_rnammer.nAr.gff
- rna/nRg.1.8_tRNA.out
- rna/nRg.1.8_rnammer.fasta
- rna/nRc.1.3_rnammer.gff
- rna/nAr.1.8_rnammer.nAr.fasta
- rna/nAr.1.8_tRNA.stats
- rna/nRc.1.3_tRNA.stats
- rna/nRg.1.8_rnammer.gff
