# Supplementary material for: Comparative genomics of bdelloid rotifers: Insights from desiccating and nondesiccating species
Source: PLoS Biol. 2018 Apr 24;16(4):e2004830. doi: 10.1371/journal.pbio.2004830 (PMC5916493; doi:10.1371/journal.pbio.2004830)
Supplement: S9 Data — (TGZ) [file pbio.2004830.s009.tgz › rna/nRc.1.3_rnammer.fasta]

>rRNA_RMAC02376_7396-9208_DIR+ /molecule=18s_rRNA /score=1179.0
TTCCGATTGATCTTGTCGGTGGCTTTCCTTTATCTTGAAGATTAAGCCATGCATGTCTAA
GTATGAACTGGTTTAAGGTGAAACTGCGTACGGCTCATTACATCAGCTATAACTTTCTTT
GATCATAAATTCTAAATGGAATAACCGAGGAAAAGCCTGGGCTAATACATGCGACAATTC
CGGTAGTAATATCGGAATGCTTTTATTAGATCAAAACCTTCTAGTTCTTTCAACGGAACT
GTTTGTTGGTGACTCTAAATAACTTTGTGTTGATCGTATGACCTTTGTGTCGACGACATA
TCTTTCAAGTGTCTGACTTATCAACTTTAGACGGTACATTATATGTCTACCGTGGTTGTA
ACGAGTACAGAGAATCAGGGTTTGGTTCTGGAGAGGCCGCCTGAGAAACGGCGACCACTT
CCAAGGAAGGCAGCAGGCGCGCAAATTACCCACTCTCAAAACGAGGAGGTAGTGAAGAGA
AATAACGATGTTAGTCTTCTATAGGCTGACAATCGGAATGGGAACACTGTAAACAGGTTA
TCGATTAACAATTGGAGGGCAAGTCTGGTGCCAGCAGCCGCGGTAATTCCAGCTCCAATA
AGGAAAACTAAAGTTGCTGTGTTTAAAAAGCTCGTAGTTGAATTTCGGGTATTTGTTGCT
AGCTGGTCCTAGTGGCCATGTTGGTTAACAGATCCTCATTTGCTGGACGGCTGGCGATGA
TCTTCATCGATTGTCGTTAGTTGCCAGAACGTTTACTTTGAGAAAATTAGAGTGCTAAAA
GCAGGCTCACGCCTATATATATTGCATGGAATAATGAAATAAGATCTCGATTTTATTTCG
TTGGTTTTAGAAATTGAGATAATGATTAATAGGATCAGAGGGGGGCGTACGTACTGTGGT
GTGAGAGGTGAAATTCTTGGATCGCCACAGGACGAACAGCAGCGAAGGCGTTCGCCAAGA
ATGTTTTCATTAATCAAGAACGAAAGTTTGAGGTTCGAAGACGATTAGATACCGTCCTAG
TTCAAACCATAAACGTTGCCAACTGTCTTTTAGATGCGGTTATTTATATGACTCATCTGG
CGGATCTCGAGAAATCTAAGTTTTTAGGTTCCGGGGGAAGTATGGTTGCAAAGCTGAAAC
TTAAAAGAATTGACGGAAGGACACACAAGAAGTGGAGCCTGTGGCCTAATTTGACTCAAC
ACGGGAAACCTTACTCGGCCAGGACACTTTTAGGATTGACAGATTGAGAGCTCTTTCTTG
ATTAGGTGGGTGGTGGTGCATGGTCGTTCGTAGTTCGTGGAGCGATTTGTCTGATTAATT
TCGATAACGAACGAGACTCCGGCTTACTAAATAGTCTAAAGTTCGAAGGGACTTTTCAAG
ACTTCTTAGCAGGATAAGTGGCACTTTTTAAGCCACACGAAATGGAGCAATAACAGGTCT
GTGATGCCCTTAGATGTCCGAGGCTGCACGCGCGCTACACTGGAGAGTTCAGAATGTTTC
TTCCTACTTCGACAGAAGTGGGTAACCATGAAATTCTCTTCGTGACTGGGATCGGAGCTT
GCAATTATTCTCCGTCAACGAGGAATTCCTAGTAAGCACTATTTCATCAGAATGTGCTGA
TTATGTCCCTGTCCTTTGTACACACCGCCCGTCGCTACTACCGATTGAATGTTTTAGTGA
GATCTTCGGCTTGGTTTTCCGAGCGGCTTTCGGGTCGTTCGGTATATATCGAAAAGATGC
TCAAACTGGATCATTTAGAGGAAGTAAAAGTCGTAACAAGGTATTCGTAGGTGAACCTGC
GTATGGATCATTA
>rRNA_RMAC00682_4908-5022_DIR+ /molecule=8s_rRNA /score=88.0
ACGGCCATACCACGTTGAATACACCAGTTCTCGTCCGATCACTGAAGTTAAGCAACGTCG
GGCTCGGTTAGTACTTGGATGGGTGACCGCCTGGGAATACCGAGTGTCGTAAGCT
>rRNA_RMAC07508_1926-2033_DIR+ /molecule=8s_rRNA /score=65.6
ACGGCCATACCACGTTGAATACACCAGTTCTCGTCCGATCACTGAAGTTAAGCAACGTCG
GGCTCGGTTAGTACTTGGATGGGTGACCGCCTGGGAATACCGAGTGTC
>rRNA_RMAC01063_44955-45072_DIR+ /molecule=8s_rRNA /score=52.4
ACGGCCATACCACGTTGAATACAACAGTTCTTCTCGTCCGATCACTGAAGTTAAGCAATG
TCGAGCTCGGTTAGTATTTTCACGAGTGACCGCTTGGGAATACCAAGTGTCTTAAGCT
>rRNA_RMAC05792_1465-1579_DIR- /molecule=8s_rRNA /score=86.0
ACGGCCATACCACGTTGAATACACCAGTTCTCGTCCGATCACTGAAGTTAAGCAACGTCG
GGCTCGGTTAGTACTTGGATGGGTGACCGCCTGGGAATACCGAGTGTCGTAAGCG
>rRNA_RMAC00337_105134-105248_DIR- /molecule=8s_rRNA /score=88.0
ACGGCCATACCACGTTGAATACACCAGTTCTCGTCCGATCACTGAAGTTAAGCAACGTCG
GGCTCGGTTAGTACTTGGATGGGTGACCGCCTGGGAATACCGAGTGTCGTAAGCT
>rRNA_RMAC07508_1-107_DIR- /molecule=8s_rRNA /score=61.0
ACGGCCATACCACGTTGAATACACCAGTTCTCGTCCGATCACTGAAGTTAAGCAACGTCG
GGCTCGGTTAGTACTTGGATGGGTGACCGCCTGGGAATACCGAGTGT
>rRNA_RMAC00006_53346-53460_DIR+ /molecule=8s_rRNA /score=83.1
ACAGCCATACCACGTTGAATACACCAGTTCTCGTCCGATCACTGAAGTTAAGCAACGTCG
GGCTCGGTTAGTACTTGGATGGGTGACCGCCTGGGAATACCGAGTGTCGTAAGCT
>rRNA_RMAC00673_26258-26372_DIR+ /molecule=8s_rRNA /score=88.0
ACGGCCATACCACGTTGAATACACCAGTTCTCGTCCGATCACTGAAGTTAAGCAACGTCG
GGCTCGGTTAGTACTTGGATGGGTGACCGCCTGGGAATACCGAGTGTCGTAAGCT
>rRNA_RMAC00506_22782-22896_DIR+ /molecule=8s_rRNA /score=88.0
ACGGCCATACCACGTTGAATACACCAGTTCTCGTCCGATCACTGAAGTTAAGCAACGTCG
GGCTCGGTTAGTACTTGGATGGGTGACCGCCTGGGAATACCGAGTGTCGTAAGCT
>rRNA_RMAC00043_118779-118893_DIR+ /molecule=8s_rRNA /score=88.0
ACGGCCATACCACGTTGAATACACCAGTTCTCGTCCGATCACTGAAGTTAAGCAACGTCG
GGCTCGGTTAGTACTTGGATGGGTGACCGCCTGGGAATACCGAGTGTCGTAAGCT
>rRNA_RMAC00217_129040-129154_DIR+ /molecule=8s_rRNA /score=84.2
ACGGCCACACCACGTTGAATACACCAGTTCTCGTCCGATCACTGAAGTTAAGCAACGTCG
GGCTCGGTTAGTACTTGGATGGGTGACCGCCTGGGAATACCGAGTGTCGTAAGCT
>rRNA_RMAC00366_6756-6870_DIR- /molecule=8s_rRNA /score=88.0
ACGGCCATACCACGTTGAATACACCAGTTCTCGTCCGATCACTGAAGTTAAGCAACGTCG
GGCTCGGTTAGTACTTGGATGGGTGACCGCCTGGGAATACCGAGTGTCGTAAGCT
>rRNA_RMAC01887_28482-28596_DIR- /molecule=8s_rRNA /score=86.0
ACGGCCATACCACGTTGAATACACCAGTTCTCGTCCGATCACTGAAGTTAAGCAACGTCG
GGCTCGGTTAGTACTTGGATGGGTGACCGCCTGGGAATACCGAGTGTCGTAAGCA
>rRNA_RMAC01010_60089-60202_DIR+ /molecule=8s_rRNA /score=36.8
ACAGCTACACCACAATAAATACACCATTTCCCGTCCTATCACTGAAGTTAACAAAGTTGG
ACTCGGTTAGTACTTGGATGGATGACCGACTGGAAATATCGAGTGTCGTAATCT
>rRNA_RMAC00366_8782-8896_DIR- /molecule=8s_rRNA /score=88.0
ACGGCCATACCACGTTGAATACACCAGTTCTCGTCCGATCACTGAAGTTAAGCAACGTCG
GGCTCGGTTAGTACTTGGATGGGTGACCGCCTGGGAATACCGAGTGTCGTAAGCT
>rRNA_RMAC00098_78036-78150_DIR- /molecule=8s_rRNA /score=72.6
ACGGCCATACCACGTTGAATACACCATTTCTCATCCGATCACTGAAGTTCAGCAACGTCG
GGCTCGGTTAGTACTTGGATAAGTGACCGTCTGGGAATACCAAGTGTCGTAAACG
>rRNA_RMAC00519_4107-4221_DIR+ /molecule=8s_rRNA /score=88.0
ACGGCCATACCACGTTGAATACACCAGTTCTCGTCCGATCACTGAAGTTAAGCAACGTCG
GGCTCGGTTAGTACTTGGATGGGTGACCGCCTGGGAATACCGAGTGTCGTAAGCT
>rRNA_RMAC00118_75801-75915_DIR- /molecule=8s_rRNA /score=88.0
ACGGCCATACCACGTTGAATACACCAGTTCTCGTCCGATCACTGAAGTTAAGCAACGTCG
GGCTCGGTTAGTACTTGGATGGGTGACCGCCTGGGAATACCGAGTGTCGTAAGCT
>rRNA_RMAC01299_21467-21581_DIR- /molecule=8s_rRNA /score=84.5
ACGGCCATACCACGTTGAGTACACCAGTTCTCGTCCGATCACTGAAGTTAAGCAACGTCG
GGCTCGGTTAGTACTTGGATGGGTGACCGCCTGGGAATACCGAGTGTCGTAAGCT
>rRNA_RMAC00327_74464-74578_DIR+ /molecule=8s_rRNA /score=88.2
ACGGCCATACCACGTTGAATACACCAGTTCTCGTCCGATCACTGAAGTTAAGCAACGTCG
GGCTCGGTTAGTACTTGGATGGGTGACCGCCTGGGAATACCGAGTGTCGTAAGTT
>rRNA_RMAC00403_10037-10153_DIR+ /molecule=8s_rRNA /score=60.0
ACGGCCTTGCCACGTGAAAAAAACCAGTTCTCGTCTGATCACTGAAGTTAAGCAACGTTG
GGCTCGGTTTGTACTTGGATAGGTAACGGCCTGGGAATACCGAGTATTGTGAGTTTT
>rRNA_RMAC00655_63607-63721_DIR+ /molecule=8s_rRNA /score=88.0
ACGGCCATACCACGTTGAATACACCAGTTCTCGTCCGATCACTGAAGTTAAGCAACGTCG
GGCTCGGTTAGTACTTGGATGGGTGACCGCCTGGGAATACCGAGTGTCGTAAGCT
>rRNA_RMAC00385_67722-67836_DIR+ /molecule=8s_rRNA /score=88.0
ACGGCCATACCACGTTGAATACACCAGTTCTCGTCCGATCACTGAAGTTAAGCAACGTCG
GGCTCGGTTAGTACTTGGATGGGTGACCGCCTGGGAATACCGAGTGTCGTAAGCT
>rRNA_RMAC00170_128833-128947_DIR- /molecule=8s_rRNA /score=84.2
ACGGCCACACCACGTTGAATACACCAGTTCTCGTCCGATCACTGAAGTTAAGCAACGTCG
GGCTCGGTTAGTACTTGGATGGGTGACCGCCTGGGAATACCGAGTGTCGTAAGCT
>rRNA_RMAC00064_192158-192272_DIR- /molecule=8s_rRNA /score=88.0
ACGGCCATACCACGTTGAATACACCAGTTCTCGTCCGATCACTGAAGTTAAGCAACGTCG
GGCTCGGTTAGTACTTGGATGGGTGACCGCCTGGGAATACCGAGTGTCGTAAGCT
>rRNA_RMAC00110_142788-142902_DIR- /molecule=8s_rRNA /score=88.0
ACGGCCATACCACGTTGAATACACCAGTTCTCGTCCGATCACTGAAGTTAAGCAACGTCG
GGCTCGGTTAGTACTTGGATGGGTGACCGCCTGGGAATACCGAGTGTCGTAAGCT
>rRNA_RMAC00313_38389-38503_DIR- /molecule=8s_rRNA /score=88.0
ACGGCCATACCACGTTGAATACACCAGTTCTCGTCCGATCACTGAAGTTAAGCAACGTCG
GGCTCGGTTAGTACTTGGATGGGTGACCGCCTGGGAATACCGAGTGTCGTAAGCT
>rRNA_RMAC19453_131-241_DIR+ /molecule=8s_rRNA /score=63.2
GTGCCTATATCGGTGGTGTCCACCTCTTCCCATTCCGAACAGAGAAGTTAAGCCCACCAG
AGCCGATGGTACTGCGGTAACACGTGGGAGAGTAGGTCGGTGCCAAATCTT
>rRNA_RMAC00673_22215-22329_DIR+ /molecule=8s_rRNA /score=88.0
ACGGCCATACCACGTTGAATACACCAGTTCTCGTCCGATCACTGAAGTTAAGCAACGTCG
GGCTCGGTTAGTACTTGGATGGGTGACCGCCTGGGAATACCGAGTGTCGTAAGCT
>rRNA_RMAC00006_53989-54103_DIR+ /molecule=8s_rRNA /score=88.0
ACGGCCATACCACGTTGAATACACCAGTTCTCGTCCGATCACTGAAGTTAAGCAACGTCG
GGCTCGGTTAGTACTTGGATGGGTGACCGCCTGGGAATACCGAGTGTCGTAAGCT
>rRNA_RMAC00084_228385-228499_DIR+ /molecule=8s_rRNA /score=88.0
ACGGCCATACCACGTTGAATACACCAGTTCTCGTCCGATCACTGAAGTTAAGCAACGTCG
GGCTCGGTTAGTACTTGGATGGGTGACCGCCTGGGAATACCGAGTGTCGTAAGCT
>rRNA_RMAC01446_24858-24972_DIR- /molecule=8s_rRNA /score=88.0
ACGGCCATACCACGTTGAATACACCAGTTCTCGTCCGATCACTGAAGTTAAGCAACGTCG
GGCTCGGTTAGTACTTGGATGGGTGACCGCCTGGGAATACCGAGTGTCGTAAGCT
>rRNA_RMAC00258_960-1074_DIR+ /molecule=8s_rRNA /score=88.0
ACGGCCATACCACGTTGAATACACCAGTTCTCGTCCGATCACTGAAGTTAAGCAACGTCG
GGCTCGGTTAGTACTTGGATGGGTGACCGCCTGGGAATACCGAGTGTCGTAAGCT
>rRNA_RMAC01117_38014-38128_DIR+ /molecule=8s_rRNA /score=88.0
ACGGCCATACCACGTTGAATACACCAGTTCTCGTCCGATCACTGAAGTTAAGCAACGTCG
GGCTCGGTTAGTACTTGGATGGGTGACCGCCTGGGAATACCGAGTGTCGTAAGCT
>rRNA_RMAC00213_115678-115792_DIR+ /molecule=8s_rRNA /score=73.8
ACGGGCATACCACGTTGAAAACACCAGTTCTCGTCCGATCATTGAAGTTAAGCAACGTCG
GGCTCGGTTAGTACTTCGATGGATGGCCCCCTGGGAATACCGTGTGTCGTAAGCT
>rRNA_RMAC02376_19663-23324_DIR+ /molecule=28s_rRNA /score=1469.6
CTGCGTCGCGGACGATACATCATCTGAGACCGAGACTCTAATCGAACTAAAACCCCCAGA
AGAGAGTCATAGTTACTCCCGCCGTTTACCCGCGCTTATTTGAATTTCTTCACGTTAACA
TTCAGAGCACTGGGCAGAAATCACTTTGCGTCAACACCAAGTTTTCCGGCCAATCGCAAA
GCTCTGTTTTAATTAGACAGTCGGATTCCCCTAGACGCAGCGAGTTCTAAGTTTGCTATT
AAACGATGTCCGAAGTAATACGAACCGCAAGCGACTCGCATACCGTAGCAAAACGATTCC
ACAGCAAGACAAGCCACTAGTCCGAACGATCAGACACATTGCTGCATCCGAAAGCTCAGC
TCCAATAGCAAGTCTACTGCTTTATCATCAAGCCCGAACACCCTAGCACTTAGAGCCAAT
CGTTATCCCGAAGTTGCCGATCGATTTTGCCGACTTCCCTTGTGCTACCTTGTTCTAATT
GACTAGAGGCTTTTCACCTNAGTTCGGCTGTATGAAAAGCCTTGCTCGTAATGAAAGTAA
AGAACATTCTTGCAATGTTTTAAGTGTGATTTCTGTCATCTGGTGCAAATCATGACAATG
AACGCAACACTGACAGGTTCTATTGCCGTTGGCAAAGAGCTTAGTAAGAGTATATGCAAT
GAGACCCGAAAGATGGTGAACTTAATGTGTGTAGAATGAAGCCAGGGGAAACCCTGGTGG
AAGTTCGTAGCGGTTCTGACGTGCAAATCGATCGTCAAACATGCATTAAGGGGCGAAAGA
CTAATCGAACCATCTAGTAGCTGGTTCCGTCCGAAGTTTCCCTCAGGATAGCTGGCATTC
AATTTTCACAGTTATATCCGGTAAAGCGAATGTTTAGAGGCATTGGGCGTAAAATACGCT
CAACCTATTGACAAACTTTAAATGGGTATGAAGTTCATTTTTCTACTTCATTGAGAATGA
ACAGCGAATGTGAGTGCCAAGTGGGCCATTTTTGGTAAGCAGAACTGGCGCTGTTGGATG
CACAAAACGTCAAGATAAAGAGCCAGATGGTCTCGCTCATCAGATACCATAAAAGGTGTT
GGTCGATATAGACAGCAGGACGGTGGCCATGGAAGTCGGAATCCGTTAAGGAGTGTGTAA
CAACTCACCTGCCGAATCGACTAGTCCTAAAAATGGATGGCGCTCGAGCGAGCCTCTTAT
ACTTGACTGTTACGATACAATAAGCCATATAAATTCACGGACATCATGTCGTAACAAGTA
GGACGGTTGATATGGTTGCGTCGAAGGCTAACACGTGAGTGTGGCTTGAGCAGTCATATG
TACAGATCTTAGTGGTAGTAGCAACTATTCAAATGAGAACTTTGAAGACTGACGTGGAGA
AAGGTTCCATGTGAACAGCTATTGGACATGGGTCAGTCAGTCCTAAGATGCGCTCGAAAG
AGGGTTCCGAACGTGGAATATTTATTCATTATATGTATTATTATATTCCATCAAATCGAA
AGGGAAACAAGTTAATATTCTTGTACTAAGTGTCGGAGATTGTTTGATTCTCATGTCAAG
CATATGTGGTAACACAAACAAGCTCAAATACATCACAAGTGGTCCTGGAAAGAGTTTTCT
CTTCTTTGTTACTTCATCAGACGACCCTGGAATCAGTTCAACTGGAGATAGGGTTCAAAT
GAAGGTAAAGAGTAGCCGTTCTTGCTACTTCCTCGGTGCATCATTTGTGATCCTTGAAAA
TTTGAGCGAGATATTTAATTTCGCACTTATCTGTACTCTAAACCGCATCAGGTCTCCAAG
GTGAAAAGCCTCTAGTCAATTAGAACAAGGTAGCACAAGGGAAGTCGGCAAAATCGATCG
GCAACTTCGGGATAACGATTGGCTCTAAGTGCTAGGGTGTTCGGGCTTGATGATAAAGCA
GTAGACTTGCTATTGGAGCTGAGCTTTCGGATGCAGCAATGTGTCTGATCGTTCGGACTA
GTGGCTTGTCTTGCTGTGGAATCGTTTTGCTACGGTATGCGAGTCGCTTGCGGTTCGTAT
TACTTCGGACATCGTTTAATAGCAAACTTAGAACTCGCTGCGTCTAGGGGAATCCGACTG
TCTAATTAAAACAGAGCTTTGCGATTGGCCGGAAAACTTGGTGTTGACGCAAAGTGATTT
CTGCCCAGTGCTCTGAATGTTAACGTGAAGAAATTCAAATAAGCGCGGGTAAACGGCGGG
AGTAACTATGACTCTCTTCTGGTAGCCAAATGCCTCGTCATCTAATTAGTGACGCGCATG
ANNNNNNNNNNNNNNNNNNNNNNNNNNNNNNNNNNNNNNNNNNNNNNNNNNNNNNNNNNN
NNNNNNNNNNNNNNNNNNNNNNNNNNNNNNNNNNNNNNNNNNNNNNNNNNNNNNNNNNNN
NNNNNNNNNNNNNNNNNNNNNNNNNNNNNNNNNNNNNNNNNNNNNNNNNNNNNNNNNNNN
NNNNNNNNNNNNNNNNNNNNNNNNNNNNNNNNNNNNNNNNNNNNNNNNNNNNNNNNNNNN
NNNNNNNNNNNNNNNNNNNNNNNNNNNNNNNNNNNNNNNNNNNNNNNNNNNNNNNNNNNN
NNNNNNNNNNNNNNNNNNNNNNNNNNNNNNNNNNNNNNNNNNNNNNNNNNNNNNNNNNNN
NNNNNNNNNNNNNNNNNNNNNNNNNNNNNNNNNNNNNNNNNNNNNNNNNNNNNNNNNNNN
NNNNNNNNNNNNNNNNNNNNNNNNNNNNNNNNNNNNNNNNNNNNNNNNNNNNNNNNNNNN
NNNNNNNNNNNNNNNNNNNNGTGACGCGCATGAATGGATTAACGAGATTCCCACTGTCCC
TGTCTACTATCTAGCGAAACCACAGCCAAGGGAACGGGCTTGGACTTCAATGCGGGGAAA
GAAGACCCTGTTGAGCTTGACTCTAATCTGTCTTCGTAAAGAGACTTGAAAAATGTAGCG
TAGATGGGAGTGGCAACACGTCAATGAAACACCATTATTTTCATTGTTTCTTTACTTACT
TGGTTATACAGAGATTGGATTTCATATCCAGTGTTTGAGTGACAAACGTTCATACGCAAG
TATCTACGTGATCTGCTTCAAGGAAAGAGACAGGTGGGGAGTTTGGCTGGGGCGGTACAT
CTATCAAATGTTAACGTAGGTGTCCAAAAGTTGACTCAGTGCGGACAGAAACCACACATT
GAGTAAAAGGGCATAAGTCAGCTTGATTTAGATTTTCAGTACGAATACAGACGGAGAAAT
CCGGGCCTATCGATCCTTTTGATTTAACGAGTTTTTTGCAAGAGGTGACAGAAAAGTTAC
CACAGGGATAACTGGCTTGTGGCGGCCAAGCGTTCATAGCGACGTCGCTTTTTGATCCTT
CGATGTCGGCTCTTCCTATCATTGCGAAGCAGACTTCGCAAAGTGTTGGATTGTTCACCC
ACCAATAGGGAACGTGAGCTGGGTTTAGACCGTCGTGAGACAGGTTAGTTTTACCCTACA
TTGGATTTTGTCATTGATATAGGAATCGTACTTAGTACGAGAGGAACCGTACGTTCGGAC
ATTTGGTTTACGTATTTGTTCGAAAGGACAATGATGCGAAGCTACCATCCGACGGCTTAC
AACTGAACGCCTCTAAGTTGGAATCCGATCTAGACTCAATGATTTTTTGGCACATTGGTT
GT
>rRNA_RMAC02376_19663-23324_DIR+ /molecule=28s_rRNA /score=1469.6
CTGCGTCGCGGACGATACATCATCTGAGACCGAGACTCTAATCGAACTAAAACCCCCAGA
AGAGAGTCATAGTTACTCCCGCCGTTTACCCGCGCTTATTTGAATTTCTTCACGTTAACA
TTCAGAGCACTGGGCAGAAATCACTTTGCGTCAACACCAAGTTTTCCGGCCAATCGCAAA
GCTCTGTTTTAATTAGACAGTCGGATTCCCCTAGACGCAGCGAGTTCTAAGTTTGCTATT
AAACGATGTCCGAAGTAATACGAACCGCAAGCGACTCGCATACCGTAGCAAAACGATTCC
ACAGCAAGACAAGCCACTAGTCCGAACGATCAGACACATTGCTGCATCCGAAAGCTCAGC
TCCAATAGCAAGTCTACTGCTTTATCATCAAGCCCGAACACCCTAGCACTTAGAGCCAAT
CGTTATCCCGAAGTTGCCGATCGATTTTGCCGACTTCCCTTGTGCTACCTTGTTCTAATT
GACTAGAGGCTTTTCACCTNAGTTCGGCTGTATGAAAAGCCTTGCTCGTAATGAAAGTAA
AGAACATTCTTGCAATGTTTTAAGTGTGATTTCTGTCATCTGGTGCAAATCATGACAATG
AACGCAACACTGACAGGTTCTATTGCCGTTGGCAAAGAGCTTAGTAAGAGTATATGCAAT
GAGACCCGAAAGATGGTGAACTTAATGTGTGTAGAATGAAGCCAGGGGAAACCCTGGTGG
AAGTTCGTAGCGGTTCTGACGTGCAAATCGATCGTCAAACATGCATTAAGGGGCGAAAGA
CTAATCGAACCATCTAGTAGCTGGTTCCGTCCGAAGTTTCCCTCAGGATAGCTGGCATTC
AATTTTCACAGTTATATCCGGTAAAGCGAATGTTTAGAGGCATTGGGCGTAAAATACGCT
CAACCTATTGACAAACTTTAAATGGGTATGAAGTTCATTTTTCTACTTCATTGAGAATGA
ACAGCGAATGTGAGTGCCAAGTGGGCCATTTTTGGTAAGCAGAACTGGCGCTGTTGGATG
CACAAAACGTCAAGATAAAGAGCCAGATGGTCTCGCTCATCAGATACCATAAAAGGTGTT
GGTCGATATAGACAGCAGGACGGTGGCCATGGAAGTCGGAATCCGTTAAGGAGTGTGTAA
CAACTCACCTGCCGAATCGACTAGTCCTAAAAATGGATGGCGCTCGAGCGAGCCTCTTAT
ACTTGACTGTTACGATACAATAAGCCATATAAATTCACGGACATCATGTCGTAACAAGTA
GGACGGTTGATATGGTTGCGTCGAAGGCTAACACGTGAGTGTGGCTTGAGCAGTCATATG
TACAGATCTTAGTGGTAGTAGCAACTATTCAAATGAGAACTTTGAAGACTGACGTGGAGA
AAGGTTCCATGTGAACAGCTATTGGACATGGGTCAGTCAGTCCTAAGATGCGCTCGAAAG
AGGGTTCCGAACGTGGAATATTTATTCATTATATGTATTATTATATTCCATCAAATCGAA
AGGGAAACAAGTTAATATTCTTGTACTAAGTGTCGGAGATTGTTTGATTCTCATGTCAAG
CATATGTGGTAACACAAACAAGCTCAAATACATCACAAGTGGTCCTGGAAAGAGTTTTCT
CTTCTTTGTTACTTCATCAGACGACCCTGGAATCAGTTCAACTGGAGATAGGGTTCAAAT
GAAGGTAAAGAGTAGCCGTTCTTGCTACTTCCTCGGTGCATCATTTGTGATCCTTGAAAA
TTTGAGCGAGATATTTAATTTCGCACTTATCTGTACTCTAAACCGCATCAGGTCTCCAAG
GTGAAAAGCCTCTAGTCAATTAGAACAAGGTAGCACAAGGGAAGTCGGCAAAATCGATCG
GCAACTTCGGGATAACGATTGGCTCTAAGTGCTAGGGTGTTCGGGCTTGATGATAAAGCA
GTAGACTTGCTATTGGAGCTGAGCTTTCGGATGCAGCAATGTGTCTGATCGTTCGGACTA
GTGGCTTGTCTTGCTGTGGAATCGTTTTGCTACGGTATGCGAGTCGCTTGCGGTTCGTAT
TACTTCGGACATCGTTTAATAGCAAACTTAGAACTCGCTGCGTCTAGGGGAATCCGACTG
TCTAATTAAAACAGAGCTTTGCGATTGGCCGGAAAACTTGGTGTTGACGCAAAGTGATTT
CTGCCCAGTGCTCTGAATGTTAACGTGAAGAAATTCAAATAAGCGCGGGTAAACGGCGGG
AGTAACTATGACTCTCTTCTGGTAGCCAAATGCCTCGTCATCTAATTAGTGACGCGCATG
ANNNNNNNNNNNNNNNNNNNNNNNNNNNNNNNNNNNNNNNNNNNNNNNNNNNNNNNNNNN
NNNNNNNNNNNNNNNNNNNNNNNNNNNNNNNNNNNNNNNNNNNNNNNNNNNNNNNNNNNN
NNNNNNNNNNNNNNNNNNNNNNNNNNNNNNNNNNNNNNNNNNNNNNNNNNNNNNNNNNNN
NNNNNNNNNNNNNNNNNNNNNNNNNNNNNNNNNNNNNNNNNNNNNNNNNNNNNNNNNNNN
NNNNNNNNNNNNNNNNNNNNNNNNNNNNNNNNNNNNNNNNNNNNNNNNNNNNNNNNNNNN
NNNNNNNNNNNNNNNNNNNNNNNNNNNNNNNNNNNNNNNNNNNNNNNNNNNNNNNNNNNN
NNNNNNNNNNNNNNNNNNNNNNNNNNNNNNNNNNNNNNNNNNNNNNNNNNNNNNNNNNNN
NNNNNNNNNNNNNNNNNNNNNNNNNNNNNNNNNNNNNNNNNNNNNNNNNNNNNNNNNNNN
NNNNNNNNNNNNNNNNNNNNGTGACGCGCATGAATGGATTAACGAGATTCCCACTGTCCC
TGTCTACTATCTAGCGAAACCACAGCCAAGGGAACGGGCTTGGACTTCAATGCGGGGAAA
GAAGACCCTGTTGAGCTTGACTCTAATCTGTCTTCGTAAAGAGACTTGAAAAATGTAGCG
TAGATGGGAGTGGCAACACGTCAATGAAACACCATTATTTTCATTGTTTCTTTACTTACT
TGGTTATACAGAGATTGGATTTCATATCCAGTGTTTGAGTGACAAACGTTCATACGCAAG
TATCTACGTGATCTGCTTCAAGGAAAGAGACAGGTGGGGAGTTTGGCTGGGGCGGTACAT
CTATCAAATGTTAACGTAGGTGTCCAAAAGTTGACTCAGTGCGGACAGAAACCACACATT
GAGTAAAAGGGCATAAGTCAGCTTGATTTAGATTTTCAGTACGAATACAGACGGAGAAAT
CCGGGCCTATCGATCCTTTTGATTTAACGAGTTTTTTGCAAGAGGTGACAGAAAAGTTAC
CACAGGGATAACTGGCTTGTGGCGGCCAAGCGTTCATAGCGACGTCGCTTTTTGATCCTT
CGATGTCGGCTCTTCCTATCATTGCGAAGCAGACTTCGCAAAGTGTTGGATTGTTCACCC
ACCAATAGGGAACGTGAGCTGGGTTTAGACCGTCGTGAGACAGGTTAGTTTTACCCTACA
TTGGATTTTGTCATTGATATAGGAATCGTACTTAGTACGAGAGGAACCGTACGTTCGGAC
ATTTGGTTTACGTATTTGTTCGAAAGGACAATGATGCGAAGCTACCATCCGACGGCTTAC
AACTGAACGCCTCTAAGTTGGAATCCGATCTAGACTCAATGATTTTTTGGCACATTGGTT
GT
