# Supplementary material for: Comparative genomics of bdelloid rotifers: Insights from desiccating and nondesiccating species
Source: PLoS Biol. 2018 Apr 24;16(4):e2004830. doi: 10.1371/journal.pbio.2004830 (PMC5916493; doi:10.1371/journal.pbio.2004830)
Supplement: S9 Data — (TGZ) [file pbio.2004830.s009.tgz › rna/nRc.1.3_rnammer.hmm]

hmmsearch - search a sequence database with a profile HMM
HMMER 2.3.2 (Oct 2003)
Copyright (C) 1992-2003 HHMI/Washington University School of Medicine
Freely distributed under the GNU General Public License (GPL)
- - - - - - - - - - - - - - - - - - - - - - - - - - - - - - - - - - - -
HMM file:                   /home/rnowell/software/rnammer-1.2/lib/euk.ssu.rnammer.hmm [euk.ssu.rnammer.degap]
Sequence database:          ./100000001317442237.final_search.1.fsa
per-sequence score cutoff:  >= 0.0
per-domain score cutoff:    >= 0.0
per-sequence Eval cutoff:   <= 1e-05     
per-domain Eval cutoff:     <=      1e-05
- - - - - - - - - - - - - - - - - - - - - - - - - - - - - - - -

Query HMM: euk.ssu.rnammer.degap||
  [HMM has been calibrated; E-values are empirical estimates]

Scores for complete sequences (score includes all domains):
Sequence Description                                    Score    E-value  N 
-------- -----------                                    -----    ------- ---
1                                                      1179.0          0   1

Parsed for domains:
Sequence Domain  seq-f seq-t    hmm-f hmm-t      score  E-value
-------- ------- ----- -----    ----- -----      -----  -------
1          1/1    2112  3924 ..     1  1363 []  1179.0        0

Alignments of top-scoring domains:
1: domain 1 of 1, from 2112 to 3924: score 1179.0, E = 0
                   *->acctggttgatcctgccagtagtcatatgctagtgtctccaaaGatT
                        c g ttgatc tg c gt g c t    t  t tct   aaGatT
           1  2112    TTCCGATTGATCTTGTCGGTGG-CTTTCCTT--TATCTT-GAAGATT 2154 

                   aAgcCATGCAtGtcttaAGtacaaagctgatgcattttccttttatatcg
                   aAgcCATGCAtGtc taAGta+ aa ctg             tt+ a   
           1  2155 AAGCCATGCATGTC-TAAGTATGAA-CTG------------GTTTAA--- 2187 

                   ggtctataaaggtaagaaactGcgaAtgGcTcatTAaatCagttatacag
                             ggt  gaaactGcg A+gGcTcatTA atCag+tat  a+
           1  2188 ----------GGT--GAAACTGCGTACGGCTCATTACATCAGCTAT--AA 2223 

                   tt................................................
                    t++++++  ++ +   ++++   +    +  ++         +++   +
           1  2224 CTttctttgatcataaattctaaatggaataaccgaggaaaagcctgggc 2273 

                   ..................................................
                   +  + + + +  +  ++++  +  +  + ++    + +++++ ++   ++
           1  2274 taatacatgcgacaattccggtagtaatatcggaatgcttttattagatc 2323 

                   ..................................................
                       ++++++  +++++++  +    ++ +++ ++  +  ++++   +  
           1  2324 aaaaccttctagttctttcaacggaactgtttgttggtgactctaaataa 2373 

                   ........................................attcaaaaat
                   ++++ + ++  ++ + +  +++++ + ++  +  + + ++ ttc  aa+t
           1  2374 ctttgtgttgatcgtatgacctttgtgtcgacgacatatcTTTC--AAGT 2421 

                   ttctgccctATCAacTttccgGatggtagggTagtgGcctaccatGgtta
                   +tctg+c tATCAacTtt   Ga ggta   Ta++ G ctacc tGgtt 
           1  2422 GTCTGACTTATCAACTTTA--GACGGTACATTATATGTCTACCGTGGTT- 2468 

                   ggtaAcgggTaACggggaaTcaggGttcGAttccggAgAggGAGCCTGAG
                    gtaAcg gT AC g+gaaTcaggGtt G ttc ggAgAgg  GCCTGAG
           1  2469 -GTAACGAGT-ACAGAGAATCAGGGTTTGGTTCTGGAGAGGCCGCCTGAG 2516 

                   AaAcgGCTaccAcatCccAaGGaagGCcCAGCAGGcggcgcAaaTTaccC
                   AaAcgGC accAc tCc AaGGaagGC  AGCAGGc gcgcAaaTTaccC
           1  2517 AAACGGCGACCACTTCC-AAGGAAGGC--AGCAGGC-GCGCAAATTACCC 2562 

                   AaTccccgagaaacactagggggGAggtAGtgAcgaaaaaaTgaatataA
                   A+Tc  c+a    +ac   g  gGAggtAGtgA g a+aaaT       A
           1  2563 ACTCT-CAA----AAC---GA-GGAGGTAGTGAAG-AGAAAT-------A 2595 

                   acaagagtacgggaggtctctcttcttcgtatctttccaatgacatagag
                   ac+a   t      g    ct             t++           ag
           1  2596 ACGA---TGTT-A-GT---CTT-----------CTAT-----------AG 2615 

                   gtcttgtaattggagaaaaAATGagtacaatttAaAtccgcTacgtaaac
                     ct   aat gg      AATG g aca+t tAaA+             
           1  2616 -GCTGACAATCGG------AATGGGAACACTGTAAACA------------ 2646 

                   aatgctcctttaacgAGtgaAtcCaAttggaGGgccAAgtctgGTGCCAG
                            tta cgA  + A+ CaAttggaGGgc AAgtctgGTGCCAG
           1  2647 -------GGTTATCGAT-T-AA-CAATTGGAGGGC-AAGTCTGGTGCCAG 2685 

                   CAgCcGCcGGgtTaATtCcAGctccaatAGtcgtatatt...........
                   CAgCcGC GG  TaATtCcAGctccaatA   g a a t   ++++ +++
           1  2686 CAGCCGC-GG--TAATTCCAGCTCCAATAA-GGAAAACTaaagttgctgt 2731 

                   ..................................................
                   ++++     + + ++ ++++  +++ ++++ +++++++ + + ++++  +
           1  2732 gtttaaaaagctcgtagttgaatttcgggtatttgttgctagctggtcct 2781 

                   ..................................................
                    ++++   ++++++++    + +  +  ++++ +++  ++ +++ + ++ 
           1  2782 agtggccatgttggttaacagatcctcatttgctggacggctggcgatga 2831 

                   ..................................................
                   + ++  + + ++++ +++ ++++   +   ++++  ++++ +    ++ +
           1  2832 tcttcatcgattgtcgttagttgccagaacgtttactttgagaaaattag 2881 

                   ..................................................
                    +++ +    +  ++ +   +  + + + + +++  +++  +  ++   +
           1  2882 agtgctaaaagcaggctcacgcctatatatattgcatggaataatgaaat 2931 

                   ..................................................
                     + + + + ++++ +++ +++++++++ +   +++ + +  ++ ++  +
           1  2932 aagatctcgattttatttcgttggttttagaaattgagataatgattaat 2981 

                   .....................tAttgcgtcgtcAGagGTgTgAAAttctt
                    ++ +  + ++++++ ++  +tA+tg g++gt AGag  gTgAAAttctt
           1  2982 aggatcagaggggggcgtacgTACTGTGGTGTGAGAG--GTGAAATTCTT 3029 

                   gGAtcgtcg.aaaGgAcgaaCtaaccagtGCccGAAaaggGCaagttttt
                   gGAtcg+c +a  G AcgaaC   c   +GC  GAA    GC     tt 
           1  3030 GGATCGCCAcA-GG-ACGAACA-GC---AGC--GAAG---GCG----TTC 3064 

                   gccCaaggatcgttTtacgatTttaaattcatttttcgaaTtCAAcacGa
                   gc Caag+at gttTt c a Tt               aaT CAA   Ga
           1  3065 GC-CAAGAAT-GTTTT-C-A-TT---------------AAT-CAA---GA 3090 

                   cacgaAAGTaAGttaGggggatcgAAGacGTGaATcAGAtACCCgtcgTA
                    acga    aAGtt G+g g+tcgAAGacG   AT+AGAtAC Cgtc+TA
           1  3091 -ACGA----AAGTTTGAG-GTTCGAAGACG---ATTAGATAC-CGTCCTA 3130 

                   gTcctacaCcaTAAACgATGccgac.........................
                   gT+c a aCcaTAAACg TGcc+ac+ ++++++   + +  ++ +++ + 
           1  3131 GTTCAA-ACCATAAACGTTGCCAACtgtcttttagatgcggttatttata 3179 

                   ......................................ggttccggGGgg
                   +  +++ +++  +   ++++      +++   +++++ ggttccggGGg+
           1  3180 tgactcatctggcggatctcgagaaatctaagtttttaGGTTCCGGGGGA 3229 

                   AGTATtggtcaGCAtAaggcttggAAACTtAAAGgAATTGACGGaagggc
                   AGTA tggt+ GCA A +gct  gAAACTtAAA gAATTGACGGaagg c
           1  3230 AGTA-TGGTT-GCA-A-AGCT--GAAACTTAAAAGAATTGACGGAAGGAC 3273 

                   AcCaCcAtcggaGtaGGGagGcctGcGGcTtTAatTtGactCAaCaCGgG
                   A CaC A  g aGt  GGag cctG GGc  TAatTtGactCAaCaCGgG
           1  3274 A-CACAA--GAAGT--GGAG-CCTGTGGC-CTAATTTGACTCAACACGGG 3316 

                   TctaaAacTcACCaggtCtcggacacatgtaactgtgGgAttGACAaGAt
                      aaA+cT+AC  gg+C  ggacac   t a    gG AttGACA GAt
           1  3317 ---AAACCTTACTCGGCC-AGGACACT-TTTA----GG-ATTGACA-GAT 3355 

                   tTggAcagttaaagagagGcTCTTtCttggtGATtctgtgggcgCtggtt
                    Tg A          ga GcTCTTtC t  tGATt  gtggg   tgg t
           1  3356 -TG-A----------GA-GCTCTTTC-T--TGATTAGGTGGG---TGG-T 3385 

                   ggTGCATGGCCGttcttagttggTGgaaggtgattTGTaactggttaATT
                   ggTGCATGG CGttc tagtt+gTGga  g+gattTGT  ctg ttaATT
           1  3386 GGTGCATGGTCGTTCGTAGTTCGTGGA--GCGATTTGT--CTGATTAATT 3431 

                   ccaGatAACGgaacGAgggtAccc..........................
                    c GatAACG aacGAg   Ac+c++++++ ++   + ++++   +++++
           1  3432 TC-GATAACG-AACGAG---ACTCcggcttactaaatagtctaaagttcg 3476 

                   ..................................................
                     +++ ++++++  + ++++++ ++ ++ +  +++++ ++++++  +++ 
           1  3477 aagggacttttcaagacttcttagcaggataagtggcactttttaagcca 3526 

                   ..................................................
                   + ++   +++ ++  +  + ++++++++ +++++++ + ++++++ ++++
           1  3527 cacgaaatggagcaataacaggtctgtgatgcccttagatgtccgaggct 3576 

                   ..................................................
                   ++ ++++++++ + ++++ + ++++ +  +++++++++++ +++++ + +
           1  3577 gcacgcgcgctacactggagagttcagaatgtttcttcctacttcgacag 3626 

                   ................................................At
                     ++++++  ++ ++   +++++++++++ +++++ ++++ ++++++ At
           1  3627 aagtgggtaaccatgaaattctcttcgtgactgggatcggagcttgcaAT 3676 

                   ttatttcctctttgAAcgaGGAaTtcctaGTAagcgcgagT.cAtcAggg
                   t at tc +c  t AAcgaGGAaTtcctaGTAagc c a T cAtcA   
           1  3677 T-AT-TCTCC-GTCAACGAGGAATTCCTAGTAAGCACTATTtCATCA--- 3720 

                   gctcgcgttGAtTacGTCCCTGcccttTGTACACACCGCCCGTCgctact
                   g  +g g+tGAtTa GTCCCTG ccttTGTACACACCGCCCGTCgctact
           1  3721 GAATGTGCTGATTATGTCCCTGTCCTTTGTACACACCGCCCGTCGCTACT 3770 

                   accgAtttgaatggtttaggtgAcgaaggtctttcgGActgggcgcccgg
                   accgAtt gaatg tttag tgA    g tct tcgG +tgg     c g
           1  3771 ACCGATT-GAATGTTTTAG-TGA----GATCT-TCGGCTTGG-TTTTCCG 3812 

                   ggggggcccccgggggggaaaacttatagtgtaactaagcaggtctcggg
                    g gg+                        +t++                
           1  3813 AGCGGCT-----------------------TTCG---------------- 3823 

                   tttgcggtcggccgctccgcgcgccccgagagtgtgtgccggtgAAgttg
                           +g+c++    + g               t  cg+ +AAg+tg
           1  3824 --------GGTCGTT---C-GG---------TATA-TATCGA-AAAGATG 3850 

                   accaaaAacttgatcatttagAggaagtaaAAGTCGtaacaaggtttccg
                    +ca  Aact gatcatttagAggaagtaaAAGTCGtaacaaggt t cg
           1  3851 CTCA--AACTGGATCATTTAGAGGAAGTAAAAGTCGTAACAAGGTATTCG 3898 

                   taggtgaacctgcagaaggatca.ta<-*
                   taggtgaacctgc+ a ggatca+ta   
           1  3899 TAGGTGAACCTGCGTATGGATCAtTA    3924 


Histogram of all scores:
score    obs    exp  (one = represents 1 sequences)
-----    ---    ---
 1178      1      0|=                                                          


% Statistical details of theoretical EVD fit:
              mu = -1008.5814
          lambda =     0.0105
chi-sq statistic =     0.0000
  P(chi-square)  =          0

Total sequences searched: 1

Whole sequence top hits:
tophits_s report:
     Total hits:           1
     Satisfying E cutoff:  1
     Total memory:         20K

Domain top hits:
tophits_s report:
     Total hits:           1
     Satisfying E cutoff:  1
     Total memory:         27K
hmmsearch - search a sequence database with a profile HMM
HMMER 2.3.2 (Oct 2003)
Copyright (C) 1992-2003 HHMI/Washington University School of Medicine
Freely distributed under the GNU General Public License (GPL)
- - - - - - - - - - - - - - - - - - - - - - - - - - - - - - - - - - - -
HMM file:                   /home/rnowell/software/rnammer-1.2/lib/euk.tsu.rnammer.hmm [euk.tsu.rnammer.degap]
Sequence database:          ./100000002273063942.final_search.9.fsa
per-sequence score cutoff:  >= 0.0
per-domain score cutoff:    >= 0.0
per-sequence Eval cutoff:   <= 1e-05     
per-domain Eval cutoff:     <=      1e-05
- - - - - - - - - - - - - - - - - - - - - - - - - - - - - - - -

Query HMM: euk.tsu.rnammer.degap||
  [HMM has been calibrated; E-values are empirical estimates]

Scores for complete sequences (score includes all domains):
Sequence Description                                    Score    E-value  N 
-------- -----------                                    -----    ------- ---
9                                                        88.0    3.2e-27   1

Parsed for domains:
Sequence Domain  seq-f seq-t    hmm-f hmm-t      score  E-value
-------- ------- ----- -----    ----- -----      -----  -------
9          1/1     130   244 ..     1    99 []    88.0  3.2e-27

Alignments of top-scoring domains:
9: domain 1 of 1, from 130 to 244: score 88.0, E = 3.2e-27
                   *->gcGgccAt.gcagg.gggaaaacaCccgatCcCaTccCGAaCtcgga
                      +cGgccAt++ca+g++g aa+acaCc g+tC+C+Tcc GA+C+c ga
           9   130    ACGGCCATaCCACGtTG-AATACACCAGTTCTCGTCC-GATCACTGA 174  

                   .GttAAgcc.c.c.gcGtcc.gAgt.agTAcT................tG
                   +GttAAgc+ c ++g+G c++g gt+agTAcT ++  +++ +   +  tG
           9   175 aGTTAAGCAaCgTcGGG-CTcG-GTtAGTACTtggatgggtgaccgccTG 222  

                   ggAaacccggtcggctGccgtaggct<-*
                   ggAa++cc      +tG cgta gct   
           9   223 GGAATACC--G--AGTGTCGTAAGCT    244  


Histogram of all scores:
score    obs    exp  (one = represents 1 sequences)
-----    ---    ---
   88      1      0|=                                                          


% Statistical details of theoretical EVD fit:
              mu =   -48.9156
          lambda =     0.2134
chi-sq statistic =     0.0000
  P(chi-square)  =          0

Total sequences searched: 1

Whole sequence top hits:
tophits_s report:
     Total hits:           1
     Satisfying E cutoff:  1
     Total memory:         20K

Domain top hits:
tophits_s report:
     Total hits:           1
     Satisfying E cutoff:  1
     Total memory:         21K
hmmsearch - search a sequence database with a profile HMM
HMMER 2.3.2 (Oct 2003)
Copyright (C) 1992-2003 HHMI/Washington University School of Medicine
Freely distributed under the GNU General Public License (GPL)
- - - - - - - - - - - - - - - - - - - - - - - - - - - - - - - - - - - -
HMM file:                   /home/rnowell/software/rnammer-1.2/lib/euk.tsu.rnammer.hmm [euk.tsu.rnammer.degap]
Sequence database:          ./100000002273063942.final_search.6.fsa
per-sequence score cutoff:  >= 0.0
per-domain score cutoff:    >= 0.0
per-sequence Eval cutoff:   <= 1e-05     
per-domain Eval cutoff:     <=      1e-05
- - - - - - - - - - - - - - - - - - - - - - - - - - - - - - - -

Query HMM: euk.tsu.rnammer.degap||
  [HMM has been calibrated; E-values are empirical estimates]

Scores for complete sequences (score includes all domains):
Sequence Description                                    Score    E-value  N 
-------- -----------                                    -----    ------- ---
6                                                        88.0    3.2e-27   1

Parsed for domains:
Sequence Domain  seq-f seq-t    hmm-f hmm-t      score  E-value
-------- ------- ----- -----    ----- -----      -----  -------
6          1/1     130   244 ..     1    99 []    88.0  3.2e-27

Alignments of top-scoring domains:
6: domain 1 of 1, from 130 to 244: score 88.0, E = 3.2e-27
                   *->gcGgccAt.gcagg.gggaaaacaCccgatCcCaTccCGAaCtcgga
                      +cGgccAt++ca+g++g aa+acaCc g+tC+C+Tcc GA+C+c ga
           6   130    ACGGCCATaCCACGtTG-AATACACCAGTTCTCGTCC-GATCACTGA 174  

                   .GttAAgcc.c.c.gcGtcc.gAgt.agTAcT................tG
                   +GttAAgc+ c ++g+G c++g gt+agTAcT ++  +++ +   +  tG
           6   175 aGTTAAGCAaCgTcGGG-CTcG-GTtAGTACTtggatgggtgaccgccTG 222  

                   ggAaacccggtcggctGccgtaggct<-*
                   ggAa++cc      +tG cgta gct   
           6   223 GGAATACC--G--AGTGTCGTAAGCT    244  


Histogram of all scores:
score    obs    exp  (one = represents 1 sequences)
-----    ---    ---
   88      1      0|=                                                          


% Statistical details of theoretical EVD fit:
              mu =   -48.9156
          lambda =     0.2134
chi-sq statistic =     0.0000
  P(chi-square)  =          0

Total sequences searched: 1

Whole sequence top hits:
tophits_s report:
     Total hits:           1
     Satisfying E cutoff:  1
     Total memory:         20K

Domain top hits:
tophits_s report:
     Total hits:           1
     Satisfying E cutoff:  1
     Total memory:         21K
hmmsearch - search a sequence database with a profile HMM
HMMER 2.3.2 (Oct 2003)
Copyright (C) 1992-2003 HHMI/Washington University School of Medicine
Freely distributed under the GNU General Public License (GPL)
- - - - - - - - - - - - - - - - - - - - - - - - - - - - - - - - - - - -
HMM file:                   /home/rnowell/software/rnammer-1.2/lib/euk.tsu.rnammer.hmm [euk.tsu.rnammer.degap]
Sequence database:          ./100000002273063942.final_search.26.fsa
per-sequence score cutoff:  >= 0.0
per-domain score cutoff:    >= 0.0
per-sequence Eval cutoff:   <= 1e-05     
per-domain Eval cutoff:     <=      1e-05
- - - - - - - - - - - - - - - - - - - - - - - - - - - - - - - -

Query HMM: euk.tsu.rnammer.degap||
  [HMM has been calibrated; E-values are empirical estimates]

Scores for complete sequences (score includes all domains):
Sequence Description                                    Score    E-value  N 
-------- -----------                                    -----    ------- ---
26                                                       88.0    3.2e-27   1

Parsed for domains:
Sequence Domain  seq-f seq-t    hmm-f hmm-t      score  E-value
-------- ------- ----- -----    ----- -----      -----  -------
26         1/1     130   244 ..     1    99 []    88.0  3.2e-27

Alignments of top-scoring domains:
26: domain 1 of 1, from 130 to 244: score 88.0, E = 3.2e-27
                   *->gcGgccAt.gcagg.gggaaaacaCccgatCcCaTccCGAaCtcgga
                      +cGgccAt++ca+g++g aa+acaCc g+tC+C+Tcc GA+C+c ga
          26   130    ACGGCCATaCCACGtTG-AATACACCAGTTCTCGTCC-GATCACTGA 174  

                   .GttAAgcc.c.c.gcGtcc.gAgt.agTAcT................tG
                   +GttAAgc+ c ++g+G c++g gt+agTAcT ++  +++ +   +  tG
          26   175 aGTTAAGCAaCgTcGGG-CTcG-GTtAGTACTtggatgggtgaccgccTG 222  

                   ggAaacccggtcggctGccgtaggct<-*
                   ggAa++cc      +tG cgta gct   
          26   223 GGAATACC--G--AGTGTCGTAAGCT    244  


Histogram of all scores:
score    obs    exp  (one = represents 1 sequences)
-----    ---    ---
   88      1      0|=                                                          


% Statistical details of theoretical EVD fit:
              mu =   -48.9156
          lambda =     0.2134
chi-sq statistic =     0.0000
  P(chi-square)  =          0

Total sequences searched: 1

Whole sequence top hits:
tophits_s report:
     Total hits:           1
     Satisfying E cutoff:  1
     Total memory:         20K

Domain top hits:
tophits_s report:
     Total hits:           1
     Satisfying E cutoff:  1
     Total memory:         21K
hmmsearch - search a sequence database with a profile HMM
HMMER 2.3.2 (Oct 2003)
Copyright (C) 1992-2003 HHMI/Washington University School of Medicine
Freely distributed under the GNU General Public License (GPL)
- - - - - - - - - - - - - - - - - - - - - - - - - - - - - - - - - - - -
HMM file:                   /home/rnowell/software/rnammer-1.2/lib/euk.tsu.rnammer.hmm [euk.tsu.rnammer.degap]
Sequence database:          ./100000002273063942.final_search.1.fsa
per-sequence score cutoff:  >= 0.0
per-domain score cutoff:    >= 0.0
per-sequence Eval cutoff:   <= 1e-05     
per-domain Eval cutoff:     <=      1e-05
- - - - - - - - - - - - - - - - - - - - - - - - - - - - - - - -

Query HMM: euk.tsu.rnammer.degap||
  [HMM has been calibrated; E-values are empirical estimates]

Scores for complete sequences (score includes all domains):
Sequence Description                                    Score    E-value  N 
-------- -----------                                    -----    ------- ---
1                                                        73.8    6.2e-23   1

Parsed for domains:
Sequence Domain  seq-f seq-t    hmm-f hmm-t      score  E-value
-------- ------- ----- -----    ----- -----      -----  -------
1          1/1     130   244 ..     1    99 []    73.8  6.2e-23

Alignments of top-scoring domains:
1: domain 1 of 1, from 130 to 244: score 73.8, E = 6.2e-23
                   *->gcGgccAt.gcagg.gggaaaacaCccgatCcCaTccCGAaCtcgga
                      +cGg cAt++ca+g++g aaaacaCc g+tC+C+Tcc GA+C+  ga
           1   130    ACGGGCATaCCACGtTG-AAAACACCAGTTCTCGTCC-GATCATTGA 174  

                   .GttAAgcc.c.c.gcGtcc.gAgt.agTAcT................tG
                   +GttAAgc+ c ++g+G c++g gt+agTAcT  +  ++  ++     tG
           1   175 aGTTAAGCAaCgTcGGG-CTcG-GTtAGTACTtcgatggatggcccccTG 222  

                   ggAaacccggtcggctGccgtaggct<-*
                   ggAa++cc      +tG cgta gct   
           1   223 GGAATACC--G--TGTGTCGTAAGCT    244  


Histogram of all scores:
score    obs    exp  (one = represents 1 sequences)
-----    ---    ---
   73      1      0|=                                                          


% Statistical details of theoretical EVD fit:
              mu =   -48.9156
          lambda =     0.2134
chi-sq statistic =     0.0000
  P(chi-square)  =          0

Total sequences searched: 1

Whole sequence top hits:
tophits_s report:
     Total hits:           1
     Satisfying E cutoff:  1
     Total memory:         20K

Domain top hits:
tophits_s report:
     Total hits:           1
     Satisfying E cutoff:  1
     Total memory:         21K
hmmsearch - search a sequence database with a profile HMM
HMMER 2.3.2 (Oct 2003)
Copyright (C) 1992-2003 HHMI/Washington University School of Medicine
Freely distributed under the GNU General Public License (GPL)
- - - - - - - - - - - - - - - - - - - - - - - - - - - - - - - - - - - -
HMM file:                   /home/rnowell/software/rnammer-1.2/lib/euk.tsu.rnammer.hmm [euk.tsu.rnammer.degap]
Sequence database:          ./100000002273063942.final_search.21.fsa
per-sequence score cutoff:  >= 0.0
per-domain score cutoff:    >= 0.0
per-sequence Eval cutoff:   <= 1e-05     
per-domain Eval cutoff:     <=      1e-05
- - - - - - - - - - - - - - - - - - - - - - - - - - - - - - - -

Query HMM: euk.tsu.rnammer.degap||
  [HMM has been calibrated; E-values are empirical estimates]

Scores for complete sequences (score includes all domains):
Sequence Description                                    Score    E-value  N 
-------- -----------                                    -----    ------- ---
21                                                       88.0    3.2e-27   1

Parsed for domains:
Sequence Domain  seq-f seq-t    hmm-f hmm-t      score  E-value
-------- ------- ----- -----    ----- -----      -----  -------
21         1/1     130   244 ..     1    99 []    88.0  3.2e-27

Alignments of top-scoring domains:
21: domain 1 of 1, from 130 to 244: score 88.0, E = 3.2e-27
                   *->gcGgccAt.gcagg.gggaaaacaCccgatCcCaTccCGAaCtcgga
                      +cGgccAt++ca+g++g aa+acaCc g+tC+C+Tcc GA+C+c ga
          21   130    ACGGCCATaCCACGtTG-AATACACCAGTTCTCGTCC-GATCACTGA 174  

                   .GttAAgcc.c.c.gcGtcc.gAgt.agTAcT................tG
                   +GttAAgc+ c ++g+G c++g gt+agTAcT ++  +++ +   +  tG
          21   175 aGTTAAGCAaCgTcGGG-CTcG-GTtAGTACTtggatgggtgaccgccTG 222  

                   ggAaacccggtcggctGccgtaggct<-*
                   ggAa++cc      +tG cgta gct   
          21   223 GGAATACC--G--AGTGTCGTAAGCT    244  


Histogram of all scores:
score    obs    exp  (one = represents 1 sequences)
-----    ---    ---
   88      1      0|=                                                          


% Statistical details of theoretical EVD fit:
              mu =   -48.9156
          lambda =     0.2134
chi-sq statistic =     0.0000
  P(chi-square)  =          0

Total sequences searched: 1

Whole sequence top hits:
tophits_s report:
     Total hits:           1
     Satisfying E cutoff:  1
     Total memory:         20K

Domain top hits:
tophits_s report:
     Total hits:           1
     Satisfying E cutoff:  1
     Total memory:         21K
hmmsearch - search a sequence database with a profile HMM
HMMER 2.3.2 (Oct 2003)
Copyright (C) 1992-2003 HHMI/Washington University School of Medicine
Freely distributed under the GNU General Public License (GPL)
- - - - - - - - - - - - - - - - - - - - - - - - - - - - - - - - - - - -
HMM file:                   /home/rnowell/software/rnammer-1.2/lib/euk.tsu.rnammer.hmm [euk.tsu.rnammer.degap]
Sequence database:          ./100000002273063942.final_search.22.fsa
per-sequence score cutoff:  >= 0.0
per-domain score cutoff:    >= 0.0
per-sequence Eval cutoff:   <= 1e-05     
per-domain Eval cutoff:     <=      1e-05
- - - - - - - - - - - - - - - - - - - - - - - - - - - - - - - -

Query HMM: euk.tsu.rnammer.degap||
  [HMM has been calibrated; E-values are empirical estimates]

Scores for complete sequences (score includes all domains):
Sequence Description                                    Score    E-value  N 
-------- -----------                                    -----    ------- ---
22                                                       88.0    3.2e-27   1

Parsed for domains:
Sequence Domain  seq-f seq-t    hmm-f hmm-t      score  E-value
-------- ------- ----- -----    ----- -----      -----  -------
22         1/1     130   244 ..     1    99 []    88.0  3.2e-27

Alignments of top-scoring domains:
22: domain 1 of 1, from 130 to 244: score 88.0, E = 3.2e-27
                   *->gcGgccAt.gcagg.gggaaaacaCccgatCcCaTccCGAaCtcgga
                      +cGgccAt++ca+g++g aa+acaCc g+tC+C+Tcc GA+C+c ga
          22   130    ACGGCCATaCCACGtTG-AATACACCAGTTCTCGTCC-GATCACTGA 174  

                   .GttAAgcc.c.c.gcGtcc.gAgt.agTAcT................tG
                   +GttAAgc+ c ++g+G c++g gt+agTAcT ++  +++ +   +  tG
          22   175 aGTTAAGCAaCgTcGGG-CTcG-GTtAGTACTtggatgggtgaccgccTG 222  

                   ggAaacccggtcggctGccgtaggct<-*
                   ggAa++cc      +tG cgta gct   
          22   223 GGAATACC--G--AGTGTCGTAAGCT    244  


Histogram of all scores:
score    obs    exp  (one = represents 1 sequences)
-----    ---    ---
   88      1      0|=                                                          


% Statistical details of theoretical EVD fit:
              mu =   -48.9156
          lambda =     0.2134
chi-sq statistic =     0.0000
  P(chi-square)  =          0

Total sequences searched: 1

Whole sequence top hits:
tophits_s report:
     Total hits:           1
     Satisfying E cutoff:  1
     Total memory:         20K

Domain top hits:
tophits_s report:
     Total hits:           1
     Satisfying E cutoff:  1
     Total memory:         21K
hmmsearch - search a sequence database with a profile HMM
HMMER 2.3.2 (Oct 2003)
Copyright (C) 1992-2003 HHMI/Washington University School of Medicine
Freely distributed under the GNU General Public License (GPL)
- - - - - - - - - - - - - - - - - - - - - - - - - - - - - - - - - - - -
HMM file:                   /home/rnowell/software/rnammer-1.2/lib/euk.tsu.rnammer.hmm [euk.tsu.rnammer.degap]
Sequence database:          ./100000002273063942.final_search.2.fsa
per-sequence score cutoff:  >= 0.0
per-domain score cutoff:    >= 0.0
per-sequence Eval cutoff:   <= 1e-05     
per-domain Eval cutoff:     <=      1e-05
- - - - - - - - - - - - - - - - - - - - - - - - - - - - - - - -

Query HMM: euk.tsu.rnammer.degap||
  [HMM has been calibrated; E-values are empirical estimates]

Scores for complete sequences (score includes all domains):
Sequence Description                                    Score    E-value  N 
-------- -----------                                    -----    ------- ---
2                                                        84.2    4.5e-26   1

Parsed for domains:
Sequence Domain  seq-f seq-t    hmm-f hmm-t      score  E-value
-------- ------- ----- -----    ----- -----      -----  -------
2          1/1     130   244 ..     1    99 []    84.2  4.5e-26

Alignments of top-scoring domains:
2: domain 1 of 1, from 130 to 244: score 84.2, E = 4.5e-26
                   *->gcGgccAt.gcagg.gggaaaacaCccgatCcCaTccCGAaCtcgga
                      +cGgccA ++ca+g++g aa+acaCc g+tC+C+Tcc GA+C+c ga
           2   130    ACGGCCACaCCACGtTG-AATACACCAGTTCTCGTCC-GATCACTGA 174  

                   .GttAAgcc.c.c.gcGtcc.gAgt.agTAcT................tG
                   +GttAAgc+ c ++g+G c++g gt+agTAcT ++  +++ +   +  tG
           2   175 aGTTAAGCAaCgTcGGG-CTcG-GTtAGTACTtggatgggtgaccgccTG 222  

                   ggAaacccggtcggctGccgtaggct<-*
                   ggAa++cc      +tG cgta gct   
           2   223 GGAATACC--G--AGTGTCGTAAGCT    244  


Histogram of all scores:
score    obs    exp  (one = represents 1 sequences)
-----    ---    ---
   84      1      0|=                                                          


% Statistical details of theoretical EVD fit:
              mu =   -48.9156
          lambda =     0.2134
chi-sq statistic =     0.0000
  P(chi-square)  =          0

Total sequences searched: 1

Whole sequence top hits:
tophits_s report:
     Total hits:           1
     Satisfying E cutoff:  1
     Total memory:         20K

Domain top hits:
tophits_s report:
     Total hits:           1
     Satisfying E cutoff:  1
     Total memory:         21K
hmmsearch - search a sequence database with a profile HMM
HMMER 2.3.2 (Oct 2003)
Copyright (C) 1992-2003 HHMI/Washington University School of Medicine
Freely distributed under the GNU General Public License (GPL)
- - - - - - - - - - - - - - - - - - - - - - - - - - - - - - - - - - - -
HMM file:                   /home/rnowell/software/rnammer-1.2/lib/euk.tsu.rnammer.hmm [euk.tsu.rnammer.degap]
Sequence database:          ./100000002273063942.final_search.19.fsa
per-sequence score cutoff:  >= 0.0
per-domain score cutoff:    >= 0.0
per-sequence Eval cutoff:   <= 1e-05     
per-domain Eval cutoff:     <=      1e-05
- - - - - - - - - - - - - - - - - - - - - - - - - - - - - - - -

Query HMM: euk.tsu.rnammer.degap||
  [HMM has been calibrated; E-values are empirical estimates]

Scores for complete sequences (score includes all domains):
Sequence Description                                    Score    E-value  N 
-------- -----------                                    -----    ------- ---
19                                                       88.0    3.2e-27   1

Parsed for domains:
Sequence Domain  seq-f seq-t    hmm-f hmm-t      score  E-value
-------- ------- ----- -----    ----- -----      -----  -------
19         1/1     130   244 ..     1    99 []    88.0  3.2e-27

Alignments of top-scoring domains:
19: domain 1 of 1, from 130 to 244: score 88.0, E = 3.2e-27
                   *->gcGgccAt.gcagg.gggaaaacaCccgatCcCaTccCGAaCtcgga
                      +cGgccAt++ca+g++g aa+acaCc g+tC+C+Tcc GA+C+c ga
          19   130    ACGGCCATaCCACGtTG-AATACACCAGTTCTCGTCC-GATCACTGA 174  

                   .GttAAgcc.c.c.gcGtcc.gAgt.agTAcT................tG
                   +GttAAgc+ c ++g+G c++g gt+agTAcT ++  +++ +   +  tG
          19   175 aGTTAAGCAaCgTcGGG-CTcG-GTtAGTACTtggatgggtgaccgccTG 222  

                   ggAaacccggtcggctGccgtaggct<-*
                   ggAa++cc      +tG cgta gct   
          19   223 GGAATACC--G--AGTGTCGTAAGCT    244  


Histogram of all scores:
score    obs    exp  (one = represents 1 sequences)
-----    ---    ---
   88      1      0|=                                                          


% Statistical details of theoretical EVD fit:
              mu =   -48.9156
          lambda =     0.2134
chi-sq statistic =     0.0000
  P(chi-square)  =          0

Total sequences searched: 1

Whole sequence top hits:
tophits_s report:
     Total hits:           1
     Satisfying E cutoff:  1
     Total memory:         20K

Domain top hits:
tophits_s report:
     Total hits:           1
     Satisfying E cutoff:  1
     Total memory:         21K
hmmsearch - search a sequence database with a profile HMM
HMMER 2.3.2 (Oct 2003)
Copyright (C) 1992-2003 HHMI/Washington University School of Medicine
Freely distributed under the GNU General Public License (GPL)
- - - - - - - - - - - - - - - - - - - - - - - - - - - - - - - - - - - -
HMM file:                   /home/rnowell/software/rnammer-1.2/lib/euk.tsu.rnammer.hmm [euk.tsu.rnammer.degap]
Sequence database:          ./100000002273063942.final_search.7.fsa
per-sequence score cutoff:  >= 0.0
per-domain score cutoff:    >= 0.0
per-sequence Eval cutoff:   <= 1e-05     
per-domain Eval cutoff:     <=      1e-05
- - - - - - - - - - - - - - - - - - - - - - - - - - - - - - - -

Query HMM: euk.tsu.rnammer.degap||
  [HMM has been calibrated; E-values are empirical estimates]

Scores for complete sequences (score includes all domains):
Sequence Description                                    Score    E-value  N 
-------- -----------                                    -----    ------- ---
7                                                        88.0    3.2e-27   1

Parsed for domains:
Sequence Domain  seq-f seq-t    hmm-f hmm-t      score  E-value
-------- ------- ----- -----    ----- -----      -----  -------
7          1/1     130   244 ..     1    99 []    88.0  3.2e-27

Alignments of top-scoring domains:
7: domain 1 of 1, from 130 to 244: score 88.0, E = 3.2e-27
                   *->gcGgccAt.gcagg.gggaaaacaCccgatCcCaTccCGAaCtcgga
                      +cGgccAt++ca+g++g aa+acaCc g+tC+C+Tcc GA+C+c ga
           7   130    ACGGCCATaCCACGtTG-AATACACCAGTTCTCGTCC-GATCACTGA 174  

                   .GttAAgcc.c.c.gcGtcc.gAgt.agTAcT................tG
                   +GttAAgc+ c ++g+G c++g gt+agTAcT ++  +++ +   +  tG
           7   175 aGTTAAGCAaCgTcGGG-CTcG-GTtAGTACTtggatgggtgaccgccTG 222  

                   ggAaacccggtcggctGccgtaggct<-*
                   ggAa++cc      +tG cgta gct   
           7   223 GGAATACC--G--AGTGTCGTAAGCT    244  


Histogram of all scores:
score    obs    exp  (one = represents 1 sequences)
-----    ---    ---
   88      1      0|=                                                          


% Statistical details of theoretical EVD fit:
              mu =   -48.9156
          lambda =     0.2134
chi-sq statistic =     0.0000
  P(chi-square)  =          0

Total sequences searched: 1

Whole sequence top hits:
tophits_s report:
     Total hits:           1
     Satisfying E cutoff:  1
     Total memory:         20K

Domain top hits:
tophits_s report:
     Total hits:           1
     Satisfying E cutoff:  1
     Total memory:         21K
hmmsearch - search a sequence database with a profile HMM
HMMER 2.3.2 (Oct 2003)
Copyright (C) 1992-2003 HHMI/Washington University School of Medicine
Freely distributed under the GNU General Public License (GPL)
- - - - - - - - - - - - - - - - - - - - - - - - - - - - - - - - - - - -
HMM file:                   /home/rnowell/software/rnammer-1.2/lib/euk.tsu.rnammer.hmm [euk.tsu.rnammer.degap]
Sequence database:          ./100000002273063942.final_search.13.fsa
per-sequence score cutoff:  >= 0.0
per-domain score cutoff:    >= 0.0
per-sequence Eval cutoff:   <= 1e-05     
per-domain Eval cutoff:     <=      1e-05
- - - - - - - - - - - - - - - - - - - - - - - - - - - - - - - -

Query HMM: euk.tsu.rnammer.degap||
  [HMM has been calibrated; E-values are empirical estimates]

Scores for complete sequences (score includes all domains):
Sequence Description                                    Score    E-value  N 
-------- -----------                                    -----    ------- ---
13                                                       88.0    3.2e-27   1

Parsed for domains:
Sequence Domain  seq-f seq-t    hmm-f hmm-t      score  E-value
-------- ------- ----- -----    ----- -----      -----  -------
13         1/1     130   244 ..     1    99 []    88.0  3.2e-27

Alignments of top-scoring domains:
13: domain 1 of 1, from 130 to 244: score 88.0, E = 3.2e-27
                   *->gcGgccAt.gcagg.gggaaaacaCccgatCcCaTccCGAaCtcgga
                      +cGgccAt++ca+g++g aa+acaCc g+tC+C+Tcc GA+C+c ga
          13   130    ACGGCCATaCCACGtTG-AATACACCAGTTCTCGTCC-GATCACTGA 174  

                   .GttAAgcc.c.c.gcGtcc.gAgt.agTAcT................tG
                   +GttAAgc+ c ++g+G c++g gt+agTAcT ++  +++ +   +  tG
          13   175 aGTTAAGCAaCgTcGGG-CTcG-GTtAGTACTtggatgggtgaccgccTG 222  

                   ggAaacccggtcggctGccgtaggct<-*
                   ggAa++cc      +tG cgta gct   
          13   223 GGAATACC--G--AGTGTCGTAAGCT    244  


Histogram of all scores:
score    obs    exp  (one = represents 1 sequences)
-----    ---    ---
   88      1      0|=                                                          


% Statistical details of theoretical EVD fit:
              mu =   -48.9156
          lambda =     0.2134
chi-sq statistic =     0.0000
  P(chi-square)  =          0

Total sequences searched: 1

Whole sequence top hits:
tophits_s report:
     Total hits:           1
     Satisfying E cutoff:  1
     Total memory:         20K

Domain top hits:
tophits_s report:
     Total hits:           1
     Satisfying E cutoff:  1
     Total memory:         21K
hmmsearch - search a sequence database with a profile HMM
HMMER 2.3.2 (Oct 2003)
Copyright (C) 1992-2003 HHMI/Washington University School of Medicine
Freely distributed under the GNU General Public License (GPL)
- - - - - - - - - - - - - - - - - - - - - - - - - - - - - - - - - - - -
HMM file:                   /home/rnowell/software/rnammer-1.2/lib/euk.tsu.rnammer.hmm [euk.tsu.rnammer.degap]
Sequence database:          ./100000002273063942.final_search.29.fsa
per-sequence score cutoff:  >= 0.0
per-domain score cutoff:    >= 0.0
per-sequence Eval cutoff:   <= 1e-05     
per-domain Eval cutoff:     <=      1e-05
- - - - - - - - - - - - - - - - - - - - - - - - - - - - - - - -

Query HMM: euk.tsu.rnammer.degap||
  [HMM has been calibrated; E-values are empirical estimates]

Scores for complete sequences (score includes all domains):
Sequence Description                                    Score    E-value  N 
-------- -----------                                    -----    ------- ---
29                                                       88.0    3.2e-27   1

Parsed for domains:
Sequence Domain  seq-f seq-t    hmm-f hmm-t      score  E-value
-------- ------- ----- -----    ----- -----      -----  -------
29         1/1     130   244 ..     1    99 []    88.0  3.2e-27

Alignments of top-scoring domains:
29: domain 1 of 1, from 130 to 244: score 88.0, E = 3.2e-27
                   *->gcGgccAt.gcagg.gggaaaacaCccgatCcCaTccCGAaCtcgga
                      +cGgccAt++ca+g++g aa+acaCc g+tC+C+Tcc GA+C+c ga
          29   130    ACGGCCATaCCACGtTG-AATACACCAGTTCTCGTCC-GATCACTGA 174  

                   .GttAAgcc.c.c.gcGtcc.gAgt.agTAcT................tG
                   +GttAAgc+ c ++g+G c++g gt+agTAcT ++  +++ +   +  tG
          29   175 aGTTAAGCAaCgTcGGG-CTcG-GTtAGTACTtggatgggtgaccgccTG 222  

                   ggAaacccggtcggctGccgtaggct<-*
                   ggAa++cc      +tG cgta gct   
          29   223 GGAATACC--G--AGTGTCGTAAGCT    244  


Histogram of all scores:
score    obs    exp  (one = represents 1 sequences)
-----    ---    ---
   88      1      0|=                                                          


% Statistical details of theoretical EVD fit:
              mu =   -48.9156
          lambda =     0.2134
chi-sq statistic =     0.0000
  P(chi-square)  =          0

Total sequences searched: 1

Whole sequence top hits:
tophits_s report:
     Total hits:           1
     Satisfying E cutoff:  1
     Total memory:         20K

Domain top hits:
tophits_s report:
     Total hits:           1
     Satisfying E cutoff:  1
     Total memory:         21K
hmmsearch - search a sequence database with a profile HMM
HMMER 2.3.2 (Oct 2003)
Copyright (C) 1992-2003 HHMI/Washington University School of Medicine
Freely distributed under the GNU General Public License (GPL)
- - - - - - - - - - - - - - - - - - - - - - - - - - - - - - - - - - - -
HMM file:                   /home/rnowell/software/rnammer-1.2/lib/euk.tsu.rnammer.hmm [euk.tsu.rnammer.degap]
Sequence database:          ./100000002273063942.final_search.16.fsa
per-sequence score cutoff:  >= 0.0
per-domain score cutoff:    >= 0.0
per-sequence Eval cutoff:   <= 1e-05     
per-domain Eval cutoff:     <=      1e-05
- - - - - - - - - - - - - - - - - - - - - - - - - - - - - - - -

Query HMM: euk.tsu.rnammer.degap||
  [HMM has been calibrated; E-values are empirical estimates]

Scores for complete sequences (score includes all domains):
Sequence Description                                    Score    E-value  N 
-------- -----------                                    -----    ------- ---
16                                                       88.0    3.2e-27   1

Parsed for domains:
Sequence Domain  seq-f seq-t    hmm-f hmm-t      score  E-value
-------- ------- ----- -----    ----- -----      -----  -------
16         1/1     130   244 ..     1    99 []    88.0  3.2e-27

Alignments of top-scoring domains:
16: domain 1 of 1, from 130 to 244: score 88.0, E = 3.2e-27
                   *->gcGgccAt.gcagg.gggaaaacaCccgatCcCaTccCGAaCtcgga
                      +cGgccAt++ca+g++g aa+acaCc g+tC+C+Tcc GA+C+c ga
          16   130    ACGGCCATaCCACGtTG-AATACACCAGTTCTCGTCC-GATCACTGA 174  

                   .GttAAgcc.c.c.gcGtcc.gAgt.agTAcT................tG
                   +GttAAgc+ c ++g+G c++g gt+agTAcT ++  +++ +   +  tG
          16   175 aGTTAAGCAaCgTcGGG-CTcG-GTtAGTACTtggatgggtgaccgccTG 222  

                   ggAaacccggtcggctGccgtaggct<-*
                   ggAa++cc      +tG cgta gct   
          16   223 GGAATACC--G--AGTGTCGTAAGCT    244  


Histogram of all scores:
score    obs    exp  (one = represents 1 sequences)
-----    ---    ---
   88      1      0|=                                                          


% Statistical details of theoretical EVD fit:
              mu =   -48.9156
          lambda =     0.2134
chi-sq statistic =     0.0000
  P(chi-square)  =          0

Total sequences searched: 1

Whole sequence top hits:
tophits_s report:
     Total hits:           1
     Satisfying E cutoff:  1
     Total memory:         20K

Domain top hits:
tophits_s report:
     Total hits:           1
     Satisfying E cutoff:  1
     Total memory:         21K
hmmsearch - search a sequence database with a profile HMM
HMMER 2.3.2 (Oct 2003)
Copyright (C) 1992-2003 HHMI/Washington University School of Medicine
Freely distributed under the GNU General Public License (GPL)
- - - - - - - - - - - - - - - - - - - - - - - - - - - - - - - - - - - -
HMM file:                   /home/rnowell/software/rnammer-1.2/lib/euk.tsu.rnammer.hmm [euk.tsu.rnammer.degap]
Sequence database:          ./100000002273063942.final_search.32.fsa
per-sequence score cutoff:  >= 0.0
per-domain score cutoff:    >= 0.0
per-sequence Eval cutoff:   <= 1e-05     
per-domain Eval cutoff:     <=      1e-05
- - - - - - - - - - - - - - - - - - - - - - - - - - - - - - - -

Query HMM: euk.tsu.rnammer.degap||
  [HMM has been calibrated; E-values are empirical estimates]

Scores for complete sequences (score includes all domains):
Sequence Description                                    Score    E-value  N 
-------- -----------                                    -----    ------- ---
32                                                       63.2    9.3e-20   1

Parsed for domains:
Sequence Domain  seq-f seq-t    hmm-f hmm-t      score  E-value
-------- ------- ----- -----    ----- -----      -----  -------
32         1/1     131   241 ..     1    99 []    63.2  9.3e-20

Alignments of top-scoring domains:
32: domain 1 of 1, from 131 to 241: score 63.2, E = 9.3e-20
                   *->gcGgccAt.gcagggggaaaacaCccgatCcCaTccCGAaCtcgga.
                      g+G c At+ c gg+gg+ + caCc  +tCcCaT+cCGAaC+  ga+
          32   131    GTGCCTATaTC-GGTGGTGTCCACCTCTTCCCATTCCGAACAGAGAa 176  

                   GttAAgcc.c.c.gcGtccgAgtagTAcT...........tGggAaaccc
                   GttAAgcc+ +c+g G ccgA++ gTAcT+ ++      +tGggA a + 
          32   177 GTTAAGCCcAcCaGAG-CCGATG-GTACTgcggtaacacgTGGGAGAGTA 224  

                   ggtcggctGccgtaggct<-*
                   ggtcg +tGcc++a  +t   
          32   225 GGTCG-GTGCCAAATCTT    241  


Histogram of all scores:
score    obs    exp  (one = represents 1 sequences)
-----    ---    ---
   63      1      0|=                                                          


% Statistical details of theoretical EVD fit:
              mu =   -48.9156
          lambda =     0.2134
chi-sq statistic =     0.0000
  P(chi-square)  =          0

Total sequences searched: 1

Whole sequence top hits:
tophits_s report:
     Total hits:           1
     Satisfying E cutoff:  1
     Total memory:         20K

Domain top hits:
tophits_s report:
     Total hits:           1
     Satisfying E cutoff:  1
     Total memory:         21K
hmmsearch - search a sequence database with a profile HMM
HMMER 2.3.2 (Oct 2003)
Copyright (C) 1992-2003 HHMI/Washington University School of Medicine
Freely distributed under the GNU General Public License (GPL)
- - - - - - - - - - - - - - - - - - - - - - - - - - - - - - - - - - - -
HMM file:                   /home/rnowell/software/rnammer-1.2/lib/euk.tsu.rnammer.hmm [euk.tsu.rnammer.degap]
Sequence database:          ./100000002273063942.final_search.27.fsa
per-sequence score cutoff:  >= 0.0
per-domain score cutoff:    >= 0.0
per-sequence Eval cutoff:   <= 1e-05     
per-domain Eval cutoff:     <=      1e-05
- - - - - - - - - - - - - - - - - - - - - - - - - - - - - - - -

Query HMM: euk.tsu.rnammer.degap||
  [HMM has been calibrated; E-values are empirical estimates]

Scores for complete sequences (score includes all domains):
Sequence Description                                    Score    E-value  N 
-------- -----------                                    -----    ------- ---
27                                                       88.0    3.2e-27   1

Parsed for domains:
Sequence Domain  seq-f seq-t    hmm-f hmm-t      score  E-value
-------- ------- ----- -----    ----- -----      -----  -------
27         1/1     130   244 ..     1    99 []    88.0  3.2e-27

Alignments of top-scoring domains:
27: domain 1 of 1, from 130 to 244: score 88.0, E = 3.2e-27
                   *->gcGgccAt.gcagg.gggaaaacaCccgatCcCaTccCGAaCtcgga
                      +cGgccAt++ca+g++g aa+acaCc g+tC+C+Tcc GA+C+c ga
          27   130    ACGGCCATaCCACGtTG-AATACACCAGTTCTCGTCC-GATCACTGA 174  

                   .GttAAgcc.c.c.gcGtcc.gAgt.agTAcT................tG
                   +GttAAgc+ c ++g+G c++g gt+agTAcT ++  +++ +   +  tG
          27   175 aGTTAAGCAaCgTcGGG-CTcG-GTtAGTACTtggatgggtgaccgccTG 222  

                   ggAaacccggtcggctGccgtaggct<-*
                   ggAa++cc      +tG cgta gct   
          27   223 GGAATACC--G--AGTGTCGTAAGCT    244  


Histogram of all scores:
score    obs    exp  (one = represents 1 sequences)
-----    ---    ---
   88      1      0|=                                                          


% Statistical details of theoretical EVD fit:
              mu =   -48.9156
          lambda =     0.2134
chi-sq statistic =     0.0000
  P(chi-square)  =          0

Total sequences searched: 1

Whole sequence top hits:
tophits_s report:
     Total hits:           1
     Satisfying E cutoff:  1
     Total memory:         20K

Domain top hits:
tophits_s report:
     Total hits:           1
     Satisfying E cutoff:  1
     Total memory:         21K
hmmsearch - search a sequence database with a profile HMM
HMMER 2.3.2 (Oct 2003)
Copyright (C) 1992-2003 HHMI/Washington University School of Medicine
Freely distributed under the GNU General Public License (GPL)
- - - - - - - - - - - - - - - - - - - - - - - - - - - - - - - - - - - -
HMM file:                   /home/rnowell/software/rnammer-1.2/lib/euk.tsu.rnammer.hmm [euk.tsu.rnammer.degap]
Sequence database:          ./100000002273063942.final_search.28.fsa
per-sequence score cutoff:  >= 0.0
per-domain score cutoff:    >= 0.0
per-sequence Eval cutoff:   <= 1e-05     
per-domain Eval cutoff:     <=      1e-05
- - - - - - - - - - - - - - - - - - - - - - - - - - - - - - - -

Query HMM: euk.tsu.rnammer.degap||
  [HMM has been calibrated; E-values are empirical estimates]

Scores for complete sequences (score includes all domains):
Sequence Description                                    Score    E-value  N 
-------- -----------                                    -----    ------- ---
28                                                       88.2    2.9e-27   1

Parsed for domains:
Sequence Domain  seq-f seq-t    hmm-f hmm-t      score  E-value
-------- ------- ----- -----    ----- -----      -----  -------
28         1/1     130   244 ..     1    99 []    88.2  2.9e-27

Alignments of top-scoring domains:
28: domain 1 of 1, from 130 to 244: score 88.2, E = 2.9e-27
                   *->gcGgccAt.gcagg.gggaaaacaCccgatCcCaTccCGAaCtcgga
                      +cGgccAt++ca+g++g aa+acaCc g+tC+C+Tcc GA+C+c ga
          28   130    ACGGCCATaCCACGtTG-AATACACCAGTTCTCGTCC-GATCACTGA 174  

                   .GttAAgcc.c.c.gcGtcc.gAgt.agTAcT................tG
                   +GttAAgc+ c ++g+G c++g gt+agTAcT ++  +++ +   +  tG
          28   175 aGTTAAGCAaCgTcGGG-CTcG-GTtAGTACTtggatgggtgaccgccTG 222  

                   ggAaacccggtcggctGccgtaggct<-*
                   ggAa++cc      +tG cgta g+t   
          28   223 GGAATACC--G--AGTGTCGTAAGTT    244  


Histogram of all scores:
score    obs    exp  (one = represents 1 sequences)
-----    ---    ---
   88      1      0|=                                                          


% Statistical details of theoretical EVD fit:
              mu =   -48.9156
          lambda =     0.2134
chi-sq statistic =     0.0000
  P(chi-square)  =          0

Total sequences searched: 1

Whole sequence top hits:
tophits_s report:
     Total hits:           1
     Satisfying E cutoff:  1
     Total memory:         20K

Domain top hits:
tophits_s report:
     Total hits:           1
     Satisfying E cutoff:  1
     Total memory:         21K
hmmsearch - search a sequence database with a profile HMM
HMMER 2.3.2 (Oct 2003)
Copyright (C) 1992-2003 HHMI/Washington University School of Medicine
Freely distributed under the GNU General Public License (GPL)
- - - - - - - - - - - - - - - - - - - - - - - - - - - - - - - - - - - -
HMM file:                   /home/rnowell/software/rnammer-1.2/lib/euk.tsu.rnammer.hmm [euk.tsu.rnammer.degap]
Sequence database:          ./100000002273063942.final_search.31.fsa
per-sequence score cutoff:  >= 0.0
per-domain score cutoff:    >= 0.0
per-sequence Eval cutoff:   <= 1e-05     
per-domain Eval cutoff:     <=      1e-05
- - - - - - - - - - - - - - - - - - - - - - - - - - - - - - - -

Query HMM: euk.tsu.rnammer.degap||
  [HMM has been calibrated; E-values are empirical estimates]

Scores for complete sequences (score includes all domains):
Sequence Description                                    Score    E-value  N 
-------- -----------                                    -----    ------- ---
31                                                       84.5    3.6e-26   1

Parsed for domains:
Sequence Domain  seq-f seq-t    hmm-f hmm-t      score  E-value
-------- ------- ----- -----    ----- -----      -----  -------
31         1/1     130   244 ..     1    99 []    84.5  3.6e-26

Alignments of top-scoring domains:
31: domain 1 of 1, from 130 to 244: score 84.5, E = 3.6e-26
                   *->gcGgccAt.gcagg.gggaaaacaCccgatCcCaTccCGAaCtcgga
                      +cGgccAt++ca+g++g a +acaCc g+tC+C+Tcc GA+C+c ga
          31   130    ACGGCCATaCCACGtTG-AGTACACCAGTTCTCGTCC-GATCACTGA 174  

                   .GttAAgcc.c.c.gcGtcc.gAgt.agTAcT................tG
                   +GttAAgc+ c ++g+G c++g gt+agTAcT ++  +++ +   +  tG
          31   175 aGTTAAGCAaCgTcGGG-CTcG-GTtAGTACTtggatgggtgaccgccTG 222  

                   ggAaacccggtcggctGccgtaggct<-*
                   ggAa++cc      +tG cgta gct   
          31   223 GGAATACC--G--AGTGTCGTAAGCT    244  


Histogram of all scores:
score    obs    exp  (one = represents 1 sequences)
-----    ---    ---
   84      1      0|=                                                          


% Statistical details of theoretical EVD fit:
              mu =   -48.9156
          lambda =     0.2134
chi-sq statistic =     0.0000
  P(chi-square)  =          0

Total sequences searched: 1

Whole sequence top hits:
tophits_s report:
     Total hits:           1
     Satisfying E cutoff:  1
     Total memory:         20K

Domain top hits:
tophits_s report:
     Total hits:           1
     Satisfying E cutoff:  1
     Total memory:         21K
hmmsearch - search a sequence database with a profile HMM
HMMER 2.3.2 (Oct 2003)
Copyright (C) 1992-2003 HHMI/Washington University School of Medicine
Freely distributed under the GNU General Public License (GPL)
- - - - - - - - - - - - - - - - - - - - - - - - - - - - - - - - - - - -
HMM file:                   /home/rnowell/software/rnammer-1.2/lib/euk.tsu.rnammer.hmm [euk.tsu.rnammer.degap]
Sequence database:          ./100000002273063942.final_search.10.fsa
per-sequence score cutoff:  >= 0.0
per-domain score cutoff:    >= 0.0
per-sequence Eval cutoff:   <= 1e-05     
per-domain Eval cutoff:     <=      1e-05
- - - - - - - - - - - - - - - - - - - - - - - - - - - - - - - -

Query HMM: euk.tsu.rnammer.degap||
  [HMM has been calibrated; E-values are empirical estimates]

Scores for complete sequences (score includes all domains):
Sequence Description                                    Score    E-value  N 
-------- -----------                                    -----    ------- ---
10                                                       88.0    3.2e-27   1

Parsed for domains:
Sequence Domain  seq-f seq-t    hmm-f hmm-t      score  E-value
-------- ------- ----- -----    ----- -----      -----  -------
10         1/1     130   244 ..     1    99 []    88.0  3.2e-27

Alignments of top-scoring domains:
10: domain 1 of 1, from 130 to 244: score 88.0, E = 3.2e-27
                   *->gcGgccAt.gcagg.gggaaaacaCccgatCcCaTccCGAaCtcgga
                      +cGgccAt++ca+g++g aa+acaCc g+tC+C+Tcc GA+C+c ga
          10   130    ACGGCCATaCCACGtTG-AATACACCAGTTCTCGTCC-GATCACTGA 174  

                   .GttAAgcc.c.c.gcGtcc.gAgt.agTAcT................tG
                   +GttAAgc+ c ++g+G c++g gt+agTAcT ++  +++ +   +  tG
          10   175 aGTTAAGCAaCgTcGGG-CTcG-GTtAGTACTtggatgggtgaccgccTG 222  

                   ggAaacccggtcggctGccgtaggct<-*
                   ggAa++cc      +tG cgta gct   
          10   223 GGAATACC--G--AGTGTCGTAAGCT    244  


Histogram of all scores:
score    obs    exp  (one = represents 1 sequences)
-----    ---    ---
   88      1      0|=                                                          


% Statistical details of theoretical EVD fit:
              mu =   -48.9156
          lambda =     0.2134
chi-sq statistic =     0.0000
  P(chi-square)  =          0

Total sequences searched: 1

Whole sequence top hits:
tophits_s report:
     Total hits:           1
     Satisfying E cutoff:  1
     Total memory:         20K

Domain top hits:
tophits_s report:
     Total hits:           1
     Satisfying E cutoff:  1
     Total memory:         21K
hmmsearch - search a sequence database with a profile HMM
HMMER 2.3.2 (Oct 2003)
Copyright (C) 1992-2003 HHMI/Washington University School of Medicine
Freely distributed under the GNU General Public License (GPL)
- - - - - - - - - - - - - - - - - - - - - - - - - - - - - - - - - - - -
HMM file:                   /home/rnowell/software/rnammer-1.2/lib/euk.tsu.rnammer.hmm [euk.tsu.rnammer.degap]
Sequence database:          ./100000002273063942.final_search.23.fsa
per-sequence score cutoff:  >= 0.0
per-domain score cutoff:    >= 0.0
per-sequence Eval cutoff:   <= 1e-05     
per-domain Eval cutoff:     <=      1e-05
- - - - - - - - - - - - - - - - - - - - - - - - - - - - - - - -

Query HMM: euk.tsu.rnammer.degap||
  [HMM has been calibrated; E-values are empirical estimates]

Scores for complete sequences (score includes all domains):
Sequence Description                                    Score    E-value  N 
-------- -----------                                    -----    ------- ---
23                                                       88.0    3.2e-27   1

Parsed for domains:
Sequence Domain  seq-f seq-t    hmm-f hmm-t      score  E-value
-------- ------- ----- -----    ----- -----      -----  -------
23         1/1     130   244 ..     1    99 []    88.0  3.2e-27

Alignments of top-scoring domains:
23: domain 1 of 1, from 130 to 244: score 88.0, E = 3.2e-27
                   *->gcGgccAt.gcagg.gggaaaacaCccgatCcCaTccCGAaCtcgga
                      +cGgccAt++ca+g++g aa+acaCc g+tC+C+Tcc GA+C+c ga
          23   130    ACGGCCATaCCACGtTG-AATACACCAGTTCTCGTCC-GATCACTGA 174  

                   .GttAAgcc.c.c.gcGtcc.gAgt.agTAcT................tG
                   +GttAAgc+ c ++g+G c++g gt+agTAcT ++  +++ +   +  tG
          23   175 aGTTAAGCAaCgTcGGG-CTcG-GTtAGTACTtggatgggtgaccgccTG 222  

                   ggAaacccggtcggctGccgtaggct<-*
                   ggAa++cc      +tG cgta gct   
          23   223 GGAATACC--G--AGTGTCGTAAGCT    244  


Histogram of all scores:
score    obs    exp  (one = represents 1 sequences)
-----    ---    ---
   88      1      0|=                                                          


% Statistical details of theoretical EVD fit:
              mu =   -48.9156
          lambda =     0.2134
chi-sq statistic =     0.0000
  P(chi-square)  =          0

Total sequences searched: 1

Whole sequence top hits:
tophits_s report:
     Total hits:           1
     Satisfying E cutoff:  1
     Total memory:         20K

Domain top hits:
tophits_s report:
     Total hits:           1
     Satisfying E cutoff:  1
     Total memory:         21K
hmmsearch - search a sequence database with a profile HMM
HMMER 2.3.2 (Oct 2003)
Copyright (C) 1992-2003 HHMI/Washington University School of Medicine
Freely distributed under the GNU General Public License (GPL)
- - - - - - - - - - - - - - - - - - - - - - - - - - - - - - - - - - - -
HMM file:                   /home/rnowell/software/rnammer-1.2/lib/euk.tsu.rnammer.hmm [euk.tsu.rnammer.degap]
Sequence database:          ./100000002273063942.final_search.15.fsa
per-sequence score cutoff:  >= 0.0
per-domain score cutoff:    >= 0.0
per-sequence Eval cutoff:   <= 1e-05     
per-domain Eval cutoff:     <=      1e-05
- - - - - - - - - - - - - - - - - - - - - - - - - - - - - - - -

Query HMM: euk.tsu.rnammer.degap||
  [HMM has been calibrated; E-values are empirical estimates]

Scores for complete sequences (score includes all domains):
Sequence Description                                    Score    E-value  N 
-------- -----------                                    -----    ------- ---
15                                                       72.6    1.4e-22   1

Parsed for domains:
Sequence Domain  seq-f seq-t    hmm-f hmm-t      score  E-value
-------- ------- ----- -----    ----- -----      -----  -------
15         1/1     130   244 ..     1    99 []    72.6  1.4e-22

Alignments of top-scoring domains:
15: domain 1 of 1, from 130 to 244: score 72.6, E = 1.4e-22
                   *->gcGgccAt.gcagg.gggaaaacaCccgatCcCaTccCGAaCtcgga
                      +cGgccAt++ca+g++g aa+acaCc  +tC+CaTcc GA+C+c ga
          15   130    ACGGCCATaCCACGtTG-AATACACCATTTCTCATCC-GATCACTGA 174  

                   .GttAAgcc.c.c.gcGtcc.gAgt.agTAcT................tG
                   +Gtt Agc+ c ++g+G c++g gt+agTAcT ++    + +   +  tG
          15   175 aGTTCAGCAaCgTcGGG-CTcG-GTtAGTACTtggataagtgaccgtcTG 222  

                   ggAaacccggtcggctGccgtaggct<-*
                   ggAa++cc  +   +tG cgta  c    
          15   223 GGAATACC--A--AGTGTCGTAAACG    244  


Histogram of all scores:
score    obs    exp  (one = represents 1 sequences)
-----    ---    ---
   72      1      0|=                                                          


% Statistical details of theoretical EVD fit:
              mu =   -48.9156
          lambda =     0.2134
chi-sq statistic =     0.0000
  P(chi-square)  =          0

Total sequences searched: 1

Whole sequence top hits:
tophits_s report:
     Total hits:           1
     Satisfying E cutoff:  1
     Total memory:         20K

Domain top hits:
tophits_s report:
     Total hits:           1
     Satisfying E cutoff:  1
     Total memory:         21K
hmmsearch - search a sequence database with a profile HMM
HMMER 2.3.2 (Oct 2003)
Copyright (C) 1992-2003 HHMI/Washington University School of Medicine
Freely distributed under the GNU General Public License (GPL)
- - - - - - - - - - - - - - - - - - - - - - - - - - - - - - - - - - - -
HMM file:                   /home/rnowell/software/rnammer-1.2/lib/euk.tsu.rnammer.hmm [euk.tsu.rnammer.degap]
Sequence database:          ./100000002273063942.final_search.18.fsa
per-sequence score cutoff:  >= 0.0
per-domain score cutoff:    >= 0.0
per-sequence Eval cutoff:   <= 1e-05     
per-domain Eval cutoff:     <=      1e-05
- - - - - - - - - - - - - - - - - - - - - - - - - - - - - - - -

Query HMM: euk.tsu.rnammer.degap||
  [HMM has been calibrated; E-values are empirical estimates]

Scores for complete sequences (score includes all domains):
Sequence Description                                    Score    E-value  N 
-------- -----------                                    -----    ------- ---
18                                                       60.0    8.9e-19   1

Parsed for domains:
Sequence Domain  seq-f seq-t    hmm-f hmm-t      score  E-value
-------- ------- ----- -----    ----- -----      -----  -------
18         1/1     130   246 ..     1    99 []    60.0  8.9e-19

Alignments of top-scoring domains:
18: domain 1 of 1, from 130 to 246: score 60.0, E = 8.9e-19
                   *->gcGgccAt.gcagg.gggaaaacaCccgatCcCaTccCGAaCtcgga
                      +cGgcc t +ca+g+g  aaaa aCc g+tC+C+Tc  GA+C+c ga
          18   130    ACGGCCTTgCCACGtGA-AAAAAACCAGTTCTCGTCT-GATCACTGA 174  

                   .GttAAgcc.c.c.gcGtcc.gAgt.agTAcT................tG
                   +GttAAgc+ c ++g+G c++g gt+ gTAcT ++   ++    ++  tG
          18   175 aGTTAAGCAaCgTtGGG-CTcG-GTtTGTACTtggataggtaacggccTG 222  

                   ggAaacccgg.tcggctGccgtaggct<-*
                   ggAa++ccg  t    tG  +   ++t   
          18   223 GGAATACCGAgT--ATTGTGAG-TTTT    246  


Histogram of all scores:
score    obs    exp  (one = represents 1 sequences)
-----    ---    ---
   59      1      0|=                                                          


% Statistical details of theoretical EVD fit:
              mu =   -48.9156
          lambda =     0.2134
chi-sq statistic =     0.0000
  P(chi-square)  =          0

Total sequences searched: 1

Whole sequence top hits:
tophits_s report:
     Total hits:           1
     Satisfying E cutoff:  1
     Total memory:         20K

Domain top hits:
tophits_s report:
     Total hits:           1
     Satisfying E cutoff:  1
     Total memory:         21K
hmmsearch - search a sequence database with a profile HMM
HMMER 2.3.2 (Oct 2003)
Copyright (C) 1992-2003 HHMI/Washington University School of Medicine
Freely distributed under the GNU General Public License (GPL)
- - - - - - - - - - - - - - - - - - - - - - - - - - - - - - - - - - - -
HMM file:                   /home/rnowell/software/rnammer-1.2/lib/euk.tsu.rnammer.hmm [euk.tsu.rnammer.degap]
Sequence database:          ./100000002273063942.final_search.34.fsa
per-sequence score cutoff:  >= 0.0
per-domain score cutoff:    >= 0.0
per-sequence Eval cutoff:   <= 1e-05     
per-domain Eval cutoff:     <=      1e-05
- - - - - - - - - - - - - - - - - - - - - - - - - - - - - - - -

Query HMM: euk.tsu.rnammer.degap||
  [HMM has been calibrated; E-values are empirical estimates]

Scores for complete sequences (score includes all domains):
Sequence Description                                    Score    E-value  N 
-------- -----------                                    -----    ------- ---
34                                                       88.0    3.2e-27   1

Parsed for domains:
Sequence Domain  seq-f seq-t    hmm-f hmm-t      score  E-value
-------- ------- ----- -----    ----- -----      -----  -------
34         1/1     130   244 ..     1    99 []    88.0  3.2e-27

Alignments of top-scoring domains:
34: domain 1 of 1, from 130 to 244: score 88.0, E = 3.2e-27
                   *->gcGgccAt.gcagg.gggaaaacaCccgatCcCaTccCGAaCtcgga
                      +cGgccAt++ca+g++g aa+acaCc g+tC+C+Tcc GA+C+c ga
          34   130    ACGGCCATaCCACGtTG-AATACACCAGTTCTCGTCC-GATCACTGA 174  

                   .GttAAgcc.c.c.gcGtcc.gAgt.agTAcT................tG
                   +GttAAgc+ c ++g+G c++g gt+agTAcT ++  +++ +   +  tG
          34   175 aGTTAAGCAaCgTcGGG-CTcG-GTtAGTACTtggatgggtgaccgccTG 222  

                   ggAaacccggtcggctGccgtaggct<-*
                   ggAa++cc      +tG cgta gct   
          34   223 GGAATACC--G--AGTGTCGTAAGCT    244  


Histogram of all scores:
score    obs    exp  (one = represents 1 sequences)
-----    ---    ---
   88      1      0|=                                                          


% Statistical details of theoretical EVD fit:
              mu =   -48.9156
          lambda =     0.2134
chi-sq statistic =     0.0000
  P(chi-square)  =          0

Total sequences searched: 1

Whole sequence top hits:
tophits_s report:
     Total hits:           1
     Satisfying E cutoff:  1
     Total memory:         20K

Domain top hits:
tophits_s report:
     Total hits:           1
     Satisfying E cutoff:  1
     Total memory:         21K
hmmsearch - search a sequence database with a profile HMM
HMMER 2.3.2 (Oct 2003)
Copyright (C) 1992-2003 HHMI/Washington University School of Medicine
Freely distributed under the GNU General Public License (GPL)
- - - - - - - - - - - - - - - - - - - - - - - - - - - - - - - - - - - -
HMM file:                   /home/rnowell/software/rnammer-1.2/lib/euk.tsu.rnammer.hmm [euk.tsu.rnammer.degap]
Sequence database:          ./100000002273063942.final_search.8.fsa
per-sequence score cutoff:  >= 0.0
per-domain score cutoff:    >= 0.0
per-sequence Eval cutoff:   <= 1e-05     
per-domain Eval cutoff:     <=      1e-05
- - - - - - - - - - - - - - - - - - - - - - - - - - - - - - - -

Query HMM: euk.tsu.rnammer.degap||
  [HMM has been calibrated; E-values are empirical estimates]

Scores for complete sequences (score includes all domains):
Sequence Description                                    Score    E-value  N 
-------- -----------                                    -----    ------- ---
8                                                        52.4    1.7e-16   1

Parsed for domains:
Sequence Domain  seq-f seq-t    hmm-f hmm-t      score  E-value
-------- ------- ----- -----    ----- -----      -----  -------
8          1/1     127   244 ..     1    99 []    52.4  1.7e-16

Alignments of top-scoring domains:
8: domain 1 of 1, from 127 to 244: score 52.4, E = 1.7e-16
                   *->gcGgccAt.gcagg.gggaaaacaCccgatC...cCaTccCGAaCtc
                      +cGgccAt++ca+g++g aa+aca c g+tC   +C+Tcc GA+C+c
           8   127    ACGGCCATaCCACGtTG-AATACAACAGTTCttcTCGTCC-GATCAC 171  

                   gga.GttAAgcc.c.c.gcGtcc.gAgt.agTAcT...............
                    ga+GttAAgc+   ++g G c++g gt+agTA T     + + +   + 
           8   172 TGAaGTTAAGCAaTgTcGAG-CTcG-GTtAGTATTttcacgagtgaccgc 219  

                   .tGggAaacccggtcggctGccgtaggct<-*
                    tGggAa++cc  +   +tG c ta gct   
           8   220 tTGGGAATACC--A--AGTGTCTTAAGCT    244  


Histogram of all scores:
score    obs    exp  (one = represents 1 sequences)
-----    ---    ---
   52      1      0|=                                                          


% Statistical details of theoretical EVD fit:
              mu =   -48.9156
          lambda =     0.2134
chi-sq statistic =     0.0000
  P(chi-square)  =          0

Total sequences searched: 1

Whole sequence top hits:
tophits_s report:
     Total hits:           1
     Satisfying E cutoff:  1
     Total memory:         20K

Domain top hits:
tophits_s report:
     Total hits:           1
     Satisfying E cutoff:  1
     Total memory:         21K
hmmsearch - search a sequence database with a profile HMM
HMMER 2.3.2 (Oct 2003)
Copyright (C) 1992-2003 HHMI/Washington University School of Medicine
Freely distributed under the GNU General Public License (GPL)
- - - - - - - - - - - - - - - - - - - - - - - - - - - - - - - - - - - -
HMM file:                   /home/rnowell/software/rnammer-1.2/lib/euk.tsu.rnammer.hmm [euk.tsu.rnammer.degap]
Sequence database:          ./100000002273063942.final_search.24.fsa
per-sequence score cutoff:  >= 0.0
per-domain score cutoff:    >= 0.0
per-sequence Eval cutoff:   <= 1e-05     
per-domain Eval cutoff:     <=      1e-05
- - - - - - - - - - - - - - - - - - - - - - - - - - - - - - - -

Query HMM: euk.tsu.rnammer.degap||
  [HMM has been calibrated; E-values are empirical estimates]

Scores for complete sequences (score includes all domains):
Sequence Description                                    Score    E-value  N 
-------- -----------                                    -----    ------- ---
24                                                       86.0    1.3e-26   1

Parsed for domains:
Sequence Domain  seq-f seq-t    hmm-f hmm-t      score  E-value
-------- ------- ----- -----    ----- -----      -----  -------
24         1/1     130   244 ..     1    99 []    86.0  1.3e-26

Alignments of top-scoring domains:
24: domain 1 of 1, from 130 to 244: score 86.0, E = 1.3e-26
                   *->gcGgccAt.gcagg.gggaaaacaCccgatCcCaTccCGAaCtcgga
                      +cGgccAt++ca+g++g aa+acaCc g+tC+C+Tcc GA+C+c ga
          24   130    ACGGCCATaCCACGtTG-AATACACCAGTTCTCGTCC-GATCACTGA 174  

                   .GttAAgcc.c.c.gcGtcc.gAgt.agTAcT................tG
                   +GttAAgc+ c ++g+G c++g gt+agTAcT ++  +++ +   +  tG
          24   175 aGTTAAGCAaCgTcGGG-CTcG-GTtAGTACTtggatgggtgaccgccTG 222  

                   ggAaacccggtcggctGccgtaggct<-*
                   ggAa++cc      +tG cgta gc    
          24   223 GGAATACC--G--AGTGTCGTAAGCG    244  


Histogram of all scores:
score    obs    exp  (one = represents 1 sequences)
-----    ---    ---
   85      1      0|=                                                          


% Statistical details of theoretical EVD fit:
              mu =   -48.9156
          lambda =     0.2134
chi-sq statistic =     0.0000
  P(chi-square)  =          0

Total sequences searched: 1

Whole sequence top hits:
tophits_s report:
     Total hits:           1
     Satisfying E cutoff:  1
     Total memory:         20K

Domain top hits:
tophits_s report:
     Total hits:           1
     Satisfying E cutoff:  1
     Total memory:         21K
hmmsearch - search a sequence database with a profile HMM
HMMER 2.3.2 (Oct 2003)
Copyright (C) 1992-2003 HHMI/Washington University School of Medicine
Freely distributed under the GNU General Public License (GPL)
- - - - - - - - - - - - - - - - - - - - - - - - - - - - - - - - - - - -
HMM file:                   /home/rnowell/software/rnammer-1.2/lib/euk.tsu.rnammer.hmm [euk.tsu.rnammer.degap]
Sequence database:          ./100000002273063942.final_search.30.fsa
per-sequence score cutoff:  >= 0.0
per-domain score cutoff:    >= 0.0
per-sequence Eval cutoff:   <= 1e-05     
per-domain Eval cutoff:     <=      1e-05
- - - - - - - - - - - - - - - - - - - - - - - - - - - - - - - -

Query HMM: euk.tsu.rnammer.degap||
  [HMM has been calibrated; E-values are empirical estimates]

Scores for complete sequences (score includes all domains):
Sequence Description                                    Score    E-value  N 
-------- -----------                                    -----    ------- ---
30                                                       88.0    3.2e-27   1

Parsed for domains:
Sequence Domain  seq-f seq-t    hmm-f hmm-t      score  E-value
-------- ------- ----- -----    ----- -----      -----  -------
30         1/1     130   244 ..     1    99 []    88.0  3.2e-27

Alignments of top-scoring domains:
30: domain 1 of 1, from 130 to 244: score 88.0, E = 3.2e-27
                   *->gcGgccAt.gcagg.gggaaaacaCccgatCcCaTccCGAaCtcgga
                      +cGgccAt++ca+g++g aa+acaCc g+tC+C+Tcc GA+C+c ga
          30   130    ACGGCCATaCCACGtTG-AATACACCAGTTCTCGTCC-GATCACTGA 174  

                   .GttAAgcc.c.c.gcGtcc.gAgt.agTAcT................tG
                   +GttAAgc+ c ++g+G c++g gt+agTAcT ++  +++ +   +  tG
          30   175 aGTTAAGCAaCgTcGGG-CTcG-GTtAGTACTtggatgggtgaccgccTG 222  

                   ggAaacccggtcggctGccgtaggct<-*
                   ggAa++cc      +tG cgta gct   
          30   223 GGAATACC--G--AGTGTCGTAAGCT    244  


Histogram of all scores:
score    obs    exp  (one = represents 1 sequences)
-----    ---    ---
   88      1      0|=                                                          


% Statistical details of theoretical EVD fit:
              mu =   -48.9156
          lambda =     0.2134
chi-sq statistic =     0.0000
  P(chi-square)  =          0

Total sequences searched: 1

Whole sequence top hits:
tophits_s report:
     Total hits:           1
     Satisfying E cutoff:  1
     Total memory:         20K

Domain top hits:
tophits_s report:
     Total hits:           1
     Satisfying E cutoff:  1
     Total memory:         21K
hmmsearch - search a sequence database with a profile HMM
HMMER 2.3.2 (Oct 2003)
Copyright (C) 1992-2003 HHMI/Washington University School of Medicine
Freely distributed under the GNU General Public License (GPL)
- - - - - - - - - - - - - - - - - - - - - - - - - - - - - - - - - - - -
HMM file:                   /home/rnowell/software/rnammer-1.2/lib/euk.tsu.rnammer.hmm [euk.tsu.rnammer.degap]
Sequence database:          ./100000002273063942.final_search.11.fsa
per-sequence score cutoff:  >= 0.0
per-domain score cutoff:    >= 0.0
per-sequence Eval cutoff:   <= 1e-05     
per-domain Eval cutoff:     <=      1e-05
- - - - - - - - - - - - - - - - - - - - - - - - - - - - - - - -

Query HMM: euk.tsu.rnammer.degap||
  [HMM has been calibrated; E-values are empirical estimates]

Scores for complete sequences (score includes all domains):
Sequence Description                                    Score    E-value  N 
-------- -----------                                    -----    ------- ---
11                                                       65.6    1.8e-20   1

Parsed for domains:
Sequence Domain  seq-f seq-t    hmm-f hmm-t      score  E-value
-------- ------- ----- -----    ----- -----      -----  -------
11         1/1     130   237 .]     1    99 []    65.6  1.8e-20

Alignments of top-scoring domains:
11: domain 1 of 1, from 130 to 237: score 65.6, E = 1.8e-20
                   *->gcGgccAt.gcagg.gggaaaacaCccgatCcCaTccCGAaCtcgga
                      +cGgccAt++ca+g++g aa+acaCc g+tC+C+Tcc GA+C+c ga
          11   130    ACGGCCATaCCACGtTG-AATACACCAGTTCTCGTCC-GATCACTGA 174  

                   .GttAAgcc.c.c.gcGtcc.gAgt.agTAcT................tG
                   +GttAAgc+ c ++g+G c++g gt+agTAcT ++  +++ +   +  tG
          11   175 aGTTAAGCAaCgTcGGG-CTcG-GTtAGTACTtggatgggtgaccgccTG 222  

                   ggAaacccggtcggctGccgtaggct<-*
                   ggAa++cc    g       t g+ +   
          11   223 GGAATACC--GAG-------T-GT-C    237  


Histogram of all scores:
score    obs    exp  (one = represents 1 sequences)
-----    ---    ---
   65      1      0|=                                                          


% Statistical details of theoretical EVD fit:
              mu =   -48.9156
          lambda =     0.2134
chi-sq statistic =     0.0000
  P(chi-square)  =          0

Total sequences searched: 1

Whole sequence top hits:
tophits_s report:
     Total hits:           1
     Satisfying E cutoff:  1
     Total memory:         20K

Domain top hits:
tophits_s report:
     Total hits:           1
     Satisfying E cutoff:  1
     Total memory:         21K
hmmsearch - search a sequence database with a profile HMM
HMMER 2.3.2 (Oct 2003)
Copyright (C) 1992-2003 HHMI/Washington University School of Medicine
Freely distributed under the GNU General Public License (GPL)
- - - - - - - - - - - - - - - - - - - - - - - - - - - - - - - - - - - -
HMM file:                   /home/rnowell/software/rnammer-1.2/lib/euk.tsu.rnammer.hmm [euk.tsu.rnammer.degap]
Sequence database:          ./100000002273063942.final_search.4.fsa
per-sequence score cutoff:  >= 0.0
per-domain score cutoff:    >= 0.0
per-sequence Eval cutoff:   <= 1e-05     
per-domain Eval cutoff:     <=      1e-05
- - - - - - - - - - - - - - - - - - - - - - - - - - - - - - - -

Query HMM: euk.tsu.rnammer.degap||
  [HMM has been calibrated; E-values are empirical estimates]

Scores for complete sequences (score includes all domains):
Sequence Description                                    Score    E-value  N 
-------- -----------                                    -----    ------- ---
4                                                        88.0    3.2e-27   1

Parsed for domains:
Sequence Domain  seq-f seq-t    hmm-f hmm-t      score  E-value
-------- ------- ----- -----    ----- -----      -----  -------
4          1/1     130   244 ..     1    99 []    88.0  3.2e-27

Alignments of top-scoring domains:
4: domain 1 of 1, from 130 to 244: score 88.0, E = 3.2e-27
                   *->gcGgccAt.gcagg.gggaaaacaCccgatCcCaTccCGAaCtcgga
                      +cGgccAt++ca+g++g aa+acaCc g+tC+C+Tcc GA+C+c ga
           4   130    ACGGCCATaCCACGtTG-AATACACCAGTTCTCGTCC-GATCACTGA 174  

                   .GttAAgcc.c.c.gcGtcc.gAgt.agTAcT................tG
                   +GttAAgc+ c ++g+G c++g gt+agTAcT ++  +++ +   +  tG
           4   175 aGTTAAGCAaCgTcGGG-CTcG-GTtAGTACTtggatgggtgaccgccTG 222  

                   ggAaacccggtcggctGccgtaggct<-*
                   ggAa++cc      +tG cgta gct   
           4   223 GGAATACC--G--AGTGTCGTAAGCT    244  


Histogram of all scores:
score    obs    exp  (one = represents 1 sequences)
-----    ---    ---
   88      1      0|=                                                          


% Statistical details of theoretical EVD fit:
              mu =   -48.9156
          lambda =     0.2134
chi-sq statistic =     0.0000
  P(chi-square)  =          0

Total sequences searched: 1

Whole sequence top hits:
tophits_s report:
     Total hits:           1
     Satisfying E cutoff:  1
     Total memory:         20K

Domain top hits:
tophits_s report:
     Total hits:           1
     Satisfying E cutoff:  1
     Total memory:         21K
hmmsearch - search a sequence database with a profile HMM
HMMER 2.3.2 (Oct 2003)
Copyright (C) 1992-2003 HHMI/Washington University School of Medicine
Freely distributed under the GNU General Public License (GPL)
- - - - - - - - - - - - - - - - - - - - - - - - - - - - - - - - - - - -
HMM file:                   /home/rnowell/software/rnammer-1.2/lib/euk.tsu.rnammer.hmm [euk.tsu.rnammer.degap]
Sequence database:          ./100000002273063942.final_search.35.fsa
per-sequence score cutoff:  >= 0.0
per-domain score cutoff:    >= 0.0
per-sequence Eval cutoff:   <= 1e-05     
per-domain Eval cutoff:     <=      1e-05
- - - - - - - - - - - - - - - - - - - - - - - - - - - - - - - -

Query HMM: euk.tsu.rnammer.degap||
  [HMM has been calibrated; E-values are empirical estimates]

Scores for complete sequences (score includes all domains):
Sequence Description                                    Score    E-value  N 
-------- -----------                                    -----    ------- ---
35                                                       84.2    4.5e-26   1

Parsed for domains:
Sequence Domain  seq-f seq-t    hmm-f hmm-t      score  E-value
-------- ------- ----- -----    ----- -----      -----  -------
35         1/1     130   244 ..     1    99 []    84.2  4.5e-26

Alignments of top-scoring domains:
35: domain 1 of 1, from 130 to 244: score 84.2, E = 4.5e-26
                   *->gcGgccAt.gcagg.gggaaaacaCccgatCcCaTccCGAaCtcgga
                      +cGgccA ++ca+g++g aa+acaCc g+tC+C+Tcc GA+C+c ga
          35   130    ACGGCCACaCCACGtTG-AATACACCAGTTCTCGTCC-GATCACTGA 174  

                   .GttAAgcc.c.c.gcGtcc.gAgt.agTAcT................tG
                   +GttAAgc+ c ++g+G c++g gt+agTAcT ++  +++ +   +  tG
          35   175 aGTTAAGCAaCgTcGGG-CTcG-GTtAGTACTtggatgggtgaccgccTG 222  

                   ggAaacccggtcggctGccgtaggct<-*
                   ggAa++cc      +tG cgta gct   
          35   223 GGAATACC--G--AGTGTCGTAAGCT    244  


Histogram of all scores:
score    obs    exp  (one = represents 1 sequences)
-----    ---    ---
   84      1      0|=                                                          


% Statistical details of theoretical EVD fit:
              mu =   -48.9156
          lambda =     0.2134
chi-sq statistic =     0.0000
  P(chi-square)  =          0

Total sequences searched: 1

Whole sequence top hits:
tophits_s report:
     Total hits:           1
     Satisfying E cutoff:  1
     Total memory:         20K

Domain top hits:
tophits_s report:
     Total hits:           1
     Satisfying E cutoff:  1
     Total memory:         21K
hmmsearch - search a sequence database with a profile HMM
HMMER 2.3.2 (Oct 2003)
Copyright (C) 1992-2003 HHMI/Washington University School of Medicine
Freely distributed under the GNU General Public License (GPL)
- - - - - - - - - - - - - - - - - - - - - - - - - - - - - - - - - - - -
HMM file:                   /home/rnowell/software/rnammer-1.2/lib/euk.tsu.rnammer.hmm [euk.tsu.rnammer.degap]
Sequence database:          ./100000002273063942.final_search.14.fsa
per-sequence score cutoff:  >= 0.0
per-domain score cutoff:    >= 0.0
per-sequence Eval cutoff:   <= 1e-05     
per-domain Eval cutoff:     <=      1e-05
- - - - - - - - - - - - - - - - - - - - - - - - - - - - - - - -

Query HMM: euk.tsu.rnammer.degap||
  [HMM has been calibrated; E-values are empirical estimates]

Scores for complete sequences (score includes all domains):
Sequence Description                                    Score    E-value  N 
-------- -----------                                    -----    ------- ---
14                                                       88.0    3.2e-27   1

Parsed for domains:
Sequence Domain  seq-f seq-t    hmm-f hmm-t      score  E-value
-------- ------- ----- -----    ----- -----      -----  -------
14         1/1     130   244 ..     1    99 []    88.0  3.2e-27

Alignments of top-scoring domains:
14: domain 1 of 1, from 130 to 244: score 88.0, E = 3.2e-27
                   *->gcGgccAt.gcagg.gggaaaacaCccgatCcCaTccCGAaCtcgga
                      +cGgccAt++ca+g++g aa+acaCc g+tC+C+Tcc GA+C+c ga
          14   130    ACGGCCATaCCACGtTG-AATACACCAGTTCTCGTCC-GATCACTGA 174  

                   .GttAAgcc.c.c.gcGtcc.gAgt.agTAcT................tG
                   +GttAAgc+ c ++g+G c++g gt+agTAcT ++  +++ +   +  tG
          14   175 aGTTAAGCAaCgTcGGG-CTcG-GTtAGTACTtggatgggtgaccgccTG 222  

                   ggAaacccggtcggctGccgtaggct<-*
                   ggAa++cc      +tG cgta gct   
          14   223 GGAATACC--G--AGTGTCGTAAGCT    244  


Histogram of all scores:
score    obs    exp  (one = represents 1 sequences)
-----    ---    ---
   88      1      0|=                                                          


% Statistical details of theoretical EVD fit:
              mu =   -48.9156
          lambda =     0.2134
chi-sq statistic =     0.0000
  P(chi-square)  =          0

Total sequences searched: 1

Whole sequence top hits:
tophits_s report:
     Total hits:           1
     Satisfying E cutoff:  1
     Total memory:         20K

Domain top hits:
tophits_s report:
     Total hits:           1
     Satisfying E cutoff:  1
     Total memory:         21K
hmmsearch - search a sequence database with a profile HMM
HMMER 2.3.2 (Oct 2003)
Copyright (C) 1992-2003 HHMI/Washington University School of Medicine
Freely distributed under the GNU General Public License (GPL)
- - - - - - - - - - - - - - - - - - - - - - - - - - - - - - - - - - - -
HMM file:                   /home/rnowell/software/rnammer-1.2/lib/euk.tsu.rnammer.hmm [euk.tsu.rnammer.degap]
Sequence database:          ./100000002273063942.final_search.20.fsa
per-sequence score cutoff:  >= 0.0
per-domain score cutoff:    >= 0.0
per-sequence Eval cutoff:   <= 1e-05     
per-domain Eval cutoff:     <=      1e-05
- - - - - - - - - - - - - - - - - - - - - - - - - - - - - - - -

Query HMM: euk.tsu.rnammer.degap||
  [HMM has been calibrated; E-values are empirical estimates]

Scores for complete sequences (score includes all domains):
Sequence Description                                    Score    E-value  N 
-------- -----------                                    -----    ------- ---
20                                                       36.8    8.5e-12   1

Parsed for domains:
Sequence Domain  seq-f seq-t    hmm-f hmm-t      score  E-value
-------- ------- ----- -----    ----- -----      -----  -------
20         1/1     130   243 ..     1    99 []    36.8  8.5e-12

Alignments of top-scoring domains:
20: domain 1 of 1, from 130 to 243: score 36.8, E = 8.5e-12
                   *->gcGgccAt.gcagg.gggaaaacaCccgatCcCaTccCGAaCtcgga
                      +c gc A ++ca+ ++  aa+acaCc  +tCcC+Tcc  A+C+c ga
          20   130    ACAGCTACaCCACAaTA-AATACACCATTTCCCGTCC-TATCACTGA 174  

                   .GttAAgcc.c.cgcGtcc.gAgt.agTAcT................tGg
                   +GttAA  + +++g+  c++g gt+agTAcT ++  ++  +   +  tGg
          20   175 aGTTAACAAaGtTGGA-CTcG-GTtAGTACTtggatggatgaccgacTGG 222  

                   gAaacccggtcggctGccgtaggct<-*
                    Aa+++c      +tG cgta +ct   
          20   223 AAATATC--G--AGTGTCGTAATCT    243  


Histogram of all scores:
score    obs    exp  (one = represents 1 sequences)
-----    ---    ---
   36      1      0|=                                                          


% Statistical details of theoretical EVD fit:
              mu =   -48.9156
          lambda =     0.2134
chi-sq statistic =     0.0000
  P(chi-square)  =          0

Total sequences searched: 1

Whole sequence top hits:
tophits_s report:
     Total hits:           1
     Satisfying E cutoff:  1
     Total memory:         20K

Domain top hits:
tophits_s report:
     Total hits:           1
     Satisfying E cutoff:  1
     Total memory:         21K
hmmsearch - search a sequence database with a profile HMM
HMMER 2.3.2 (Oct 2003)
Copyright (C) 1992-2003 HHMI/Washington University School of Medicine
Freely distributed under the GNU General Public License (GPL)
- - - - - - - - - - - - - - - - - - - - - - - - - - - - - - - - - - - -
HMM file:                   /home/rnowell/software/rnammer-1.2/lib/euk.tsu.rnammer.hmm [euk.tsu.rnammer.degap]
Sequence database:          ./100000002273063942.final_search.33.fsa
per-sequence score cutoff:  >= 0.0
per-domain score cutoff:    >= 0.0
per-sequence Eval cutoff:   <= 1e-05     
per-domain Eval cutoff:     <=      1e-05
- - - - - - - - - - - - - - - - - - - - - - - - - - - - - - - -

Query HMM: euk.tsu.rnammer.degap||
  [HMM has been calibrated; E-values are empirical estimates]

Scores for complete sequences (score includes all domains):
Sequence Description                                    Score    E-value  N 
-------- -----------                                    -----    ------- ---
33                                                       86.0    1.3e-26   1

Parsed for domains:
Sequence Domain  seq-f seq-t    hmm-f hmm-t      score  E-value
-------- ------- ----- -----    ----- -----      -----  -------
33         1/1     130   244 ..     1    99 []    86.0  1.3e-26

Alignments of top-scoring domains:
33: domain 1 of 1, from 130 to 244: score 86.0, E = 1.3e-26
                   *->gcGgccAt.gcagg.gggaaaacaCccgatCcCaTccCGAaCtcgga
                      +cGgccAt++ca+g++g aa+acaCc g+tC+C+Tcc GA+C+c ga
          33   130    ACGGCCATaCCACGtTG-AATACACCAGTTCTCGTCC-GATCACTGA 174  

                   .GttAAgcc.c.c.gcGtcc.gAgt.agTAcT................tG
                   +GttAAgc+ c ++g+G c++g gt+agTAcT ++  +++ +   +  tG
          33   175 aGTTAAGCAaCgTcGGG-CTcG-GTtAGTACTtggatgggtgaccgccTG 222  

                   ggAaacccggtcggctGccgtaggct<-*
                   ggAa++cc      +tG cgta gc    
          33   223 GGAATACC--G--AGTGTCGTAAGCA    244  


Histogram of all scores:
score    obs    exp  (one = represents 1 sequences)
-----    ---    ---
   86      1      0|=                                                          


% Statistical details of theoretical EVD fit:
              mu =   -48.9156
          lambda =     0.2134
chi-sq statistic =     0.0000
  P(chi-square)  =          0

Total sequences searched: 1

Whole sequence top hits:
tophits_s report:
     Total hits:           1
     Satisfying E cutoff:  1
     Total memory:         20K

Domain top hits:
tophits_s report:
     Total hits:           1
     Satisfying E cutoff:  1
     Total memory:         21K
hmmsearch - search a sequence database with a profile HMM
HMMER 2.3.2 (Oct 2003)
Copyright (C) 1992-2003 HHMI/Washington University School of Medicine
Freely distributed under the GNU General Public License (GPL)
- - - - - - - - - - - - - - - - - - - - - - - - - - - - - - - - - - - -
HMM file:                   /home/rnowell/software/rnammer-1.2/lib/euk.tsu.rnammer.hmm [euk.tsu.rnammer.degap]
Sequence database:          ./100000002273063942.final_search.3.fsa
per-sequence score cutoff:  >= 0.0
per-domain score cutoff:    >= 0.0
per-sequence Eval cutoff:   <= 1e-05     
per-domain Eval cutoff:     <=      1e-05
- - - - - - - - - - - - - - - - - - - - - - - - - - - - - - - -

Query HMM: euk.tsu.rnammer.degap||
  [HMM has been calibrated; E-values are empirical estimates]

Scores for complete sequences (score includes all domains):
Sequence Description                                    Score    E-value  N 
-------- -----------                                    -----    ------- ---
3                                                        88.0    3.2e-27   1

Parsed for domains:
Sequence Domain  seq-f seq-t    hmm-f hmm-t      score  E-value
-------- ------- ----- -----    ----- -----      -----  -------
3          1/1     130   244 ..     1    99 []    88.0  3.2e-27

Alignments of top-scoring domains:
3: domain 1 of 1, from 130 to 244: score 88.0, E = 3.2e-27
                   *->gcGgccAt.gcagg.gggaaaacaCccgatCcCaTccCGAaCtcgga
                      +cGgccAt++ca+g++g aa+acaCc g+tC+C+Tcc GA+C+c ga
           3   130    ACGGCCATaCCACGtTG-AATACACCAGTTCTCGTCC-GATCACTGA 174  

                   .GttAAgcc.c.c.gcGtcc.gAgt.agTAcT................tG
                   +GttAAgc+ c ++g+G c++g gt+agTAcT ++  +++ +   +  tG
           3   175 aGTTAAGCAaCgTcGGG-CTcG-GTtAGTACTtggatgggtgaccgccTG 222  

                   ggAaacccggtcggctGccgtaggct<-*
                   ggAa++cc      +tG cgta gct   
           3   223 GGAATACC--G--AGTGTCGTAAGCT    244  


Histogram of all scores:
score    obs    exp  (one = represents 1 sequences)
-----    ---    ---
   88      1      0|=                                                          


% Statistical details of theoretical EVD fit:
              mu =   -48.9156
          lambda =     0.2134
chi-sq statistic =     0.0000
  P(chi-square)  =          0

Total sequences searched: 1

Whole sequence top hits:
tophits_s report:
     Total hits:           1
     Satisfying E cutoff:  1
     Total memory:         20K

Domain top hits:
tophits_s report:
     Total hits:           1
     Satisfying E cutoff:  1
     Total memory:         21K
hmmsearch - search a sequence database with a profile HMM
HMMER 2.3.2 (Oct 2003)
Copyright (C) 1992-2003 HHMI/Washington University School of Medicine
Freely distributed under the GNU General Public License (GPL)
- - - - - - - - - - - - - - - - - - - - - - - - - - - - - - - - - - - -
HMM file:                   /home/rnowell/software/rnammer-1.2/lib/euk.tsu.rnammer.hmm [euk.tsu.rnammer.degap]
Sequence database:          ./100000002273063942.final_search.5.fsa
per-sequence score cutoff:  >= 0.0
per-domain score cutoff:    >= 0.0
per-sequence Eval cutoff:   <= 1e-05     
per-domain Eval cutoff:     <=      1e-05
- - - - - - - - - - - - - - - - - - - - - - - - - - - - - - - -

Query HMM: euk.tsu.rnammer.degap||
  [HMM has been calibrated; E-values are empirical estimates]

Scores for complete sequences (score includes all domains):
Sequence Description                                    Score    E-value  N 
-------- -----------                                    -----    ------- ---
5                                                        88.0    3.2e-27   1

Parsed for domains:
Sequence Domain  seq-f seq-t    hmm-f hmm-t      score  E-value
-------- ------- ----- -----    ----- -----      -----  -------
5          1/1     130   244 ..     1    99 []    88.0  3.2e-27

Alignments of top-scoring domains:
5: domain 1 of 1, from 130 to 244: score 88.0, E = 3.2e-27
                   *->gcGgccAt.gcagg.gggaaaacaCccgatCcCaTccCGAaCtcgga
                      +cGgccAt++ca+g++g aa+acaCc g+tC+C+Tcc GA+C+c ga
           5   130    ACGGCCATaCCACGtTG-AATACACCAGTTCTCGTCC-GATCACTGA 174  

                   .GttAAgcc.c.c.gcGtcc.gAgt.agTAcT................tG
                   +GttAAgc+ c ++g+G c++g gt+agTAcT ++  +++ +   +  tG
           5   175 aGTTAAGCAaCgTcGGG-CTcG-GTtAGTACTtggatgggtgaccgccTG 222  

                   ggAaacccggtcggctGccgtaggct<-*
                   ggAa++cc      +tG cgta gct   
           5   223 GGAATACC--G--AGTGTCGTAAGCT    244  


Histogram of all scores:
score    obs    exp  (one = represents 1 sequences)
-----    ---    ---
   88      1      0|=                                                          


% Statistical details of theoretical EVD fit:
              mu =   -48.9156
          lambda =     0.2134
chi-sq statistic =     0.0000
  P(chi-square)  =          0

Total sequences searched: 1

Whole sequence top hits:
tophits_s report:
     Total hits:           1
     Satisfying E cutoff:  1
     Total memory:         20K

Domain top hits:
tophits_s report:
     Total hits:           1
     Satisfying E cutoff:  1
     Total memory:         21K
hmmsearch - search a sequence database with a profile HMM
HMMER 2.3.2 (Oct 2003)
Copyright (C) 1992-2003 HHMI/Washington University School of Medicine
Freely distributed under the GNU General Public License (GPL)
- - - - - - - - - - - - - - - - - - - - - - - - - - - - - - - - - - - -
HMM file:                   /home/rnowell/software/rnammer-1.2/lib/euk.tsu.rnammer.hmm [euk.tsu.rnammer.degap]
Sequence database:          ./100000002273063942.final_search.17.fsa
per-sequence score cutoff:  >= 0.0
per-domain score cutoff:    >= 0.0
per-sequence Eval cutoff:   <= 1e-05     
per-domain Eval cutoff:     <=      1e-05
- - - - - - - - - - - - - - - - - - - - - - - - - - - - - - - -

Query HMM: euk.tsu.rnammer.degap||
  [HMM has been calibrated; E-values are empirical estimates]

Scores for complete sequences (score includes all domains):
Sequence Description                                    Score    E-value  N 
-------- -----------                                    -----    ------- ---
17                                                       88.0    3.2e-27   1

Parsed for domains:
Sequence Domain  seq-f seq-t    hmm-f hmm-t      score  E-value
-------- ------- ----- -----    ----- -----      -----  -------
17         1/1     130   244 ..     1    99 []    88.0  3.2e-27

Alignments of top-scoring domains:
17: domain 1 of 1, from 130 to 244: score 88.0, E = 3.2e-27
                   *->gcGgccAt.gcagg.gggaaaacaCccgatCcCaTccCGAaCtcgga
                      +cGgccAt++ca+g++g aa+acaCc g+tC+C+Tcc GA+C+c ga
          17   130    ACGGCCATaCCACGtTG-AATACACCAGTTCTCGTCC-GATCACTGA 174  

                   .GttAAgcc.c.c.gcGtcc.gAgt.agTAcT................tG
                   +GttAAgc+ c ++g+G c++g gt+agTAcT ++  +++ +   +  tG
          17   175 aGTTAAGCAaCgTcGGG-CTcG-GTtAGTACTtggatgggtgaccgccTG 222  

                   ggAaacccggtcggctGccgtaggct<-*
                   ggAa++cc      +tG cgta gct   
          17   223 GGAATACC--G--AGTGTCGTAAGCT    244  


Histogram of all scores:
score    obs    exp  (one = represents 1 sequences)
-----    ---    ---
   88      1      0|=                                                          


% Statistical details of theoretical EVD fit:
              mu =   -48.9156
          lambda =     0.2134
chi-sq statistic =     0.0000
  P(chi-square)  =          0

Total sequences searched: 1

Whole sequence top hits:
tophits_s report:
     Total hits:           1
     Satisfying E cutoff:  1
     Total memory:         20K

Domain top hits:
tophits_s report:
     Total hits:           1
     Satisfying E cutoff:  1
     Total memory:         21K
hmmsearch - search a sequence database with a profile HMM
HMMER 2.3.2 (Oct 2003)
Copyright (C) 1992-2003 HHMI/Washington University School of Medicine
Freely distributed under the GNU General Public License (GPL)
- - - - - - - - - - - - - - - - - - - - - - - - - - - - - - - - - - - -
HMM file:                   /home/rnowell/software/rnammer-1.2/lib/euk.tsu.rnammer.hmm [euk.tsu.rnammer.degap]
Sequence database:          ./100000002273063942.final_search.12.fsa
per-sequence score cutoff:  >= 0.0
per-domain score cutoff:    >= 0.0
per-sequence Eval cutoff:   <= 1e-05     
per-domain Eval cutoff:     <=      1e-05
- - - - - - - - - - - - - - - - - - - - - - - - - - - - - - - -

Query HMM: euk.tsu.rnammer.degap||
  [HMM has been calibrated; E-values are empirical estimates]

Scores for complete sequences (score includes all domains):
Sequence Description                                    Score    E-value  N 
-------- -----------                                    -----    ------- ---
12                                                       61.0    4.3e-19   1

Parsed for domains:
Sequence Domain  seq-f seq-t    hmm-f hmm-t      score  E-value
-------- ------- ----- -----    ----- -----      -----  -------
12         1/1     130   236 .]     1    99 []    61.0  4.3e-19

Alignments of top-scoring domains:
12: domain 1 of 1, from 130 to 236: score 61.0, E = 4.3e-19
                   *->gcGgccAt.gcagg.gggaaaacaCccgatCcCaTccCGAaCtcgga
                      +cGgccAt++ca+g++g aa+acaCc g+tC+C+Tcc GA+C+c ga
          12   130    ACGGCCATaCCACGtTG-AATACACCAGTTCTCGTCC-GATCACTGA 174  

                   .GttAAgcc.c.c.gcGtcc.gAgt.agTAcT................tG
                   +GttAAgc+ c ++g+G c++g gt+agTAcT ++  +++ +   +  tG
          12   175 aGTTAAGCAaCgTcGGG-CTcG-GTtAGTACTtggatgggtgaccgccTG 222  

                   ggAaacccggtcggctGccgtaggct<-*
                   ggAa++cc               g t   
          12   223 GGAATACC--G-A-------G-TG-T    236  


Histogram of all scores:
score    obs    exp  (one = represents 1 sequences)
-----    ---    ---
   61      1      0|=                                                          


% Statistical details of theoretical EVD fit:
              mu =   -48.9156
          lambda =     0.2134
chi-sq statistic =     0.0000
  P(chi-square)  =          0

Total sequences searched: 1

Whole sequence top hits:
tophits_s report:
     Total hits:           1
     Satisfying E cutoff:  1
     Total memory:         20K

Domain top hits:
tophits_s report:
     Total hits:           1
     Satisfying E cutoff:  1
     Total memory:         21K
hmmsearch - search a sequence database with a profile HMM
HMMER 2.3.2 (Oct 2003)
Copyright (C) 1992-2003 HHMI/Washington University School of Medicine
Freely distributed under the GNU General Public License (GPL)
- - - - - - - - - - - - - - - - - - - - - - - - - - - - - - - - - - - -
HMM file:                   /home/rnowell/software/rnammer-1.2/lib/euk.tsu.rnammer.hmm [euk.tsu.rnammer.degap]
Sequence database:          ./100000002273063942.final_search.25.fsa
per-sequence score cutoff:  >= 0.0
per-domain score cutoff:    >= 0.0
per-sequence Eval cutoff:   <= 1e-05     
per-domain Eval cutoff:     <=      1e-05
- - - - - - - - - - - - - - - - - - - - - - - - - - - - - - - -

Query HMM: euk.tsu.rnammer.degap||
  [HMM has been calibrated; E-values are empirical estimates]

Scores for complete sequences (score includes all domains):
Sequence Description                                    Score    E-value  N 
-------- -----------                                    -----    ------- ---
25                                                       83.1    9.9e-26   1

Parsed for domains:
Sequence Domain  seq-f seq-t    hmm-f hmm-t      score  E-value
-------- ------- ----- -----    ----- -----      -----  -------
25         1/1     130   244 ..     1    99 []    83.1  9.9e-26

Alignments of top-scoring domains:
25: domain 1 of 1, from 130 to 244: score 83.1, E = 9.9e-26
                   *->gcGgccAt.gcagg.gggaaaacaCccgatCcCaTccCGAaCtcgga
                      +c gccAt++ca+g++g aa+acaCc g+tC+C+Tcc GA+C+c ga
          25   130    ACAGCCATaCCACGtTG-AATACACCAGTTCTCGTCC-GATCACTGA 174  

                   .GttAAgcc.c.c.gcGtcc.gAgt.agTAcT................tG
                   +GttAAgc+ c ++g+G c++g gt+agTAcT ++  +++ +   +  tG
          25   175 aGTTAAGCAaCgTcGGG-CTcG-GTtAGTACTtggatgggtgaccgccTG 222  

                   ggAaacccggtcggctGccgtaggct<-*
                   ggAa++cc      +tG cgta gct   
          25   223 GGAATACC--G--AGTGTCGTAAGCT    244  


Histogram of all scores:
score    obs    exp  (one = represents 1 sequences)
-----    ---    ---
   83      1      0|=                                                          


% Statistical details of theoretical EVD fit:
              mu =   -48.9156
          lambda =     0.2134
chi-sq statistic =     0.0000
  P(chi-square)  =          0

Total sequences searched: 1

Whole sequence top hits:
tophits_s report:
     Total hits:           1
     Satisfying E cutoff:  1
     Total memory:         20K

Domain top hits:
tophits_s report:
     Total hits:           1
     Satisfying E cutoff:  1
     Total memory:         21K
hmmsearch - search a sequence database with a profile HMM
HMMER 2.3.2 (Oct 2003)
Copyright (C) 1992-2003 HHMI/Washington University School of Medicine
Freely distributed under the GNU General Public License (GPL)
- - - - - - - - - - - - - - - - - - - - - - - - - - - - - - - - - - - -
HMM file:                   /home/rnowell/software/rnammer-1.2/lib/euk.lsu.rnammer.hmm [euk.lsu.rnammer.degap]
Sequence database:          ./100000001499660809.final_search.6.fsa
per-sequence score cutoff:  >= 0.0
per-domain score cutoff:    >= 0.0
per-sequence Eval cutoff:   <= 1e-05     
per-domain Eval cutoff:     <=      1e-05
- - - - - - - - - - - - - - - - - - - - - - - - - - - - - - - -

Query HMM: euk.lsu.rnammer.degap||
  [HMM has been calibrated; E-values are empirical estimates]

Scores for complete sequences (score includes all domains):
Sequence Description                                    Score    E-value  N 
-------- -----------                                    -----    ------- ---
6                                                      1469.6          0   1

Parsed for domains:
Sequence Domain  seq-f seq-t    hmm-f hmm-t      score  E-value
-------- ------- ----- -----    ----- -----      -----  -------
6          1/1    2265  5926 ..     1  2979 []  1469.6        0

Alignments of top-scoring domains:
6: domain 1 of 1, from 2265 to 5926: score 1469.6, E = 0
                   *->actct.agcgatGGatcactt..........ggctc.cg.atcgatg
                         c + gcg+  Gat   t+++++ + +++g   c c  atcga  
           6  2265    CTGCGtCGCGGACGATACATCatctgagaccGAGACtCTaATCGAAC 2311 

                   AAGaacgcagcgaa.tgcgataagtaatgtggaattgcagcaatcccgtg
                    A aac c  c a + g ga+ + ta+t        gc g    cccg g
           6  2312 TAAAACCC--CCAGaAGAGAGTCATAGTTAC-TCCCGCCGTTTACCCGCG 2358 

                   aatcatcgaaactttGAAcgcaaattgcgccccgggaagccctttcctgg
                     t  t gaa++t t  Acg  aa                    t+c   
           6  2359 CTTATTTGAATTTCTTCACGTTAAC------------------ATTC--- 2387 

                   gcctcccggg.gtatgcctgtatctgagtgtcgttaactcgtattgcgac
                      + c++ g+g+a    t    ct  g+gtc + a+       +  g  
           6  2388 -AGAGCACTGgGCAGAAATCA--CTTTGCGTCAACAC-------CAAGTT 2427 

                   ctcagatcaggcg.GactAcccgctgAAcTTAAGCATATtATaagcggAG
                    tc g  ca  cg  a +  c g t  A TTA  CA              
           6  2428 TTCCGGCCAATCGcAAAGCTCTGTTTTAATTAGACAGTC----------- 2466 

                   GAaaAGAAActAAccagGATTcccttAGTAacgGCGAgtGAAcagggAaA
                                   gGATTccc+tAG  +c GCGAgt    ag     
           6  2467 ----------------GGATTCCCCTAGACGCAGCGAGTTCTAAGT---- 2496 

                   gcccagcgtcgaacccaagtccttcttggaacgagcccatagAgGgtGaa
                                      t ct   t+ aacga                
           6  2497 ------------------TTGCTA--TTAAACGAT--------------- 2511 

                   gccccgtAGTcggttgcTTGggAaTgcAgc.c.AAgtgggtGgtaaattc
                                               g++c+AAg              
           6  2512 ----------------------------GTcCgAAG-------------- 2519 

                   CatctAAggcTAAATAtaggcgggagacCGATAGcgaAc.aAGTAccGtg
                                    +  +++ga acCG  AGcga  +   TAccGt 
           6  2520 -----------------TAATACGA-ACCGCAAGCGACTcGCATACCGTA 2551 

                   AggGAAagttgaAAAgactttgaaaagagagttaaAtAGtacgTGAAatc
                       AA g+t                                      +c
           6  2552 GCAAAACGATT-------------------------------------CC 2564 

                   gtt.agagggaagcggttggggcccgtgtagacgctcc.gc.ggaggatt
                    +   +ag  aagc +                   +  + c+g a gat+
           6  2565 ACAgCAAGACAAGCCA-------------------CTAgTCcGAACGATC 2595 

                   caactctgccggtgttgggccgcctggccgggtgcccgcggacggtttcg
                     ac c                                         t+g
           6  2596 AGACAC----------------------------------------ATTG 2605 

                   cgccg.gt.taccga.cc.ttcaaccg.ggc.ctttccctcc.tca.ccg
                   c+ c + + +a  +++  +t+caa  g+  ++ct++  ct  +tca+c +
           6  2606 CTGCAtCCgAAAGCTcAGcTCCAATAGcAAGtCTACTGCTTTaTCAtCAA 2655 

                   taat.c.cc.ggtgggt.ggg.gag.ga.tg.t.g.g.ggag.tggattt
                    + ++  c   +t g+ +  ++  ++ a++g t++   g+ag+tg    t
           6  2656 GCCCgAaCAcCCTAGCAcTTAgAGCcAAtCGtTaTcCcGAAGtTGCCGAT 2705 

                   .gg.tcttggggttgcttgcgggggcgggtggtcggggggcggcccggac
                    g +t+t                                           
           6  2706 cGAtTTT------------------------------------------- 2712 

                   cgcacgcgcgcggcgcattccgggcgtccggggtcgggcggccagcgtcg
                                                                     
           6     - -------------------------------------------------- -    

                   cggccccggatttcatggaatgttaacctgagggcttgactgggcccggg
                                                                     
           6     - -------------------------------------------------- -    

                   tggcctccgcgcgcctcgggagctccctcgggcccccgcggt.ggccct.
                                              +c g c +cc + gt+++ cct+
           6  2713 ---------------------------GCCGACTTCCCTTGTgCTACCTt 2735 

                   cgcc.agg.cgc.ttcgttgttctgacgcccggggtct.c.gcg.a.acg
                      c+a ++ +c+   g + tt+     cc+  g tc++c g  + +a  
           6  2736 GTTCtAATtGACtAGAGGCTTTTCA---CCTNAGTTCGgCtGTAtGaAAA 2782 

                   gcgtacccacccgggcaCcCGTCTtGAAaCACGGaccAAGgAGtctaaca
                   gc        c      C CGT  tGAAa           g     aaca
           6  2783 GC--------CTT---GCTCGTAATGAAA-----------GTAAAGAACA 2810 

                   t.tgtGCgA.Gtc..................................ggC
                   t + tGC+A Gt ++++ + + ++++ + + ++ +  +  ++++ ++g C
           6  2811 TtCTTGCAAtGTTttaagtgtgatttctgtcatctggtgcaaatcatGAC 2860 

                   gcaatgaaagtga....................................g
                     aatgaa g  a+ + + + ++  +    ++++  +++   + ++   g
           6  2861 --AATGAACGCAAcactgacaggttctattgccgttggcaaagagcttaG 2908 

                   t.tgAGcatac.tgttagGaCCCGAAAgatggtGAaCTAtgCctgagcag
                   t++gAG ata+    t+ GaCCCGAAAgatggtGAaCT     tg g+ag
           6  2909 TaAGAGTATATgCAATGAGACCCGAAAGATGGTGAACTTAATGTGTGTAG 2958 

                   ggtgAAGcCaagaggAAactctGgTGGAgG.ccgtagcggT.CTgACGtG
                     tgAAGcC ag+ggAAac+ctGgTGGA+G +cgtagcggT+CTgACGtG
           6  2959 AATGAAGCC-AGGGGAAACCCTGGTGGAAGtTCGTAGCGGTtCTGACGTG 3007 

                   CAAATcg.Tcgtc.gActtggGtaTaGggGcGAAAGaCtaATCGAaccat
                   CAAATcg+Tcgtc++Ac tg  t  aGggGcGAAAGaCtaATCGAaccat
           6  3008 CAAATCGaTCGTCaAACATGCATTAAGGGGCGAAAGACTAATCGAACCAT 3057 

                   cTagTAGCTGGTTccctcCGAAgttTCcCtcAGGAtaGCtggagc.....
                   cTagTAGCTGGTTcc tcCGAAgttTCcCtcAGGAtaGCtgg++ +++++
           6  3058 CTAGTAGCTGGTTCCGTCCGAAGTTTCCCTCAGGATAGCTGGCATtcaat 3107 

                   .........tttatc.gGTAaaGcgAaTGaTtagaggcattgGggacgca
                   +++++++ +t tatc+gGTAaaGcgAaTG TtagaggcattgGg     a
           6  3108 tttcacagtTATATCcGGTAAAGCGAATGTTTAGAGGCATTGGGCGTA-A 3156 

                   aatcgatcTcaacctattctCAAACTttaAAtgggtaag...........
                   aa +   cTcaacctatt  CAAACTttaAAtgggta g+++++ +++++
           6  3157 AA-TACGCTCAACCTATTGACAAACTTTAAATGGGTATGaagttcatttt 3205 

                   .................................ttcctaGTgGgCcatat
                   + ++ ++ ++++++++++++ ++ +++++++++t cc+aGTgGgCcat t
           6  3206 tctacttcattgagaatgaacagcgaatgtgagTGCCAAGTGGGCCAT-T 3254 

                   tttGGTAAGCagaactgGcgatgcGGgatgaaCCgaacgccgggtTaagg
                   tttGGTAAGCagaactgGcg+tg  Ggatg aC  aacg+c +g Taa g
           6  3255 TTTGGTAAGCAGAACTGGCGCTGTTGGATGCACAAAACGTCAAGATAAAG 3304 

                   tgcc.aatatacacgc.catttcaGA.aCcacaAAaGgtgTtggttgaTa
                    gcc  at   c cgc+ca  tcaGA+aCca+aAAaGgtgTtggt gaTa
           6  3305 AGCCaGATGGTCTCGCtCA--TCAGAtACCATAAAAGGTGTTGGTCGATA 3352 

                   taGACAgcaGGacgGTgGcCaTggAAGtcGgaAtCcgCTaAGGAgTGtGT
                   taGACAgcaGGacgGTgGcCaTggAAGtcGgaAtCcg TaAGGAgTGtGT
           6  3353 TAGACAGCAGGACGGTGGCCATGGAAGTCGGAATCCGTTAAGGAGTGTGT 3402 

                   aACAaCtCACctgctcCgAAtcaactaGccctgaAAATGgAtggcgctga
                   aACAaCtCACctgc  CgAAtc actaG cct aAAATGgAtggcgct+ 
           6  3403 AACAACTCACCTGC--CGAATCGACTAGTCCTAAAAATGGATGGCGCTCG 3450 

                   Agcg.gttacccAtacccggccgt.g........................
                   Agcg g   c +Atac++g+c gt++++   +     +++         +
           6  3451 AGCGaGCCTCTTATACTTGACTGTtAcgatacaataagccatataaattc 3500 

                   ...............cgacgaGTAGgaggg.cgtgg.ggtcattacctgc
                    +++ +  +  + ++++ac aGTAGga gg  g   +ggt+       gc
           6  3501 acggacatcatgtcgTAACAAGTAGGACGGtTGATAtGGTT-------GC 3543 

                   gtcgaAgcctatgggcGtgagcccgggtggAgcggcc.ctagtgCagATC
                   gtcgaAg cta    cGtgag  +gg t gAgc g c    gt CagATC
           6  3544 GTCGAAGGCTA-ACACGTGAGTGTGGCTTGAGCAGTCaTATGTACAGATC 3592 

                   TTggtgGtaGTAgcaaatAttcaaatgagaactttgaagactgaaGtGGa
                   TT gtgGtaGTAgcaa tAttcaaatgagaactttgaagactga GtGGa
           6  3593 TTAGTGGTAGTAGCAACTATTCAAATGAGAACTTTGAAGACTGACGTGGA 3642 

                   gaAgGgTTccatgtgaaCagcagTtg.acatgggttagtCggtcctaag.
                   gaA+GgTTccatgtgaaCagc  Ttg+acatgggt+agtC gtcctaag+
           6  3643 GAAAGGTTCCATGTGAACAGCTATTGgACATGGGTCAGTCAGTCCTAAGa 3692 

                   gataggggaa.gcc....................................
                     ++  +gaa+g    ++++   + +    + +++ +++ ++ + + + +
           6  3693 TGCGCTCGAAaGAGggttccgaacgtggaatatttattcattatatgtat 3742 

                   .................tcgAaagggaatc.ggTtaa.Attcc.gaacca
                   + ++ + ++++ ++   tcgAaagggaa c+ gTtaa+Attc +g ac a
           6  3743 tattatattccatcaaaTCGAAAGGGAAACaAGTTAAtATTCTtGTACTA 3792 

                   g................................................a
                    + +  +++++  +   ++     + +  +++ + + + ++ ++ + ++a
           6  3793 AgtgtcggagattgtttgattctcatgtcaagcatatgtggtaacacaaA 3842 

                   cgaacccggagaccgccggcg.gagccccgcgcaggaagagttttctctt
                   c a c+c  a ac  +c    +  g+cc+g    g aagag  tt+tct 
           6  3843 CAAGCTCAAATAC-ATCACAAgTGGTCCTG----GAAAGAG--TTTTCTC 3885 

                   ttcttttTaacagcc.g.......cctggaatcgggtttacacccggaga
                   ttcttt T ac  c +    +  +cctggaatc g tt+a   c+ggaga
           6  3886 TTCTTTGTTACTTCAtCagacgacCCTGGAATCAG-TTCAA--CTGGAGA 3932 

                   tgaggG.t.aa.ggctgagaaaagca.cg........g.gg.gt...cgg
                   t aggG+t+aa  g  g g+aaag ++ g++ +++++g+  + t++ cgg
           6  3933 T-AGGGtTcAAaTGAAG-GTAAAGAGtAGccgttcttGcTAcTTcctCGG 3980 

                   tgcgctc.cg.cggcccttgaAaAatccgggggag.gattgtatatatgt
                   tgc  + ++  +g++ccttgaAaA t  g+g gag+ att++at      
           6  3981 TGCATCAtTTgTGATCCTTGAAAA-TTTGAGCGAGaTATTTAAT------ 4023 

                   atatacaactc.c.ccaggccGTACccataaCCgCAtCAGGtctcCcaaG
                           +tc c c +  c GTAC+c  aaCCgCAtCAGGtctcC aaG
           6  4024 --------TTCgCaCTTATCTGTACTCTAAACCGCATCAGGTCTCC-AAG 4064 

                   gtgaacagcCtctggtc.gatagaa.AAtgtag.gtaAGGGAAgTCGGCA
                   gtgaa agcCtct+gtc+  tagaa+AA gtag+  aAGGGAAgTCGGCA
           6  4065 GTGAAAAGCCTCTAGTCaATTAGAAcAAGGTAGcACAAGGGAAGTCGGCA 4114 

                   AaataGaTccGTAActTcGggAtAAggatTGGCTCtga............
                   Aaat GaTc G AActTcGggAtAA gatTGGCTCt+a+ ++  +++ + 
           6  4115 AAATCGATCGGCAACTTCGGGATAACGATTGGCTCTAAgtgctagggtgt 4164 

                   ..................................................
                    +++++  +  +     ++ +  + +  ++    ++ ++ + ++   +++
           6  4165 tcgggcttgatgataaagcagtagacttgctattggagctgagctttcgg 4214 

                   ..................................................
                     ++ ++   + + + +  ++  +++ +  + +++  + +  ++ + ++ 
           6  4215 atgcagcaatgtgtctgatcgttcggactagtggcttgtcttgctgtgga 4264 

                   ..................................................
                     ++    ++  +++   +++ + +++  ++++  ++     +  +++ +
           6  4265 atcgttttgctacggtatgcgagtcgcttgcggttcgtattacttcggac 4314 

                   .................ttaGAACTggtacggacaaggggAatCcgACTG
                     ++       ++   +ttaGAACT g    g c aggggAatCcgACTG
           6  4315 atcgtttaatagcaaacTTAGAACTCGCTGCGTCTAGGGGAATCCGACTG 4364 

                   TtTAaTtAAAACAtAGcattgcGa.tggcccccattaaa.gggtgttgac
                   T TAaTtAAAACA AGc ttgcGa tggcc +   +aa   ggtgttgac
           6  4365 TCTAATTAAAACAGAGCTTTGCGAtTGGCCGG--AAAACtTGGTGTTGAC 4412 

                   gcaatgTGAtttCTGCCCAGTGCtctGAatGTcAaagtgaagaaaTtcaa
                   gcaa gTGAtttCTGCCCAGTGCtctGAatGT Aa gtgaagaaaTtcaa
           6  4413 GCAAAGTGATTTCTGCCCAGTGCTCTGAATGTTAACGTGAAGAAATTCAA 4462 

                   tccAaGCgCgGGTaAACGGCGGGaGTAActaTgACtCTcTtAAGGTAGCc
                      AaGCgCgGGTaAACGGCGGGaGTAActaTgACtCTcTt  GGTAGCc
           6  4463 -ATAAGCGCGGGTAAACGGCGGGAGTAACTATGACTCTCTTCTGGTAGCC 4511 

                   AAATgcCTcGTCatctAAtTagtGACGcGCATGAATGGAttAAcGAGaTT
                   AAATgcCTcGTCatctAAtTagtGACGcGCATGA                
           6  4512 AAATGCCTCGTCATCTAATTAGTGACGCGCATGANNN------------- 4548 

                   cccaCTGTCCCtatctactatctaGcGAAaCcaCagcCaaGGGAACGGgC
                                                                     
           6     - -------------------------------------------------- -    

                   ttGgcagaatcaGtCGgGGaAAGAAGACCCTGTTGAGcTTgACtctAgtc
                                                                     
           6  4549 ---NNNNNNNNNNN---------------------------------NNN 4562 

                   tggcattGtgaagagacat.agaggtgtAg.atAagtGGgAGccccccgc
                                                                     
           6  4563 NNNNNNNNNNNNNNNNNNNnNNNNNNNNNNnNNNNNNNNNNNN------- 4605 

                   gccccaagggattcagTGaaAtACCactACtcttatcgttgttttaCTtA
                                                                     
           6     - -------------------------------------------------- -    

                   tcc...............................................
                                                                     
           6  4606 --Nnnnnnnnnnnnnnnnnnnnnnnnnnnnnnnnnnnnnnnnnnnnnnnn 4653 

                   ..................................................
                                                                     
           6  4654 nnnnnnnnnnnnnnnnnnnnnnnnnnnnnnnnnnnnnnnnnnnnnnnnnn 4703 

                   ..................................................
                                                                     
           6  4704 nnnnnnnnnnnnnnnnnnnnnnnnnnnnnnnnnnnnnnnnnnnnnnnnnn 4753 

                   ..................................................
                                                                     
           6  4754 nnnnnnnnnnnnnnnnnnnnnnnnnnnnnnnnnnnnnnnnnnnnnnnnnn 4803 

                   ..................................................
                                                                     
           6  4804 nnnnnnnnnnnnnnnnnnnnnnnnnnnnnnnnnnnnnnnnnnnnnnnnnn 4853 

                   ..................................................
                                                                     
           6  4854 nnnnnnnnnnnnnnnnnnnnnnnnnnnnnnnnnnnnnnnnnnnnnnnnnn 4903 

                   ..................................................
                                                                     
           6  4904 nnnnnnnnnnnnnnnnnnnnnnnnnnnnnnnnnnnnnnnnnnnnnnnnnn 4953 

                   ..................................................
                                                                     
           6  4954 nnnnnnnnnnnnnnnnnnnnnnnnnnnnnnnnnnnnnnnnnnnnnnnnnn 5003 

                   ..................................................
                                                            +++ +++++
           6  5004 nnnnnnnnnnnnnnnnnnnnnnnnnnnnnnnnnnnnnnnnngtgacgcgc 5053 

                   ..................................................
                    ++  +++ ++  ++ + +++++ ++++++++++++ ++ +++ +++   
           6  5054 atgaatggattaacgagattcccactgtccctgtctactatctagcgaaa 5103 

                   ..................................................
                   ++ + +++  +++  +++++++++ ++++  +++++++   +  + ++++
           6  5104 ccacagccaagggaacgggcttggacttcaatgcggggaaagaagaccct 5153 

                   ..................................................
                   ++++ +++++ ++++  +++++++++++   + + ++++     +++ ++
           6  5154 gttgagcttgactctaatctgtcttcgtaaagagacttgaaaaatgtagc 5203 

                   ..................................................
                   ++ + ++++ +++++  + ++++  ++   + ++ ++ +++++ ++++++
           6  5204 gtagatgggagtggcaacacgtcaatgaaacaccattattttcattgttt 5253 

                   ..................................................
                   ++++ +++ +++++++ + + + + ++++ ++++ + +++ +++++++ +
           6  5254 ctttacttacttggttatacagagattggatttcatatccagtgtttgag 5303 

                   ........................................gaagAcattg
                   ++ +   +++++ + +++  ++ +++ ++++ ++++++++ a+gA a  g
           6  5304 tgacaaacgttcatacgcaagtatctacgtgatctgcttcAAGGAAAGAG 5353 

                   tcaggtGGGGAGTTTGgCTGGGGCGGcacatctgttAaAcgatAaCgcag
                    caggtGGGGAGTTTGgCTGGGGCGG+acatct t AaA g tAaCg ag
           6  5354 ACAGGTGGGGAGTTTGGCTGGGGCGGTACATCTATCAAATGTTAACGTAG 5403 

                   gtgTCCtAaGgtgagCTCAg.gaGaACaGAAAtctcacGtaGAgcAaaAA
                   gtgTCC+Aa gt   CTCAg+g G+ACaGAAA+c cac t GAg+A aAA
           6  5404 GTGTCCAAAAGTTGACTCAGtGCGGACAGAAACCACACATTGAGTA-AAA 5452 

                   GggcAaAaGctcgctTgAttttgattttCagtacgaatacaaaccgtGAA
                   GggcA AaG + gctTgAttt gattttCagtacgaataca+ac g GAA
           6  5453 GGGCATAAGTCAGCTTGATTTAGATTTTCAGTACGAATACAGACGGAGAA 5502 

                   AgcgtGGccTatcGATCCttta..cttcactaga.tttgaagctagaggt
                   A c  GGccTatcGATCCttt+ ++tt   + ga+ttt+  gc+agaggt
           6  5503 ATCCGGGCCTATCGATCCTTTTgaTTTA--ACGAgTTTTTTGCAAGAGGT 5550 

                   gtcagAaaAgtTACCaCAGGGATAACtGgcttgTggC.gcCaAGcGttCa
                   g cagAaaAgtTACCaCAGGGATAACtGgcttgTggC gcCaAGcGttCa
           6  5551 GACAGAAAAGTTACCACAGGGATAACTGGCTTGTGGCgGCCAAGCGTTCA 5600 

                   tAgCGACgttGcttTTTgatcCtTCGATGTcGgcTCttcctAtCaTtgtg
                   tAgCGACgt+GcttTTTgatcCtTCGATGTcGgcTCttcctAtCaTtg+g
           6  5601 TAGCGACGTCGCTTTTTGATCCTTCGATGTCGGCTCTTCCTATCATTGCG 5650 

                   aaGcAgaattcac.AAgcGTtgGaTTGTTCAcCcactaatagggaaCGTG
                   aaGcAga ttc c AAg+GTtgGaTTGTTCAcCcac aatagggaaCGTG
           6  5651 AAGCAGACTTCGCaAAGTGTTGGATTGTTCACCCACCAATAGGGAACGTG 5700 

                   AgcTGgGTTtAGACCGtcGtgAgaCAGGTtaGTTtTAcCctactgat...
                   AgcTGgGTTtAGACCGtcGtgAgaCAGGTtaGTTtTAcCctac  at+++
           6  5701 AGCTGGGTTTAGACCGTCGTGAGACAGGTTAGTTTTACCCTAC--ATtgg 5748 

                   .......tgttgcgattagtaat.cagcttaGTACGAgAGGAaccgttg.
                   +++++++++ttg  a tag aat+ ++cttaGTACGAgAGGAaccgt+ +
           6  5749 attttgtCATTGATA-TAGGAATcGTACTTAGTACGAGAGGAACCGTACg 5797 

                   ttcagacaattgGtttatgcggttggctga.cagccagtGctgcgaagct
                   ttc+gaca+ttgGttta g   ttg ++ga+++g ca+tG tgcgaagct
           6  5798 TTCGGACATTTGGTTTACGTATTTGTTCGAaAGGACAATGATGCGAAGCT 5847 

                   accatctgttggattatgacTGaacgcctCtAAgtcagaAtcc.t.ct..
                   accatc+g  gg tta  acTGaacgcctCtAAgt  gaAtcc   ct  
           6  5848 ACCATCCGACGGCTTACAACTGAACGCCTCTAAGTTGGAATCCgAtCTag 5897 

                   .........................tt.t<-*
                    +++  +  ++++++  + + ++  tt+t   
           6  5898 actcaatgattttttggcacattggTTgT    5926 


Histogram of all scores:
score    obs    exp  (one = represents 1 sequences)
-----    ---    ---
 1469      1      0|=                                                          


% Statistical details of theoretical EVD fit:
              mu = -2153.0647
          lambda =     0.0084
chi-sq statistic =     0.0000
  P(chi-square)  =          0

Total sequences searched: 1

Whole sequence top hits:
tophits_s report:
     Total hits:           1
     Satisfying E cutoff:  1
     Total memory:         20K

Domain top hits:
tophits_s report:
     Total hits:           1
     Satisfying E cutoff:  1
     Total memory:         33K
hmmsearch - search a sequence database with a profile HMM
HMMER 2.3.2 (Oct 2003)
Copyright (C) 1992-2003 HHMI/Washington University School of Medicine
Freely distributed under the GNU General Public License (GPL)
- - - - - - - - - - - - - - - - - - - - - - - - - - - - - - - - - - - -
HMM file:                   /home/rnowell/software/rnammer-1.2/lib/euk.lsu.rnammer.hmm [euk.lsu.rnammer.degap]
Sequence database:          ./100000001499660809.final_search.7.fsa
per-sequence score cutoff:  >= 0.0
per-domain score cutoff:    >= 0.0
per-sequence Eval cutoff:   <= 1e-05     
per-domain Eval cutoff:     <=      1e-05
- - - - - - - - - - - - - - - - - - - - - - - - - - - - - - - -

Query HMM: euk.lsu.rnammer.degap||
  [HMM has been calibrated; E-values are empirical estimates]

Scores for complete sequences (score includes all domains):
Sequence Description                                    Score    E-value  N 
-------- -----------                                    -----    ------- ---
	[no hits above thresholds]

Parsed for domains:
Sequence Domain  seq-f seq-t    hmm-f hmm-t      score  E-value
-------- ------- ----- -----    ----- -----      -----  -------
	[no hits above thresholds]

Alignments of top-scoring domains:
	[no hits above thresholds]

Histogram of all scores:
score    obs    exp  (one = represents 1 sequences)
-----    ---    ---
 -906      1      0|=                                                          


% Statistical details of theoretical EVD fit:
              mu = -2153.0647
          lambda =     0.0084
chi-sq statistic =     0.0000
  P(chi-square)  =          0

Total sequences searched: 1

Whole sequence top hits:
tophits_s report:
     Total hits:           0
     Satisfying E cutoff:  0
     Total memory:         20K

Domain top hits:
tophits_s report:
     Total hits:           0
     Satisfying E cutoff:  0
     Total memory:         20K
hmmsearch - search a sequence database with a profile HMM
HMMER 2.3.2 (Oct 2003)
Copyright (C) 1992-2003 HHMI/Washington University School of Medicine
Freely distributed under the GNU General Public License (GPL)
- - - - - - - - - - - - - - - - - - - - - - - - - - - - - - - - - - - -
HMM file:                   /home/rnowell/software/rnammer-1.2/lib/euk.lsu.rnammer.hmm [euk.lsu.rnammer.degap]
Sequence database:          ./100000001499660809.final_search.11.fsa
per-sequence score cutoff:  >= 0.0
per-domain score cutoff:    >= 0.0
per-sequence Eval cutoff:   <= 1e-05     
per-domain Eval cutoff:     <=      1e-05
- - - - - - - - - - - - - - - - - - - - - - - - - - - - - - - -

Query HMM: euk.lsu.rnammer.degap||
  [HMM has been calibrated; E-values are empirical estimates]

Scores for complete sequences (score includes all domains):
Sequence Description                                    Score    E-value  N 
-------- -----------                                    -----    ------- ---
	[no hits above thresholds]

Parsed for domains:
Sequence Domain  seq-f seq-t    hmm-f hmm-t      score  E-value
-------- ------- ----- -----    ----- -----      -----  -------
	[no hits above thresholds]

Alignments of top-scoring domains:
	[no hits above thresholds]

Histogram of all scores:
score    obs    exp  (one = represents 1 sequences)
-----    ---    ---
-2111      1      0|=                                                          


% Statistical details of theoretical EVD fit:
              mu = -2153.0647
          lambda =     0.0084
chi-sq statistic =     0.0000
  P(chi-square)  =          0

Total sequences searched: 1

Whole sequence top hits:
tophits_s report:
     Total hits:           0
     Satisfying E cutoff:  0
     Total memory:         20K

Domain top hits:
tophits_s report:
     Total hits:           0
     Satisfying E cutoff:  0
     Total memory:         20K
hmmsearch - search a sequence database with a profile HMM
HMMER 2.3.2 (Oct 2003)
Copyright (C) 1992-2003 HHMI/Washington University School of Medicine
Freely distributed under the GNU General Public License (GPL)
- - - - - - - - - - - - - - - - - - - - - - - - - - - - - - - - - - - -
HMM file:                   /home/rnowell/software/rnammer-1.2/lib/euk.lsu.rnammer.hmm [euk.lsu.rnammer.degap]
Sequence database:          ./100000001499660809.final_search.4.fsa
per-sequence score cutoff:  >= 0.0
per-domain score cutoff:    >= 0.0
per-sequence Eval cutoff:   <= 1e-05     
per-domain Eval cutoff:     <=      1e-05
- - - - - - - - - - - - - - - - - - - - - - - - - - - - - - - -

Query HMM: euk.lsu.rnammer.degap||
  [HMM has been calibrated; E-values are empirical estimates]

Scores for complete sequences (score includes all domains):
Sequence Description                                    Score    E-value  N 
-------- -----------                                    -----    ------- ---
	[no hits above thresholds]

Parsed for domains:
Sequence Domain  seq-f seq-t    hmm-f hmm-t      score  E-value
-------- ------- ----- -----    ----- -----      -----  -------
	[no hits above thresholds]

Alignments of top-scoring domains:
	[no hits above thresholds]

Histogram of all scores:
score    obs    exp  (one = represents 1 sequences)
-----    ---    ---
-1844      1      0|=                                                          


% Statistical details of theoretical EVD fit:
              mu = -2153.0647
          lambda =     0.0084
chi-sq statistic =     0.0000
  P(chi-square)  =          0

Total sequences searched: 1

Whole sequence top hits:
tophits_s report:
     Total hits:           0
     Satisfying E cutoff:  0
     Total memory:         20K

Domain top hits:
tophits_s report:
     Total hits:           0
     Satisfying E cutoff:  0
     Total memory:         20K
hmmsearch - search a sequence database with a profile HMM
HMMER 2.3.2 (Oct 2003)
Copyright (C) 1992-2003 HHMI/Washington University School of Medicine
Freely distributed under the GNU General Public License (GPL)
- - - - - - - - - - - - - - - - - - - - - - - - - - - - - - - - - - - -
HMM file:                   /home/rnowell/software/rnammer-1.2/lib/euk.lsu.rnammer.hmm [euk.lsu.rnammer.degap]
Sequence database:          ./100000001499660809.final_search.3.fsa
per-sequence score cutoff:  >= 0.0
per-domain score cutoff:    >= 0.0
per-sequence Eval cutoff:   <= 1e-05     
per-domain Eval cutoff:     <=      1e-05
- - - - - - - - - - - - - - - - - - - - - - - - - - - - - - - -

Query HMM: euk.lsu.rnammer.degap||
  [HMM has been calibrated; E-values are empirical estimates]

Scores for complete sequences (score includes all domains):
Sequence Description                                    Score    E-value  N 
-------- -----------                                    -----    ------- ---
	[no hits above thresholds]

Parsed for domains:
Sequence Domain  seq-f seq-t    hmm-f hmm-t      score  E-value
-------- ------- ----- -----    ----- -----      -----  -------
	[no hits above thresholds]

Alignments of top-scoring domains:
	[no hits above thresholds]

Histogram of all scores:
score    obs    exp  (one = represents 1 sequences)
-----    ---    ---
-2085      1      0|=                                                          


% Statistical details of theoretical EVD fit:
              mu = -2153.0647
          lambda =     0.0084
chi-sq statistic =     0.0000
  P(chi-square)  =          0

Total sequences searched: 1

Whole sequence top hits:
tophits_s report:
     Total hits:           0
     Satisfying E cutoff:  0
     Total memory:         20K

Domain top hits:
tophits_s report:
     Total hits:           0
     Satisfying E cutoff:  0
     Total memory:         20K
hmmsearch - search a sequence database with a profile HMM
HMMER 2.3.2 (Oct 2003)
Copyright (C) 1992-2003 HHMI/Washington University School of Medicine
Freely distributed under the GNU General Public License (GPL)
- - - - - - - - - - - - - - - - - - - - - - - - - - - - - - - - - - - -
HMM file:                   /home/rnowell/software/rnammer-1.2/lib/euk.lsu.rnammer.hmm [euk.lsu.rnammer.degap]
Sequence database:          ./100000001499660809.final_search.2.fsa
per-sequence score cutoff:  >= 0.0
per-domain score cutoff:    >= 0.0
per-sequence Eval cutoff:   <= 1e-05     
per-domain Eval cutoff:     <=      1e-05
- - - - - - - - - - - - - - - - - - - - - - - - - - - - - - - -

Query HMM: euk.lsu.rnammer.degap||
  [HMM has been calibrated; E-values are empirical estimates]

Scores for complete sequences (score includes all domains):
Sequence Description                                    Score    E-value  N 
-------- -----------                                    -----    ------- ---
	[no hits above thresholds]

Parsed for domains:
Sequence Domain  seq-f seq-t    hmm-f hmm-t      score  E-value
-------- ------- ----- -----    ----- -----      -----  -------
	[no hits above thresholds]

Alignments of top-scoring domains:
	[no hits above thresholds]

Histogram of all scores:
score    obs    exp  (one = represents 1 sequences)
-----    ---    ---
-1181      1      0|=                                                          


% Statistical details of theoretical EVD fit:
              mu = -2153.0647
          lambda =     0.0084
chi-sq statistic =     0.0000
  P(chi-square)  =          0

Total sequences searched: 1

Whole sequence top hits:
tophits_s report:
     Total hits:           0
     Satisfying E cutoff:  0
     Total memory:         20K

Domain top hits:
tophits_s report:
     Total hits:           0
     Satisfying E cutoff:  0
     Total memory:         20K
hmmsearch - search a sequence database with a profile HMM
HMMER 2.3.2 (Oct 2003)
Copyright (C) 1992-2003 HHMI/Washington University School of Medicine
Freely distributed under the GNU General Public License (GPL)
- - - - - - - - - - - - - - - - - - - - - - - - - - - - - - - - - - - -
HMM file:                   /home/rnowell/software/rnammer-1.2/lib/euk.lsu.rnammer.hmm [euk.lsu.rnammer.degap]
Sequence database:          ./100000001499660809.final_search.9.fsa
per-sequence score cutoff:  >= 0.0
per-domain score cutoff:    >= 0.0
per-sequence Eval cutoff:   <= 1e-05     
per-domain Eval cutoff:     <=      1e-05
- - - - - - - - - - - - - - - - - - - - - - - - - - - - - - - -

Query HMM: euk.lsu.rnammer.degap||
  [HMM has been calibrated; E-values are empirical estimates]

Scores for complete sequences (score includes all domains):
Sequence Description                                    Score    E-value  N 
-------- -----------                                    -----    ------- ---
	[no hits above thresholds]

Parsed for domains:
Sequence Domain  seq-f seq-t    hmm-f hmm-t      score  E-value
-------- ------- ----- -----    ----- -----      -----  -------
	[no hits above thresholds]

Alignments of top-scoring domains:
	[no hits above thresholds]

Histogram of all scores:
score    obs    exp  (one = represents 1 sequences)
-----    ---    ---
 -899      1      0|=                                                          


% Statistical details of theoretical EVD fit:
              mu = -2153.0647
          lambda =     0.0084
chi-sq statistic =     0.0000
  P(chi-square)  =          0

Total sequences searched: 1

Whole sequence top hits:
tophits_s report:
     Total hits:           0
     Satisfying E cutoff:  0
     Total memory:         20K

Domain top hits:
tophits_s report:
     Total hits:           0
     Satisfying E cutoff:  0
     Total memory:         20K
hmmsearch - search a sequence database with a profile HMM
HMMER 2.3.2 (Oct 2003)
Copyright (C) 1992-2003 HHMI/Washington University School of Medicine
Freely distributed under the GNU General Public License (GPL)
- - - - - - - - - - - - - - - - - - - - - - - - - - - - - - - - - - - -
HMM file:                   /home/rnowell/software/rnammer-1.2/lib/euk.lsu.rnammer.hmm [euk.lsu.rnammer.degap]
Sequence database:          ./100000001499660809.final_search.10.fsa
per-sequence score cutoff:  >= 0.0
per-domain score cutoff:    >= 0.0
per-sequence Eval cutoff:   <= 1e-05     
per-domain Eval cutoff:     <=      1e-05
- - - - - - - - - - - - - - - - - - - - - - - - - - - - - - - -

Query HMM: euk.lsu.rnammer.degap||
  [HMM has been calibrated; E-values are empirical estimates]

Scores for complete sequences (score includes all domains):
Sequence Description                                    Score    E-value  N 
-------- -----------                                    -----    ------- ---
	[no hits above thresholds]

Parsed for domains:
Sequence Domain  seq-f seq-t    hmm-f hmm-t      score  E-value
-------- ------- ----- -----    ----- -----      -----  -------
	[no hits above thresholds]

Alignments of top-scoring domains:
	[no hits above thresholds]

Histogram of all scores:
score    obs    exp  (one = represents 1 sequences)
-----    ---    ---
-1269      1      0|=                                                          


% Statistical details of theoretical EVD fit:
              mu = -2153.0647
          lambda =     0.0084
chi-sq statistic =     0.0000
  P(chi-square)  =          0

Total sequences searched: 1

Whole sequence top hits:
tophits_s report:
     Total hits:           0
     Satisfying E cutoff:  0
     Total memory:         20K

Domain top hits:
tophits_s report:
     Total hits:           0
     Satisfying E cutoff:  0
     Total memory:         20K
hmmsearch - search a sequence database with a profile HMM
HMMER 2.3.2 (Oct 2003)
Copyright (C) 1992-2003 HHMI/Washington University School of Medicine
Freely distributed under the GNU General Public License (GPL)
- - - - - - - - - - - - - - - - - - - - - - - - - - - - - - - - - - - -
HMM file:                   /home/rnowell/software/rnammer-1.2/lib/euk.lsu.rnammer.hmm [euk.lsu.rnammer.degap]
Sequence database:          ./100000001499660809.final_search.1.fsa
per-sequence score cutoff:  >= 0.0
per-domain score cutoff:    >= 0.0
per-sequence Eval cutoff:   <= 1e-05     
per-domain Eval cutoff:     <=      1e-05
- - - - - - - - - - - - - - - - - - - - - - - - - - - - - - - -

Query HMM: euk.lsu.rnammer.degap||
  [HMM has been calibrated; E-values are empirical estimates]

Scores for complete sequences (score includes all domains):
Sequence Description                                    Score    E-value  N 
-------- -----------                                    -----    ------- ---
	[no hits above thresholds]

Parsed for domains:
Sequence Domain  seq-f seq-t    hmm-f hmm-t      score  E-value
-------- ------- ----- -----    ----- -----      -----  -------
	[no hits above thresholds]

Alignments of top-scoring domains:
	[no hits above thresholds]

Histogram of all scores:
score    obs    exp  (one = represents 1 sequences)
-----    ---    ---
-1348      1      0|=                                                          


% Statistical details of theoretical EVD fit:
              mu = -2153.0647
          lambda =     0.0084
chi-sq statistic =     0.0000
  P(chi-square)  =          0

Total sequences searched: 1

Whole sequence top hits:
tophits_s report:
     Total hits:           0
     Satisfying E cutoff:  0
     Total memory:         20K

Domain top hits:
tophits_s report:
     Total hits:           0
     Satisfying E cutoff:  0
     Total memory:         20K
hmmsearch - search a sequence database with a profile HMM
HMMER 2.3.2 (Oct 2003)
Copyright (C) 1992-2003 HHMI/Washington University School of Medicine
Freely distributed under the GNU General Public License (GPL)
- - - - - - - - - - - - - - - - - - - - - - - - - - - - - - - - - - - -
HMM file:                   /home/rnowell/software/rnammer-1.2/lib/euk.lsu.rnammer.hmm [euk.lsu.rnammer.degap]
Sequence database:          ./100000001499660809.final_search.5.fsa
per-sequence score cutoff:  >= 0.0
per-domain score cutoff:    >= 0.0
per-sequence Eval cutoff:   <= 1e-05     
per-domain Eval cutoff:     <=      1e-05
- - - - - - - - - - - - - - - - - - - - - - - - - - - - - - - -

Query HMM: euk.lsu.rnammer.degap||
  [HMM has been calibrated; E-values are empirical estimates]

Scores for complete sequences (score includes all domains):
Sequence Description                                    Score    E-value  N 
-------- -----------                                    -----    ------- ---
5                                                      1469.6          0   1

Parsed for domains:
Sequence Domain  seq-f seq-t    hmm-f hmm-t      score  E-value
-------- ------- ----- -----    ----- -----      -----  -------
5          1/1    1721  5382 ..     1  2979 []  1469.6        0

Alignments of top-scoring domains:
5: domain 1 of 1, from 1721 to 5382: score 1469.6, E = 0
                   *->actct.agcgatGGatcactt..........ggctc.cg.atcgatg
                         c + gcg+  Gat   t+++++ + +++g   c c  atcga  
           5  1721    CTGCGtCGCGGACGATACATCatctgagaccGAGACtCTaATCGAAC 1767 

                   AAGaacgcagcgaa.tgcgataagtaatgtggaattgcagcaatcccgtg
                    A aac c  c a + g ga+ + ta+t        gc g    cccg g
           5  1768 TAAAACCC--CCAGaAGAGAGTCATAGTTAC-TCCCGCCGTTTACCCGCG 1814 

                   aatcatcgaaactttGAAcgcaaattgcgccccgggaagccctttcctgg
                     t  t gaa++t t  Acg  aa                    t+c   
           5  1815 CTTATTTGAATTTCTTCACGTTAAC------------------ATTC--- 1843 

                   gcctcccggg.gtatgcctgtatctgagtgtcgttaactcgtattgcgac
                      + c++ g+g+a    t    ct  g+gtc + a+       +  g  
           5  1844 -AGAGCACTGgGCAGAAATCA--CTTTGCGTCAACAC-------CAAGTT 1883 

                   ctcagatcaggcg.GactAcccgctgAAcTTAAGCATATtATaagcggAG
                    tc g  ca  cg  a +  c g t  A TTA  CA              
           5  1884 TTCCGGCCAATCGcAAAGCTCTGTTTTAATTAGACAGTC----------- 1922 

                   GAaaAGAAActAAccagGATTcccttAGTAacgGCGAgtGAAcagggAaA
                                   gGATTccc+tAG  +c GCGAgt    ag     
           5  1923 ----------------GGATTCCCCTAGACGCAGCGAGTTCTAAGT---- 1952 

                   gcccagcgtcgaacccaagtccttcttggaacgagcccatagAgGgtGaa
                                      t ct   t+ aacga                
           5  1953 ------------------TTGCTA--TTAAACGAT--------------- 1967 

                   gccccgtAGTcggttgcTTGggAaTgcAgc.c.AAgtgggtGgtaaattc
                                               g++c+AAg              
           5  1968 ----------------------------GTcCgAAG-------------- 1975 

                   CatctAAggcTAAATAtaggcgggagacCGATAGcgaAc.aAGTAccGtg
                                    +  +++ga acCG  AGcga  +   TAccGt 
           5  1976 -----------------TAATACGA-ACCGCAAGCGACTcGCATACCGTA 2007 

                   AggGAAagttgaAAAgactttgaaaagagagttaaAtAGtacgTGAAatc
                       AA g+t                                      +c
           5  2008 GCAAAACGATT-------------------------------------CC 2020 

                   gtt.agagggaagcggttggggcccgtgtagacgctcc.gc.ggaggatt
                    +   +ag  aagc +                   +  + c+g a gat+
           5  2021 ACAgCAAGACAAGCCA-------------------CTAgTCcGAACGATC 2051 

                   caactctgccggtgttgggccgcctggccgggtgcccgcggacggtttcg
                     ac c                                         t+g
           5  2052 AGACAC----------------------------------------ATTG 2061 

                   cgccg.gt.taccga.cc.ttcaaccg.ggc.ctttccctcc.tca.ccg
                   c+ c + + +a  +++  +t+caa  g+  ++ct++  ct  +tca+c +
           5  2062 CTGCAtCCgAAAGCTcAGcTCCAATAGcAAGtCTACTGCTTTaTCAtCAA 2111 

                   taat.c.cc.ggtgggt.ggg.gag.ga.tg.t.g.g.ggag.tggattt
                    + ++  c   +t g+ +  ++  ++ a++g t++   g+ag+tg    t
           5  2112 GCCCgAaCAcCCTAGCAcTTAgAGCcAAtCGtTaTcCcGAAGtTGCCGAT 2161 

                   .gg.tcttggggttgcttgcgggggcgggtggtcggggggcggcccggac
                    g +t+t                                           
           5  2162 cGAtTTT------------------------------------------- 2168 

                   cgcacgcgcgcggcgcattccgggcgtccggggtcgggcggccagcgtcg
                                                                     
           5     - -------------------------------------------------- -    

                   cggccccggatttcatggaatgttaacctgagggcttgactgggcccggg
                                                                     
           5     - -------------------------------------------------- -    

                   tggcctccgcgcgcctcgggagctccctcgggcccccgcggt.ggccct.
                                              +c g c +cc + gt+++ cct+
           5  2169 ---------------------------GCCGACTTCCCTTGTgCTACCTt 2191 

                   cgcc.agg.cgc.ttcgttgttctgacgcccggggtct.c.gcg.a.acg
                      c+a ++ +c+   g + tt+     cc+  g tc++c g  + +a  
           5  2192 GTTCtAATtGACtAGAGGCTTTTCA---CCTNAGTTCGgCtGTAtGaAAA 2238 

                   gcgtacccacccgggcaCcCGTCTtGAAaCACGGaccAAGgAGtctaaca
                   gc        c      C CGT  tGAAa           g     aaca
           5  2239 GC--------CTT---GCTCGTAATGAAA-----------GTAAAGAACA 2266 

                   t.tgtGCgA.Gtc..................................ggC
                   t + tGC+A Gt ++++ + + ++++ + + ++ +  +  ++++ ++g C
           5  2267 TtCTTGCAAtGTTttaagtgtgatttctgtcatctggtgcaaatcatGAC 2316 

                   gcaatgaaagtga....................................g
                     aatgaa g  a+ + + + ++  +    ++++  +++   + ++   g
           5  2317 --AATGAACGCAAcactgacaggttctattgccgttggcaaagagcttaG 2364 

                   t.tgAGcatac.tgttagGaCCCGAAAgatggtGAaCTAtgCctgagcag
                   t++gAG ata+    t+ GaCCCGAAAgatggtGAaCT     tg g+ag
           5  2365 TaAGAGTATATgCAATGAGACCCGAAAGATGGTGAACTTAATGTGTGTAG 2414 

                   ggtgAAGcCaagaggAAactctGgTGGAgG.ccgtagcggT.CTgACGtG
                     tgAAGcC ag+ggAAac+ctGgTGGA+G +cgtagcggT+CTgACGtG
           5  2415 AATGAAGCC-AGGGGAAACCCTGGTGGAAGtTCGTAGCGGTtCTGACGTG 2463 

                   CAAATcg.Tcgtc.gActtggGtaTaGggGcGAAAGaCtaATCGAaccat
                   CAAATcg+Tcgtc++Ac tg  t  aGggGcGAAAGaCtaATCGAaccat
           5  2464 CAAATCGaTCGTCaAACATGCATTAAGGGGCGAAAGACTAATCGAACCAT 2513 

                   cTagTAGCTGGTTccctcCGAAgttTCcCtcAGGAtaGCtggagc.....
                   cTagTAGCTGGTTcc tcCGAAgttTCcCtcAGGAtaGCtgg++ +++++
           5  2514 CTAGTAGCTGGTTCCGTCCGAAGTTTCCCTCAGGATAGCTGGCATtcaat 2563 

                   .........tttatc.gGTAaaGcgAaTGaTtagaggcattgGggacgca
                   +++++++ +t tatc+gGTAaaGcgAaTG TtagaggcattgGg     a
           5  2564 tttcacagtTATATCcGGTAAAGCGAATGTTTAGAGGCATTGGGCGTA-A 2612 

                   aatcgatcTcaacctattctCAAACTttaAAtgggtaag...........
                   aa +   cTcaacctatt  CAAACTttaAAtgggta g+++++ +++++
           5  2613 AA-TACGCTCAACCTATTGACAAACTTTAAATGGGTATGaagttcatttt 2661 

                   .................................ttcctaGTgGgCcatat
                   + ++ ++ ++++++++++++ ++ +++++++++t cc+aGTgGgCcat t
           5  2662 tctacttcattgagaatgaacagcgaatgtgagTGCCAAGTGGGCCAT-T 2710 

                   tttGGTAAGCagaactgGcgatgcGGgatgaaCCgaacgccgggtTaagg
                   tttGGTAAGCagaactgGcg+tg  Ggatg aC  aacg+c +g Taa g
           5  2711 TTTGGTAAGCAGAACTGGCGCTGTTGGATGCACAAAACGTCAAGATAAAG 2760 

                   tgcc.aatatacacgc.catttcaGA.aCcacaAAaGgtgTtggttgaTa
                    gcc  at   c cgc+ca  tcaGA+aCca+aAAaGgtgTtggt gaTa
           5  2761 AGCCaGATGGTCTCGCtCA--TCAGAtACCATAAAAGGTGTTGGTCGATA 2808 

                   taGACAgcaGGacgGTgGcCaTggAAGtcGgaAtCcgCTaAGGAgTGtGT
                   taGACAgcaGGacgGTgGcCaTggAAGtcGgaAtCcg TaAGGAgTGtGT
           5  2809 TAGACAGCAGGACGGTGGCCATGGAAGTCGGAATCCGTTAAGGAGTGTGT 2858 

                   aACAaCtCACctgctcCgAAtcaactaGccctgaAAATGgAtggcgctga
                   aACAaCtCACctgc  CgAAtc actaG cct aAAATGgAtggcgct+ 
           5  2859 AACAACTCACCTGC--CGAATCGACTAGTCCTAAAAATGGATGGCGCTCG 2906 

                   Agcg.gttacccAtacccggccgt.g........................
                   Agcg g   c +Atac++g+c gt++++   +     +++         +
           5  2907 AGCGaGCCTCTTATACTTGACTGTtAcgatacaataagccatataaattc 2956 

                   ...............cgacgaGTAGgaggg.cgtgg.ggtcattacctgc
                    +++ +  +  + ++++ac aGTAGga gg  g   +ggt+       gc
           5  2957 acggacatcatgtcgTAACAAGTAGGACGGtTGATAtGGTT-------GC 2999 

                   gtcgaAgcctatgggcGtgagcccgggtggAgcggcc.ctagtgCagATC
                   gtcgaAg cta    cGtgag  +gg t gAgc g c    gt CagATC
           5  3000 GTCGAAGGCTA-ACACGTGAGTGTGGCTTGAGCAGTCaTATGTACAGATC 3048 

                   TTggtgGtaGTAgcaaatAttcaaatgagaactttgaagactgaaGtGGa
                   TT gtgGtaGTAgcaa tAttcaaatgagaactttgaagactga GtGGa
           5  3049 TTAGTGGTAGTAGCAACTATTCAAATGAGAACTTTGAAGACTGACGTGGA 3098 

                   gaAgGgTTccatgtgaaCagcagTtg.acatgggttagtCggtcctaag.
                   gaA+GgTTccatgtgaaCagc  Ttg+acatgggt+agtC gtcctaag+
           5  3099 GAAAGGTTCCATGTGAACAGCTATTGgACATGGGTCAGTCAGTCCTAAGa 3148 

                   gataggggaa.gcc....................................
                     ++  +gaa+g    ++++   + +    + +++ +++ ++ + + + +
           5  3149 TGCGCTCGAAaGAGggttccgaacgtggaatatttattcattatatgtat 3198 

                   .................tcgAaagggaatc.ggTtaa.Attcc.gaacca
                   + ++ + ++++ ++   tcgAaagggaa c+ gTtaa+Attc +g ac a
           5  3199 tattatattccatcaaaTCGAAAGGGAAACaAGTTAAtATTCTtGTACTA 3248 

                   g................................................a
                    + +  +++++  +   ++     + +  +++ + + + ++ ++ + ++a
           5  3249 AgtgtcggagattgtttgattctcatgtcaagcatatgtggtaacacaaA 3298 

                   cgaacccggagaccgccggcg.gagccccgcgcaggaagagttttctctt
                   c a c+c  a ac  +c    +  g+cc+g    g aagag  tt+tct 
           5  3299 CAAGCTCAAATAC-ATCACAAgTGGTCCTG----GAAAGAG--TTTTCTC 3341 

                   ttcttttTaacagcc.g.......cctggaatcgggtttacacccggaga
                   ttcttt T ac  c +    +  +cctggaatc g tt+a   c+ggaga
           5  3342 TTCTTTGTTACTTCAtCagacgacCCTGGAATCAG-TTCAA--CTGGAGA 3388 

                   tgaggG.t.aa.ggctgagaaaagca.cg........g.gg.gt...cgg
                   t aggG+t+aa  g  g g+aaag ++ g++ +++++g+  + t++ cgg
           5  3389 T-AGGGtTcAAaTGAAG-GTAAAGAGtAGccgttcttGcTAcTTcctCGG 3436 

                   tgcgctc.cg.cggcccttgaAaAatccgggggag.gattgtatatatgt
                   tgc  + ++  +g++ccttgaAaA t  g+g gag+ att++at      
           5  3437 TGCATCAtTTgTGATCCTTGAAAA-TTTGAGCGAGaTATTTAAT------ 3479 

                   atatacaactc.c.ccaggccGTACccataaCCgCAtCAGGtctcCcaaG
                           +tc c c +  c GTAC+c  aaCCgCAtCAGGtctcC aaG
           5  3480 --------TTCgCaCTTATCTGTACTCTAAACCGCATCAGGTCTCC-AAG 3520 

                   gtgaacagcCtctggtc.gatagaa.AAtgtag.gtaAGGGAAgTCGGCA
                   gtgaa agcCtct+gtc+  tagaa+AA gtag+  aAGGGAAgTCGGCA
           5  3521 GTGAAAAGCCTCTAGTCaATTAGAAcAAGGTAGcACAAGGGAAGTCGGCA 3570 

                   AaataGaTccGTAActTcGggAtAAggatTGGCTCtga............
                   Aaat GaTc G AActTcGggAtAA gatTGGCTCt+a+ ++  +++ + 
           5  3571 AAATCGATCGGCAACTTCGGGATAACGATTGGCTCTAAgtgctagggtgt 3620 

                   ..................................................
                    +++++  +  +     ++ +  + +  ++    ++ ++ + ++   +++
           5  3621 tcgggcttgatgataaagcagtagacttgctattggagctgagctttcgg 3670 

                   ..................................................
                     ++ ++   + + + +  ++  +++ +  + +++  + +  ++ + ++ 
           5  3671 atgcagcaatgtgtctgatcgttcggactagtggcttgtcttgctgtgga 3720 

                   ..................................................
                     ++    ++  +++   +++ + +++  ++++  ++     +  +++ +
           5  3721 atcgttttgctacggtatgcgagtcgcttgcggttcgtattacttcggac 3770 

                   .................ttaGAACTggtacggacaaggggAatCcgACTG
                     ++       ++   +ttaGAACT g    g c aggggAatCcgACTG
           5  3771 atcgtttaatagcaaacTTAGAACTCGCTGCGTCTAGGGGAATCCGACTG 3820 

                   TtTAaTtAAAACAtAGcattgcGa.tggcccccattaaa.gggtgttgac
                   T TAaTtAAAACA AGc ttgcGa tggcc +   +aa   ggtgttgac
           5  3821 TCTAATTAAAACAGAGCTTTGCGAtTGGCCGG--AAAACtTGGTGTTGAC 3868 

                   gcaatgTGAtttCTGCCCAGTGCtctGAatGTcAaagtgaagaaaTtcaa
                   gcaa gTGAtttCTGCCCAGTGCtctGAatGT Aa gtgaagaaaTtcaa
           5  3869 GCAAAGTGATTTCTGCCCAGTGCTCTGAATGTTAACGTGAAGAAATTCAA 3918 

                   tccAaGCgCgGGTaAACGGCGGGaGTAActaTgACtCTcTtAAGGTAGCc
                      AaGCgCgGGTaAACGGCGGGaGTAActaTgACtCTcTt  GGTAGCc
           5  3919 -ATAAGCGCGGGTAAACGGCGGGAGTAACTATGACTCTCTTCTGGTAGCC 3967 

                   AAATgcCTcGTCatctAAtTagtGACGcGCATGAATGGAttAAcGAGaTT
                   AAATgcCTcGTCatctAAtTagtGACGcGCATGA                
           5  3968 AAATGCCTCGTCATCTAATTAGTGACGCGCATGANNN------------- 4004 

                   cccaCTGTCCCtatctactatctaGcGAAaCcaCagcCaaGGGAACGGgC
                                                                     
           5     - -------------------------------------------------- -    

                   ttGgcagaatcaGtCGgGGaAAGAAGACCCTGTTGAGcTTgACtctAgtc
                                                                     
           5  4005 ---NNNNNNNNNNN---------------------------------NNN 4018 

                   tggcattGtgaagagacat.agaggtgtAg.atAagtGGgAGccccccgc
                                                                     
           5  4019 NNNNNNNNNNNNNNNNNNNnNNNNNNNNNNnNNNNNNNNNNNN------- 4061 

                   gccccaagggattcagTGaaAtACCactACtcttatcgttgttttaCTtA
                                                                     
           5     - -------------------------------------------------- -    

                   tcc...............................................
                                                                     
           5  4062 --Nnnnnnnnnnnnnnnnnnnnnnnnnnnnnnnnnnnnnnnnnnnnnnnn 4109 

                   ..................................................
                                                                     
           5  4110 nnnnnnnnnnnnnnnnnnnnnnnnnnnnnnnnnnnnnnnnnnnnnnnnnn 4159 

                   ..................................................
                                                                     
           5  4160 nnnnnnnnnnnnnnnnnnnnnnnnnnnnnnnnnnnnnnnnnnnnnnnnnn 4209 

                   ..................................................
                                                                     
           5  4210 nnnnnnnnnnnnnnnnnnnnnnnnnnnnnnnnnnnnnnnnnnnnnnnnnn 4259 

                   ..................................................
                                                                     
           5  4260 nnnnnnnnnnnnnnnnnnnnnnnnnnnnnnnnnnnnnnnnnnnnnnnnnn 4309 

                   ..................................................
                                                                     
           5  4310 nnnnnnnnnnnnnnnnnnnnnnnnnnnnnnnnnnnnnnnnnnnnnnnnnn 4359 

                   ..................................................
                                                                     
           5  4360 nnnnnnnnnnnnnnnnnnnnnnnnnnnnnnnnnnnnnnnnnnnnnnnnnn 4409 

                   ..................................................
                                                                     
           5  4410 nnnnnnnnnnnnnnnnnnnnnnnnnnnnnnnnnnnnnnnnnnnnnnnnnn 4459 

                   ..................................................
                                                            +++ +++++
           5  4460 nnnnnnnnnnnnnnnnnnnnnnnnnnnnnnnnnnnnnnnnngtgacgcgc 4509 

                   ..................................................
                    ++  +++ ++  ++ + +++++ ++++++++++++ ++ +++ +++   
           5  4510 atgaatggattaacgagattcccactgtccctgtctactatctagcgaaa 4559 

                   ..................................................
                   ++ + +++  +++  +++++++++ ++++  +++++++   +  + ++++
           5  4560 ccacagccaagggaacgggcttggacttcaatgcggggaaagaagaccct 4609 

                   ..................................................
                   ++++ +++++ ++++  +++++++++++   + + ++++     +++ ++
           5  4610 gttgagcttgactctaatctgtcttcgtaaagagacttgaaaaatgtagc 4659 

                   ..................................................
                   ++ + ++++ +++++  + ++++  ++   + ++ ++ +++++ ++++++
           5  4660 gtagatgggagtggcaacacgtcaatgaaacaccattattttcattgttt 4709 

                   ..................................................
                   ++++ +++ +++++++ + + + + ++++ ++++ + +++ +++++++ +
           5  4710 ctttacttacttggttatacagagattggatttcatatccagtgtttgag 4759 

                   ........................................gaagAcattg
                   ++ +   +++++ + +++  ++ +++ ++++ ++++++++ a+gA a  g
           5  4760 tgacaaacgttcatacgcaagtatctacgtgatctgcttcAAGGAAAGAG 4809 

                   tcaggtGGGGAGTTTGgCTGGGGCGGcacatctgttAaAcgatAaCgcag
                    caggtGGGGAGTTTGgCTGGGGCGG+acatct t AaA g tAaCg ag
           5  4810 ACAGGTGGGGAGTTTGGCTGGGGCGGTACATCTATCAAATGTTAACGTAG 4859 

                   gtgTCCtAaGgtgagCTCAg.gaGaACaGAAAtctcacGtaGAgcAaaAA
                   gtgTCC+Aa gt   CTCAg+g G+ACaGAAA+c cac t GAg+A aAA
           5  4860 GTGTCCAAAAGTTGACTCAGtGCGGACAGAAACCACACATTGAGTA-AAA 4908 

                   GggcAaAaGctcgctTgAttttgattttCagtacgaatacaaaccgtGAA
                   GggcA AaG + gctTgAttt gattttCagtacgaataca+ac g GAA
           5  4909 GGGCATAAGTCAGCTTGATTTAGATTTTCAGTACGAATACAGACGGAGAA 4958 

                   AgcgtGGccTatcGATCCttta..cttcactaga.tttgaagctagaggt
                   A c  GGccTatcGATCCttt+ ++tt   + ga+ttt+  gc+agaggt
           5  4959 ATCCGGGCCTATCGATCCTTTTgaTTTA--ACGAgTTTTTTGCAAGAGGT 5006 

                   gtcagAaaAgtTACCaCAGGGATAACtGgcttgTggC.gcCaAGcGttCa
                   g cagAaaAgtTACCaCAGGGATAACtGgcttgTggC gcCaAGcGttCa
           5  5007 GACAGAAAAGTTACCACAGGGATAACTGGCTTGTGGCgGCCAAGCGTTCA 5056 

                   tAgCGACgttGcttTTTgatcCtTCGATGTcGgcTCttcctAtCaTtgtg
                   tAgCGACgt+GcttTTTgatcCtTCGATGTcGgcTCttcctAtCaTtg+g
           5  5057 TAGCGACGTCGCTTTTTGATCCTTCGATGTCGGCTCTTCCTATCATTGCG 5106 

                   aaGcAgaattcac.AAgcGTtgGaTTGTTCAcCcactaatagggaaCGTG
                   aaGcAga ttc c AAg+GTtgGaTTGTTCAcCcac aatagggaaCGTG
           5  5107 AAGCAGACTTCGCaAAGTGTTGGATTGTTCACCCACCAATAGGGAACGTG 5156 

                   AgcTGgGTTtAGACCGtcGtgAgaCAGGTtaGTTtTAcCctactgat...
                   AgcTGgGTTtAGACCGtcGtgAgaCAGGTtaGTTtTAcCctac  at+++
           5  5157 AGCTGGGTTTAGACCGTCGTGAGACAGGTTAGTTTTACCCTAC--ATtgg 5204 

                   .......tgttgcgattagtaat.cagcttaGTACGAgAGGAaccgttg.
                   +++++++++ttg  a tag aat+ ++cttaGTACGAgAGGAaccgt+ +
           5  5205 attttgtCATTGATA-TAGGAATcGTACTTAGTACGAGAGGAACCGTACg 5253 

                   ttcagacaattgGtttatgcggttggctga.cagccagtGctgcgaagct
                   ttc+gaca+ttgGttta g   ttg ++ga+++g ca+tG tgcgaagct
           5  5254 TTCGGACATTTGGTTTACGTATTTGTTCGAaAGGACAATGATGCGAAGCT 5303 

                   accatctgttggattatgacTGaacgcctCtAAgtcagaAtcc.t.ct..
                   accatc+g  gg tta  acTGaacgcctCtAAgt  gaAtcc   ct  
           5  5304 ACCATCCGACGGCTTACAACTGAACGCCTCTAAGTTGGAATCCgAtCTag 5353 

                   .........................tt.t<-*
                    +++  +  ++++++  + + ++  tt+t   
           5  5354 actcaatgattttttggcacattggTTgT    5382 


Histogram of all scores:
score    obs    exp  (one = represents 1 sequences)
-----    ---    ---
 1469      1      0|=                                                          


% Statistical details of theoretical EVD fit:
              mu = -2153.0647
          lambda =     0.0084
chi-sq statistic =     0.0000
  P(chi-square)  =          0

Total sequences searched: 1

Whole sequence top hits:
tophits_s report:
     Total hits:           1
     Satisfying E cutoff:  1
     Total memory:         20K

Domain top hits:
tophits_s report:
     Total hits:           1
     Satisfying E cutoff:  1
     Total memory:         33K
hmmsearch - search a sequence database with a profile HMM
HMMER 2.3.2 (Oct 2003)
Copyright (C) 1992-2003 HHMI/Washington University School of Medicine
Freely distributed under the GNU General Public License (GPL)
- - - - - - - - - - - - - - - - - - - - - - - - - - - - - - - - - - - -
HMM file:                   /home/rnowell/software/rnammer-1.2/lib/euk.lsu.rnammer.hmm [euk.lsu.rnammer.degap]
Sequence database:          ./100000001499660809.final_search.8.fsa
per-sequence score cutoff:  >= 0.0
per-domain score cutoff:    >= 0.0
per-sequence Eval cutoff:   <= 1e-05     
per-domain Eval cutoff:     <=      1e-05
- - - - - - - - - - - - - - - - - - - - - - - - - - - - - - - -

Query HMM: euk.lsu.rnammer.degap||
  [HMM has been calibrated; E-values are empirical estimates]

Scores for complete sequences (score includes all domains):
Sequence Description                                    Score    E-value  N 
-------- -----------                                    -----    ------- ---
	[no hits above thresholds]

Parsed for domains:
Sequence Domain  seq-f seq-t    hmm-f hmm-t      score  E-value
-------- ------- ----- -----    ----- -----      -----  -------
	[no hits above thresholds]

Alignments of top-scoring domains:
	[no hits above thresholds]

Histogram of all scores:
score    obs    exp  (one = represents 1 sequences)
-----    ---    ---
 -899      1      0|=                                                          


% Statistical details of theoretical EVD fit:
              mu = -2153.0647
          lambda =     0.0084
chi-sq statistic =     0.0000
  P(chi-square)  =          0

Total sequences searched: 1

Whole sequence top hits:
tophits_s report:
     Total hits:           0
     Satisfying E cutoff:  0
     Total memory:         20K

Domain top hits:
tophits_s report:
     Total hits:           0
     Satisfying E cutoff:  0
     Total memory:         20K
