# Supplementary material for: Comparative genomics of bdelloid rotifers: Insights from desiccating and nondesiccating species
Source: PLoS Biol. 2018 Apr 24;16(4):e2004830. doi: 10.1371/journal.pbio.2004830 (PMC5916493; doi:10.1371/journal.pbio.2004830)
Supplement: S9 Data — (TGZ) [file pbio.2004830.s009.tgz › rna/nAr.1.8_rnammer.nAr.hmm]

hmmsearch - search a sequence database with a profile HMM
HMMER 2.3.2 (Oct 2003)
Copyright (C) 1992-2003 HHMI/Washington University School of Medicine
Freely distributed under the GNU General Public License (GPL)
- - - - - - - - - - - - - - - - - - - - - - - - - - - - - - - - - - - -
HMM file:                   /home/rnowell/software/rnammer-1.2/lib/euk.tsu.rnammer.hmm [euk.tsu.rnammer.degap]
Sequence database:          ./100000007267280212.final_search.39.fsa
per-sequence score cutoff:  >= 0.0
per-domain score cutoff:    >= 0.0
per-sequence Eval cutoff:   <= 1e-05     
per-domain Eval cutoff:     <=      1e-05
- - - - - - - - - - - - - - - - - - - - - - - - - - - - - - - -

Query HMM: euk.tsu.rnammer.degap||
  [HMM has been calibrated; E-values are empirical estimates]

Scores for complete sequences (score includes all domains):
Sequence Description                                    Score    E-value  N 
-------- -----------                                    -----    ------- ---
39                                                       88.0    3.2e-27   1

Parsed for domains:
Sequence Domain  seq-f seq-t    hmm-f hmm-t      score  E-value
-------- ------- ----- -----    ----- -----      -----  -------
39         1/1     130   244 ..     1    99 []    88.0  3.2e-27

Alignments of top-scoring domains:
39: domain 1 of 1, from 130 to 244: score 88.0, E = 3.2e-27
                   *->gcGgccAt.gcagg.gggaaaacaCccgatCcCaTccCGAaCtcgga
                      +cGgccAt++ca+g++g aa+acaCc g+tC+C+Tcc GA+C+c ga
          39   130    ACGGCCATaCCACGtTG-AATACACCAGTTCTCGTCC-GATCACTGA 174  

                   .GttAAgcc.c.c.gcGtcc.gAgt.agTAcT................tG
                   +GttAAgc+ c ++g+G c++g gt+agTAcT ++  +++ +   +  tG
          39   175 aGTTAAGCAaCgTcGGG-CTcG-GTtAGTACTtggatgggtgaccgccTG 222  

                   ggAaacccggtcggctGccgtaggct<-*
                   ggAa++cc      +tG cgta gct   
          39   223 GGAATACC--G--AGTGTCGTAAGCT    244  


Histogram of all scores:
score    obs    exp  (one = represents 1 sequences)
-----    ---    ---
   88      1      0|=                                                          


% Statistical details of theoretical EVD fit:
              mu =   -48.9156
          lambda =     0.2134
chi-sq statistic =     0.0000
  P(chi-square)  =          0

Total sequences searched: 1

Whole sequence top hits:
tophits_s report:
     Total hits:           1
     Satisfying E cutoff:  1
     Total memory:         20K

Domain top hits:
tophits_s report:
     Total hits:           1
     Satisfying E cutoff:  1
     Total memory:         21K
hmmsearch - search a sequence database with a profile HMM
HMMER 2.3.2 (Oct 2003)
Copyright (C) 1992-2003 HHMI/Washington University School of Medicine
Freely distributed under the GNU General Public License (GPL)
- - - - - - - - - - - - - - - - - - - - - - - - - - - - - - - - - - - -
HMM file:                   /home/rnowell/software/rnammer-1.2/lib/euk.tsu.rnammer.hmm [euk.tsu.rnammer.degap]
Sequence database:          ./100000007267280212.final_search.51.fsa
per-sequence score cutoff:  >= 0.0
per-domain score cutoff:    >= 0.0
per-sequence Eval cutoff:   <= 1e-05     
per-domain Eval cutoff:     <=      1e-05
- - - - - - - - - - - - - - - - - - - - - - - - - - - - - - - -

Query HMM: euk.tsu.rnammer.degap||
  [HMM has been calibrated; E-values are empirical estimates]

Scores for complete sequences (score includes all domains):
Sequence Description                                    Score    E-value  N 
-------- -----------                                    -----    ------- ---
51                                                       88.0    3.2e-27   1

Parsed for domains:
Sequence Domain  seq-f seq-t    hmm-f hmm-t      score  E-value
-------- ------- ----- -----    ----- -----      -----  -------
51         1/1     130   244 ..     1    99 []    88.0  3.2e-27

Alignments of top-scoring domains:
51: domain 1 of 1, from 130 to 244: score 88.0, E = 3.2e-27
                   *->gcGgccAt.gcagg.gggaaaacaCccgatCcCaTccCGAaCtcgga
                      +cGgccAt++ca+g++g aa+acaCc g+tC+C+Tcc GA+C+c ga
          51   130    ACGGCCATaCCACGtTG-AATACACCAGTTCTCGTCC-GATCACTGA 174  

                   .GttAAgcc.c.c.gcGtcc.gAgt.agTAcT................tG
                   +GttAAgc+ c ++g+G c++g gt+agTAcT ++  +++ +   +  tG
          51   175 aGTTAAGCAaCgTcGGG-CTcG-GTtAGTACTtggatgggtgaccgccTG 222  

                   ggAaacccggtcggctGccgtaggct<-*
                   ggAa++cc      +tG cgta gct   
          51   223 GGAATACC--G--AGTGTCGTAAGCT    244  


Histogram of all scores:
score    obs    exp  (one = represents 1 sequences)
-----    ---    ---
   88      1      0|=                                                          


% Statistical details of theoretical EVD fit:
              mu =   -48.9156
          lambda =     0.2134
chi-sq statistic =     0.0000
  P(chi-square)  =          0

Total sequences searched: 1

Whole sequence top hits:
tophits_s report:
     Total hits:           1
     Satisfying E cutoff:  1
     Total memory:         20K

Domain top hits:
tophits_s report:
     Total hits:           1
     Satisfying E cutoff:  1
     Total memory:         21K
hmmsearch - search a sequence database with a profile HMM
HMMER 2.3.2 (Oct 2003)
Copyright (C) 1992-2003 HHMI/Washington University School of Medicine
Freely distributed under the GNU General Public License (GPL)
- - - - - - - - - - - - - - - - - - - - - - - - - - - - - - - - - - - -
HMM file:                   /home/rnowell/software/rnammer-1.2/lib/euk.tsu.rnammer.hmm [euk.tsu.rnammer.degap]
Sequence database:          ./100000007267280212.final_search.12.fsa
per-sequence score cutoff:  >= 0.0
per-domain score cutoff:    >= 0.0
per-sequence Eval cutoff:   <= 1e-05     
per-domain Eval cutoff:     <=      1e-05
- - - - - - - - - - - - - - - - - - - - - - - - - - - - - - - -

Query HMM: euk.tsu.rnammer.degap||
  [HMM has been calibrated; E-values are empirical estimates]

Scores for complete sequences (score includes all domains):
Sequence Description                                    Score    E-value  N 
-------- -----------                                    -----    ------- ---
12                                                       88.0    3.2e-27   1

Parsed for domains:
Sequence Domain  seq-f seq-t    hmm-f hmm-t      score  E-value
-------- ------- ----- -----    ----- -----      -----  -------
12         1/1     130   244 ..     1    99 []    88.0  3.2e-27

Alignments of top-scoring domains:
12: domain 1 of 1, from 130 to 244: score 88.0, E = 3.2e-27
                   *->gcGgccAt.gcagg.gggaaaacaCccgatCcCaTccCGAaCtcgga
                      +cGgccAt++ca+g++g aa+acaCc g+tC+C+Tcc GA+C+c ga
          12   130    ACGGCCATaCCACGtTG-AATACACCAGTTCTCGTCC-GATCACTGA 174  

                   .GttAAgcc.c.c.gcGtcc.gAgt.agTAcT................tG
                   +GttAAgc+ c ++g+G c++g gt+agTAcT ++  +++ +   +  tG
          12   175 aGTTAAGCAaCgTcGGG-CTcG-GTtAGTACTtggatgggtgaccgccTG 222  

                   ggAaacccggtcggctGccgtaggct<-*
                   ggAa++cc      +tG cgta gct   
          12   223 GGAATACC--G--AGTGTCGTAAGCT    244  


Histogram of all scores:
score    obs    exp  (one = represents 1 sequences)
-----    ---    ---
   88      1      0|=                                                          


% Statistical details of theoretical EVD fit:
              mu =   -48.9156
          lambda =     0.2134
chi-sq statistic =     0.0000
  P(chi-square)  =          0

Total sequences searched: 1

Whole sequence top hits:
tophits_s report:
     Total hits:           1
     Satisfying E cutoff:  1
     Total memory:         20K

Domain top hits:
tophits_s report:
     Total hits:           1
     Satisfying E cutoff:  1
     Total memory:         21K
hmmsearch - search a sequence database with a profile HMM
HMMER 2.3.2 (Oct 2003)
Copyright (C) 1992-2003 HHMI/Washington University School of Medicine
Freely distributed under the GNU General Public License (GPL)
- - - - - - - - - - - - - - - - - - - - - - - - - - - - - - - - - - - -
HMM file:                   /home/rnowell/software/rnammer-1.2/lib/euk.tsu.rnammer.hmm [euk.tsu.rnammer.degap]
Sequence database:          ./100000007267280212.final_search.74.fsa
per-sequence score cutoff:  >= 0.0
per-domain score cutoff:    >= 0.0
per-sequence Eval cutoff:   <= 1e-05     
per-domain Eval cutoff:     <=      1e-05
- - - - - - - - - - - - - - - - - - - - - - - - - - - - - - - -

Query HMM: euk.tsu.rnammer.degap||
  [HMM has been calibrated; E-values are empirical estimates]

Scores for complete sequences (score includes all domains):
Sequence Description                                    Score    E-value  N 
-------- -----------                                    -----    ------- ---
74                                                       88.0    3.2e-27   1

Parsed for domains:
Sequence Domain  seq-f seq-t    hmm-f hmm-t      score  E-value
-------- ------- ----- -----    ----- -----      -----  -------
74         1/1     130   244 ..     1    99 []    88.0  3.2e-27

Alignments of top-scoring domains:
74: domain 1 of 1, from 130 to 244: score 88.0, E = 3.2e-27
                   *->gcGgccAt.gcagg.gggaaaacaCccgatCcCaTccCGAaCtcgga
                      +cGgccAt++ca+g++g aa+acaCc g+tC+C+Tcc GA+C+c ga
          74   130    ACGGCCATaCCACGtTG-AATACACCAGTTCTCGTCC-GATCACTGA 174  

                   .GttAAgcc.c.c.gcGtcc.gAgt.agTAcT................tG
                   +GttAAgc+ c ++g+G c++g gt+agTAcT ++  +++ +   +  tG
          74   175 aGTTAAGCAaCgTcGGG-CTcG-GTtAGTACTtggatgggtgaccgccTG 222  

                   ggAaacccggtcggctGccgtaggct<-*
                   ggAa++cc      +tG cgta gct   
          74   223 GGAATACC--G--AGTGTCGTAAGCT    244  


Histogram of all scores:
score    obs    exp  (one = represents 1 sequences)
-----    ---    ---
   88      1      0|=                                                          


% Statistical details of theoretical EVD fit:
              mu =   -48.9156
          lambda =     0.2134
chi-sq statistic =     0.0000
  P(chi-square)  =          0

Total sequences searched: 1

Whole sequence top hits:
tophits_s report:
     Total hits:           1
     Satisfying E cutoff:  1
     Total memory:         20K

Domain top hits:
tophits_s report:
     Total hits:           1
     Satisfying E cutoff:  1
     Total memory:         21K
hmmsearch - search a sequence database with a profile HMM
HMMER 2.3.2 (Oct 2003)
Copyright (C) 1992-2003 HHMI/Washington University School of Medicine
Freely distributed under the GNU General Public License (GPL)
- - - - - - - - - - - - - - - - - - - - - - - - - - - - - - - - - - - -
HMM file:                   /home/rnowell/software/rnammer-1.2/lib/euk.tsu.rnammer.hmm [euk.tsu.rnammer.degap]
Sequence database:          ./100000007267280212.final_search.23.fsa
per-sequence score cutoff:  >= 0.0
per-domain score cutoff:    >= 0.0
per-sequence Eval cutoff:   <= 1e-05     
per-domain Eval cutoff:     <=      1e-05
- - - - - - - - - - - - - - - - - - - - - - - - - - - - - - - -

Query HMM: euk.tsu.rnammer.degap||
  [HMM has been calibrated; E-values are empirical estimates]

Scores for complete sequences (score includes all domains):
Sequence Description                                    Score    E-value  N 
-------- -----------                                    -----    ------- ---
23                                                       88.0    3.2e-27   1

Parsed for domains:
Sequence Domain  seq-f seq-t    hmm-f hmm-t      score  E-value
-------- ------- ----- -----    ----- -----      -----  -------
23         1/1     130   244 ..     1    99 []    88.0  3.2e-27

Alignments of top-scoring domains:
23: domain 1 of 1, from 130 to 244: score 88.0, E = 3.2e-27
                   *->gcGgccAt.gcagg.gggaaaacaCccgatCcCaTccCGAaCtcgga
                      +cGgccAt++ca+g++g aa+acaCc g+tC+C+Tcc GA+C+c ga
          23   130    ACGGCCATaCCACGtTG-AATACACCAGTTCTCGTCC-GATCACTGA 174  

                   .GttAAgcc.c.c.gcGtcc.gAgt.agTAcT................tG
                   +GttAAgc+ c ++g+G c++g gt+agTAcT ++  +++ +   +  tG
          23   175 aGTTAAGCAaCgTcGGG-CTcG-GTtAGTACTtggatgggtgaccgccTG 222  

                   ggAaacccggtcggctGccgtaggct<-*
                   ggAa++cc      +tG cgta gct   
          23   223 GGAATACC--G--AGTGTCGTAAGCT    244  


Histogram of all scores:
score    obs    exp  (one = represents 1 sequences)
-----    ---    ---
   88      1      0|=                                                          


% Statistical details of theoretical EVD fit:
              mu =   -48.9156
          lambda =     0.2134
chi-sq statistic =     0.0000
  P(chi-square)  =          0

Total sequences searched: 1

Whole sequence top hits:
tophits_s report:
     Total hits:           1
     Satisfying E cutoff:  1
     Total memory:         20K

Domain top hits:
tophits_s report:
     Total hits:           1
     Satisfying E cutoff:  1
     Total memory:         21K
hmmsearch - search a sequence database with a profile HMM
HMMER 2.3.2 (Oct 2003)
Copyright (C) 1992-2003 HHMI/Washington University School of Medicine
Freely distributed under the GNU General Public License (GPL)
- - - - - - - - - - - - - - - - - - - - - - - - - - - - - - - - - - - -
HMM file:                   /home/rnowell/software/rnammer-1.2/lib/euk.tsu.rnammer.hmm [euk.tsu.rnammer.degap]
Sequence database:          ./100000007267280212.final_search.4.fsa
per-sequence score cutoff:  >= 0.0
per-domain score cutoff:    >= 0.0
per-sequence Eval cutoff:   <= 1e-05     
per-domain Eval cutoff:     <=      1e-05
- - - - - - - - - - - - - - - - - - - - - - - - - - - - - - - -

Query HMM: euk.tsu.rnammer.degap||
  [HMM has been calibrated; E-values are empirical estimates]

Scores for complete sequences (score includes all domains):
Sequence Description                                    Score    E-value  N 
-------- -----------                                    -----    ------- ---
4                                                        88.0    3.2e-27   1

Parsed for domains:
Sequence Domain  seq-f seq-t    hmm-f hmm-t      score  E-value
-------- ------- ----- -----    ----- -----      -----  -------
4          1/1     130   244 ..     1    99 []    88.0  3.2e-27

Alignments of top-scoring domains:
4: domain 1 of 1, from 130 to 244: score 88.0, E = 3.2e-27
                   *->gcGgccAt.gcagg.gggaaaacaCccgatCcCaTccCGAaCtcgga
                      +cGgccAt++ca+g++g aa+acaCc g+tC+C+Tcc GA+C+c ga
           4   130    ACGGCCATaCCACGtTG-AATACACCAGTTCTCGTCC-GATCACTGA 174  

                   .GttAAgcc.c.c.gcGtcc.gAgt.agTAcT................tG
                   +GttAAgc+ c ++g+G c++g gt+agTAcT ++  +++ +   +  tG
           4   175 aGTTAAGCAaCgTcGGG-CTcG-GTtAGTACTtggatgggtgaccgccTG 222  

                   ggAaacccggtcggctGccgtaggct<-*
                   ggAa++cc      +tG cgta gct   
           4   223 GGAATACC--G--AGTGTCGTAAGCT    244  


Histogram of all scores:
score    obs    exp  (one = represents 1 sequences)
-----    ---    ---
   88      1      0|=                                                          


% Statistical details of theoretical EVD fit:
              mu =   -48.9156
          lambda =     0.2134
chi-sq statistic =     0.0000
  P(chi-square)  =          0

Total sequences searched: 1

Whole sequence top hits:
tophits_s report:
     Total hits:           1
     Satisfying E cutoff:  1
     Total memory:         20K

Domain top hits:
tophits_s report:
     Total hits:           1
     Satisfying E cutoff:  1
     Total memory:         21K
hmmsearch - search a sequence database with a profile HMM
HMMER 2.3.2 (Oct 2003)
Copyright (C) 1992-2003 HHMI/Washington University School of Medicine
Freely distributed under the GNU General Public License (GPL)
- - - - - - - - - - - - - - - - - - - - - - - - - - - - - - - - - - - -
HMM file:                   /home/rnowell/software/rnammer-1.2/lib/euk.tsu.rnammer.hmm [euk.tsu.rnammer.degap]
Sequence database:          ./100000007267280212.final_search.10.fsa
per-sequence score cutoff:  >= 0.0
per-domain score cutoff:    >= 0.0
per-sequence Eval cutoff:   <= 1e-05     
per-domain Eval cutoff:     <=      1e-05
- - - - - - - - - - - - - - - - - - - - - - - - - - - - - - - -

Query HMM: euk.tsu.rnammer.degap||
  [HMM has been calibrated; E-values are empirical estimates]

Scores for complete sequences (score includes all domains):
Sequence Description                                    Score    E-value  N 
-------- -----------                                    -----    ------- ---
10                                                       88.0    3.2e-27   1

Parsed for domains:
Sequence Domain  seq-f seq-t    hmm-f hmm-t      score  E-value
-------- ------- ----- -----    ----- -----      -----  -------
10         1/1     130   244 ..     1    99 []    88.0  3.2e-27

Alignments of top-scoring domains:
10: domain 1 of 1, from 130 to 244: score 88.0, E = 3.2e-27
                   *->gcGgccAt.gcagg.gggaaaacaCccgatCcCaTccCGAaCtcgga
                      +cGgccAt++ca+g++g aa+acaCc g+tC+C+Tcc GA+C+c ga
          10   130    ACGGCCATaCCACGtTG-AATACACCAGTTCTCGTCC-GATCACTGA 174  

                   .GttAAgcc.c.c.gcGtcc.gAgt.agTAcT................tG
                   +GttAAgc+ c ++g+G c++g gt+agTAcT ++  +++ +   +  tG
          10   175 aGTTAAGCAaCgTcGGG-CTcG-GTtAGTACTtggatgggtgaccgccTG 222  

                   ggAaacccggtcggctGccgtaggct<-*
                   ggAa++cc      +tG cgta gct   
          10   223 GGAATACC--G--AGTGTCGTAAGCT    244  


Histogram of all scores:
score    obs    exp  (one = represents 1 sequences)
-----    ---    ---
   88      1      0|=                                                          


% Statistical details of theoretical EVD fit:
              mu =   -48.9156
          lambda =     0.2134
chi-sq statistic =     0.0000
  P(chi-square)  =          0

Total sequences searched: 1

Whole sequence top hits:
tophits_s report:
     Total hits:           1
     Satisfying E cutoff:  1
     Total memory:         20K

Domain top hits:
tophits_s report:
     Total hits:           1
     Satisfying E cutoff:  1
     Total memory:         21K
hmmsearch - search a sequence database with a profile HMM
HMMER 2.3.2 (Oct 2003)
Copyright (C) 1992-2003 HHMI/Washington University School of Medicine
Freely distributed under the GNU General Public License (GPL)
- - - - - - - - - - - - - - - - - - - - - - - - - - - - - - - - - - - -
HMM file:                   /home/rnowell/software/rnammer-1.2/lib/euk.tsu.rnammer.hmm [euk.tsu.rnammer.degap]
Sequence database:          ./100000007267280212.final_search.31.fsa
per-sequence score cutoff:  >= 0.0
per-domain score cutoff:    >= 0.0
per-sequence Eval cutoff:   <= 1e-05     
per-domain Eval cutoff:     <=      1e-05
- - - - - - - - - - - - - - - - - - - - - - - - - - - - - - - -

Query HMM: euk.tsu.rnammer.degap||
  [HMM has been calibrated; E-values are empirical estimates]

Scores for complete sequences (score includes all domains):
Sequence Description                                    Score    E-value  N 
-------- -----------                                    -----    ------- ---
31                                                       88.0    3.2e-27   1

Parsed for domains:
Sequence Domain  seq-f seq-t    hmm-f hmm-t      score  E-value
-------- ------- ----- -----    ----- -----      -----  -------
31         1/1     130   244 ..     1    99 []    88.0  3.2e-27

Alignments of top-scoring domains:
31: domain 1 of 1, from 130 to 244: score 88.0, E = 3.2e-27
                   *->gcGgccAt.gcagg.gggaaaacaCccgatCcCaTccCGAaCtcgga
                      +cGgccAt++ca+g++g aa+acaCc g+tC+C+Tcc GA+C+c ga
          31   130    ACGGCCATaCCACGtTG-AATACACCAGTTCTCGTCC-GATCACTGA 174  

                   .GttAAgcc.c.c.gcGtcc.gAgt.agTAcT................tG
                   +GttAAgc+ c ++g+G c++g gt+agTAcT ++  +++ +   +  tG
          31   175 aGTTAAGCAaCgTcGGG-CTcG-GTtAGTACTtggatgggtgaccgccTG 222  

                   ggAaacccggtcggctGccgtaggct<-*
                   ggAa++cc      +tG cgta gct   
          31   223 GGAATACC--G--AGTGTCGTAAGCT    244  


Histogram of all scores:
score    obs    exp  (one = represents 1 sequences)
-----    ---    ---
   88      1      0|=                                                          


% Statistical details of theoretical EVD fit:
              mu =   -48.9156
          lambda =     0.2134
chi-sq statistic =     0.0000
  P(chi-square)  =          0

Total sequences searched: 1

Whole sequence top hits:
tophits_s report:
     Total hits:           1
     Satisfying E cutoff:  1
     Total memory:         20K

Domain top hits:
tophits_s report:
     Total hits:           1
     Satisfying E cutoff:  1
     Total memory:         21K
hmmsearch - search a sequence database with a profile HMM
HMMER 2.3.2 (Oct 2003)
Copyright (C) 1992-2003 HHMI/Washington University School of Medicine
Freely distributed under the GNU General Public License (GPL)
- - - - - - - - - - - - - - - - - - - - - - - - - - - - - - - - - - - -
HMM file:                   /home/rnowell/software/rnammer-1.2/lib/euk.tsu.rnammer.hmm [euk.tsu.rnammer.degap]
Sequence database:          ./100000007267280212.final_search.34.fsa
per-sequence score cutoff:  >= 0.0
per-domain score cutoff:    >= 0.0
per-sequence Eval cutoff:   <= 1e-05     
per-domain Eval cutoff:     <=      1e-05
- - - - - - - - - - - - - - - - - - - - - - - - - - - - - - - -

Query HMM: euk.tsu.rnammer.degap||
  [HMM has been calibrated; E-values are empirical estimates]

Scores for complete sequences (score includes all domains):
Sequence Description                                    Score    E-value  N 
-------- -----------                                    -----    ------- ---
34                                                       88.0    3.2e-27   1

Parsed for domains:
Sequence Domain  seq-f seq-t    hmm-f hmm-t      score  E-value
-------- ------- ----- -----    ----- -----      -----  -------
34         1/1     130   244 ..     1    99 []    88.0  3.2e-27

Alignments of top-scoring domains:
34: domain 1 of 1, from 130 to 244: score 88.0, E = 3.2e-27
                   *->gcGgccAt.gcagg.gggaaaacaCccgatCcCaTccCGAaCtcgga
                      +cGgccAt++ca+g++g aa+acaCc g+tC+C+Tcc GA+C+c ga
          34   130    ACGGCCATaCCACGtTG-AATACACCAGTTCTCGTCC-GATCACTGA 174  

                   .GttAAgcc.c.c.gcGtcc.gAgt.agTAcT................tG
                   +GttAAgc+ c ++g+G c++g gt+agTAcT ++  +++ +   +  tG
          34   175 aGTTAAGCAaCgTcGGG-CTcG-GTtAGTACTtggatgggtgaccgccTG 222  

                   ggAaacccggtcggctGccgtaggct<-*
                   ggAa++cc      +tG cgta gct   
          34   223 GGAATACC--G--AGTGTCGTAAGCT    244  


Histogram of all scores:
score    obs    exp  (one = represents 1 sequences)
-----    ---    ---
   88      1      0|=                                                          


% Statistical details of theoretical EVD fit:
              mu =   -48.9156
          lambda =     0.2134
chi-sq statistic =     0.0000
  P(chi-square)  =          0

Total sequences searched: 1

Whole sequence top hits:
tophits_s report:
     Total hits:           1
     Satisfying E cutoff:  1
     Total memory:         20K

Domain top hits:
tophits_s report:
     Total hits:           1
     Satisfying E cutoff:  1
     Total memory:         21K
hmmsearch - search a sequence database with a profile HMM
HMMER 2.3.2 (Oct 2003)
Copyright (C) 1992-2003 HHMI/Washington University School of Medicine
Freely distributed under the GNU General Public License (GPL)
- - - - - - - - - - - - - - - - - - - - - - - - - - - - - - - - - - - -
HMM file:                   /home/rnowell/software/rnammer-1.2/lib/euk.tsu.rnammer.hmm [euk.tsu.rnammer.degap]
Sequence database:          ./100000007267280212.final_search.69.fsa
per-sequence score cutoff:  >= 0.0
per-domain score cutoff:    >= 0.0
per-sequence Eval cutoff:   <= 1e-05     
per-domain Eval cutoff:     <=      1e-05
- - - - - - - - - - - - - - - - - - - - - - - - - - - - - - - -

Query HMM: euk.tsu.rnammer.degap||
  [HMM has been calibrated; E-values are empirical estimates]

Scores for complete sequences (score includes all domains):
Sequence Description                                    Score    E-value  N 
-------- -----------                                    -----    ------- ---
69                                                       88.0    3.2e-27   1

Parsed for domains:
Sequence Domain  seq-f seq-t    hmm-f hmm-t      score  E-value
-------- ------- ----- -----    ----- -----      -----  -------
69         1/1     130   244 ..     1    99 []    88.0  3.2e-27

Alignments of top-scoring domains:
69: domain 1 of 1, from 130 to 244: score 88.0, E = 3.2e-27
                   *->gcGgccAt.gcagg.gggaaaacaCccgatCcCaTccCGAaCtcgga
                      +cGgccAt++ca+g++g aa+acaCc g+tC+C+Tcc GA+C+c ga
          69   130    ACGGCCATaCCACGtTG-AATACACCAGTTCTCGTCC-GATCACTGA 174  

                   .GttAAgcc.c.c.gcGtcc.gAgt.agTAcT................tG
                   +GttAAgc+ c ++g+G c++g gt+agTAcT ++  +++ +   +  tG
          69   175 aGTTAAGCAaCgTcGGG-CTcG-GTtAGTACTtggatgggtgaccgccTG 222  

                   ggAaacccggtcggctGccgtaggct<-*
                   ggAa++cc      +tG cgta gct   
          69   223 GGAATACC--G--AGTGTCGTAAGCT    244  


Histogram of all scores:
score    obs    exp  (one = represents 1 sequences)
-----    ---    ---
   88      1      0|=                                                          


% Statistical details of theoretical EVD fit:
              mu =   -48.9156
          lambda =     0.2134
chi-sq statistic =     0.0000
  P(chi-square)  =          0

Total sequences searched: 1

Whole sequence top hits:
tophits_s report:
     Total hits:           1
     Satisfying E cutoff:  1
     Total memory:         20K

Domain top hits:
tophits_s report:
     Total hits:           1
     Satisfying E cutoff:  1
     Total memory:         21K
hmmsearch - search a sequence database with a profile HMM
HMMER 2.3.2 (Oct 2003)
Copyright (C) 1992-2003 HHMI/Washington University School of Medicine
Freely distributed under the GNU General Public License (GPL)
- - - - - - - - - - - - - - - - - - - - - - - - - - - - - - - - - - - -
HMM file:                   /home/rnowell/software/rnammer-1.2/lib/euk.tsu.rnammer.hmm [euk.tsu.rnammer.degap]
Sequence database:          ./100000007267280212.final_search.6.fsa
per-sequence score cutoff:  >= 0.0
per-domain score cutoff:    >= 0.0
per-sequence Eval cutoff:   <= 1e-05     
per-domain Eval cutoff:     <=      1e-05
- - - - - - - - - - - - - - - - - - - - - - - - - - - - - - - -

Query HMM: euk.tsu.rnammer.degap||
  [HMM has been calibrated; E-values are empirical estimates]

Scores for complete sequences (score includes all domains):
Sequence Description                                    Score    E-value  N 
-------- -----------                                    -----    ------- ---
6                                                        88.0    3.2e-27   1

Parsed for domains:
Sequence Domain  seq-f seq-t    hmm-f hmm-t      score  E-value
-------- ------- ----- -----    ----- -----      -----  -------
6          1/1     130   244 ..     1    99 []    88.0  3.2e-27

Alignments of top-scoring domains:
6: domain 1 of 1, from 130 to 244: score 88.0, E = 3.2e-27
                   *->gcGgccAt.gcagg.gggaaaacaCccgatCcCaTccCGAaCtcgga
                      +cGgccAt++ca+g++g aa+acaCc g+tC+C+Tcc GA+C+c ga
           6   130    ACGGCCATaCCACGtTG-AATACACCAGTTCTCGTCC-GATCACTGA 174  

                   .GttAAgcc.c.c.gcGtcc.gAgt.agTAcT................tG
                   +GttAAgc+ c ++g+G c++g gt+agTAcT ++  +++ +   +  tG
           6   175 aGTTAAGCAaCgTcGGG-CTcG-GTtAGTACTtggatgggtgaccgccTG 222  

                   ggAaacccggtcggctGccgtaggct<-*
                   ggAa++cc      +tG cgta gct   
           6   223 GGAATACC--G--AGTGTCGTAAGCT    244  


Histogram of all scores:
score    obs    exp  (one = represents 1 sequences)
-----    ---    ---
   88      1      0|=                                                          


% Statistical details of theoretical EVD fit:
              mu =   -48.9156
          lambda =     0.2134
chi-sq statistic =     0.0000
  P(chi-square)  =          0

Total sequences searched: 1

Whole sequence top hits:
tophits_s report:
     Total hits:           1
     Satisfying E cutoff:  1
     Total memory:         20K

Domain top hits:
tophits_s report:
     Total hits:           1
     Satisfying E cutoff:  1
     Total memory:         21K
hmmsearch - search a sequence database with a profile HMM
HMMER 2.3.2 (Oct 2003)
Copyright (C) 1992-2003 HHMI/Washington University School of Medicine
Freely distributed under the GNU General Public License (GPL)
- - - - - - - - - - - - - - - - - - - - - - - - - - - - - - - - - - - -
HMM file:                   /home/rnowell/software/rnammer-1.2/lib/euk.tsu.rnammer.hmm [euk.tsu.rnammer.degap]
Sequence database:          ./100000007267280212.final_search.38.fsa
per-sequence score cutoff:  >= 0.0
per-domain score cutoff:    >= 0.0
per-sequence Eval cutoff:   <= 1e-05     
per-domain Eval cutoff:     <=      1e-05
- - - - - - - - - - - - - - - - - - - - - - - - - - - - - - - -

Query HMM: euk.tsu.rnammer.degap||
  [HMM has been calibrated; E-values are empirical estimates]

Scores for complete sequences (score includes all domains):
Sequence Description                                    Score    E-value  N 
-------- -----------                                    -----    ------- ---
38                                                       54.3    4.4e-17   1

Parsed for domains:
Sequence Domain  seq-f seq-t    hmm-f hmm-t      score  E-value
-------- ------- ----- -----    ----- -----      -----  -------
38         1/1     130   242 ..     1    99 []    54.3  4.4e-17

Alignments of top-scoring domains:
38: domain 1 of 1, from 130 to 242: score 54.3, E = 4.4e-17
                   *->gcGgccAt.gcagggggaaaacaCccgatCcCaTccCGAaCtcgga.
                      g+Ggc  t +c+gggg +   caCccgatCcCaT+cCGAaCtcgg  
          38   130    GTGGCTTTgCCGGGGGTTCCCCACCCGATCCCATTCCGAACTCGGTc 176  

                   GttAAgcc.c.c.gcGtccgAgtagTAcT.............tGggAaac
                   GttAAg c+c+c+g+G cc A++ gTAcT  +      ++ ++GggA a 
          38   177 GTTAAGTCcCcCtGGG-CCAATG-GTACTtcgtctcaaggcgCGGGAGAG 224  

                   ccggtcggctGccgtaggct<-*
                   + ggtcg c Gcc+  g+c+   
          38   225 TAGGTCG-CCGCCAG-GTCC    242  


Histogram of all scores:
score    obs    exp  (one = represents 1 sequences)
-----    ---    ---
   54      1      0|=                                                          


% Statistical details of theoretical EVD fit:
              mu =   -48.9156
          lambda =     0.2134
chi-sq statistic =     0.0000
  P(chi-square)  =          0

Total sequences searched: 1

Whole sequence top hits:
tophits_s report:
     Total hits:           1
     Satisfying E cutoff:  1
     Total memory:         20K

Domain top hits:
tophits_s report:
     Total hits:           1
     Satisfying E cutoff:  1
     Total memory:         21K
hmmsearch - search a sequence database with a profile HMM
HMMER 2.3.2 (Oct 2003)
Copyright (C) 1992-2003 HHMI/Washington University School of Medicine
Freely distributed under the GNU General Public License (GPL)
- - - - - - - - - - - - - - - - - - - - - - - - - - - - - - - - - - - -
HMM file:                   /home/rnowell/software/rnammer-1.2/lib/euk.tsu.rnammer.hmm [euk.tsu.rnammer.degap]
Sequence database:          ./100000007267280212.final_search.8.fsa
per-sequence score cutoff:  >= 0.0
per-domain score cutoff:    >= 0.0
per-sequence Eval cutoff:   <= 1e-05     
per-domain Eval cutoff:     <=      1e-05
- - - - - - - - - - - - - - - - - - - - - - - - - - - - - - - -

Query HMM: euk.tsu.rnammer.degap||
  [HMM has been calibrated; E-values are empirical estimates]

Scores for complete sequences (score includes all domains):
Sequence Description                                    Score    E-value  N 
-------- -----------                                    -----    ------- ---
8                                                        88.0    3.2e-27   1

Parsed for domains:
Sequence Domain  seq-f seq-t    hmm-f hmm-t      score  E-value
-------- ------- ----- -----    ----- -----      -----  -------
8          1/1     130   244 ..     1    99 []    88.0  3.2e-27

Alignments of top-scoring domains:
8: domain 1 of 1, from 130 to 244: score 88.0, E = 3.2e-27
                   *->gcGgccAt.gcagg.gggaaaacaCccgatCcCaTccCGAaCtcgga
                      +cGgccAt++ca+g++g aa+acaCc g+tC+C+Tcc GA+C+c ga
           8   130    ACGGCCATaCCACGtTG-AATACACCAGTTCTCGTCC-GATCACTGA 174  

                   .GttAAgcc.c.c.gcGtcc.gAgt.agTAcT................tG
                   +GttAAgc+ c ++g+G c++g gt+agTAcT ++  +++ +   +  tG
           8   175 aGTTAAGCAaCgTcGGG-CTcG-GTtAGTACTtggatgggtgaccgccTG 222  

                   ggAaacccggtcggctGccgtaggct<-*
                   ggAa++cc      +tG cgta gct   
           8   223 GGAATACC--G--AGTGTCGTAAGCT    244  


Histogram of all scores:
score    obs    exp  (one = represents 1 sequences)
-----    ---    ---
   88      1      0|=                                                          


% Statistical details of theoretical EVD fit:
              mu =   -48.9156
          lambda =     0.2134
chi-sq statistic =     0.0000
  P(chi-square)  =          0

Total sequences searched: 1

Whole sequence top hits:
tophits_s report:
     Total hits:           1
     Satisfying E cutoff:  1
     Total memory:         20K

Domain top hits:
tophits_s report:
     Total hits:           1
     Satisfying E cutoff:  1
     Total memory:         21K
hmmsearch - search a sequence database with a profile HMM
HMMER 2.3.2 (Oct 2003)
Copyright (C) 1992-2003 HHMI/Washington University School of Medicine
Freely distributed under the GNU General Public License (GPL)
- - - - - - - - - - - - - - - - - - - - - - - - - - - - - - - - - - - -
HMM file:                   /home/rnowell/software/rnammer-1.2/lib/euk.tsu.rnammer.hmm [euk.tsu.rnammer.degap]
Sequence database:          ./100000007267280212.final_search.63.fsa
per-sequence score cutoff:  >= 0.0
per-domain score cutoff:    >= 0.0
per-sequence Eval cutoff:   <= 1e-05     
per-domain Eval cutoff:     <=      1e-05
- - - - - - - - - - - - - - - - - - - - - - - - - - - - - - - -

Query HMM: euk.tsu.rnammer.degap||
  [HMM has been calibrated; E-values are empirical estimates]

Scores for complete sequences (score includes all domains):
Sequence Description                                    Score    E-value  N 
-------- -----------                                    -----    ------- ---
63                                                       88.0    3.2e-27   1

Parsed for domains:
Sequence Domain  seq-f seq-t    hmm-f hmm-t      score  E-value
-------- ------- ----- -----    ----- -----      -----  -------
63         1/1     130   244 ..     1    99 []    88.0  3.2e-27

Alignments of top-scoring domains:
63: domain 1 of 1, from 130 to 244: score 88.0, E = 3.2e-27
                   *->gcGgccAt.gcagg.gggaaaacaCccgatCcCaTccCGAaCtcgga
                      +cGgccAt++ca+g++g aa+acaCc g+tC+C+Tcc GA+C+c ga
          63   130    ACGGCCATaCCACGtTG-AATACACCAGTTCTCGTCC-GATCACTGA 174  

                   .GttAAgcc.c.c.gcGtcc.gAgt.agTAcT................tG
                   +GttAAgc+ c ++g+G c++g gt+agTAcT ++  +++ +   +  tG
          63   175 aGTTAAGCAaCgTcGGG-CTcG-GTtAGTACTtggatgggtgaccgccTG 222  

                   ggAaacccggtcggctGccgtaggct<-*
                   ggAa++cc      +tG cgta gct   
          63   223 GGAATACC--G--AGTGTCGTAAGCT    244  


Histogram of all scores:
score    obs    exp  (one = represents 1 sequences)
-----    ---    ---
   88      1      0|=                                                          


% Statistical details of theoretical EVD fit:
              mu =   -48.9156
          lambda =     0.2134
chi-sq statistic =     0.0000
  P(chi-square)  =          0

Total sequences searched: 1

Whole sequence top hits:
tophits_s report:
     Total hits:           1
     Satisfying E cutoff:  1
     Total memory:         20K

Domain top hits:
tophits_s report:
     Total hits:           1
     Satisfying E cutoff:  1
     Total memory:         21K
hmmsearch - search a sequence database with a profile HMM
HMMER 2.3.2 (Oct 2003)
Copyright (C) 1992-2003 HHMI/Washington University School of Medicine
Freely distributed under the GNU General Public License (GPL)
- - - - - - - - - - - - - - - - - - - - - - - - - - - - - - - - - - - -
HMM file:                   /home/rnowell/software/rnammer-1.2/lib/euk.tsu.rnammer.hmm [euk.tsu.rnammer.degap]
Sequence database:          ./100000007267280212.final_search.17.fsa
per-sequence score cutoff:  >= 0.0
per-domain score cutoff:    >= 0.0
per-sequence Eval cutoff:   <= 1e-05     
per-domain Eval cutoff:     <=      1e-05
- - - - - - - - - - - - - - - - - - - - - - - - - - - - - - - -

Query HMM: euk.tsu.rnammer.degap||
  [HMM has been calibrated; E-values are empirical estimates]

Scores for complete sequences (score includes all domains):
Sequence Description                                    Score    E-value  N 
-------- -----------                                    -----    ------- ---
17                                                       88.0    3.2e-27   1

Parsed for domains:
Sequence Domain  seq-f seq-t    hmm-f hmm-t      score  E-value
-------- ------- ----- -----    ----- -----      -----  -------
17         1/1     130   244 ..     1    99 []    88.0  3.2e-27

Alignments of top-scoring domains:
17: domain 1 of 1, from 130 to 244: score 88.0, E = 3.2e-27
                   *->gcGgccAt.gcagg.gggaaaacaCccgatCcCaTccCGAaCtcgga
                      +cGgccAt++ca+g++g aa+acaCc g+tC+C+Tcc GA+C+c ga
          17   130    ACGGCCATaCCACGtTG-AATACACCAGTTCTCGTCC-GATCACTGA 174  

                   .GttAAgcc.c.c.gcGtcc.gAgt.agTAcT................tG
                   +GttAAgc+ c ++g+G c++g gt+agTAcT ++  +++ +   +  tG
          17   175 aGTTAAGCAaCgTcGGG-CTcG-GTtAGTACTtggatgggtgaccgccTG 222  

                   ggAaacccggtcggctGccgtaggct<-*
                   ggAa++cc      +tG cgta gct   
          17   223 GGAATACC--G--AGTGTCGTAAGCT    244  


Histogram of all scores:
score    obs    exp  (one = represents 1 sequences)
-----    ---    ---
   88      1      0|=                                                          


% Statistical details of theoretical EVD fit:
              mu =   -48.9156
          lambda =     0.2134
chi-sq statistic =     0.0000
  P(chi-square)  =          0

Total sequences searched: 1

Whole sequence top hits:
tophits_s report:
     Total hits:           1
     Satisfying E cutoff:  1
     Total memory:         20K

Domain top hits:
tophits_s report:
     Total hits:           1
     Satisfying E cutoff:  1
     Total memory:         21K
hmmsearch - search a sequence database with a profile HMM
HMMER 2.3.2 (Oct 2003)
Copyright (C) 1992-2003 HHMI/Washington University School of Medicine
Freely distributed under the GNU General Public License (GPL)
- - - - - - - - - - - - - - - - - - - - - - - - - - - - - - - - - - - -
HMM file:                   /home/rnowell/software/rnammer-1.2/lib/euk.tsu.rnammer.hmm [euk.tsu.rnammer.degap]
Sequence database:          ./100000007267280212.final_search.49.fsa
per-sequence score cutoff:  >= 0.0
per-domain score cutoff:    >= 0.0
per-sequence Eval cutoff:   <= 1e-05     
per-domain Eval cutoff:     <=      1e-05
- - - - - - - - - - - - - - - - - - - - - - - - - - - - - - - -

Query HMM: euk.tsu.rnammer.degap||
  [HMM has been calibrated; E-values are empirical estimates]

Scores for complete sequences (score includes all domains):
Sequence Description                                    Score    E-value  N 
-------- -----------                                    -----    ------- ---
49                                                       88.0    3.2e-27   1

Parsed for domains:
Sequence Domain  seq-f seq-t    hmm-f hmm-t      score  E-value
-------- ------- ----- -----    ----- -----      -----  -------
49         1/1     130   244 ..     1    99 []    88.0  3.2e-27

Alignments of top-scoring domains:
49: domain 1 of 1, from 130 to 244: score 88.0, E = 3.2e-27
                   *->gcGgccAt.gcagg.gggaaaacaCccgatCcCaTccCGAaCtcgga
                      +cGgccAt++ca+g++g aa+acaCc g+tC+C+Tcc GA+C+c ga
          49   130    ACGGCCATaCCACGtTG-AATACACCAGTTCTCGTCC-GATCACTGA 174  

                   .GttAAgcc.c.c.gcGtcc.gAgt.agTAcT................tG
                   +GttAAgc+ c ++g+G c++g gt+agTAcT ++  +++ +   +  tG
          49   175 aGTTAAGCAaCgTcGGG-CTcG-GTtAGTACTtggatgggtgaccgccTG 222  

                   ggAaacccggtcggctGccgtaggct<-*
                   ggAa++cc      +tG cgta gct   
          49   223 GGAATACC--G--AGTGTCGTAAGCT    244  


Histogram of all scores:
score    obs    exp  (one = represents 1 sequences)
-----    ---    ---
   88      1      0|=                                                          


% Statistical details of theoretical EVD fit:
              mu =   -48.9156
          lambda =     0.2134
chi-sq statistic =     0.0000
  P(chi-square)  =          0

Total sequences searched: 1

Whole sequence top hits:
tophits_s report:
     Total hits:           1
     Satisfying E cutoff:  1
     Total memory:         20K

Domain top hits:
tophits_s report:
     Total hits:           1
     Satisfying E cutoff:  1
     Total memory:         21K
hmmsearch - search a sequence database with a profile HMM
HMMER 2.3.2 (Oct 2003)
Copyright (C) 1992-2003 HHMI/Washington University School of Medicine
Freely distributed under the GNU General Public License (GPL)
- - - - - - - - - - - - - - - - - - - - - - - - - - - - - - - - - - - -
HMM file:                   /home/rnowell/software/rnammer-1.2/lib/euk.tsu.rnammer.hmm [euk.tsu.rnammer.degap]
Sequence database:          ./100000007267280212.final_search.62.fsa
per-sequence score cutoff:  >= 0.0
per-domain score cutoff:    >= 0.0
per-sequence Eval cutoff:   <= 1e-05     
per-domain Eval cutoff:     <=      1e-05
- - - - - - - - - - - - - - - - - - - - - - - - - - - - - - - -

Query HMM: euk.tsu.rnammer.degap||
  [HMM has been calibrated; E-values are empirical estimates]

Scores for complete sequences (score includes all domains):
Sequence Description                                    Score    E-value  N 
-------- -----------                                    -----    ------- ---
62                                                       88.0    3.2e-27   1

Parsed for domains:
Sequence Domain  seq-f seq-t    hmm-f hmm-t      score  E-value
-------- ------- ----- -----    ----- -----      -----  -------
62         1/1     130   244 ..     1    99 []    88.0  3.2e-27

Alignments of top-scoring domains:
62: domain 1 of 1, from 130 to 244: score 88.0, E = 3.2e-27
                   *->gcGgccAt.gcagg.gggaaaacaCccgatCcCaTccCGAaCtcgga
                      +cGgccAt++ca+g++g aa+acaCc g+tC+C+Tcc GA+C+c ga
          62   130    ACGGCCATaCCACGtTG-AATACACCAGTTCTCGTCC-GATCACTGA 174  

                   .GttAAgcc.c.c.gcGtcc.gAgt.agTAcT................tG
                   +GttAAgc+ c ++g+G c++g gt+agTAcT ++  +++ +   +  tG
          62   175 aGTTAAGCAaCgTcGGG-CTcG-GTtAGTACTtggatgggtgaccgccTG 222  

                   ggAaacccggtcggctGccgtaggct<-*
                   ggAa++cc      +tG cgta gct   
          62   223 GGAATACC--G--AGTGTCGTAAGCT    244  


Histogram of all scores:
score    obs    exp  (one = represents 1 sequences)
-----    ---    ---
   88      1      0|=                                                          


% Statistical details of theoretical EVD fit:
              mu =   -48.9156
          lambda =     0.2134
chi-sq statistic =     0.0000
  P(chi-square)  =          0

Total sequences searched: 1

Whole sequence top hits:
tophits_s report:
     Total hits:           1
     Satisfying E cutoff:  1
     Total memory:         20K

Domain top hits:
tophits_s report:
     Total hits:           1
     Satisfying E cutoff:  1
     Total memory:         21K
hmmsearch - search a sequence database with a profile HMM
HMMER 2.3.2 (Oct 2003)
Copyright (C) 1992-2003 HHMI/Washington University School of Medicine
Freely distributed under the GNU General Public License (GPL)
- - - - - - - - - - - - - - - - - - - - - - - - - - - - - - - - - - - -
HMM file:                   /home/rnowell/software/rnammer-1.2/lib/euk.tsu.rnammer.hmm [euk.tsu.rnammer.degap]
Sequence database:          ./100000007267280212.final_search.53.fsa
per-sequence score cutoff:  >= 0.0
per-domain score cutoff:    >= 0.0
per-sequence Eval cutoff:   <= 1e-05     
per-domain Eval cutoff:     <=      1e-05
- - - - - - - - - - - - - - - - - - - - - - - - - - - - - - - -

Query HMM: euk.tsu.rnammer.degap||
  [HMM has been calibrated; E-values are empirical estimates]

Scores for complete sequences (score includes all domains):
Sequence Description                                    Score    E-value  N 
-------- -----------                                    -----    ------- ---
53                                                       88.0    3.2e-27   1

Parsed for domains:
Sequence Domain  seq-f seq-t    hmm-f hmm-t      score  E-value
-------- ------- ----- -----    ----- -----      -----  -------
53         1/1     130   244 ..     1    99 []    88.0  3.2e-27

Alignments of top-scoring domains:
53: domain 1 of 1, from 130 to 244: score 88.0, E = 3.2e-27
                   *->gcGgccAt.gcagg.gggaaaacaCccgatCcCaTccCGAaCtcgga
                      +cGgccAt++ca+g++g aa+acaCc g+tC+C+Tcc GA+C+c ga
          53   130    ACGGCCATaCCACGtTG-AATACACCAGTTCTCGTCC-GATCACTGA 174  

                   .GttAAgcc.c.c.gcGtcc.gAgt.agTAcT................tG
                   +GttAAgc+ c ++g+G c++g gt+agTAcT ++  +++ +   +  tG
          53   175 aGTTAAGCAaCgTcGGG-CTcG-GTtAGTACTtggatgggtgaccgccTG 222  

                   ggAaacccggtcggctGccgtaggct<-*
                   ggAa++cc      +tG cgta gct   
          53   223 GGAATACC--G--AGTGTCGTAAGCT    244  


Histogram of all scores:
score    obs    exp  (one = represents 1 sequences)
-----    ---    ---
   88      1      0|=                                                          


% Statistical details of theoretical EVD fit:
              mu =   -48.9156
          lambda =     0.2134
chi-sq statistic =     0.0000
  P(chi-square)  =          0

Total sequences searched: 1

Whole sequence top hits:
tophits_s report:
     Total hits:           1
     Satisfying E cutoff:  1
     Total memory:         20K

Domain top hits:
tophits_s report:
     Total hits:           1
     Satisfying E cutoff:  1
     Total memory:         21K
hmmsearch - search a sequence database with a profile HMM
HMMER 2.3.2 (Oct 2003)
Copyright (C) 1992-2003 HHMI/Washington University School of Medicine
Freely distributed under the GNU General Public License (GPL)
- - - - - - - - - - - - - - - - - - - - - - - - - - - - - - - - - - - -
HMM file:                   /home/rnowell/software/rnammer-1.2/lib/euk.tsu.rnammer.hmm [euk.tsu.rnammer.degap]
Sequence database:          ./100000007267280212.final_search.41.fsa
per-sequence score cutoff:  >= 0.0
per-domain score cutoff:    >= 0.0
per-sequence Eval cutoff:   <= 1e-05     
per-domain Eval cutoff:     <=      1e-05
- - - - - - - - - - - - - - - - - - - - - - - - - - - - - - - -

Query HMM: euk.tsu.rnammer.degap||
  [HMM has been calibrated; E-values are empirical estimates]

Scores for complete sequences (score includes all domains):
Sequence Description                                    Score    E-value  N 
-------- -----------                                    -----    ------- ---
41                                                       88.0    3.2e-27   1

Parsed for domains:
Sequence Domain  seq-f seq-t    hmm-f hmm-t      score  E-value
-------- ------- ----- -----    ----- -----      -----  -------
41         1/1     130   244 ..     1    99 []    88.0  3.2e-27

Alignments of top-scoring domains:
41: domain 1 of 1, from 130 to 244: score 88.0, E = 3.2e-27
                   *->gcGgccAt.gcagg.gggaaaacaCccgatCcCaTccCGAaCtcgga
                      +cGgccAt++ca+g++g aa+acaCc g+tC+C+Tcc GA+C+c ga
          41   130    ACGGCCATaCCACGtTG-AATACACCAGTTCTCGTCC-GATCACTGA 174  

                   .GttAAgcc.c.c.gcGtcc.gAgt.agTAcT................tG
                   +GttAAgc+ c ++g+G c++g gt+agTAcT ++  +++ +   +  tG
          41   175 aGTTAAGCAaCgTcGGG-CTcG-GTtAGTACTtggatgggtgaccgccTG 222  

                   ggAaacccggtcggctGccgtaggct<-*
                   ggAa++cc      +tG cgta gct   
          41   223 GGAATACC--G--AGTGTCGTAAGCT    244  


Histogram of all scores:
score    obs    exp  (one = represents 1 sequences)
-----    ---    ---
   88      1      0|=                                                          


% Statistical details of theoretical EVD fit:
              mu =   -48.9156
          lambda =     0.2134
chi-sq statistic =     0.0000
  P(chi-square)  =          0

Total sequences searched: 1

Whole sequence top hits:
tophits_s report:
     Total hits:           1
     Satisfying E cutoff:  1
     Total memory:         20K

Domain top hits:
tophits_s report:
     Total hits:           1
     Satisfying E cutoff:  1
     Total memory:         21K
hmmsearch - search a sequence database with a profile HMM
HMMER 2.3.2 (Oct 2003)
Copyright (C) 1992-2003 HHMI/Washington University School of Medicine
Freely distributed under the GNU General Public License (GPL)
- - - - - - - - - - - - - - - - - - - - - - - - - - - - - - - - - - - -
HMM file:                   /home/rnowell/software/rnammer-1.2/lib/euk.tsu.rnammer.hmm [euk.tsu.rnammer.degap]
Sequence database:          ./100000007267280212.final_search.26.fsa
per-sequence score cutoff:  >= 0.0
per-domain score cutoff:    >= 0.0
per-sequence Eval cutoff:   <= 1e-05     
per-domain Eval cutoff:     <=      1e-05
- - - - - - - - - - - - - - - - - - - - - - - - - - - - - - - -

Query HMM: euk.tsu.rnammer.degap||
  [HMM has been calibrated; E-values are empirical estimates]

Scores for complete sequences (score includes all domains):
Sequence Description                                    Score    E-value  N 
-------- -----------                                    -----    ------- ---
26                                                       88.0    3.2e-27   1

Parsed for domains:
Sequence Domain  seq-f seq-t    hmm-f hmm-t      score  E-value
-------- ------- ----- -----    ----- -----      -----  -------
26         1/1     130   244 ..     1    99 []    88.0  3.2e-27

Alignments of top-scoring domains:
26: domain 1 of 1, from 130 to 244: score 88.0, E = 3.2e-27
                   *->gcGgccAt.gcagg.gggaaaacaCccgatCcCaTccCGAaCtcgga
                      +cGgccAt++ca+g++g aa+acaCc g+tC+C+Tcc GA+C+c ga
          26   130    ACGGCCATaCCACGtTG-AATACACCAGTTCTCGTCC-GATCACTGA 174  

                   .GttAAgcc.c.c.gcGtcc.gAgt.agTAcT................tG
                   +GttAAgc+ c ++g+G c++g gt+agTAcT ++  +++ +   +  tG
          26   175 aGTTAAGCAaCgTcGGG-CTcG-GTtAGTACTtggatgggtgaccgccTG 222  

                   ggAaacccggtcggctGccgtaggct<-*
                   ggAa++cc      +tG cgta gct   
          26   223 GGAATACC--G--AGTGTCGTAAGCT    244  


Histogram of all scores:
score    obs    exp  (one = represents 1 sequences)
-----    ---    ---
   88      1      0|=                                                          


% Statistical details of theoretical EVD fit:
              mu =   -48.9156
          lambda =     0.2134
chi-sq statistic =     0.0000
  P(chi-square)  =          0

Total sequences searched: 1

Whole sequence top hits:
tophits_s report:
     Total hits:           1
     Satisfying E cutoff:  1
     Total memory:         20K

Domain top hits:
tophits_s report:
     Total hits:           1
     Satisfying E cutoff:  1
     Total memory:         21K
hmmsearch - search a sequence database with a profile HMM
HMMER 2.3.2 (Oct 2003)
Copyright (C) 1992-2003 HHMI/Washington University School of Medicine
Freely distributed under the GNU General Public License (GPL)
- - - - - - - - - - - - - - - - - - - - - - - - - - - - - - - - - - - -
HMM file:                   /home/rnowell/software/rnammer-1.2/lib/euk.tsu.rnammer.hmm [euk.tsu.rnammer.degap]
Sequence database:          ./100000007267280212.final_search.61.fsa
per-sequence score cutoff:  >= 0.0
per-domain score cutoff:    >= 0.0
per-sequence Eval cutoff:   <= 1e-05     
per-domain Eval cutoff:     <=      1e-05
- - - - - - - - - - - - - - - - - - - - - - - - - - - - - - - -

Query HMM: euk.tsu.rnammer.degap||
  [HMM has been calibrated; E-values are empirical estimates]

Scores for complete sequences (score includes all domains):
Sequence Description                                    Score    E-value  N 
-------- -----------                                    -----    ------- ---
61                                                       88.0    3.2e-27   1

Parsed for domains:
Sequence Domain  seq-f seq-t    hmm-f hmm-t      score  E-value
-------- ------- ----- -----    ----- -----      -----  -------
61         1/1     130   244 ..     1    99 []    88.0  3.2e-27

Alignments of top-scoring domains:
61: domain 1 of 1, from 130 to 244: score 88.0, E = 3.2e-27
                   *->gcGgccAt.gcagg.gggaaaacaCccgatCcCaTccCGAaCtcgga
                      +cGgccAt++ca+g++g aa+acaCc g+tC+C+Tcc GA+C+c ga
          61   130    ACGGCCATaCCACGtTG-AATACACCAGTTCTCGTCC-GATCACTGA 174  

                   .GttAAgcc.c.c.gcGtcc.gAgt.agTAcT................tG
                   +GttAAgc+ c ++g+G c++g gt+agTAcT ++  +++ +   +  tG
          61   175 aGTTAAGCAaCgTcGGG-CTcG-GTtAGTACTtggatgggtgaccgccTG 222  

                   ggAaacccggtcggctGccgtaggct<-*
                   ggAa++cc      +tG cgta gct   
          61   223 GGAATACC--G--AGTGTCGTAAGCT    244  


Histogram of all scores:
score    obs    exp  (one = represents 1 sequences)
-----    ---    ---
   88      1      0|=                                                          


% Statistical details of theoretical EVD fit:
              mu =   -48.9156
          lambda =     0.2134
chi-sq statistic =     0.0000
  P(chi-square)  =          0

Total sequences searched: 1

Whole sequence top hits:
tophits_s report:
     Total hits:           1
     Satisfying E cutoff:  1
     Total memory:         20K

Domain top hits:
tophits_s report:
     Total hits:           1
     Satisfying E cutoff:  1
     Total memory:         21K
hmmsearch - search a sequence database with a profile HMM
HMMER 2.3.2 (Oct 2003)
Copyright (C) 1992-2003 HHMI/Washington University School of Medicine
Freely distributed under the GNU General Public License (GPL)
- - - - - - - - - - - - - - - - - - - - - - - - - - - - - - - - - - - -
HMM file:                   /home/rnowell/software/rnammer-1.2/lib/euk.tsu.rnammer.hmm [euk.tsu.rnammer.degap]
Sequence database:          ./100000007267280212.final_search.47.fsa
per-sequence score cutoff:  >= 0.0
per-domain score cutoff:    >= 0.0
per-sequence Eval cutoff:   <= 1e-05     
per-domain Eval cutoff:     <=      1e-05
- - - - - - - - - - - - - - - - - - - - - - - - - - - - - - - -

Query HMM: euk.tsu.rnammer.degap||
  [HMM has been calibrated; E-values are empirical estimates]

Scores for complete sequences (score includes all domains):
Sequence Description                                    Score    E-value  N 
-------- -----------                                    -----    ------- ---
47                                                       86.2    1.1e-26   1

Parsed for domains:
Sequence Domain  seq-f seq-t    hmm-f hmm-t      score  E-value
-------- ------- ----- -----    ----- -----      -----  -------
47         1/1     130   244 ..     1    99 []    86.2  1.1e-26

Alignments of top-scoring domains:
47: domain 1 of 1, from 130 to 244: score 86.2, E = 1.1e-26
                   *->gcGgccAt.gcagg.gggaaaacaCccgatCcCaTccCGAaCtcgga
                      +cGgccAt++ca+g++g aa+ caCc g+tC+C+Tcc GA+C+c ga
          47   130    ACGGCCATaCCACGtTG-AATGCACCAGTTCTCGTCC-GATCACTGA 174  

                   .GttAAgcc.c.c.gcGtcc.gAgt.agTAcT................tG
                   +GttAAgc+ c ++g+G c++g gt+agTAcT ++  +++ +   +  tG
          47   175 aGTTAAGCAaCgTcGGG-CTcG-GTtAGTACTtggatgggtgaccgccTG 222  

                   ggAaacccggtcggctGccgtaggct<-*
                   ggAa++cc      +tG cgta gct   
          47   223 GGAATACC--G--AGTGTCGTAAGCT    244  


Histogram of all scores:
score    obs    exp  (one = represents 1 sequences)
-----    ---    ---
   86      1      0|=                                                          


% Statistical details of theoretical EVD fit:
              mu =   -48.9156
          lambda =     0.2134
chi-sq statistic =     0.0000
  P(chi-square)  =          0

Total sequences searched: 1

Whole sequence top hits:
tophits_s report:
     Total hits:           1
     Satisfying E cutoff:  1
     Total memory:         20K

Domain top hits:
tophits_s report:
     Total hits:           1
     Satisfying E cutoff:  1
     Total memory:         21K
hmmsearch - search a sequence database with a profile HMM
HMMER 2.3.2 (Oct 2003)
Copyright (C) 1992-2003 HHMI/Washington University School of Medicine
Freely distributed under the GNU General Public License (GPL)
- - - - - - - - - - - - - - - - - - - - - - - - - - - - - - - - - - - -
HMM file:                   /home/rnowell/software/rnammer-1.2/lib/euk.tsu.rnammer.hmm [euk.tsu.rnammer.degap]
Sequence database:          ./100000007267280212.final_search.76.fsa
per-sequence score cutoff:  >= 0.0
per-domain score cutoff:    >= 0.0
per-sequence Eval cutoff:   <= 1e-05     
per-domain Eval cutoff:     <=      1e-05
- - - - - - - - - - - - - - - - - - - - - - - - - - - - - - - -

Query HMM: euk.tsu.rnammer.degap||
  [HMM has been calibrated; E-values are empirical estimates]

Scores for complete sequences (score includes all domains):
Sequence Description                                    Score    E-value  N 
-------- -----------                                    -----    ------- ---
76                                                       88.0    3.2e-27   1

Parsed for domains:
Sequence Domain  seq-f seq-t    hmm-f hmm-t      score  E-value
-------- ------- ----- -----    ----- -----      -----  -------
76         1/1     130   244 ..     1    99 []    88.0  3.2e-27

Alignments of top-scoring domains:
76: domain 1 of 1, from 130 to 244: score 88.0, E = 3.2e-27
                   *->gcGgccAt.gcagg.gggaaaacaCccgatCcCaTccCGAaCtcgga
                      +cGgccAt++ca+g++g aa+acaCc g+tC+C+Tcc GA+C+c ga
          76   130    ACGGCCATaCCACGtTG-AATACACCAGTTCTCGTCC-GATCACTGA 174  

                   .GttAAgcc.c.c.gcGtcc.gAgt.agTAcT................tG
                   +GttAAgc+ c ++g+G c++g gt+agTAcT ++  +++ +   +  tG
          76   175 aGTTAAGCAaCgTcGGG-CTcG-GTtAGTACTtggatgggtgaccgccTG 222  

                   ggAaacccggtcggctGccgtaggct<-*
                   ggAa++cc      +tG cgta gct   
          76   223 GGAATACC--G--AGTGTCGTAAGCT    244  


Histogram of all scores:
score    obs    exp  (one = represents 1 sequences)
-----    ---    ---
   88      1      0|=                                                          


% Statistical details of theoretical EVD fit:
              mu =   -48.9156
          lambda =     0.2134
chi-sq statistic =     0.0000
  P(chi-square)  =          0

Total sequences searched: 1

Whole sequence top hits:
tophits_s report:
     Total hits:           1
     Satisfying E cutoff:  1
     Total memory:         20K

Domain top hits:
tophits_s report:
     Total hits:           1
     Satisfying E cutoff:  1
     Total memory:         21K
hmmsearch - search a sequence database with a profile HMM
HMMER 2.3.2 (Oct 2003)
Copyright (C) 1992-2003 HHMI/Washington University School of Medicine
Freely distributed under the GNU General Public License (GPL)
- - - - - - - - - - - - - - - - - - - - - - - - - - - - - - - - - - - -
HMM file:                   /home/rnowell/software/rnammer-1.2/lib/euk.tsu.rnammer.hmm [euk.tsu.rnammer.degap]
Sequence database:          ./100000007267280212.final_search.68.fsa
per-sequence score cutoff:  >= 0.0
per-domain score cutoff:    >= 0.0
per-sequence Eval cutoff:   <= 1e-05     
per-domain Eval cutoff:     <=      1e-05
- - - - - - - - - - - - - - - - - - - - - - - - - - - - - - - -

Query HMM: euk.tsu.rnammer.degap||
  [HMM has been calibrated; E-values are empirical estimates]

Scores for complete sequences (score includes all domains):
Sequence Description                                    Score    E-value  N 
-------- -----------                                    -----    ------- ---
68                                                       88.0    3.2e-27   1

Parsed for domains:
Sequence Domain  seq-f seq-t    hmm-f hmm-t      score  E-value
-------- ------- ----- -----    ----- -----      -----  -------
68         1/1     130   244 ..     1    99 []    88.0  3.2e-27

Alignments of top-scoring domains:
68: domain 1 of 1, from 130 to 244: score 88.0, E = 3.2e-27
                   *->gcGgccAt.gcagg.gggaaaacaCccgatCcCaTccCGAaCtcgga
                      +cGgccAt++ca+g++g aa+acaCc g+tC+C+Tcc GA+C+c ga
          68   130    ACGGCCATaCCACGtTG-AATACACCAGTTCTCGTCC-GATCACTGA 174  

                   .GttAAgcc.c.c.gcGtcc.gAgt.agTAcT................tG
                   +GttAAgc+ c ++g+G c++g gt+agTAcT ++  +++ +   +  tG
          68   175 aGTTAAGCAaCgTcGGG-CTcG-GTtAGTACTtggatgggtgaccgccTG 222  

                   ggAaacccggtcggctGccgtaggct<-*
                   ggAa++cc      +tG cgta gct   
          68   223 GGAATACC--G--AGTGTCGTAAGCT    244  


Histogram of all scores:
score    obs    exp  (one = represents 1 sequences)
-----    ---    ---
   88      1      0|=                                                          


% Statistical details of theoretical EVD fit:
              mu =   -48.9156
          lambda =     0.2134
chi-sq statistic =     0.0000
  P(chi-square)  =          0

Total sequences searched: 1

Whole sequence top hits:
tophits_s report:
     Total hits:           1
     Satisfying E cutoff:  1
     Total memory:         20K

Domain top hits:
tophits_s report:
     Total hits:           1
     Satisfying E cutoff:  1
     Total memory:         21K
hmmsearch - search a sequence database with a profile HMM
HMMER 2.3.2 (Oct 2003)
Copyright (C) 1992-2003 HHMI/Washington University School of Medicine
Freely distributed under the GNU General Public License (GPL)
- - - - - - - - - - - - - - - - - - - - - - - - - - - - - - - - - - - -
HMM file:                   /home/rnowell/software/rnammer-1.2/lib/euk.tsu.rnammer.hmm [euk.tsu.rnammer.degap]
Sequence database:          ./100000007267280212.final_search.71.fsa
per-sequence score cutoff:  >= 0.0
per-domain score cutoff:    >= 0.0
per-sequence Eval cutoff:   <= 1e-05     
per-domain Eval cutoff:     <=      1e-05
- - - - - - - - - - - - - - - - - - - - - - - - - - - - - - - -

Query HMM: euk.tsu.rnammer.degap||
  [HMM has been calibrated; E-values are empirical estimates]

Scores for complete sequences (score includes all domains):
Sequence Description                                    Score    E-value  N 
-------- -----------                                    -----    ------- ---
71                                                       86.0    1.3e-26   1

Parsed for domains:
Sequence Domain  seq-f seq-t    hmm-f hmm-t      score  E-value
-------- ------- ----- -----    ----- -----      -----  -------
71         1/1     130   244 ..     1    99 []    86.0  1.3e-26

Alignments of top-scoring domains:
71: domain 1 of 1, from 130 to 244: score 86.0, E = 1.3e-26
                   *->gcGgccAt.gcagg.gggaaaacaCccgatCcCaTccCGAaCtcgga
                      +cGgccAt++ca+g++g aa+acaCc g+tC+C+Tcc GA+C+c ga
          71   130    ACGGCCATaCCACGtTG-AATACACCAGTTCTCGTCC-GATCACTGA 174  

                   .GttAAgcc.c.c.gcGtcc.gAgt.agTAcT................tG
                   +GttAAgc+ c ++g+G c++g gt+agTAcT ++  +++ +   +  tG
          71   175 aGTTAAGCAaCgTcGGG-CTcG-GTtAGTACTtggatgggtgaccgccTG 222  

                   ggAaacccggtcggctGccgtaggct<-*
                   ggAa++cc      +tG cg a gct   
          71   223 GGAATACC--G--AGTGTCGCAAGCT    244  


Histogram of all scores:
score    obs    exp  (one = represents 1 sequences)
-----    ---    ---
   86      1      0|=                                                          


% Statistical details of theoretical EVD fit:
              mu =   -48.9156
          lambda =     0.2134
chi-sq statistic =     0.0000
  P(chi-square)  =          0

Total sequences searched: 1

Whole sequence top hits:
tophits_s report:
     Total hits:           1
     Satisfying E cutoff:  1
     Total memory:         20K

Domain top hits:
tophits_s report:
     Total hits:           1
     Satisfying E cutoff:  1
     Total memory:         21K
hmmsearch - search a sequence database with a profile HMM
HMMER 2.3.2 (Oct 2003)
Copyright (C) 1992-2003 HHMI/Washington University School of Medicine
Freely distributed under the GNU General Public License (GPL)
- - - - - - - - - - - - - - - - - - - - - - - - - - - - - - - - - - - -
HMM file:                   /home/rnowell/software/rnammer-1.2/lib/euk.tsu.rnammer.hmm [euk.tsu.rnammer.degap]
Sequence database:          ./100000007267280212.final_search.16.fsa
per-sequence score cutoff:  >= 0.0
per-domain score cutoff:    >= 0.0
per-sequence Eval cutoff:   <= 1e-05     
per-domain Eval cutoff:     <=      1e-05
- - - - - - - - - - - - - - - - - - - - - - - - - - - - - - - -

Query HMM: euk.tsu.rnammer.degap||
  [HMM has been calibrated; E-values are empirical estimates]

Scores for complete sequences (score includes all domains):
Sequence Description                                    Score    E-value  N 
-------- -----------                                    -----    ------- ---
16                                                       88.0    3.2e-27   1

Parsed for domains:
Sequence Domain  seq-f seq-t    hmm-f hmm-t      score  E-value
-------- ------- ----- -----    ----- -----      -----  -------
16         1/1     130   244 ..     1    99 []    88.0  3.2e-27

Alignments of top-scoring domains:
16: domain 1 of 1, from 130 to 244: score 88.0, E = 3.2e-27
                   *->gcGgccAt.gcagg.gggaaaacaCccgatCcCaTccCGAaCtcgga
                      +cGgccAt++ca+g++g aa+acaCc g+tC+C+Tcc GA+C+c ga
          16   130    ACGGCCATaCCACGtTG-AATACACCAGTTCTCGTCC-GATCACTGA 174  

                   .GttAAgcc.c.c.gcGtcc.gAgt.agTAcT................tG
                   +GttAAgc+ c ++g+G c++g gt+agTAcT ++  +++ +   +  tG
          16   175 aGTTAAGCAaCgTcGGG-CTcG-GTtAGTACTtggatgggtgaccgccTG 222  

                   ggAaacccggtcggctGccgtaggct<-*
                   ggAa++cc      +tG cgta gct   
          16   223 GGAATACC--G--AGTGTCGTAAGCT    244  


Histogram of all scores:
score    obs    exp  (one = represents 1 sequences)
-----    ---    ---
   88      1      0|=                                                          


% Statistical details of theoretical EVD fit:
              mu =   -48.9156
          lambda =     0.2134
chi-sq statistic =     0.0000
  P(chi-square)  =          0

Total sequences searched: 1

Whole sequence top hits:
tophits_s report:
     Total hits:           1
     Satisfying E cutoff:  1
     Total memory:         20K

Domain top hits:
tophits_s report:
     Total hits:           1
     Satisfying E cutoff:  1
     Total memory:         21K
hmmsearch - search a sequence database with a profile HMM
HMMER 2.3.2 (Oct 2003)
Copyright (C) 1992-2003 HHMI/Washington University School of Medicine
Freely distributed under the GNU General Public License (GPL)
- - - - - - - - - - - - - - - - - - - - - - - - - - - - - - - - - - - -
HMM file:                   /home/rnowell/software/rnammer-1.2/lib/euk.tsu.rnammer.hmm [euk.tsu.rnammer.degap]
Sequence database:          ./100000007267280212.final_search.56.fsa
per-sequence score cutoff:  >= 0.0
per-domain score cutoff:    >= 0.0
per-sequence Eval cutoff:   <= 1e-05     
per-domain Eval cutoff:     <=      1e-05
- - - - - - - - - - - - - - - - - - - - - - - - - - - - - - - -

Query HMM: euk.tsu.rnammer.degap||
  [HMM has been calibrated; E-values are empirical estimates]

Scores for complete sequences (score includes all domains):
Sequence Description                                    Score    E-value  N 
-------- -----------                                    -----    ------- ---
56                                                       88.0    3.2e-27   1

Parsed for domains:
Sequence Domain  seq-f seq-t    hmm-f hmm-t      score  E-value
-------- ------- ----- -----    ----- -----      -----  -------
56         1/1     130   244 ..     1    99 []    88.0  3.2e-27

Alignments of top-scoring domains:
56: domain 1 of 1, from 130 to 244: score 88.0, E = 3.2e-27
                   *->gcGgccAt.gcagg.gggaaaacaCccgatCcCaTccCGAaCtcgga
                      +cGgccAt++ca+g++g aa+acaCc g+tC+C+Tcc GA+C+c ga
          56   130    ACGGCCATaCCACGtTG-AATACACCAGTTCTCGTCC-GATCACTGA 174  

                   .GttAAgcc.c.c.gcGtcc.gAgt.agTAcT................tG
                   +GttAAgc+ c ++g+G c++g gt+agTAcT ++  +++ +   +  tG
          56   175 aGTTAAGCAaCgTcGGG-CTcG-GTtAGTACTtggatgggtgaccgccTG 222  

                   ggAaacccggtcggctGccgtaggct<-*
                   ggAa++cc      +tG cgta gct   
          56   223 GGAATACC--G--AGTGTCGTAAGCT    244  


Histogram of all scores:
score    obs    exp  (one = represents 1 sequences)
-----    ---    ---
   88      1      0|=                                                          


% Statistical details of theoretical EVD fit:
              mu =   -48.9156
          lambda =     0.2134
chi-sq statistic =     0.0000
  P(chi-square)  =          0

Total sequences searched: 1

Whole sequence top hits:
tophits_s report:
     Total hits:           1
     Satisfying E cutoff:  1
     Total memory:         20K

Domain top hits:
tophits_s report:
     Total hits:           1
     Satisfying E cutoff:  1
     Total memory:         21K
hmmsearch - search a sequence database with a profile HMM
HMMER 2.3.2 (Oct 2003)
Copyright (C) 1992-2003 HHMI/Washington University School of Medicine
Freely distributed under the GNU General Public License (GPL)
- - - - - - - - - - - - - - - - - - - - - - - - - - - - - - - - - - - -
HMM file:                   /home/rnowell/software/rnammer-1.2/lib/euk.tsu.rnammer.hmm [euk.tsu.rnammer.degap]
Sequence database:          ./100000007267280212.final_search.48.fsa
per-sequence score cutoff:  >= 0.0
per-domain score cutoff:    >= 0.0
per-sequence Eval cutoff:   <= 1e-05     
per-domain Eval cutoff:     <=      1e-05
- - - - - - - - - - - - - - - - - - - - - - - - - - - - - - - -

Query HMM: euk.tsu.rnammer.degap||
  [HMM has been calibrated; E-values are empirical estimates]

Scores for complete sequences (score includes all domains):
Sequence Description                                    Score    E-value  N 
-------- -----------                                    -----    ------- ---
48                                                       88.0    3.2e-27   1

Parsed for domains:
Sequence Domain  seq-f seq-t    hmm-f hmm-t      score  E-value
-------- ------- ----- -----    ----- -----      -----  -------
48         1/1     130   244 ..     1    99 []    88.0  3.2e-27

Alignments of top-scoring domains:
48: domain 1 of 1, from 130 to 244: score 88.0, E = 3.2e-27
                   *->gcGgccAt.gcagg.gggaaaacaCccgatCcCaTccCGAaCtcgga
                      +cGgccAt++ca+g++g aa+acaCc g+tC+C+Tcc GA+C+c ga
          48   130    ACGGCCATaCCACGtTG-AATACACCAGTTCTCGTCC-GATCACTGA 174  

                   .GttAAgcc.c.c.gcGtcc.gAgt.agTAcT................tG
                   +GttAAgc+ c ++g+G c++g gt+agTAcT ++  +++ +   +  tG
          48   175 aGTTAAGCAaCgTcGGG-CTcG-GTtAGTACTtggatgggtgaccgccTG 222  

                   ggAaacccggtcggctGccgtaggct<-*
                   ggAa++cc      +tG cgta gct   
          48   223 GGAATACC--G--AGTGTCGTAAGCT    244  


Histogram of all scores:
score    obs    exp  (one = represents 1 sequences)
-----    ---    ---
   88      1      0|=                                                          


% Statistical details of theoretical EVD fit:
              mu =   -48.9156
          lambda =     0.2134
chi-sq statistic =     0.0000
  P(chi-square)  =          0

Total sequences searched: 1

Whole sequence top hits:
tophits_s report:
     Total hits:           1
     Satisfying E cutoff:  1
     Total memory:         20K

Domain top hits:
tophits_s report:
     Total hits:           1
     Satisfying E cutoff:  1
     Total memory:         21K
hmmsearch - search a sequence database with a profile HMM
HMMER 2.3.2 (Oct 2003)
Copyright (C) 1992-2003 HHMI/Washington University School of Medicine
Freely distributed under the GNU General Public License (GPL)
- - - - - - - - - - - - - - - - - - - - - - - - - - - - - - - - - - - -
HMM file:                   /home/rnowell/software/rnammer-1.2/lib/euk.tsu.rnammer.hmm [euk.tsu.rnammer.degap]
Sequence database:          ./100000007267280212.final_search.58.fsa
per-sequence score cutoff:  >= 0.0
per-domain score cutoff:    >= 0.0
per-sequence Eval cutoff:   <= 1e-05     
per-domain Eval cutoff:     <=      1e-05
- - - - - - - - - - - - - - - - - - - - - - - - - - - - - - - -

Query HMM: euk.tsu.rnammer.degap||
  [HMM has been calibrated; E-values are empirical estimates]

Scores for complete sequences (score includes all domains):
Sequence Description                                    Score    E-value  N 
-------- -----------                                    -----    ------- ---
58                                                       88.0    3.2e-27   1

Parsed for domains:
Sequence Domain  seq-f seq-t    hmm-f hmm-t      score  E-value
-------- ------- ----- -----    ----- -----      -----  -------
58         1/1     130   244 ..     1    99 []    88.0  3.2e-27

Alignments of top-scoring domains:
58: domain 1 of 1, from 130 to 244: score 88.0, E = 3.2e-27
                   *->gcGgccAt.gcagg.gggaaaacaCccgatCcCaTccCGAaCtcgga
                      +cGgccAt++ca+g++g aa+acaCc g+tC+C+Tcc GA+C+c ga
          58   130    ACGGCCATaCCACGtTG-AATACACCAGTTCTCGTCC-GATCACTGA 174  

                   .GttAAgcc.c.c.gcGtcc.gAgt.agTAcT................tG
                   +GttAAgc+ c ++g+G c++g gt+agTAcT ++  +++ +   +  tG
          58   175 aGTTAAGCAaCgTcGGG-CTcG-GTtAGTACTtggatgggtgaccgccTG 222  

                   ggAaacccggtcggctGccgtaggct<-*
                   ggAa++cc      +tG cgta gct   
          58   223 GGAATACC--G--AGTGTCGTAAGCT    244  


Histogram of all scores:
score    obs    exp  (one = represents 1 sequences)
-----    ---    ---
   88      1      0|=                                                          


% Statistical details of theoretical EVD fit:
              mu =   -48.9156
          lambda =     0.2134
chi-sq statistic =     0.0000
  P(chi-square)  =          0

Total sequences searched: 1

Whole sequence top hits:
tophits_s report:
     Total hits:           1
     Satisfying E cutoff:  1
     Total memory:         20K

Domain top hits:
tophits_s report:
     Total hits:           1
     Satisfying E cutoff:  1
     Total memory:         21K
hmmsearch - search a sequence database with a profile HMM
HMMER 2.3.2 (Oct 2003)
Copyright (C) 1992-2003 HHMI/Washington University School of Medicine
Freely distributed under the GNU General Public License (GPL)
- - - - - - - - - - - - - - - - - - - - - - - - - - - - - - - - - - - -
HMM file:                   /home/rnowell/software/rnammer-1.2/lib/euk.tsu.rnammer.hmm [euk.tsu.rnammer.degap]
Sequence database:          ./100000007267280212.final_search.44.fsa
per-sequence score cutoff:  >= 0.0
per-domain score cutoff:    >= 0.0
per-sequence Eval cutoff:   <= 1e-05     
per-domain Eval cutoff:     <=      1e-05
- - - - - - - - - - - - - - - - - - - - - - - - - - - - - - - -

Query HMM: euk.tsu.rnammer.degap||
  [HMM has been calibrated; E-values are empirical estimates]

Scores for complete sequences (score includes all domains):
Sequence Description                                    Score    E-value  N 
-------- -----------                                    -----    ------- ---
44                                                       88.0    3.2e-27   1

Parsed for domains:
Sequence Domain  seq-f seq-t    hmm-f hmm-t      score  E-value
-------- ------- ----- -----    ----- -----      -----  -------
44         1/1     130   244 ..     1    99 []    88.0  3.2e-27

Alignments of top-scoring domains:
44: domain 1 of 1, from 130 to 244: score 88.0, E = 3.2e-27
                   *->gcGgccAt.gcagg.gggaaaacaCccgatCcCaTccCGAaCtcgga
                      +cGgccAt++ca+g++g aa+acaCc g+tC+C+Tcc GA+C+c ga
          44   130    ACGGCCATaCCACGtTG-AATACACCAGTTCTCGTCC-GATCACTGA 174  

                   .GttAAgcc.c.c.gcGtcc.gAgt.agTAcT................tG
                   +GttAAgc+ c ++g+G c++g gt+agTAcT ++  +++ +   +  tG
          44   175 aGTTAAGCAaCgTcGGG-CTcG-GTtAGTACTtggatgggtgaccgccTG 222  

                   ggAaacccggtcggctGccgtaggct<-*
                   ggAa++cc      +tG cgta gct   
          44   223 GGAATACC--G--AGTGTCGTAAGCT    244  


Histogram of all scores:
score    obs    exp  (one = represents 1 sequences)
-----    ---    ---
   88      1      0|=                                                          


% Statistical details of theoretical EVD fit:
              mu =   -48.9156
          lambda =     0.2134
chi-sq statistic =     0.0000
  P(chi-square)  =          0

Total sequences searched: 1

Whole sequence top hits:
tophits_s report:
     Total hits:           1
     Satisfying E cutoff:  1
     Total memory:         20K

Domain top hits:
tophits_s report:
     Total hits:           1
     Satisfying E cutoff:  1
     Total memory:         21K
hmmsearch - search a sequence database with a profile HMM
HMMER 2.3.2 (Oct 2003)
Copyright (C) 1992-2003 HHMI/Washington University School of Medicine
Freely distributed under the GNU General Public License (GPL)
- - - - - - - - - - - - - - - - - - - - - - - - - - - - - - - - - - - -
HMM file:                   /home/rnowell/software/rnammer-1.2/lib/euk.tsu.rnammer.hmm [euk.tsu.rnammer.degap]
Sequence database:          ./100000007267280212.final_search.46.fsa
per-sequence score cutoff:  >= 0.0
per-domain score cutoff:    >= 0.0
per-sequence Eval cutoff:   <= 1e-05     
per-domain Eval cutoff:     <=      1e-05
- - - - - - - - - - - - - - - - - - - - - - - - - - - - - - - -

Query HMM: euk.tsu.rnammer.degap||
  [HMM has been calibrated; E-values are empirical estimates]

Scores for complete sequences (score includes all domains):
Sequence Description                                    Score    E-value  N 
-------- -----------                                    -----    ------- ---
46                                                       88.0    3.2e-27   1

Parsed for domains:
Sequence Domain  seq-f seq-t    hmm-f hmm-t      score  E-value
-------- ------- ----- -----    ----- -----      -----  -------
46         1/1     130   244 ..     1    99 []    88.0  3.2e-27

Alignments of top-scoring domains:
46: domain 1 of 1, from 130 to 244: score 88.0, E = 3.2e-27
                   *->gcGgccAt.gcagg.gggaaaacaCccgatCcCaTccCGAaCtcgga
                      +cGgccAt++ca+g++g aa+acaCc g+tC+C+Tcc GA+C+c ga
          46   130    ACGGCCATaCCACGtTG-AATACACCAGTTCTCGTCC-GATCACTGA 174  

                   .GttAAgcc.c.c.gcGtcc.gAgt.agTAcT................tG
                   +GttAAgc+ c ++g+G c++g gt+agTAcT ++  +++ +   +  tG
          46   175 aGTTAAGCAaCgTcGGG-CTcG-GTtAGTACTtggatgggtgaccgccTG 222  

                   ggAaacccggtcggctGccgtaggct<-*
                   ggAa++cc      +tG cgta gct   
          46   223 GGAATACC--G--AGTGTCGTAAGCT    244  


Histogram of all scores:
score    obs    exp  (one = represents 1 sequences)
-----    ---    ---
   88      1      0|=                                                          


% Statistical details of theoretical EVD fit:
              mu =   -48.9156
          lambda =     0.2134
chi-sq statistic =     0.0000
  P(chi-square)  =          0

Total sequences searched: 1

Whole sequence top hits:
tophits_s report:
     Total hits:           1
     Satisfying E cutoff:  1
     Total memory:         20K

Domain top hits:
tophits_s report:
     Total hits:           1
     Satisfying E cutoff:  1
     Total memory:         21K
hmmsearch - search a sequence database with a profile HMM
HMMER 2.3.2 (Oct 2003)
Copyright (C) 1992-2003 HHMI/Washington University School of Medicine
Freely distributed under the GNU General Public License (GPL)
- - - - - - - - - - - - - - - - - - - - - - - - - - - - - - - - - - - -
HMM file:                   /home/rnowell/software/rnammer-1.2/lib/euk.tsu.rnammer.hmm [euk.tsu.rnammer.degap]
Sequence database:          ./100000007267280212.final_search.27.fsa
per-sequence score cutoff:  >= 0.0
per-domain score cutoff:    >= 0.0
per-sequence Eval cutoff:   <= 1e-05     
per-domain Eval cutoff:     <=      1e-05
- - - - - - - - - - - - - - - - - - - - - - - - - - - - - - - -

Query HMM: euk.tsu.rnammer.degap||
  [HMM has been calibrated; E-values are empirical estimates]

Scores for complete sequences (score includes all domains):
Sequence Description                                    Score    E-value  N 
-------- -----------                                    -----    ------- ---
27                                                       88.0    3.2e-27   1

Parsed for domains:
Sequence Domain  seq-f seq-t    hmm-f hmm-t      score  E-value
-------- ------- ----- -----    ----- -----      -----  -------
27         1/1     130   244 ..     1    99 []    88.0  3.2e-27

Alignments of top-scoring domains:
27: domain 1 of 1, from 130 to 244: score 88.0, E = 3.2e-27
                   *->gcGgccAt.gcagg.gggaaaacaCccgatCcCaTccCGAaCtcgga
                      +cGgccAt++ca+g++g aa+acaCc g+tC+C+Tcc GA+C+c ga
          27   130    ACGGCCATaCCACGtTG-AATACACCAGTTCTCGTCC-GATCACTGA 174  

                   .GttAAgcc.c.c.gcGtcc.gAgt.agTAcT................tG
                   +GttAAgc+ c ++g+G c++g gt+agTAcT ++  +++ +   +  tG
          27   175 aGTTAAGCAaCgTcGGG-CTcG-GTtAGTACTtggatgggtgaccgccTG 222  

                   ggAaacccggtcggctGccgtaggct<-*
                   ggAa++cc      +tG cgta gct   
          27   223 GGAATACC--G--AGTGTCGTAAGCT    244  


Histogram of all scores:
score    obs    exp  (one = represents 1 sequences)
-----    ---    ---
   88      1      0|=                                                          


% Statistical details of theoretical EVD fit:
              mu =   -48.9156
          lambda =     0.2134
chi-sq statistic =     0.0000
  P(chi-square)  =          0

Total sequences searched: 1

Whole sequence top hits:
tophits_s report:
     Total hits:           1
     Satisfying E cutoff:  1
     Total memory:         20K

Domain top hits:
tophits_s report:
     Total hits:           1
     Satisfying E cutoff:  1
     Total memory:         21K
hmmsearch - search a sequence database with a profile HMM
HMMER 2.3.2 (Oct 2003)
Copyright (C) 1992-2003 HHMI/Washington University School of Medicine
Freely distributed under the GNU General Public License (GPL)
- - - - - - - - - - - - - - - - - - - - - - - - - - - - - - - - - - - -
HMM file:                   /home/rnowell/software/rnammer-1.2/lib/euk.tsu.rnammer.hmm [euk.tsu.rnammer.degap]
Sequence database:          ./100000007267280212.final_search.30.fsa
per-sequence score cutoff:  >= 0.0
per-domain score cutoff:    >= 0.0
per-sequence Eval cutoff:   <= 1e-05     
per-domain Eval cutoff:     <=      1e-05
- - - - - - - - - - - - - - - - - - - - - - - - - - - - - - - -

Query HMM: euk.tsu.rnammer.degap||
  [HMM has been calibrated; E-values are empirical estimates]

Scores for complete sequences (score includes all domains):
Sequence Description                                    Score    E-value  N 
-------- -----------                                    -----    ------- ---
30                                                       88.0    3.2e-27   1

Parsed for domains:
Sequence Domain  seq-f seq-t    hmm-f hmm-t      score  E-value
-------- ------- ----- -----    ----- -----      -----  -------
30         1/1     130   244 ..     1    99 []    88.0  3.2e-27

Alignments of top-scoring domains:
30: domain 1 of 1, from 130 to 244: score 88.0, E = 3.2e-27
                   *->gcGgccAt.gcagg.gggaaaacaCccgatCcCaTccCGAaCtcgga
                      +cGgccAt++ca+g++g aa+acaCc g+tC+C+Tcc GA+C+c ga
          30   130    ACGGCCATaCCACGtTG-AATACACCAGTTCTCGTCC-GATCACTGA 174  

                   .GttAAgcc.c.c.gcGtcc.gAgt.agTAcT................tG
                   +GttAAgc+ c ++g+G c++g gt+agTAcT ++  +++ +   +  tG
          30   175 aGTTAAGCAaCgTcGGG-CTcG-GTtAGTACTtggatgggtgaccgccTG 222  

                   ggAaacccggtcggctGccgtaggct<-*
                   ggAa++cc      +tG cgta gct   
          30   223 GGAATACC--G--AGTGTCGTAAGCT    244  


Histogram of all scores:
score    obs    exp  (one = represents 1 sequences)
-----    ---    ---
   88      1      0|=                                                          


% Statistical details of theoretical EVD fit:
              mu =   -48.9156
          lambda =     0.2134
chi-sq statistic =     0.0000
  P(chi-square)  =          0

Total sequences searched: 1

Whole sequence top hits:
tophits_s report:
     Total hits:           1
     Satisfying E cutoff:  1
     Total memory:         20K

Domain top hits:
tophits_s report:
     Total hits:           1
     Satisfying E cutoff:  1
     Total memory:         21K
hmmsearch - search a sequence database with a profile HMM
HMMER 2.3.2 (Oct 2003)
Copyright (C) 1992-2003 HHMI/Washington University School of Medicine
Freely distributed under the GNU General Public License (GPL)
- - - - - - - - - - - - - - - - - - - - - - - - - - - - - - - - - - - -
HMM file:                   /home/rnowell/software/rnammer-1.2/lib/euk.tsu.rnammer.hmm [euk.tsu.rnammer.degap]
Sequence database:          ./100000007267280212.final_search.65.fsa
per-sequence score cutoff:  >= 0.0
per-domain score cutoff:    >= 0.0
per-sequence Eval cutoff:   <= 1e-05     
per-domain Eval cutoff:     <=      1e-05
- - - - - - - - - - - - - - - - - - - - - - - - - - - - - - - -

Query HMM: euk.tsu.rnammer.degap||
  [HMM has been calibrated; E-values are empirical estimates]

Scores for complete sequences (score includes all domains):
Sequence Description                                    Score    E-value  N 
-------- -----------                                    -----    ------- ---
65                                                       88.0    3.2e-27   1

Parsed for domains:
Sequence Domain  seq-f seq-t    hmm-f hmm-t      score  E-value
-------- ------- ----- -----    ----- -----      -----  -------
65         1/1     130   244 ..     1    99 []    88.0  3.2e-27

Alignments of top-scoring domains:
65: domain 1 of 1, from 130 to 244: score 88.0, E = 3.2e-27
                   *->gcGgccAt.gcagg.gggaaaacaCccgatCcCaTccCGAaCtcgga
                      +cGgccAt++ca+g++g aa+acaCc g+tC+C+Tcc GA+C+c ga
          65   130    ACGGCCATaCCACGtTG-AATACACCAGTTCTCGTCC-GATCACTGA 174  

                   .GttAAgcc.c.c.gcGtcc.gAgt.agTAcT................tG
                   +GttAAgc+ c ++g+G c++g gt+agTAcT ++  +++ +   +  tG
          65   175 aGTTAAGCAaCgTcGGG-CTcG-GTtAGTACTtggatgggtgaccgccTG 222  

                   ggAaacccggtcggctGccgtaggct<-*
                   ggAa++cc      +tG cgta gct   
          65   223 GGAATACC--G--AGTGTCGTAAGCT    244  


Histogram of all scores:
score    obs    exp  (one = represents 1 sequences)
-----    ---    ---
   88      1      0|=                                                          


% Statistical details of theoretical EVD fit:
              mu =   -48.9156
          lambda =     0.2134
chi-sq statistic =     0.0000
  P(chi-square)  =          0

Total sequences searched: 1

Whole sequence top hits:
tophits_s report:
     Total hits:           1
     Satisfying E cutoff:  1
     Total memory:         20K

Domain top hits:
tophits_s report:
     Total hits:           1
     Satisfying E cutoff:  1
     Total memory:         21K
hmmsearch - search a sequence database with a profile HMM
HMMER 2.3.2 (Oct 2003)
Copyright (C) 1992-2003 HHMI/Washington University School of Medicine
Freely distributed under the GNU General Public License (GPL)
- - - - - - - - - - - - - - - - - - - - - - - - - - - - - - - - - - - -
HMM file:                   /home/rnowell/software/rnammer-1.2/lib/euk.tsu.rnammer.hmm [euk.tsu.rnammer.degap]
Sequence database:          ./100000007267280212.final_search.19.fsa
per-sequence score cutoff:  >= 0.0
per-domain score cutoff:    >= 0.0
per-sequence Eval cutoff:   <= 1e-05     
per-domain Eval cutoff:     <=      1e-05
- - - - - - - - - - - - - - - - - - - - - - - - - - - - - - - -

Query HMM: euk.tsu.rnammer.degap||
  [HMM has been calibrated; E-values are empirical estimates]

Scores for complete sequences (score includes all domains):
Sequence Description                                    Score    E-value  N 
-------- -----------                                    -----    ------- ---
19                                                       88.0    3.2e-27   1

Parsed for domains:
Sequence Domain  seq-f seq-t    hmm-f hmm-t      score  E-value
-------- ------- ----- -----    ----- -----      -----  -------
19         1/1     130   244 ..     1    99 []    88.0  3.2e-27

Alignments of top-scoring domains:
19: domain 1 of 1, from 130 to 244: score 88.0, E = 3.2e-27
                   *->gcGgccAt.gcagg.gggaaaacaCccgatCcCaTccCGAaCtcgga
                      +cGgccAt++ca+g++g aa+acaCc g+tC+C+Tcc GA+C+c ga
          19   130    ACGGCCATaCCACGtTG-AATACACCAGTTCTCGTCC-GATCACTGA 174  

                   .GttAAgcc.c.c.gcGtcc.gAgt.agTAcT................tG
                   +GttAAgc+ c ++g+G c++g gt+agTAcT ++  +++ +   +  tG
          19   175 aGTTAAGCAaCgTcGGG-CTcG-GTtAGTACTtggatgggtgaccgccTG 222  

                   ggAaacccggtcggctGccgtaggct<-*
                   ggAa++cc      +tG cgta gct   
          19   223 GGAATACC--G--AGTGTCGTAAGCT    244  


Histogram of all scores:
score    obs    exp  (one = represents 1 sequences)
-----    ---    ---
   88      1      0|=                                                          


% Statistical details of theoretical EVD fit:
              mu =   -48.9156
          lambda =     0.2134
chi-sq statistic =     0.0000
  P(chi-square)  =          0

Total sequences searched: 1

Whole sequence top hits:
tophits_s report:
     Total hits:           1
     Satisfying E cutoff:  1
     Total memory:         20K

Domain top hits:
tophits_s report:
     Total hits:           1
     Satisfying E cutoff:  1
     Total memory:         21K
hmmsearch - search a sequence database with a profile HMM
HMMER 2.3.2 (Oct 2003)
Copyright (C) 1992-2003 HHMI/Washington University School of Medicine
Freely distributed under the GNU General Public License (GPL)
- - - - - - - - - - - - - - - - - - - - - - - - - - - - - - - - - - - -
HMM file:                   /home/rnowell/software/rnammer-1.2/lib/euk.tsu.rnammer.hmm [euk.tsu.rnammer.degap]
Sequence database:          ./100000007267280212.final_search.13.fsa
per-sequence score cutoff:  >= 0.0
per-domain score cutoff:    >= 0.0
per-sequence Eval cutoff:   <= 1e-05     
per-domain Eval cutoff:     <=      1e-05
- - - - - - - - - - - - - - - - - - - - - - - - - - - - - - - -

Query HMM: euk.tsu.rnammer.degap||
  [HMM has been calibrated; E-values are empirical estimates]

Scores for complete sequences (score includes all domains):
Sequence Description                                    Score    E-value  N 
-------- -----------                                    -----    ------- ---
13                                                       88.0    3.2e-27   1

Parsed for domains:
Sequence Domain  seq-f seq-t    hmm-f hmm-t      score  E-value
-------- ------- ----- -----    ----- -----      -----  -------
13         1/1     130   244 ..     1    99 []    88.0  3.2e-27

Alignments of top-scoring domains:
13: domain 1 of 1, from 130 to 244: score 88.0, E = 3.2e-27
                   *->gcGgccAt.gcagg.gggaaaacaCccgatCcCaTccCGAaCtcgga
                      +cGgccAt++ca+g++g aa+acaCc g+tC+C+Tcc GA+C+c ga
          13   130    ACGGCCATaCCACGtTG-AATACACCAGTTCTCGTCC-GATCACTGA 174  

                   .GttAAgcc.c.c.gcGtcc.gAgt.agTAcT................tG
                   +GttAAgc+ c ++g+G c++g gt+agTAcT ++  +++ +   +  tG
          13   175 aGTTAAGCAaCgTcGGG-CTcG-GTtAGTACTtggatgggtgaccgccTG 222  

                   ggAaacccggtcggctGccgtaggct<-*
                   ggAa++cc      +tG cgta gct   
          13   223 GGAATACC--G--AGTGTCGTAAGCT    244  


Histogram of all scores:
score    obs    exp  (one = represents 1 sequences)
-----    ---    ---
   88      1      0|=                                                          


% Statistical details of theoretical EVD fit:
              mu =   -48.9156
          lambda =     0.2134
chi-sq statistic =     0.0000
  P(chi-square)  =          0

Total sequences searched: 1

Whole sequence top hits:
tophits_s report:
     Total hits:           1
     Satisfying E cutoff:  1
     Total memory:         20K

Domain top hits:
tophits_s report:
     Total hits:           1
     Satisfying E cutoff:  1
     Total memory:         21K
hmmsearch - search a sequence database with a profile HMM
HMMER 2.3.2 (Oct 2003)
Copyright (C) 1992-2003 HHMI/Washington University School of Medicine
Freely distributed under the GNU General Public License (GPL)
- - - - - - - - - - - - - - - - - - - - - - - - - - - - - - - - - - - -
HMM file:                   /home/rnowell/software/rnammer-1.2/lib/euk.tsu.rnammer.hmm [euk.tsu.rnammer.degap]
Sequence database:          ./100000007267280212.final_search.33.fsa
per-sequence score cutoff:  >= 0.0
per-domain score cutoff:    >= 0.0
per-sequence Eval cutoff:   <= 1e-05     
per-domain Eval cutoff:     <=      1e-05
- - - - - - - - - - - - - - - - - - - - - - - - - - - - - - - -

Query HMM: euk.tsu.rnammer.degap||
  [HMM has been calibrated; E-values are empirical estimates]

Scores for complete sequences (score includes all domains):
Sequence Description                                    Score    E-value  N 
-------- -----------                                    -----    ------- ---
33                                                       88.0    3.2e-27   1

Parsed for domains:
Sequence Domain  seq-f seq-t    hmm-f hmm-t      score  E-value
-------- ------- ----- -----    ----- -----      -----  -------
33         1/1     130   244 ..     1    99 []    88.0  3.2e-27

Alignments of top-scoring domains:
33: domain 1 of 1, from 130 to 244: score 88.0, E = 3.2e-27
                   *->gcGgccAt.gcagg.gggaaaacaCccgatCcCaTccCGAaCtcgga
                      +cGgccAt++ca+g++g aa+acaCc g+tC+C+Tcc GA+C+c ga
          33   130    ACGGCCATaCCACGtTG-AATACACCAGTTCTCGTCC-GATCACTGA 174  

                   .GttAAgcc.c.c.gcGtcc.gAgt.agTAcT................tG
                   +GttAAgc+ c ++g+G c++g gt+agTAcT ++  +++ +   +  tG
          33   175 aGTTAAGCAaCgTcGGG-CTcG-GTtAGTACTtggatgggtgaccgccTG 222  

                   ggAaacccggtcggctGccgtaggct<-*
                   ggAa++cc      +tG cgta gct   
          33   223 GGAATACC--G--AGTGTCGTAAGCT    244  


Histogram of all scores:
score    obs    exp  (one = represents 1 sequences)
-----    ---    ---
   88      1      0|=                                                          


% Statistical details of theoretical EVD fit:
              mu =   -48.9156
          lambda =     0.2134
chi-sq statistic =     0.0000
  P(chi-square)  =          0

Total sequences searched: 1

Whole sequence top hits:
tophits_s report:
     Total hits:           1
     Satisfying E cutoff:  1
     Total memory:         20K

Domain top hits:
tophits_s report:
     Total hits:           1
     Satisfying E cutoff:  1
     Total memory:         21K
hmmsearch - search a sequence database with a profile HMM
HMMER 2.3.2 (Oct 2003)
Copyright (C) 1992-2003 HHMI/Washington University School of Medicine
Freely distributed under the GNU General Public License (GPL)
- - - - - - - - - - - - - - - - - - - - - - - - - - - - - - - - - - - -
HMM file:                   /home/rnowell/software/rnammer-1.2/lib/euk.tsu.rnammer.hmm [euk.tsu.rnammer.degap]
Sequence database:          ./100000007267280212.final_search.50.fsa
per-sequence score cutoff:  >= 0.0
per-domain score cutoff:    >= 0.0
per-sequence Eval cutoff:   <= 1e-05     
per-domain Eval cutoff:     <=      1e-05
- - - - - - - - - - - - - - - - - - - - - - - - - - - - - - - -

Query HMM: euk.tsu.rnammer.degap||
  [HMM has been calibrated; E-values are empirical estimates]

Scores for complete sequences (score includes all domains):
Sequence Description                                    Score    E-value  N 
-------- -----------                                    -----    ------- ---
50                                                       88.0    3.2e-27   1

Parsed for domains:
Sequence Domain  seq-f seq-t    hmm-f hmm-t      score  E-value
-------- ------- ----- -----    ----- -----      -----  -------
50         1/1     130   244 ..     1    99 []    88.0  3.2e-27

Alignments of top-scoring domains:
50: domain 1 of 1, from 130 to 244: score 88.0, E = 3.2e-27
                   *->gcGgccAt.gcagg.gggaaaacaCccgatCcCaTccCGAaCtcgga
                      +cGgccAt++ca+g++g aa+acaCc g+tC+C+Tcc GA+C+c ga
          50   130    ACGGCCATaCCACGtTG-AATACACCAGTTCTCGTCC-GATCACTGA 174  

                   .GttAAgcc.c.c.gcGtcc.gAgt.agTAcT................tG
                   +GttAAgc+ c ++g+G c++g gt+agTAcT ++  +++ +   +  tG
          50   175 aGTTAAGCAaCgTcGGG-CTcG-GTtAGTACTtggatgggtgaccgccTG 222  

                   ggAaacccggtcggctGccgtaggct<-*
                   ggAa++cc      +tG cgta gct   
          50   223 GGAATACC--G--AGTGTCGTAAGCT    244  


Histogram of all scores:
score    obs    exp  (one = represents 1 sequences)
-----    ---    ---
   88      1      0|=                                                          


% Statistical details of theoretical EVD fit:
              mu =   -48.9156
          lambda =     0.2134
chi-sq statistic =     0.0000
  P(chi-square)  =          0

Total sequences searched: 1

Whole sequence top hits:
tophits_s report:
     Total hits:           1
     Satisfying E cutoff:  1
     Total memory:         20K

Domain top hits:
tophits_s report:
     Total hits:           1
     Satisfying E cutoff:  1
     Total memory:         21K
hmmsearch - search a sequence database with a profile HMM
HMMER 2.3.2 (Oct 2003)
Copyright (C) 1992-2003 HHMI/Washington University School of Medicine
Freely distributed under the GNU General Public License (GPL)
- - - - - - - - - - - - - - - - - - - - - - - - - - - - - - - - - - - -
HMM file:                   /home/rnowell/software/rnammer-1.2/lib/euk.tsu.rnammer.hmm [euk.tsu.rnammer.degap]
Sequence database:          ./100000007267280212.final_search.77.fsa
per-sequence score cutoff:  >= 0.0
per-domain score cutoff:    >= 0.0
per-sequence Eval cutoff:   <= 1e-05     
per-domain Eval cutoff:     <=      1e-05
- - - - - - - - - - - - - - - - - - - - - - - - - - - - - - - -

Query HMM: euk.tsu.rnammer.degap||
  [HMM has been calibrated; E-values are empirical estimates]

Scores for complete sequences (score includes all domains):
Sequence Description                                    Score    E-value  N 
-------- -----------                                    -----    ------- ---
77                                                       88.0    3.2e-27   1

Parsed for domains:
Sequence Domain  seq-f seq-t    hmm-f hmm-t      score  E-value
-------- ------- ----- -----    ----- -----      -----  -------
77         1/1     130   244 ..     1    99 []    88.0  3.2e-27

Alignments of top-scoring domains:
77: domain 1 of 1, from 130 to 244: score 88.0, E = 3.2e-27
                   *->gcGgccAt.gcagg.gggaaaacaCccgatCcCaTccCGAaCtcgga
                      +cGgccAt++ca+g++g aa+acaCc g+tC+C+Tcc GA+C+c ga
          77   130    ACGGCCATaCCACGtTG-AATACACCAGTTCTCGTCC-GATCACTGA 174  

                   .GttAAgcc.c.c.gcGtcc.gAgt.agTAcT................tG
                   +GttAAgc+ c ++g+G c++g gt+agTAcT ++  +++ +   +  tG
          77   175 aGTTAAGCAaCgTcGGG-CTcG-GTtAGTACTtggatgggtgaccgccTG 222  

                   ggAaacccggtcggctGccgtaggct<-*
                   ggAa++cc      +tG cgta gct   
          77   223 GGAATACC--G--AGTGTCGTAAGCT    244  


Histogram of all scores:
score    obs    exp  (one = represents 1 sequences)
-----    ---    ---
   88      1      0|=                                                          


% Statistical details of theoretical EVD fit:
              mu =   -48.9156
          lambda =     0.2134
chi-sq statistic =     0.0000
  P(chi-square)  =          0

Total sequences searched: 1

Whole sequence top hits:
tophits_s report:
     Total hits:           1
     Satisfying E cutoff:  1
     Total memory:         20K

Domain top hits:
tophits_s report:
     Total hits:           1
     Satisfying E cutoff:  1
     Total memory:         21K
hmmsearch - search a sequence database with a profile HMM
HMMER 2.3.2 (Oct 2003)
Copyright (C) 1992-2003 HHMI/Washington University School of Medicine
Freely distributed under the GNU General Public License (GPL)
- - - - - - - - - - - - - - - - - - - - - - - - - - - - - - - - - - - -
HMM file:                   /home/rnowell/software/rnammer-1.2/lib/euk.tsu.rnammer.hmm [euk.tsu.rnammer.degap]
Sequence database:          ./100000007267280212.final_search.70.fsa
per-sequence score cutoff:  >= 0.0
per-domain score cutoff:    >= 0.0
per-sequence Eval cutoff:   <= 1e-05     
per-domain Eval cutoff:     <=      1e-05
- - - - - - - - - - - - - - - - - - - - - - - - - - - - - - - -

Query HMM: euk.tsu.rnammer.degap||
  [HMM has been calibrated; E-values are empirical estimates]

Scores for complete sequences (score includes all domains):
Sequence Description                                    Score    E-value  N 
-------- -----------                                    -----    ------- ---
70                                                       88.0    3.2e-27   1

Parsed for domains:
Sequence Domain  seq-f seq-t    hmm-f hmm-t      score  E-value
-------- ------- ----- -----    ----- -----      -----  -------
70         1/1     130   244 ..     1    99 []    88.0  3.2e-27

Alignments of top-scoring domains:
70: domain 1 of 1, from 130 to 244: score 88.0, E = 3.2e-27
                   *->gcGgccAt.gcagg.gggaaaacaCccgatCcCaTccCGAaCtcgga
                      +cGgccAt++ca+g++g aa+acaCc g+tC+C+Tcc GA+C+c ga
          70   130    ACGGCCATaCCACGtTG-AATACACCAGTTCTCGTCC-GATCACTGA 174  

                   .GttAAgcc.c.c.gcGtcc.gAgt.agTAcT................tG
                   +GttAAgc+ c ++g+G c++g gt+agTAcT ++  +++ +   +  tG
          70   175 aGTTAAGCAaCgTcGGG-CTcG-GTtAGTACTtggatgggtgaccgccTG 222  

                   ggAaacccggtcggctGccgtaggct<-*
                   ggAa++cc      +tG cgta gct   
          70   223 GGAATACC--G--AGTGTCGTAAGCT    244  


Histogram of all scores:
score    obs    exp  (one = represents 1 sequences)
-----    ---    ---
   88      1      0|=                                                          


% Statistical details of theoretical EVD fit:
              mu =   -48.9156
          lambda =     0.2134
chi-sq statistic =     0.0000
  P(chi-square)  =          0

Total sequences searched: 1

Whole sequence top hits:
tophits_s report:
     Total hits:           1
     Satisfying E cutoff:  1
     Total memory:         20K

Domain top hits:
tophits_s report:
     Total hits:           1
     Satisfying E cutoff:  1
     Total memory:         21K
hmmsearch - search a sequence database with a profile HMM
HMMER 2.3.2 (Oct 2003)
Copyright (C) 1992-2003 HHMI/Washington University School of Medicine
Freely distributed under the GNU General Public License (GPL)
- - - - - - - - - - - - - - - - - - - - - - - - - - - - - - - - - - - -
HMM file:                   /home/rnowell/software/rnammer-1.2/lib/euk.tsu.rnammer.hmm [euk.tsu.rnammer.degap]
Sequence database:          ./100000007267280212.final_search.3.fsa
per-sequence score cutoff:  >= 0.0
per-domain score cutoff:    >= 0.0
per-sequence Eval cutoff:   <= 1e-05     
per-domain Eval cutoff:     <=      1e-05
- - - - - - - - - - - - - - - - - - - - - - - - - - - - - - - -

Query HMM: euk.tsu.rnammer.degap||
  [HMM has been calibrated; E-values are empirical estimates]

Scores for complete sequences (score includes all domains):
Sequence Description                                    Score    E-value  N 
-------- -----------                                    -----    ------- ---
3                                                        88.0    3.2e-27   1

Parsed for domains:
Sequence Domain  seq-f seq-t    hmm-f hmm-t      score  E-value
-------- ------- ----- -----    ----- -----      -----  -------
3          1/1     130   244 ..     1    99 []    88.0  3.2e-27

Alignments of top-scoring domains:
3: domain 1 of 1, from 130 to 244: score 88.0, E = 3.2e-27
                   *->gcGgccAt.gcagg.gggaaaacaCccgatCcCaTccCGAaCtcgga
                      +cGgccAt++ca+g++g aa+acaCc g+tC+C+Tcc GA+C+c ga
           3   130    ACGGCCATaCCACGtTG-AATACACCAGTTCTCGTCC-GATCACTGA 174  

                   .GttAAgcc.c.c.gcGtcc.gAgt.agTAcT................tG
                   +GttAAgc+ c ++g+G c++g gt+agTAcT ++  +++ +   +  tG
           3   175 aGTTAAGCAaCgTcGGG-CTcG-GTtAGTACTtggatgggtgaccgccTG 222  

                   ggAaacccggtcggctGccgtaggct<-*
                   ggAa++cc      +tG cgta gct   
           3   223 GGAATACC--G--AGTGTCGTAAGCT    244  


Histogram of all scores:
score    obs    exp  (one = represents 1 sequences)
-----    ---    ---
   88      1      0|=                                                          


% Statistical details of theoretical EVD fit:
              mu =   -48.9156
          lambda =     0.2134
chi-sq statistic =     0.0000
  P(chi-square)  =          0

Total sequences searched: 1

Whole sequence top hits:
tophits_s report:
     Total hits:           1
     Satisfying E cutoff:  1
     Total memory:         20K

Domain top hits:
tophits_s report:
     Total hits:           1
     Satisfying E cutoff:  1
     Total memory:         21K
hmmsearch - search a sequence database with a profile HMM
HMMER 2.3.2 (Oct 2003)
Copyright (C) 1992-2003 HHMI/Washington University School of Medicine
Freely distributed under the GNU General Public License (GPL)
- - - - - - - - - - - - - - - - - - - - - - - - - - - - - - - - - - - -
HMM file:                   /home/rnowell/software/rnammer-1.2/lib/euk.tsu.rnammer.hmm [euk.tsu.rnammer.degap]
Sequence database:          ./100000007267280212.final_search.14.fsa
per-sequence score cutoff:  >= 0.0
per-domain score cutoff:    >= 0.0
per-sequence Eval cutoff:   <= 1e-05     
per-domain Eval cutoff:     <=      1e-05
- - - - - - - - - - - - - - - - - - - - - - - - - - - - - - - -

Query HMM: euk.tsu.rnammer.degap||
  [HMM has been calibrated; E-values are empirical estimates]

Scores for complete sequences (score includes all domains):
Sequence Description                                    Score    E-value  N 
-------- -----------                                    -----    ------- ---
14                                                       88.0    3.2e-27   1

Parsed for domains:
Sequence Domain  seq-f seq-t    hmm-f hmm-t      score  E-value
-------- ------- ----- -----    ----- -----      -----  -------
14         1/1     130   244 ..     1    99 []    88.0  3.2e-27

Alignments of top-scoring domains:
14: domain 1 of 1, from 130 to 244: score 88.0, E = 3.2e-27
                   *->gcGgccAt.gcagg.gggaaaacaCccgatCcCaTccCGAaCtcgga
                      +cGgccAt++ca+g++g aa+acaCc g+tC+C+Tcc GA+C+c ga
          14   130    ACGGCCATaCCACGtTG-AATACACCAGTTCTCGTCC-GATCACTGA 174  

                   .GttAAgcc.c.c.gcGtcc.gAgt.agTAcT................tG
                   +GttAAgc+ c ++g+G c++g gt+agTAcT ++  +++ +   +  tG
          14   175 aGTTAAGCAaCgTcGGG-CTcG-GTtAGTACTtggatgggtgaccgccTG 222  

                   ggAaacccggtcggctGccgtaggct<-*
                   ggAa++cc      +tG cgta gct   
          14   223 GGAATACC--G--AGTGTCGTAAGCT    244  


Histogram of all scores:
score    obs    exp  (one = represents 1 sequences)
-----    ---    ---
   88      1      0|=                                                          


% Statistical details of theoretical EVD fit:
              mu =   -48.9156
          lambda =     0.2134
chi-sq statistic =     0.0000
  P(chi-square)  =          0

Total sequences searched: 1

Whole sequence top hits:
tophits_s report:
     Total hits:           1
     Satisfying E cutoff:  1
     Total memory:         20K

Domain top hits:
tophits_s report:
     Total hits:           1
     Satisfying E cutoff:  1
     Total memory:         21K
hmmsearch - search a sequence database with a profile HMM
HMMER 2.3.2 (Oct 2003)
Copyright (C) 1992-2003 HHMI/Washington University School of Medicine
Freely distributed under the GNU General Public License (GPL)
- - - - - - - - - - - - - - - - - - - - - - - - - - - - - - - - - - - -
HMM file:                   /home/rnowell/software/rnammer-1.2/lib/euk.tsu.rnammer.hmm [euk.tsu.rnammer.degap]
Sequence database:          ./100000007267280212.final_search.20.fsa
per-sequence score cutoff:  >= 0.0
per-domain score cutoff:    >= 0.0
per-sequence Eval cutoff:   <= 1e-05     
per-domain Eval cutoff:     <=      1e-05
- - - - - - - - - - - - - - - - - - - - - - - - - - - - - - - -

Query HMM: euk.tsu.rnammer.degap||
  [HMM has been calibrated; E-values are empirical estimates]

Scores for complete sequences (score includes all domains):
Sequence Description                                    Score    E-value  N 
-------- -----------                                    -----    ------- ---
20                                                       88.0    3.2e-27   1

Parsed for domains:
Sequence Domain  seq-f seq-t    hmm-f hmm-t      score  E-value
-------- ------- ----- -----    ----- -----      -----  -------
20         1/1     130   244 ..     1    99 []    88.0  3.2e-27

Alignments of top-scoring domains:
20: domain 1 of 1, from 130 to 244: score 88.0, E = 3.2e-27
                   *->gcGgccAt.gcagg.gggaaaacaCccgatCcCaTccCGAaCtcgga
                      +cGgccAt++ca+g++g aa+acaCc g+tC+C+Tcc GA+C+c ga
          20   130    ACGGCCATaCCACGtTG-AATACACCAGTTCTCGTCC-GATCACTGA 174  

                   .GttAAgcc.c.c.gcGtcc.gAgt.agTAcT................tG
                   +GttAAgc+ c ++g+G c++g gt+agTAcT ++  +++ +   +  tG
          20   175 aGTTAAGCAaCgTcGGG-CTcG-GTtAGTACTtggatgggtgaccgccTG 222  

                   ggAaacccggtcggctGccgtaggct<-*
                   ggAa++cc      +tG cgta gct   
          20   223 GGAATACC--G--AGTGTCGTAAGCT    244  


Histogram of all scores:
score    obs    exp  (one = represents 1 sequences)
-----    ---    ---
   88      1      0|=                                                          


% Statistical details of theoretical EVD fit:
              mu =   -48.9156
          lambda =     0.2134
chi-sq statistic =     0.0000
  P(chi-square)  =          0

Total sequences searched: 1

Whole sequence top hits:
tophits_s report:
     Total hits:           1
     Satisfying E cutoff:  1
     Total memory:         20K

Domain top hits:
tophits_s report:
     Total hits:           1
     Satisfying E cutoff:  1
     Total memory:         21K
hmmsearch - search a sequence database with a profile HMM
HMMER 2.3.2 (Oct 2003)
Copyright (C) 1992-2003 HHMI/Washington University School of Medicine
Freely distributed under the GNU General Public License (GPL)
- - - - - - - - - - - - - - - - - - - - - - - - - - - - - - - - - - - -
HMM file:                   /home/rnowell/software/rnammer-1.2/lib/euk.tsu.rnammer.hmm [euk.tsu.rnammer.degap]
Sequence database:          ./100000007267280212.final_search.54.fsa
per-sequence score cutoff:  >= 0.0
per-domain score cutoff:    >= 0.0
per-sequence Eval cutoff:   <= 1e-05     
per-domain Eval cutoff:     <=      1e-05
- - - - - - - - - - - - - - - - - - - - - - - - - - - - - - - -

Query HMM: euk.tsu.rnammer.degap||
  [HMM has been calibrated; E-values are empirical estimates]

Scores for complete sequences (score includes all domains):
Sequence Description                                    Score    E-value  N 
-------- -----------                                    -----    ------- ---
54                                                       88.0    3.2e-27   1

Parsed for domains:
Sequence Domain  seq-f seq-t    hmm-f hmm-t      score  E-value
-------- ------- ----- -----    ----- -----      -----  -------
54         1/1     130   244 ..     1    99 []    88.0  3.2e-27

Alignments of top-scoring domains:
54: domain 1 of 1, from 130 to 244: score 88.0, E = 3.2e-27
                   *->gcGgccAt.gcagg.gggaaaacaCccgatCcCaTccCGAaCtcgga
                      +cGgccAt++ca+g++g aa+acaCc g+tC+C+Tcc GA+C+c ga
          54   130    ACGGCCATaCCACGtTG-AATACACCAGTTCTCGTCC-GATCACTGA 174  

                   .GttAAgcc.c.c.gcGtcc.gAgt.agTAcT................tG
                   +GttAAgc+ c ++g+G c++g gt+agTAcT ++  +++ +   +  tG
          54   175 aGTTAAGCAaCgTcGGG-CTcG-GTtAGTACTtggatgggtgaccgccTG 222  

                   ggAaacccggtcggctGccgtaggct<-*
                   ggAa++cc      +tG cgta gct   
          54   223 GGAATACC--G--AGTGTCGTAAGCT    244  


Histogram of all scores:
score    obs    exp  (one = represents 1 sequences)
-----    ---    ---
   88      1      0|=                                                          


% Statistical details of theoretical EVD fit:
              mu =   -48.9156
          lambda =     0.2134
chi-sq statistic =     0.0000
  P(chi-square)  =          0

Total sequences searched: 1

Whole sequence top hits:
tophits_s report:
     Total hits:           1
     Satisfying E cutoff:  1
     Total memory:         20K

Domain top hits:
tophits_s report:
     Total hits:           1
     Satisfying E cutoff:  1
     Total memory:         21K
hmmsearch - search a sequence database with a profile HMM
HMMER 2.3.2 (Oct 2003)
Copyright (C) 1992-2003 HHMI/Washington University School of Medicine
Freely distributed under the GNU General Public License (GPL)
- - - - - - - - - - - - - - - - - - - - - - - - - - - - - - - - - - - -
HMM file:                   /home/rnowell/software/rnammer-1.2/lib/euk.tsu.rnammer.hmm [euk.tsu.rnammer.degap]
Sequence database:          ./100000007267280212.final_search.5.fsa
per-sequence score cutoff:  >= 0.0
per-domain score cutoff:    >= 0.0
per-sequence Eval cutoff:   <= 1e-05     
per-domain Eval cutoff:     <=      1e-05
- - - - - - - - - - - - - - - - - - - - - - - - - - - - - - - -

Query HMM: euk.tsu.rnammer.degap||
  [HMM has been calibrated; E-values are empirical estimates]

Scores for complete sequences (score includes all domains):
Sequence Description                                    Score    E-value  N 
-------- -----------                                    -----    ------- ---
5                                                        88.0    3.2e-27   1

Parsed for domains:
Sequence Domain  seq-f seq-t    hmm-f hmm-t      score  E-value
-------- ------- ----- -----    ----- -----      -----  -------
5          1/1     130   244 ..     1    99 []    88.0  3.2e-27

Alignments of top-scoring domains:
5: domain 1 of 1, from 130 to 244: score 88.0, E = 3.2e-27
                   *->gcGgccAt.gcagg.gggaaaacaCccgatCcCaTccCGAaCtcgga
                      +cGgccAt++ca+g++g aa+acaCc g+tC+C+Tcc GA+C+c ga
           5   130    ACGGCCATaCCACGtTG-AATACACCAGTTCTCGTCC-GATCACTGA 174  

                   .GttAAgcc.c.c.gcGtcc.gAgt.agTAcT................tG
                   +GttAAgc+ c ++g+G c++g gt+agTAcT ++  +++ +   +  tG
           5   175 aGTTAAGCAaCgTcGGG-CTcG-GTtAGTACTtggatgggtgaccgccTG 222  

                   ggAaacccggtcggctGccgtaggct<-*
                   ggAa++cc      +tG cgta gct   
           5   223 GGAATACC--G--AGTGTCGTAAGCT    244  


Histogram of all scores:
score    obs    exp  (one = represents 1 sequences)
-----    ---    ---
   88      1      0|=                                                          


% Statistical details of theoretical EVD fit:
              mu =   -48.9156
          lambda =     0.2134
chi-sq statistic =     0.0000
  P(chi-square)  =          0

Total sequences searched: 1

Whole sequence top hits:
tophits_s report:
     Total hits:           1
     Satisfying E cutoff:  1
     Total memory:         20K

Domain top hits:
tophits_s report:
     Total hits:           1
     Satisfying E cutoff:  1
     Total memory:         21K
hmmsearch - search a sequence database with a profile HMM
HMMER 2.3.2 (Oct 2003)
Copyright (C) 1992-2003 HHMI/Washington University School of Medicine
Freely distributed under the GNU General Public License (GPL)
- - - - - - - - - - - - - - - - - - - - - - - - - - - - - - - - - - - -
HMM file:                   /home/rnowell/software/rnammer-1.2/lib/euk.tsu.rnammer.hmm [euk.tsu.rnammer.degap]
Sequence database:          ./100000007267280212.final_search.22.fsa
per-sequence score cutoff:  >= 0.0
per-domain score cutoff:    >= 0.0
per-sequence Eval cutoff:   <= 1e-05     
per-domain Eval cutoff:     <=      1e-05
- - - - - - - - - - - - - - - - - - - - - - - - - - - - - - - -

Query HMM: euk.tsu.rnammer.degap||
  [HMM has been calibrated; E-values are empirical estimates]

Scores for complete sequences (score includes all domains):
Sequence Description                                    Score    E-value  N 
-------- -----------                                    -----    ------- ---
22                                                       88.0    3.2e-27   1

Parsed for domains:
Sequence Domain  seq-f seq-t    hmm-f hmm-t      score  E-value
-------- ------- ----- -----    ----- -----      -----  -------
22         1/1     130   244 ..     1    99 []    88.0  3.2e-27

Alignments of top-scoring domains:
22: domain 1 of 1, from 130 to 244: score 88.0, E = 3.2e-27
                   *->gcGgccAt.gcagg.gggaaaacaCccgatCcCaTccCGAaCtcgga
                      +cGgccAt++ca+g++g aa+acaCc g+tC+C+Tcc GA+C+c ga
          22   130    ACGGCCATaCCACGtTG-AATACACCAGTTCTCGTCC-GATCACTGA 174  

                   .GttAAgcc.c.c.gcGtcc.gAgt.agTAcT................tG
                   +GttAAgc+ c ++g+G c++g gt+agTAcT ++  +++ +   +  tG
          22   175 aGTTAAGCAaCgTcGGG-CTcG-GTtAGTACTtggatgggtgaccgccTG 222  

                   ggAaacccggtcggctGccgtaggct<-*
                   ggAa++cc      +tG cgta gct   
          22   223 GGAATACC--G--AGTGTCGTAAGCT    244  


Histogram of all scores:
score    obs    exp  (one = represents 1 sequences)
-----    ---    ---
   88      1      0|=                                                          


% Statistical details of theoretical EVD fit:
              mu =   -48.9156
          lambda =     0.2134
chi-sq statistic =     0.0000
  P(chi-square)  =          0

Total sequences searched: 1

Whole sequence top hits:
tophits_s report:
     Total hits:           1
     Satisfying E cutoff:  1
     Total memory:         20K

Domain top hits:
tophits_s report:
     Total hits:           1
     Satisfying E cutoff:  1
     Total memory:         21K
hmmsearch - search a sequence database with a profile HMM
HMMER 2.3.2 (Oct 2003)
Copyright (C) 1992-2003 HHMI/Washington University School of Medicine
Freely distributed under the GNU General Public License (GPL)
- - - - - - - - - - - - - - - - - - - - - - - - - - - - - - - - - - - -
HMM file:                   /home/rnowell/software/rnammer-1.2/lib/euk.tsu.rnammer.hmm [euk.tsu.rnammer.degap]
Sequence database:          ./100000007267280212.final_search.24.fsa
per-sequence score cutoff:  >= 0.0
per-domain score cutoff:    >= 0.0
per-sequence Eval cutoff:   <= 1e-05     
per-domain Eval cutoff:     <=      1e-05
- - - - - - - - - - - - - - - - - - - - - - - - - - - - - - - -

Query HMM: euk.tsu.rnammer.degap||
  [HMM has been calibrated; E-values are empirical estimates]

Scores for complete sequences (score includes all domains):
Sequence Description                                    Score    E-value  N 
-------- -----------                                    -----    ------- ---
24                                                       88.0    3.2e-27   1

Parsed for domains:
Sequence Domain  seq-f seq-t    hmm-f hmm-t      score  E-value
-------- ------- ----- -----    ----- -----      -----  -------
24         1/1     130   244 ..     1    99 []    88.0  3.2e-27

Alignments of top-scoring domains:
24: domain 1 of 1, from 130 to 244: score 88.0, E = 3.2e-27
                   *->gcGgccAt.gcagg.gggaaaacaCccgatCcCaTccCGAaCtcgga
                      +cGgccAt++ca+g++g aa+acaCc g+tC+C+Tcc GA+C+c ga
          24   130    ACGGCCATaCCACGtTG-AATACACCAGTTCTCGTCC-GATCACTGA 174  

                   .GttAAgcc.c.c.gcGtcc.gAgt.agTAcT................tG
                   +GttAAgc+ c ++g+G c++g gt+agTAcT ++  +++ +   +  tG
          24   175 aGTTAAGCAaCgTcGGG-CTcG-GTtAGTACTtggatgggtgaccgccTG 222  

                   ggAaacccggtcggctGccgtaggct<-*
                   ggAa++cc      +tG cgta gct   
          24   223 GGAATACC--G--AGTGTCGTAAGCT    244  


Histogram of all scores:
score    obs    exp  (one = represents 1 sequences)
-----    ---    ---
   88      1      0|=                                                          


% Statistical details of theoretical EVD fit:
              mu =   -48.9156
          lambda =     0.2134
chi-sq statistic =     0.0000
  P(chi-square)  =          0

Total sequences searched: 1

Whole sequence top hits:
tophits_s report:
     Total hits:           1
     Satisfying E cutoff:  1
     Total memory:         20K

Domain top hits:
tophits_s report:
     Total hits:           1
     Satisfying E cutoff:  1
     Total memory:         21K
hmmsearch - search a sequence database with a profile HMM
HMMER 2.3.2 (Oct 2003)
Copyright (C) 1992-2003 HHMI/Washington University School of Medicine
Freely distributed under the GNU General Public License (GPL)
- - - - - - - - - - - - - - - - - - - - - - - - - - - - - - - - - - - -
HMM file:                   /home/rnowell/software/rnammer-1.2/lib/euk.tsu.rnammer.hmm [euk.tsu.rnammer.degap]
Sequence database:          ./100000007267280212.final_search.36.fsa
per-sequence score cutoff:  >= 0.0
per-domain score cutoff:    >= 0.0
per-sequence Eval cutoff:   <= 1e-05     
per-domain Eval cutoff:     <=      1e-05
- - - - - - - - - - - - - - - - - - - - - - - - - - - - - - - -

Query HMM: euk.tsu.rnammer.degap||
  [HMM has been calibrated; E-values are empirical estimates]

Scores for complete sequences (score includes all domains):
Sequence Description                                    Score    E-value  N 
-------- -----------                                    -----    ------- ---
36                                                       88.0    3.2e-27   1

Parsed for domains:
Sequence Domain  seq-f seq-t    hmm-f hmm-t      score  E-value
-------- ------- ----- -----    ----- -----      -----  -------
36         1/1     130   244 ..     1    99 []    88.0  3.2e-27

Alignments of top-scoring domains:
36: domain 1 of 1, from 130 to 244: score 88.0, E = 3.2e-27
                   *->gcGgccAt.gcagg.gggaaaacaCccgatCcCaTccCGAaCtcgga
                      +cGgccAt++ca+g++g aa+acaCc g+tC+C+Tcc GA+C+c ga
          36   130    ACGGCCATaCCACGtTG-AATACACCAGTTCTCGTCC-GATCACTGA 174  

                   .GttAAgcc.c.c.gcGtcc.gAgt.agTAcT................tG
                   +GttAAgc+ c ++g+G c++g gt+agTAcT ++  +++ +   +  tG
          36   175 aGTTAAGCAaCgTcGGG-CTcG-GTtAGTACTtggatgggtgaccgccTG 222  

                   ggAaacccggtcggctGccgtaggct<-*
                   ggAa++cc      +tG cgta gct   
          36   223 GGAATACC--G--AGTGTCGTAAGCT    244  


Histogram of all scores:
score    obs    exp  (one = represents 1 sequences)
-----    ---    ---
   88      1      0|=                                                          


% Statistical details of theoretical EVD fit:
              mu =   -48.9156
          lambda =     0.2134
chi-sq statistic =     0.0000
  P(chi-square)  =          0

Total sequences searched: 1

Whole sequence top hits:
tophits_s report:
     Total hits:           1
     Satisfying E cutoff:  1
     Total memory:         20K

Domain top hits:
tophits_s report:
     Total hits:           1
     Satisfying E cutoff:  1
     Total memory:         21K
hmmsearch - search a sequence database with a profile HMM
HMMER 2.3.2 (Oct 2003)
Copyright (C) 1992-2003 HHMI/Washington University School of Medicine
Freely distributed under the GNU General Public License (GPL)
- - - - - - - - - - - - - - - - - - - - - - - - - - - - - - - - - - - -
HMM file:                   /home/rnowell/software/rnammer-1.2/lib/euk.tsu.rnammer.hmm [euk.tsu.rnammer.degap]
Sequence database:          ./100000007267280212.final_search.7.fsa
per-sequence score cutoff:  >= 0.0
per-domain score cutoff:    >= 0.0
per-sequence Eval cutoff:   <= 1e-05     
per-domain Eval cutoff:     <=      1e-05
- - - - - - - - - - - - - - - - - - - - - - - - - - - - - - - -

Query HMM: euk.tsu.rnammer.degap||
  [HMM has been calibrated; E-values are empirical estimates]

Scores for complete sequences (score includes all domains):
Sequence Description                                    Score    E-value  N 
-------- -----------                                    -----    ------- ---
7                                                        88.0    3.2e-27   1

Parsed for domains:
Sequence Domain  seq-f seq-t    hmm-f hmm-t      score  E-value
-------- ------- ----- -----    ----- -----      -----  -------
7          1/1     130   244 ..     1    99 []    88.0  3.2e-27

Alignments of top-scoring domains:
7: domain 1 of 1, from 130 to 244: score 88.0, E = 3.2e-27
                   *->gcGgccAt.gcagg.gggaaaacaCccgatCcCaTccCGAaCtcgga
                      +cGgccAt++ca+g++g aa+acaCc g+tC+C+Tcc GA+C+c ga
           7   130    ACGGCCATaCCACGtTG-AATACACCAGTTCTCGTCC-GATCACTGA 174  

                   .GttAAgcc.c.c.gcGtcc.gAgt.agTAcT................tG
                   +GttAAgc+ c ++g+G c++g gt+agTAcT ++  +++ +   +  tG
           7   175 aGTTAAGCAaCgTcGGG-CTcG-GTtAGTACTtggatgggtgaccgccTG 222  

                   ggAaacccggtcggctGccgtaggct<-*
                   ggAa++cc      +tG cgta gct   
           7   223 GGAATACC--G--AGTGTCGTAAGCT    244  


Histogram of all scores:
score    obs    exp  (one = represents 1 sequences)
-----    ---    ---
   88      1      0|=                                                          


% Statistical details of theoretical EVD fit:
              mu =   -48.9156
          lambda =     0.2134
chi-sq statistic =     0.0000
  P(chi-square)  =          0

Total sequences searched: 1

Whole sequence top hits:
tophits_s report:
     Total hits:           1
     Satisfying E cutoff:  1
     Total memory:         20K

Domain top hits:
tophits_s report:
     Total hits:           1
     Satisfying E cutoff:  1
     Total memory:         21K
hmmsearch - search a sequence database with a profile HMM
HMMER 2.3.2 (Oct 2003)
Copyright (C) 1992-2003 HHMI/Washington University School of Medicine
Freely distributed under the GNU General Public License (GPL)
- - - - - - - - - - - - - - - - - - - - - - - - - - - - - - - - - - - -
HMM file:                   /home/rnowell/software/rnammer-1.2/lib/euk.tsu.rnammer.hmm [euk.tsu.rnammer.degap]
Sequence database:          ./100000007267280212.final_search.18.fsa
per-sequence score cutoff:  >= 0.0
per-domain score cutoff:    >= 0.0
per-sequence Eval cutoff:   <= 1e-05     
per-domain Eval cutoff:     <=      1e-05
- - - - - - - - - - - - - - - - - - - - - - - - - - - - - - - -

Query HMM: euk.tsu.rnammer.degap||
  [HMM has been calibrated; E-values are empirical estimates]

Scores for complete sequences (score includes all domains):
Sequence Description                                    Score    E-value  N 
-------- -----------                                    -----    ------- ---
18                                                       88.0    3.2e-27   1

Parsed for domains:
Sequence Domain  seq-f seq-t    hmm-f hmm-t      score  E-value
-------- ------- ----- -----    ----- -----      -----  -------
18         1/1     130   244 ..     1    99 []    88.0  3.2e-27

Alignments of top-scoring domains:
18: domain 1 of 1, from 130 to 244: score 88.0, E = 3.2e-27
                   *->gcGgccAt.gcagg.gggaaaacaCccgatCcCaTccCGAaCtcgga
                      +cGgccAt++ca+g++g aa+acaCc g+tC+C+Tcc GA+C+c ga
          18   130    ACGGCCATaCCACGtTG-AATACACCAGTTCTCGTCC-GATCACTGA 174  

                   .GttAAgcc.c.c.gcGtcc.gAgt.agTAcT................tG
                   +GttAAgc+ c ++g+G c++g gt+agTAcT ++  +++ +   +  tG
          18   175 aGTTAAGCAaCgTcGGG-CTcG-GTtAGTACTtggatgggtgaccgccTG 222  

                   ggAaacccggtcggctGccgtaggct<-*
                   ggAa++cc      +tG cgta gct   
          18   223 GGAATACC--G--AGTGTCGTAAGCT    244  


Histogram of all scores:
score    obs    exp  (one = represents 1 sequences)
-----    ---    ---
   88      1      0|=                                                          


% Statistical details of theoretical EVD fit:
              mu =   -48.9156
          lambda =     0.2134
chi-sq statistic =     0.0000
  P(chi-square)  =          0

Total sequences searched: 1

Whole sequence top hits:
tophits_s report:
     Total hits:           1
     Satisfying E cutoff:  1
     Total memory:         20K

Domain top hits:
tophits_s report:
     Total hits:           1
     Satisfying E cutoff:  1
     Total memory:         21K
hmmsearch - search a sequence database with a profile HMM
HMMER 2.3.2 (Oct 2003)
Copyright (C) 1992-2003 HHMI/Washington University School of Medicine
Freely distributed under the GNU General Public License (GPL)
- - - - - - - - - - - - - - - - - - - - - - - - - - - - - - - - - - - -
HMM file:                   /home/rnowell/software/rnammer-1.2/lib/euk.tsu.rnammer.hmm [euk.tsu.rnammer.degap]
Sequence database:          ./100000007267280212.final_search.29.fsa
per-sequence score cutoff:  >= 0.0
per-domain score cutoff:    >= 0.0
per-sequence Eval cutoff:   <= 1e-05     
per-domain Eval cutoff:     <=      1e-05
- - - - - - - - - - - - - - - - - - - - - - - - - - - - - - - -

Query HMM: euk.tsu.rnammer.degap||
  [HMM has been calibrated; E-values are empirical estimates]

Scores for complete sequences (score includes all domains):
Sequence Description                                    Score    E-value  N 
-------- -----------                                    -----    ------- ---
29                                                       88.0    3.2e-27   1

Parsed for domains:
Sequence Domain  seq-f seq-t    hmm-f hmm-t      score  E-value
-------- ------- ----- -----    ----- -----      -----  -------
29         1/1     130   244 ..     1    99 []    88.0  3.2e-27

Alignments of top-scoring domains:
29: domain 1 of 1, from 130 to 244: score 88.0, E = 3.2e-27
                   *->gcGgccAt.gcagg.gggaaaacaCccgatCcCaTccCGAaCtcgga
                      +cGgccAt++ca+g++g aa+acaCc g+tC+C+Tcc GA+C+c ga
          29   130    ACGGCCATaCCACGtTG-AATACACCAGTTCTCGTCC-GATCACTGA 174  

                   .GttAAgcc.c.c.gcGtcc.gAgt.agTAcT................tG
                   +GttAAgc+ c ++g+G c++g gt+agTAcT ++  +++ +   +  tG
          29   175 aGTTAAGCAaCgTcGGG-CTcG-GTtAGTACTtggatgggtgaccgccTG 222  

                   ggAaacccggtcggctGccgtaggct<-*
                   ggAa++cc      +tG cgta gct   
          29   223 GGAATACC--G--AGTGTCGTAAGCT    244  


Histogram of all scores:
score    obs    exp  (one = represents 1 sequences)
-----    ---    ---
   88      1      0|=                                                          


% Statistical details of theoretical EVD fit:
              mu =   -48.9156
          lambda =     0.2134
chi-sq statistic =     0.0000
  P(chi-square)  =          0

Total sequences searched: 1

Whole sequence top hits:
tophits_s report:
     Total hits:           1
     Satisfying E cutoff:  1
     Total memory:         20K

Domain top hits:
tophits_s report:
     Total hits:           1
     Satisfying E cutoff:  1
     Total memory:         21K
hmmsearch - search a sequence database with a profile HMM
HMMER 2.3.2 (Oct 2003)
Copyright (C) 1992-2003 HHMI/Washington University School of Medicine
Freely distributed under the GNU General Public License (GPL)
- - - - - - - - - - - - - - - - - - - - - - - - - - - - - - - - - - - -
HMM file:                   /home/rnowell/software/rnammer-1.2/lib/euk.tsu.rnammer.hmm [euk.tsu.rnammer.degap]
Sequence database:          ./100000007267280212.final_search.57.fsa
per-sequence score cutoff:  >= 0.0
per-domain score cutoff:    >= 0.0
per-sequence Eval cutoff:   <= 1e-05     
per-domain Eval cutoff:     <=      1e-05
- - - - - - - - - - - - - - - - - - - - - - - - - - - - - - - -

Query HMM: euk.tsu.rnammer.degap||
  [HMM has been calibrated; E-values are empirical estimates]

Scores for complete sequences (score includes all domains):
Sequence Description                                    Score    E-value  N 
-------- -----------                                    -----    ------- ---
57                                                       88.0    3.2e-27   1

Parsed for domains:
Sequence Domain  seq-f seq-t    hmm-f hmm-t      score  E-value
-------- ------- ----- -----    ----- -----      -----  -------
57         1/1     130   244 ..     1    99 []    88.0  3.2e-27

Alignments of top-scoring domains:
57: domain 1 of 1, from 130 to 244: score 88.0, E = 3.2e-27
                   *->gcGgccAt.gcagg.gggaaaacaCccgatCcCaTccCGAaCtcgga
                      +cGgccAt++ca+g++g aa+acaCc g+tC+C+Tcc GA+C+c ga
          57   130    ACGGCCATaCCACGtTG-AATACACCAGTTCTCGTCC-GATCACTGA 174  

                   .GttAAgcc.c.c.gcGtcc.gAgt.agTAcT................tG
                   +GttAAgc+ c ++g+G c++g gt+agTAcT ++  +++ +   +  tG
          57   175 aGTTAAGCAaCgTcGGG-CTcG-GTtAGTACTtggatgggtgaccgccTG 222  

                   ggAaacccggtcggctGccgtaggct<-*
                   ggAa++cc      +tG cgta gct   
          57   223 GGAATACC--G--AGTGTCGTAAGCT    244  


Histogram of all scores:
score    obs    exp  (one = represents 1 sequences)
-----    ---    ---
   88      1      0|=                                                          


% Statistical details of theoretical EVD fit:
              mu =   -48.9156
          lambda =     0.2134
chi-sq statistic =     0.0000
  P(chi-square)  =          0

Total sequences searched: 1

Whole sequence top hits:
tophits_s report:
     Total hits:           1
     Satisfying E cutoff:  1
     Total memory:         20K

Domain top hits:
tophits_s report:
     Total hits:           1
     Satisfying E cutoff:  1
     Total memory:         21K
hmmsearch - search a sequence database with a profile HMM
HMMER 2.3.2 (Oct 2003)
Copyright (C) 1992-2003 HHMI/Washington University School of Medicine
Freely distributed under the GNU General Public License (GPL)
- - - - - - - - - - - - - - - - - - - - - - - - - - - - - - - - - - - -
HMM file:                   /home/rnowell/software/rnammer-1.2/lib/euk.tsu.rnammer.hmm [euk.tsu.rnammer.degap]
Sequence database:          ./100000007267280212.final_search.72.fsa
per-sequence score cutoff:  >= 0.0
per-domain score cutoff:    >= 0.0
per-sequence Eval cutoff:   <= 1e-05     
per-domain Eval cutoff:     <=      1e-05
- - - - - - - - - - - - - - - - - - - - - - - - - - - - - - - -

Query HMM: euk.tsu.rnammer.degap||
  [HMM has been calibrated; E-values are empirical estimates]

Scores for complete sequences (score includes all domains):
Sequence Description                                    Score    E-value  N 
-------- -----------                                    -----    ------- ---
72                                                       88.0    3.2e-27   1

Parsed for domains:
Sequence Domain  seq-f seq-t    hmm-f hmm-t      score  E-value
-------- ------- ----- -----    ----- -----      -----  -------
72         1/1     130   244 ..     1    99 []    88.0  3.2e-27

Alignments of top-scoring domains:
72: domain 1 of 1, from 130 to 244: score 88.0, E = 3.2e-27
                   *->gcGgccAt.gcagg.gggaaaacaCccgatCcCaTccCGAaCtcgga
                      +cGgccAt++ca+g++g aa+acaCc g+tC+C+Tcc GA+C+c ga
          72   130    ACGGCCATaCCACGtTG-AATACACCAGTTCTCGTCC-GATCACTGA 174  

                   .GttAAgcc.c.c.gcGtcc.gAgt.agTAcT................tG
                   +GttAAgc+ c ++g+G c++g gt+agTAcT ++  +++ +   +  tG
          72   175 aGTTAAGCAaCgTcGGG-CTcG-GTtAGTACTtggatgggtgaccgccTG 222  

                   ggAaacccggtcggctGccgtaggct<-*
                   ggAa++cc      +tG cgta gct   
          72   223 GGAATACC--G--AGTGTCGTAAGCT    244  


Histogram of all scores:
score    obs    exp  (one = represents 1 sequences)
-----    ---    ---
   88      1      0|=                                                          


% Statistical details of theoretical EVD fit:
              mu =   -48.9156
          lambda =     0.2134
chi-sq statistic =     0.0000
  P(chi-square)  =          0

Total sequences searched: 1

Whole sequence top hits:
tophits_s report:
     Total hits:           1
     Satisfying E cutoff:  1
     Total memory:         20K

Domain top hits:
tophits_s report:
     Total hits:           1
     Satisfying E cutoff:  1
     Total memory:         21K
hmmsearch - search a sequence database with a profile HMM
HMMER 2.3.2 (Oct 2003)
Copyright (C) 1992-2003 HHMI/Washington University School of Medicine
Freely distributed under the GNU General Public License (GPL)
- - - - - - - - - - - - - - - - - - - - - - - - - - - - - - - - - - - -
HMM file:                   /home/rnowell/software/rnammer-1.2/lib/euk.tsu.rnammer.hmm [euk.tsu.rnammer.degap]
Sequence database:          ./100000007267280212.final_search.52.fsa
per-sequence score cutoff:  >= 0.0
per-domain score cutoff:    >= 0.0
per-sequence Eval cutoff:   <= 1e-05     
per-domain Eval cutoff:     <=      1e-05
- - - - - - - - - - - - - - - - - - - - - - - - - - - - - - - -

Query HMM: euk.tsu.rnammer.degap||
  [HMM has been calibrated; E-values are empirical estimates]

Scores for complete sequences (score includes all domains):
Sequence Description                                    Score    E-value  N 
-------- -----------                                    -----    ------- ---
52                                                       88.0    3.2e-27   1

Parsed for domains:
Sequence Domain  seq-f seq-t    hmm-f hmm-t      score  E-value
-------- ------- ----- -----    ----- -----      -----  -------
52         1/1     130   244 ..     1    99 []    88.0  3.2e-27

Alignments of top-scoring domains:
52: domain 1 of 1, from 130 to 244: score 88.0, E = 3.2e-27
                   *->gcGgccAt.gcagg.gggaaaacaCccgatCcCaTccCGAaCtcgga
                      +cGgccAt++ca+g++g aa+acaCc g+tC+C+Tcc GA+C+c ga
          52   130    ACGGCCATaCCACGtTG-AATACACCAGTTCTCGTCC-GATCACTGA 174  

                   .GttAAgcc.c.c.gcGtcc.gAgt.agTAcT................tG
                   +GttAAgc+ c ++g+G c++g gt+agTAcT ++  +++ +   +  tG
          52   175 aGTTAAGCAaCgTcGGG-CTcG-GTtAGTACTtggatgggtgaccgccTG 222  

                   ggAaacccggtcggctGccgtaggct<-*
                   ggAa++cc      +tG cgta gct   
          52   223 GGAATACC--G--AGTGTCGTAAGCT    244  


Histogram of all scores:
score    obs    exp  (one = represents 1 sequences)
-----    ---    ---
   88      1      0|=                                                          


% Statistical details of theoretical EVD fit:
              mu =   -48.9156
          lambda =     0.2134
chi-sq statistic =     0.0000
  P(chi-square)  =          0

Total sequences searched: 1

Whole sequence top hits:
tophits_s report:
     Total hits:           1
     Satisfying E cutoff:  1
     Total memory:         20K

Domain top hits:
tophits_s report:
     Total hits:           1
     Satisfying E cutoff:  1
     Total memory:         21K
hmmsearch - search a sequence database with a profile HMM
HMMER 2.3.2 (Oct 2003)
Copyright (C) 1992-2003 HHMI/Washington University School of Medicine
Freely distributed under the GNU General Public License (GPL)
- - - - - - - - - - - - - - - - - - - - - - - - - - - - - - - - - - - -
HMM file:                   /home/rnowell/software/rnammer-1.2/lib/euk.tsu.rnammer.hmm [euk.tsu.rnammer.degap]
Sequence database:          ./100000007267280212.final_search.59.fsa
per-sequence score cutoff:  >= 0.0
per-domain score cutoff:    >= 0.0
per-sequence Eval cutoff:   <= 1e-05     
per-domain Eval cutoff:     <=      1e-05
- - - - - - - - - - - - - - - - - - - - - - - - - - - - - - - -

Query HMM: euk.tsu.rnammer.degap||
  [HMM has been calibrated; E-values are empirical estimates]

Scores for complete sequences (score includes all domains):
Sequence Description                                    Score    E-value  N 
-------- -----------                                    -----    ------- ---
59                                                       88.0    3.2e-27   1

Parsed for domains:
Sequence Domain  seq-f seq-t    hmm-f hmm-t      score  E-value
-------- ------- ----- -----    ----- -----      -----  -------
59         1/1     130   244 ..     1    99 []    88.0  3.2e-27

Alignments of top-scoring domains:
59: domain 1 of 1, from 130 to 244: score 88.0, E = 3.2e-27
                   *->gcGgccAt.gcagg.gggaaaacaCccgatCcCaTccCGAaCtcgga
                      +cGgccAt++ca+g++g aa+acaCc g+tC+C+Tcc GA+C+c ga
          59   130    ACGGCCATaCCACGtTG-AATACACCAGTTCTCGTCC-GATCACTGA 174  

                   .GttAAgcc.c.c.gcGtcc.gAgt.agTAcT................tG
                   +GttAAgc+ c ++g+G c++g gt+agTAcT ++  +++ +   +  tG
          59   175 aGTTAAGCAaCgTcGGG-CTcG-GTtAGTACTtggatgggtgaccgccTG 222  

                   ggAaacccggtcggctGccgtaggct<-*
                   ggAa++cc      +tG cgta gct   
          59   223 GGAATACC--G--AGTGTCGTAAGCT    244  


Histogram of all scores:
score    obs    exp  (one = represents 1 sequences)
-----    ---    ---
   88      1      0|=                                                          


% Statistical details of theoretical EVD fit:
              mu =   -48.9156
          lambda =     0.2134
chi-sq statistic =     0.0000
  P(chi-square)  =          0

Total sequences searched: 1

Whole sequence top hits:
tophits_s report:
     Total hits:           1
     Satisfying E cutoff:  1
     Total memory:         20K

Domain top hits:
tophits_s report:
     Total hits:           1
     Satisfying E cutoff:  1
     Total memory:         21K
hmmsearch - search a sequence database with a profile HMM
HMMER 2.3.2 (Oct 2003)
Copyright (C) 1992-2003 HHMI/Washington University School of Medicine
Freely distributed under the GNU General Public License (GPL)
- - - - - - - - - - - - - - - - - - - - - - - - - - - - - - - - - - - -
HMM file:                   /home/rnowell/software/rnammer-1.2/lib/euk.tsu.rnammer.hmm [euk.tsu.rnammer.degap]
Sequence database:          ./100000007267280212.final_search.55.fsa
per-sequence score cutoff:  >= 0.0
per-domain score cutoff:    >= 0.0
per-sequence Eval cutoff:   <= 1e-05     
per-domain Eval cutoff:     <=      1e-05
- - - - - - - - - - - - - - - - - - - - - - - - - - - - - - - -

Query HMM: euk.tsu.rnammer.degap||
  [HMM has been calibrated; E-values are empirical estimates]

Scores for complete sequences (score includes all domains):
Sequence Description                                    Score    E-value  N 
-------- -----------                                    -----    ------- ---
55                                                       88.0    3.2e-27   1

Parsed for domains:
Sequence Domain  seq-f seq-t    hmm-f hmm-t      score  E-value
-------- ------- ----- -----    ----- -----      -----  -------
55         1/1     130   244 ..     1    99 []    88.0  3.2e-27

Alignments of top-scoring domains:
55: domain 1 of 1, from 130 to 244: score 88.0, E = 3.2e-27
                   *->gcGgccAt.gcagg.gggaaaacaCccgatCcCaTccCGAaCtcgga
                      +cGgccAt++ca+g++g aa+acaCc g+tC+C+Tcc GA+C+c ga
          55   130    ACGGCCATaCCACGtTG-AATACACCAGTTCTCGTCC-GATCACTGA 174  

                   .GttAAgcc.c.c.gcGtcc.gAgt.agTAcT................tG
                   +GttAAgc+ c ++g+G c++g gt+agTAcT ++  +++ +   +  tG
          55   175 aGTTAAGCAaCgTcGGG-CTcG-GTtAGTACTtggatgggtgaccgccTG 222  

                   ggAaacccggtcggctGccgtaggct<-*
                   ggAa++cc      +tG cgta gct   
          55   223 GGAATACC--G--AGTGTCGTAAGCT    244  


Histogram of all scores:
score    obs    exp  (one = represents 1 sequences)
-----    ---    ---
   88      1      0|=                                                          


% Statistical details of theoretical EVD fit:
              mu =   -48.9156
          lambda =     0.2134
chi-sq statistic =     0.0000
  P(chi-square)  =          0

Total sequences searched: 1

Whole sequence top hits:
tophits_s report:
     Total hits:           1
     Satisfying E cutoff:  1
     Total memory:         20K

Domain top hits:
tophits_s report:
     Total hits:           1
     Satisfying E cutoff:  1
     Total memory:         21K
hmmsearch - search a sequence database with a profile HMM
HMMER 2.3.2 (Oct 2003)
Copyright (C) 1992-2003 HHMI/Washington University School of Medicine
Freely distributed under the GNU General Public License (GPL)
- - - - - - - - - - - - - - - - - - - - - - - - - - - - - - - - - - - -
HMM file:                   /home/rnowell/software/rnammer-1.2/lib/euk.tsu.rnammer.hmm [euk.tsu.rnammer.degap]
Sequence database:          ./100000007267280212.final_search.1.fsa
per-sequence score cutoff:  >= 0.0
per-domain score cutoff:    >= 0.0
per-sequence Eval cutoff:   <= 1e-05     
per-domain Eval cutoff:     <=      1e-05
- - - - - - - - - - - - - - - - - - - - - - - - - - - - - - - -

Query HMM: euk.tsu.rnammer.degap||
  [HMM has been calibrated; E-values are empirical estimates]

Scores for complete sequences (score includes all domains):
Sequence Description                                    Score    E-value  N 
-------- -----------                                    -----    ------- ---
1                                                        88.0    3.2e-27   1

Parsed for domains:
Sequence Domain  seq-f seq-t    hmm-f hmm-t      score  E-value
-------- ------- ----- -----    ----- -----      -----  -------
1          1/1     130   244 ..     1    99 []    88.0  3.2e-27

Alignments of top-scoring domains:
1: domain 1 of 1, from 130 to 244: score 88.0, E = 3.2e-27
                   *->gcGgccAt.gcagg.gggaaaacaCccgatCcCaTccCGAaCtcgga
                      +cGgccAt++ca+g++g aa+acaCc g+tC+C+Tcc GA+C+c ga
           1   130    ACGGCCATaCCACGtTG-AATACACCAGTTCTCGTCC-GATCACTGA 174  

                   .GttAAgcc.c.c.gcGtcc.gAgt.agTAcT................tG
                   +GttAAgc+ c ++g+G c++g gt+agTAcT ++  +++ +   +  tG
           1   175 aGTTAAGCAaCgTcGGG-CTcG-GTtAGTACTtggatgggtgaccgccTG 222  

                   ggAaacccggtcggctGccgtaggct<-*
                   ggAa++cc      +tG cgta gct   
           1   223 GGAATACC--G--AGTGTCGTAAGCT    244  


Histogram of all scores:
score    obs    exp  (one = represents 1 sequences)
-----    ---    ---
   88      1      0|=                                                          


% Statistical details of theoretical EVD fit:
              mu =   -48.9156
          lambda =     0.2134
chi-sq statistic =     0.0000
  P(chi-square)  =          0

Total sequences searched: 1

Whole sequence top hits:
tophits_s report:
     Total hits:           1
     Satisfying E cutoff:  1
     Total memory:         20K

Domain top hits:
tophits_s report:
     Total hits:           1
     Satisfying E cutoff:  1
     Total memory:         21K
hmmsearch - search a sequence database with a profile HMM
HMMER 2.3.2 (Oct 2003)
Copyright (C) 1992-2003 HHMI/Washington University School of Medicine
Freely distributed under the GNU General Public License (GPL)
- - - - - - - - - - - - - - - - - - - - - - - - - - - - - - - - - - - -
HMM file:                   /home/rnowell/software/rnammer-1.2/lib/euk.tsu.rnammer.hmm [euk.tsu.rnammer.degap]
Sequence database:          ./100000007267280212.final_search.42.fsa
per-sequence score cutoff:  >= 0.0
per-domain score cutoff:    >= 0.0
per-sequence Eval cutoff:   <= 1e-05     
per-domain Eval cutoff:     <=      1e-05
- - - - - - - - - - - - - - - - - - - - - - - - - - - - - - - -

Query HMM: euk.tsu.rnammer.degap||
  [HMM has been calibrated; E-values are empirical estimates]

Scores for complete sequences (score includes all domains):
Sequence Description                                    Score    E-value  N 
-------- -----------                                    -----    ------- ---
42                                                       86.5    9.4e-27   1

Parsed for domains:
Sequence Domain  seq-f seq-t    hmm-f hmm-t      score  E-value
-------- ------- ----- -----    ----- -----      -----  -------
42         1/1     130   244 ..     1    99 []    86.5  9.4e-27

Alignments of top-scoring domains:
42: domain 1 of 1, from 130 to 244: score 86.5, E = 9.4e-27
                   *->gcGgccAt.gcagg.gggaaaacaCccgatCcCaTccCGAaCtcgga
                      +cGgccAt+ ca+g++g aa+acaCc g+tC+C+Tcc GA+C+c ga
          42   130    ACGGCCATaTCACGtTG-AATACACCAGTTCTCGTCC-GATCACTGA 174  

                   .GttAAgcc.c.c.gcGtcc.gAgt.agTAcT................tG
                   +GttAAgc+ c ++g+G c++g gt+agTAcT ++  +++ +   +  tG
          42   175 aGTTAAGCAaCgTcGGG-CTcG-GTtAGTACTtggatgggtgaccgccTG 222  

                   ggAaacccggtcggctGccgtaggct<-*
                   ggAa++cc      +tG cgta gct   
          42   223 GGAATACC--G--AGTGTCGTAAGCT    244  


Histogram of all scores:
score    obs    exp  (one = represents 1 sequences)
-----    ---    ---
   86      1      0|=                                                          


% Statistical details of theoretical EVD fit:
              mu =   -48.9156
          lambda =     0.2134
chi-sq statistic =     0.0000
  P(chi-square)  =          0

Total sequences searched: 1

Whole sequence top hits:
tophits_s report:
     Total hits:           1
     Satisfying E cutoff:  1
     Total memory:         20K

Domain top hits:
tophits_s report:
     Total hits:           1
     Satisfying E cutoff:  1
     Total memory:         21K
hmmsearch - search a sequence database with a profile HMM
HMMER 2.3.2 (Oct 2003)
Copyright (C) 1992-2003 HHMI/Washington University School of Medicine
Freely distributed under the GNU General Public License (GPL)
- - - - - - - - - - - - - - - - - - - - - - - - - - - - - - - - - - - -
HMM file:                   /home/rnowell/software/rnammer-1.2/lib/euk.tsu.rnammer.hmm [euk.tsu.rnammer.degap]
Sequence database:          ./100000007267280212.final_search.60.fsa
per-sequence score cutoff:  >= 0.0
per-domain score cutoff:    >= 0.0
per-sequence Eval cutoff:   <= 1e-05     
per-domain Eval cutoff:     <=      1e-05
- - - - - - - - - - - - - - - - - - - - - - - - - - - - - - - -

Query HMM: euk.tsu.rnammer.degap||
  [HMM has been calibrated; E-values are empirical estimates]

Scores for complete sequences (score includes all domains):
Sequence Description                                    Score    E-value  N 
-------- -----------                                    -----    ------- ---
60                                                       88.0    3.2e-27   1

Parsed for domains:
Sequence Domain  seq-f seq-t    hmm-f hmm-t      score  E-value
-------- ------- ----- -----    ----- -----      -----  -------
60         1/1     130   244 ..     1    99 []    88.0  3.2e-27

Alignments of top-scoring domains:
60: domain 1 of 1, from 130 to 244: score 88.0, E = 3.2e-27
                   *->gcGgccAt.gcagg.gggaaaacaCccgatCcCaTccCGAaCtcgga
                      +cGgccAt++ca+g++g aa+acaCc g+tC+C+Tcc GA+C+c ga
          60   130    ACGGCCATaCCACGtTG-AATACACCAGTTCTCGTCC-GATCACTGA 174  

                   .GttAAgcc.c.c.gcGtcc.gAgt.agTAcT................tG
                   +GttAAgc+ c ++g+G c++g gt+agTAcT ++  +++ +   +  tG
          60   175 aGTTAAGCAaCgTcGGG-CTcG-GTtAGTACTtggatgggtgaccgccTG 222  

                   ggAaacccggtcggctGccgtaggct<-*
                   ggAa++cc      +tG cgta gct   
          60   223 GGAATACC--G--AGTGTCGTAAGCT    244  


Histogram of all scores:
score    obs    exp  (one = represents 1 sequences)
-----    ---    ---
   88      1      0|=                                                          


% Statistical details of theoretical EVD fit:
              mu =   -48.9156
          lambda =     0.2134
chi-sq statistic =     0.0000
  P(chi-square)  =          0

Total sequences searched: 1

Whole sequence top hits:
tophits_s report:
     Total hits:           1
     Satisfying E cutoff:  1
     Total memory:         20K

Domain top hits:
tophits_s report:
     Total hits:           1
     Satisfying E cutoff:  1
     Total memory:         21K
hmmsearch - search a sequence database with a profile HMM
HMMER 2.3.2 (Oct 2003)
Copyright (C) 1992-2003 HHMI/Washington University School of Medicine
Freely distributed under the GNU General Public License (GPL)
- - - - - - - - - - - - - - - - - - - - - - - - - - - - - - - - - - - -
HMM file:                   /home/rnowell/software/rnammer-1.2/lib/euk.tsu.rnammer.hmm [euk.tsu.rnammer.degap]
Sequence database:          ./100000007267280212.final_search.15.fsa
per-sequence score cutoff:  >= 0.0
per-domain score cutoff:    >= 0.0
per-sequence Eval cutoff:   <= 1e-05     
per-domain Eval cutoff:     <=      1e-05
- - - - - - - - - - - - - - - - - - - - - - - - - - - - - - - -

Query HMM: euk.tsu.rnammer.degap||
  [HMM has been calibrated; E-values are empirical estimates]

Scores for complete sequences (score includes all domains):
Sequence Description                                    Score    E-value  N 
-------- -----------                                    -----    ------- ---
15                                                       88.0    3.2e-27   1

Parsed for domains:
Sequence Domain  seq-f seq-t    hmm-f hmm-t      score  E-value
-------- ------- ----- -----    ----- -----      -----  -------
15         1/1     130   244 ..     1    99 []    88.0  3.2e-27

Alignments of top-scoring domains:
15: domain 1 of 1, from 130 to 244: score 88.0, E = 3.2e-27
                   *->gcGgccAt.gcagg.gggaaaacaCccgatCcCaTccCGAaCtcgga
                      +cGgccAt++ca+g++g aa+acaCc g+tC+C+Tcc GA+C+c ga
          15   130    ACGGCCATaCCACGtTG-AATACACCAGTTCTCGTCC-GATCACTGA 174  

                   .GttAAgcc.c.c.gcGtcc.gAgt.agTAcT................tG
                   +GttAAgc+ c ++g+G c++g gt+agTAcT ++  +++ +   +  tG
          15   175 aGTTAAGCAaCgTcGGG-CTcG-GTtAGTACTtggatgggtgaccgccTG 222  

                   ggAaacccggtcggctGccgtaggct<-*
                   ggAa++cc      +tG cgta gct   
          15   223 GGAATACC--G--AGTGTCGTAAGCT    244  


Histogram of all scores:
score    obs    exp  (one = represents 1 sequences)
-----    ---    ---
   88      1      0|=                                                          


% Statistical details of theoretical EVD fit:
              mu =   -48.9156
          lambda =     0.2134
chi-sq statistic =     0.0000
  P(chi-square)  =          0

Total sequences searched: 1

Whole sequence top hits:
tophits_s report:
     Total hits:           1
     Satisfying E cutoff:  1
     Total memory:         20K

Domain top hits:
tophits_s report:
     Total hits:           1
     Satisfying E cutoff:  1
     Total memory:         21K
hmmsearch - search a sequence database with a profile HMM
HMMER 2.3.2 (Oct 2003)
Copyright (C) 1992-2003 HHMI/Washington University School of Medicine
Freely distributed under the GNU General Public License (GPL)
- - - - - - - - - - - - - - - - - - - - - - - - - - - - - - - - - - - -
HMM file:                   /home/rnowell/software/rnammer-1.2/lib/euk.tsu.rnammer.hmm [euk.tsu.rnammer.degap]
Sequence database:          ./100000007267280212.final_search.66.fsa
per-sequence score cutoff:  >= 0.0
per-domain score cutoff:    >= 0.0
per-sequence Eval cutoff:   <= 1e-05     
per-domain Eval cutoff:     <=      1e-05
- - - - - - - - - - - - - - - - - - - - - - - - - - - - - - - -

Query HMM: euk.tsu.rnammer.degap||
  [HMM has been calibrated; E-values are empirical estimates]

Scores for complete sequences (score includes all domains):
Sequence Description                                    Score    E-value  N 
-------- -----------                                    -----    ------- ---
66                                                       88.0    3.2e-27   1

Parsed for domains:
Sequence Domain  seq-f seq-t    hmm-f hmm-t      score  E-value
-------- ------- ----- -----    ----- -----      -----  -------
66         1/1     130   244 ..     1    99 []    88.0  3.2e-27

Alignments of top-scoring domains:
66: domain 1 of 1, from 130 to 244: score 88.0, E = 3.2e-27
                   *->gcGgccAt.gcagg.gggaaaacaCccgatCcCaTccCGAaCtcgga
                      +cGgccAt++ca+g++g aa+acaCc g+tC+C+Tcc GA+C+c ga
          66   130    ACGGCCATaCCACGtTG-AATACACCAGTTCTCGTCC-GATCACTGA 174  

                   .GttAAgcc.c.c.gcGtcc.gAgt.agTAcT................tG
                   +GttAAgc+ c ++g+G c++g gt+agTAcT ++  +++ +   +  tG
          66   175 aGTTAAGCAaCgTcGGG-CTcG-GTtAGTACTtggatgggtgaccgccTG 222  

                   ggAaacccggtcggctGccgtaggct<-*
                   ggAa++cc      +tG cgta gct   
          66   223 GGAATACC--G--AGTGTCGTAAGCT    244  


Histogram of all scores:
score    obs    exp  (one = represents 1 sequences)
-----    ---    ---
   88      1      0|=                                                          


% Statistical details of theoretical EVD fit:
              mu =   -48.9156
          lambda =     0.2134
chi-sq statistic =     0.0000
  P(chi-square)  =          0

Total sequences searched: 1

Whole sequence top hits:
tophits_s report:
     Total hits:           1
     Satisfying E cutoff:  1
     Total memory:         20K

Domain top hits:
tophits_s report:
     Total hits:           1
     Satisfying E cutoff:  1
     Total memory:         21K
hmmsearch - search a sequence database with a profile HMM
HMMER 2.3.2 (Oct 2003)
Copyright (C) 1992-2003 HHMI/Washington University School of Medicine
Freely distributed under the GNU General Public License (GPL)
- - - - - - - - - - - - - - - - - - - - - - - - - - - - - - - - - - - -
HMM file:                   /home/rnowell/software/rnammer-1.2/lib/euk.tsu.rnammer.hmm [euk.tsu.rnammer.degap]
Sequence database:          ./100000007267280212.final_search.21.fsa
per-sequence score cutoff:  >= 0.0
per-domain score cutoff:    >= 0.0
per-sequence Eval cutoff:   <= 1e-05     
per-domain Eval cutoff:     <=      1e-05
- - - - - - - - - - - - - - - - - - - - - - - - - - - - - - - -

Query HMM: euk.tsu.rnammer.degap||
  [HMM has been calibrated; E-values are empirical estimates]

Scores for complete sequences (score includes all domains):
Sequence Description                                    Score    E-value  N 
-------- -----------                                    -----    ------- ---
21                                                       88.0    3.2e-27   1

Parsed for domains:
Sequence Domain  seq-f seq-t    hmm-f hmm-t      score  E-value
-------- ------- ----- -----    ----- -----      -----  -------
21         1/1     130   244 ..     1    99 []    88.0  3.2e-27

Alignments of top-scoring domains:
21: domain 1 of 1, from 130 to 244: score 88.0, E = 3.2e-27
                   *->gcGgccAt.gcagg.gggaaaacaCccgatCcCaTccCGAaCtcgga
                      +cGgccAt++ca+g++g aa+acaCc g+tC+C+Tcc GA+C+c ga
          21   130    ACGGCCATaCCACGtTG-AATACACCAGTTCTCGTCC-GATCACTGA 174  

                   .GttAAgcc.c.c.gcGtcc.gAgt.agTAcT................tG
                   +GttAAgc+ c ++g+G c++g gt+agTAcT ++  +++ +   +  tG
          21   175 aGTTAAGCAaCgTcGGG-CTcG-GTtAGTACTtggatgggtgaccgccTG 222  

                   ggAaacccggtcggctGccgtaggct<-*
                   ggAa++cc      +tG cgta gct   
          21   223 GGAATACC--G--AGTGTCGTAAGCT    244  


Histogram of all scores:
score    obs    exp  (one = represents 1 sequences)
-----    ---    ---
   88      1      0|=                                                          


% Statistical details of theoretical EVD fit:
              mu =   -48.9156
          lambda =     0.2134
chi-sq statistic =     0.0000
  P(chi-square)  =          0

Total sequences searched: 1

Whole sequence top hits:
tophits_s report:
     Total hits:           1
     Satisfying E cutoff:  1
     Total memory:         20K

Domain top hits:
tophits_s report:
     Total hits:           1
     Satisfying E cutoff:  1
     Total memory:         21K
hmmsearch - search a sequence database with a profile HMM
HMMER 2.3.2 (Oct 2003)
Copyright (C) 1992-2003 HHMI/Washington University School of Medicine
Freely distributed under the GNU General Public License (GPL)
- - - - - - - - - - - - - - - - - - - - - - - - - - - - - - - - - - - -
HMM file:                   /home/rnowell/software/rnammer-1.2/lib/euk.tsu.rnammer.hmm [euk.tsu.rnammer.degap]
Sequence database:          ./100000007267280212.final_search.35.fsa
per-sequence score cutoff:  >= 0.0
per-domain score cutoff:    >= 0.0
per-sequence Eval cutoff:   <= 1e-05     
per-domain Eval cutoff:     <=      1e-05
- - - - - - - - - - - - - - - - - - - - - - - - - - - - - - - -

Query HMM: euk.tsu.rnammer.degap||
  [HMM has been calibrated; E-values are empirical estimates]

Scores for complete sequences (score includes all domains):
Sequence Description                                    Score    E-value  N 
-------- -----------                                    -----    ------- ---
35                                                       88.0    3.2e-27   1

Parsed for domains:
Sequence Domain  seq-f seq-t    hmm-f hmm-t      score  E-value
-------- ------- ----- -----    ----- -----      -----  -------
35         1/1     130   244 ..     1    99 []    88.0  3.2e-27

Alignments of top-scoring domains:
35: domain 1 of 1, from 130 to 244: score 88.0, E = 3.2e-27
                   *->gcGgccAt.gcagg.gggaaaacaCccgatCcCaTccCGAaCtcgga
                      +cGgccAt++ca+g++g aa+acaCc g+tC+C+Tcc GA+C+c ga
          35   130    ACGGCCATaCCACGtTG-AATACACCAGTTCTCGTCC-GATCACTGA 174  

                   .GttAAgcc.c.c.gcGtcc.gAgt.agTAcT................tG
                   +GttAAgc+ c ++g+G c++g gt+agTAcT ++  +++ +   +  tG
          35   175 aGTTAAGCAaCgTcGGG-CTcG-GTtAGTACTtggatgggtgaccgccTG 222  

                   ggAaacccggtcggctGccgtaggct<-*
                   ggAa++cc      +tG cgta gct   
          35   223 GGAATACC--G--AGTGTCGTAAGCT    244  


Histogram of all scores:
score    obs    exp  (one = represents 1 sequences)
-----    ---    ---
   88      1      0|=                                                          


% Statistical details of theoretical EVD fit:
              mu =   -48.9156
          lambda =     0.2134
chi-sq statistic =     0.0000
  P(chi-square)  =          0

Total sequences searched: 1

Whole sequence top hits:
tophits_s report:
     Total hits:           1
     Satisfying E cutoff:  1
     Total memory:         20K

Domain top hits:
tophits_s report:
     Total hits:           1
     Satisfying E cutoff:  1
     Total memory:         21K
hmmsearch - search a sequence database with a profile HMM
HMMER 2.3.2 (Oct 2003)
Copyright (C) 1992-2003 HHMI/Washington University School of Medicine
Freely distributed under the GNU General Public License (GPL)
- - - - - - - - - - - - - - - - - - - - - - - - - - - - - - - - - - - -
HMM file:                   /home/rnowell/software/rnammer-1.2/lib/euk.tsu.rnammer.hmm [euk.tsu.rnammer.degap]
Sequence database:          ./100000007267280212.final_search.25.fsa
per-sequence score cutoff:  >= 0.0
per-domain score cutoff:    >= 0.0
per-sequence Eval cutoff:   <= 1e-05     
per-domain Eval cutoff:     <=      1e-05
- - - - - - - - - - - - - - - - - - - - - - - - - - - - - - - -

Query HMM: euk.tsu.rnammer.degap||
  [HMM has been calibrated; E-values are empirical estimates]

Scores for complete sequences (score includes all domains):
Sequence Description                                    Score    E-value  N 
-------- -----------                                    -----    ------- ---
25                                                       88.0    3.2e-27   1

Parsed for domains:
Sequence Domain  seq-f seq-t    hmm-f hmm-t      score  E-value
-------- ------- ----- -----    ----- -----      -----  -------
25         1/1     130   244 ..     1    99 []    88.0  3.2e-27

Alignments of top-scoring domains:
25: domain 1 of 1, from 130 to 244: score 88.0, E = 3.2e-27
                   *->gcGgccAt.gcagg.gggaaaacaCccgatCcCaTccCGAaCtcgga
                      +cGgccAt++ca+g++g aa+acaCc g+tC+C+Tcc GA+C+c ga
          25   130    ACGGCCATaCCACGtTG-AATACACCAGTTCTCGTCC-GATCACTGA 174  

                   .GttAAgcc.c.c.gcGtcc.gAgt.agTAcT................tG
                   +GttAAgc+ c ++g+G c++g gt+agTAcT ++  +++ +   +  tG
          25   175 aGTTAAGCAaCgTcGGG-CTcG-GTtAGTACTtggatgggtgaccgccTG 222  

                   ggAaacccggtcggctGccgtaggct<-*
                   ggAa++cc      +tG cgta gct   
          25   223 GGAATACC--G--AGTGTCGTAAGCT    244  


Histogram of all scores:
score    obs    exp  (one = represents 1 sequences)
-----    ---    ---
   88      1      0|=                                                          


% Statistical details of theoretical EVD fit:
              mu =   -48.9156
          lambda =     0.2134
chi-sq statistic =     0.0000
  P(chi-square)  =          0

Total sequences searched: 1

Whole sequence top hits:
tophits_s report:
     Total hits:           1
     Satisfying E cutoff:  1
     Total memory:         20K

Domain top hits:
tophits_s report:
     Total hits:           1
     Satisfying E cutoff:  1
     Total memory:         21K
hmmsearch - search a sequence database with a profile HMM
HMMER 2.3.2 (Oct 2003)
Copyright (C) 1992-2003 HHMI/Washington University School of Medicine
Freely distributed under the GNU General Public License (GPL)
- - - - - - - - - - - - - - - - - - - - - - - - - - - - - - - - - - - -
HMM file:                   /home/rnowell/software/rnammer-1.2/lib/euk.tsu.rnammer.hmm [euk.tsu.rnammer.degap]
Sequence database:          ./100000007267280212.final_search.11.fsa
per-sequence score cutoff:  >= 0.0
per-domain score cutoff:    >= 0.0
per-sequence Eval cutoff:   <= 1e-05     
per-domain Eval cutoff:     <=      1e-05
- - - - - - - - - - - - - - - - - - - - - - - - - - - - - - - -

Query HMM: euk.tsu.rnammer.degap||
  [HMM has been calibrated; E-values are empirical estimates]

Scores for complete sequences (score includes all domains):
Sequence Description                                    Score    E-value  N 
-------- -----------                                    -----    ------- ---
11                                                       88.0    3.2e-27   1

Parsed for domains:
Sequence Domain  seq-f seq-t    hmm-f hmm-t      score  E-value
-------- ------- ----- -----    ----- -----      -----  -------
11         1/1     130   244 ..     1    99 []    88.0  3.2e-27

Alignments of top-scoring domains:
11: domain 1 of 1, from 130 to 244: score 88.0, E = 3.2e-27
                   *->gcGgccAt.gcagg.gggaaaacaCccgatCcCaTccCGAaCtcgga
                      +cGgccAt++ca+g++g aa+acaCc g+tC+C+Tcc GA+C+c ga
          11   130    ACGGCCATaCCACGtTG-AATACACCAGTTCTCGTCC-GATCACTGA 174  

                   .GttAAgcc.c.c.gcGtcc.gAgt.agTAcT................tG
                   +GttAAgc+ c ++g+G c++g gt+agTAcT ++  +++ +   +  tG
          11   175 aGTTAAGCAaCgTcGGG-CTcG-GTtAGTACTtggatgggtgaccgccTG 222  

                   ggAaacccggtcggctGccgtaggct<-*
                   ggAa++cc      +tG cgta gct   
          11   223 GGAATACC--G--AGTGTCGTAAGCT    244  


Histogram of all scores:
score    obs    exp  (one = represents 1 sequences)
-----    ---    ---
   88      1      0|=                                                          


% Statistical details of theoretical EVD fit:
              mu =   -48.9156
          lambda =     0.2134
chi-sq statistic =     0.0000
  P(chi-square)  =          0

Total sequences searched: 1

Whole sequence top hits:
tophits_s report:
     Total hits:           1
     Satisfying E cutoff:  1
     Total memory:         20K

Domain top hits:
tophits_s report:
     Total hits:           1
     Satisfying E cutoff:  1
     Total memory:         21K
hmmsearch - search a sequence database with a profile HMM
HMMER 2.3.2 (Oct 2003)
Copyright (C) 1992-2003 HHMI/Washington University School of Medicine
Freely distributed under the GNU General Public License (GPL)
- - - - - - - - - - - - - - - - - - - - - - - - - - - - - - - - - - - -
HMM file:                   /home/rnowell/software/rnammer-1.2/lib/euk.tsu.rnammer.hmm [euk.tsu.rnammer.degap]
Sequence database:          ./100000007267280212.final_search.67.fsa
per-sequence score cutoff:  >= 0.0
per-domain score cutoff:    >= 0.0
per-sequence Eval cutoff:   <= 1e-05     
per-domain Eval cutoff:     <=      1e-05
- - - - - - - - - - - - - - - - - - - - - - - - - - - - - - - -

Query HMM: euk.tsu.rnammer.degap||
  [HMM has been calibrated; E-values are empirical estimates]

Scores for complete sequences (score includes all domains):
Sequence Description                                    Score    E-value  N 
-------- -----------                                    -----    ------- ---
67                                                       88.0    3.2e-27   1

Parsed for domains:
Sequence Domain  seq-f seq-t    hmm-f hmm-t      score  E-value
-------- ------- ----- -----    ----- -----      -----  -------
67         1/1     130   244 ..     1    99 []    88.0  3.2e-27

Alignments of top-scoring domains:
67: domain 1 of 1, from 130 to 244: score 88.0, E = 3.2e-27
                   *->gcGgccAt.gcagg.gggaaaacaCccgatCcCaTccCGAaCtcgga
                      +cGgccAt++ca+g++g aa+acaCc g+tC+C+Tcc GA+C+c ga
          67   130    ACGGCCATaCCACGtTG-AATACACCAGTTCTCGTCC-GATCACTGA 174  

                   .GttAAgcc.c.c.gcGtcc.gAgt.agTAcT................tG
                   +GttAAgc+ c ++g+G c++g gt+agTAcT ++  +++ +   +  tG
          67   175 aGTTAAGCAaCgTcGGG-CTcG-GTtAGTACTtggatgggtgaccgccTG 222  

                   ggAaacccggtcggctGccgtaggct<-*
                   ggAa++cc      +tG cgta gct   
          67   223 GGAATACC--G--AGTGTCGTAAGCT    244  


Histogram of all scores:
score    obs    exp  (one = represents 1 sequences)
-----    ---    ---
   88      1      0|=                                                          


% Statistical details of theoretical EVD fit:
              mu =   -48.9156
          lambda =     0.2134
chi-sq statistic =     0.0000
  P(chi-square)  =          0

Total sequences searched: 1

Whole sequence top hits:
tophits_s report:
     Total hits:           1
     Satisfying E cutoff:  1
     Total memory:         20K

Domain top hits:
tophits_s report:
     Total hits:           1
     Satisfying E cutoff:  1
     Total memory:         21K
hmmsearch - search a sequence database with a profile HMM
HMMER 2.3.2 (Oct 2003)
Copyright (C) 1992-2003 HHMI/Washington University School of Medicine
Freely distributed under the GNU General Public License (GPL)
- - - - - - - - - - - - - - - - - - - - - - - - - - - - - - - - - - - -
HMM file:                   /home/rnowell/software/rnammer-1.2/lib/euk.tsu.rnammer.hmm [euk.tsu.rnammer.degap]
Sequence database:          ./100000007267280212.final_search.43.fsa
per-sequence score cutoff:  >= 0.0
per-domain score cutoff:    >= 0.0
per-sequence Eval cutoff:   <= 1e-05     
per-domain Eval cutoff:     <=      1e-05
- - - - - - - - - - - - - - - - - - - - - - - - - - - - - - - -

Query HMM: euk.tsu.rnammer.degap||
  [HMM has been calibrated; E-values are empirical estimates]

Scores for complete sequences (score includes all domains):
Sequence Description                                    Score    E-value  N 
-------- -----------                                    -----    ------- ---
43                                                       88.0    3.2e-27   1

Parsed for domains:
Sequence Domain  seq-f seq-t    hmm-f hmm-t      score  E-value
-------- ------- ----- -----    ----- -----      -----  -------
43         1/1     130   244 ..     1    99 []    88.0  3.2e-27

Alignments of top-scoring domains:
43: domain 1 of 1, from 130 to 244: score 88.0, E = 3.2e-27
                   *->gcGgccAt.gcagg.gggaaaacaCccgatCcCaTccCGAaCtcgga
                      +cGgccAt++ca+g++g aa+acaCc g+tC+C+Tcc GA+C+c ga
          43   130    ACGGCCATaCCACGtTG-AATACACCAGTTCTCGTCC-GATCACTGA 174  

                   .GttAAgcc.c.c.gcGtcc.gAgt.agTAcT................tG
                   +GttAAgc+ c ++g+G c++g gt+agTAcT ++  +++ +   +  tG
          43   175 aGTTAAGCAaCgTcGGG-CTcG-GTtAGTACTtggatgggtgaccgccTG 222  

                   ggAaacccggtcggctGccgtaggct<-*
                   ggAa++cc      +tG cgta gct   
          43   223 GGAATACC--G--AGTGTCGTAAGCT    244  


Histogram of all scores:
score    obs    exp  (one = represents 1 sequences)
-----    ---    ---
   88      1      0|=                                                          


% Statistical details of theoretical EVD fit:
              mu =   -48.9156
          lambda =     0.2134
chi-sq statistic =     0.0000
  P(chi-square)  =          0

Total sequences searched: 1

Whole sequence top hits:
tophits_s report:
     Total hits:           1
     Satisfying E cutoff:  1
     Total memory:         20K

Domain top hits:
tophits_s report:
     Total hits:           1
     Satisfying E cutoff:  1
     Total memory:         21K
hmmsearch - search a sequence database with a profile HMM
HMMER 2.3.2 (Oct 2003)
Copyright (C) 1992-2003 HHMI/Washington University School of Medicine
Freely distributed under the GNU General Public License (GPL)
- - - - - - - - - - - - - - - - - - - - - - - - - - - - - - - - - - - -
HMM file:                   /home/rnowell/software/rnammer-1.2/lib/euk.tsu.rnammer.hmm [euk.tsu.rnammer.degap]
Sequence database:          ./100000007267280212.final_search.28.fsa
per-sequence score cutoff:  >= 0.0
per-domain score cutoff:    >= 0.0
per-sequence Eval cutoff:   <= 1e-05     
per-domain Eval cutoff:     <=      1e-05
- - - - - - - - - - - - - - - - - - - - - - - - - - - - - - - -

Query HMM: euk.tsu.rnammer.degap||
  [HMM has been calibrated; E-values are empirical estimates]

Scores for complete sequences (score includes all domains):
Sequence Description                                    Score    E-value  N 
-------- -----------                                    -----    ------- ---
28                                                       88.0    3.2e-27   1

Parsed for domains:
Sequence Domain  seq-f seq-t    hmm-f hmm-t      score  E-value
-------- ------- ----- -----    ----- -----      -----  -------
28         1/1     130   244 ..     1    99 []    88.0  3.2e-27

Alignments of top-scoring domains:
28: domain 1 of 1, from 130 to 244: score 88.0, E = 3.2e-27
                   *->gcGgccAt.gcagg.gggaaaacaCccgatCcCaTccCGAaCtcgga
                      +cGgccAt++ca+g++g aa+acaCc g+tC+C+Tcc GA+C+c ga
          28   130    ACGGCCATaCCACGtTG-AATACACCAGTTCTCGTCC-GATCACTGA 174  

                   .GttAAgcc.c.c.gcGtcc.gAgt.agTAcT................tG
                   +GttAAgc+ c ++g+G c++g gt+agTAcT ++  +++ +   +  tG
          28   175 aGTTAAGCAaCgTcGGG-CTcG-GTtAGTACTtggatgggtgaccgccTG 222  

                   ggAaacccggtcggctGccgtaggct<-*
                   ggAa++cc      +tG cgta gct   
          28   223 GGAATACC--G--AGTGTCGTAAGCT    244  


Histogram of all scores:
score    obs    exp  (one = represents 1 sequences)
-----    ---    ---
   88      1      0|=                                                          


% Statistical details of theoretical EVD fit:
              mu =   -48.9156
          lambda =     0.2134
chi-sq statistic =     0.0000
  P(chi-square)  =          0

Total sequences searched: 1

Whole sequence top hits:
tophits_s report:
     Total hits:           1
     Satisfying E cutoff:  1
     Total memory:         20K

Domain top hits:
tophits_s report:
     Total hits:           1
     Satisfying E cutoff:  1
     Total memory:         21K
hmmsearch - search a sequence database with a profile HMM
HMMER 2.3.2 (Oct 2003)
Copyright (C) 1992-2003 HHMI/Washington University School of Medicine
Freely distributed under the GNU General Public License (GPL)
- - - - - - - - - - - - - - - - - - - - - - - - - - - - - - - - - - - -
HMM file:                   /home/rnowell/software/rnammer-1.2/lib/euk.tsu.rnammer.hmm [euk.tsu.rnammer.degap]
Sequence database:          ./100000007267280212.final_search.73.fsa
per-sequence score cutoff:  >= 0.0
per-domain score cutoff:    >= 0.0
per-sequence Eval cutoff:   <= 1e-05     
per-domain Eval cutoff:     <=      1e-05
- - - - - - - - - - - - - - - - - - - - - - - - - - - - - - - -

Query HMM: euk.tsu.rnammer.degap||
  [HMM has been calibrated; E-values are empirical estimates]

Scores for complete sequences (score includes all domains):
Sequence Description                                    Score    E-value  N 
-------- -----------                                    -----    ------- ---
73                                                       88.0    3.2e-27   1

Parsed for domains:
Sequence Domain  seq-f seq-t    hmm-f hmm-t      score  E-value
-------- ------- ----- -----    ----- -----      -----  -------
73         1/1     130   244 ..     1    99 []    88.0  3.2e-27

Alignments of top-scoring domains:
73: domain 1 of 1, from 130 to 244: score 88.0, E = 3.2e-27
                   *->gcGgccAt.gcagg.gggaaaacaCccgatCcCaTccCGAaCtcgga
                      +cGgccAt++ca+g++g aa+acaCc g+tC+C+Tcc GA+C+c ga
          73   130    ACGGCCATaCCACGtTG-AATACACCAGTTCTCGTCC-GATCACTGA 174  

                   .GttAAgcc.c.c.gcGtcc.gAgt.agTAcT................tG
                   +GttAAgc+ c ++g+G c++g gt+agTAcT ++  +++ +   +  tG
          73   175 aGTTAAGCAaCgTcGGG-CTcG-GTtAGTACTtggatgggtgaccgccTG 222  

                   ggAaacccggtcggctGccgtaggct<-*
                   ggAa++cc      +tG cgta gct   
          73   223 GGAATACC--G--AGTGTCGTAAGCT    244  


Histogram of all scores:
score    obs    exp  (one = represents 1 sequences)
-----    ---    ---
   88      1      0|=                                                          


% Statistical details of theoretical EVD fit:
              mu =   -48.9156
          lambda =     0.2134
chi-sq statistic =     0.0000
  P(chi-square)  =          0

Total sequences searched: 1

Whole sequence top hits:
tophits_s report:
     Total hits:           1
     Satisfying E cutoff:  1
     Total memory:         20K

Domain top hits:
tophits_s report:
     Total hits:           1
     Satisfying E cutoff:  1
     Total memory:         21K
hmmsearch - search a sequence database with a profile HMM
HMMER 2.3.2 (Oct 2003)
Copyright (C) 1992-2003 HHMI/Washington University School of Medicine
Freely distributed under the GNU General Public License (GPL)
- - - - - - - - - - - - - - - - - - - - - - - - - - - - - - - - - - - -
HMM file:                   /home/rnowell/software/rnammer-1.2/lib/euk.tsu.rnammer.hmm [euk.tsu.rnammer.degap]
Sequence database:          ./100000007267280212.final_search.40.fsa
per-sequence score cutoff:  >= 0.0
per-domain score cutoff:    >= 0.0
per-sequence Eval cutoff:   <= 1e-05     
per-domain Eval cutoff:     <=      1e-05
- - - - - - - - - - - - - - - - - - - - - - - - - - - - - - - -

Query HMM: euk.tsu.rnammer.degap||
  [HMM has been calibrated; E-values are empirical estimates]

Scores for complete sequences (score includes all domains):
Sequence Description                                    Score    E-value  N 
-------- -----------                                    -----    ------- ---
40                                                       88.0    3.2e-27   1

Parsed for domains:
Sequence Domain  seq-f seq-t    hmm-f hmm-t      score  E-value
-------- ------- ----- -----    ----- -----      -----  -------
40         1/1     130   244 ..     1    99 []    88.0  3.2e-27

Alignments of top-scoring domains:
40: domain 1 of 1, from 130 to 244: score 88.0, E = 3.2e-27
                   *->gcGgccAt.gcagg.gggaaaacaCccgatCcCaTccCGAaCtcgga
                      +cGgccAt++ca+g++g aa+acaCc g+tC+C+Tcc GA+C+c ga
          40   130    ACGGCCATaCCACGtTG-AATACACCAGTTCTCGTCC-GATCACTGA 174  

                   .GttAAgcc.c.c.gcGtcc.gAgt.agTAcT................tG
                   +GttAAgc+ c ++g+G c++g gt+agTAcT ++  +++ +   +  tG
          40   175 aGTTAAGCAaCgTcGGG-CTcG-GTtAGTACTtggatgggtgaccgccTG 222  

                   ggAaacccggtcggctGccgtaggct<-*
                   ggAa++cc      +tG cgta gct   
          40   223 GGAATACC--G--AGTGTCGTAAGCT    244  


Histogram of all scores:
score    obs    exp  (one = represents 1 sequences)
-----    ---    ---
   88      1      0|=                                                          


% Statistical details of theoretical EVD fit:
              mu =   -48.9156
          lambda =     0.2134
chi-sq statistic =     0.0000
  P(chi-square)  =          0

Total sequences searched: 1

Whole sequence top hits:
tophits_s report:
     Total hits:           1
     Satisfying E cutoff:  1
     Total memory:         20K

Domain top hits:
tophits_s report:
     Total hits:           1
     Satisfying E cutoff:  1
     Total memory:         21K
hmmsearch - search a sequence database with a profile HMM
HMMER 2.3.2 (Oct 2003)
Copyright (C) 1992-2003 HHMI/Washington University School of Medicine
Freely distributed under the GNU General Public License (GPL)
- - - - - - - - - - - - - - - - - - - - - - - - - - - - - - - - - - - -
HMM file:                   /home/rnowell/software/rnammer-1.2/lib/euk.tsu.rnammer.hmm [euk.tsu.rnammer.degap]
Sequence database:          ./100000007267280212.final_search.37.fsa
per-sequence score cutoff:  >= 0.0
per-domain score cutoff:    >= 0.0
per-sequence Eval cutoff:   <= 1e-05     
per-domain Eval cutoff:     <=      1e-05
- - - - - - - - - - - - - - - - - - - - - - - - - - - - - - - -

Query HMM: euk.tsu.rnammer.degap||
  [HMM has been calibrated; E-values are empirical estimates]

Scores for complete sequences (score includes all domains):
Sequence Description                                    Score    E-value  N 
-------- -----------                                    -----    ------- ---
37                                                       88.0    3.2e-27   1

Parsed for domains:
Sequence Domain  seq-f seq-t    hmm-f hmm-t      score  E-value
-------- ------- ----- -----    ----- -----      -----  -------
37         1/1     130   244 ..     1    99 []    88.0  3.2e-27

Alignments of top-scoring domains:
37: domain 1 of 1, from 130 to 244: score 88.0, E = 3.2e-27
                   *->gcGgccAt.gcagg.gggaaaacaCccgatCcCaTccCGAaCtcgga
                      +cGgccAt++ca+g++g aa+acaCc g+tC+C+Tcc GA+C+c ga
          37   130    ACGGCCATaCCACGtTG-AATACACCAGTTCTCGTCC-GATCACTGA 174  

                   .GttAAgcc.c.c.gcGtcc.gAgt.agTAcT................tG
                   +GttAAgc+ c ++g+G c++g gt+agTAcT ++  +++ +   +  tG
          37   175 aGTTAAGCAaCgTcGGG-CTcG-GTtAGTACTtggatgggtgaccgccTG 222  

                   ggAaacccggtcggctGccgtaggct<-*
                   ggAa++cc      +tG cgta gct   
          37   223 GGAATACC--G--AGTGTCGTAAGCT    244  


Histogram of all scores:
score    obs    exp  (one = represents 1 sequences)
-----    ---    ---
   88      1      0|=                                                          


% Statistical details of theoretical EVD fit:
              mu =   -48.9156
          lambda =     0.2134
chi-sq statistic =     0.0000
  P(chi-square)  =          0

Total sequences searched: 1

Whole sequence top hits:
tophits_s report:
     Total hits:           1
     Satisfying E cutoff:  1
     Total memory:         20K

Domain top hits:
tophits_s report:
     Total hits:           1
     Satisfying E cutoff:  1
     Total memory:         21K
hmmsearch - search a sequence database with a profile HMM
HMMER 2.3.2 (Oct 2003)
Copyright (C) 1992-2003 HHMI/Washington University School of Medicine
Freely distributed under the GNU General Public License (GPL)
- - - - - - - - - - - - - - - - - - - - - - - - - - - - - - - - - - - -
HMM file:                   /home/rnowell/software/rnammer-1.2/lib/euk.tsu.rnammer.hmm [euk.tsu.rnammer.degap]
Sequence database:          ./100000007267280212.final_search.45.fsa
per-sequence score cutoff:  >= 0.0
per-domain score cutoff:    >= 0.0
per-sequence Eval cutoff:   <= 1e-05     
per-domain Eval cutoff:     <=      1e-05
- - - - - - - - - - - - - - - - - - - - - - - - - - - - - - - -

Query HMM: euk.tsu.rnammer.degap||
  [HMM has been calibrated; E-values are empirical estimates]

Scores for complete sequences (score includes all domains):
Sequence Description                                    Score    E-value  N 
-------- -----------                                    -----    ------- ---
45                                                       88.0    3.2e-27   1

Parsed for domains:
Sequence Domain  seq-f seq-t    hmm-f hmm-t      score  E-value
-------- ------- ----- -----    ----- -----      -----  -------
45         1/1     130   244 ..     1    99 []    88.0  3.2e-27

Alignments of top-scoring domains:
45: domain 1 of 1, from 130 to 244: score 88.0, E = 3.2e-27
                   *->gcGgccAt.gcagg.gggaaaacaCccgatCcCaTccCGAaCtcgga
                      +cGgccAt++ca+g++g aa+acaCc g+tC+C+Tcc GA+C+c ga
          45   130    ACGGCCATaCCACGtTG-AATACACCAGTTCTCGTCC-GATCACTGA 174  

                   .GttAAgcc.c.c.gcGtcc.gAgt.agTAcT................tG
                   +GttAAgc+ c ++g+G c++g gt+agTAcT ++  +++ +   +  tG
          45   175 aGTTAAGCAaCgTcGGG-CTcG-GTtAGTACTtggatgggtgaccgccTG 222  

                   ggAaacccggtcggctGccgtaggct<-*
                   ggAa++cc      +tG cgta gct   
          45   223 GGAATACC--G--AGTGTCGTAAGCT    244  


Histogram of all scores:
score    obs    exp  (one = represents 1 sequences)
-----    ---    ---
   88      1      0|=                                                          


% Statistical details of theoretical EVD fit:
              mu =   -48.9156
          lambda =     0.2134
chi-sq statistic =     0.0000
  P(chi-square)  =          0

Total sequences searched: 1

Whole sequence top hits:
tophits_s report:
     Total hits:           1
     Satisfying E cutoff:  1
     Total memory:         20K

Domain top hits:
tophits_s report:
     Total hits:           1
     Satisfying E cutoff:  1
     Total memory:         21K
hmmsearch - search a sequence database with a profile HMM
HMMER 2.3.2 (Oct 2003)
Copyright (C) 1992-2003 HHMI/Washington University School of Medicine
Freely distributed under the GNU General Public License (GPL)
- - - - - - - - - - - - - - - - - - - - - - - - - - - - - - - - - - - -
HMM file:                   /home/rnowell/software/rnammer-1.2/lib/euk.tsu.rnammer.hmm [euk.tsu.rnammer.degap]
Sequence database:          ./100000007267280212.final_search.64.fsa
per-sequence score cutoff:  >= 0.0
per-domain score cutoff:    >= 0.0
per-sequence Eval cutoff:   <= 1e-05     
per-domain Eval cutoff:     <=      1e-05
- - - - - - - - - - - - - - - - - - - - - - - - - - - - - - - -

Query HMM: euk.tsu.rnammer.degap||
  [HMM has been calibrated; E-values are empirical estimates]

Scores for complete sequences (score includes all domains):
Sequence Description                                    Score    E-value  N 
-------- -----------                                    -----    ------- ---
64                                                       88.0    3.2e-27   1

Parsed for domains:
Sequence Domain  seq-f seq-t    hmm-f hmm-t      score  E-value
-------- ------- ----- -----    ----- -----      -----  -------
64         1/1     130   244 ..     1    99 []    88.0  3.2e-27

Alignments of top-scoring domains:
64: domain 1 of 1, from 130 to 244: score 88.0, E = 3.2e-27
                   *->gcGgccAt.gcagg.gggaaaacaCccgatCcCaTccCGAaCtcgga
                      +cGgccAt++ca+g++g aa+acaCc g+tC+C+Tcc GA+C+c ga
          64   130    ACGGCCATaCCACGtTG-AATACACCAGTTCTCGTCC-GATCACTGA 174  

                   .GttAAgcc.c.c.gcGtcc.gAgt.agTAcT................tG
                   +GttAAgc+ c ++g+G c++g gt+agTAcT ++  +++ +   +  tG
          64   175 aGTTAAGCAaCgTcGGG-CTcG-GTtAGTACTtggatgggtgaccgccTG 222  

                   ggAaacccggtcggctGccgtaggct<-*
                   ggAa++cc      +tG cgta gct   
          64   223 GGAATACC--G--AGTGTCGTAAGCT    244  


Histogram of all scores:
score    obs    exp  (one = represents 1 sequences)
-----    ---    ---
   88      1      0|=                                                          


% Statistical details of theoretical EVD fit:
              mu =   -48.9156
          lambda =     0.2134
chi-sq statistic =     0.0000
  P(chi-square)  =          0

Total sequences searched: 1

Whole sequence top hits:
tophits_s report:
     Total hits:           1
     Satisfying E cutoff:  1
     Total memory:         20K

Domain top hits:
tophits_s report:
     Total hits:           1
     Satisfying E cutoff:  1
     Total memory:         21K
hmmsearch - search a sequence database with a profile HMM
HMMER 2.3.2 (Oct 2003)
Copyright (C) 1992-2003 HHMI/Washington University School of Medicine
Freely distributed under the GNU General Public License (GPL)
- - - - - - - - - - - - - - - - - - - - - - - - - - - - - - - - - - - -
HMM file:                   /home/rnowell/software/rnammer-1.2/lib/euk.tsu.rnammer.hmm [euk.tsu.rnammer.degap]
Sequence database:          ./100000007267280212.final_search.75.fsa
per-sequence score cutoff:  >= 0.0
per-domain score cutoff:    >= 0.0
per-sequence Eval cutoff:   <= 1e-05     
per-domain Eval cutoff:     <=      1e-05
- - - - - - - - - - - - - - - - - - - - - - - - - - - - - - - -

Query HMM: euk.tsu.rnammer.degap||
  [HMM has been calibrated; E-values are empirical estimates]

Scores for complete sequences (score includes all domains):
Sequence Description                                    Score    E-value  N 
-------- -----------                                    -----    ------- ---
75                                                       88.0    3.2e-27   1

Parsed for domains:
Sequence Domain  seq-f seq-t    hmm-f hmm-t      score  E-value
-------- ------- ----- -----    ----- -----      -----  -------
75         1/1     130   244 ..     1    99 []    88.0  3.2e-27

Alignments of top-scoring domains:
75: domain 1 of 1, from 130 to 244: score 88.0, E = 3.2e-27
                   *->gcGgccAt.gcagg.gggaaaacaCccgatCcCaTccCGAaCtcgga
                      +cGgccAt++ca+g++g aa+acaCc g+tC+C+Tcc GA+C+c ga
          75   130    ACGGCCATaCCACGtTG-AATACACCAGTTCTCGTCC-GATCACTGA 174  

                   .GttAAgcc.c.c.gcGtcc.gAgt.agTAcT................tG
                   +GttAAgc+ c ++g+G c++g gt+agTAcT ++  +++ +   +  tG
          75   175 aGTTAAGCAaCgTcGGG-CTcG-GTtAGTACTtggatgggtgaccgccTG 222  

                   ggAaacccggtcggctGccgtaggct<-*
                   ggAa++cc      +tG cgta gct   
          75   223 GGAATACC--G--AGTGTCGTAAGCT    244  


Histogram of all scores:
score    obs    exp  (one = represents 1 sequences)
-----    ---    ---
   88      1      0|=                                                          


% Statistical details of theoretical EVD fit:
              mu =   -48.9156
          lambda =     0.2134
chi-sq statistic =     0.0000
  P(chi-square)  =          0

Total sequences searched: 1

Whole sequence top hits:
tophits_s report:
     Total hits:           1
     Satisfying E cutoff:  1
     Total memory:         20K

Domain top hits:
tophits_s report:
     Total hits:           1
     Satisfying E cutoff:  1
     Total memory:         21K
hmmsearch - search a sequence database with a profile HMM
HMMER 2.3.2 (Oct 2003)
Copyright (C) 1992-2003 HHMI/Washington University School of Medicine
Freely distributed under the GNU General Public License (GPL)
- - - - - - - - - - - - - - - - - - - - - - - - - - - - - - - - - - - -
HMM file:                   /home/rnowell/software/rnammer-1.2/lib/euk.tsu.rnammer.hmm [euk.tsu.rnammer.degap]
Sequence database:          ./100000007267280212.final_search.2.fsa
per-sequence score cutoff:  >= 0.0
per-domain score cutoff:    >= 0.0
per-sequence Eval cutoff:   <= 1e-05     
per-domain Eval cutoff:     <=      1e-05
- - - - - - - - - - - - - - - - - - - - - - - - - - - - - - - -

Query HMM: euk.tsu.rnammer.degap||
  [HMM has been calibrated; E-values are empirical estimates]

Scores for complete sequences (score includes all domains):
Sequence Description                                    Score    E-value  N 
-------- -----------                                    -----    ------- ---
2                                                        88.0    3.2e-27   1

Parsed for domains:
Sequence Domain  seq-f seq-t    hmm-f hmm-t      score  E-value
-------- ------- ----- -----    ----- -----      -----  -------
2          1/1     130   244 ..     1    99 []    88.0  3.2e-27

Alignments of top-scoring domains:
2: domain 1 of 1, from 130 to 244: score 88.0, E = 3.2e-27
                   *->gcGgccAt.gcagg.gggaaaacaCccgatCcCaTccCGAaCtcgga
                      +cGgccAt++ca+g++g aa+acaCc g+tC+C+Tcc GA+C+c ga
           2   130    ACGGCCATaCCACGtTG-AATACACCAGTTCTCGTCC-GATCACTGA 174  

                   .GttAAgcc.c.c.gcGtcc.gAgt.agTAcT................tG
                   +GttAAgc+ c ++g+G c++g gt+agTAcT ++  +++ +   +  tG
           2   175 aGTTAAGCAaCgTcGGG-CTcG-GTtAGTACTtggatgggtgaccgccTG 222  

                   ggAaacccggtcggctGccgtaggct<-*
                   ggAa++cc      +tG cgta gct   
           2   223 GGAATACC--G--AGTGTCGTAAGCT    244  


Histogram of all scores:
score    obs    exp  (one = represents 1 sequences)
-----    ---    ---
   88      1      0|=                                                          


% Statistical details of theoretical EVD fit:
              mu =   -48.9156
          lambda =     0.2134
chi-sq statistic =     0.0000
  P(chi-square)  =          0

Total sequences searched: 1

Whole sequence top hits:
tophits_s report:
     Total hits:           1
     Satisfying E cutoff:  1
     Total memory:         20K

Domain top hits:
tophits_s report:
     Total hits:           1
     Satisfying E cutoff:  1
     Total memory:         21K
hmmsearch - search a sequence database with a profile HMM
HMMER 2.3.2 (Oct 2003)
Copyright (C) 1992-2003 HHMI/Washington University School of Medicine
Freely distributed under the GNU General Public License (GPL)
- - - - - - - - - - - - - - - - - - - - - - - - - - - - - - - - - - - -
HMM file:                   /home/rnowell/software/rnammer-1.2/lib/euk.tsu.rnammer.hmm [euk.tsu.rnammer.degap]
Sequence database:          ./100000007267280212.final_search.32.fsa
per-sequence score cutoff:  >= 0.0
per-domain score cutoff:    >= 0.0
per-sequence Eval cutoff:   <= 1e-05     
per-domain Eval cutoff:     <=      1e-05
- - - - - - - - - - - - - - - - - - - - - - - - - - - - - - - -

Query HMM: euk.tsu.rnammer.degap||
  [HMM has been calibrated; E-values are empirical estimates]

Scores for complete sequences (score includes all domains):
Sequence Description                                    Score    E-value  N 
-------- -----------                                    -----    ------- ---
32                                                       88.0    3.2e-27   1

Parsed for domains:
Sequence Domain  seq-f seq-t    hmm-f hmm-t      score  E-value
-------- ------- ----- -----    ----- -----      -----  -------
32         1/1     130   244 ..     1    99 []    88.0  3.2e-27

Alignments of top-scoring domains:
32: domain 1 of 1, from 130 to 244: score 88.0, E = 3.2e-27
                   *->gcGgccAt.gcagg.gggaaaacaCccgatCcCaTccCGAaCtcgga
                      +cGgccAt++ca+g++g aa+acaCc g+tC+C+Tcc GA+C+c ga
          32   130    ACGGCCATaCCACGtTG-AATACACCAGTTCTCGTCC-GATCACTGA 174  

                   .GttAAgcc.c.c.gcGtcc.gAgt.agTAcT................tG
                   +GttAAgc+ c ++g+G c++g gt+agTAcT ++  +++ +   +  tG
          32   175 aGTTAAGCAaCgTcGGG-CTcG-GTtAGTACTtggatgggtgaccgccTG 222  

                   ggAaacccggtcggctGccgtaggct<-*
                   ggAa++cc      +tG cgta gct   
          32   223 GGAATACC--G--AGTGTCGTAAGCT    244  


Histogram of all scores:
score    obs    exp  (one = represents 1 sequences)
-----    ---    ---
   88      1      0|=                                                          


% Statistical details of theoretical EVD fit:
              mu =   -48.9156
          lambda =     0.2134
chi-sq statistic =     0.0000
  P(chi-square)  =          0

Total sequences searched: 1

Whole sequence top hits:
tophits_s report:
     Total hits:           1
     Satisfying E cutoff:  1
     Total memory:         20K

Domain top hits:
tophits_s report:
     Total hits:           1
     Satisfying E cutoff:  1
     Total memory:         21K
hmmsearch - search a sequence database with a profile HMM
HMMER 2.3.2 (Oct 2003)
Copyright (C) 1992-2003 HHMI/Washington University School of Medicine
Freely distributed under the GNU General Public License (GPL)
- - - - - - - - - - - - - - - - - - - - - - - - - - - - - - - - - - - -
HMM file:                   /home/rnowell/software/rnammer-1.2/lib/euk.tsu.rnammer.hmm [euk.tsu.rnammer.degap]
Sequence database:          ./100000007267280212.final_search.9.fsa
per-sequence score cutoff:  >= 0.0
per-domain score cutoff:    >= 0.0
per-sequence Eval cutoff:   <= 1e-05     
per-domain Eval cutoff:     <=      1e-05
- - - - - - - - - - - - - - - - - - - - - - - - - - - - - - - -

Query HMM: euk.tsu.rnammer.degap||
  [HMM has been calibrated; E-values are empirical estimates]

Scores for complete sequences (score includes all domains):
Sequence Description                                    Score    E-value  N 
-------- -----------                                    -----    ------- ---
9                                                        88.0    3.2e-27   1

Parsed for domains:
Sequence Domain  seq-f seq-t    hmm-f hmm-t      score  E-value
-------- ------- ----- -----    ----- -----      -----  -------
9          1/1     130   244 ..     1    99 []    88.0  3.2e-27

Alignments of top-scoring domains:
9: domain 1 of 1, from 130 to 244: score 88.0, E = 3.2e-27
                   *->gcGgccAt.gcagg.gggaaaacaCccgatCcCaTccCGAaCtcgga
                      +cGgccAt++ca+g++g aa+acaCc g+tC+C+Tcc GA+C+c ga
           9   130    ACGGCCATaCCACGtTG-AATACACCAGTTCTCGTCC-GATCACTGA 174  

                   .GttAAgcc.c.c.gcGtcc.gAgt.agTAcT................tG
                   +GttAAgc+ c ++g+G c++g gt+agTAcT ++  +++ +   +  tG
           9   175 aGTTAAGCAaCgTcGGG-CTcG-GTtAGTACTtggatgggtgaccgccTG 222  

                   ggAaacccggtcggctGccgtaggct<-*
                   ggAa++cc      +tG cgta gct   
           9   223 GGAATACC--G--AGTGTCGTAAGCT    244  


Histogram of all scores:
score    obs    exp  (one = represents 1 sequences)
-----    ---    ---
   88      1      0|=                                                          


% Statistical details of theoretical EVD fit:
              mu =   -48.9156
          lambda =     0.2134
chi-sq statistic =     0.0000
  P(chi-square)  =          0

Total sequences searched: 1

Whole sequence top hits:
tophits_s report:
     Total hits:           1
     Satisfying E cutoff:  1
     Total memory:         20K

Domain top hits:
tophits_s report:
     Total hits:           1
     Satisfying E cutoff:  1
     Total memory:         21K
hmmsearch - search a sequence database with a profile HMM
HMMER 2.3.2 (Oct 2003)
Copyright (C) 1992-2003 HHMI/Washington University School of Medicine
Freely distributed under the GNU General Public License (GPL)
- - - - - - - - - - - - - - - - - - - - - - - - - - - - - - - - - - - -
HMM file:                   /home/rnowell/software/rnammer-1.2/lib/euk.ssu.rnammer.hmm [euk.ssu.rnammer.degap]
Sequence database:          ./100000008095463093.final_search.1.fsa
per-sequence score cutoff:  >= 0.0
per-domain score cutoff:    >= 0.0
per-sequence Eval cutoff:   <= 1e-05     
per-domain Eval cutoff:     <=      1e-05
- - - - - - - - - - - - - - - - - - - - - - - - - - - - - - - -

Query HMM: euk.ssu.rnammer.degap||
  [HMM has been calibrated; E-values are empirical estimates]

Scores for complete sequences (score includes all domains):
Sequence Description                                    Score    E-value  N 
-------- -----------                                    -----    ------- ---
1                                                      1181.8          0   1

Parsed for domains:
Sequence Domain  seq-f seq-t    hmm-f hmm-t      score  E-value
-------- ------- ----- -----    ----- -----      -----  -------
1          1/1    2112  3922 ..     1  1363 []  1181.8        0

Alignments of top-scoring domains:
1: domain 1 of 1, from 2112 to 3922: score 1181.8, E = 0
                   *->acctggttgatcctgccagtagtcatatgctagtgtctccaaaGatT
                        c g ttgatc tg c gt g c t    t  t tct   aaGatT
           1  2112    TTCCGATTGATCTTGTCGGTGG-CTTTCCTT--TATCTT-GAAGATT 2154 

                   aAgcCATGCAtGtcttaAGtacaaagctgatgcattttccttttatatcg
                   aAgcCATGCAtGtc taAGta+ aa ctg             tt+ a   
           1  2155 AAGCCATGCATGTC-TAAGTATGAA-CTG------------GTTTAA--- 2187 

                   ggtctataaaggtaagaaactGcgaAtgGcTcatTAaatCagttatacag
                             ggt  gaaactGcg A+gGcTcatTA atCag+tat  a+
           1  2188 ----------GGT--GAAACTGCGTACGGCTCATTACATCAGCTAT--AA 2223 

                   tt................................................
                    t++++++  ++ +   ++++   +    +  ++         +++   +
           1  2224 CTttctttgatcataaattctaaatggaataaccgaggaaaagcctgggc 2273 

                   ..................................................
                   +  + + + +  +  ++++  +  +  + ++    + +++++ ++   ++
           1  2274 taatacatgcgacaattccggtagtaatatcggaatgcttttattagatc 2323 

                   ..................................................
                       ++++++  ++++++  ++    ++ +++ ++  +  ++++   +  
           1  2324 aaaaccttctagttctttaaccggaactgtttgttggtgactctaaataa 2373 

                   ........................................attcaaaaat
                   ++++ + ++  ++ + +  +++++ + ++  +  + + ++ ttc  aa+t
           1  2374 ctttgtgttgatcgtatgacctttgtgtcgacgacatatcTTTC--AAGT 2421 

                   ttctgccctATCAacTttccgGatggtagggTagtgGcctaccatGgtta
                   +tctg+c tATCAacTtt   Ga ggta   Ta++ G ctacc tGgtt 
           1  2422 GTCTGACTTATCAACTTTA--GACGGTACATTATATGTCTACCGTGGTT- 2468 

                   ggtaAcgggTaACggggaaTcaggGttcGAttccggAgAggGAGCCTGAG
                    gtaAcg gT AC g+gaaTcaggGtt G ttc ggAgAgg  GCCTGAG
           1  2469 -GTAACGAGT-ACAGAGAATCAGGGTTTGGTTCTGGAGAGGCCGCCTGAG 2516 

                   AaAcgGCTaccAcatCccAaGGaagGCcCAGCAGGcggcgcAaaTTaccC
                   AaAcgGC accAc tCc AaGGaagGC  AGCAGGc gcgcAaaTTaccC
           1  2517 AAACGGCGACCACTTCC-AAGGAAGGC--AGCAGGC-GCGCAAATTACCC 2562 

                   AaTccccgagaaacactagggggGAggtAGtgAcgaaaaaaTgaatataA
                   A+Tc  c+a    +ac   g  gGAggtAGtgA g a+aaaT       A
           1  2563 ACTCT-CAA----AAC---GA-GGAGGTAGTGAAG-AGAAAT-------A 2595 

                   acaagagtacgggaggtctctcttcttcgtatctttccaatgacatagag
                   ac+a   t      g    ct            t ++           ag
           1  2596 ACGA---TGTT-A-GT---CT------------TAAT----------AAG 2615 

                   gtcttgtaattggagaaaaAATGagtacaatttAaAtccgcTacgtaaac
                     ct   aat gg      AATG g aca+t tAaA+             
           1  2616 -GCTGACAATCGG------AATGGGAACACTGTAAACA------------ 2646 

                   aatgctcctttaacgAGtgaAtcCaAttggaGGgccAAgtctgGTGCCAG
                            tta cgA  + A+ CaAttggaGGgc AAgtctgGTGCCAG
           1  2647 -------GGTTATCGAT-T-AA-CAATTGGAGGGC-AAGTCTGGTGCCAG 2685 

                   CAgCcGCcGGgtTaATtCcAGctccaatAGtcgtatatt...........
                   CAgCcGC GG  TaATtCcAGctccaatA   g a a t   ++++ +++
           1  2686 CAGCCGC-GG--TAATTCCAGCTCCAATAA-GGAAAACTaaagttgctgt 2731 

                   ..................................................
                   ++++     + + ++ ++++  +++ ++++ +++++++ + + ++++ ++
           1  2732 gtttaaaaagctcgtagttgaatttcgggtatttgttgctagctggtctt 2781 

                   ..................................................
                     +++   ++++++++    + +  +  ++++ +++  ++ +++ + ++ 
           1  2782 actggccatgttggttaacagatcctcatttgctggacggctggcgatga 2831 

                   ..................................................
                   + +++ + + ++++ ++  ++++   +   ++++  ++++ +    ++ +
           1  2832 tctttatcgattgtcgtcagttgccagaacgtttactttgagaaaattag 2881 

                   ..................................................
                    +++ +    +  ++ +++ +  + + + + +++  +++  +  ++   +
           1  2882 agtgctaaaagcaggctttcgcctatatatattgcatggaataatgaaat 2931 

                   ..................................................
                     + + + + ++++ +++ +++++++++ +   +++ + +  ++ ++  +
           1  2932 aagatctcgattttatttcgttggttttagaaattgagataatgattaat 2981 

                   .....................tAttgcgtcgtcAGagGTgTgAAAttctt
                    ++ +  + ++++++ ++  +tA+tg g++gt AGag  gTgAAAttctt
           1  2982 aggatcagaggggggcgtacgTACTGTGGTGTGAGAG--GTGAAATTCTT 3029 

                   gGAtcgtcg.aaaGgAcgaaCtaaccagtGCccGAAaaggGCaagttttt
                   gGAtcg+c +a  G AcgaaC   c   +GC  GAA    GC     tt 
           1  3030 GGATCGCCAcA-GG-ACGAACA-GC---AGC--GAAG---GCG----TTC 3064 

                   gccCaaggatcgttTtacgatTttaaattcatttttcgaaTtCAAcacGa
                   gc Caag+at gttTt c a Tt               aaT CAA   Ga
           1  3065 GC-CAAGAAT-GTTTT-C-A-TT---------------AAT-CAA---GA 3090 

                   cacgaAAGTaAGttaGggggatcgAAGacGTGaATcAGAtACCCgtcgTA
                    acga    aAGtt G+g g+tcgAAGacG   AT+AGAtAC Cgtc+TA
           1  3091 -ACGA----AAGTTTGAG-GTTCGAAGACG---ATTAGATAC-CGTCCTA 3130 

                   gTcctacaCcaTAAACgATGccgac.........................
                   gT+c a aCcaTAAACg TGcc+ac+ ++++++   + +  ++ +++ + 
           1  3131 GTTCAA-ACCATAAACGTTGCCAACtgtcttttagatgcggttatttata 3179 

                   ......................................ggttccggGGgg
                   +  +++ +++  +   ++++      +++   +++++ ggttccggGGg+
           1  3180 tgactcatctggcggatctcgagaaatctaagtttttaGGTTCCGGGGGA 3229 

                   AGTATtggtcaGCAtAaggcttggAAACTtAAAGgAATTGACGGaagggc
                   AGTA tggt+ GCA A +gct  gAAACTtAAA gAATTGACGGaagg c
           1  3230 AGTA-TGGTT-GCA-A-AGCT--GAAACTTAAAAGAATTGACGGAAGGAC 3273 

                   AcCaCcAtcggaGtaGGGagGcctGcGGcTtTAatTtGactCAaCaCGgG
                   A CaC A  g aGt  GGag cctG GGc  TAatTtGactCAaCaCGgG
           1  3274 A-CACAA--GAAGT--GGAG-CCTGTGGC-CTAATTTGACTCAACACGGG 3316 

                   TctaaAacTcACCaggtCtcggacacatgtaactgtgGgAttGACAaGAt
                      aaA+cT+AC  gg+C  ggacac   t a    gG AttGACA GAt
           1  3317 ---AAACCTTACTCGGCC-AGGACACT-TTTA----GG-ATTGACA-GAT 3355 

                   tTggAcagttaaagagagGcTCTTtCttggtGATtctgtgggcgCtggtt
                    Tg A          ga GcTCTTtC t  tGATt  gtggg   tgg t
           1  3356 -TG-A----------GA-GCTCTTTC-T--TGATTAGGTGGG---TGG-T 3385 

                   ggTGCATGGCCGttcttagttggTGgaaggtgattTGTaactggttaATT
                   ggTGCATGG CGttc tagtt+gTGga  g+gattTGT  ctg ttaATT
           1  3386 GGTGCATGGTCGTTCGTAGTTCGTGGA--GCGATTTGT--CTGATTAATT 3431 

                   ccaGatAACGgaacGAgggtAccc..........................
                    c GatAACG aacGAg   Ac+c++++++ ++   + ++++   +++++
           1  3432 TC-GATAACG-AACGAG---ACTCcggcttactaaatagtctaaagttcg 3476 

                   ..................................................
                   + +++ ++++++  + ++++++ ++ ++ +  +++++ ++++++  +++ 
           1  3477 cagggacttttcaagacttcttagcaggataagtggcactttttaagcca 3526 

                   ..................................................
                   + ++   +++ ++  +  + ++++++++ +++++++ + ++++++ ++++
           1  3527 cacgaaatggagcaataacaggtctgtgatgcccttagatgtccgaggct 3576 

                   ..................................................
                   ++ ++++++++ + ++++ + ++++ +  +++++++++++ +++++ + +
           1  3577 gcacgcgcgctacactggagagttcagaatgtttcttcctacttcgacag 3626 

                   ................................................At
                     ++++++  ++ ++   +++++++++++ +++++ ++++ ++++++ At
           1  3627 aagtgggtaaccatgaaattctcttcgtgactgggatcggagcttgcaAT 3676 

                   ttatttcctctttgAAcgaGGAaTtcctaGTAagcgcgagT.cAtcAggg
                   t at tc +c  t AAcgaGGAaTtcctaGTAagc c a T cAtcA   
           1  3677 T-AT-TCTCC-GTCAACGAGGAATTCCTAGTAAGCACTATTtCATCA--- 3720 

                   gctcgcgttGAtTacGTCCCTGcccttTGTACACACCGCCCGTCgctact
                   g  +g g+tGAtTa GTCCCTG ccttTGTACACACCGCCCGTCgctact
           1  3721 GAATGTGCTGATTATGTCCCTGTCCTTTGTACACACCGCCCGTCGCTACT 3770 

                   accgAtttgaatggtttaggtgAcgaaggtctttcgGActgggcgcccgg
                   accgAtt gaatg tttag tgA    g tct tcgG +tgg     c g
           1  3771 ACCGATT-GAATGTTTTAG-TGA----GATCT-TCGGCTTGG-TTTTCCG 3812 

                   ggggggcccccgggggggaaaacttatagtgtaactaagcaggtctcggg
                    g gg+                        +t+                 
           1  3813 AGCGGC------------------------TTCC---------------- 3822 

                   tttgcggtcggccgctccgcgcgccccgagagtgtgtgccggtgAAgttg
                            g+c++    + g           t   t  cg+ +AAg+tg
           1  3823 ---------GTCGTT---C-GG---------TTTA-TATCGA-AAAGATG 3848 

                   accaaaAacttgatcatttagAggaagtaaAAGTCGtaacaaggtttccg
                    +ca  Aact gatcatttagAggaagtaaAAGTCGtaacaaggt t cg
           1  3849 CTCA--AACTGGATCATTTAGAGGAAGTAAAAGTCGTAACAAGGTATTCG 3896 

                   taggtgaacctgcagaaggatca.ta<-*
                   taggtgaacctgc+ a ggatca+ta   
           1  3897 TAGGTGAACCTGCGTATGGATCAtTA    3922 


Histogram of all scores:
score    obs    exp  (one = represents 1 sequences)
-----    ---    ---
 1181      1      0|=                                                          


% Statistical details of theoretical EVD fit:
              mu = -1008.5814
          lambda =     0.0105
chi-sq statistic =     0.0000
  P(chi-square)  =          0

Total sequences searched: 1

Whole sequence top hits:
tophits_s report:
     Total hits:           1
     Satisfying E cutoff:  1
     Total memory:         20K

Domain top hits:
tophits_s report:
     Total hits:           1
     Satisfying E cutoff:  1
     Total memory:         27K
hmmsearch - search a sequence database with a profile HMM
HMMER 2.3.2 (Oct 2003)
Copyright (C) 1992-2003 HHMI/Washington University School of Medicine
Freely distributed under the GNU General Public License (GPL)
- - - - - - - - - - - - - - - - - - - - - - - - - - - - - - - - - - - -
HMM file:                   /home/rnowell/software/rnammer-1.2/lib/euk.lsu.rnammer.hmm [euk.lsu.rnammer.degap]
Sequence database:          ./100000001408114806.final_search.4.fsa
per-sequence score cutoff:  >= 0.0
per-domain score cutoff:    >= 0.0
per-sequence Eval cutoff:   <= 1e-05     
per-domain Eval cutoff:     <=      1e-05
- - - - - - - - - - - - - - - - - - - - - - - - - - - - - - - -

Query HMM: euk.lsu.rnammer.degap||
  [HMM has been calibrated; E-values are empirical estimates]

Scores for complete sequences (score includes all domains):
Sequence Description                                    Score    E-value  N 
-------- -----------                                    -----    ------- ---
4                                                      2516.3          0   2

Parsed for domains:
Sequence Domain  seq-f seq-t    hmm-f hmm-t      score  E-value
-------- ------- ----- -----    ----- -----      -----  -------
4          2/2    2602  7338 ..     1  2979 []  1982.1        0
4          1/2     206  2599 ..     1  2979 []   534.3 1.5e-161

Alignments of top-scoring domains:
4: domain 2 of 2, from 2602 to 7338: score 1982.1, E = 0
                   *->actct.agcgatGGatcacttggctccgatcgatgAAGaacgcagcg
                      a t t+ g g tG at+a                       g a c+
           4  2602    ATTGTtTGTGTTGCATGA-----------------------GTAACT 2625 

                   aa.tgcgataagtaatgtggaattgcagcaatcccgtgaatcatcgaaac
                   aa   c  taa +aat t           a t+  +t+ atc tc a   
           4  2626 AAtATC--TAAACAATATT----------AGTTTTATTCATCGTCAAT-G 2662 

                   tttGAAcgcaaattgcgccccgggaagccctttcctgggcctcccggggt
                     t AA g    t                  tt+                
           4  2663 CCT-AATG----T------------------TTTG--------------- 2674 

                   atgcctgtatctgagtgtcgttaactcgtattgcgacctcagatcaggcg
                    tg ctgt                                    ca   +
           4  2675 -TGGCTGT------------------------------------CAATGA 2687 

                   GactAcccgctgAAcTTAAGCATATtATaagcggAGGAaaAGAAActAAc
                                             A                       
           4  2688 --------------------------A----------------------- 2688 

                   cagGATTcccttAGTAacgGCGAgtGAAcagggAaAgcccagcgtcgaac
                                  A cgGC Agt AAcagg                  
           4  2689 ---------------ATCGGCAAGTCAACAGG------------------ 2705 

                   ccaagtccttcttggaacgagcccatagAgGgtGaagccccgtAGTcggt
                                                                     
           4     - -------------------------------------------------- -    

                   tgcTTGggAaTgcAgccAAgtgggtGgtaaattcCatctAAggcTAAATA
                                                                     
           4     - -------------------------------------------------- -    

                   taggcgggagacCGATAGcgaAcaAGTAccGtgAggGAAagttgaAAAga
                                                          agtt       
           4  2706 ---------------------------------------AGTT------- 2709 

                   ctttgaaaagagagttaaAtAGtacgTGAAatcgtt.agagggaagcggt
                                                      t  +a g    c g 
           4  2710 -----------------------------------TtGAATG----CCG- 2719 

                   tggggcccgtgtagacgctccgcggaggattcaactctgccggtgttggg
                                                                     
           4     - -------------------------------------------------- -    

                   ccgcctggccgggtgcccgcggacggtttcgcgccggttaccgaccttca
                                                                     
           4     - -------------------------------------------------- -    

                   accgggcctttccctcctcaccgtaatcccggtgggtggggaggatgtgg
                                                                     
           4     - -------------------------------------------------- -    

                   ggagtggatttggtcttggggttgcttgcgggggcgggtggtcggggggc
                                                                     
           4     - -------------------------------------------------- -    

                   ggcccggaccgcacgcgcgcggcgcattccgggcgtccggggtcgggcgg
                                                                     
           4     - -------------------------------------------------- -    

                   ccagcgtcgcggccccggatttcatggaatgttaacctgagggcttgact
                                                                     
           4     - -------------------------------------------------- -    

                   gggcccgggtggcctccgcgcgcctcgggagctccctcgggcccccgcgg
                                                                     
           4     - -------------------------------------------------- -    

                   tggccctcgccaggcgcttcgttgttctgacgcccggggtctcgcgaacg
                                                                     
           4     - -------------------------------------------------- -    

                   gcgtacccacccgggcaCcCGTCTtGAAaCACGGaccAAGgAGtctaaca
                       a ++a+ cg   aCcCGTCTtGAAaCACGG c AAGgAGt  a   
           4  2720 ----AGTTATTCG---ACCCGTCTTGAAACACGGTCTAAGGAGTTCACTG 2762 

                   t.tgtGCgAGtc......................ggCgcaatgaaagtga
                   ++tgtGC+AG  ++    + +++ ++++   ++ + Cg+aatgaaagt a
           4  2763 CaTGTGCAAGAGttcggctgtatgaaaagccttgCTCGTAATGAAAGTAA 2812 

                   ..................................................
                    +  +   +  ++   +   +  + + +    + + +  + ++ ++    
           4  2813 agaacattcttgcaatgtttgaagtgtgatttctgtcatctggtgcaaat 2862 

                   ..................................................
                   +  + +   +  +++  + + + + ++  +    +++++ +++   + ++
           4  2863 catgacaatgaacgcaacactgacaggttctattgccgctggcaaagagc 2912 

                   ...gt.tgAGcatac.tgttagGaCCCGAAAgatggtGAaCTAtgCctga
                      gt++gAG ata+    t+ GaCCCGAAAgatggtGAaCT   C tg 
           4  2913 ttaGTaAGAGTATATgCAATGAGACCCGAAAGATGGTGAACTTAACGTGT 2962 

                   gcagggtgAAGcCaagaggAAactctGgTGGAgG.ccgtagcggT.CTgA
                   g+ag  tgAAGcC ag+ggAAac+ctGgTGGA+G +cgtagcggT+CTgA
           4  2963 GTAGAATGAAGCC-AGGGGAAACCCTGGTGGAAGtTCGTAGCGGTtCTGA 3011 

                   CGtGCAAATcg.Tcgtc.gActtggGtaTaGggGcGAAAGaCtaATCGAa
                   CGtGCAAATcg+Tcgtc++Ac tg Gt  aGggGcGAAAGaCtaATCGAa
           4  3012 CGTGCAAATCGaTCGTCaAACATGCGTTAAGGGGCGAAAGACTAATCGAA 3061 

                   ccatcTagTAGCTGGTTccctcCGAAgttTCcCtcAGGAtaGCtggagc.
                   ccatcTagTAGCTGGTTcc tcCGAAgttTCcCtcAGGAtaGCtgg++ +
           4  3062 CCATCTAGTAGCTGGTTCCGTCCGAAGTTTCCCTCAGGATAGCTGGCATt 3111 

                   .............tttatc.gGTAaaGcgAaTGaTtagaggcattgGgga
                   +++++++++++ +t tatc+gGTAaaGcgAaTG TtagaggcattgGg  
           4  3112 caattttcacagtTATATCcGGTAAAGCGAATGTTTAGAGGCATTGGGTG 3161 

                   cgcaaatcgatcTcaacctattctCAAACTttaAAtgggtaag.......
                      aaa +   cTcaacctatt  CAAACTttaAAtgggta g+++++ +
           4  3162 TA-AAA-TACGCTCAACCTATTGACAAACTTTAAATGGGTATGaagttca 3209 

                   .....................................ttcctaGTgGgCc
                   +++++ ++ ++ ++++++++++++ ++ +++++++++t cc+aGTgGgCc
           4  3210 tttttctacttcattgagaatgaacagcgaatgtgagTGCCAAGTGGGCC 3259 

                   atattttGGTAAGCagaactgGcgatgcGGgatgaaCCgaacgccgggtT
                   at ttttGGTAAGCagaactgGcg+tg  Ggatg aC  aacg+c +g T
           4  3260 AT-TTTTGGTAAGCAGAACTGGCGCTGTTGGATGCACAAAACGTCAAGAT 3308 

                   aaggtgcc.aatatacacgc.catttcaGA.aCcacaAAaGgtgTtggtt
                   aa g gcc  at   c cgc+ca  tcaGA+aCca+aAAaGgtgTtggt 
           4  3309 AAAGAGCCaGATGGTCTCGCtCA--TCAGAtACCATAAAAGGTGTTGGTC 3356 

                   gaTataGACAgcaGGacgGTgGcCaTggAAGtcGgaAtCcgCTaAGGAgT
                   gaTataGACAgcaGGacgGTgGcCaTggAAGtcGgaAtCcg TaAGGAgT
           4  3357 GATATAGACAGCAGGACGGTGGCCATGGAAGTCGGAATCCGTTAAGGAGT 3406 

                   GtGTaACAaCtCACctgctcCgAAtcaactaGccctgaAAATGgAtggcg
                   GtGTaACAaCtCACctgc  CgAAtc actaG cct aAAATGgAtggcg
           4  3407 GTGTAACAACTCACCTGC--CGAATCGACTAGTCCTAAAAATGGATGGCG 3454 

                   ctgaAgcg.gttacccAtacccggccgt.g....................
                   ct+ Agcg g   c +Atac++g+c gt++++   +     +++      
           4  3455 CTCGAGCGaGCCTCTTATACTTGACTGTtAcgatacaataagccatttaa 3504 

                   ..............cgacgaGTAGgaggg.cgtgg.ggtcattacctgcg
                   +++ +  +  + ++++ac aGTAGga gg  g   +ggt+       gcg
           4  3505 cggacatcatgtcgTAACAAGTAGGACGGtTGATAtGGTT-------GCG 3547 

                   tcgaAgcctatgggcGtgagcccgggtggAgcggcc.ctagtgCagATCT
                   tcgaAg cta    cGtgag  +gg t gAgc g c    gt CagATCT
           4  3548 TCGAAGGCTA-ACACGTGAGTGTGGCTTGAGCAGTCaTATGTACAGATCT 3596 

                   TggtgGtaGTAgcaaatAttcaaatgagaactttgaagactgaaGtGGag
                   T gtgGtaGTAgcaa tAttcaaatgagaactttgaagactga GtGGag
           4  3597 TAGTGGTAGTAGCAACTATTCAAATGAGAACTTTGAAGACTGACGTGGAG 3646 

                   aAgGgTTccatgtgaaCagcagTtg.acatgggttagtCggtcctaag.g
                   aA+GgTTccatgtgaaCagc  Ttg+acatgggt+agtC gtcctaag+ 
           4  3647 AAAGGTTCCATGTGAACAGCTATTGgACATGGGTCAGTCAGTCCTAAGaT 3696 

                   ataggggaa.gcc.....................................
                    ++  +gaa+g    ++++   +      + +++ + +++ + +  + ++
           4  3697 GCGCTCGAAaGAGggttccgaacgaggaatatctatattcacatgatatt 3746 

                   ..............tcgAaagggaatc.ggTtaa.Attcc.gaaccag..
                   +++ ++++ ++   tcgAaagggaa c+ gTtaa+Attc +g ac a + 
           4  3747 tttattccatcaaaTCGAAAGGGAAACaAGTTAAtATTCTtGTACTAAgt 3796 

                   .............................................acgaa
                   +  +++++  +   ++    + +  +++ + + + ++ ++ + ++ac a 
           4  3797 gtcggagattgtttgatttcgtgtcaaacatatgtggtaacacaaACAAG 3846 

                   cccggagaccgccggcg.gagccccgcgcaggaagagttttctcttttct
                   c+c  a ac  +c    +  g+cc+g    g aagag  tt+tct ttct
           4  3847 CTCAAATAC-ATCACAAgTGGTCCTG----GAAAGAG--TTTTCTCTTCT 3889 

                   tttTaacagcc.g.......cctggaatcgggtttacacccggagatgag
                   tt T ac  c +    +  +cctggaatc g tt+a   c+ggagat ag
           4  3890 TTGTTACTTCAtCagacgacCCTGGAATCAG-TTCAA--CTGGAGAT-AG 3935 

                   gG.t.aa.ggctgagaaaagca.cg........g.gg.gt...cggtgcg
                   gG+t+aa  g  g g+aaag ++ g++ +++++g+  + t++ cggtgc 
           4  3936 GGtTcAAaTGAAG-GTAAAGAGtAGccgttcttGcTAcTTcctCGGTGCA 3984 

                   ctc.cg.cggcccttgaAaAatccgggggag.gattgtatatatgtatat
                    + ++  +g++ccttgaAaA t  g+g gag+ a t +at          
           4  3985 TCAtTTgTGATCCTTGAAAA-TTTGAGCGAGaTAGTCAAT---------- 4023 

                   acaactc.c.ccaggccGTACccataaCCgCAtCAGGtctcCcaaGgtga
                       +tc c c +  c GTAC+c  aaCCgCAtCAGGtctcC aaGgtga
           4  4024 ----TTCgCaCTTATCTGTACTCTAAACCGCATCAGGTCTCC-AAGGTGA 4068 

                   acagcCtctggtc.gatagaa.AAtgtag.gtaAGGGAAgTCGGCAAaat
                   a agcCtct+gtc+  tagaa+AA gtag+  aAGGGAAgTCGGCAAaat
           4  4069 AAAGCCTCTAGTCaATTAGAAcAAGGTAGcACAAGGGAAGTCGGCAAAAT 4118 

                   aGaTccGTAActTcGggAtAAggatTGGCTCtga................
                    GaTc G AActTcGggAtAA gatTGGCTCt+a+ ++  +++ +  +++
           4  4119 CGATCGGCAACTTCGGGATAACGATTGGCTCTAAgtgctagggtgttcgg 4168 

                   ..................................................
                   ++  +  +     ++ +  + +  ++    ++ ++ + ++   +++  ++
           4  4169 gcttgatgataaagcagtagacttgctattggagctgagctttcggatgc 4218 

                   ..................................................
                    ++   + + + +  ++  +++ +  + +++  + +  ++ + ++   ++
           4  4219 agcaatgtgtctgatcgttcggactagtggcttgtcttgctgtggaatcg 4268 

                   ..................................................
                       ++  +++   ++++  +++  ++++++++     +  +++++  ++
           4  4269 ttttgctacggtatgcggttcgcttgcgggccgtattacttcgggcatcg 4318 

                   .............ttaGAACTggtacggacaaggggAatCcgACTGTtTA
                          ++   +ttaGAACT g    g c aggggAatCcgACTGT TA
           4  4319 tttaatagcaaacTTAGAACTCGCTGCGTCTAGGGGAATCCGACTGTCTA 4368 

                   aTtAAAACAtAGcattgcGa.tggcccccattaaa.gggtgttgacgcaa
                   aTtAAAACA AGc ttgcGa tggcc +   +aa   ggtgttgacgcaa
           4  4369 ATTAAAACAGAGCTTTGCGAtTGGCCGG--AAAACtTGGTGTTGACGCAA 4416 

                   tgTGAtttCTGCCCAGTGCtctGAatGTcAaagtgaagaaaTtcaatccA
                    gTGAtttCTGCCCAGTGCtctGAatGT Aa gtgaagaaaTtcaa   A
           4  4417 AGTGATTTCTGCCCAGTGCTCTGAATGTTAACGTGAAGAAATTCAA-ATA 4465 

                   aGCgCgGGTaAACGGCGGGaGTAActaTgACtCTcTtAAGGTAGCcAAAT
                   aGCgCgGGTaAACGGCGGGaGTAActaTgACtCTcTt  GGTAGCcAAAT
           4  4466 AGCGCGGGTAAACGGCGGGAGTAACTATGACTCTCTTCTGGTAGCCAAAT 4515 

                   gcCTcGTCatctAAtTagtGACGcGCATGAATGGAttAAcGAGaTTccca
                   gcCTcGTCatctAAtTagtGACGcGCATGAATGGAttAAcGAGaTTccca
           4  4516 GCCTCGTCATCTAATTAGTGACGCGCATGAATGGATTAACGAGATTCCCA 4565 

                   CTGTCCCtatctactatctaGcGAAaCcaCagcCaaGGGAACGGgCttGg
                   CTGTCCCt tctactatctaGcGAAaCcaCagcCaaGGGAACGGgCttGg
           4  4566 CTGTCCCTGTCTACTATCTAGCGAAACCACAGCCAAGGGAACGGGCTTGG 4615 

                   cagaatcaGtCGgGGaAAGAAGACCCTGTTGAGcTTgACtctAgtctggc
                   +       G CGgGGaAAGAAGACCCTGTTGAGcTTgACtctA tctg c
           4  4616 ACTTCAATG-CGGGGAAAGAAGACCCTGTTGAGCTTGACTCTAATCTGTC 4664 

                   attGtgaagagacat.agaggtgtAg.atAagtGGgAGccccccgcgccc
                   +t Gt aagagac+t+a a gtgtAg+ tA+ tGGgAG            
           4  4665 TTCGTAAAGAGACTTgAAAAGTGTAGcGTAGATGGGAG------------ 4702 

                   caagggatt..........cagTGaaAtACCactACtcttatcgttgttt
                           t+++  + ++ ca+TGaaA ACCa tA t+t+at+gtt++tt
           4  4703 --------TggcaacacgtCAATGAAACACCATTATTTTCATTGTTTCTT 4744 

                   taCTtAtcc.........................................
                   taCTtA+++++++ + + + + ++++ ++++ + +++ +++++++ +++ 
           4  4745 TACTTACTTggttatacagagattggattttacatccagtgtttgagtga 4794 

                   ...................................gaagAcattgtcagg
                   +   +++++ + +++++ +++ ++++ ++++++++ a+gA a  g cagg
           4  4795 caaacgtcgatacttgtatcgacgtgatctgcttcAAGGAAAGAGACAGG 4844 

                   tGGGGAGTTTGgCTGGGGCGGcacatctgttAaAcgatAaCgcaggtgTC
                   tGGGGAGTTTGgCTGGGGCGG+acatct t AaA g tAaCg aggtgTC
           4  4845 TGGGGAGTTTGGCTGGGGCGGTACATCTATCAAATGTTAACGTAGGTGTC 4894 

                   CtAaGgtgagCTCAg.gaGaACaGAAAtctcacGtaGAgcAaaAAGggcA
                   C+Aa gt   CTCAg+g G+ACaGAAA+c cac t GAg+A aAAGggcA
           4  4895 CAAAAGTTGACTCAGtGCGGACAGAAACCACACATTGAGTA-AAAGGGCA 4943 

                   aAaGctcgctTgAttttgattttCagtacgaatacaaaccgtGAAAgcgt
                    AaG + gctTgAttt gattttCagtacgaataca+ac g GAAA c  
           4  4944 TAAGTCAGCTTGATTTAGATTTTCAGTACGAATACAGACGGAGAAATCCG 4993 

                   GGccTatcGATCCttta..cttcactaga.tttgaagctagaggtgtcag
                   GGccTatcGATCCttt+ ++tt   + ga+ttt+  gc+agaggtg cag
           4  4994 GGCCTATCGATCCTTTTgaTTTA--ACGAgTTTTTTGCAAGAGGTGACAG 5041 

                   AaaAgtTACCaCAGGGATAACtGgcttgTggC.gcCaAGcGttCatAgCG
                   AaaAgtTACCaCAGGGATAACtGgcttgTggC gcCaAGcGttCatAgCG
           4  5042 AAAAGTTACCACAGGGATAACTGGCTTGTGGCgGCCAAGCGTTCATAGCG 5091 

                   ACgttGcttTTTgatcCtTCGATGTcGgcTCttcctAtCaTtgtgaaGcA
                   ACgt+GcttTTTgatcCtTCGATGTcGgcTCttcctAtCaTtg+gaaGcA
           4  5092 ACGTCGCTTTTTGATCCTTCGATGTCGGCTCTTCCTATCATTGCGAAGCA 5141 

                   gaattcac.AAgcGTtgGaTTGTTCAcCcactaatagggaaCGTGAgcTG
                   ga ttc c AAg+GTtgGaTTGTTCAcCcac aatagggaaCGTGAgcTG
           4  5142 GACTTCGCaAAGTGTTGGATTGTTCACCCACCAATAGGGAACGTGAGCTG 5191 

                   gGTTtAGACCGtcGtgAgaCAGGTtaGTTtTAcCctactgat........
                   gGTTtAGACCGtcGtgAgaCAGGTtaGTTtTAcCctac  at++++++++
           4  5192 GGTTTAGACCGTCGTGAGACAGGTTAGTTTTACCCTAC--ATtggatttt 5239 

                   ..tgttgcgattagtaat.cagcttaGTACGAgAGGAaccgttg.ttcag
                   ++++ttg  a tag aat+ ++cttaGTACGAgAGGAaccgt+ +ttc+g
           4  5240 gtCATTGATA-TAGGAATcGTACTTAGTACGAGAGGAACCGTACgTTCGG 5288 

                   acaattgGtttatgcggttggctga.cagccagtGctgcgaagctaccat
                   aca+ttgGttta g   ttg ++ga+++g ca+tG tgcgaagctaccat
           4  5289 ACATTTGGTTTACGTATTTGTTCGAaAGGACAATGATGCGAAGCTACCAT 5338 

                   ctgttggattatgacTGaacgcctCtAAgtcagaAtcc.t.ct.......
                   c+g  gg tta  acTGaacgcctCtAAgt  gaAtcc   ct   +++ 
           4  5339 CCGACGGCTTACAACTGAACGCCTCTAAGTTGGAATCCgAtCTagactca 5388 

                   ..................................................
                    +  ++++++  + + ++  ++ ++ ++  + + +++ + + + +++   
           4  5389 atgattttttggcacattggttgtcgtcagcacatttatatatgttcaaa 5438 

                   ..................................................
                   ++ ++  ++   +   + + +   +    ++ ++ + ++ ++ ++++ ++
           4  5439 ctgttgatcaagtgaacatatgaatgaagctaccgtattgttgcctcgtc 5488 

                   ..................................................
                    +  ++    +    ++ +  ++ +  +  + + +++++  ++    +  
           4  5489 ataatcgaaatgagattgtgattgcagcgatgcatttttagtcgaaacaa 5538 

                   ..................................................
                   + ++  +  ++    ++  ++ +   +  ++++++++  +  +    +  
           4  5539 cactaatggctagaatcgattgtaaacgactttcttcagtaacagagtaa 5588 

                   ..................................................
                   + + + + +     +  ++ ++ + ++ +  +++ ++   +++++ +++ 
           4  5589 cgtacacgtgagagcaaccgccacattgcgatccgctgagtttctgctcg 5638 

                   ..................................................
                    + ++ + ++  +++  +   ++++  ++++ + +  + +++ + ++++ 
           4  5639 atgttatgctgattcgataggcttcagtcctatacgacatttgcatttta 5688 

                   ..................................................
                   ++ +                                              
           4  5689 tcatnnnnnnnnnnnnnnnnnnnnnnnnnnnnnnnnnnnnnnnnnnnnnn 5738 

                   ..................................................
                                                                     
           4  5739 nnnnnnnnnnnnnnnnnnnnnnnnnnnnnnnnnnnnnnnnnnnnnnnnnn 5788 

                   ..................................................
                                                                     
           4  5789 nnnnnnnnnnnnnnnnnnnnnnnnnnnnnnnnnnnnnnnnnnnnnnnnnn 5838 

                   ..................................................
                                                                     
           4  5839 nnnnnnnnnnnnnnnnnnnnnnnnnnnnnnnnnnnnnnnnnnnnnnnnnn 5888 

                   ..................................................
                                                                     
           4  5889 nnnnnnnnnnnnnnnnnnnnnnnnnnnnnnnnnnnnnnnnnnnnnnnnnn 5938 

                   ..................................................
                                                                     
           4  5939 nnnnnnnnnnnnnnnnnnnnnnnnnnnnnnnnnnnnnnnnnnnnnnnnnn 5988 

                   ..................................................
                                                                     
           4  5989 nnnnnnnnnnnnnnnnnnnnnnnnnnnnnnnnnnnnnnnnnnnnnnnnnn 6038 

                   ..................................................
                                                                     
           4  6039 nnnnnnnnnnnnnnnnnnnnnnnnnnnnnnnnnnnnnnnnnnnnnnnnnn 6088 

                   ..................................................
                                                                     
           4  6089 nnnnnnnnnnnnnnnnnnnnnnnnnnnnnnnnnnnnnnnnnnnnnnnnnn 6138 

                   ..................................................
                                                                     
           4  6139 nnnnnnnnnnnnnnnnnnnnnnnnnnnnnnnnnnnnnnnnnnnnnnnnnn 6188 

                   ..................................................
                                                                     
           4  6189 nnnnnnnnnnnnnnnnnnnnnnnnnnnnnnnnnnnnnnnnnnnnnnnnnn 6238 

                   ..................................................
                                                                     
           4  6239 nnnnnnnnnnnnnnnnnnnnnnnnnnnnnnnnnnnnnnnnnnnnnnnnnn 6288 

                   ..................................................
                                              ++    + +++++++++ +    
           4  6289 nnnnnnnnnnnnnnnnnnnnnnnnnnntcagagtattttcttctatggaa 6338 

                   ..................................................
                   ++ ++ +++++ +   ++ + + + + + + + + + +  + ++ + ++ 
           4  6339 ttatcatccctacaagttgcatgtgcacacatatacataacatcatatcg 6388 

                   ..................................................
                      +   +++ +++ ++ +++++ +  +  +++ + + + + +++ + + 
           4  6389 aaatagattcgtttaccacctttatgatgatccatgcacatatctatatg 6438 

                   ..................................................
                     +  ++ ++  ++++++++  +   ++++ ++ ++ ++  + ++ +  +
           4  6439 aatagctgtcgattttctttgatgaatttcatcactatcaacatcacaac 6488 

                   ..................................................
                       +  ++ +  + ++  +++  +   ++++  ++++ +   +  + ++
           4  6489 gaaacaaccataatgctgattcggtagacttcagttctatagacgatatt 6538 

                   ..................................................
                   + + +++    ++++ +   +++ ++ ++  + + ++ + +     ++  
           4  6539 tgcattcgaaattccacaaattcatcactgacatgttatatagaaatcaa 6588 

                   ..................................................
                    + +  +  + +   + +  ++    ++ ++ +++ ++++ ++ ++   +
           4  6589 acatagtagcacgaacgcaatcgaaatcgttgctcatctcgttaccgaat 6638 

                   ..................................................
                    ++  +  + + ++ + + + + +  +        +   ++ ++++++++
           4  6639 atcaacaacatgtcatatacatgtaacagaagaagcgaatcgttttcttc 6688 

                   ..................................................
                       ++ ++++ +++++  +++++ + + ++  ++ + + +  +++  + 
           4  6689 gaaattatttcatcttcgatctccatatgtcgatcacatgcagttcaatg 6738 

                   ..................................................
                     +  +  + +  + +   ++   +  +  + +  + ++  + ++  +++
           4  6739 gacaacgacacaacataagctaagcagtagtatgacgttaacgtcagtct 6788 

                   ..................................................
                   ++++++++ ++++ +  ++    + + + + + + + + + + + + + +
           4  6789 ttctctttgcttcgcaactgaaatacacgtacacacacacacacacacac 6838 

                   ..................................................
                    + +++  +   +  + +++++     + ++++ ++++  + ++ + +++
           4  6839 acattcagtaaataacatcctcaagaatacttcattttaatgtcacatct 6888 

                   ..................................................
                   ++ +++  +++  + +   + +   ++++++  +  ++++ ++++  + +
           4  6889 tcattcaacttgacataaacataaactctttggcggttttattttaacgc 6938 

                   ..................................................
                    ++++ +  + ++ +  +  +  ++ ++++ ++ + + +  +  +  ++ 
           4  6939 gtcttacgatgccgcagtaacaactatttcactgtatacgacgacaacta 6988 

                   ..................................................
                   + +   +  + +++ +   + + ++++ + + +++      +   + +  
           4  6989 tacaaacaacatctatagatacattctatgcattcgaaaaacaaacacaa 7038 

                   ..................................................
                    + + + ++ + + + +  +  + +   +++ +     +  ++ ++++++
           4  7039 acatatgttatgcatataataacataaatctatgaagatagtcgttcctc 7088 

                   ..................................................
                    ++  +++  ++     +++++ +++ +++ ++  ++++  +++  +++ 
           4  7089 attgacttgactagaaatcttcacttgcttgttgattttgattcgattcg 7138 

                   ..................................................
                    +++  +++   + + +++++++++++ ++  + ++   +++ ++ ++  
           4  7139 attcgattcaaatgtattcccccccttgccagcattagatccatcgtcga 7188 

                   ..................................................
                    +++   +      +    ++   +   ++++++  ++    +   + + 
           4  7189 atctagatggaaaatagaatcgaatgaatttttcaactggagtaaacaca 7238 

                   ..................................................
                   + + +++++ + + + +   +    + +++  ++++    + +++   + 
           4  7239 tgcattctcacacgtatagacggaatacctggttttgaagcattcaaatg 7288 

                   ..............................................tt.t
                   + ++++++++ +++++ ++++  ++++ ++ + ++ ++ ++ ++ +tt+t
           4  7289 cattttctccattttcatttcgatctcgttatgctgctgtcgttgcTTgT 7338 

                   <-*
                      
           4     -     -    

4: domain 1 of 2, from 206 to 2599: score 534.3, E = 1.5e-161
                   *->actct.agcgatGGatcactt.ggctc.cg.atcgat.....gAAGa
                      ac+c +   + t  at   t++ gc    ++atc at ++++gA G 
           4   206    ACCCCtCTTATTCAATTCATCaAGCAAaGAcATCAATgttccGAGGT 252  

                   acgcagcgaa.tgcgataagtaatgtggaattgcagcaatcccgtgaatc
                    c    c+aa+tgc a   gt +  t  aa    ag +at cc t  a c
           4   253 TCTATTCAAAaTGCTAATTGTGGGTTC-AAG---AG-GAT-CCTTCCACC 296  

                   atcgaaactttGAAcgcaaattgcgccccgggaagccctttcctg.g.gc
                   at g +a+ tt AAc                         tc+ g+ +  
           4   297 ATGGTCATCTT-AAC------------------------ATCT-GgCaTG 320  

                   ctcccggg.gtatgcctgtatctgagtgtcgttaactcgtattgcgacct
                    +  cgg   ta+ +ct    c ga + t g+ta+       t+ g cct
           4   321 AATTCGGCtTTACATCTA---CCGAACTTAGATAC-------TTAGCCCT 360  

                   cagatcaggcg.GactAcccgctgAAcTTAAGCATATtATaagcggAGGA
                   +a+ t     g+ a   ccc   g A+T   G  TATt            
           4   361 GAACTGTATGGaAAACTCCCTTAGGATT---GTGTATTC----------- 396  

                   aaAGAAActAAccagGATTcccttAGTAacgGCGAgtGAAcagggAa.Ag
                                    TTc  t    Aac GC          g Aa+A 
           4   397 ----------------GTTCTAT----AACAGC--------TTGCAAgAA 418  

                   cccagcgtcgaa......................................
                    +ca+c  + aa+  ++ +++++++  +  + ++ + + ++++++ ++++
           4   419 TTCAACAATTAAtaactacttgggcaagaacaggacatatctgttagttt 468  

                   .....................cccaagtccttcttggaacgagcccatag
                   + +++++++  ++++++ +++c+    tc tt  t               
           4   469 tattcttgtaactgttgagttCTTTCTTCTTT--T--------------- 501  

                   AgGgtGaagccccgtAGTcggttgcTTGggAaTgcAgccAAgtgggtGgt
                             cc                              tg g+Ggt
           4   502 ---------TCC------------------------------TGTGAGGT 512  

                   aaattcCatctAAggcTAAATAtaggcgggagacCGATAGcgaAcaAGTA
                    aa+       AAggcT AA At+      a      TA    A  A   
           4   513 GAAC-------AAGGCTGAACATC----TTA------TATTCCATTA--- 542  

                   ccGtgAggGAAagttgaAAAgactttgaaaagagagttaaAtAGtacgTG
                      tgAg   Aag+t                                   
           4   543 ---TGAGC--AAGAT----------------------------------- 552  

                   AAatcgtt.agagggaagcggttggggcccgtgtagacgctccgcggagg
                     at+ t + ga g                                    
           4   553 --ATTATAaTGACG------------------------------------ 564  

                   attcaactctgccggtgttgggccgcctggccgggtgcccgcggacggtt
                                                                     
           4     - -------------------------------------------------- -    

                   tcgcgccggttaccgaccttcaaccgggcctttccctcctcaccgtaatc
                                                                     
           4     - -------------------------------------------------- -    

                   ccggtgggtggggaggatgtggggagtggatttggtcttggggttgcttg
                                                                     
           4     - -------------------------------------------------- -    

                   cgggggcgggtggtcggggggcggcccggaccgcacgcgcgcggcgcatt
                                                                     
           4     - -------------------------------------------------- -    

                   ccgggcgtccggggtcgggcggccagcgtcgcggccccggatttcatgga
                                                                     
           4     - -------------------------------------------------- -    

                   atgttaacctgagggcttgactgggcccgggtggcctccgcgcgcctcgg
                                                                     
           4     - -------------------------------------------------- -    

                   gagctccctcgggcccccgcggtggccctcgccaggcgcttcgttgttct
                                                                     
           4     - -------------------------------------------------- -    

                   gacgcccggggtctcgcgaacggcgtacccacccgggcaCcCGTCTtGAA
                                             a++c + c                
           4   565 --------------------------ATTCCTTCT--------------- 573  

                   aCACGGaccAAGgAGtctaacat.tgtGCgAGtcggCgcaatgaaagtga
                        Ga  A   A  c aac    +tGC+         a   a   tga
           4   574 -----GATTACATATCCCAACCAtAATGCA---------ATATACTATGA 609  

                   ..............gt.tgAGcatac.tgttagGaCCCGAAAgatggtGA
                    +   ++  ++    t t   c t+c+tgtt             t gt A
           4   610 tcataccttgcttaCTtTTTTCTTGCaTGTTTA---------TGTTGTCA 650  

                   aCTAtgCctgagcagggtgAAGcCaagaggAAactctGgTGGAgG.ccgt
                   a T t  ctg  +   ++           g  a             +c  
           4   651 AGTTTTTCTGTATCAATCT----------GTTA-----------TtTCTC 679  

                   agcggTCTgACGtGCAAATcg.Tcgtc.gActtggGtaTaGggGcGAAAG
                   a   gT     GtG  A T  +T  tc+g +tt   t TaG     AAA 
           4   680 ATGTGT-----GTGTTATTTTtTTATCaGTTTTTTTTGTAG-----AAAA 719  

                   aCtaATCGAaccatcTagTAGCTGGTTccctcCGAAgttTCcCtcAGGAt
                   a t A   Aa  a   a TAGCTGGTTcc tcCGAAgttTCcCtcAGGAt
           4   720 ATTGAAATAAATAGGAACTAGCTGGTTCCGTCCGAAGTTTCCCTCAGGAT 769  

                   aGCtggagc..............tttatc.gGTAaaGcgAaTGaTtagag
                   aGCtgg++ ++++++++++++ +t tatc+gGTAaaGcgAaTG Ttagag
           4   770 AGCTGGCATtcaattttcacagtTATATCcGGTAAAGCGAATGTTTAGAG 819  

                   gcattgGggacgcaaatcgatcTcaacctattctCAAACTttaAAtgggt
                   gcattgGg     aaa +   cTcaacctatt  CAAACTttaAAtgggt
           4   820 GCATTGGGTGTA-AAA-TACGCTCAACCTATTGACAAACTTTAAATGGGT 867  

                   aag............................................ttc
                   a g+++++ ++++++ ++ ++ ++++++++++++ ++ +++++++++t c
           4   868 ATGaagttcatttttctacttcattgagaatgaacagcgaatgtgagTGC 917  

                   ctaGTgGgCcatattttGGTAAGCagaactgGcgatgcGGgatgaaCCga
                   c+aGTgGgCcat ttttGGTAAGCagaactgGcg+tg  Ggatg aC  a
           4   918 CAAGTGGGCCAT-TTTTGGTAAGCAGAACTGGCGCTGTTGGATGCACAAA 966  

                   acgccgggtTaaggtgcc.aatatacacgc.catttcaGA.aCcacaAAa
                   acg+c +g Taa g gcc  at   c cgc+ca  tcaGA+aCca+aAAa
           4   967 ACGTCAAGATAAAGAGCCaGATGGTCTCGCtCA--TCAGAtACCATAAAA 1014 

                   GgtgTtggttgaTataGACAgcaGGacgGTgGcCaTggAAGtcGgaAtCc
                   GgtgTtggt gaTataGACAgcaGGacgGTgGcCaTggAAGtcGgaAtCc
           4  1015 GGTGTTGGTCGATATAGACAGCAGGACGGTGGCCATGGAAGTCGGAATCC 1064 

                   gCTaAGGAgTGtGTaACAaCtCACctgctcCgAAtcaactaGccctgaAA
                   g TaAGGAgTGtGTaACAaCtCACctgc  CgAAtc actaG cct aAA
           4  1065 GTTAAGGAGTGTGTAACAACTCACCTGC--CGAATCGACTAGTCCTAAAA 1112 

                   ATGgAtggcgctgaAgcg.gttacccAtacccggccgt.g..........
                   ATGgAtggcgct+ Agcg g   c +Atac++g+c gt++++   +    
           4  1113 ATGGATGGCGCTCGAGCGaGCCTCTTATACTTGACTGTtAcgatacaata 1162 

                   ........................cgacgaGTAGgaggg.cgtgg.ggtc
                    +++      +++ +  +  + ++++ac aGTAGga gg  g   +ggt+
           4  1163 agccatttaacggacatcatgtcgTAACAAGTAGGACGGtTGATAtGGTT 1212 

                   attacctgcgtcgaAgcctatgggcGtgagcccgggtggAgcggcc.cta
                          gcgtcgaAg cta    cGtgag  +gg t gAgc g c    
           4  1213 -------GCGTCGAAGGCTA-ACACGTGAGTGTGGCTTGAGCAGTCaTAT 1254 

                   gtgCagATCTTggtgGtaGTAgcaaatAttcaaatgagaactttgaagac
                   gt CagATCTT gtgGtaGTAgcaa tAttcaaatgagaactttgaagac
           4  1255 GTACAGATCTTAGTGGTAGTAGCAACTATTCAAATGAGAACTTTGAAGAC 1304 

                   tgaaGtGGagaAgGgTTccatgtgaaCagcagTtg.acatgggttagtCg
                   tga GtGGagaA+GgTTccatgtgaaCagc  Ttg+acatgggt+agtC 
           4  1305 TGACGTGGAGAAAGGTTCCATGTGAACAGCTATTGgACATGGGTCAGTCA 1354 

                   gtcctaag.gataggggaa.gcc...........................
                   gtcctaag+  ++  +gaa+g    ++++   +      + +++ + +++
           4  1355 GTCCTAAGaTGCGCTCGAAaGAGggttccgaacgaggaatatctatattc 1404 

                   ........................tcgAaagggaatc.ggTtaa.Attcc
                    + +  + +++++ ++++ ++   tcgAaagggaa c+ gTtaa+Attc 
           4  1405 acatgatatttttattccatcaaaTCGAAAGGGAAACaAGTTAAtATTCT 1454 

                   .gaaccag..........................................
                   +g ac a + +  +++++  +   ++    + +  +++ + + + ++ ++
           4  1455 tGTACTAAgtgtcggagattgtttgatttcgtgtcaaacatatgtggtaa 1504 

                   .....acgaacccggagaccgccggcg.gagccccgcgcaggaagagttt
                    + ++ac a c+c  a ac  +c    +  g+cc+g    g aagag  t
           4  1505 cacaaACAAGCTCAAATAC-ATCACAAgTGGTCCTG----GAAAGAG--T 1547 

                   tctcttttcttttTaacagcc.g.......cctggaatcgggtttacacc
                   t+tct ttcttt T ac  c +    +  +cctggaatc g tt+a   c
           4  1548 TTTCTCTTCTTTGTTACTTCAtCagacgacCCTGGAATCAG-TTCAA--C 1594 

                   cggagatgaggG.t.aa.ggctgagaaaagca.cg........g.gg.gt
                   +ggagat aggG+t+aa  g  g g+aaag ++ g++ +++++g+  + t
           4  1595 TGGAGAT-AGGGtTcAAaTGAAG-GTAAAGAGtAGccgttcttGcTAcTT 1642 

                   ...cggtgcgctc.cg.cggcccttgaAaAatccgggggag.gattgtat
                   ++ cggtgc  + ++  +g++ccttgaAaA t  g+g gag+ a t +at
           4  1643 cctCGGTGCATCAtTTgTGATCCTTGAAAA-TTTGAGCGAGaTAGTCAAT 1691 

                   atatgtatatacaactc.c.ccaggccGTACccataaCCgCAtCAGGtct
                                 +tc c c +  c GTAC+c  aaCCgCAtCAGGtct
           4  1692 --------------TTCgCaCTTATCTGTACTCTAAACCGCATCAGGTCT 1727 

                   cCcaaGgtgaacagcCtctggtc.gatagaa.AAtgtag.gtaAGGGAAg
                   cC aaGgtgaa agcCtct+gtc+  tagaa+AA gtag+  aAGGGAAg
           4  1728 CC-AAGGTGAAAAGCCTCTAGTCaATTAGAAcAAGGTAGcACAAGGGAAG 1776 

                   TCGGCAAaataGaTccGTAActTcGggAtAAggatTGGCTCtga......
                   TCGGCAAaat GaTc G AActTcGggAtAA gatTGGCTCt+a+ ++  
           4  1777 TCGGCAAAATCGATCGGCAACTTCGGGATAACGATTGGCTCTAAgtgcta 1826 

                   ..................................................
                   +++ +  +++++  +  +     ++ +  + +  ++    ++ ++ + ++
           4  1827 gggtgttcgggcttgatgataaagcagtagacttgctattggagctgagc 1876 

                   ..................................................
                      +++  ++ ++   + + + +  ++  +++ +  + +++  + +  ++
           4  1877 tttcggatgcagcaatgtgtctgatcgttcggactagtggcttgtcttgc 1926 

                   ..................................................
                    + ++   ++    ++  +++   ++++  +++  ++++++++     + 
           4  1927 tgtggaatcgttttgctacggtatgcggttcgcttgcgggccgtattact 1976 

                   .......................ttaGAACTggtacggacaaggggAatC
                    +++++  ++       ++   +ttaGAACT g    g c aggggAatC
           4  1977 tcgggcatcgtttaatagcaaacTTAGAACTCGCTGCGTCTAGGGGAATC 2026 

                   cgACTGTtTAaTtAAAACAtAGcattgcGa.tggcccccattaaa.gggt
                   cgACTGT TAaTtAAAACA AGc ttgcGa tggcc +   +aa   ggt
           4  2027 CGACTGTCTAATTAAAACAGAGCTTTGCGAtTGGCCGG--AAAACtTGGT 2074 

                   gttgacgcaatgTGAtttCTGCCCAGTGCtctGAatGTcAaagtgaagaa
                   gttgacgcaa gTGAtttCTGCCCAGTGCtctGAatGT Aa gtgaagaa
           4  2075 GTTGACGCAAAGTGATTTCTGCCCAGTGCTCTGAATGTTAACGTGAAGAA 2124 

                   aTtcaatccAaGCgCgGGTaAACGGCGGGaGTAActaTgACtCTcTtAAG
                   aTtcaa   AaGCgCgGGTaAACGGCGGGaGTAActaTgACtCTcTt  G
           4  2125 ATTCAA-ATAAGCGCGGGTAAACGGCGGGAGTAACTATGACTCTCTTCTG 2173 

                   GTAGCcAAATgcCTcGTCatctAAtTagtGACGcGCATGAATGGAttAAc
                   GTAGCcAAATgcCTcGTCatctAAtTagtGACGcGCATGAATGGAttAAc
           4  2174 GTAGCCAAATGCCTCGTCATCTAATTAGTGACGCGCATGAATGGATTAAC 2223 

                   GAGaTTcccaCTGTCCCtatctactatctaGcGAAaCcaCagcCaaGGGA
                   GAGaTTcccaCTGTCCCt tctactatctaGcGAAaCcaCagcCaaGGGA
           4  2224 GAGATTCCCACTGTCCCTGTCTACTATCTAGCGAAACCACAGCCAAGGGA 2273 

                   ACGGgCttGgcagaatcaGtCGgGGaAAGAAGACCCTGTTGAGcTTgACt
                   ACGGgCttGg+       G CGgGGaAAGAAGACCCTGTTGAGcTTgACt
           4  2274 ACGGGCTTGGACTTCAATG-CGGGGAAAGAAGACCCTGTTGAGCTTGACT 2322 

                   ctAgtctggcattGtgaagagacat.agaggtgtAg.atAagtGGgAGcc
                   ctA tctg c+t Gt aagagac+t+a a gtgtAg+ tA+ tGGgAG  
           4  2323 CTAATCTGTCTTCGTAAAGAGACTTgAAAAGTGTAGcGTAGATGGGAG-- 2370 

                   ccccgcgccccaagggatt..........cagTGaaAtACCactACtctt
                                     t+++  + ++ ca+TGaaA ACCa tA t+t+
           4  2371 ------------------TggcaacacgtCAATGAAACACCATTATTTTC 2402 

                   atcgttgttttaCTtAtccgaagAcattgtcaggtGGGGAGTTTGgCTGG
                   at+gtt++tttaCTt        Ac t gt a      GAG TTGg T  
           4  2403 ATTGTTTCTTTACTT--------ACTTGGTTATAC--AGAGATTGGATT- 2441 

                   GGCGGcacatctgttAaAcgatAaCgcaggtgTCCtAaGgtgagCTCAgg
                                ttA+A               CC+              
           4  2442 -------------TTACAT--------------CCA-------------- 2450 

                   aGaACaGAAAtctcacGtaGAgcAaaAAGggcAaAaGctcgctTgAtttt
                                                                     
           4     - -------------------------------------------------- -    

                   gattttCagtacgaatacaaaccgtGAAAgcgtGGccTatcGATCCttta
                   g  ttt agt      acaaac                 tcGAT Ctt +
           4  2451 GTGTTTGAGTG-----ACAAACG----------------TCGATACTTGT 2479 

                   ..cttcactagatttgaagctagaggtgtcagAaaAgtTACCaCAGGGAT
                   ++c t    +       a ct   g tgt   AaaA t          AT
           4  2480 atCNTA---G------CAACTTTCGTTGTGTTAAAAAT----------AT 2510 

                   AACtGgcttgTggCgcCaAGcGttCatAgCGACgttGcttTTTgatcCtT
                    ACt                                              
           4  2511 GACT---------------------------------------------- 2514 

                   CGATGTcGgcTCttcctAtCaTtgtgaaGcAgaattcac.AAgcGTtgGa
                                               GcA aa+t ac AA        
           4  2515 ---------------------------TGCATAAGTAACaAA-------- 2529 

                   TTGTTCAcCcactaatagggaaCGTGAgcTGgGTTtAGACCGtcGtgAga
                                                     Tt GAC          
           4  2530 ----------------------------------TTCGAC---------- 2535 

                   CAGGTtaGTTtTAcCctactgattgttgcgattagtaatcagcttaGTAC
                       Tt G  tTA                  t +gt              
           4  2536 ----TTGGCGTTA------------------TAGGT-------------- 2549 

                   GAgAGGAaccgttgttcagacaattgGtttatgcggttggctgacagcca
                        GAac g     ca  +  tt G tt+                   
           4  2550 -----GAACTGA----CATGTTCTTTGATTT------------------- 2571 

                   gtGctgcgaagctaccatctgttggattatgacTGaacgcctCtAAgtca
                                 c +t + +t ga ta g   G acgcc         
           4  2572 --------------CAGTACTCTCGAGTACG---GCACGCC--------- 2595 

                   gaAtcctcttt.t<-*
                             t+    
           4  2596 ---------ATgA    2599 


Histogram of all scores:
score    obs    exp  (one = represents 1 sequences)
-----    ---    ---
 2516      1      0|=                                                          


% Statistical details of theoretical EVD fit:
              mu = -2153.0647
          lambda =     0.0084
chi-sq statistic =     0.0000
  P(chi-square)  =          0

Total sequences searched: 1

Whole sequence top hits:
tophits_s report:
     Total hits:           1
     Satisfying E cutoff:  1
     Total memory:         20K

Domain top hits:
tophits_s report:
     Total hits:           2
     Satisfying E cutoff:  2
     Total memory:         48K
hmmsearch - search a sequence database with a profile HMM
HMMER 2.3.2 (Oct 2003)
Copyright (C) 1992-2003 HHMI/Washington University School of Medicine
Freely distributed under the GNU General Public License (GPL)
- - - - - - - - - - - - - - - - - - - - - - - - - - - - - - - - - - - -
HMM file:                   /home/rnowell/software/rnammer-1.2/lib/euk.lsu.rnammer.hmm [euk.lsu.rnammer.degap]
Sequence database:          ./100000001408114806.final_search.3.fsa
per-sequence score cutoff:  >= 0.0
per-domain score cutoff:    >= 0.0
per-sequence Eval cutoff:   <= 1e-05     
per-domain Eval cutoff:     <=      1e-05
- - - - - - - - - - - - - - - - - - - - - - - - - - - - - - - -

Query HMM: euk.lsu.rnammer.degap||
  [HMM has been calibrated; E-values are empirical estimates]

Scores for complete sequences (score includes all domains):
Sequence Description                                    Score    E-value  N 
-------- -----------                                    -----    ------- ---
3                                                      2506.7          0   2

Parsed for domains:
Sequence Domain  seq-f seq-t    hmm-f hmm-t      score  E-value
-------- ------- ----- -----    ----- -----      -----  -------
3          2/2    4934  7744 ..     1  2979 []  1984.2        0
3          1/2    1633  4931 ..     1  2979 []   522.5 5.2e-158

Alignments of top-scoring domains:
3: domain 2 of 2, from 4934 to 7744: score 1984.2, E = 0
                   *->actct.agcgatGGatcacttggctccgatcgatgAAGaacgcagcg
                      a t t+ g g tG at+a                       g a c+
           3  4934    ATTGTtTGTGTTGCATGA-----------------------GTAACT 4957 

                   aa.tgcgataagtaatgtggaattgcagcaatcccgtgaatcatcgaaac
                   aa   c  taa +aat t           a t+  +t+ atc tc a   
           3  4958 AAtATC--TAAACAATATT----------AGTTTTATTCATCGTCAAT-G 4994 

                   tttGAAcgcaaattgcgccccgggaagccctttcctgggcctcccggggt
                     t AA g    t                  tt+                
           3  4995 CCT-AATG----T------------------TTTG--------------- 5006 

                   atgcctgtatctgagtgtcgttaactcgtattgcgacctcagatcaggcg
                    tg ctgt                                    ca   +
           3  5007 -TGGCTGT------------------------------------CAATGA 5019 

                   GactAcccgctgAAcTTAAGCATATtATaagcggAGGAaaAGAAActAAc
                                             A                       
           3  5020 --------------------------A----------------------- 5020 

                   cagGATTcccttAGTAacgGCGAgtGAAcagggAaAgcccagcgtcgaac
                                  A cgGC Agt AAcagg                  
           3  5021 ---------------ATCGGCAAGTCAACAGG------------------ 5037 

                   ccaagtccttcttggaacgagcccatagAgGgtGaagccccgtAGTcggt
                                                                     
           3     - -------------------------------------------------- -    

                   tgcTTGggAaTgcAgccAAgtgggtGgtaaattcCatctAAggcTAAATA
                                                                     
           3     - -------------------------------------------------- -    

                   taggcgggagacCGATAGcgaAcaAGTAccGtgAggGAAagttgaAAAga
                                                          agtt       
           3  5038 ---------------------------------------AGTT------- 5041 

                   ctttgaaaagagagttaaAtAGtacgTGAAatcgtt.agagggaagcggt
                                                      t  +a g    c g 
           3  5042 -----------------------------------TtGAATG----CCG- 5051 

                   tggggcccgtgtagacgctccgcggaggattcaactctgccggtgttggg
                                                                     
           3     - -------------------------------------------------- -    

                   ccgcctggccgggtgcccgcggacggtttcgcgccggttaccgaccttca
                                                                     
           3     - -------------------------------------------------- -    

                   accgggcctttccctcctcaccgtaatcccggtgggtggggaggatgtgg
                                                                     
           3     - -------------------------------------------------- -    

                   ggagtggatttggtcttggggttgcttgcgggggcgggtggtcggggggc
                                                                     
           3     - -------------------------------------------------- -    

                   ggcccggaccgcacgcgcgcggcgcattccgggcgtccggggtcgggcgg
                                                                     
           3     - -------------------------------------------------- -    

                   ccagcgtcgcggccccggatttcatggaatgttaacctgagggcttgact
                                                                     
           3     - -------------------------------------------------- -    

                   gggcccgggtggcctccgcgcgcctcgggagctccctcgggcccccgcgg
                                                                     
           3     - -------------------------------------------------- -    

                   tggccctcgccaggcgcttcgttgttctgacgcccggggtctcgcgaacg
                                                                     
           3     - -------------------------------------------------- -    

                   gcgtacccacccgggcaCcCGTCTtGAAaCACGGaccAAGgAGtctaaca
                       a ++a+ cg   aCcCGTCTtGAAaCACGG c AAGgAGt  a   
           3  5052 ----AGTTATTCG---ACCCGTCTTGAAACACGGTCTAAGGAGTTCACTG 5094 

                   t.tgtGCgAGtc......................ggCgcaatgaaagtga
                   ++tgtGC+AG  ++    + +++ ++++   ++ + Cg+aatgaaagt a
           3  5095 CaTGTGCAAGAGttcggctgtatgaaaagccttgCTCGTAATGAAAGTAA 5144 

                   ..................................................
                    +  +   +  ++   +   +  + + +    + + +  + ++ ++    
           3  5145 agaacattcttgcaatgtttgaagtgtgatttctgtcatctggtgcaaat 5194 

                   ..................................................
                   +  + +   +  +++  + + + + ++  +    +++++ +++   + ++
           3  5195 catgacaatgaacgcaacactgacaggttctattgccgctggcaaagagc 5244 

                   ...gt.tgAGcatac.tgttagGaCCCGAAAgatggtGAaCTAtgCctga
                      gt++gAG ata+    t+ GaCCCGAAAgatggtGAaCT   C tg 
           3  5245 ttaGTaAGAGTATATgCAATGAGACCCGAAAGATGGTGAACTTAACGTGT 5294 

                   gcagggtgAAGcCaagaggAAactctGgTGGAgG.ccgtagcggT.CTgA
                   g+ag  tgAAGcC ag+ggAAac+ctGgTGGA+G +cgtagcggT+CTgA
           3  5295 GTAGAATGAAGCC-AGGGGAAACCCTGGTGGAAGtTCGTAGCGGTtCTGA 5343 

                   CGtGCAAATcg.Tcgtc.gActtggGtaTaGggGcGAAAGaCtaATCGAa
                   CGtGCAAATcg+Tcgtc++Ac tg Gt  aGggGcGAAAGaCtaATCGAa
           3  5344 CGTGCAAATCGaTCGTCaAACATGCGTTAAGGGGCGAAAGACTAATCGAA 5393 

                   ccatcTagTAGCTGGTTccctcCGAAgttTCcCtcAGGAtaGCtggagc.
                   ccatcTagTAGCTGGTTcc tcCGAAgttTCcCtcAGGAtaGCtgg++ +
           3  5394 CCATCTAGTAGCTGGTTCCGTCCGAAGTTTCCCTCAGGATAGCTGGCATt 5443 

                   .............tttatc.gGTAaaGcgAaTGaTtagaggcattgGgga
                   +++++++++++ +t tatc+gGTAaaGcgAaTG TtagaggcattgGg  
           3  5444 caattttcacagtTATATCcGGTAAAGCGAATGTTTAGAGGCATTGGGTG 5493 

                   cgcaaatcgatcTcaacctattctCAAACTttaAAtgggtaag.......
                      aaa +   cTcaacctatt  CAAACTttaAAtgggta g+++++ +
           3  5494 TA-AAA-TACGCTCAACCTATTGACAAACTTTAAATGGGTATGaagttca 5541 

                   .....................................ttcctaGTgGgCc
                   +++++ ++ ++ ++++++++++++ ++ +++++++++t cc+aGTgGgCc
           3  5542 tttttctacttcattgagaatgaacagcgaatgtgagTGCCAAGTGGGCC 5591 

                   atattttGGTAAGCagaactgGcgatgcGGgatgaaCCgaacgccgggtT
                   at ttttGGTAAGCagaactgGcg+tg  Ggatg aC  aacg+c +g T
           3  5592 AT-TTTTGGTAAGCAGAACTGGCGCTGTTGGATGCACAAAACGTCAAGAT 5640 

                   aaggtgcc.aatatacacgc.catttcaGA.aCcacaAAaGgtgTtggtt
                   aa g gcc  at   c cgc+ca  tcaGA+aCca+aAAaGgtgTtggt 
           3  5641 AAAGAGCCaGATGGTCTCGCtCA--TCAGAtACCATAAAAGGTGTTGGTC 5688 

                   gaTataGACAgcaGGacgGTgGcCaTggAAGtcGgaAtCcgCTaAGGAgT
                   gaTataGACAgcaGGacgGTgGcCaTggAAGtcGgaAtCcg TaAGGAgT
           3  5689 GATATAGACAGCAGGACGGTGGCCATGGAAGTCGGAATCCGTTAAGGAGT 5738 

                   GtGTaACAaCtCACctgctcCgAAtcaactaGccctgaAAATGgAtggcg
                   GtGTaACAaCtCACctgc  CgAAtc actaG cct aAAATGgAtggcg
           3  5739 GTGTAACAACTCACCTGC--CGAATCGACTAGTCCTAAAAATGGATGGCG 5786 

                   ctgaAgcg.gttacccAtacccggccgt.g....................
                   ct+ Agcg g   c +Atac++g+c gt++++   +     +++      
           3  5787 CTCGAGCGaGCCTCTTATACTTGACTGTtAcgatacaataagccatttaa 5836 

                   ..............cgacgaGTAGgaggg.cgtgg.ggtcattacctgcg
                   +++ +  +  + ++++ac aGTAGga gg  g   +ggt+       gcg
           3  5837 cggacatcatgtcgTAACAAGTAGGACGGtTGATAtGGTT-------GCG 5879 

                   tcgaAgcctatgggcGtgagcccgggtggAgcggcc.ctagtgCagATCT
                   tcgaAg cta    cGtgag  +gg t gAgc g c    gt CagATCT
           3  5880 TCGAAGGCTA-ACACGTGAGTGTGGCTTGAGCAGTCaTATGTACAGATCT 5928 

                   TggtgGtaGTAgcaaatAttcaaatgagaactttgaagactgaaGtGGag
                   T gtgGtaGTAgcaa tAttcaaatgagaactttgaagactga GtGGag
           3  5929 TAGTGGTAGTAGCAACTATTCAAATGAGAACTTTGAAGACTGACGTGGAG 5978 

                   aAgGgTTccatgtgaaCagcagTtg.acatgggttagtCggtcctaag.g
                   aA+GgTTccatgtgaaCagc  Ttg+acatgggt+agtC gtcctaag+ 
           3  5979 AAAGGTTCCATGTGAACAGCTATTGgACATGGGTCAGTCAGTCCTAAGaT 6028 

                   ataggggaa.gcc.....................................
                    ++  +gaa+g    ++++   +      + +++ + +++ + +  + ++
           3  6029 GCGCTCGAAaGAGggttccgaacgaggaatatctatattcacatgatatt 6078 

                   ..............tcgAaagggaatc.ggTtaa.Attcc.gaaccag..
                   +++ ++++ ++   tcgAaagggaa c+ gTtaa+Attc +g ac a + 
           3  6079 tttattccatcaaaTCGAAAGGGAAACaAGTTAAtATTCTtGTACTAAgt 6128 

                   .............................................acgaa
                   +  +++++  +   ++    + +  +++ + + + ++ ++ + ++ac a 
           3  6129 gtcggagattgtttgatttcgtgtcaaacatatgtggtaacacaaACAAG 6178 

                   cccggagaccgccggcg.gagccccgcgcaggaagagttttctcttttct
                   c+c  a ac  +c    +  g+cc+g    g aagag  tt+tct ttct
           3  6179 CTCAAATAC-ATCACAAgTGGTCCTG----GAAAGAG--TTTTCTCTTCT 6221 

                   tttTaacagcc.g.......cctggaatcgggtttacacccggagatgag
                   tt T ac  c +    +  +cctggaatc g tt+a   c+ggagat ag
           3  6222 TTGTTACTTCAtCagacgacCCTGGAATCAG-TTCAA--CTGGAGAT-AG 6267 

                   gG.t.aa.ggctgagaaaagca.cg........g.gg.gt...cggtgcg
                   gG+t+aa  g  g g+aaag ++ g++ +++++g+  + t++ cggtgc 
           3  6268 GGtTcAAaTGAAG-GTAAAGAGtAGccgttcttGcTAcTTcctCGGTGCA 6316 

                   ctc.cg.cggcccttgaAaAatccgggggag.gattgtatatatgtatat
                    + ++  +g++ccttgaAaA t  g+g gag+ a t +at          
           3  6317 TCAtTTgTGATCCTTGAAAA-TTTGAGCGAGaTAGTCAAT---------- 6355 

                   acaactc.c.ccaggccGTACccataaCCgCAtCAGGtctcCcaaGgtga
                       +tc c c +  c GTAC+c  aaCCgCAtCAGGtctcC aaGgtga
           3  6356 ----TTCgCaCTTATCTGTACTCTAAACCGCATCAGGTCTCC-AAGGTGA 6400 

                   acagcCtctggtc.gatagaa.AAtgtag.gtaAGGGAAgTCGGCAAaat
                   a agcCtct+gtc+  tagaa+AA gtag+  aAGGGAAgTCGGCAAaat
           3  6401 AAAGCCTCTAGTCaATTAGAAcAAGGTAGcACAAGGGAAGTCGGCAAAAT 6450 

                   aGaTccGTAActTcGggAtAAggatTGGCTCtga................
                    GaTc G AActTcGggAtAA gatTGGCTCt+a+ ++  +++ +  +++
           3  6451 CGATCGGCAACTTCGGGATAACGATTGGCTCTAAgtgctagggtgttcgg 6500 

                   ..................................................
                   ++  +  +     ++ +  + +  ++    ++ ++ + ++   +++  ++
           3  6501 gcttgatgataaagcagtagacttgctattggagctgagctttcggatgc 6550 

                   ..................................................
                    ++   + + + +  ++  +++ +  + +++  + +  ++ + ++   ++
           3  6551 agcaatgtgtctgatcgttcggactagtggcttgtcttgctgtggaatcg 6600 

                   ..................................................
                       ++  +++   ++++  +++  ++++++++     +  +++++  ++
           3  6601 ttttgctacggtatgcggttcgcttgcgggccgtattacttcgggcatcg 6650 

                   .............ttaGAACTggtacggacaaggggAatCcgACTGTtTA
                          ++   +ttaGAACT g    g c aggggAatCcgACTGT TA
           3  6651 tttaatagcaaacTTAGAACTCGCTGCGTCTAGGGGAATCCGACTGTCTA 6700 

                   aTtAAAACAtAGcattgcGa.tggcccccattaaa.gggtgttgacgcaa
                   aTtAAAACA AGc ttgcGa tggcc +   +aa   ggtgttgacgcaa
           3  6701 ATTAAAACAGAGCTTTGCGAtTGGCCGG--AAAACtTGGTGTTGACGCAA 6748 

                   tgTGAtttCTGCCCAGTGCtctGAatGTcAaagtgaagaaaTtcaatccA
                    gTGAtttCTGCCCAGTGCtctGAatGT Aa gtgaagaaaTtcaa   A
           3  6749 AGTGATTTCTGCCCAGTGCTCTGAATGTTAACGTGAAGAAATTCAA-ATA 6797 

                   aGCgCgGGTaAACGGCGGGaGTAActaTgACtCTcTtAAGGTAGCcAAAT
                   aGCgCgGGTaAACGGCGGGaGTAActaTgACtCTcTt  GGTAGCcAAAT
           3  6798 AGCGCGGGTAAACGGCGGGAGTAACTATGACTCTCTTCTGGTAGCCAAAT 6847 

                   gcCTcGTCatctAAtTagtGACGcGCATGAATGGAttAAcGAGaTTccca
                   gcCTcGTCatctAAtTagtGACGcGCATGAATGGAttAAcGAGaTTccca
           3  6848 GCCTCGTCATCTAATTAGTGACGCGCATGAATGGATTAACGAGATTCCCA 6897 

                   CTGTCCCtatctactatctaGcGAAaCcaCagcCaaGGGAACGGgCttGg
                   CTGTCCCt tctactatctaGcGAAaCcaCagcCaaGGGAACGGgCttGg
           3  6898 CTGTCCCTGTCTACTATCTAGCGAAACCACAGCCAAGGGAACGGGCTTGG 6947 

                   cagaatcaGtCGgGGaAAGAAGACCCTGTTGAGcTTgACtctAgtctggc
                   +       G CGgGGaAAGAAGACCCTGTTGAGcTTgACtctA tctg c
           3  6948 ACTTCAATG-CGGGGAAAGAAGACCCTGTTGAGCTTGACTCTAATCTGTC 6996 

                   attGtgaagagacat.agaggtgtAg.atAagtGGgAGccccccgcgccc
                   +t Gt aagagac+t+a a gtgtAg+ tA+ tGGgAG            
           3  6997 TTCGTAAAGAGACTTgAAAAGTGTAGcGTAGATGGGAG------------ 7034 

                   caagggatt..........cagTGaaAtACCactACtcttatcgttgttt
                           t+++  + ++ ca+TGaaA ACCa tA t+t+at+gtt++tt
           3  7035 --------TggcaacacgtCAATGAAACACCATTATTTTCATTGTTTCTT 7076 

                   taCTtAtcc.........................................
                   taCTtA+++++++ + + + + ++++ ++++ + +++ +++++++ +++ 
           3  7077 TACTTACTTggttatacagagattggattttacatccagtgtttgagtga 7126 

                   ...................................gaagAcattgtcagg
                   +   +++++ + +++++ +++ ++++ ++++++++ a+gA a  g cagg
           3  7127 caaacgtcgatacttgtatcgacgtgatctgcttcAAGGAAAGAGACAGG 7176 

                   tGGGGAGTTTGgCTGGGGCGGcacatctgttAaAcgatAaCgcaggtgTC
                   tGGGGAGTTTGgCTGGGGCGG+acatct t AaA g tAaCg aggtgTC
           3  7177 TGGGGAGTTTGGCTGGGGCGGTACATCTATCAAATGTTAACGTAGGTGTC 7226 

                   CtAaGgtgagCTCAg.gaGaACaGAAAtctcacGtaGAgcAaaAAGggcA
                   C+Aa gt   CTCAg+g G+ACaGAAA+c cac t GAg+A aAAGggcA
           3  7227 CAAAAGTTGACTCAGtGCGGACAGAAACCACACATTGAGTA-AAAGGGCA 7275 

                   aAaGctcgctTgAttttgattttCagtacgaatacaaaccgtGAAAgcgt
                    AaG + gctTgAttt gattttCagtacgaataca+ac g GAAA c  
           3  7276 TAAGTCAGCTTGATTTAGATTTTCAGTACGAATACAGACGGAGAAATCCG 7325 

                   GGccTatcGATCCttta..cttcactaga.tttgaagctagaggtgtcag
                   GGccTatcGATCCttt+ ++tt   + ga+ttt+  gc+agaggtg cag
           3  7326 GGCCTATCGATCCTTTTgaTTTA--ACGAgTTTTTTGCAAGAGGTGACAG 7373 

                   AaaAgtTACCaCAGGGATAACtGgcttgTggC.gcCaAGcGttCatAgCG
                   AaaAgtTACCaCAGGGATAACtGgcttgTggC gcCaAGcGttCatAgCG
           3  7374 AAAAGTTACCACAGGGATAACTGGCTTGTGGCgGCCAAGCGTTCATAGCG 7423 

                   ACgttGcttTTTgatcCtTCGATGTcGgcTCttcctAtCaTtgtgaaGcA
                   ACgt+GcttTTTgatcCtTCGATGTcGgcTCttcctAtCaTtg+gaaGcA
           3  7424 ACGTCGCTTTTTGATCCTTCGATGTCGGCTCTTCCTATCATTGCGAAGCA 7473 

                   gaattcac.AAgcGTtgGaTTGTTCAcCcactaatagggaaCGTGAgcTG
                   ga ttc c AAg+GTtgGaTTGTTCAcCcac aatagggaaCGTGAgcTG
           3  7474 GACTTCGCaAAGTGTTGGATTGTTCACCCACCAATAGGGAACGTGAGCTG 7523 

                   gGTTtAGACCGtcGtgAgaCAGGTtaGTTtTAcCctactgat........
                   gGTTtAGACCGtcGtgAgaCAGGTtaGTTtTAcCctac  at++++++++
           3  7524 GGTTTAGACCGTCGTGAGACAGGTTAGTTTTACCCTAC--ATtggatttt 7571 

                   ..tgttgcgattagtaat.cagcttaGTACGAgAGGAaccgttg.ttcag
                   ++++ttg  a tag aat+ ++cttaGTACGAgAGGAaccgt+ +ttc+g
           3  7572 gtCATTGATA-TAGGAATcGTACTTAGTACGAGAGGAACCGTACgTTCGG 7620 

                   acaattgGtttatgcggttggctga.cagccagtGctgcgaagctaccat
                   aca+ttgGttta g   ttg ++ga+++g ca+tG tgcgaagctaccat
           3  7621 ACATTTGGTTTACGTATTTGTTCGAaAGGACAATGATGCGAAGCTACCAT 7670 

                   ctgttggattatgacTGaacgcctCtAAgtcagaAtcc.t.ct.......
                   c+g  gg tta  acTGaacgcctCtAAgt  gaAtcc   ct   +++ 
           3  7671 CCGACGGCTTACAACTGAACGCCTCTAAGTTGGAATCCgAtCTagactca 7720 

                   ....................tt.t<-*
                    +  ++++++  + + ++  tt+t   
           3  7721 atgattttttggcacattggTTgT    7744 

3: domain 1 of 2, from 1633 to 4931: score 522.5, E = 5.2e-158
                   *->actct.agcgatGGatcacttggctc.cg.atcgatgAAGaacgcag
                      a +ct+a+c+a  Gat   t+  ct +  + tc     A   c c  
           3  1633    AACCTcAACAAAAGATTGATCTCCTAcGTtCTCATGTCATCCCCC-- 1677 

                   cgaatgcgataagtaatgtggaattgcagcaatcccgtgaatcatcgaaa
                           ata gta                a cc g ++a      aaa
           3  1678 -------TATATGTA---------------TA-CCAGCTGA-----CAAA 1699 

                   ctttGAAcgcaaattgcgccccgggaagccctttcct.............
                   + ttGAAc                            t++++  +++++++
           3  1700 TCTTGAAC----------------------------Tatatcctaaatta 1721 

                   .........................g.g.gcctcccggg.gtatgcctgt
                   ++++++ +++++ ++ + +++++++g  +  ct  + g  ++at c t  
           3  1722 ttaaaacaaattgatctcattataaGaCgTACTGTAAGAaCCATACTTCA 1771 

                   .atctgagtgtcgttaactcgtattgcgacctcagatcaggcgGactAcc
                   + t+ +a t   ++          tg g  c +a+ tc   ++  c   c
           3  1772 cCTTCCAATTAGTC----------TGAGTACAGAATTCTTCTA--CCTTC 1809 

                   cgctgAAcTTAAGCATATtATaagcggAGGAaaAGAAActAAccagGATT
                   cg t AA   A GC  ATtA                              
           3  1810 CGATTAAGGAAGGCGGATTA------------------------------ 1829 

                   cccttAGTAacgGCGAgtGAAcagggAa.Agcccagcgtcgaa.......
                      +    Aac GC A tGA +ag gA  A  +c g  t+g     ++++
           3  1830 ---C----AACTGCCACTGATGAGAGATaACATCGGAATGGCTaaagtcc 1872 

                   ..................................................
                   ++ + + +    +  ++ ++ + ++++ ++ ++  ++++++  ++ +++ 
           3  1873 gtatatataaaacaattatgagatcggacgatgaagtgctcaagtatcta 1922 

                   ..................................................
                    +++    ++  +++++++++ ++ + + + + +++ +++ ++  ++   
           3  1923 atggaaaaccaagggtttccgatcatacatagattcacggacgaattaaa 1972 

                   ...cccaagtccttcttggaacgagcccatagAgGgtGaagccccgtAGT
                    +++   agt c t  t+gaa                      c      
           3  1973 actTGACAGTTCGT--TTGAA---------------------TC------ 1993 

                   cggttgcTTGggAaTgcAgccAAgtgggtGgtaaattcCatctAAggcTA
                                                                     
           3     - -------------------------------------------------- -    

                   AATAtaggcgggagacCGATAGcgaAcaAGTAccGtgAggGAAagttgaA
                              ga   CGATA c aAcaA        Ag  AAag+t   
           3  1994 ----------AGA---CGATATCAAACAA--------AG--AAAGAT--- 2017 

                   AAgactttgaaaagagagttaaAtAGtacgTGAAa.tcgtt.agagggaa
                                                  GAAa++c   +agag gaa
           3  2018 ------------------------------CGAAAtCCAAAaAGAGAGAA 2037 

                   gcggttggggcccgtgtagacgctcc.gc.ggaggattcaactctgccg.
                   g g  t        t+t+g+   t  +g +   ggat c  ctc g  g+
           3  2038 GGGTGT-------CTTTTGCGAATAAaGTcCATGGATACGGCTCCGAAGt 2080 

                   gtgttgggccgcctggccgggtg.cccg.cgga.c.gg.tttcgcgccg.
                   +t           t gc   +tg cc+ +      +++ t++c  + cg 
           3  2081 CT-----------TCGCGACTTGtCCACtAACTaAtTTtTGGCTATACGg 2119 

                   gt.taccga.cc.ttcaaccg.ggc.ctttccctcctcaccgtaatcccg
                     ++  + a  c+tt  +c g  g++c t                     
           3  2120 AGaCTGTAAaACaTTGTCCGGtAGGaCAT--------------------- 2148 

                   gtgggtggggaggatgtggggagtggatttggtcttggggttgcttgcgg
                                                                     
           3     - -------------------------------------------------- -    

                   gggcgggtggtcggggggcggcccggaccgcacgcgcgcggcgcattccg
                                                                     
           3     - -------------------------------------------------- -    

                   ggcgtccggggtcgggcggccagcgtcgcggccccggatttcatggaatg
                                                                     
           3     - -------------------------------------------------- -    

                   ttaacctgagggcttgactgggcccgggtggcctccgcgcgcctcgggag
                                                                     
           3     - -------------------------------------------------- -    

                   ctccctcgggcccccgcggtggccct.cgcc.agg.cgc.ttcgttgttc
                                             ++ c++ gg+      c  +g  c
           3  2149 -------------------------AtATCAaTGGtATAaAACTAAGAAC 2173 

                   tgacgcccggggtctcgcgaacggcgtacccacccgggcaCcCGTCTtGA
                                              ac c++  g   a          
           3  2174 AA-------------------------ACACTTTGG---A---------- 2185 

                   AaCACGGaccAAGgAGtc.....taacat.tgtGCgAGtc..........
                         GaccAAGg G c  ++  aa a +t tGC+AGtc +++++++++
           3  2186 ------GACCAAGGTGACgactaCAAGAGgTCTGCAAGTCgataaaaaat 2229 

                   ..................................................
                    ++ ++ ++   + +   +++++ +++  ++ ++  + ++++++ +++++
           3  2230 gtagaagatgccacacggaaaatgaaagcatcatgcacatattacaatat 2279 

                   ..................................................
                   + +++++ ++   ++   ++++  ++ + ++ + + +++  + +++  + 
           3  2280 tgtaaatcaacccaagggttaaggtacagaagacacaatgcagtatgcac 2329 

                   ..................................................
                   ++ + +  + +  +++ +++ + +++ +   ++  ++ +  ++ ++ + +
           3  2330 aagagtggtgaccaaactaagagaaagagggttccaagtgcatgtagaga 2379 

                   ..................................................
                   ++   ++++ ++   + ++++      ++   +  + + + + +    + 
           3  2380 aagcctttacatccgacataaccggcctacccacgacactgagaccggac 2429 

                   ..................................................
                   ++++++  + +++++ +   +++    ++  + ++  + +++ +++++ +
           3  2430 ataattgctgtaaaagagggtaaggcgtacgtcatcgacatacaaaatgt 2479 

                   ..................................................
                    +++ +++ ++ +  +   +  ++ ++++++   +  + +++ ++++   
           3  2480 gtatgaatcttctggtgcgtccttcataaatgcgtcctcaatgaaaacgc 2529 

                   ..................................................
                   +++++++++    + +++++ ++++ ++ ++  +++ + ++ +++ ++  
           3  2530 aaaaatatacccctcttattcaattcatcaagcaaagacatcaatgttcc 2579 

                   ..................................................
                    +  ++ ++++ +++++  +++++ +   ++ ++ +  ++  ++  +  +
           3  2580 gaggttctattcaaaatgctaattgtgggttcaagaggatccttccacca 2629 

                   ..................................................
                   +  + ++ ++++ ++ +   ++ ++++    ++++ ++ ++   ++ +++
           3  2630 tggtcatcttaacatctggcatgaattcggctttacatctaccgaactta 2679 

                   ..................................................
                    +++ +++    + ++ + +++  ++++ +   +++  +++ + ++++  
           3  2680 gatacttagccctgaactgtatggaaaactcccttaggattgtgtattcg 2729 

                   ..................................................
                   ++ +++++ +  ++  ++ ++++ ++ +++++++++ ++ ++    ++ +
           3  2730 ttctataacagcttgcaagaattcaacaattaataactacttgggcaaga 2779 

                   ..................................................
                   + +  + ++++ + +++ +++++++ ++ +++ + ++ + ++ +++ ++ 
           3  2780 acaggacatatctgttagttttattcttgtaactgttgagttctttcttc 2829 

                   ..................................................
                   +++++  + + +  + ++ ++   + ++ ++ +++++++  +++++ +  
           3  2830 tttttcctgtgaggtgaacaaggctgaacatcttatattccattatgagc 2879 

                   ........................................ggCgcaatga
                   ++ ++++++++++ +  +++  ++ + ++++ ++++   +  C +aatg 
           3  2880 aagatattataatgacgattccttctgattacatatcccaACCATAATGC 2929 

                   aagtga....................gt.tgAGcatac.tgttagGaCCC
                   aa   a+   +  +   ++  ++    t t   c t+c+tgtt       
           3  2930 AATATActatgatcataccttgcttaCTtTTTTCTTGCaTGTTTA----- 2974 

                   GAAAgatggtGAaCTAtgCctgagcagggtgAAGcCaagaggAAactctG
                         t gt Aa T t  ctg  +   ++           g  a     
           3  2975 ----TGTTGTCAAGTTTTTCTGTATCAATCT----------GTTA----- 3005 

                   gTGGAgG.ccgtagcggTCTgACGtGCAAATcg.Tcgtc.gActtggGta
                           +c  a   gT     GtG  A T  +T  tc+g +tt   t 
           3  3006 ------TtTCTCATGTGT-----GTGTTATTTTtTTATCaGTTTTTTTTG 3044 

                   TaGggGcGAAAGaCtaATCGAaccatcTagTAGCTGGTTccctcCGAAgt
                   TaG     AAA a t A   Aa  a   a TAGCTGGTTcc tcCGAAgt
           3  3045 TAG-----AAAAATTGAAATAAATAGGAACTAGCTGGTTCCGTCCGAAGT 3089 

                   tTCcCtcAGGAtaGCtggagc..............tttatc.gGTAaaGc
                   tTCcCtcAGGAtaGCtgg++ ++++++++++++ +t tatc+gGTAaaGc
           3  3090 TTCCCTCAGGATAGCTGGCATtcaattttcacagtTATATCcGGTAAAGC 3139 

                   gAaTGaTtagaggcattgGggacgcaaatcgatcTcaacctattctCAAA
                   gAaTG TtagaggcattgGg     aaa +   cTcaacctatt  CAAA
           3  3140 GAATGTTTAGAGGCATTGGGTGTA-AAA-TACGCTCAACCTATTGACAAA 3187 

                   CTttaAAtgggtaag...................................
                   CTttaAAtgggta g+++++ ++++++ ++ ++ ++++++++++++ ++ 
           3  3188 CTTTAAATGGGTATGaagttcatttttctacttcattgagaatgaacagc 3237 

                   .........ttcctaGTgGgCcatattttGGTAAGCagaactgGcgatgc
                   +++++++++t cc+aGTgGgCcat ttttGGTAAGCagaactgGcg+tg 
           3  3238 gaatgtgagTGCCAAGTGGGCCAT-TTTTGGTAAGCAGAACTGGCGCTGT 3286 

                   GGgatgaaCCgaacgccgggtTaaggtgcc.aatatacacgc.catttca
                    Ggatg aC  aacg+c +g Taa g gcc  at   c cgc+ca  tca
           3  3287 TGGATGCACAAAACGTCAAGATAAAGAGCCaGATGGTCTCGCtCA--TCA 3334 

                   GA.aCcacaAAaGgtgTtggttgaTataGACAgcaGGacgGTgGcCaTgg
                   GA+aCca+aAAaGgtgTtggt gaTataGACAgcaGGacgGTgGcCaTgg
           3  3335 GAtACCATAAAAGGTGTTGGTCGATATAGACAGCAGGACGGTGGCCATGG 3384 

                   AAGtcGgaAtCcgCTaAGGAgTGtGTaACAaCtCACctgctcCgAAtcaa
                   AAGtcGgaAtCcg TaAGGAgTGtGTaACAaCtCACctgc  CgAAtc a
           3  3385 AAGTCGGAATCCGTTAAGGAGTGTGTAACAACTCACCTGC--CGAATCGA 3432 

                   ctaGccctgaAAATGgAtggcgctgaAgcg.gttacccAtacccggccgt
                   ctaG cct aAAATGgAtggcgct+ Agcg g   c +Atac++g+c gt
           3  3433 CTAGTCCTAAAAATGGATGGCGCTCGAGCGaGCCTCTTATACTTGACTGT 3482 

                   .g..................................cgacgaGTAGgagg
                   ++++   +     +++      +++ +  +  + ++++ac aGTAGga g
           3  3483 tAcgatacaataagccatttaacggacatcatgtcgTAACAAGTAGGACG 3532 

                   g.cgtgg.ggtcattacctgcgtcgaAgcctatgggcGtgagcccgggtg
                   g  g   +ggt+       gcgtcgaAg cta    cGtgag  +gg t 
           3  3533 GtTGATAtGGTT-------GCGTCGAAGGCTA-ACACGTGAGTGTGGCTT 3574 

                   gAgcggcc.ctagtgCagATCTTggtgGtaGTAgcaaatAttcaaatgag
                   gAgc g c    gt CagATCTT gtgGtaGTAgcaa tAttcaaatgag
           3  3575 GAGCAGTCaTATGTACAGATCTTAGTGGTAGTAGCAACTATTCAAATGAG 3624 

                   aactttgaagactgaaGtGGagaAgGgTTccatgtgaaCagcagTtg.ac
                   aactttgaagactga GtGGagaA+GgTTccatgtgaaCagc  Ttg+ac
           3  3625 AACTTTGAAGACTGACGTGGAGAAAGGTTCCATGTGAACAGCTATTGgAC 3674 

                   atgggttagtCggtcctaag.gataggggaa.gcc...............
                   atgggt+agtC gtcctaag+  ++  +gaa+g    ++++   +     
           3  3675 ATGGGTCAGTCAGTCCTAAGaTGCGCTCGAAaGAGggttccgaacgagga 3724 

                   ....................................tcgAaagggaatc.
                    + +++ + +++ + +  + +++++ ++++ ++   tcgAaagggaa c+
           3  3725 atatctatattcacatgatatttttattccatcaaaTCGAAAGGGAAACa 3774 

                   ggTtaa.Attcc.gaaccag..............................
                    gTtaa+Attc +g ac a + +  +++++  +   ++    + +  +++
           3  3775 AGTTAAtATTCTtGTACTAAgtgtcggagattgtttgatttcgtgtcaaa 3824 

                   .................acgaacccggagaccgccggcg.gagccccgcg
                    + + + ++ ++ + ++ac a c+c  a ac  +c    +  g+cc+g  
           3  3825 catatgtggtaacacaaACAAGCTCAAATAC-ATCACAAgTGGTCCTG-- 3871 

                   caggaagagttttctcttttcttttTaacagcc.g.......cctggaat
                     g aagag  tt+tct ttcttt T ac  c +    +  +cctggaat
           3  3872 --GAAAGAG--TTTTCTCTTCTTTGTTACTTCAtCagacgacCCTGGAAT 3917 

                   cgggtttacacccggagatgaggG.t.aa.ggctgagaaaagca.cg...
                   c g tt+a   c+ggagat aggG+t+aa  g  g g+aaag ++ g++ 
           3  3918 CAG-TTCAA--CTGGAGAT-AGGGtTcAAaTGAAG-GTAAAGAGtAGccg 3962 

                   .....g.gg.gt...cggtgcgctc.cg.cggcccttgaAaAatccgggg
                   +++++g+  + t++ cggtgc  + ++  +g++ccttgaAaA t  g+g 
           3  3963 ttcttGcTAcTTcctCGGTGCATCAtTTgTGATCCTTGAAAA-TTTGAGC 4011 

                   gag.gattgtatatatgtatatacaactc.c.ccaggccGTACccataaC
                   gag+ a t +at              +tc c c +  c GTAC+c  aaC
           3  4012 GAGaTAGTCAAT--------------TTCgCaCTTATCTGTACTCTAAAC 4047 

                   CgCAtCAGGtctcCcaaGgtgaacagcCtctggtc.gatagaa.AAtgta
                   CgCAtCAGGtctcC aaGgtgaa agcCtct+gtc+  tagaa+AA gta
           3  4048 CGCATCAGGTCTCC-AAGGTGAAAAGCCTCTAGTCaATTAGAAcAAGGTA 4096 

                   g.gtaAGGGAAgTCGGCAAaataGaTccGTAActTcGggAtAAggatTGG
                   g+  aAGGGAAgTCGGCAAaat GaTc G AActTcGggAtAA gatTGG
           3  4097 GcACAAGGGAAGTCGGCAAAATCGATCGGCAACTTCGGGATAACGATTGG 4146 

                   CTCtga............................................
                   CTCt+a+ ++  +++ +  +++++  +  +     ++ +  + +  ++  
           3  4147 CTCTAAgtgctagggtgttcgggcttgatgataaagcagtagacttgcta 4196 

                   ..................................................
                     ++ ++ + ++   +++  ++ ++   + + + +  ++  +++ +  + 
           3  4197 ttggagctgagctttcggatgcagcaatgtgtctgatcgttcggactagt 4246 

                   ..................................................
                   +++  + +  ++ + ++   ++    ++  +++   ++++  +++  +++
           3  4247 ggcttgtcttgctgtggaatcgttttgctacggtatgcggttcgcttgcg 4296 

                   ...................................ttaGAACTggtacgg
                   +++++     +  +++++  ++       ++   +ttaGAACT g    g
           3  4297 ggccgtattacttcgggcatcgtttaatagcaaacTTAGAACTCGCTGCG 4346 

                   acaaggggAatCcgACTGTtTAaTtAAAACAtAGcattgcGa.tggcccc
                    c aggggAatCcgACTGT TAaTtAAAACA AGc ttgcGa tggcc +
           3  4347 TCTAGGGGAATCCGACTGTCTAATTAAAACAGAGCTTTGCGAtTGGCCGG 4396 

                   cattaaa.gggtgttgacgcaatgTGAtttCTGCCCAGTGCtctGAatGT
                      +aa   ggtgttgacgcaa gTGAtttCTGCCCAGTGCtctGAatGT
           3  4397 --AAAACtTGGTGTTGACGCAAAGTGATTTCTGCCCAGTGCTCTGAATGT 4444 

                   cAaagtgaagaaaTtcaatccAaGCgCgGGTaAACGGCGGGaGTAActaT
                    Aa gtgaagaaaTtcaa   AaGCgCgGGTaAACGGCGGGaGTAActaT
           3  4445 TAACGTGAAGAAATTCAA-ATAAGCGCGGGTAAACGGCGGGAGTAACTAT 4493 

                   gACtCTcTtAAGGTAGCcAAATgcCTcGTCatctAAtTagtGACGcGCAT
                   gACtCTcTt  GGTAGCcAAATgcCTcGTCatctAAtTagtGACGcGCAT
           3  4494 GACTCTCTTCTGGTAGCCAAATGCCTCGTCATCTAATTAGTGACGCGCAT 4543 

                   GAATGGAttAAcGAGaTTcccaCTGTCCCtatctactatctaGcGAAaCc
                   GAATGGAttAAcGAGaTTcccaCTGTCCCt tctactatctaGcGAAaCc
           3  4544 GAATGGATTAACGAGATTCCCACTGTCCCTGTCTACTATCTAGCGAAACC 4593 

                   aCagcCaaGGGAACGGgCttGgcagaatcaGtCGgGGaAAGAAGACCCTG
                   aCagcCaaGGGAACGGgCttGg+       G CGgGGaAAGAAGACCCTG
           3  4594 ACAGCCAAGGGAACGGGCTTGGACTTCAATG-CGGGGAAAGAAGACCCTG 4642 

                   TTGAGcTTgACtctAgtctggcattGtgaagagacat.agaggtgtAg.a
                   TTGAGcTTgACtctA tctg c+t Gt aagagac+t+a a gtgtAg+ 
           3  4643 TTGAGCTTGACTCTAATCTGTCTTCGTAAAGAGACTTgAAAAGTGTAGcG 4692 

                   tAagtGGgAGccccccgcgccccaagggatt..........cagTGaaAt
                   tA+ tGGgAG                    t+++  + ++ ca+TGaaA 
           3  4693 TAGATGGGAG--------------------TggcaacacgtCAATGAAAC 4722 

                   ACCactACtcttatcgttgttttaCTtAtccgaagAcattgtcaggtGGG
                   ACCa tA t+t+at+gtt++tttaCTt        Ac t gt a      
           3  4723 ACCATTATTTTCATTGTTTCTTTACTT--------ACTTGGTTATAC--A 4762 

                   GAGTTTGgCTGGGGCGGcacatctgttAaAcgatAaCgcaggtgTCCtAa
                   GAG TTGg T               ttA+A               CC+  
           3  4763 GAGATTGGATT--------------TTACAT--------------CCA-- 4782 

                   GgtgagCTCAggaGaACaGAAAtctcacGtaGAgcAaaAAGggcAaAaGc
                                                                     
           3     - -------------------------------------------------- -    

                   tcgctTgAttttgattttCagtacgaatacaaaccgtGAAAgcgtGGccT
                               g  ttt agt      acaaac                
           3  4783 ------------GTGTTTGAGTG-----ACAAACG--------------- 4800 

                   atcGATCCttta..cttcactagatttgaagctagaggtgtcagAaaAgt
                    tcGAT Ctt +++c t    +       a ct   g tgt   AaaA t
           3  4801 -TCGATACTTGTatCNTA---G------CAACTTTCGTTGTGTTAAAAAT 4840 

                   TACCaCAGGGATAACtGgcttgTggCgcCaAGcGttCatAgCGACgttGc
                             AT ACt                                  
           3  4841 ----------ATGACT---------------------------------- 4846 

                   ttTTTgatcCtTCGATGTcGgcTCttcctAtCaTtgtgaaGcAgaattca
                                                           GcA aa+t a
           3  4847 ---------------------------------------TGCATAAGTAA 4857 

                   c.AAgcGTtgGaTTGTTCAcCcactaatagggaaCGTGAgcTGgGTTtAG
                   c AA                                          Tt G
           3  4858 CaAA------------------------------------------TTCG 4865 

                   ACCGtcGtgAgaCAGGTtaGTTtTAcCctactgattgttgcgattagtaa
                   AC              Tt G  tTA                  t +gt  
           3  4866 AC--------------TTGGCGTTA------------------TAGGT-- 4881 

                   tcagcttaGTACGAgAGGAaccgttgttcagacaattgGtttatgcggtt
                                    GAac g     ca  +  tt G tt+       
           3  4882 -----------------GAACTGA----CATGTTCTTTGATTT------- 4903 

                   ggctgacagccagtGctgcgaagctaccatctgttggattatgacTGaac
                                             c +t + +t ga ta g   G ac
           3  4904 --------------------------CAGTACTCTCGAGTACG---GCAC 4924 

                   gcctCtAAgtcagaAtcctcttt.t<-*
                   gcc                   t+    
           3  4925 GCC------------------ATgA    4931 


Histogram of all scores:
score    obs    exp  (one = represents 1 sequences)
-----    ---    ---
 2506      1      0|=                                                          


% Statistical details of theoretical EVD fit:
              mu = -2153.0647
          lambda =     0.0084
chi-sq statistic =     0.0000
  P(chi-square)  =          0

Total sequences searched: 1

Whole sequence top hits:
tophits_s report:
     Total hits:           1
     Satisfying E cutoff:  1
     Total memory:         20K

Domain top hits:
tophits_s report:
     Total hits:           2
     Satisfying E cutoff:  2
     Total memory:         45K
hmmsearch - search a sequence database with a profile HMM
HMMER 2.3.2 (Oct 2003)
Copyright (C) 1992-2003 HHMI/Washington University School of Medicine
Freely distributed under the GNU General Public License (GPL)
- - - - - - - - - - - - - - - - - - - - - - - - - - - - - - - - - - - -
HMM file:                   /home/rnowell/software/rnammer-1.2/lib/euk.lsu.rnammer.hmm [euk.lsu.rnammer.degap]
Sequence database:          ./100000001408114806.final_search.6.fsa
per-sequence score cutoff:  >= 0.0
per-domain score cutoff:    >= 0.0
per-sequence Eval cutoff:   <= 1e-05     
per-domain Eval cutoff:     <=      1e-05
- - - - - - - - - - - - - - - - - - - - - - - - - - - - - - - -

Query HMM: euk.lsu.rnammer.degap||
  [HMM has been calibrated; E-values are empirical estimates]

Scores for complete sequences (score includes all domains):
Sequence Description                                    Score    E-value  N 
-------- -----------                                    -----    ------- ---
6                                                       435.3   9.3e-132   1

Parsed for domains:
Sequence Domain  seq-f seq-t    hmm-f hmm-t      score  E-value
-------- ------- ----- -----    ----- -----      -----  -------
6          1/1      82  4756 ..     1  2979 []   435.3 9.3e-132

Alignments of top-scoring domains:
6: domain 1 of 1, from 82 to 4756: score 435.3, E = 9.3e-132
                   *->actct.agcgatGGatcacttggctccg.atcgatgAAG.aacgcag
                      a t+ +a   a  Gat ac +g        tcgatg AG aac  ag
           6    82    ATTTCtATGCACCGATTACACG-----TgTTCGATGGAGtAACAAAG 123  

                   cgaa.tgcgataagtaatgtggaattgcagcaatcccgtgaatcatcgaa
                       + g  ata+ ta           cag  atc   tg at     a 
           6   124 ACTGaAGAAATACATATCAGA------CAG-CATCTATTGTATTGCTCAT 166  

                   actttGAAcgcaaattgcgccccgggaagccc..................
                   act   AA g                     c+++++ ++++ ++++ ++
           6   167 ACTGA-AATG---------------------Ctttttcttttcttttctt 194  

                   ..........................................tttcctgg
                   ++ ++++ ++++ +++  +++  + +  + ++++     +  t tc    
           6   195 ttcttttcttttctttcctttcctgtcatattttgaggatagT-TCG--- 240  

                   gcctcccggg.gtatgcctgtatctgagtgtcgttaactcgtattgcgac
                      +  +     +a gc  g   c g  tgtcg                 
           6   241 ---ATAAATAaACAAGCTAGA--CAGGCTGTCG----------------- 268  

                   ctcagatcaggcg.GactA.cccgctgAAcTTAAGCATATtATaagcggA
                            g  ++  ++A+c   ct AA  TA GCATAT          
           6   269 -------GTGTAAaACTGAtCATACTCAAGGTATGCATAT---------- 301  

                   GGAaaAGAAActAAccagGATTcccttAGTAacgGCGAgtGAAcagggAa
                                       TT c t                   gg A 
           6   302 --------------------TTGCTT-------------------GGAA- 311  

                   Agcccagcgtcgaa....................................
                        a c+tc  a+++++++ ++ ++ + +++++++ +   +++ ++++
           6   312 -----ATCTTCTTActctttcatcacgagattttgtgagaaagtcatttt 356  

                   ..................................................
                   ++++ ++ ++ ++++ ++ ++ +++ +++ + +++++++ ++++ ++++ 
           6   357 ctttattattatttcattagtatttatttatatccgttcattgtacttta 406  

                   ..........................................cccaagtc
                    ++ ++ ++++ +++ ++  + + ++++++++++++++++ ++   ag c
           6   407 attattagctgatgcattaagatagctttgttgttcttctacTAAGAGAC 456  

                   cttcttggaacgag.cccatagAgGgtGaagccccgtAGTcggttgcTTG
                    tt  t  aacg+  c                                  
           6   457 TTT--TCAAACGGAtC---------------------------------- 470  

                   ggAaTgcAgc.c.AAgtgggtGgtaaattcCatctAAggcTA.AATAtag
                       TgcA +  +AA      Ggta a+t           TA  ATA +g
           6   471 ---TTGCAATgAgAA------GGTATACT----------TTAcCATAATG 501  

                   gcgggagacCGATAGcgaAcaAGTAccGtgAggGAAagttgaAAAgactt
                    c++ a  cC ATAGc a   AG A c   Ag   Aag+           
           6   502 ACACAA--CCCATAGCAAGATAGCAGC---AGC--AAGAG---------- 534  

                   tgaaaagagagttaaAtAGtacgTGAAatcgtt.agagggaagcggttgg
                                                +g+t   ag   a    ttg 
           6   535 ---------------------------CGTGCTcGTAGATTAT---TTGT 554  

                   ggcccgtgtagacgctcc.gc.ggaggattcaactctgccggtgttgggc
                   g+c   tgt+gac++t  +gc  ga  at    c                
           6   555 GACATTTGTTGACTTTGAaGCaAGAATATATGTCAG-------------- 590  

                   cgcctggccgggtgcccgcggacggtttcgcgccg.gt.taccga.cc.t
                                                  g   +g +ta +ga+ c++
           6   591 -------------------------------GAAAtGGaTAATGAgACaA 609  

                   tcaaccg.ggc.ctttccctcc.tca.ccgtaat.c.cc.ggtgggt.gg
                   + aa  g gg +  +  c t  +t + +cgtaat++ + + ++g+ t+g 
           6   610 CGAAAGGgGGAtAAAAGCATGAaTATgACGTAATtTaTGaATGGTTTcGA 659  

                   ggaggatgtggggagtggatttggtcttggggttgcttgcgggggcgggt
                   g                                                 
           6   660 G------------------------------------------------- 660  

                   ggtcggggggcggcccggaccgcacgcgcgcggcgcattccgggcgtccg
                                                                     
           6     - -------------------------------------------------- -    

                   gggtcgggcggccagcgtcgcggccccggatttcatggaatgttaacctg
                                                                     
           6     - -------------------------------------------------- -    

                   agggcttgactgggcccgggtggcctccgcgcgcctcgggagctccctcg
                                                                     
           6     - -------------------------------------------------- -    

                   ggcccccgcggtggccctcgccaggcgcttcgttgttctgacgcccgggg
                                                            c+ +  g  
           6   661 -----------------------------------------CCAAATGCC 669  

                   tct.c.gcg.a.acggcgtacccacccgggcaCcCGTCTtGAAaCACGGa
                   tc+ c  c++a + g    ac c c  g   a             A GGa
           6   670 TCGtCaTCTaAtTAGTG--ACGCGCATG---A-------------ATGGA 701  

                   ccAAGgAGtctaacattgtGCgAGtc........ggCgcaatgaaagtga
                     AA gAG  t  ca+tgt C  Gtc++ +++ + gCg aa  a ag   
           6   702 TTAACGAGATTCCCACTGTCCCTGTCtactatctAGCGAAACCACAGC-- 749  

                   gttgAGcatac.tgttagGaCCCGAAAgatggtGAaCTAtgCctgagcag
                     + AG + ac  g t g                          ga +  
           6   750 --CAAGGGAACgGGCTTG--------------------------GACTTC 771  

                   ggtgAAGcCaagaggAAactctGgTGGAgG.ccgtagcggT.CTgACGtG
                     tg       g+ggAAa        GA+G+cc t   g+   TgAC   
           6   772 AATG------CGGGGAAA--------GAAGaCCCTGTTGAGcTTGAC--- 804  

                   CAAATcgTcgtc.gActtggGtaTaGggGcGAAAGaCtaATCGAaccatc
                             tc +A+ tg  t       cG AA    a T GAa   t 
           6   805 ----------TCtAATCTGTCTT------CGTAAAGAGACTTGAAAAGTG 838  

                   Ta..gTAGCTGGTTccctcCGAAgttTCcCtcAGGAtaGCtggagc....
                   Ta +gTAG TGG                         aG tgg++ +++ 
           6   839 TAgcGTAGATGGG------------------------AG-TGGCAAcacg 863  

                   .............tttatc.gGTAaaGcgAaTGaTtagaggcattgGgga
                   +++++ +++++++ ttat                                
           6   864 tcaatgaaacaccATTATTtT----------------------------- 884  

                   cgcaaatcgatcTcaacctattctCAAACTttaAAtgggtaag.......
                     ca+    +tcT+ ac ta t             tgg ta   ++++++
           6   885 --CATT-GTTTCTTTACTTACT-------------TGGTTATAcagagat 918  

                   ....ttcctaGTgGgCcatattttGGTAAGCagaactgGcgatgcGGgat
                   ++++tt +        cat      GT  G    ac   cg         
           6   919 tggaTTTT-------ACAT-CCAGTGTTTGAGTGACAAACG-------TC 953  

                   gaaCCgaacgccgggtTaaggtgcc.aatatacacgccatttcaGAaCca
                   ga  C+    +c +  T a  tgc   a a   a                
           6   954 GATACTTGTATCAACGTGATCTGCTtCA-AGGAA---------------- 986  

                   caAAaGgtgTtggttgaTataGACAgcaGGacgGTgGcCaTggAAGtcGg
                                     a aGACAg +G            gg AGt  g
           6   987 ------------------AGAGACAGGTG------------GGGAGTTTG 1006 

                   aAtCcgCTaAGGAgTGtGTaACAaC..tCACctgctcCgAAtcaactaGc
                        gCT     g G G  ACA C +tCA  tg     AA + a   G 
           6  1007 -----GCTG----GGGCGGTACATCtaTCAAATGT---TAACGTAGGTGT 1044 

                   cctgaAAATGgAtggcgctgaAgcggttacccAtacccggccgtgcgacg
                   cc  a A T gA       + Ag g+ +ac +A acc  +c     + +g
           6  1045 CCAAA-AGTTGAC------TCAGTGCGGACAGAAACCACAC-----ATTG 1082 

                   aGTAGgagggcg....tgg.ggtcattacctgcgtcgaAgcctatgggcG
                   aGTA  agggc  +++t     t a         t+ a   +t+   g  
           6  1083 AGTAAAAGGGCAtaagTCAgCTTGA---------TTTAGATTTT-CAGTA 1122 

                   tgagcccgggtggAgc.ggcc.ctagtgCagATCTTggtgGtaGTAgcaa
                   +ga   c g  ggAg +  cc     t   gATC T  t G   TA c a
           6  1123 CGAATACAGACGGAGAaATCCgGGCCTATCGATCCTT-TTGATTTAACGA 1171 

                   atAttcaaatgagaactttgaagactgaaGtGGagaAgGgTTccatgt.g
                    t tt    tg  a     g  gac ga       aA+G T cca   +g
           6  1172 GTTTTT---TGCAAGA---GGTGACAGA-------AAAGTTACCACAGgG 1208 

                   aaCagcagTtgacatgggttagtCggtcctaaggataggggaagcctcgA
                   a    +a  tg c tg g + g C +                        
           6  1209 A----TAACTGGCTTGTGGCGGCCAA------------------------ 1230 

                   aagggaatcggTtaaAttccgaaccagacgaacccggagaccgccggcg.
                                               cg +c + g gac g+cg + +
           6  1231 ---------------------------GCGTTCATAGCGAC-GTCGCTTt 1252 

                   gag.ccccgcgcaggaagagttttctcttttcttttTaacagcc.g....
                     g++cc+ c   g     g +t +tc t tc tt   a     +   + 
           6  1253 TTGaTCCTTC---GATGTCGGCTCTTCCTATCATTGCGAAGCAGaCttcg 1299 

                   ......cctggaatcgggtttacacccggagatgaggG.t.aa.ggctga
                   +       tgg at+g  tt+ac  cc+   at aggG  +    gctg 
           6  1300 caaagtGTTGG-ATTG--TTCAC--CCACCAAT-AGGGaAcGTgAGCTG- 1342 

                   gaaaagcacgggggtcggtgcgctc.cg.cggcccttgaAaAatccgggg
                                        g t + g+c g           tc  g g
           6  1343 ---------------------GGTTtAGaCCG-----------TCGTGAG 1360 

                   gag.gattgtatatatgtatatacaactc.c.ccag..............
                     ++g t gt t+++           c  +c    g+++++ + +++ ++
           6  1361 ACAgGTTAGTTTTAC-----------CCTaCaTTGGattttgtcattgat 1399 

                   ...........................gccGTACccataaCCgCAtCAGG
                   +++  +++  ++ +++ ++  + +  + ccGTAC   t     CAt  GG
           6  1400 ataggaatcgtacttagtacgagaggaACCGTACG-TTC-GGACATTTGG 1447 

                   tctcCcaaGgtgaacagcCtctggtcgatagaa.AAtgtaggtaAGGGAA
                   t t C              t tg tcga ag a+AAtg  g  aAG  A 
           6  1448 TTTACG-----------TATTTGTTCGAAAGGAcAATGATGCGAAGCTAC 1486 

                   gTCGGCAAaataGaTccGTAActTcGggAtAAggatTGGCTCtga.....
                            a                              TC ga++++ 
           6  1487 C--------A------------------------------TCCGAcggct 1498 

                   ..................................................
                     +  + +  ++++ +   +  ++ ++   + + + +  ++  +++ +  
           6  1499 tacaactgaacgcctctangatgcagcaatgtgtctgatcgttcggacta 1548 

                   ..................................................
                   + +++  + +  ++ + ++   ++    ++  +++   ++++  +++  +
           6  1549 gtggcttgtcttgctgtggaatcgttttgctacggtatgcggttcgcttg 1598 

                   .....................................ttaGAACTggtac
                   +++++++     +  +++++  ++       ++   +ttaGAACT g   
           6  1599 cgggccgtattacttcgggcatcgtttaatagcaaacTTAGAACTCGCTG 1648 

                   ggacaaggggAatCcgACTGTtTAaTtAAAACAtAGcattgcGa.tggcc
                    g c aggggAatCcgACTGT TAaTtAAAACA AGc ttgcGa tggcc
           6  1649 CGTCTAGGGGAATCCGACTGTCTAATTAAAACAGAGCTTTGCGAtTGGCC 1698 

                   cccattaaa.gggtgttgacgcaatgTGAtttCTGCCCAGTGCtctGAat
                    +   +aa   ggtgttgacgcaa gTGAtttCTGCCCAGTGCtctGAat
           6  1699 GG--AAAACtTGGTGTTGACGCAAAGTGATTTCTGCCCAGTGCTCTGAAT 1746 

                   GTcAaagtgaagaaaTtcaatccAaGCgCgGGTaAACGGCGGGaGTAAct
                   GT Aa gtgaagaaaTtcaa   AaGCgCgGGTaAACGGCGGGaGTAAct
           6  1747 GTTAACGTGAAGAAATTCAA-ATAAGCGCGGGTAAACGGCGGGAGTAACT 1795 

                   aTgACtCTcTtAAGGTAGCcAAATgcCTcGTCatctAAtTagtGACGcGC
                   aTgACtCTcTt  GGTAGCcAAATgcCTcGTCatctAAtTagtGACGcGC
           6  1796 ATGACTCTCTTCTGGTAGCCAAATGCCTCGTCATCTAATTAGTGACGCGC 1845 

                   ATGAATGGAttAAcGAGaTTcccaCTGTCCCtatctactatctaGcGAAa
                   ATGAATGGAttAAcGAGaTTcccaCTGTCCCt tctactatctaGcGAAa
           6  1846 ATGAATGGATTAACGAGATTCCCACTGTCCCTGTCTACTATCTAGCGAAA 1895 

                   CcaCagcCaaGGGAACGGgCttGgcagaatcaGtCGgGGaAAGAAGACCC
                   CcaCagcCaaGGGAACGGgCttGg+       G CGgGGaAAGAAGACCC
           6  1896 CCACAGCCAAGGGAACGGGCTTGGACTTCAATG-CGGGGAAAGAAGACCC 1944 

                   TGTTGAGcTTgACtctAgtctggcattGtgaagagacat.agaggtgtAg
                   TGTTGAGcTTgACtctA tctg c+t Gt aagagac+t+a a gtgtAg
           6  1945 TGTTGAGCTTGACTCTAATCTGTCTTCGTAAAGAGACTTgAAAAGTGTAG 1994 

                   .atAagtGGgAGccccccgcgccccaagggatt..........cagTGaa
                   + tA+ tGGgAG                    t+++  + ++ ca+TGaa
           6  1995 cGTAGATGGGAG--------------------TggcaacacgtCAATGAA 2024 

                   AtACCactACtcttatcgttgttttaCTtAtcc.................
                   A ACCa tA t+t+at+gtt++tttaCTtA+++++++ + + + + ++++
           6  2025 ACACCATTATTTTCATTGTTTCTTTACTTACTTggttatacagagattgg 2074 

                   ..................................................
                    ++++ + +++ +++++++ +++ +   +++++ + +++++ +++ ++++
           6  2075 attttacatccagtgtttgagtgacaaacgtcgatacttgtatcgacgtg 2124 

                   .........gaagAcattgtcaggtGGGGAGTTTGgCTGGGGCGGcacat
                    ++++++++ a+gA a  g caggtGGGGAGTTTGgCTGGGGCGG+acat
           6  2125 atctgcttcAAGGAAAGAGACAGGTGGGGAGTTTGGCTGGGGCGGTACAT 2174 

                   ctgttAaAcgatAaCgcaggtgTCCtAaGgtgagCTCAg.gaGaACaGAA
                   ct t AaA g tAaCg aggtgTCC+Aa gt   CTCAg+g G+ACaGAA
           6  2175 CTATCAAATGTTAACGTAGGTGTCCAAAAGTTGACTCAGtGCGGACAGAA 2224 

                   AtctcacGtaGAgcAaaAAGggcAaAaGctcgctTgAttttgattttCag
                   A+c cac t GAg+A aAAGggcA AaG + gctTgAttt gattttCag
           6  2225 ACCACACATTGAGTA-AAAGGGCATAAGTCAGCTTGATTTAGATTTTCAG 2273 

                   tacgaatacaaaccgtGAAAgcgtGGccTatcGATCCttta..cttcact
                   tacgaataca+ac g GAAA c  GGccTatcGATCCttt+ ++tt   +
           6  2274 TACGAATACAGACGGAGAAATCCGGGCCTATCGATCCTTTTgaTTTA--A 2321 

                   aga.tttgaagctagaggtgtcagAaaAgtTACCaCAGGGATAACtGgct
                    ga+ttt+  gc+agaggtg cagAaaAgtTACCaCAGGGATAACtGgct
           6  2322 CGAgTTTTTTGCAAGAGGTGACAGAAAAGTTACCACAGGGATAACTGGCT 2371 

                   tgTggC.gcCaAGcGttCatAgCGACgttGcttTTTgatcCtTCGATGTc
                   tgTggC gcCaAGcGttCatAgCGACgt+GcttTTTgatcCtTCGATGTc
           6  2372 TGTGGCgGCCAAGCGTTCATAGCGACGTCGCTTTTTGATCCTTCGATGTC 2421 

                   GgcTCttcctAtCaTtgtgaaGcAgaattcac.AAgcGTtgGaTTGTTCA
                   GgcTCttcctAtCaTtg+gaaGcAga ttc c AAg+GTtgGaTTGTTCA
           6  2422 GGCTCTTCCTATCATTGCGAAGCAGACTTCGCaAAGTGTTGGATTGTTCA 2471 

                   cCcactaatagggaaCGTGAgcTGgGTTtAGACCGtcGtgAgaCAGGTta
                   cCcac aatagggaaCGTGAgcTGgGTTtAGACCGtcGtgAgaCAGGTta
           6  2472 CCCACCAATAGGGAACGTGAGCTGGGTTTAGACCGTCGTGAGACAGGTTA 2521 

                   GTTtTAcCctactgat..........tgttgcgattagtaat.cagctta
                   GTTtTAcCctac  at++++++++++++ttg  a tag aat+ ++ctta
           6  2522 GTTTTACCCTAC--ATtggattttgtCATTGATA-TAGGAATcGTACTTA 2568 

                   GTACGAgAGGAaccgttg.ttcagacaattgGtttatgcggttggctga.
                   GTACGAgAGGAaccgt+ +ttc+gaca+ttgGttta g   ttg ++ga+
           6  2569 GTACGAGAGGAACCGTACgTTCGGACATTTGGTTTACGTATTTGTTCGAa 2618 

                   cagccagtGctgcgaagctaccatctgttggattatgacTGaacgcctCt
                   ++g ca+tG tgcgaagctaccatc+g  gg tta  acTGaacgcctCt
           6  2619 AGGACAATGATGCGAAGCTACCATCCGACGGCTTACAACTGAACGCCTCT 2668 

                   AAgtcagaAtcc.t.ct.................................
                   AAgt  gaAtcc   ct   +++  +  ++++++  + + ++  ++ ++ 
           6  2669 AAGTTGGAATCCgAtCTagactcaatgattttttggcacattggttgtcg 2718 

                   ..................................................
                   ++  + + +++ + + + +++   ++ ++  ++   +   + + +   + 
           6  2719 tcagcacatttatatatgttcaaactgttgatcaagtgaacatatgaatg 2768 

                   ..................................................
                      ++ ++ + ++ ++ ++++ ++ +  ++    +    ++ +  ++ + 
           6  2769 aagctaccgtattgttgcctcgtcataatcgaaatgagattgtgattgca 2818 

                   ..................................................
                    +  + + +++++  ++    +  + ++  +  ++    ++  ++ +   
           6  2819 gcgatgcatttttagtcgaaacaacactaatggctagaatcgattgtaaa 2868 

                   ..................................................
                   +  ++++++++  +  +    +  + + + + +     +  ++ ++ + +
           6  2869 cgactttcttcagtaacagagtaacgtacacgtgagagcaaccgccacat 2918 

                   ..................................................
                   + +  +++ ++   +++++ +++  + ++ + ++  +++  +   ++++ 
           6  2919 tgcgatccgctgagtttctgctcgatgttatgctgattcgataggcttca 2968 

                   ..................................................
                    ++++ + +  + +++ + ++++ ++ +++  ++++++ +++++ + +++
           6  2969 gtcctatacgacatttgcattttatcatccagctctttgctctcatactc 3018 

                   ..................................................
                   ++ +++ ++++ +++ ++++++ +  +++  +  +++++++++       
           6  3019 ctattcatcttattcgttttctacgacttagcgatttttcttcgagaaaa 3068 

                   ..................................................
                      ++ ++   ++++ ++++ ++ ++ +++++++++ ++  + + + + +
           6  3069 aaatcaccaagtttcattttatcatcacttcttttcgctggcgtacatac 3118 

                   ..................................................
                    +   + + + + + + +++++  + ++  + + +++ +  +   +  ++
           6  3119 atagacacatgcatacatcttcgatgttaatgtacttgcaacaaacaacc 3168 

                   ..................................................
                    +   +++  ++ ++ +++  + ++ + ++++ + ++++ ++ ++ ++ +
           6  3169 acagatctaactatcgtttgatatcacatcctacgtcttgtcgttgttgt 3218 

                   ..................................................
                   +++++ ++++++   + ++  + ++ + + ++    + +++++++++ + 
           6  3219 tttccatttctcgaatgtcgacatcatatatcagagtattttcttctatg 3268 

                   ..................................................
                      ++ ++ +++++ +   ++ + + + + + + + + + +  + ++ + 
           6  3269 gaattatcatccctacaagttgcatgtgcacacatatacataacatcata 3318 

                   ..................................................
                   ++    + + +++ +++ ++ +++++ +  +  +++ + + + + +++ +
           6  3319 tcgaaatatattcgtttaccacttctatgatgatccatgcacatatctat 3368 

                   ..................................................
                    +   +  ++ ++  ++++++++   ++++ ++ ++ ++  + ++ +  +
           6  3369 atgaatagctgtcgattttctttgaatttcatcactatcaatatcacaac 3418 

                   ..................................................
                       +  ++ +  + ++  +++  +   ++++  ++++ +   +  + ++
           6  3419 gaaacaaccataatgctgattcggtagacttcagttctatagacgacatt 3468 

                   ..................................................
                   + + +++    ++++ +   +++ ++ ++  + + ++ + +     ++  
           6  3469 tgcattcgaaatttcacaaattcatcactgacatgtcatatagaaatcaa 3518 

                   ..................................................
                    + +  +  + +   + +  ++    ++ ++ +++ ++++ ++ ++   +
           6  3519 acatagtagcacgaacgcaaccgaaatcgttgctcatctcgctaccgaat 3568 

                   ..................................................
                    ++  +  + + ++ + +++ + +  +        +   ++ ++++++++
           6  3569 atcaacaacatgtcatattcatgtagcagaagaagcgaatcgttttcttc 3618 

                   ..................................................
                       ++ ++++ +++++  +++ + + + ++  ++ + + +  +++  + 
           6  3619 gaaattatttcatcttcgatttgcatatattgatcacatgcagttcaatg 3668 

                   ..................................................
                     +  +  + +  + +   ++   +  +  + +  + ++  + ++  +++
           6  3669 gacaacgacacaacataagctaagcagtagtatgacgttaacgtcagtct 3718 

                   ..................................................
                   ++++++++ ++++ +  ++    + + + + ++     + ++++ ++++ 
           6  3719 ttctctttgcttcgcaactgaaatacacgtatcaagaatactccattcca 3768 

                   ..................................................
                    + ++ + + +++++ ++   +++  + +   + +   ++++++  + ++
           6  3769 atgtcacacatcttcattgaacttgacataaacataaactccttggcgtt 3818 

                   ..................................................
                   +++ ++++  + + ++++ +  + ++ +  +  +  ++ ++++ ++ + +
           6  3819 tttattttaatacgtcttacaatgccgcagtaacaactatttcactgtac 3868 

                   ..................................................
                    +  +  +  ++ + +   +  + +++ +   + + ++++ + + +++  
           6  3869 acgacggcaactatacaaacaacatctatagatgcattctatgcatttga 3918 

                   ..................................................
                       ++  + +   + + + ++ + +   +  +    +   ++  +    
           6  3919 aaaactaacacaagcatatgttatgcaaataataaaataaatcaacgaag 3968 

                   ..................................................
                    +  ++ ++++++ ++  +++  ++     +++++ +++ +++ ++  ++
           6  3969 atagtcgctcctcattgacttgactagaaatcttcacttgcttgttgatt 4018 

                   ..................................................
                   ++  +++  +++  +++   + + +++++++ ++ ++  + ++   ++  
           6  4019 ttgattcgattcgattcaaatgcattcccccgttgccagcattagatcaa 4068 

                   ..................................................
                   ++ +    +++   +      +    ++   +    +++++  ++   ++
           6  4069 tcgtgaaatctagatgaaaaatagaatcgaatgaaattttcaactggatt 4118 

                   ..................................................
                      + + + + +++++ + + + +   +    +  +++ ++++    + +
           6  4119 aaacacatgcattctcacacgtatagacggaatagcttgttttgaagtat 4168 

                   ..................................................
                   ++   + + ++++++++ +++++  +++  ++++ ++ + ++ +++ +  
           6  4169 tcaaatgcattttctccattttcaattcgatctcgttatgctgcttgtga 4218 

                   ..................................................
                   +  +  +  +  +  +  +  +  +  +  +  +  +  +  +  +  + 
           6  4219 cgacgacgacgacgacgacaacaacaacaacgatgatgataatgatgatg 4268 

                   ..................................................
                    +  +  +  +  +  +        +   ++  +  +   ++  ++ +  
           6  4269 gtgacggtggtggcggtgagaaaagcaagtcaatggtaaactagttacaa 4318 

                   ..................................................
                    +++++ ++++++ + +++ + + + + + + + + +++ ++  +++  +
           6  4319 attctcattctctacattcatatacgtatgtatgtgtttgttaacctggc 4368 

                   ..................................................
                    +++++  +++  ++  ++  + ++  +    + +    +  +   ++  
           6  4369 actttcgattcaatcaaccgatattgatagaatatgaagcagcaaactaa 4418 

                   ..................................................
                   +  ++ + + + +++  +++++  ++   ++ ++ + ++++  + ++ ++
           6  4419 taatcatatacgtttgattttcaactgaactatcatgtttcaacgtcatt 4468 

                   ..................................................
                   +++ +++  ++++ + + + ++  ++  + ++++ +++  +  +  +++ 
           6  4469 ttcattcgatcttgtgtacatcaattggtacttcattcgacaataattcg 4518 

                   ..................................................
                    +  +++  + +      +    ++++++ ++ ++ ++++ + +  ++++
           6  4519 atggttcggcacgaagaatgaaacttcccatcgtcatcctatacaatttc 4568 

                   ..................................................
                     + ++ ++    ++  ++++ ++ ++     + ++ ++++ + + ++  
           6  4569 gacattgtcaagatcgattttgccgttaaaaatattgtctcatgtaccaa 4618 

                   ..................................................
                     +++ +++++++++++++  +    +++ +++++ + +   +  +    
           6  4619 aatctgtctcttcttttccaacgaaacttgctctcatgtgagcagcgaaa 4668 

                   ..................................................
                   +  + + + + +   +   + +  +    +++++++++++ +++   ++ 
           6  4669 tagcgtgtacatgaatgagtatgacaaagcctccttcttcatttaaatcg 4718 

                   ..................................tt.t<-*
                    + +   + ++ + + +++         ++  ++tt+t   
           6  4719 acacaaatattgcacatctgaaaagaaatcaattTTgT    4756 


Histogram of all scores:
score    obs    exp  (one = represents 1 sequences)
-----    ---    ---
  435      1      0|=                                                          


% Statistical details of theoretical EVD fit:
              mu = -2153.0647
          lambda =     0.0084
chi-sq statistic =     0.0000
  P(chi-square)  =          0

Total sequences searched: 1

Whole sequence top hits:
tophits_s report:
     Total hits:           1
     Satisfying E cutoff:  1
     Total memory:         20K

Domain top hits:
tophits_s report:
     Total hits:           1
     Satisfying E cutoff:  1
     Total memory:         37K
hmmsearch - search a sequence database with a profile HMM
HMMER 2.3.2 (Oct 2003)
Copyright (C) 1992-2003 HHMI/Washington University School of Medicine
Freely distributed under the GNU General Public License (GPL)
- - - - - - - - - - - - - - - - - - - - - - - - - - - - - - - - - - - -
HMM file:                   /home/rnowell/software/rnammer-1.2/lib/euk.lsu.rnammer.hmm [euk.lsu.rnammer.degap]
Sequence database:          ./100000001408114806.final_search.2.fsa
per-sequence score cutoff:  >= 0.0
per-domain score cutoff:    >= 0.0
per-sequence Eval cutoff:   <= 1e-05     
per-domain Eval cutoff:     <=      1e-05
- - - - - - - - - - - - - - - - - - - - - - - - - - - - - - - -

Query HMM: euk.lsu.rnammer.degap||
  [HMM has been calibrated; E-values are empirical estimates]

Scores for complete sequences (score includes all domains):
Sequence Description                                    Score    E-value  N 
-------- -----------                                    -----    ------- ---
2                                                      1042.1          0   1

Parsed for domains:
Sequence Domain  seq-f seq-t    hmm-f hmm-t      score  E-value
-------- ------- ----- -----    ----- -----      -----  -------
2          1/1    1349  5069 ..     1  2979 []  1042.1        0

Alignments of top-scoring domains:
2: domain 1 of 1, from 1349 to 5069: score 1042.1, E = 0
                   *->actct.agcgatGGatcacttggctc.cg.atcgatgAAGaacgcag
                      a tct  +cg+tGGatcact+ggctc++   tcgatgAAGa cgcag
           2  1349    ATTCTgTACGGTGGATCACTCGGCTCgTTaTTCGATGAAGAGCGCAG 1395 

                   cgaa.tgcgat.aagtaatgtggaattgcagcaatcccgtgaatcatcga
                   c+aa tgcga+ aag+aatg g aattgcag +a c+c+t++a cat  a
           2  1396 CAAAgTGCGAGaAAGCAATGCG-AATTGCAG-GA-CACATTGAGCATGAA 1442 

                   aactttGAAcgcaaattgcgccc.cgggaagccc................
                    a  t+GAAcgca  t gc  cc  gg+      ++  +      +   +
           2  1443 TAACTCGAACGCATCTAGCAGCCaAGGC-----Attagtcgaggctaaat 1487 

                   ..................................................
                   ++  ++   + ++ +++   +    +    ++  +++ ++ + +      
           2  1488 ttgcttcagtcttgtttacataacatcaaattcgtttattatctaaacga 1537 

                   ..................................................
                    ++  +      ++   +    +   +                +    + 
           2  1538 attgctggcaagttcgatagaatccatnnnnnnnnnnnnnacatgcaata 1587 

                   .........tttcct............g.g.gcctcccggg.gtatgcct
                      +   ++t     +++ ++++ +++g+g g  +        t + + t
           2  1588 gaatgagttT----GtaacataactatGtGtGTAATATACTtATCCATTT 1633 

                   gt.atctgagtgtcgttaactcgtattgcgacctcagatcaggcg.Gact
                   gt++tc +a                tt+c a ct+a+ tca  + +Ga t
           2  1634 GTtTTCACA----------------TTTCAAGCTGAAGTCAAATTaGAAT 1667 

                   AcccgctgAAcTTAAGCATATtA.TaagcggAGGAaaAGAAActAAccag
                   Ac  gctgAAcTTAAGCATATtA+Taagc  AGGAaaAGAAA +AAc   
           2  1668 ACTTGCTGAACTTAAGCATATTAaTAAGCAAAGGAAAAGAAATCAACTGA 1717 

                   GATTcccttAGTAacgGCGAgtGAAcagggAa.Agcccagcgtcgaa...
                   GATT ccttAGTAa gGCGA tGAAc+gg Aa Agc+ca  g++gaa+++
           2  1718 GATTGCCTTAGTAATGGCGAATGAACCGGCAAaAGCTCATTGCTGAAgcg 1767 

                   ..................................................
                   +++++  +++ ++++++ + +++ ++++ ++ ++++++++  ++ ++++ 
           2  1768 tgttgaattcacttttgacatgcattgtagcatttggggtaactactgta 1817 

                   .............cccaagtccttcttggaacgag.c.....ccatagAg
                   ++++++++++++++   agt c+t  t+ga c++g+c     ccatagA 
           2  1818 tggtgcctgttcgTGTGAGTTCCT--TTGATCAGGgCtttaaCCATAGAA 1865 

                   GgtGa.agccccgt....................................
                   GgtG +ag cc  t  ++ +   +  ++ + + ++ + + ++ +++ +++
           2  1866 GGTGCtAGTCCTATaatcacgaatagttatgtgctgtacattgtctacct 1915 

                   ....AGTcg.gttgcTTGggAaTgcAgc.c.AAg.tgggtGgtaaattcC
                   +++ AGT+g+gt g+TTG+gA Tgc  c c AA  tggg+ gtaaa+t+ 
           2  1916 ttcgAGTAGcGTAGTTTGAGATTGCTACgCcAACgTGGGACGTAAACTTG 1965 

                   atctAAggcTAAATAtaggcgggagacCGATAGcgaAcaAGTAccGtgAg
                   +tc+AA+gcTAAATAt+   ++gagacCGATAGcgaAcaAGTAccGtgAg
           2  1966 TTCCAAAGCTAAATATTATAACGAGACCGATAGCGAACAAGTACCGTGAG 2015 

                   gGAAagttgaAAAg.actttgaaaagagagttaaAtAGtacgTGAAatcg
                   gGAAagttgaAAAg+act+tgaa agagagttaaAtAGtacgT AAa+cg
           2  2016 GGAAAGTTGAAAAGcACTCTGAAGAGAGAGTTAAATAGTACGTAAAACCG 2065 

                   tt.agagggaagcggttggggcccgtgtagacgctcc.gc.ggaggattc
                   t   ga g aa+cg++tgg    c t++a + g t +    gga+ +   
           2  2066 TAcCGAAGAAAACGAATGGCC-GCATTCATCAGATTGcTTtGGATTCAAT 2114 

                   aactctgccg.gtgttgggccg.cctggccgggtg.cccg.cgga.c.gg
                   ++  +t+ccg+ tg tgg+ + +c tg++                     
           2  2115 TCGATTTCCGtATGATGGTAATaCATGTTNNNNNNnNNNNnNNNNnNnNN 2164 

                   .tttcgcgccg.gt.taccga.cc.ttcaaccg.ggc.ctttccctcc.t
                                                                     
           2  2165 nNNNNNNNNNNnNNnNNNNNNnNNnNNNNNNNNnNNNnNNNNNNNNNNnN 2214 

                   ca.ccgtaat.c.cc.ggtgggt.ggg.gag.ga.tg.t.g.g.ggag.t
                                                                     
           2  2215 NNnNNNNNNNnNnNNnNNNNNNNnNNNnNNNnNNnNNnNnNnNnNNNNnN 2264 

                   ggattt.gg.tcttg.gg.g.t.tg.c.t.tgc.g.g.g.g.........
                                                                     
           2  2265 NNNNNNnNNnNNNNNnNNnNnNnNNnNnNnNNNnNnNnNnNnnnnnnnnn 2314 

                   ..........................................g.c.ggg.
                                                                     
           2  2315 nnnnnnnnnnnnnnnnnnnnnnnnnnnnnnnnnnnnnnnnnnNnNnNNNn 2364 

                   t.g.gtcgg.ggg.g.c.g.gcc.cggaccg.c.a.c.g.cgc.gc.gg.
                          gg+  +  + +   cc   ga+ ++ ++  + ++g    +g +
           2  2365 NnNaTCTGGaACTtCaAcAgTCCaTTGATGTgTtCtTgCcTGGaATcGAg 2414 

                   cgca.tt.c.c.g..ggcg.t.c.c.g.g....gg.tc.ggg.cg.....
                    gca+tt c+  g+      t+  c+  g  +  +  c  +g+  +   +
           2  2415 TGCAtTTtCaAaGtaTTAAcTgAaCcTgGatctATaACaTTGaAAgctag 2464 

                   ..................................................
                     +     +        ++  +        +  + +          +   
           2  2465 tcgaatcagtctattttggtagcaactttcgttgtgttaaaaatatgact 2514 

                   ........................................gc.c......
                    +     +          +    ++ +     ++ +    g + ++++++
           2  2515 tgcataagtaacaaattcgacttggcgttataggtgaactGAcAtgttct 2564 

                   ..................................................
                   +++ ++++ ++ ++++++ ++ ++++ ++++ ++ ++ ++++++++++++
           2  2565 ttgatttcagtactctcgagtacggcacgccatgagcattgtttgtgttg 2614 

                   ....ag.cgtcgcggccccg.gatttcatggaatgttaacctgagggctt
                   + ++ag ++           + at                          
           2  2615 catgAGtAA----------CtAAT-------------------------- 2628 

                   gactgggcccgggtggcctccgcgcgcc.t.c.g.gg.a.gctccctcgg
                                             +c++  +  + ++ g+t + t   
           2  2629 -------------------------ATCtAaAcAaTAtTaGTTTTATTCA 2653 

                   gcccccgcggt.ggccct.cgcc.agg.cgc.ttcgttgttctgacgccc
                   +c +c ++g+++ +   t++g  +  g+c+ ++   t+g +  g c  c 
           2  2654 TCGTCAATGCCtAATGTTtTGTGgCTGtCAAtGAAATCGGCAAGTCAACA 2703 

                   ggggtct.cgcgaacggcgtacccacccgggcaCcCGTCTtGAAaCACGG
                   gg+gt+t      a  gc++a ++a+ cg   aCcCGTCTtGAAaCACGG
           2  2704 GGAGTTTtG----AATGCCGAGTTATTCG---ACCCGTCTTGAAACACGG 2746 

                   accAAGgAGtctaacat.tgtGCgAGtc......................
                    c AAGgAGt  a   ++tgtGC+AG  ++    + +++ ++++   ++ 
           2  2747 TCTAAGGAGTTCACTGCaTGTGCAAGAGttcggctgtatgaaaagccttg 2796 

                   ggCgcaatgaaagtga..................................
                   + Cg+aatgaaagt a +  +   +  ++   +   +  + + +    + 
           2  2797 CTCGTAATGAAAGTAAagaacattcttgcaatgtttgaagtgtgatttct 2846 

                   ..................................................
                   + +  + ++ ++    +  + +   +  +++  + + + + ++  +    
           2  2847 gtcatctggtgcaaatcatgacaatgaacgcaacactgacaggttctatt 2896 

                   ...................gt.tgAGcatac.tgttagGaCCCGAAAgat
                   +++++ +++   + ++   gt++gAG ata+    t+ GaCCCGAAAgat
           2  2897 gccgctggcaaagagcttaGTaAGAGTATATgCAATGAGACCCGAAAGAT 2946 

                   ggtGAaCTAtgCctgagcagggtgAAGcCaagaggAAactctGgTGGAgG
                   ggtGAaCT   C tg g+ag  tgAAGcC ag+ggAAac+ctGgTGGA+G
           2  2947 GGTGAACTTAACGTGTGTAGAATGAAGCC-AGGGGAAACCCTGGTGGAAG 2995 

                   .ccgtagcggT.CTgACGtGCAAATcg.Tcgtc.gActtggGtaTaGggG
                    +cgtagcggT+CTgACGtGCAAATcg+Tcgtc++Ac tg Gt  aGggG
           2  2996 tTCGTAGCGGTtCTGACGTGCAAATCGaTCGTCaAACATGCGTTAAGGGG 3045 

                   cGAAAGaCtaATCGAaccatcTagTAGCTGGTTccctcCGAAgttTCcCt
                   cGAAAGaCtaATCGAaccatcTagTAGCTGGTTcc tcCGAAgttTCcCt
           2  3046 CGAAAGACTAATCGAACCATCTAGTAGCTGGTTCCGTCCGAAGTTTCCCT 3095 

                   cAGGAtaGCtggagc..............tttatc.gGTAaaGcgAaTGa
                   cAGGAtaGCtgg++ ++++++++++++ +t tatc+gGTAaaGcgAaTG 
           2  3096 CAGGATAGCTGGCATtcaattttcacagtTATATCcGGTAAAGCGAATGT 3145 

                   TtagaggcattgGggacgcaaatcgatcTcaacctattctCAAACTttaA
                   TtagaggcattgGg     aaa +   cTcaacctatt  CAAACTttaA
           2  3146 TTAGAGGCATTGGGTGTA-AAA-TACGCTCAACCTATTGACAAACTTTAA 3193 

                   Atgggtaag.........................................
                   Atgggta g+++++ ++++++ ++ ++ ++++++++++++ ++ ++++++
           2  3194 ATGGGTATGaagttcatttttctacttcattgagaatgaacagcgaatgt 3243 

                   ...ttcctaGTgGgCcatattttGGTAAGCagaactgGcgatgcGGgatg
                   +++t cc+aGTgGgCcat ttttGGTAAGCagaactgGcg+tg  Ggatg
           2  3244 gagTGCCAAGTGGGCCAT-TTTTGGTAAGCAGAACTGGCGCTGTTGGATG 3292 

                   aaCCgaacgccgggtTaaggtgcc.aatatacacgc.catttcaGA.aCc
                    aC  aacg+c +g Taa g gcc  at   c cgc+ca  tcaGA+aCc
           2  3293 CACAAAACGTCAAGATAAAGAGCCaGATGGTCTCGCtCA--TCAGAtACC 3340 

                   acaAAaGgtgTtggttgaTataGACAgcaGGacgGTgGcCaTggAAGtcG
                   a+aAAaGgtgTtggt gaTataGACAgcaGGacgGTgGcCaTggAAGtcG
           2  3341 ATAAAAGGTGTTGGTCGATATAGACAGCAGGACGGTGGCCATGGAAGTCG 3390 

                   gaAtCcgCTaAGGAgTGtGTaACAaCtCACctgctcCgAAtcaactaGcc
                   gaAtCcg TaAGGAgTGtGTaACAaCtCACctgc  CgAAtc actaG c
           2  3391 GAATCCGTTAAGGAGTGTGTAACAACTCACCTGC--CGAATCGACTAGTC 3438 

                   ctgaAAATGgAtggcgctgaAgcg.gttacccAtacccggccgt.g....
                   ct aAAATGgAtggcgct+ Agcg g   c +Atac++g+c gt++++  
           2  3439 CTAAAAATGGATGGCGCTCGAGCGaGCCTCTTATACTTGACTGTtAcgat 3488 

                   ..............................cgacgaGTAGgaggg.cgtg
                    +     +++      +++ +  +  + ++++ac aGTAGga gg  g  
           2  3489 acaataagccatttaacggacatcatgtcgTAACAAGTAGGACGGtTGAT 3538 

                   g.ggtcattacctgcgtcgaAgcctatgggcGtgagcccgggtggAgcgg
                    +ggt+       gcgtcgaAg cta    cGtgag  +gg t gAgc g
           2  3539 AtGGTT-------GCGTCGAAGGCTA-ACACGTGAGTGTGGCTTGAGCAG 3580 

                   cc.ctagtgCagATCTTggtgGtaGTAgcaaatAttcaaatgagaacttt
                    c    gt CagATCTT gtgGtaGTAgcaa tAttcaaatgagaacttt
           2  3581 TCaTATGTACAGATCTTAGTGGTAGTAGCAACTATTCAAATGAGAACTTT 3630 

                   gaagactgaaGtGGagaAgGgTTccatgtgaaCagcagTtg.acatgggt
                   gaagactga GtGGagaA+GgTTccatgtgaaCagc  Ttg+acatgggt
           2  3631 GAAGACTGACGTGGAGAAAGGTTCCATGTGAACAGCTATTGgACATGGGT 3680 

                   tagtCggtcctaag.gataggggaa.gcc.....................
                   +agtC gtcctaag+  ++  +gaa+g    ++++   +      + +++
           2  3681 CAGTCAGTCCTAAGaTGCGCTCGAAaGAGggttccgaacgaggaatatct 3730 

                   ..............................tcgAaagggaatc.ggTtaa
                    + +++ + +  + +++++ ++++ ++   tcgAaagggaa c+ gTtaa
           2  3731 atattcacatgatatttttattccatcaaaTCGAAAGGGAAACaAGTTAA 3780 

                   .Attcc.gaaccag....................................
                   +Attc +g ac a + +  +++++  +   ++    + +  +++ + + +
           2  3781 tATTCTtGTACTAAgtgtcggagattgtttgatttcgtgtcaaacatatg 3830 

                   ...........acgaacccggagaccgccggcg.gagccccgcgcaggaa
                    ++ ++ + ++ac a c+c  a ac  +c    +  g+cc+g    g aa
           2  3831 tggtaacacaaACAAGCTCAAATAC-ATCACAAgTGGTCCTG----GAAA 3875 

                   gagttttctcttttcttttTaacagcc.g.......cctggaatcgggtt
                   gag  tt+tct ttcttt T ac  c +    +  +cctggaatc g tt
           2  3876 GAG--TTTTCTCTTCTTTGTTACTTCAtCagacgacCCTGGAATCAG-TT 3922 

                   tacacccggagatgaggG.t.aa.ggctgagaaaagca.cg........g
                   +a   c+ggagat aggG+t+aa  g  g g+aaag ++ g++ +++++g
           2  3923 CAA--CTGGAGAT-AGGGtTcAAaTGAAG-GTAAAGAGtAGccgttcttG 3968 

                   .gg.gt...cggtgcgctc.cg.cggcccttgaAaAatccgggggag.ga
                   +  + t++ cggtgc  + ++  +g++ccttgaAaA t  g+g gag+ a
           2  3969 cTAcTTcctCGGTGCATCAtTTgTGATCCTTGAAAA-TTTGAGCGAGaTA 4017 

                   ttgtatatatgtatatacaactc.c.ccaggccGTACccataaCCgCAtC
                    t +at              +tc c c +  c GTAC+c  aaCCgCAtC
           2  4018 GTCAAT--------------TTCgCaCTTATCTGTACTCTAAACCGCATC 4053 

                   AGGtctcCcaaGgtgaacagcCtctggtc.gatagaa.AAtgtag.gtaA
                   AGGtctcC aaGgtgaa agcCtct+gtc+  tagaa+AA gtag+  aA
           2  4054 AGGTCTCC-AAGGTGAAAAGCCTCTAGTCaATTAGAAcAAGGTAGcACAA 4102 

                   GGGAAgTCGGCAAaataGaTccGTAActTcGggAtAAggatTGGCTCtga
                   GGGAAgTCGGCAAaat GaTc G AActTcGggAtAA gatTGGCTCt+a
           2  4103 GGGAAGTCGGCAAAATCGATCGGCAACTTCGGGATAACGATTGGCTCTAA 4152 

                   ..................................................
                   + ++  +++ +  +++++  +  +     ++ +  + +  ++    ++ +
           2  4153 gtgctagggtgttcgggcttgatgataaagcagtagacttgctattggag 4202 

                   ..................................................
                   + + ++   +++  ++ ++   + + + +  ++  +++ +  + +++  +
           2  4203 ctgagctttcggatgcagcaatgtgtctgatcgttcggactagtggcttg 4252 

                   ..................................................
                    +  ++ + ++   ++    ++  +++   ++++  +++  ++++++++ 
           2  4253 tcttgctgtggaatcgttttgctacggtatgcggttcgcttgcgggccgt 4302 

                   .............................ttaGAACTggtacggacaagg
                       +  +++++  ++       ++   +ttaGAACT g    g c agg
           2  4303 attacttcgggcatcgtttaatagcaaacTTAGAACTCGCTGCGTCTAGG 4352 

                   ggAatCcgACTGTtTAaTtAAAACAtAGcattgcGa.tggcccccattaa
                   ggAatCcgACTGT TAaTtAAAACA AGc ttgcGa tggcc +   +aa
           2  4353 GGAATCCGACTGTCTAATTAAAACAGAGCTTTGCGAtTGGCCGG--AAAA 4400 

                   a.gggtgttgacgcaatgTGAtttCTGCCCAGTGCtctGAatGTcAaagt
                      ggtgttgacgcaa gTGAtttCTGCCCAGTGCtctGAatGT Aa gt
           2  4401 CtTGGTGTTGACGCAAAGTGATTTCTGCCCAGTGCTCTGAATGTTAACGT 4450 

                   gaagaaaTtcaatccAaGCgCgGGTaAACGGCGGGaGTAActaTgACtCT
                   gaagaaaTtcaa   AaGCgCgGGTaAACGGCGGGaGTAActaTgACtCT
           2  4451 GAAGAAATTCAA-ATAAGCGCGGGTAAACGGCGGGAGTAACTATGACTCT 4499 

                   cTtAAGGTAGCcAAATgcCTcGTCatctAAtTagtGACGcGCATGAATGG
                   cTt  GGTAGCcAAATgcCTcGTCatctAAtTagtGACGcGCATGA  GG
           2  4500 CTTCTGGTAGCCAAATGCCTCGTCATCTAATTAGTGACGCGCATGAGGGG 4549 

                   AttAAcGAGaTTcccaCTGTCCCtatctactatctaGcGAAaCcaCagcC
                   A  AAc AG                 c  c    t  cGA          
           2  4550 A--AACAAG----------------GCGGCACCTTCACGA---------- 4571 

                   aaGGGAACGGgCttGgcagaatcaGtCGgGGaAAGAAGACCCTGTTGAGc
                            Gg  t  c    tcaGt       AGAA             
           2  4572 ---------GGGGTTTCTCTGTCAGT-------AGAA------------- 4592 

                   TTgACtctAgtctggcattGtgaagagacat.agaggtgtAg..atAagt
                    TgA t  A    g c tt   aa +gac t +       Ag++atA   
           2  4593 -TGATTACACGTAGTCGTTCGAAACTGACGTcGCCA-AACAGacATA--- 4637 

                   GGgAGccccccgcgccccaagggattcagTGaaAtACCactACtcttatc
                      AG                                             
           2  4638 --CAG--------------------------------------------- 4640 

                   gttgttttaCTtAtcc............................gaagAc
                             TtA++ ++++++  ++ +++++ +++ ++  +++g+a Ac
           2  4641 ----------TTACTGtttgtcaaccacctctagggacgaatccGGAAAC 4680 

                   attgtcaggtGGGGAGTTTGgCTGGGGCGGcacatctgttAaAcgatAaC
                      gtcag       GT TGg TG  G GG a a+ctg     +ga Aa 
           2  4681 TACGTCAGCC----GGTGTGGATG--GAGGAAGACCTGG----AGACAAT 4720 

                   gcaggtgTCCtAaGgtgagCTCAggaGaACaGAAAtctcacGtaGAgcAa
                   g a  t                                       A+ A 
           2  4721 GTAAAT---------------------------------------AAAA- 4730 

                   aAAGggcAaAaGctc.gctTgAttttgattttCagtacgaatacaaaccg
                   aAAG   AaA G t +g tTgA  tt at    agt       c+ ac+ 
           2  4731 AAAGAAAAAAGGTTAcGGTTGACATTCATGC--AGTCACTCAGCGTACT- 4777 

                   tGAAAgcgtGGccT...atcGATCCtttacttcactaga.tttgaagcta
                          +t Gcc  ++a+   TCCtt     +    g++    aa c+a
           2  4778 -----CAATCGCCCgaaAAAAGTCCTTC----T----GGaC---AATCAA 4811 

                   gaggtgtcagAaaAgtTACCaCAGGGATAACtGgcttgTggC.gcCaAGc
                    agg    ag a Ag  A C C G    AAC G  t g g   g CaA  
           2  4812 AAGGGCCGAGTACAGAAATCTCTGT-TAAACAGAGTAGAGTAgGACAA-- 4858 

                   GttCatAgCGACgttGcttTTTgatcCtTCGATGTcGgcTCttcctAtCa
                            GAC    c                                 
           2  4859 -------TGGACAAGCC--------------------------------- 4868 

                   TtgtgaaGcAgaattcac.AAgcGTtgGaTTGTTCAcCcactaataggga
                     gtga G Agaa+     AAgc       TG  CAcCc   a    g  
           2  4869 --GTGAGGAAGAAGAGCTgAAGCAGC----TGGCCACCCTGCATACTGAT 4912 

                   aCGTGAgcTGgGTTtAGACCGtcGtgAgaCAGGTtaGTTtTAcCctactg
                    CG  Ag                    ga AGGTt G       ct    
           2  4913 CCGAAAG--------------------GAAAGGTTTG-------CTGG-- 4933 

                   attgttgcgattagtaat.cagcttaGTACGAgAGGAaccgttg.ttcag
                         gc+a  agt  t  a+  t G A      G acc t  + t + 
           2  4934 ------GCAA-AAGTTGTgGAAGCTTGGA------GTACCATGAaGTTGC 4970 

                   acaattgGtttatgcggttggctga.cagccagtGctgcgaagctaccat
                    +a+  g t ta   g+  g ct a  ag  a+tG+t  ga    a  ++
           2  4971 CTATACGATCTA-AGGCAAGCCTAAgTAGTAAATGGTCTGATATAAGAGC 5019 

                   ctgttggattatgacTGaacgcctCtAAgtcagaAtcc..t.ct...tt.
                   c+g +  a t t acT  acgc  C AA   a a   c++  ct ++tt+
           2  5020 CCGGGCCA-TTTCACTAGACGCGGCAAATGAACAGGACaaCaCTgtcTTg 5068 

                   t<-*
                       
           2  5069 G    5069 


Histogram of all scores:
score    obs    exp  (one = represents 1 sequences)
-----    ---    ---
 1042      1      0|=                                                          


% Statistical details of theoretical EVD fit:
              mu = -2153.0647
          lambda =     0.0084
chi-sq statistic =     0.0000
  P(chi-square)  =          0

Total sequences searched: 1

Whole sequence top hits:
tophits_s report:
     Total hits:           1
     Satisfying E cutoff:  1
     Total memory:         20K

Domain top hits:
tophits_s report:
     Total hits:           1
     Satisfying E cutoff:  1
     Total memory:         33K
hmmsearch - search a sequence database with a profile HMM
HMMER 2.3.2 (Oct 2003)
Copyright (C) 1992-2003 HHMI/Washington University School of Medicine
Freely distributed under the GNU General Public License (GPL)
- - - - - - - - - - - - - - - - - - - - - - - - - - - - - - - - - - - -
HMM file:                   /home/rnowell/software/rnammer-1.2/lib/euk.lsu.rnammer.hmm [euk.lsu.rnammer.degap]
Sequence database:          ./100000001408114806.final_search.5.fsa
per-sequence score cutoff:  >= 0.0
per-domain score cutoff:    >= 0.0
per-sequence Eval cutoff:   <= 1e-05     
per-domain Eval cutoff:     <=      1e-05
- - - - - - - - - - - - - - - - - - - - - - - - - - - - - - - -

Query HMM: euk.lsu.rnammer.degap||
  [HMM has been calibrated; E-values are empirical estimates]

Scores for complete sequences (score includes all domains):
Sequence Description                                    Score    E-value  N 
-------- -----------                                    -----    ------- ---
5                                                       435.3   9.3e-132   1

Parsed for domains:
Sequence Domain  seq-f seq-t    hmm-f hmm-t      score  E-value
-------- ------- ----- -----    ----- -----      -----  -------
5          1/1      82  4756 ..     1  2979 []   435.3 9.3e-132

Alignments of top-scoring domains:
5: domain 1 of 1, from 82 to 4756: score 435.3, E = 9.3e-132
                   *->actct.agcgatGGatcacttggctccg.atcgatgAAG.aacgcag
                      a t+ +a   a  Gat ac +g        tcgatg AG aac  ag
           5    82    ATTTCtATGCACCGATTACACG-----TgTTCGATGGAGtAACAAAG 123  

                   cgaa.tgcgataagtaatgtggaattgcagcaatcccgtgaatcatcgaa
                       + g  ata+ ta           cag  atc   tg at     a 
           5   124 ACTGaAGAAATACATATCAGA------CAG-CATCTATTGTATTGCTCAT 166  

                   actttGAAcgcaaattgcgccccgggaagccc..................
                   act   AA g                     c+++++ ++++ ++++ ++
           5   167 ACTGA-AATG---------------------Ctttttcttttcttttctt 194  

                   ..........................................tttcctgg
                   ++ ++++ ++++ +++  +++  + +  + ++++     +  t tc    
           5   195 ttcttttcttttctttcctttcctgtcatattttgaggatagT-TCG--- 240  

                   gcctcccggg.gtatgcctgtatctgagtgtcgttaactcgtattgcgac
                      +  +     +a gc  g   c g  tgtcg                 
           5   241 ---ATAAATAaACAAGCTAGA--CAGGCTGTCG----------------- 268  

                   ctcagatcaggcg.GactA.cccgctgAAcTTAAGCATATtATaagcggA
                            g  ++  ++A+c   ct AA  TA GCATAT          
           5   269 -------GTGTAAaACTGAtCATACTCAAGGTATGCATAT---------- 301  

                   GGAaaAGAAActAAccagGATTcccttAGTAacgGCGAgtGAAcagggAa
                                       TT c t                   gg A 
           5   302 --------------------TTGCTT-------------------GGAA- 311  

                   Agcccagcgtcgaa....................................
                        a c+tc  a+++++++ ++ ++ + +++++++ +   +++ ++++
           5   312 -----ATCTTCTTActctttcatcacgagattttgtgagaaagtcatttt 356  

                   ..................................................
                   ++++ ++ ++ ++++ ++ ++ +++ +++ + +++++++ ++++ ++++ 
           5   357 ctttattattatttcattagtatttatttatatccgttcattgtacttta 406  

                   ..........................................cccaagtc
                    ++ ++ ++++ +++ ++  + + ++++++++++++++++ ++   ag c
           5   407 attattagctgatgcattaagatagctttgttgttcttctacTAAGAGAC 456  

                   cttcttggaacgag.cccatagAgGgtGaagccccgtAGTcggttgcTTG
                    tt  t  aacg+  c                                  
           5   457 TTT--TCAAACGGAtC---------------------------------- 470  

                   ggAaTgcAgc.c.AAgtgggtGgtaaattcCatctAAggcTA.AATAtag
                       TgcA +  +AA      Ggta a+t           TA  ATA +g
           5   471 ---TTGCAATgAgAA------GGTATACT----------TTAcCATAATG 501  

                   gcgggagacCGATAGcgaAcaAGTAccGtgAggGAAagttgaAAAgactt
                    c++ a  cC ATAGc a   AG A c   Ag   Aag+           
           5   502 ACACAA--CCCATAGCAAGATAGCAGC---AGC--AAGAG---------- 534  

                   tgaaaagagagttaaAtAGtacgTGAAatcgtt.agagggaagcggttgg
                                                +g+t   ag   a    ttg 
           5   535 ---------------------------CGTGCTcGTAGATTAT---TTGT 554  

                   ggcccgtgtagacgctcc.gc.ggaggattcaactctgccggtgttgggc
                   g+c   tgt+gac++t  +gc  ga  at    c                
           5   555 GACATTTGTTGACTTTGAaGCaAGAATATATGTCAG-------------- 590  

                   cgcctggccgggtgcccgcggacggtttcgcgccg.gt.taccga.cc.t
                                                  g   +g +ta +ga+ c++
           5   591 -------------------------------GAAAtGGaTAATGAgACaA 609  

                   tcaaccg.ggc.ctttccctcc.tca.ccgtaat.c.cc.ggtgggt.gg
                   + aa  g gg +  +  c t  +t + +cgtaat++ + + ++g+ t+g 
           5   610 CGAAAGGgGGAtAAAAGCATGAaTATgACGTAATtTaTGaATGGTTTcGA 659  

                   ggaggatgtggggagtggatttggtcttggggttgcttgcgggggcgggt
                   g                                                 
           5   660 G------------------------------------------------- 660  

                   ggtcggggggcggcccggaccgcacgcgcgcggcgcattccgggcgtccg
                                                                     
           5     - -------------------------------------------------- -    

                   gggtcgggcggccagcgtcgcggccccggatttcatggaatgttaacctg
                                                                     
           5     - -------------------------------------------------- -    

                   agggcttgactgggcccgggtggcctccgcgcgcctcgggagctccctcg
                                                                     
           5     - -------------------------------------------------- -    

                   ggcccccgcggtggccctcgccaggcgcttcgttgttctgacgcccgggg
                                                            c+ +  g  
           5   661 -----------------------------------------CCAAATGCC 669  

                   tct.c.gcg.a.acggcgtacccacccgggcaCcCGTCTtGAAaCACGGa
                   tc+ c  c++a + g    ac c c  g   a             A GGa
           5   670 TCGtCaTCTaAtTAGTG--ACGCGCATG---A-------------ATGGA 701  

                   ccAAGgAGtctaacattgtGCgAGtc........ggCgcaatgaaagtga
                     AA gAG  t  ca+tgt C  Gtc++ +++ + gCg aa  a ag   
           5   702 TTAACGAGATTCCCACTGTCCCTGTCtactatctAGCGAAACCACAGC-- 749  

                   gttgAGcatac.tgttagGaCCCGAAAgatggtGAaCTAtgCctgagcag
                     + AG + ac  g t g                          ga +  
           5   750 --CAAGGGAACgGGCTTG--------------------------GACTTC 771  

                   ggtgAAGcCaagaggAAactctGgTGGAgG.ccgtagcggT.CTgACGtG
                     tg       g+ggAAa        GA+G+cc t   g+   TgAC   
           5   772 AATG------CGGGGAAA--------GAAGaCCCTGTTGAGcTTGAC--- 804  

                   CAAATcgTcgtc.gActtggGtaTaGggGcGAAAGaCtaATCGAaccatc
                             tc +A+ tg  t       cG AA    a T GAa   t 
           5   805 ----------TCtAATCTGTCTT------CGTAAAGAGACTTGAAAAGTG 838  

                   Ta..gTAGCTGGTTccctcCGAAgttTCcCtcAGGAtaGCtggagc....
                   Ta +gTAG TGG                         aG tgg++ +++ 
           5   839 TAgcGTAGATGGG------------------------AG-TGGCAAcacg 863  

                   .............tttatc.gGTAaaGcgAaTGaTtagaggcattgGgga
                   +++++ +++++++ ttat                                
           5   864 tcaatgaaacaccATTATTtT----------------------------- 884  

                   cgcaaatcgatcTcaacctattctCAAACTttaAAtgggtaag.......
                     ca+    +tcT+ ac ta t             tgg ta   ++++++
           5   885 --CATT-GTTTCTTTACTTACT-------------TGGTTATAcagagat 918  

                   ....ttcctaGTgGgCcatattttGGTAAGCagaactgGcgatgcGGgat
                   ++++tt +        cat      GT  G    ac   cg         
           5   919 tggaTTTT-------ACAT-CCAGTGTTTGAGTGACAAACG-------TC 953  

                   gaaCCgaacgccgggtTaaggtgcc.aatatacacgccatttcaGAaCca
                   ga  C+    +c +  T a  tgc   a a   a                
           5   954 GATACTTGTATCAACGTGATCTGCTtCA-AGGAA---------------- 986  

                   caAAaGgtgTtggttgaTataGACAgcaGGacgGTgGcCaTggAAGtcGg
                                     a aGACAg +G            gg AGt  g
           5   987 ------------------AGAGACAGGTG------------GGGAGTTTG 1006 

                   aAtCcgCTaAGGAgTGtGTaACAaC..tCACctgctcCgAAtcaactaGc
                        gCT     g G G  ACA C +tCA  tg     AA + a   G 
           5  1007 -----GCTG----GGGCGGTACATCtaTCAAATGT---TAACGTAGGTGT 1044 

                   cctgaAAATGgAtggcgctgaAgcggttacccAtacccggccgtgcgacg
                   cc  a A T gA       + Ag g+ +ac +A acc  +c     + +g
           5  1045 CCAAA-AGTTGAC------TCAGTGCGGACAGAAACCACAC-----ATTG 1082 

                   aGTAGgagggcg....tgg.ggtcattacctgcgtcgaAgcctatgggcG
                   aGTA  agggc  +++t     t a         t+ a   +t+   g  
           5  1083 AGTAAAAGGGCAtaagTCAgCTTGA---------TTTAGATTTT-CAGTA 1122 

                   tgagcccgggtggAgc.ggcc.ctagtgCagATCTTggtgGtaGTAgcaa
                   +ga   c g  ggAg +  cc     t   gATC T  t G   TA c a
           5  1123 CGAATACAGACGGAGAaATCCgGGCCTATCGATCCTT-TTGATTTAACGA 1171 

                   atAttcaaatgagaactttgaagactgaaGtGGagaAgGgTTccatgt.g
                    t tt    tg  a     g  gac ga       aA+G T cca   +g
           5  1172 GTTTTT---TGCAAGA---GGTGACAGA-------AAAGTTACCACAGgG 1208 

                   aaCagcagTtgacatgggttagtCggtcctaaggataggggaagcctcgA
                   a    +a  tg c tg g + g C +                        
           5  1209 A----TAACTGGCTTGTGGCGGCCAA------------------------ 1230 

                   aagggaatcggTtaaAttccgaaccagacgaacccggagaccgccggcg.
                                               cg +c + g gac g+cg + +
           5  1231 ---------------------------GCGTTCATAGCGAC-GTCGCTTt 1252 

                   gag.ccccgcgcaggaagagttttctcttttcttttTaacagcc.g....
                     g++cc+ c   g     g +t +tc t tc tt   a     +   + 
           5  1253 TTGaTCCTTC---GATGTCGGCTCTTCCTATCATTGCGAAGCAGaCttcg 1299 

                   ......cctggaatcgggtttacacccggagatgaggG.t.aa.ggctga
                   +       tgg at+g  tt+ac  cc+   at aggG  +    gctg 
           5  1300 caaagtGTTGG-ATTG--TTCAC--CCACCAAT-AGGGaAcGTgAGCTG- 1342 

                   gaaaagcacgggggtcggtgcgctc.cg.cggcccttgaAaAatccgggg
                                        g t + g+c g           tc  g g
           5  1343 ---------------------GGTTtAGaCCG-----------TCGTGAG 1360 

                   gag.gattgtatatatgtatatacaactc.c.ccag..............
                     ++g t gt t+++           c  +c    g+++++ + +++ ++
           5  1361 ACAgGTTAGTTTTAC-----------CCTaCaTTGGattttgtcattgat 1399 

                   ...........................gccGTACccataaCCgCAtCAGG
                   +++  +++  ++ +++ ++  + +  + ccGTAC   t     CAt  GG
           5  1400 ataggaatcgtacttagtacgagaggaACCGTACG-TTC-GGACATTTGG 1447 

                   tctcCcaaGgtgaacagcCtctggtcgatagaa.AAtgtaggtaAGGGAA
                   t t C              t tg tcga ag a+AAtg  g  aAG  A 
           5  1448 TTTACG-----------TATTTGTTCGAAAGGAcAATGATGCGAAGCTAC 1486 

                   gTCGGCAAaataGaTccGTAActTcGggAtAAggatTGGCTCtga.....
                            a                              TC ga++++ 
           5  1487 C--------A------------------------------TCCGAcggct 1498 

                   ..................................................
                     +  + +  ++++ +   +  ++ ++   + + + +  ++  +++ +  
           5  1499 tacaactgaacgcctctangatgcagcaatgtgtctgatcgttcggacta 1548 

                   ..................................................
                   + +++  + +  ++ + ++   ++    ++  +++   ++++  +++  +
           5  1549 gtggcttgtcttgctgtggaatcgttttgctacggtatgcggttcgcttg 1598 

                   .....................................ttaGAACTggtac
                   +++++++     +  +++++  ++       ++   +ttaGAACT g   
           5  1599 cgggccgtattacttcgggcatcgtttaatagcaaacTTAGAACTCGCTG 1648 

                   ggacaaggggAatCcgACTGTtTAaTtAAAACAtAGcattgcGa.tggcc
                    g c aggggAatCcgACTGT TAaTtAAAACA AGc ttgcGa tggcc
           5  1649 CGTCTAGGGGAATCCGACTGTCTAATTAAAACAGAGCTTTGCGAtTGGCC 1698 

                   cccattaaa.gggtgttgacgcaatgTGAtttCTGCCCAGTGCtctGAat
                    +   +aa   ggtgttgacgcaa gTGAtttCTGCCCAGTGCtctGAat
           5  1699 GG--AAAACtTGGTGTTGACGCAAAGTGATTTCTGCCCAGTGCTCTGAAT 1746 

                   GTcAaagtgaagaaaTtcaatccAaGCgCgGGTaAACGGCGGGaGTAAct
                   GT Aa gtgaagaaaTtcaa   AaGCgCgGGTaAACGGCGGGaGTAAct
           5  1747 GTTAACGTGAAGAAATTCAA-ATAAGCGCGGGTAAACGGCGGGAGTAACT 1795 

                   aTgACtCTcTtAAGGTAGCcAAATgcCTcGTCatctAAtTagtGACGcGC
                   aTgACtCTcTt  GGTAGCcAAATgcCTcGTCatctAAtTagtGACGcGC
           5  1796 ATGACTCTCTTCTGGTAGCCAAATGCCTCGTCATCTAATTAGTGACGCGC 1845 

                   ATGAATGGAttAAcGAGaTTcccaCTGTCCCtatctactatctaGcGAAa
                   ATGAATGGAttAAcGAGaTTcccaCTGTCCCt tctactatctaGcGAAa
           5  1846 ATGAATGGATTAACGAGATTCCCACTGTCCCTGTCTACTATCTAGCGAAA 1895 

                   CcaCagcCaaGGGAACGGgCttGgcagaatcaGtCGgGGaAAGAAGACCC
                   CcaCagcCaaGGGAACGGgCttGg+       G CGgGGaAAGAAGACCC
           5  1896 CCACAGCCAAGGGAACGGGCTTGGACTTCAATG-CGGGGAAAGAAGACCC 1944 

                   TGTTGAGcTTgACtctAgtctggcattGtgaagagacat.agaggtgtAg
                   TGTTGAGcTTgACtctA tctg c+t Gt aagagac+t+a a gtgtAg
           5  1945 TGTTGAGCTTGACTCTAATCTGTCTTCGTAAAGAGACTTgAAAAGTGTAG 1994 

                   .atAagtGGgAGccccccgcgccccaagggatt..........cagTGaa
                   + tA+ tGGgAG                    t+++  + ++ ca+TGaa
           5  1995 cGTAGATGGGAG--------------------TggcaacacgtCAATGAA 2024 

                   AtACCactACtcttatcgttgttttaCTtAtcc.................
                   A ACCa tA t+t+at+gtt++tttaCTtA+++++++ + + + + ++++
           5  2025 ACACCATTATTTTCATTGTTTCTTTACTTACTTggttatacagagattgg 2074 

                   ..................................................
                    ++++ + +++ +++++++ +++ +   +++++ + +++++ +++ ++++
           5  2075 attttacatccagtgtttgagtgacaaacgtcgatacttgtatcgacgtg 2124 

                   .........gaagAcattgtcaggtGGGGAGTTTGgCTGGGGCGGcacat
                    ++++++++ a+gA a  g caggtGGGGAGTTTGgCTGGGGCGG+acat
           5  2125 atctgcttcAAGGAAAGAGACAGGTGGGGAGTTTGGCTGGGGCGGTACAT 2174 

                   ctgttAaAcgatAaCgcaggtgTCCtAaGgtgagCTCAg.gaGaACaGAA
                   ct t AaA g tAaCg aggtgTCC+Aa gt   CTCAg+g G+ACaGAA
           5  2175 CTATCAAATGTTAACGTAGGTGTCCAAAAGTTGACTCAGtGCGGACAGAA 2224 

                   AtctcacGtaGAgcAaaAAGggcAaAaGctcgctTgAttttgattttCag
                   A+c cac t GAg+A aAAGggcA AaG + gctTgAttt gattttCag
           5  2225 ACCACACATTGAGTA-AAAGGGCATAAGTCAGCTTGATTTAGATTTTCAG 2273 

                   tacgaatacaaaccgtGAAAgcgtGGccTatcGATCCttta..cttcact
                   tacgaataca+ac g GAAA c  GGccTatcGATCCttt+ ++tt   +
           5  2274 TACGAATACAGACGGAGAAATCCGGGCCTATCGATCCTTTTgaTTTA--A 2321 

                   aga.tttgaagctagaggtgtcagAaaAgtTACCaCAGGGATAACtGgct
                    ga+ttt+  gc+agaggtg cagAaaAgtTACCaCAGGGATAACtGgct
           5  2322 CGAgTTTTTTGCAAGAGGTGACAGAAAAGTTACCACAGGGATAACTGGCT 2371 

                   tgTggC.gcCaAGcGttCatAgCGACgttGcttTTTgatcCtTCGATGTc
                   tgTggC gcCaAGcGttCatAgCGACgt+GcttTTTgatcCtTCGATGTc
           5  2372 TGTGGCgGCCAAGCGTTCATAGCGACGTCGCTTTTTGATCCTTCGATGTC 2421 

                   GgcTCttcctAtCaTtgtgaaGcAgaattcac.AAgcGTtgGaTTGTTCA
                   GgcTCttcctAtCaTtg+gaaGcAga ttc c AAg+GTtgGaTTGTTCA
           5  2422 GGCTCTTCCTATCATTGCGAAGCAGACTTCGCaAAGTGTTGGATTGTTCA 2471 

                   cCcactaatagggaaCGTGAgcTGgGTTtAGACCGtcGtgAgaCAGGTta
                   cCcac aatagggaaCGTGAgcTGgGTTtAGACCGtcGtgAgaCAGGTta
           5  2472 CCCACCAATAGGGAACGTGAGCTGGGTTTAGACCGTCGTGAGACAGGTTA 2521 

                   GTTtTAcCctactgat..........tgttgcgattagtaat.cagctta
                   GTTtTAcCctac  at++++++++++++ttg  a tag aat+ ++ctta
           5  2522 GTTTTACCCTAC--ATtggattttgtCATTGATA-TAGGAATcGTACTTA 2568 

                   GTACGAgAGGAaccgttg.ttcagacaattgGtttatgcggttggctga.
                   GTACGAgAGGAaccgt+ +ttc+gaca+ttgGttta g   ttg ++ga+
           5  2569 GTACGAGAGGAACCGTACgTTCGGACATTTGGTTTACGTATTTGTTCGAa 2618 

                   cagccagtGctgcgaagctaccatctgttggattatgacTGaacgcctCt
                   ++g ca+tG tgcgaagctaccatc+g  gg tta  acTGaacgcctCt
           5  2619 AGGACAATGATGCGAAGCTACCATCCGACGGCTTACAACTGAACGCCTCT 2668 

                   AAgtcagaAtcc.t.ct.................................
                   AAgt  gaAtcc   ct   +++  +  ++++++  + + ++  ++ ++ 
           5  2669 AAGTTGGAATCCgAtCTagactcaatgattttttggcacattggttgtcg 2718 

                   ..................................................
                   ++  + + +++ + + + +++   ++ ++  ++   +   + + +   + 
           5  2719 tcagcacatttatatatgttcaaactgttgatcaagtgaacatatgaatg 2768 

                   ..................................................
                      ++ ++ + ++ ++ ++++ ++ +  ++    +    ++ +  ++ + 
           5  2769 aagctaccgtattgttgcctcgtcataatcgaaatgagattgtgattgca 2818 

                   ..................................................
                    +  + + +++++  ++    +  + ++  +  ++    ++  ++ +   
           5  2819 gcgatgcatttttagtcgaaacaacactaatggctagaatcgattgtaaa 2868 

                   ..................................................
                   +  ++++++++  +  +    +  + + + + +     +  ++ ++ + +
           5  2869 cgactttcttcagtaacagagtaacgtacacgtgagagcaaccgccacat 2918 

                   ..................................................
                   + +  +++ ++   +++++ +++  + ++ + ++  +++  +   ++++ 
           5  2919 tgcgatccgctgagtttctgctcgatgttatgctgattcgataggcttca 2968 

                   ..................................................
                    ++++ + +  + +++ + ++++ ++ +++  ++++++ +++++ + +++
           5  2969 gtcctatacgacatttgcattttatcatccagctctttgctctcatactc 3018 

                   ..................................................
                   ++ +++ ++++ +++ ++++++ +  +++  +  +++++++++       
           5  3019 ctattcatcttattcgttttctacgacttagcgatttttcttcgagaaaa 3068 

                   ..................................................
                      ++ ++   ++++ ++++ ++ ++ +++++++++ ++  + + + + +
           5  3069 aaatcaccaagtttcattttatcatcacttcttttcgctggcgtacatac 3118 

                   ..................................................
                    +   + + + + + + +++++  + ++  + + +++ +  +   +  ++
           5  3119 atagacacatgcatacatcttcgatgttaatgtacttgcaacaaacaacc 3168 

                   ..................................................
                    +   +++  ++ ++ +++  + ++ + ++++ + ++++ ++ ++ ++ +
           5  3169 acagatctaactatcgtttgatatcacatcctacgtcttgtcgttgttgt 3218 

                   ..................................................
                   +++++ ++++++   + ++  + ++ + + ++    + +++++++++ + 
           5  3219 tttccatttctcgaatgtcgacatcatatatcagagtattttcttctatg 3268 

                   ..................................................
                      ++ ++ +++++ +   ++ + + + + + + + + + +  + ++ + 
           5  3269 gaattatcatccctacaagttgcatgtgcacacatatacataacatcata 3318 

                   ..................................................
                   ++    + + +++ +++ ++ +++++ +  +  +++ + + + + +++ +
           5  3319 tcgaaatatattcgtttaccacttctatgatgatccatgcacatatctat 3368 

                   ..................................................
                    +   +  ++ ++  ++++++++   ++++ ++ ++ ++  + ++ +  +
           5  3369 atgaatagctgtcgattttctttgaatttcatcactatcaatatcacaac 3418 

                   ..................................................
                       +  ++ +  + ++  +++  +   ++++  ++++ +   +  + ++
           5  3419 gaaacaaccataatgctgattcggtagacttcagttctatagacgacatt 3468 

                   ..................................................
                   + + +++    ++++ +   +++ ++ ++  + + ++ + +     ++  
           5  3469 tgcattcgaaatttcacaaattcatcactgacatgtcatatagaaatcaa 3518 

                   ..................................................
                    + +  +  + +   + +  ++    ++ ++ +++ ++++ ++ ++   +
           5  3519 acatagtagcacgaacgcaaccgaaatcgttgctcatctcgctaccgaat 3568 

                   ..................................................
                    ++  +  + + ++ + +++ + +  +        +   ++ ++++++++
           5  3569 atcaacaacatgtcatattcatgtagcagaagaagcgaatcgttttcttc 3618 

                   ..................................................
                       ++ ++++ +++++  +++ + + + ++  ++ + + +  +++  + 
           5  3619 gaaattatttcatcttcgatttgcatatattgatcacatgcagttcaatg 3668 

                   ..................................................
                     +  +  + +  + +   ++   +  +  + +  + ++  + ++  +++
           5  3669 gacaacgacacaacataagctaagcagtagtatgacgttaacgtcagtct 3718 

                   ..................................................
                   ++++++++ ++++ +  ++    + + + + ++     + ++++ ++++ 
           5  3719 ttctctttgcttcgcaactgaaatacacgtatcaagaatactccattcca 3768 

                   ..................................................
                    + ++ + + +++++ ++   +++  + +   + +   ++++++  + ++
           5  3769 atgtcacacatcttcattgaacttgacataaacataaactccttggcgtt 3818 

                   ..................................................
                   +++ ++++  + + ++++ +  + ++ +  +  +  ++ ++++ ++ + +
           5  3819 tttattttaatacgtcttacaatgccgcagtaacaactatttcactgtac 3868 

                   ..................................................
                    +  +  +  ++ + +   +  + +++ +   + + ++++ + + +++  
           5  3869 acgacggcaactatacaaacaacatctatagatgcattctatgcatttga 3918 

                   ..................................................
                       ++  + +   + + + ++ + +   +  +    +   ++  +    
           5  3919 aaaactaacacaagcatatgttatgcaaataataaaataaatcaacgaag 3968 

                   ..................................................
                    +  ++ ++++++ ++  +++  ++     +++++ +++ +++ ++  ++
           5  3969 atagtcgctcctcattgacttgactagaaatcttcacttgcttgttgatt 4018 

                   ..................................................
                   ++  +++  +++  +++   + + +++++++ ++ ++  + ++   ++  
           5  4019 ttgattcgattcgattcaaatgcattcccccgttgccagcattagatcaa 4068 

                   ..................................................
                   ++ +    +++   +      +    ++   +    +++++  ++   ++
           5  4069 tcgtgaaatctagatgaaaaatagaatcgaatgaaattttcaactggatt 4118 

                   ..................................................
                      + + + + +++++ + + + +   +    +  +++ ++++    + +
           5  4119 aaacacatgcattctcacacgtatagacggaatagcttgttttgaagtat 4168 

                   ..................................................
                   ++   + + ++++++++ +++++  +++  ++++ ++ + ++ +++ +  
           5  4169 tcaaatgcattttctccattttcaattcgatctcgttatgctgcttgtga 4218 

                   ..................................................
                   +  +  +  +  +  +  +  +  +  +  +  +  +  +  +  +  + 
           5  4219 cgacgacgacgacgacgacaacaacaacaacgatgatgataatgatgatg 4268 

                   ..................................................
                    +  +  +  +  +  +        +   ++  +  +   ++  ++ +  
           5  4269 gtgacggtggtggcggtgagaaaagcaagtcaatggtaaactagttacaa 4318 

                   ..................................................
                    +++++ ++++++ + +++ + + + + + + + + +++ ++  +++  +
           5  4319 attctcattctctacattcatatacgtatgtatgtgtttgttaacctggc 4368 

                   ..................................................
                    +++++  +++  ++  ++  + ++  +    + +    +  +   ++  
           5  4369 actttcgattcaatcaaccgatattgatagaatatgaagcagcaaactaa 4418 

                   ..................................................
                   +  ++ + + + +++  +++++  ++   ++ ++ + ++++  + ++ ++
           5  4419 taatcatatacgtttgattttcaactgaactatcatgtttcaacgtcatt 4468 

                   ..................................................
                   +++ +++  ++++ + + + ++  ++  + ++++ +++  +  +  +++ 
           5  4469 ttcattcgatcttgtgtacatcaattggtacttcattcgacaataattcg 4518 

                   ..................................................
                    +  +++  + +      +    ++++++ ++ ++ ++++ + +  ++++
           5  4519 atggttcggcacgaagaatgaaacttcccatcgtcatcctatacaatttc 4568 

                   ..................................................
                     + ++ ++    ++  ++++ ++ ++     + ++ ++++ + + ++  
           5  4569 gacattgtcaagatcgattttgccgttaaaaatattgtctcatgtaccaa 4618 

                   ..................................................
                     +++ +++++++++++++  +    +++ +++++ + +   +  +    
           5  4619 aatctgtctcttcttttccaacgaaacttgctctcatgtgagcagcgaaa 4668 

                   ..................................................
                   +  + + + + +   +   + +  +    +++++++++++ +++   ++ 
           5  4669 tagcgtgtacatgaatgagtatgacaaagcctccttcttcatttaaatcg 4718 

                   ..................................tt.t<-*
                    + +   + ++ + + +++         ++  ++tt+t   
           5  4719 acacaaatattgcacatctgaaaagaaatcaattTTgT    4756 


Histogram of all scores:
score    obs    exp  (one = represents 1 sequences)
-----    ---    ---
  435      1      0|=                                                          


% Statistical details of theoretical EVD fit:
              mu = -2153.0647
          lambda =     0.0084
chi-sq statistic =     0.0000
  P(chi-square)  =          0

Total sequences searched: 1

Whole sequence top hits:
tophits_s report:
     Total hits:           1
     Satisfying E cutoff:  1
     Total memory:         20K

Domain top hits:
tophits_s report:
     Total hits:           1
     Satisfying E cutoff:  1
     Total memory:         37K
hmmsearch - search a sequence database with a profile HMM
HMMER 2.3.2 (Oct 2003)
Copyright (C) 1992-2003 HHMI/Washington University School of Medicine
Freely distributed under the GNU General Public License (GPL)
- - - - - - - - - - - - - - - - - - - - - - - - - - - - - - - - - - - -
HMM file:                   /home/rnowell/software/rnammer-1.2/lib/euk.lsu.rnammer.hmm [euk.lsu.rnammer.degap]
Sequence database:          ./100000001408114806.final_search.1.fsa
per-sequence score cutoff:  >= 0.0
per-domain score cutoff:    >= 0.0
per-sequence Eval cutoff:   <= 1e-05     
per-domain Eval cutoff:     <=      1e-05
- - - - - - - - - - - - - - - - - - - - - - - - - - - - - - - -

Query HMM: euk.lsu.rnammer.degap||
  [HMM has been calibrated; E-values are empirical estimates]

Scores for complete sequences (score includes all domains):
Sequence Description                                    Score    E-value  N 
-------- -----------                                    -----    ------- ---
1                                                        71.8    2.5e-22   1

Parsed for domains:
Sequence Domain  seq-f seq-t    hmm-f hmm-t      score  E-value
-------- ------- ----- -----    ----- -----      -----  -------
1          1/1    2908  5503 ..     1  2979 []    71.8  2.5e-22

Alignments of top-scoring domains:
1: domain 1 of 1, from 2908 to 5503: score 71.8, E = 2.5e-22
                   *->actct.agcgatGGatcactt.ggctc.cg..atcgatgAAGaacgc
                         c   + +at  a cactt gg tc++g+++  gat AAG  c  
           1  2908    TGACAaGAGAATTAAACACTTgGGATCgTGttGAAGAT-AAGTGCAT 2953 

                   agcgaa.tgcgataagtaatgtggaattgcagcaatcccgtgaatcatcg
                   ag +aa+t   a+aa   atg g  at g a     c c+ +   c  c 
           1  2954 AGGAAAaTTTAAGAAAATATGGG-CATCGGAT----CTCACTTTCCGCCA 2998 

                   aaactttGAAcgcaaattgcgccccgggaagccctttcctgggcctcccg
                    aa  t+GA  g                       ttc            
           1  2999 GAAAGTCGA-TG-----------------------TTCA----------- 3013 

                   gggtatgcctgtatctgagtgtcgttaactcgtattgcgacctcagatca
                        +  ct      +a tgt  +  +       t+ gac t  g t  
           1  3014 -----CAACTCA--GCCATTGTTCCAGC-------TCTGACTTACGTTAG 3049 

                   ggcgGactAcccgctgAAcTTAAGCATATtA.TaagcggAGGAaaAGAAA
                    gc+    A                A AT+A Taag g AG    A A A
           1  3050 TGCA----A----------------ACATCAtTAAGGGCAGTGGCAAATA 3079 

                   ctAAccagGATTcccttAGTAacgGCGAgtGAAcagggAa.Agcccagcg
                   c AA +ag   T c t            g+GAA  gg A +A  +c + g
           1  3080 CGAAGAAG---TGCTT------------GCGAAAGGGAAGgAAATCGATG 3114 

                   tcgaa.............................................
                   tc+aa+++ ++  + ++++++++ +++     +++++++ +  +++++++
           1  3115 TCAAAttcaggaagatccttgttagtgaaaaagcgcgctacaaggctgct 3164 

                   ..................................................
                   +++  ++++++ ++++ +++++++++ +  +  +++++++++++++++  
           1  3165 gctaaggcccgactttatgtgtctgtagaagaaggtgggtgcggtctcaa 3214 

                   ..................................................
                    +++ ++   + ++++ +++  +  +++ ++ + + + + +++++ + ++
           1  3215 atccatcaaagacgccatcgaagaatctaccatatacacatgggcatacc 3264 

                   ......cccaagtccttcttggaacgag.c..ccatagAgGgtGaagccc
                   +++++ ccc ag    t  t+gaa g   c  +ca               
           1  3265 tttgtaCCCGAGCAGAT--TTGAAGGCAtCgtTCAG-------------- 3298 

                   cgtAGTcggttgcTTGggAaTgcAgccAAgtgggtGgtaaattcCatctA
                                                             tc at +A
           1  3299 ------------------------------------------TCTATTCA 3306 

                   AggcTAAATAtaggcgggagacCGATAGcgaAc.aAGTAccGtgAggGAA
                   Agg        +g +g  a acCG T Gc aA   AGTA   t Ag   A
           1  3307 AGG--------CGATGTCAAACCG-TGGCAAAAgGAGTATTATAAGT-GA 3346 

                   agttgaAAAgactttgaaaagagagttaaAtAGtacgTGAAatcgtt.ag
                    g t                                      + g+    
           1  3347 CGCT--------------------------------------CAGCGtGT 3358 

                   agggaagcggttggggcccgtgtagacgctcc.gc.ggaggattcaactc
                   a   aag   t  ++  +cg+  +g      ++   gga ga  c+ac c
           1  3359 ACTCAAGGATTATAACATCGAAGTG------GaTGtGGAAGAGACTACAC 3402 

                   tgccggtgttgggccgcctggccgggtgcccgcggacggtttcgcgccgg
                                                                     
           1     - -------------------------------------------------- -    

                   ttaccgaccttcaaccgggcctttccctcctcaccgtaatcccggtgggt
                                                                     
           1     - -------------------------------------------------- -    

                   ggggaggatgtggggagtggatttggtcttggggttgcttgcgggggcgg
                                                                     
           1     - -------------------------------------------------- -    

                   gtggtcggggggcggcccggaccgcacgcgcgcggcgcattccgggcgtc
                                                                     
           1     - -------------------------------------------------- -    

                   cggggtcgggcggccagcgtcgcggccccggatttcatggaatgttaacc
                                                                     
           1     - -------------------------------------------------- -    

                   tgagggcttgactgggcccgggtggcctccgcgcgcctcgggagctccct
                                                                     
           1     - -------------------------------------------------- -    

                   cgggcccccgcggtggccctcgccaggcgc.ttcgttgttctgacgcccg
                                              cg +  ++ t+tt  g  g  ++
           1  3403 ---------------------------CGGcCGTCATCTTAGGTGGAGTC 3425 

                   gggtct.c.gcg.a.acggcgtacccacccgggcaCcCGTCTtGAAaCAC
                    ggt t++ g+ + +acg    a c+  c +                   
           1  3426 CGGTATgTaGAAaCaACGA---AGCTCGCTC------------------- 3453 

                   GGaccAAGgAGtctaacat.tgtGCgAGtc....................
                     a cAAG AGtc a c  +t  GCgA  c   +++++ +  +    + +
           1  3454 --AACAAGTAGTCCAGCTAaT--GCGAAGCgccaataacagcaggcgact 3499 

                   ..................................................
                   + ++ +++  +   +  +     ++  +  +  + +  ++  +  + +  
           1  3500 acaagaatggagggacctgcccctagctggtcgtgtccttcgagctgagc 3549 

                   ..................................................
                   ++ +++++ ++ ++  ++  +  +++ + +   ++++ +++  ++   ++
           1  3550 aagaaattgatgtagcaacctcctttgagtggcttaagaaaggatggcta 3599 

                   .........ggCgcaatgaaagtgagttgAGcatac.tgttagGaCCCGA
                   + ++ ++++gg g+ a gaa gt         at+ +tgtt  G      
           1  3600 tcatcaattGGAGTCAGGAATGT--------TATGGcTGTTCAG------ 3635 

                   AAgatggtGAaCTAtgCct..gagcagggtgAAGcCaagaggAAactctG
                           GAa  AtgCct++ a ca g tg    C       A c+c  
           1  3636 --------GAAGGATGCCTccTAACAAGATG---TC-------ATCCC-- 3665 

                   gTGGAgG.ccgtagcggT.CTgACGtGCAA..ATcg..Tcgtc.gActtg
                         G++   a c +T CTgA   GCAA  ATcg  T g c gA  t 
           1  3666 ------GcTATGAACAATaCTGA---GCAAggATCGggTTGCCgGAAAT- 3705 

                   gGtaTaGggGcGAAAGa.CtaATCGAaccatcTagTAGCTGGTTccctcC
                    Gta aG  Gc AAAGa+ +aAT GA c at TagTA CT GTT c   C
           1  3706 -GTAGAGATGCCAAAGAgACAATTGAGC-ATGTAGTATCTTGTTGCAGGC 3753 

                   .GAAgttTCcCtcAGGAtaGCtggagc.......tttatc.gGTAaaGcg
                       g t CcC cA   ta  t ga c ++++ + t a  +g TA a   
           1  3754 aTTGGCTACCCACACTCTACATAGATCgccacgaCTCAGTaGCTAGAAAC 3803 

                   AaTGaTtagaggcattgGggacgcaaatcgatcTcaacctattctCAAAC
                   A T a ta               ca+a c                     
           1  3804 ATTCACTA---------------CATA-C--------------------- 3816 

                   TttaAAtgggtaag....................................
                         t++gtaa +++++++++++++ +  +    + ++++ + +++++
           1  3817 ------TATGTAAAagatttgagttaacacctccccactatactcagaaa 3860 

                   .........ttcctaGTgGgCcatattttGGTAAGCa.gaactgGcgatg
                   +++++   + t +taG g    ata         GCa+ aa t G     
           1  3861 gtaagcccgGTATTAGAGAATGATA---------GCAtCAAATTGTA--T 3899 

                   cGGgatgaaCCga...acgccg.ggtTaaggtgcc.aatatacacgc..c
                    GG at aaCC+a+++a+ c  +gg Ta   t +c  a + a a gc + 
           1  3900 TGGAATCAACCTAtccAAACAAaGGCTATCATATCaCA-CAATAAGCctG 3948 

                   atttcaGAaCcacaAAaGgtgTtggttgaTataGACAgcaGGacgG...T
                   a+ ++            Ggt  t  ttgaTa  G CA  a GacgG+++T
           1  3949 AC-CT------------GGTTGTCTTTGATAAGGTCAAAAAGACGGcttT 3985 

                   gGcCaTggAAGtcGgaAtCcgCTaAGGAgTGtGTaACAaCtCACctgctc
                     + aT gAAGtcG         a      GtGT      t ACc gc  
           1  3986 AATTATTGAAGTCGC--------A------GTGTCGTGGTTTACCGGC-- 4019 

                   CgAAtcaactaGccctgaAAATGgAtggcgctgaAgcg.gttacccAtac
                   C A  ca           AAA  gA             +   a  +A  c
           1  4020 CTAGGCA--------AACAAAAAGAA-----------AtAAAAATGAACC 4050 

                   ccggccgtgcgacgaGTAGgagggcgtgg.ggtcattacctgcgtcgaAg
                    c +        +g GTA   gg   t g+g   a+ a   g+       
           1  4051 GCTAT-------TGTGTAAACGGTAATTGcGAGGACGA---GT------- 4083 

                   cctatgggcGtgagcccgggtggAgcggcc.ctagtgCagATCTTggtgG
                        +g cGt a c         +   cc+c ag   a A CTTggt  
           1  4084 -----TGACGTTACC---------ATACCCtCGAGGCGATAACTTGGTT- 4118 

                   taGTAgcaaatAttcaaatgagaactttgaagactgaaGtGGagaAgGgT
                          aaa A t aa   a a c     ag+ctg    G  g  +  T
           1  4119 -------AAAGAGTTAA---AAACC---TCAGGCTGG---GAGGTCACCT 4152 

                   TccatgtgaaCagcagTtg.acatgggttagtCggtcctaag.gataggg
                   Tcc tg        agTt +a  +gg  +a   gg  c aag g t g g
           1  4153 TCCTTGC-------AGTTAtAGTCGGCGCAACAGG--CGAAGtGCTCGTG 4193 

                   gaagcctcgAaagggaatcggTtaa.Attccgaaccagacgaacccggag
                                      ggT aa A                   g  g
           1  4194 -------------------GGTCAAaAA------------------GATG 4206 

                   accgccggcg.gagccccgcgcaggaagagttttctcttttcttttTaac
                   a   +c   g  a  c c         ga                  aa 
           1  4207 AA-ATCAAAGaTAAACTCC----AACTGACAG---------------AAA 4236 

                   agcc.g.cctggaatcgggtttacacccggagatgaggG.t.aa.ggctg
                   agc +++  tg aat+g         c++ga    a gG t +a  gc g
           1  4237 AGCTaTcTTTGAAATTG---------CTAGA----AAGGaTaCAgCGCAG 4273 

                   agaaaagcacgggggtcggtgcgctccgcggcccttgaAaAatccggggg
                                                             t cgg   
           1  4274 ------------------------------------------TGCGGTCT 4281 

                   ag.gattgtatatatgtatatacaactc.c.ccaggccGTACccataaCC
                    g+g                       c  + c  g+cGTAC    aaCC
           1  4282 TGgG---------------------AACgAgTCGCGTCGTACAG--AACC 4308 

                   gCAtCAGGtctcCcaaGgtgaacagcCtctggtcgatagaa.AAtgtagg
                      t AG  c    a G      ag  tct+ tc   agaa AAt  a g
           1  4309 ATCTTAGTACCTA-AGGTGCTTGAGGTTCTACTC-TGAGAAgAATTCAAG 4356 

                   taAGGGAAgTCGGCAAaataGaTccGTAActTcGggAtAAggatTGGCTC
                    a   GAA                                          
           1  4357 AACAAGAAT----------------------------------------- 4365 

                   tgattaGAACTggtacggacaaggggAatCcgACTGTtTAaTtAAAACAt
                                     ac  g   Aa Ccg          tAAAACA+
           1  4366 ------------------ACTGGTTAAACCCG----------TAAAACAA 4387 

                   AGcattgcGatggccccca...............................
                     ca   +  +  c  cc  +    + ++++++++++ +  ++  + +++
           1  4388 TACAACCTTCA--CTGCCTataacatctgggtggtgtcgaagtcatcggt 4435 

                   ...........ttaaa.gggtgttgacgcaatgTGAtttCTGCCCAGTGC
                   ++ +   + ++t   a+  gt t g  + a  g  A ttC G CCAG   
           1  4436 ttctcaatcgtT--GAcCTGTCTGGGGAAACCGGCACTTCGGTCCAG--A 4481 

                   tctGAatGTcAaagtgaagaaaTtcaatccAaGCgCgGGTaAAC.GGCGG
                   t                ag                   GTaAAC GGC  
           1  4482 T----------------AGTGT---------------TGTAAACaGGCCT 4500 

                   GaGTAActaTgACtCTcTtAAGGTAGCcAAATgcCTcGTCatctAAtTag
                     G  Ac            AAGGT G           GTCat t A   g
           1  4501 TGGCGAC------------AAGGTTGG----------GTCATGTGA---G 4525 

                   tGACGcGCATGAATGGAttAAcGAGaTTcccaCTGTCCCtatctactatc
                   tGACGcGCATGAATGGAttAAcGAGaTTcccaCTGTCCCt tctactatc
           1  4526 TGACGCGCATGAATGGATTAACGAGATTCCCACTGTCCCTGTCTACTATC 4575 

                   taGcGAAaCcaCagcCaaGGGAACGGgCttGgcagaatcaGtCGgGGaAA
                   taGcGAAaCcaCagcCaaGGGAACGGgCttGg+       G CGgGGaAA
           1  4576 TAGCGAAACCACAGCCAAGGGAACGGGCTTGGACTTCAATG-CGGGGAAA 4624 

                   GAAGACCCTGTTGAGcTTgACtctAgtctggcattGtgaagagacat.ag
                   GAAGACCCTGTTGAGcTTgACtctA tctg c+t Gt aagagac+t+a 
           1  4625 GAAGACCCTGTTGAGCTTGACTCTAATCTGTCTTCGTAAAGAGACTTgAA 4674 

                   aggtgtAg.atAagtGGgAGccccccgcgccccaagggatt.........
                   a gtgtAg+ tA+ tGGgAG                    t+++  + ++
           1  4675 AAGTGTAGcGTAGATGGGAG--------------------Tggcaacacg 4704 

                   .cagTGaaAtACCactACtcttatcgttgttttaCTtAtcc.........
                    ca+TGaaA ACCa tA t+t+at+gtt++tttaCTtA+++++++ + + 
           1  4705 tCAATGAAACACCATTATTTTCATTGTTTCTTTACTTACTTggttataca 4754 

                   ..................................................
                   + + ++++ ++++ + +++ +++++++ +++ +   +++++ + +++++ 
           1  4755 gagattggattttacatccagtgtttgagtgacaaacgtcgatacttgta 4804 

                   .................gaagAcattgtcaggtGGGGAGTTTGgCTGGGG
                   +++ ++++ ++++++++ a+gA a  g caggtGGGGAGTTTGgCTGGGG
           1  4805 tcgacgtgatctgcttcAAGGAAAGAGACAGGTGGGGAGTTTGGCTGGGG 4854 

                   CGGcacatctgttAaAcgatAaCgcaggtgTCCtAaGgtgagCTCAg.ga
                   CGG+acatct t AaA g tAaCg aggtgTCC+Aa gt   CTCAg+g 
           1  4855 CGGTACATCTATCAAATGTTAACGTAGGTGTCCAAAAGTTGACTCAGtGC 4904 

                   GaACaGAAAtctcacGtaGAgcAaaAAGggcAaAaGctcgctTgAttttg
                   G+ACaGAAA+c cac t GAg+A aAAGggcA AaG + gctTgAttt g
           1  4905 GGACAGAAACCACACATTGAGTA-AAAGGGCATAAGTCAGCTTGATTTAG 4953 

                   attttCagtacgaatacaaaccgtGAAAgcgtGGccTatcGATCCttta.
                   attttCagtacgaataca+ac g GAAA c  GGccTatcGATCCttt+ 
           1  4954 ATTTTCAGTACGAATACAGACGGAGAAATCCGGGCCTATCGATCCTTTTg 5003 

                   .cttcactaga.tttgaagctagaggtgtcagAaaAgtTACCaCAGGGAT
                   ++tt   + ga+ttt+  gc+agaggtg cagAaaAgtTACCaCAGGGAT
           1  5004 aTTTA--ACGAgTTTTTTGCAAGAGGTGACAGAAAAGTTACCACAGGGAT 5051 

                   AACtGgcttgTggC.gcCaAGcGttCatAgCGACgttGcttTTTgatcCt
                   AACtGgcttgTggC gcCaAGcGttCatAgCGACgt+GcttTTTgatcCt
           1  5052 AACTGGCTTGTGGCgGCCAAGCGTTCATAGCGACGTCGCTTTTTGATCCT 5101 

                   TCGATGTcGgcTCttcctAtCaTtgtgaaGcAgaattcac.AAgcGTtgG
                   TCGATGTcGgcTCttcctAtCaTtg+gaaGcAga ttc c AAg+GTtgG
           1  5102 TCGATGTCGGCTCTTCCTATCATTGCGAAGCAGACTTCGCaAAGTGTTGG 5151 

                   aTTGTTCAcCcactaatagggaaCGTGAgcTGgGTTtAGACCGtcGtgAg
                   aTTGTTCAcCcac aatagggaaCGTGAgcTGgGTTtAGACCGtcGtgAg
           1  5152 ATTGTTCACCCACCAATAGGGAACGTGAGCTGGGTTTAGACCGTCGTGAG 5201 

                   aCAGGTtaGTTtTAcCctactgat..........tgttgcgattagtaat
                   aCAGGTtaGTTtTAcCctac  at++++++++++++ttg  a tag aat
           1  5202 ACAGGTTAGTTTTACCCTAC--ATtggattttgtCATTGATA-TAGGAAT 5248 

                   .cagcttaGTACGAgAGGAaccgttg.ttcagacaattgGtttatgcggt
                   + ++cttaGTACGAgAGGAaccgt+ +ttc+gaca+ttgGttta g   t
           1  5249 cGTACTTAGTACGAGAGGAACCGTACgTTCGGACATTTGGTTTACGTATT 5298 

                   tggctga.cagccagtGctgcgaagctaccatctgttggattatgacTGa
                   tg ++ga+++g ca+tG tgcgaagctaccatc+g  gg tta  acTGa
           1  5299 TGTTCGAaAGGACAATGATGCGAAGCTACCATCCGACGGCTTACAACTGA 5348 

                   acgcctCtAAgtcagaAtcc.t.ct.........................
                   acgcctCtAAgt  gaAtcc   ct   +++  +  ++++++  + + ++
           1  5349 ACGCCTCTAAGTTGGAATCCgAtCTagactcaatgattttttggcacatt 5398 

                   ..................................................
                     ++ ++ ++  + + +++ + + + +++   ++ ++  ++    + +  
           1  5399 ggttgtcgtcagcacatttatatatgttcaaactgttgatcaagncatga 5448 

                   ..................................................
                   +++  ++++++ ++++ ++++   + +   +   +    +  +   ++  
           1  5449 ttcggcttttcgtttcatttcaagtacgaacaagtgaaatgatggaccgg 5498 

                   .tt.t<-*
                   +tt+t   
           1  5499 cTTgT    5503 


Histogram of all scores:
score    obs    exp  (one = represents 1 sequences)
-----    ---    ---
   71      1      0|=                                                          


% Statistical details of theoretical EVD fit:
              mu = -2153.0647
          lambda =     0.0084
chi-sq statistic =     0.0000
  P(chi-square)  =          0

Total sequences searched: 1

Whole sequence top hits:
tophits_s report:
     Total hits:           1
     Satisfying E cutoff:  1
     Total memory:         20K

Domain top hits:
tophits_s report:
     Total hits:           1
     Satisfying E cutoff:  1
     Total memory:         31K
hmmsearch - search a sequence database with a profile HMM
HMMER 2.3.2 (Oct 2003)
Copyright (C) 1992-2003 HHMI/Washington University School of Medicine
Freely distributed under the GNU General Public License (GPL)
- - - - - - - - - - - - - - - - - - - - - - - - - - - - - - - - - - - -
HMM file:                   /home/rnowell/software/rnammer-1.2/lib/euk.lsu.rnammer.hmm [euk.lsu.rnammer.degap]
Sequence database:          ./100000001408114806.final_search.8.fsa
per-sequence score cutoff:  >= 0.0
per-domain score cutoff:    >= 0.0
per-sequence Eval cutoff:   <= 1e-05     
per-domain Eval cutoff:     <=      1e-05
- - - - - - - - - - - - - - - - - - - - - - - - - - - - - - - -

Query HMM: euk.lsu.rnammer.degap||
  [HMM has been calibrated; E-values are empirical estimates]

Scores for complete sequences (score includes all domains):
Sequence Description                                    Score    E-value  N 
-------- -----------                                    -----    ------- ---
8                                                        14.8    1.3e-08   1

Parsed for domains:
Sequence Domain  seq-f seq-t    hmm-f hmm-t      score  E-value
-------- ------- ----- -----    ----- -----      -----  -------
8          1/1    1622  6086 ..     1  2979 []    14.8  1.3e-08

Alignments of top-scoring domains:
8: domain 1 of 1, from 1622 to 6086: score 14.8, E = 1.3e-08
                   *->actct.agcgatGGatcactt.ggctc.cg.atcgatgAAGaacgca
                      a t   a+cg   G  +ac t+ g tc c+++t  a   A aa g a
           8  1622    AGTGCaAACGCCTGTGGACCTcCGATCtCAcGTACAGACAAAAGGTA 1668 

                   gcgaa.tgcgataagtaatgtggaattgcagcaatcccgtgaatcatcga
                   gc+  +t c a  a ta   t  aat  cag  at     +aa      a
           8  1669 GCTGTaTAC-AACACTACCAT--AATACCAG-CAT-----TAA-----CA 1704 

                   aactttGAAcgcaaattgcgccccgggaagccctttcctgggcctcccgg
                    a+ t+ A  gcaaat                    c+            
           8  1705 TATGTC-AGTGCAAAT--------------------CT------------ 1721 

                   ggtatgcctgtatctgagtgtcgttaactcgtattgcgacctcagatcag
                       t +c      t ag+g   + +         +  a c ca+ t   
           8  1722 ----TATCAAA--GTTAGCGGGAAAT--------ATGAATCCCAATTAGC 1757 

                   gcg.GactA.cccgctgAAcTTAAGCATATtATaagcggAGGAaaAGAAA
                     ++G  +A   c  tgA   TAA  AT T A           aaAG   
           8  1758 TAAaGGAGAgAGCTTTGA---TAAAGATGTAA----------GAAAG--- 1791 

                   ctAAccagGATTcccttAGTAacgGCGAgtGAAcagggAa.Agcccagcg
                             TT c +  GT ac G GA  G        a Agc+ a   
           8  1792 ----------TTGCTC--GTGACTGAGAAAGCTAGATATAaAGCTAACTC 1829 

                   tcgaa.............................................
                    + aa++ ++++ + ++++++ ++++ +   +++++++++  ++++   +
           8  1830 AGTAAgtaggttatacctctcagcggacaaaggtggttgcaatctcaaat 1879 

                   ..................................................
                   ++ ++ + + +++  + +  +   +  ++ +++ + +++++++ + +++ 
           8  1880 ccaccagagattcaatagaagaaacaaccatctacacctgggcataccta 1929 

                   ...............cccaagtccttcttggaacgagcccatagAgGgtG
                   +++ ++ + ++ + +++ aag c t+   +gaa                 
           8  1930 tgcactagagcagacTTGAAGCCATCG-CTGAA----------------- 1961 

                   aagccccgtAGTcggttgcTTGggAaTgcAgccAAgtgggtGgtaaattc
                       cc          t +TTGggAa                        
           8  1962 ----CC----------TCTTTGGGAA------------------------ 1973 

                   CatctAAggcTAAATAtaggcgggagacCGATAGcgaAcaAGTAccGtgA
                                     g +gg   ac GAT G  a  aAGTA  GtgA
           8  1974 ------------------GATGGCTAACAGATCGAAACGAAGTATAGTGA 2005 

                   ggGAAagttgaAAAg.actttgaaaagagagttaaAtAGtacgTGAAatc
                   g GA     gaA  g a                         +TGAA tc
           8  2006 GTGATGCGAGAAGTGtA-------------------------CTGAAGTC 2030 

                   gtt.agagggaagcggttggggcccgtgtagacgctcc.gc.ggaggatt
                    t  a+a  ga g   + gg++               +++  gga  + t
           8  2031 ATAcAAAATGACGGCTAAGGAA---------------GaCTtGGAAACGT 2065 

                   caactctgccggtgttgggccgcctggccgggtgcccgcggacggtttcg
                   c ac                                              
           8  2066 CCACAG-------------------------------------------- 2071 

                   cgccggttaccgaccttcaaccgggcctttccctcctcaccgtaatcccg
                                                                     
           8     - -------------------------------------------------- -    

                   gtgggtggggaggatgtggggagtggatttggtcttggggttgcttgcgg
                                                                     
           8     - -------------------------------------------------- -    

                   gggcgggtggtcggggggcggcccggaccgcacgcgcgcggcgcattccg
                                                                     
           8     - -------------------------------------------------- -    

                   ggcgtccggggtcgggcggccagcgtcgcggccccggatttcatggaatg
                                                                     
           8     - -------------------------------------------------- -    

                   ttaacctgagggcttgactgggcccgggtggcctccgcgcgcctcgggag
                                                                     
           8     - -------------------------------------------------- -    

                   ctccctcgggcccccgcggtggccctcgccaggcgcttcgttgttctgac
                                                                     
           8     - -------------------------------------------------- -    

                   gcccggggtctcgcgaacggcgtacccacccgggcaCcCGTCTtGAAaCA
                                          ++c++   g   a       tG A  A
           8  2072 -----------------------TTCTTGTGG---A-------TGGAGTA 2088 

                   CGGaccAAGgAGtctaacat.tgtGCgAGtc..........ggCgc.aat
                   C    cAA  AG c aa a ++  GCg   c++ ++ ++ +ggC  +aat
           8  2089 CAATTCAACAAGGCCAAAAAgCTAGCG---CaacatgtagtGGCAAaAAT 2135 

                   gaaagtgagttgAGcatac..tgttagGaCCCGAAAgat.ggtGAaCTAt
                   ga ag     tg   ata ++t   a G C CGAA  at g  GAaCT  
           8  2136 GAGAGA----TGTCAATAAcaTCAGACGTCTCGAAGAATgGAAGAACTTG 2181 

                   gCctgagcagggtgAAGcCaagaggAAactctGgTGGAgG.ccgtagcgg
                        agcagg +gAA cC   aggA a        GAgG    ta cg 
           8  2182 AAGCTAGCAGGACGAACCC-TCAGGACA--------GAGGtAGATATCG- 2221 

                   TCTgACGtGCAAATcgTcgtcgActtggGtaTaGggGcGAAAGaCtaATC
                                         Actt                     A C
           8  2222 ----------------------ACTT--------------------CACC 2229 

                   GAaccatcTagTAGCTGGTTccctcCGAAgttTCcCtcAGGAtaGCtgga
                   G a cat    T  CTGGTT      GAAg t  +Ct   G   G tgga
           8  2230 GTATCAT---ATCTCTGGTTGAAA--GAAGGTCGTCTATCGTCGGTTGGA 2274 

                   gc............................................ttta
                   g ++  +++++++++ ++ + +++ ++  ++ +++ +++++ ++++ t a
           8  2275 GTacggaacaccctcgcagtgcaagaaggatgcttgttaacgaaaaCTCA 2324 

                   tc.gGTAaaGcgAaTGaTtagaggcattgGggacgcaaatcgatcTcaac
                   tc+gG A                                           
           8  2325 TCcGGCA-----------------------------TGC-G--------- 2335 

                   ctattctCAAACTttaAAtgggtaag........................
                                     tggg  ag+++++ ++  + ++ ++ ++++++
           8  2336 ------------------TGGGACAGaatagcagcctcaactgcagaaag 2367 

                   ...................................ttcctaGTgGgCcat
                   ++++++++ ++++++++++ +++++++ ++++++  tcct  Tg  C a 
           8  2368 tgtaatagcaaagaggaatcgatagagcatgttacGTCCTCATGTCCAAA 2417 

                   attttGG.TAAGCagaactgGcgatgcGGgatgaaCCgaacgccgggtTa
                   a   tGG TA GCa a               tga C   acg      T 
           8  2418 A---TGGcTATGCACACTATATA-------TTGACCGACACGAT----TC 2453 

                   aggtgcc.aatatacacgc..catttcaGAaCcacaAAaGgtgTtggttg
                   ag  gc + a+ata a  c+ cat  c                       
           8  2454 AGTAGCAcGAAATATATACtaCAT-AC----------------------- 2479 

                   aTataGACAgcaGGacgGTgGcCaTggAAGtcGgaAtCcgCTaAGGAgTG
                             c+G           T gAA     aAt  g Ta       
           8  2480 ---------TCTG-----------TAGAA-----AATATGATA------- 2497 

                   tGTaACAaC....tCACctgc.tcCgAAtcaactaGccctgaAAATGgAt
                       ACAaC+ ++tCAC    +  C  A c  +taG  ctg AAA G A 
           8  2498 ---TACAACcgccTCACTATAcA-CAGAGCG-TTAGTTCTGTAAAAGAAA 2542 

                   ggcgctgaAgcg.gttacccAtacccggccgt.g................
                       ctgaA  +    a c+Atac+ g+   t++ ++++ +  + + +++
           8  2543 ----CTGAATACgTCAAACTATACTGGAA--TcAacccgtgatgacacgc 2586 

                   .........cgac.gaGTAGgaggg.cgtgg.ggtcattacctgcgtcga
                    ++  +  +cgac  a TA     g   t g+ gt +             
           8  2587 accatcatcCGACaTAATAAACCAGaTATAGtCGTAT------------- 2623 

                   AgcctatgggcGtgagcccgggtggAgcggcc.ctagtgCagATCTTggt
                      c a +   Gt a          A+ g  c+   gtg a AT     t
           8  2624 --TCGA-TAAGGTAA----------AAAGAACtGCTGTG-ATAT-----T 2654 

                   gGtaGTAgcaaatAttcaaatgagaactttgaagactgaaGtGGagaAgG
                    G aGTAgca              a ctt g   ac g          g 
           8  2655 TGAAGTAGCAG------------TATCTTGGTTCACAG----------GC 2682 

                   gTTccatgtgaaCagcagTtg..acatgggttagtCggtcctaag.gata
                    T c a g +a      gT g++a+    gt a  Cggt ct ag  a  
           8  2683 CTACAAAGGCA-----GGTCGatATTAAAGTAAACCGGTACTCAGtCAAT 2727 

                   ggggaagcctcgAaagggaatc.ggTtaaAttccgaaccagacgaacccg
                   gg+         Aa  gg a c+gg                    a c+ 
           8  2728 GGC---------AATTGGGAGCaGG--------------------AGCTT 2748 

                   gagaccgccggcggagccccgcgcaggaagagttttctcttttcttttTa
                   g  ac  cc       cccc     gg+ g    t  tct  tc     a
           8  2749 GCAAC-ACCC----TACCCCA----GGGGGGC--TAATCTCGTC-----A 2782 

                   acagcc.g.....cctggaatcgggtttacacccggagatgaggGtaagg
                    c   c++ ++ +c tgg at g          +g a  t         +
           8  2783 CCGAGCtTaccacCATGGGATGGA--------ATGTAACT---------T 2815 

                   ctgagaaaagcacgggggtcggtgcgctc.cg.cggcccttgaAaAatcc
                   +tg                        t +c  + g+  ttg A     c
           8  2816 TTG------------------------TAcCAgTAGTTATTGGAGT-CAC 2840 

                   gggggag.gattgtatatatgtatatacaactc.c.ccag..........
                    gg ga++ a                    ctc c  c+ + +++ ++++
           8  2841 TGGCGAAaCA--------------------CTCtCcTCTCtcatacataa 2870 

                   .............................gccGTACcc.ataaCCgCAtC
                    +++ +++ ++   + +  ++ +++++ +g+  TACcc a aaC g  t 
           8  2871 cttacaaagtagcctcacgatcaataagaGTTCTACCCtAAAACTGGTTG 2920 

                   AG.GtctcCcaaGgtgaacagcCtctggtcgatagaa.AAtgtaggtaAG
                   AG+GtctcC                        aga  A  g ag t  G
           8  2921 AGcGTCTCC------------------------AGAGgAGCGCAGTTTTG 2946 

                   GGAAgTCGGCAAaataGaTccGTAActTcGggAtAAggatTGGCTCtgat
                   GGAA T G                                          
           8  2947 GGAACTAG------------------------------------------ 2954 

                   taGAACTggtacggacaaggggAatCcgACTGTtTAaTtAAAACAtAGca
                              cgga    g  Aa Cc  CTG   A  tAA   A+ Gca
           8  2955 ----------TCGGATTGTGAAAAACCATCTGAGCACCTAAGGAAAGGCA 2994 

                   ttgcGatggccccca...................................
                                                                     
           8  2995 NNNNNNNNNNNNN-Nnnnnnnnnnnnnnnnnnnnnnnnnnnnnnnnnnnn 3043 

                   ..................................................
                                                                     
           8  3044 nnnnnnnnnnnnnnnnnnnnnnnnnnnnnnnnnnnnnnnnnnnnnnnnnn 3093 

                   .........................................ttaaa.ggg
                                                                   g 
           8  3094 nnnnnnnnnnnnnnnnnnnnnnnnnnnnnnnnnnnnnnnnnNNNNNnNGA 3143 

                   tgttgacgcaatgT.GA...tttCTGCCCAGTGCtctGAatGTcAaagtg
                   t  tga gc a gT GA  +t t        TGCt               
           8  3144 TAGTGA-GCGAAGTaGAggcTGT--------TGCT--------------- 3169 

                   aagaaaTtcaatccAaGCgCgGGTaAACGGCGGGaGTAActaTgACtCTc
                       aaT ca         C GGT A      GGaGT             
           8  3170 ----AATCCAC-------TCTGGTGA-----CGGAGTG------------ 3191 

                   TtAAGGTAGCcAAATgcCTcGTCatctAAtTagtGACGcGCATGAATGGA
                     AAG                     tAA TagtGACGcGCATGAATGGA
           8  3192 -GAAG--------------------ATAAATAGTGACGCGCATGAATGGA 3220 

                   ttAAcGAGaTTcccaCTGTCCCtatctactatctaGcGAAaCcaCagcCa
                   ttAAcGAGaTTcccaCTGTCCCt tctactatctaGcGAAaCcaCagcCa
           8  3221 TTAACGAGATTCCCACTGTCCCTGTCTACTATCTAGCGAAACCACAGCCA 3270 

                   aGGGAACGGgCttGgcagaatcaGtCGgGGaAAGAAGACCCTGTTGAGcT
                   aGGGAACGGgCttGg+       G CGgGGaAAGAAGACCCTGTTGAGcT
           8  3271 AGGGAACGGGCTTGGACTTCAATG-CGGGGAAAGAAGACCCTGTTGAGCT 3319 

                   TgACtctAgtctggcattGtgaagagacat.agaggtgtAg.atAagtGG
                   TgACtctA tctg c+t Gt aagagac+t+a a gtgtAg+ tA+ tGG
           8  3320 TGACTCTAATCTGTCTTCGTAAAGAGACTTgAAAAGTGTAGcGTAGATGG 3369 

                   gAGccccccgcgccccaagggatt..........cagTGaaAtACCactA
                   gAG                    t+++  + ++ ca+TGaaA ACCa tA
           8  3370 GAG--------------------TggcaacacgtCAATGAAACACCATTA 3399 

                   CtcttatcgttgttttaCTtAtcc..........................
                    t+t+at+gtt++tttaCTtA+++++++ + + + + ++++ ++++ + +
           8  3400 TTTTCATTGTTTCTTTACTTACTTggttatacagagattggattttacat 3449 

                   ..................................................
                   ++ +++++++ +++ +   +++++ + +++++ +++ ++++ ++++++++
           8  3450 ccagtgtttgagtgacaaacgtcgatacttgtatcgacgtgatctgcttc 3499 

                   gaagAcattgtcaggtGGGGAGTTTGgCTGGGGCGGcacatctgttAaAc
                    a+gA a  g caggtGGGGAGTTTGgCTGGGGCGG+acatct t AaA 
           8  3500 AAGGAAAGAGACAGGTGGGGAGTTTGGCTGGGGCGGTACATCTATCAAAT 3549 

                   gatAaCgcaggtgTCCtAaGgtgagCTCAg.gaGaACaGAAAtctcacGt
                   g tAaCg aggtgTCC+Aa gt   CTCAg+g G+ACaGAAA+c cac t
           8  3550 GTTAACGTAGGTGTCCAAAAGTTGACTCAGtGCGGACAGAAACCACACAT 3599 

                   aGAgcAaaAAGggcAaAaGctcgctTgAttttgattttCagtacgaatac
                    GAg+A aAAGggcA AaG + gctTgAttt gattttCagtacgaatac
           8  3600 TGAGTA-AAAGGGCATAAGTCAGCTTGATTTAGATTTTCAGTACGAATAC 3648 

                   aaaccgtGAAAgcgtGGccTatcGATCCttta..cttcactaga.tttga
                   a+ac g GAAA c  GGccTatcGATCCttt+ ++tt   + ga+ttt+ 
           8  3649 AGACGGAGAAATCCGGGCCTATCGATCCTTTTgaTTTA--ACGAgTTTTT 3696 

                   agctagaggtgtcagAaaAgtTACCaCAGGGATAACtGgcttgTggC.gc
                    gc+agaggtg cagAaaAgtTACCaCAGGGATAACtGgcttgTggC gc
           8  3697 TGCAAGAGGTGACAGAAAAGTTACCACAGGGATAACTGGCTTGTGGCgGC 3746 

                   CaAGcGttCatAgCGACgttGcttTTTgatcCtTCGATGTcGgcTCttcc
                   CaAGcGttCatAgCGACgt+GcttTTTgatcCtTCGATGTcGgcTCttcc
           8  3747 CAAGCGTTCATAGCGACGTCGCTTTTTGATCCTTCGATGTCGGCTCTTCC 3796 

                   tAtCaTtgtgaaGcAgaattcac.AAgcGTtgGaTTGTTCAcCcactaat
                   tAtCaTtg+gaaGcAga ttc c AAg+GTtgGaTTGTTCAcCcac aat
           8  3797 TATCATTGCGAAGCAGACTTCGCaAAGTGTTGGATTGTTCACCCACCAAT 3846 

                   agggaaCGTGAgcTGgGTTtAGACCGtcGtgAgaCAGGTtaGTTtTAcCc
                   agggaaCGTGAgcTGgGTTtAGACCGtcGtgAgaCAGGTtaGTTtTAcCc
           8  3847 AGGGAACGTGAGCTGGGTTTAGACCGTCGTGAGACAGGTTAGTTTTACCC 3896 

                   tactgat..........tgttgcgattagtaat.cagcttaGTACGAgAG
                   tac  at++++++++++++ttg  a tag aat+ ++cttaGTACGAgAG
           8  3897 TAC--ATtggattttgtCATTGATA-TAGGAATcGTACTTAGTACGAGAG 3943 

                   GAaccgttg.ttcagacaattgGtttatgcggttggctga.cagccagtG
                   GAaccgt+ +ttc+gaca+ttgGttta g   ttg ++ga+++g ca+tG
           8  3944 GAACCGTACgTTCGGACATTTGGTTTACGTATTTGTTCGAaAGGACAATG 3993 

                   ctgcgaagctaccatctgttggattatgacTGaacgcctCtAAgtcagaA
                    tgcgaagctaccatc+g  gg tta  acTGaacgcctCtAAgt  gaA
           8  3994 ATGCGAAGCTACCATCCGACGGCTTACAACTGAACGCCTCTAAGTTGGAA 4043 

                   tcc.t.ct..........................................
                   tcc   ct   +++  +  ++++++  + + ++  ++ ++ ++  + + +
           8  4044 TCCgAtCTagactcaatgattttttggcacattggttgtcgtcagcacat 4093 

                   ..................................................
                   ++ + + + +++   ++ ++  ++   +   + + +   +    ++ ++ 
           8  4094 ttatatatgttcaaactgttgatcaagtgaacatatgaatgaagctaccg 4143 

                   ..................................................
                   + ++ ++ ++++ ++ +  ++    +    ++ +  ++ +  +  + + +
           8  4144 tattgttgcctcgtcataatcgaaatgagattgtgattgcagcgatgcat 4193 

                   ..................................................
                   ++++  ++    +  + ++  +  ++    ++  ++ +   +  ++++++
           8  4194 ttttagtcgaaacaacactaatggctagaatcgattgtaaacgactttct 4243 

                   ..................................................
                   ++  +  +    +  + + + + +     +  ++ ++ + ++ +  +++ 
           8  4244 tcagtaacagagtaacgtacacgtgagagcaaccgccacattgcgatccg 4293 

                   ..................................................
                   ++   +++++ +++  + ++ + ++  +++  +   ++++  ++++ + +
           8  4294 ctgagtttctgctcgatgttatgctgattcgataggcttcagtcctatac 4343 

                   ..................................................
                     + +++ + +++++ ++ + +  + ++++ +++++ + +++++ +++ +
           8  4344 gacatttgcatttttatcatgcagcactttgctctcatactcctattcat 4393 

                   ..................................................
                   ++++ +++ ++++++ +  +++  +  +++++++++          ++ +
[truncated: 29,370 more chars]
