# Supplementary material for: Comparative genomics of bdelloid rotifers: Insights from desiccating and nondesiccating species
Source: PLoS Biol. 2018 Apr 24;16(4):e2004830. doi: 10.1371/journal.pbio.2004830 (PMC5916493; doi:10.1371/journal.pbio.2004830)
Supplement: S9 Data — (TGZ) [file pbio.2004830.s009.tgz › rna/nAr.1.8_tRNA.out]

Sequence		tRNA	Bounds	tRNA	Anti	Intron Bounds	Cove
Name	tRNA #	Begin	End	Type	Codon	Begin	End	Score
--------	------	----	------	----	-----	-----	----	------
ARIC00001	1	358256	358354	Ser	TGA	358293	358310	77.12
ARIC00001	2	1563815	1563888	Ile	AAT	0	0	79.85
ARIC00001	3	1613775	1613845	His	GTG	0	0	69.97
ARIC00001	4	1614158	1614228	His	GTG	0	0	69.97
ARIC00001	5	1593157	1593084	Ile	AAT	0	0	79.85
ARIC00001	6	1367268	1367187	Ser	GCT	0	0	85.21
ARIC00001	7	1367010	1366929	Ser	GCT	0	0	83.07
ARIC00001	8	1127235	1127162	Asn	GTT	0	0	73.92
ARIC00001	9	1121711	1121638	Asn	GTT	0	0	73.92
ARIC00001	10	332751	332650	Ser	AGA	332714	332694	80.81
ARIC00001	11	332555	332457	Ser	TGA	332518	332501	75.56
ARIC00001	12	322315	322245	Gly	TCC	0	0	64.49
ARIC00001	13	50619	50547	Val	AAC	0	0	76.33
ARIC00001	14	50354	50282	Val	AAC	0	0	76.33
ARIC00002	1	1051093	1051175	Leu	TAA	0	0	78.97
ARIC00002	2	1064512	1064440	Val	AAC	0	0	76.33
ARIC00003	1	266574	266645	Met	CAT	0	0	67.08
ARIC00003	2	276443	276515	Arg	ACG	0	0	73.38
ARIC00003	3	277442	277514	Arg	ACG	0	0	73.38
ARIC00003	4	286306	286378	Ala	TGC	0	0	70.17
ARIC00003	5	386730	386809	Leu	AAG	0	0	65.63
ARIC00003	6	386901	386980	Leu	AAG	0	0	65.63
ARIC00003	7	558603	558685	Ser	GCT	0	0	75.43
ARIC00003	8	890388	890459	Thr	CGT	0	0	80.37
ARIC00003	9	1239249	1239177	Phe	GAA	0	0	81.52
ARIC00003	10	609683	609610	Ser	GGA	0	0	53.46
ARIC00003	11	609434	609361	Ser	GGA	0	0	53.46
ARIC00003	12	571271	571200	Gln	TTG	0	0	69.17
ARIC00003	13	571095	571024	Gln	TTG	0	0	67.08
ARIC00003	14	570794	570723	Gln	TTG	0	0	69.17
ARIC00003	15	422355	422284	Asp	GTC	0	0	74.31
ARIC00003	16	390654	390575	Leu	AAG	0	0	65.63
ARIC00003	17	276782	276710	Arg	ACG	0	0	71.29
ARIC00003	18	38381	38302	Leu	TAG	0	0	68.02
ARIC00004	1	424110	424183	Asn	GTT	0	0	73.92
ARIC00004	2	424589	424662	Asn	GTT	0	0	73.92
ARIC00006	1	205028	204957	Pro	CGG	0	0	75.28
ARIC00007	1	44369	44450	Ser	TGA	0	0	83.21
ARIC00007	2	468269	468342	Asn	GTT	0	0	73.92
ARIC00007	3	468571	468644	Asn	GTT	0	0	73.92
ARIC00007	4	468924	468997	Asn	GTT	0	0	73.92
ARIC00007	5	469543	469616	Asn	GTT	0	0	73.92
ARIC00010	1	66763	66835	Thr	AGT	0	0	74.54
ARIC00010	2	463148	463245	Leu	CAG	463186	463199	54.68
ARIC00010	3	528117	528188	Thr	TGT	0	0	83.03
ARIC00010	4	927509	927437	Val	CAC	0	0	81.13
ARIC00011	1	559250	559322	Ala	TGC	0	0	59.12
ARIC00011	2	274408	274337	Pro	TGG	0	0	76.68
ARIC00012	1	5733	5835	Ser	TGA	5770	5791	76.00
ARIC00012	2	6287	6389	Ser	TGA	6324	6345	76.50
ARIC00013	1	843981	844058	Ser	GGA	0	0	51.04
ARIC00013	2	844368	844445	Ser	GGA	0	0	51.04
ARIC00013	3	776837	776766	Glu	CTC	0	0	78.06
ARIC00015	1	686423	686346	Ser	GGA	0	0	51.04
ARIC00016	1	116472	116542	Gly	GCC	0	0	69.66
ARIC00016	2	125807	125877	Gly	GCC	0	0	69.66
ARIC00016	3	579644	579716	Ala	AGC	0	0	52.91
ARIC00016	4	597504	597433	Gln	TTG	0	0	69.17
ARIC00016	5	61204	61132	Val	CAC	0	0	81.13
ARIC00017	1	415817	415906	Ile	TAT	415856	415870	69.25
ARIC00017	2	676589	676659	Asp	ATC	0	0	28.45
ARIC00017	3	581332	581261	Met	CAT	0	0	67.08
ARIC00017	4	182252	182181	Thr	TGT	0	0	82.54
ARIC00017	5	118984	118902	Leu	TAA	0	0	78.97
ARIC00018	1	301757	301868	Leu	CAA	301795	301822	61.84
ARIC00018	2	541076	541147	Pro	AGG	0	0	77.28
ARIC00019	1	349485	349556	Gln	TTG	0	0	69.65
ARIC00019	2	386895	386823	Ala	AGC	0	0	52.91
ARIC00020	1	645655	645574	Ser	GCT	0	0	85.21
ARIC00020	2	640744	640663	Ser	GCT	0	0	85.21
ARIC00021	1	420752	420681	Trp	CCA	0	0	73.76
ARIC00023	1	291491	291420	Pro	AGG	0	0	77.28
ARIC00024	1	173590	173519	Asp	GTC	0	0	74.31
ARIC00025	1	577572	577499	Asn	GTT	0	0	73.92
ARIC00025	2	577268	577195	Asn	GTT	0	0	73.92
ARIC00025	3	576916	576843	Asn	GTT	0	0	73.92
ARIC00026	1	162257	162186	Glu	TTC	0	0	74.19
ARIC00026	2	161557	161486	Glu	TTC	0	0	81.99
ARIC00026	3	17262	17174	Tyr	GTA	17225	17210	75.82
ARIC00027	1	683201	683099	Ser	TGA	683164	683143	76.00
ARIC00027	2	682648	682546	Ser	TGA	682611	682590	76.64
ARIC00030	1	407436	407509	Ile	AAT	0	0	81.97
ARIC00030	2	591791	591719	Lys	TTT	0	0	82.08
ARIC00030	3	439688	439615	Ile	AAT	0	0	79.20
ARIC00030	4	111824	111743	Ser	GCT	0	0	85.21
ARIC00030	5	106933	106852	Ser	GCT	0	0	85.21
ARIC00031	1	103908	104007	Ser	TGA	103945	103963	77.39
ARIC00031	2	78014	77913	Ser	AGA	77977	77957	80.81
ARIC00031	3	77818	77720	Ser	TGA	77781	77764	76.20
ARIC00031	4	67631	67561	Gly	TCC	0	0	60.57
ARIC00032	1	402244	402317	Ile	AAT	0	0	79.85
ARIC00032	2	627509	627590	Ser	GCT	0	0	85.21
ARIC00032	3	627768	627849	Ser	GCT	0	0	83.07
ARIC00032	4	431438	431365	Ile	AAT	0	0	79.85
ARIC00032	5	381690	381620	His	GTG	0	0	69.97
ARIC00032	6	381308	381238	His	GTG	0	0	69.97
ARIC00033	1	368580	368651	Met	CAT	0	0	67.08
ARIC00033	2	115592	115521	Trp	CCA	0	0	73.76
ARIC00033	3	115428	115357	Trp	CCA	0	0	73.76
ARIC00035	1	86063	86144	Ser	GCT	0	0	73.47
ARIC00035	2	412591	412662	Thr	CGT	0	0	80.37
ARIC00035	3	98771	98700	Gln	TTG	0	0	69.17
ARIC00035	4	98595	98524	Gln	TTG	0	0	69.17
ARIC00035	5	98294	98223	Gln	TTG	0	0	69.17
ARIC00036	1	324814	324885	Thr	TGT	0	0	80.39
ARIC00037	1	326510	326581	Trp	CCA	0	0	73.76
ARIC00037	2	69500	69429	Met	CAT	0	0	67.08
ARIC00039	1	317644	317715	Gly	TCC	0	0	68.87
ARIC00039	2	345527	345456	Gly	TCC	0	0	68.87
ARIC00040	1	311925	311854	Asp	GTC	0	0	74.31
ARIC00041	1	306042	305970	Arg	ACG	0	0	73.38
ARIC00041	2	305206	305134	Arg	ACG	0	0	73.38
ARIC00041	3	113979	113900	Leu	TAG	0	0	68.02
ARIC00042	1	90276	90348	Lys	TTT	0	0	82.08
ARIC00042	2	90653	90725	Lys	TTT	0	0	82.08
ARIC00042	3	90817	90889	Lys	TTT	0	0	82.08
ARIC00042	4	90995	91067	Lys	TTT	0	0	82.08
ARIC00042	5	91172	91244	Lys	TTT	0	0	82.08
ARIC00042	6	91951	92023	Lys	TTT	0	0	82.08
ARIC00043	1	102538	102609	Glu	CTC	0	0	78.06
ARIC00044	1	259402	259330	Arg	ACG	0	0	73.38
ARIC00044	2	258572	258500	Arg	ACG	0	0	73.38
ARIC00044	3	251992	251920	Ala	TGC	0	0	70.17
ARIC00044	4	67791	67712	Leu	TAG	0	0	68.02
ARIC00045	1	443640	443711	Pro	CGG	0	0	75.28
ARIC00046	1	83178	83275	Leu	CAG	83216	83229	55.32
ARIC00046	2	141912	141983	Thr	TGT	0	0	83.03
ARIC00046	3	548523	548451	Val	CAC	0	0	82.87
ARIC00050	1	358917	359006	Ile	TAT	358956	358970	69.25
ARIC00050	2	132445	132374	Thr	TGT	0	0	82.54
ARIC00050	3	69202	69120	Leu	TAA	0	0	78.97
ARIC00052	1	324906	324979	Ser	GGA	0	0	39.45
ARIC00052	2	296948	296859	Ile	TAT	296909	296895	67.82
ARIC00054	1	109427	109498	Gln	TTG	0	0	69.17
ARIC00054	2	127287	127215	Ala	AGC	0	0	52.91
ARIC00055	1	200393	200466	Ile	AAT	0	0	81.97
ARIC00055	2	383525	383453	Lys	TTT	0	0	82.08
ARIC00055	3	232673	232600	Ile	AAT	0	0	79.85
ARIC00056	1	202674	202601	Arg	TCT	0	0	78.62
ARIC00057	1	374088	374161	Ile	AAT	0	0	79.85
ARIC00061	1	329953	330023	His	GTG	0	0	69.97
ARIC00061	2	296019	295948	Pseudo	GGT	0	0	20.72
ARIC00062	1	172282	172211	Asp	GTC	0	0	74.31
ARIC00063	1	140528	140599	Pro	TGG	0	0	76.68
ARIC00063	2	451571	451498	Arg	TCT	0	0	78.62
ARIC00067	1	55560	55631	Pro	TGG	0	0	62.12
ARIC00067	2	225975	226047	Thr	AGT	0	0	74.54
ARIC00071	1	35833	35763	Thr	GGT	0	0	36.44
ARIC00072	1	360193	360122	Glu	CTC	0	0	78.06
ARIC00074	1	268783	268855	Ala	AGC	0	0	52.91
ARIC00074	2	333238	333309	Cys	GCA	0	0	75.76
ARIC00074	3	413357	413429	Ala	AGC	0	0	52.91
ARIC00074	4	380500	380428	Ala	AGC	0	0	52.91
ARIC00075	1	25033	25144	Leu	CAA	25071	25098	61.84
ARIC00075	2	264248	264319	Pro	AGG	0	0	77.28
ARIC00076	1	352049	351972	Ser	AGA	0	0	40.87
ARIC00077	1	380851	380779	Phe	GAA	0	0	81.52
ARIC00078	1	394902	394814	Tyr	GTA	394865	394850	65.85
ARIC00078	2	177986	177915	Pseudo	TTT	0	0	36.16
ARIC00079	1	170757	170686	Asp	GTC	0	0	74.31
ARIC00080	1	124895	124824	Thr	TGT	0	0	80.39
ARIC00081	1	168221	168148	Arg	TCT	0	0	78.62
ARIC00084	1	167083	167155	Met	CAT	0	0	82.61
ARIC00085	1	263721	263792	Met	CAT	0	0	67.08
ARIC00085	2	273606	273678	Arg	ACG	0	0	71.29
ARIC00085	3	274605	274677	Arg	ACG	0	0	73.38
ARIC00085	4	283459	283531	Ala	TGC	0	0	70.17
ARIC00085	5	389268	389347	Leu	AAG	0	0	65.63
ARIC00085	6	389439	389518	Leu	AAG	0	0	65.63
ARIC00085	7	424857	424786	Asp	GTC	0	0	74.31
ARIC00085	8	393195	393116	Leu	AAG	0	0	65.63
ARIC00085	9	273928	273856	Arg	ACG	0	0	71.29
ARIC00085	10	36257	36178	Leu	TAG	0	0	68.02
ARIC00086	1	198150	198078	Ala	TGC	0	0	59.12
ARIC00088	1	311254	311327	Ile	AAT	0	0	79.85
ARIC00089	1	143141	143068	Pseudo	TTC	0	0	46.51
ARIC00089	2	142751	142680	Glu	TTC	0	0	81.99
ARIC00091	1	110686	110615	Trp	CCA	0	0	73.76
ARIC00092	1	345785	345703	Leu	TAA	0	0	78.97
ARIC00092	2	339308	339236	Ala	AGC	0	0	52.91
ARIC00092	3	235360	235290	His	GTG	0	0	69.97
ARIC00092	4	23139	23065	Leu	TAG	0	0	55.64
ARIC00092	5	17198	17124	Leu	CAA	0	0	59.70
ARIC00094	1	76722	76804	Leu	TAA	0	0	78.97
ARIC00094	2	90162	90090	Val	AAC	0	0	76.33
ARIC00095	1	230595	230524	Gly	TCC	0	0	69.32
ARIC00095	2	117090	117019	Gly	TCC	0	0	68.87
ARIC00097	1	334871	334941	Gly	CCC	0	0	75.43
ARIC00097	2	348445	348375	Gly	GCC	0	0	69.66
ARIC00097	3	334686	334616	Gly	GCC	0	0	69.66
ARIC00097	4	334205	334135	Gly	GCC	0	0	69.66
ARIC00097	5	333899	333829	Gly	GCC	0	0	69.66
ARIC00098	1	83935	83858	Ser	AGA	0	0	47.25
ARIC00100	1	222049	222130	Ser	TGA	0	0	83.21
ARIC00104	1	290064	289993	Gly	TCC	0	0	69.32
ARIC00104	2	173348	173277	Gly	TCC	0	0	68.87
ARIC00107	1	308384	308455	Gln	TTG	0	0	69.65
ARIC00107	2	346090	346018	Ala	AGC	0	0	52.91
ARIC00108	1	4272	4343	Pro	TGG	0	0	62.12
ARIC00108	2	118716	118643	Ile	AAT	0	0	79.85
ARIC00108	3	110854	110781	Ile	AAT	0	0	79.85
ARIC00113	1	243695	243766	Cys	GCA	0	0	75.14
ARIC00113	2	330790	330719	Thr	CGT	0	0	78.74
ARIC00115	1	113192	113263	Cys	GCA	0	0	57.69
ARIC00115	2	175925	175996	Thr	GGT	0	0	26.52
ARIC00117	1	56808	56879	Thr	AGT	0	0	83.23
ARIC00117	2	235168	235240	Met	CAT	0	0	82.61
ARIC00118	1	281952	281864	Tyr	GTA	281915	281900	65.85
ARIC00118	2	57436	57365	Pseudo	TTT	0	0	34.45
ARIC00119	1	71698	71770	Ala	TGC	0	0	59.76
ARIC00119	2	188505	188434	Pro	TGG	0	0	76.68
ARIC00120	1	36975	37046	Asp	GTC	0	0	74.31
ARIC00120	2	180683	180754	Gln	CTG	0	0	68.45
ARIC00120	3	240939	241009	Gly	GCC	0	0	69.66
ARIC00120	4	213048	212977	Gln	CTG	0	0	64.93
ARIC00120	5	91168	91097	Asp	GTC	0	0	74.31
ARIC00120	6	90796	90725	Asp	GTC	0	0	74.31
ARIC00125	1	314940	314868	Val	AAC	0	0	76.33
ARIC00125	2	314800	314728	Val	AAC	0	0	68.71
ARIC00125	3	314658	314586	Val	AAC	0	0	76.33
ARIC00128	1	171004	171076	Met	CAT	0	0	82.61
ARIC00128	2	274244	274324	Ser	CGA	0	0	87.51
ARIC00128	3	330730	330802	Ala	TGC	0	0	55.46
ARIC00128	4	87895	87823	Lys	CTT	0	0	80.13
ARIC00128	5	87710	87638	Lys	CTT	0	0	80.13
ARIC00132	1	264715	264643	Phe	GAA	0	0	81.52
ARIC00137	1	212895	212977	Leu	TAA	0	0	78.97
ARIC00137	2	219422	219494	Ala	AGC	0	0	52.91
ARIC00137	3	326675	326745	His	GTG	0	0	69.97
ARIC00137	4	112213	112142	Cys	GCA	0	0	75.76
ARIC00138	1	158791	158720	Gln	TTG	0	0	69.17
ARIC00140	1	212741	212830	Ile	TAT	212780	212794	67.82
ARIC00143	1	98167	98239	Val	AAC	0	0	76.33
ARIC00143	2	98602	98674	Val	AAC	0	0	76.33
ARIC00144	1	131409	131338	Sup	CTA	0	0	72.33
ARIC00148	1	15430	15358	Phe	GAA	0	0	81.52
ARIC00149	1	211718	211791	Asn	GTT	0	0	73.92
ARIC00149	2	217137	217210	Asn	GTT	0	0	73.92
ARIC00150	1	272069	272140	Glu	TTC	0	0	81.99
ARIC00150	2	291090	291002	Tyr	GTA	291053	291038	75.82
ARIC00150	3	271051	270980	Glu	TTC	0	0	81.99
ARIC00150	4	28229	28157	Lys	TTT	0	0	82.08
ARIC00150	5	27863	27793	Pseudo	TTT	0	0	16.45
ARIC00150	6	27491	27419	Lys	TTT	0	0	82.08
ARIC00150	7	27314	27242	Lys	TTT	0	0	82.08
ARIC00150	8	26542	26470	Lys	TTT	0	0	82.08
ARIC00151	1	117709	117780	Met	CAT	0	0	52.97
ARIC00151	2	169256	169183	Ser	GGA	0	0	45.55
ARIC00152	1	166069	166140	Cys	GCA	0	0	75.14
ARIC00152	2	254025	253954	Thr	CGT	0	0	78.74
ARIC00164	1	38134	38205	Ala	CGC	0	0	74.02
ARIC00168	1	276143	276071	Val	TAC	0	0	78.31
ARIC00169	1	32741	32813	Met	CAT	0	0	82.61
ARIC00169	2	280340	280411	Thr	GGT	0	0	21.37
ARIC00170	1	221055	220983	Arg	TCG	0	0	70.15
ARIC00170	2	134616	134537	Leu	CAG	0	0	66.95
ARIC00175	1	134089	134000	Tyr	GTA	134052	134036	76.22
ARIC00175	2	133665	133576	Tyr	GTA	133628	133612	73.75
ARIC00175	3	118334	118263	Glu	TTC	0	0	81.99
ARIC00178	1	224085	224156	Ala	CGC	0	0	74.02
ARIC00182	1	266884	266812	Val	TAC	0	0	78.31
ARIC00183	1	120133	120205	Thr	AGT	0	0	74.54
ARIC00184	1	32555	32627	Pseudo	GAA	0	0	26.20
ARIC00184	2	179707	179789	Leu	TAA	0	0	78.97
ARIC00184	3	189072	189000	Val	AAC	0	0	76.33
ARIC00189	1	50938	50867	Pro	TGG	0	0	76.68
ARIC00191	1	246239	246310	Pro	AGG	0	0	77.28
ARIC00194	1	107435	107507	Phe	GAA	0	0	81.52
ARIC00199	1	68645	68716	Gly	TCC	0	0	68.87
ARIC00199	2	96397	96326	Gly	TCC	0	0	68.87
ARIC00200	1	183509	183581	Phe	GAA	0	0	81.52
ARIC00200	2	186195	186123	Phe	GAA	0	0	81.52
ARIC00204	1	158225	158132	Arg	CCT	158187	158168	63.36
ARIC00206	1	86863	86935	Met	CAT	0	0	82.61
ARIC00206	2	21842	21762	Ser	CGA	0	0	87.51
ARIC00207	1	163656	163585	Gln	CTG	0	0	68.45
ARIC00207	2	106158	106088	Gly	GCC	0	0	69.66
ARIC00208	1	177203	177131	Thr	AGT	0	0	74.54
ARIC00211	1	193977	193905	Arg	TCG	0	0	74.62
ARIC00211	2	193811	193739	Arg	TCG	0	0	70.15
ARIC00211	3	107520	107441	Leu	CAG	0	0	66.95
ARIC00212	1	173614	173537	Ser	GGA	0	0	27.67
ARIC00212	2	37897	37825	Met	CAT	0	0	58.05
ARIC00217	1	133367	133439	Thr	AGT	0	0	74.54
ARIC00219	1	105546	105618	Thr	AGT	0	0	74.54
ARIC00222	1	18377	18448	Pro	CGG	0	0	75.28
ARIC00227	1	164677	164606	Gln	TTG	0	0	69.17
ARIC00228	1	184632	184743	Leu	CAA	184670	184697	63.72
ARIC00230	1	206495	206424	Glu	CTC	0	0	78.06
ARIC00233	1	170091	170162	Glu	TTC	0	0	81.99
ARIC00233	2	170303	170374	Glu	TTC	0	0	81.99
ARIC00241	1	8047	7976	Sup	CTA	0	0	72.33
ARIC00246	1	34996	35092	Arg	CCT	35034	35056	65.93
ARIC00247	1	186569	186641	Phe	GAA	0	0	81.52
ARIC00247	2	189270	189198	Phe	GAA	0	0	81.52
ARIC00251	1	73685	73773	Tyr	GTA	73722	73737	68.00
ARIC00251	2	74105	74193	Tyr	GTA	74142	74157	67.37
ARIC00253	1	54465	54536	Asp	GTC	0	0	74.31
ARIC00253	2	107244	107173	Asp	GTC	0	0	74.31
ARIC00253	3	106729	106658	Asp	GTC	0	0	74.31
ARIC00257	1	50393	50320	Ser	GGA	0	0	53.46
ARIC00260	1	120658	120728	Phe	GAA	0	0	56.04
ARIC00260	2	128000	128070	Phe	GAA	0	0	56.04
ARIC00261	1	84799	84710	Tyr	GTA	84762	84746	76.08
ARIC00261	2	84375	84286	Tyr	GTA	84338	84322	74.39
ARIC00261	3	69100	69029	Glu	TTC	0	0	81.99
ARIC00268	1	43785	43712	Arg	TCT	0	0	78.62
ARIC00273	1	37996	38066	Pro	AGG	0	0	66.28
ARIC00273	2	38519	38449	Pro	CGG	0	0	63.13
ARIC00279	1	88160	88242	Leu	TAA	0	0	78.97
ARIC00279	2	97503	97431	Val	AAC	0	0	76.33
ARIC00284	1	79194	79265	Tyr	GTA	0	0	56.80
ARIC00284	2	79496	79425	Glu	TTC	0	0	68.61
ARIC00287	1	145572	145643	Gln	CTG	0	0	64.93
ARIC00287	2	116816	116746	Gly	GCC	0	0	69.66
ARIC00289	1	136638	136719	Pseudo	AGA	0	0	37.64
ARIC00290	1	115300	115371	Met	CAT	0	0	67.08
ARIC00300	1	45522	45594	Phe	GAA	0	0	81.52
ARIC00301	1	94445	94516	Glu	TTC	0	0	81.99
ARIC00301	2	94658	94729	Glu	TTC	0	0	81.99
ARIC00304	1	30501	30572	Thr	TGT	0	0	82.54
ARIC00304	2	95805	95723	Leu	TAA	0	0	78.97
ARIC00305	1	116618	116539	Leu	TAG	0	0	68.02
ARIC00305	2	39384	39305	Leu	TAG	0	0	68.02
ARIC00307	1	46130	46201	Met	CAT	0	0	57.94
ARIC00307	2	49476	49547	Met	CAT	0	0	57.94
ARIC00308	1	129886	129958	Met	CAT	0	0	82.61
ARIC00308	2	50167	50095	Lys	CTT	0	0	80.13
ARIC00308	3	49981	49909	Lys	CTT	0	0	80.13
ARIC00309	1	46997	47068	Asp	GTC	0	0	74.31
ARIC00309	2	47267	47196	Asp	GTC	0	0	74.31
ARIC00314	1	70432	70502	His	GTG	0	0	69.97
ARIC00315	1	120626	120696	Arg	TCT	0	0	37.59
ARIC00320	1	22457	22528	Cys	GCA	0	0	75.76
ARIC00323	1	141130	141201	Glu	TTC	0	0	81.99
ARIC00323	2	140112	140041	Glu	TTC	0	0	81.99
ARIC00324	1	13184	13257	Ile	AAT	0	0	79.85
ARIC00324	2	21059	21132	Ile	AAT	0	0	79.85
ARIC00324	3	141491	141420	Pro	TGG	0	0	62.12
ARIC00324	4	127496	127425	Pro	TGG	0	0	62.12
ARIC00325	1	72714	72584	Ser	CGA	72678	72619	37.06
ARIC00327	1	35062	34992	Arg	ACG	0	0	52.60
ARIC00328	1	5474	5545	Met	CAT	0	0	67.08
ARIC00328	2	65493	65414	Leu	AAG	0	0	65.63
ARIC00328	3	65120	65041	Leu	AAG	0	0	65.63
ARIC00332	1	32132	32203	Pro	CGG	0	0	72.34
ARIC00337	1	102114	102186	Val	AAC	0	0	76.33
ARIC00337	2	102377	102449	Val	AAC	0	0	76.33
ARIC00340	1	133705	133783	Pro	AGG	0	0	43.28
ARIC00341	1	134868	134941	Pro	GGG	0	0	42.20
ARIC00341	2	135738	135811	Pro	GGG	0	0	36.20
ARIC00342	1	127568	127496	Gly	TCC	0	0	40.31
ARIC00345	1	61230	61301	Thr	TGT	0	0	82.54
ARIC00346	1	18425	18497	Val	TAC	0	0	78.31
ARIC00348	1	45728	45821	Arg	CCT	45766	45785	63.36
ARIC00355	1	67348	67269	Leu	AAG	0	0	65.63
ARIC00355	2	66975	66896	Leu	AAG	0	0	65.63
ARIC00355	3	28208	28137	Met	CAT	0	0	67.08
ARIC00356	1	39741	39659	Leu	TAA	0	0	78.97
ARIC00365	1	37109	37205	Arg	CCT	37147	37169	65.93
ARIC00368	1	111044	111115	Trp	CCA	0	0	73.76
ARIC00375	1	47479	47551	Arg	TCG	0	0	78.65
ARIC00378	1	101075	101003	Ala	AGC	0	0	52.91
ARIC00378	2	26461	26390	Cys	GCA	0	0	75.76
ARIC00380	1	46698	46627	Pro	TGG	0	0	62.12
ARIC00381	1	108118	108046	Arg	TCT	0	0	58.83
ARIC00383	1	45537	45608	Met	CAT	0	0	67.08
ARIC00384	1	99909	99980	Ser	GGA	0	0	32.90
ARIC00384	2	75664	75593	Ser	GGA	0	0	26.76
ARIC00387	1	49120	49192	Arg	TCG	0	0	76.02
ARIC00389	1	42564	42635	Met	CAT	0	0	67.08
ARIC00391	1	98463	98391	Arg	CCT	0	0	58.76
ARIC00391	2	68961	68879	Pseudo	TAG	0	0	26.15
ARIC00395	1	114399	114471	Ala	TGC	0	0	59.76
ARIC00397	1	45746	45816	Gly	GCC	0	0	69.66
ARIC00397	2	55082	55152	Gly	GCC	0	0	69.66
ARIC00403	1	38174	38244	Gly	GCC	0	0	69.66
ARIC00403	2	52081	52151	Gly	GCC	0	0	69.66
ARIC00403	3	52568	52638	Gly	GCC	0	0	69.66
ARIC00403	4	52872	52942	Gly	GCC	0	0	69.66
ARIC00403	5	51897	51827	Gly	CCC	0	0	75.43
ARIC00407	1	19228	19298	Arg	TCG	0	0	49.31
ARIC00413	1	31899	31971	Met	CAT	0	0	82.61
ARIC00413	2	73211	73139	Arg	TCG	0	0	70.15
ARIC00413	3	72510	72438	Arg	TCG	0	0	70.15
ARIC00417	1	50363	50434	Gln	CTG	0	0	68.45
ARIC00422	1	36039	36110	Thr	TGT	0	0	82.54
ARIC00425	1	17485	17413	Val	TAC	0	0	78.31
ARIC00428	1	104478	104550	Ala	AGC	0	0	52.91
ARIC00428	2	65720	65648	Lys	CTT	0	0	80.13
ARIC00431	1	39809	39698	Leu	CAA	39771	39744	63.72
ARIC00434	1	27681	27751	Arg	CCG	0	0	59.58
ARIC00440	1	15775	15700	Met	CAT	0	0	40.85
ARIC00451	1	64925	64997	Cys	GCA	0	0	64.73
ARIC00451	2	71104	71174	Thr	GGT	0	0	41.84
ARIC00459	1	90486	90415	Pseudo	GGT	0	0	20.87
ARIC00473	1	78760	78833	Ser	GGA	0	0	29.98
ARIC00474	1	76067	76138	Cys	GCA	0	0	74.98
ARIC00483	1	64473	64400	Ser	GGA	0	0	53.46
ARIC00486	1	20275	20202	Ser	GGA	0	0	38.38
ARIC00487	1	56181	56254	Asn	GTT	0	0	36.96
ARIC00492	1	71879	71808	Pseudo	GGT	0	0	20.55
ARIC00500	1	34641	34570	Thr	GGT	0	0	31.85
ARIC00502	1	26113	26042	Glu	TTC	0	0	46.32
ARIC00504	1	16155	16082	Ser	GGA	0	0	53.46
ARIC00511	1	35375	35301	Leu	TAA	0	0	49.35
ARIC00511	2	29429	29355	Leu	CAA	0	0	59.70
ARIC00514	1	44937	44807	Ser	CGA	44901	44842	37.69
ARIC00520	1	27276	27348	Met	CAT	0	0	82.61
ARIC00520	2	67848	67776	Arg	TCG	0	0	70.15
ARIC00520	3	67146	67074	Arg	TCG	0	0	70.15
ARIC00521	1	40432	40353	Leu	TAG	0	0	68.02
ARIC00526	1	49913	49833	Ser	CGA	0	0	87.51
ARIC00528	1	7874	7944	Gly	GCC	0	0	69.66
ARIC00529	1	54488	54417	Thr	TGT	0	0	82.54
ARIC00530	1	7247	7176	Thr	CGT	0	0	81.16
ARIC00531	1	7044	7117	Ser	AGA	0	0	42.88
ARIC00535	1	36173	36245	Ala	AGC	0	0	52.91
ARIC00536	1	12241	12311	Asp	GTC	0	0	52.61
ARIC00546	1	68690	68618	Lys	CTT	0	0	80.13
ARIC00547	1	5356	5457	Ser	AGA	5393	5413	80.03
ARIC00547	2	9233	9334	Ser	AGA	9270	9290	80.81
ARIC00547	3	10586	10687	Ser	AGA	10623	10643	80.03
ARIC00547	4	12810	12911	Ser	AGA	12847	12867	80.03
ARIC00557	1	22940	23013	Asn	GTT	0	0	73.92
ARIC00557	2	23421	23494	Asn	GTT	0	0	73.92
ARIC00590	1	46765	46838	Ser	GGA	0	0	53.46
ARIC00596	1	46168	46097	Gly	GCC	0	0	52.79
ARIC00596	2	14321	14251	His	GTG	0	0	52.38
ARIC00596	3	11846	11776	His	GTG	0	0	46.11
ARIC00597	1	41221	41291	Pro	CGG	0	0	62.92
ARIC00597	2	41750	41680	Pro	TGG	0	0	62.50
ARIC00598	1	54277	54348	Pro	TGG	0	0	62.12
ARIC00599	1	7267	7193	Leu	TAA	0	0	47.24
ARIC00607	1	39012	39083	Met	CAT	0	0	68.63
ARIC00607	2	6392	6321	Cys	GCA	0	0	64.31
ARIC00615	1	57124	57197	Ser	GGA	0	0	34.58
ARIC00615	2	30223	30151	Ala	AGC	0	0	52.91
ARIC00632	1	12266	12338	Val	CAC	0	0	82.87
ARIC00642	1	8866	8936	Asp	GTC	0	0	52.61
ARIC00642	2	9619	9689	Asp	GTC	0	0	52.61
ARIC00642	3	16349	16419	Asp	GTC	0	0	52.61
ARIC00642	4	17588	17658	Asp	GTC	0	0	52.61
ARIC00642	5	21135	21206	Trp	CCA	0	0	66.13
ARIC00642	6	21277	21348	Trp	CCA	0	0	66.13
ARIC00647	1	49606	49678	Pseudo	GGT	0	0	21.22
ARIC00653	1	40546	40617	Thr	GGT	0	0	46.48
ARIC00653	2	40496	40425	Pseudo	GGT	0	0	20.78
ARIC00661	1	44848	44921	Ser	GGA	0	0	43.80
ARIC00661	2	36288	36215	Ser	GGA	0	0	53.46
ARIC00663	1	27485	27556	Pseudo	GAT	0	0	21.03
ARIC00676	1	14056	14127	Thr	GGT	0	0	22.08
ARIC00676	2	14006	13935	Thr	GGT	0	0	40.91
ARIC00683	1	43998	44071	Ser	GGA	0	0	53.46
ARIC00696	1	24570	24496	Leu	TAA	0	0	47.24
ARIC00698	1	3771	3698	Ser	GGA	0	0	53.46
ARIC00698	2	3522	3449	Ser	GGA	0	0	53.46
ARIC00698	3	3273	3200	Ser	GGA	0	0	53.46
ARIC00703	1	8121	8191	Pro	TGG	0	0	62.77
ARIC00703	2	32697	32770	Undet	???	0	0	45.48
ARIC00703	3	8641	8571	Pro	AGG	0	0	66.28
ARIC00705	1	38426	38356	Thr	GGT	0	0	41.84
ARIC00711	1	45119	45048	Thr	TGT	0	0	82.54
ARIC00717	1	22219	22148	Ser	GGA	0	0	26.20
ARIC00719	1	28077	27995	Ser	TGA	0	0	45.49
ARIC00719	2	20477	20395	Sup	TTA	0	0	41.48
ARIC00724	1	44073	44144	Pseudo	GGA	0	0	26.36
ARIC00738	1	33111	33184	Met	CAT	0	0	48.03
ARIC00756	1	43916	43989	Ser	GGA	0	0	48.67
ARIC00774	1	28496	28423	Pseudo	CTT	0	0	20.09
ARIC00774	2	1730	1657	Tyr	GTA	0	0	50.09
ARIC00776	1	29455	29384	Pseudo	GGT	0	0	25.46
ARIC00776	2	7433	7362	Thr	GGT	0	0	27.14
ARIC00786	1	27177	27104	Asn	GTT	0	0	51.51
ARIC00802	1	39261	39190	Thr	GGT	0	0	34.70
ARIC00803	1	3156	3084	Phe	GAA	0	0	81.52
ARIC00817	1	16557	16630	Ser	GGA	0	0	23.46
ARIC00818	1	37464	37394	Asp	GTC	0	0	44.69
ARIC00837	1	7412	7484	Cys	GCA	0	0	64.73
ARIC00845	1	31699	31626	Ser	GGA	0	0	51.72
ARIC00845	2	3138	3065	Asn	GTT	0	0	42.40
ARIC00852	1	27716	27645	Thr	GGT	0	0	27.49
ARIC00863	1	21270	21196	Leu	TAA	0	0	51.09
ARIC00865	1	8466	8543	Ser	GGA	0	0	51.04
ARIC00870	1	23637	23557	Ser	CGA	0	0	87.51
ARIC00884	1	2071	2001	Pro	AGG	0	0	35.03
ARIC00898	1	15833	15762	Pseudo	GGA	0	0	24.48
ARIC00922	1	27819	27892	Ser	GGA	0	0	36.20
ARIC00929	1	28384	28311	Ser	GGA	0	0	48.29
ARIC00930	1	26688	26615	Ser	GGA	0	0	53.46
ARIC00930	2	26439	26366	Ser	GGA	0	0	53.46
ARIC00930	3	15492	15419	Ser	GGA	0	0	53.46
ARIC00967	1	25253	25326	Ser	GGA	0	0	53.46
ARIC00968	1	1268	1340	Phe	GAA	0	0	81.52
ARIC00974	1	19279	19350	Thr	GGT	0	0	30.70
ARIC00989	1	15317	15245	Ala	AGC	0	0	52.91
ARIC01007	1	17119	17049	Thr	GGT	0	0	40.03
ARIC01018	1	10589	10516	Ser	GGA	0	0	53.46
ARIC01018	2	10340	10267	Ser	GGA	0	0	53.46
ARIC01044	1	13159	13230	Thr	GGT	0	0	26.83
ARIC01048	1	8878	8949	Pseudo	GGT	0	0	23.82
ARIC01053	1	4816	4887	Pseudo	GGT	0	0	16.52
ARIC01062	1	21810	21739	Thr	GGT	0	0	34.70
ARIC01065	1	17917	17844	Ser	GGA	0	0	53.46
ARIC01086	1	13753	13682	Thr	GGT	0	0	33.99
ARIC01097	1	20677	20606	Phe	GAA	0	0	44.82
ARIC01113	1	16123	16052	Thr	TGT	0	0	82.54
ARIC01113	2	15720	15649	Thr	TGT	0	0	82.54
ARIC01117	1	3196	3095	Ser	AGA	3159	3139	81.30
ARIC01144	1	2775	2705	Pseudo	AGG	0	0	32.35
ARIC01154	1	1556	1479	Ser	GGA	0	0	29.63
ARIC01157	1	11905	11834	Gln	CTG	0	0	68.45
ARIC01159	1	3763	3835	Pseudo	CGT	0	0	28.36
ARIC01173	1	3933	4006	Ser	GGA	0	0	52.46
ARIC01175	1	1678	1749	Glu	TTC	0	0	68.61
ARIC01175	2	2701	2772	Glu	TTC	0	0	66.09
ARIC01175	3	2990	2919	Tyr	GTA	0	0	56.80
ARIC01212	1	16430	16359	Met	CAT	0	0	53.05
ARIC01239	1	1379	1306	Pro	GGG	0	0	45.76
ARIC01244	1	438	368	Asp	GTC	0	0	52.61
ARIC01250	1	5159	5088	Cys	GCA	0	0	46.94
ARIC01259	1	1154	1083	Phe	GAA	0	0	43.91
ARIC01300	1	10362	10290	Met	CAT	0	0	59.94
ARIC01317	1	4708	4779	Pseudo	GGT	0	0	25.04
ARIC01348	1	6787	6714	Ser	GGA	0	0	53.46
ARIC01372	1	2781	2710	Thr	GGT	0	0	26.24
ARIC01396	1	7644	7717	Pro	GGG	0	0	47.63
ARIC01396	2	9849	9919	Undet	???	0	0	33.32
ARIC01396	3	9495	9422	Ser	GGA	0	0	53.46
ARIC01412	1	10585	10658	Pro	GGG	0	0	33.23
ARIC01412	2	10175	10104	Thr	GGT	0	0	32.70
ARIC01453	1	1613	1540	Ser	GGA	0	0	42.14
ARIC01523	1	5072	5000	Ser	GGA	0	0	36.02
ARIC01585	1	7518	7591	Ser	GGA	0	0	38.48
ARIC01616	1	737	666	Ser	GGA	0	0	27.34
ARIC01621	1	1361	1433	Met	CAT	0	0	58.05
ARIC01629	1	5966	5895	Thr	GGT	0	0	31.14
ARIC01686	1	4213	4290	Ser	GGA	0	0	51.04
ARIC01731	1	798	725	Ser	GGA	0	0	53.46
ARIC01922	1	904	834	Phe	GAA	0	0	56.04
ARIC02237	1	161	231	Thr	GGT	0	0	47.18
ARIC03253	1	176	105	Pseudo	GGT	0	0	25.99
ARIC03589	1	351	274	Pseudo	???	0	0	26.91
