# Supplementary material for: Comparative genomics of bdelloid rotifers: Insights from desiccating and nondesiccating species
Source: PLoS Biol. 2018 Apr 24;16(4):e2004830. doi: 10.1371/journal.pbio.2004830 (PMC5916493; doi:10.1371/journal.pbio.2004830)
Supplement: S9 Data — (TGZ) [file pbio.2004830.s009.tgz › rna/nRc.1.3_tRNA.out]

Sequence		tRNA	Bounds	tRNA	Anti	Intron Bounds	Cove
Name	tRNA #	Begin	End	Type	Codon	Begin	End	Score
--------	------	----	------	----	-----	-----	----	------
RMAC00001	1	377545	377618	Ser	GGA	0	0	49.50
RMAC00002	1	399402	399330	Ser	GGA	0	0	29.65
RMAC00005	1	109203	109276	Ile	AAT	0	0	79.20
RMAC00005	2	465383	465311	Lys	TTT	0	0	81.68
RMAC00005	3	169756	169683	Ile	AAT	0	0	79.20
RMAC00008	1	278357	278282	Undet	???	0	0	30.08
RMAC00017	1	62522	62595	Ser	GGA	0	0	55.73
RMAC00018	1	38064	38162	Ser	GCT	38101	38117	62.39
RMAC00018	2	387491	387562	Glu	TTC	0	0	81.99
RMAC00018	3	385757	385686	Glu	CTC	0	0	84.57
RMAC00018	4	385065	384994	Glu	TTC	0	0	81.99
RMAC00018	5	384576	384505	Glu	TTC	0	0	81.99
RMAC00019	1	51945	52018	Asn	GTT	0	0	73.92
RMAC00019	2	52410	52483	Asn	GTT	0	0	73.92
RMAC00020	1	179804	179907	Ser	TGA	179841	179863	76.12
RMAC00020	2	180922	181025	Ser	TGA	180959	180981	78.32
RMAC00020	3	182179	182283	Ser	TGA	182216	182239	79.22
RMAC00021	1	287223	287302	Leu	TAG	0	0	66.44
RMAC00022	1	176926	176998	Val	CAC	0	0	67.99
RMAC00024	1	311850	311922	Ala	AGC	0	0	52.91
RMAC00025	1	175810	175881	Met	CAT	0	0	67.08
RMAC00033	1	274159	274230	Glu	TTC	0	0	81.99
RMAC00033	2	273060	272989	Glu	TTC	0	0	81.99
RMAC00037	1	134944	135015	Thr	CGT	0	0	80.37
RMAC00038	1	100929	100856	Ser	GGA	0	0	55.73
RMAC00039	1	195682	195753	Gly	TCC	0	0	67.55
RMAC00039	2	257447	257376	Gly	TCC	0	0	67.55
RMAC00039	3	255615	255544	Gly	TCC	0	0	67.55
RMAC00043	1	98968	99041	Ser	GGA	0	0	46.12
RMAC00049	1	3690	3764	Ser	GGA	0	0	33.71
RMAC00052	1	125480	125551	Ala	CGC	0	0	74.02
RMAC00054	1	1782	1855	Ser	GGA	0	0	42.40
RMAC00054	2	78825	78752	Undet	???	0	0	29.43
RMAC00057	1	253025	252952	Asn	GTT	0	0	73.92
RMAC00062	1	46362	46434	Ser	GGA	0	0	56.98
RMAC00066	1	114275	114352	Thr	AGT	0	0	43.59
RMAC00067	1	161910	161839	Cys	GCA	0	0	75.76
RMAC00069	1	211381	211309	Phe	GAA	0	0	81.52
RMAC00070	1	220349	220420	Trp	CCA	0	0	73.76
RMAC00070	2	220490	220561	Trp	CCA	0	0	73.76
RMAC00074	1	209246	209175	Pseudo	GGA	0	0	26.11
RMAC00076	1	212002	212075	Undet	???	0	0	26.75
RMAC00076	2	218622	218694	Thr	AGT	0	0	74.54
RMAC00077	1	10741	10822	Ser	GCT	0	0	85.21
RMAC00077	2	22895	22976	Ser	GCT	0	0	84.81
RMAC00083	1	44316	44390	Ser	GGA	0	0	33.71
RMAC00083	2	102977	103104	Leu	CAA	103011	103070	33.72
RMAC00083	3	120882	120809	Ser	GGA	0	0	55.73
RMAC00086	1	161169	161097	Phe	GAA	0	0	81.52
RMAC00089	1	70670	70741	Pro	TGG	0	0	62.12
RMAC00089	2	70839	70910	Pro	TGG	0	0	62.12
RMAC00089	3	71011	71082	Pro	TGG	0	0	62.12
RMAC00089	4	71259	71330	Pro	TGG	0	0	62.12
RMAC00089	5	71429	71500	Pro	TGG	0	0	62.12
RMAC00089	6	83660	83731	Pro	TGG	0	0	62.12
RMAC00089	7	83831	83902	Pro	TGG	0	0	62.12
RMAC00089	8	220032	220104	Ser	GGA	0	0	53.24
RMAC00090	1	135017	134946	Thr	TGT	0	0	80.80
RMAC00097	1	9026	9097	Glu	TTC	0	0	81.99
RMAC00097	2	7408	7337	Glu	TTC	0	0	81.99
RMAC00099	1	169757	169828	Gln	TTG	0	0	69.65
RMAC00099	2	194856	194933	Thr	GGT	0	0	24.17
RMAC00103	1	181525	181598	Undet	???	0	0	27.98
RMAC00105	1	38571	38648	Pseudo	GGT	0	0	22.20
RMAC00105	2	38485	38408	Pseudo	GGT	0	0	22.20
RMAC00106	1	119091	119018	Ser	GGA	0	0	22.74
RMAC00109	1	33343	33262	Ser	GCT	0	0	83.07
RMAC00110	1	19910	19982	Ser	GGA	0	0	43.31
RMAC00110	2	19436	19364	Pseudo	CAT	0	0	20.38
RMAC00113	1	117880	117808	Phe	GAA	0	0	81.52
RMAC00114	1	15542	15469	Ser	GGA	0	0	42.69
RMAC00116	1	27916	27844	Arg	TCG	0	0	74.62
RMAC00116	2	27743	27671	Arg	TCG	0	0	70.15
RMAC00120	1	203470	203400	Gly	GCC	0	0	70.15
RMAC00120	2	202316	202246	Gly	GCC	0	0	70.15
RMAC00120	3	201005	200935	Gly	GCC	0	0	70.15
RMAC00120	4	200432	200275	Pseudo	???	0	0	31.15
RMAC00120	5	199315	199245	Gly	GCC	0	0	70.15
RMAC00120	6	198213	198143	Gly	GCC	0	0	70.15
RMAC00132	1	191938	191867	Phe	GAA	0	0	64.88
RMAC00133	1	70051	70124	Asn	GTT	0	0	73.92
RMAC00133	2	192184	192257	Ser	GGA	0	0	49.50
RMAC00135	1	74493	74565	Ala	AGC	0	0	52.91
RMAC00136	1	145867	145951	Ser	AGA	0	0	72.17
RMAC00137	1	1314	1242	Lys	TTT	0	0	82.08
RMAC00144	1	171043	171117	Ser	GGA	0	0	33.71
RMAC00149	1	166908	166835	Ser	GGA	0	0	49.50
RMAC00153	1	44809	44881	Ala	TGC	0	0	59.76
RMAC00155	1	103330	103256	Cys	ACA	0	0	25.46
RMAC00155	2	32028	31955	Ser	AGA	0	0	53.55
RMAC00157	1	1565	1669	Ser	CGA	1602	1625	77.48
RMAC00157	2	1757	1861	Ser	AGA	1794	1817	79.06
RMAC00157	3	1950	2054	Ser	TGA	1987	2010	48.33
RMAC00157	4	2142	2246	Ser	CGA	2179	2202	51.84
RMAC00157	5	3672	3775	Ser	TGA	3709	3731	75.76
RMAC00157	6	3867	3971	Ser	AGA	3904	3927	79.06
RMAC00157	7	4253	4357	Ser	CGA	4290	4313	64.93
RMAC00162	1	173610	173538	Phe	GAA	0	0	81.52
RMAC00163	1	152745	152657	Tyr	GTA	152708	152693	68.07
RMAC00177	1	157662	157589	Ser	GGA	0	0	49.50
RMAC00180	1	129272	129200	Met	CAT	0	0	81.34
RMAC00180	2	8424	8351	Ser	GGA	0	0	55.73
RMAC00180	3	7114	7042	Ser	GGA	0	0	48.38
RMAC00180	4	6084	6011	Ser	GGA	0	0	49.50
RMAC00182	1	140599	140671	Pseudo	GGA	0	0	30.80
RMAC00186	1	60105	60180	Phe	GAA	0	0	30.16
RMAC00190	1	73854	73782	Pseudo	GGA	0	0	31.89
RMAC00193	1	50027	50101	Ala	AGC	0	0	40.34
RMAC00193	2	52015	51943	Ala	AGC	0	0	52.91
RMAC00193	3	51274	51202	Ala	AGC	0	0	52.91
RMAC00193	4	50519	50449	Ala	AGC	0	0	24.63
RMAC00200	1	78366	78294	Pseudo	GGA	0	0	34.13
RMAC00203	1	122043	122116	Ser	GGA	0	0	55.73
RMAC00204	1	127609	127686	Thr	GGT	0	0	48.64
RMAC00207	1	112276	112205	Cys	GCA	0	0	75.11
RMAC00208	1	159922	159993	Thr	TGT	0	0	82.54
RMAC00212	1	58563	58637	Ser	GGA	0	0	33.71
RMAC00212	2	124740	124813	Phe	GAA	0	0	43.66
RMAC00212	3	137299	137226	Ser	GGA	0	0	55.73
RMAC00218	1	27412	27341	Cys	GCA	0	0	75.76
RMAC00222	1	123646	123718	Val	AAC	0	0	76.33
RMAC00222	2	124921	124993	Val	AAC	0	0	76.33
RMAC00224	1	84968	84896	Met	CAT	0	0	81.34
RMAC00229	1	144523	144594	Thr	TGT	0	0	82.54
RMAC00230	1	119168	119239	Phe	GAA	0	0	60.22
RMAC00233	1	26960	26873	Ile	TAT	26922	26909	59.41
RMAC00233	2	17176	17089	Ile	TAT	17138	17125	59.41
RMAC00237	1	62338	62441	Leu	CAG	62376	62395	52.02
RMAC00242	1	100307	100379	Arg	ACG	0	0	70.93
RMAC00242	2	100915	100987	Arg	ACG	0	0	73.38
RMAC00242	3	101664	101736	Arg	ACG	0	0	73.38
RMAC00242	4	108483	108555	Arg	ACG	0	0	73.38
RMAC00242	5	127683	127754	Ala	CGC	0	0	64.83
RMAC00246	1	63916	63844	Ala	TGC	0	0	59.76
RMAC00247	1	96029	96106	Ala	GGC	0	0	24.54
RMAC00249	1	111264	111335	Thr	TGT	0	0	81.29
RMAC00249	2	143545	143471	Pseudo	GGA	0	0	35.41
RMAC00253	1	93746	93673	Ser	GGA	0	0	55.73
RMAC00256	1	103014	103088	Thr	CGT	0	0	50.17
RMAC00262	1	53545	53472	Ser	GGA	0	0	55.73
RMAC00264	1	125404	125495	Tyr	GTA	125441	125459	65.48
RMAC00265	1	72478	72407	Pro	AGG	0	0	77.28
RMAC00269	1	113797	113724	Ser	GGA	0	0	55.73
RMAC00273	1	22448	22376	Ser	GGA	0	0	31.78
RMAC00277	1	1510	1587	Ile	AAT	0	0	31.86
RMAC00279	1	135169	135241	Pseudo	GGA	0	0	30.44
RMAC00284	1	15941	16014	Ile	AAT	0	0	79.85
RMAC00284	2	33520	33593	Ile	AAT	0	0	79.85
RMAC00288	1	48328	48239	Ile	TAT	48289	48275	65.73
RMAC00290	1	139472	139549	Thr	GGT	0	0	27.86
RMAC00293	1	689	761	Ser	GGA	0	0	31.88
RMAC00296	1	22145	22218	Ser	GGA	0	0	49.50
RMAC00312	1	23563	23636	Cys	GCA	0	0	51.95
RMAC00312	2	19542	19469	Ser	GGA	0	0	27.61
RMAC00315	1	10987	11060	Pseudo	GGA	0	0	23.04
RMAC00315	2	17631	17704	Ser	GGA	0	0	36.41
RMAC00315	3	73623	73550	Arg	TCT	0	0	77.62
RMAC00315	4	31034	30961	Ser	GGA	0	0	55.73
RMAC00318	1	28230	28301	Gln	TTG	0	0	69.17
RMAC00323	1	125067	124995	Met	CAT	0	0	77.24
RMAC00328	1	31720	31648	Ser	GGA	0	0	43.73
RMAC00330	1	4426	4500	Ser	GGA	0	0	33.71
RMAC00331	1	39769	39849	Ser	CGA	0	0	84.88
RMAC00331	2	114079	114151	Ala	TGC	0	0	62.05
RMAC00350	1	117523	117595	Ser	GGA	0	0	33.14
RMAC00353	1	19209	19137	Met	CAT	0	0	30.66
RMAC00358	1	111106	111178	Pseudo	GGA	0	0	29.18
RMAC00359	1	102517	102588	Met	CAT	0	0	67.08
RMAC00361	1	66266	66194	Val	AAC	0	0	76.33
RMAC00375	1	46194	46120	Ser	GGA	0	0	33.71
RMAC00376	1	3799	3872	Ile	AAT	0	0	79.85
RMAC00376	2	65285	65209	Undet	???	0	0	65.28
RMAC00377	1	10899	10827	Ser	GGA	0	0	47.45
RMAC00378	1	121336	121262	Pseudo	GGA	0	0	25.51
RMAC00379	1	53350	53275	Ser	GGA	0	0	20.91
RMAC00382	1	12872	12944	Pseudo	GGA	0	0	27.36
RMAC00388	1	7984	7911	Pseudo	GGA	0	0	29.81
RMAC00399	1	101746	101819	Ser	TGA	0	0	38.14
RMAC00406	1	59824	59895	Pro	TGG	0	0	62.12
RMAC00409	1	3038	3110	Thr	TGT	0	0	34.63
RMAC00419	1	20316	20243	Ser	TGA	0	0	47.82
RMAC00424	1	95139	95068	Met	CAT	0	0	67.08
RMAC00424	2	34611	34539	Arg	ACG	0	0	73.38
RMAC00424	3	33887	33815	Arg	ACG	0	0	73.38
RMAC00424	4	967	896	Ala	TGC	0	0	64.86
RMAC00431	1	105572	105644	Lys	CTT	0	0	80.13
RMAC00432	1	22410	22339	Glu	CTC	0	0	78.06
RMAC00434	1	101160	101233	Ser	GGA	0	0	55.73
RMAC00434	2	19150	19078	Ser	GGA	0	0	32.62
RMAC00437	1	30373	30302	Gly	TCC	0	0	67.55
RMAC00438	1	83953	83883	Val	CAC	0	0	61.83
RMAC00438	2	59281	59209	Val	CAC	0	0	78.76
RMAC00439	1	75063	74990	Ser	GGA	0	0	30.13
RMAC00442	1	80705	80594	Leu	CAA	80667	80640	64.36
RMAC00444	1	114020	113949	Thr	AGT	0	0	78.04
RMAC00449	1	51820	51892	Met	CAT	0	0	77.24
RMAC00452	1	98813	98887	Ser	GGA	0	0	32.93
RMAC00462	1	81434	81361	Ser	GGA	0	0	55.73
RMAC00471	1	88904	88977	Ser	GGA	0	0	55.73
RMAC00477	1	45522	45595	Val	AAC	0	0	45.67
RMAC00479	1	78339	78268	Thr	TGT	0	0	78.66
RMAC00486	1	51542	51468	Ser	GGA	0	0	33.71
RMAC00489	1	96685	96612	Ser	GGA	0	0	55.73
RMAC00490	1	12242	12170	Ser	AGA	0	0	33.24
RMAC00495	1	74149	74222	Ser	GGA	0	0	32.65
RMAC00496	1	53754	53682	Val	TAC	0	0	78.31
RMAC00500	1	14158	14230	Ser	GGA	0	0	51.22
RMAC00504	1	87482	87555	Ser	GGA	0	0	55.73
RMAC00506	1	17072	17146	Ser	GGA	0	0	36.17
RMAC00506	2	103001	102928	Undet	???	0	0	27.98
RMAC00512	1	66183	66113	Gly	GCC	0	0	70.15
RMAC00513	1	20045	19964	Ser	TGA	0	0	83.21
RMAC00515	1	98992	98921	Asp	GTC	0	0	74.31
RMAC00521	1	92723	92795	Arg	TCG	0	0	77.16
RMAC00523	1	80614	80541	Undet	???	0	0	26.75
RMAC00524	1	32805	32733	Met	CAT	0	0	81.34
RMAC00525	1	44164	44085	Leu	TAG	0	0	66.44
RMAC00528	1	101137	101064	Ser	GGA	0	0	49.50
RMAC00530	1	30709	30783	Ser	GGA	0	0	33.71
RMAC00531	1	43302	43376	Undet	???	0	0	33.60
RMAC00534	1	68985	68915	His	GTG	0	0	69.97
RMAC00541	1	15795	15724	Glu	CTC	0	0	78.06
RMAC00542	1	1577	1651	Ser	GGA	0	0	29.27
RMAC00550	1	5407	5480	Thr	CGT	0	0	73.86
RMAC00554	1	37656	37728	Phe	GAA	0	0	81.52
RMAC00560	1	7770	7696	Ser	GGA	0	0	33.71
RMAC00562	1	3227	3154	Ser	GGA	0	0	41.57
RMAC00563	1	73568	73496	Met	CAT	0	0	81.34
RMAC00563	2	62964	62892	Met	CAT	0	0	81.34
RMAC00569	1	26304	26376	Pseudo	GGA	0	0	25.91
RMAC00569	2	74073	74154	Ser	GCT	0	0	83.07
RMAC00569	3	4922	4849	Ile	AAT	0	0	84.14
RMAC00570	1	85249	85321	Ser	GGA	0	0	35.75
RMAC00577	1	30765	30693	Thr	AGT	0	0	74.54
RMAC00578	1	17960	18034	Ser	GGA	0	0	33.71
RMAC00582	1	94848	94921	Ser	GGA	0	0	55.73
RMAC00582	2	92729	92656	Ser	GGA	0	0	55.73
RMAC00590	1	44247	44358	Leu	CAA	44285	44312	58.78
RMAC00590	2	44480	44591	Leu	CAA	44518	44545	60.53
RMAC00590	3	44801	44912	Leu	CAA	44839	44866	58.14
RMAC00590	4	33264	33193	Trp	CCA	0	0	73.76
RMAC00594	1	3985	3916	Phe	GAA	0	0	31.88
RMAC00595	1	90814	90887	Ser	GGA	0	0	49.50
RMAC00599	1	74734	74806	Ser	GGA	0	0	42.82
RMAC00599	2	85887	85814	Ser	GGA	0	0	55.73
RMAC00600	1	58839	58910	Cys	GCA	0	0	75.14
RMAC00607	1	92606	92534	Thr	TGT	0	0	34.37
RMAC00611	1	6094	6167	Ser	AGA	0	0	48.71
RMAC00612	1	37997	37925	Ser	GGA	0	0	34.53
RMAC00628	1	50448	50360	Tyr	GTA	50411	50396	65.99
RMAC00636	1	13022	12940	Leu	TAA	0	0	78.97
RMAC00637	1	83730	83658	Ser	GGA	0	0	53.64
RMAC00640	1	1595	1522	Pseudo	???	0	0	20.77
RMAC00641	1	51311	51384	Ser	GGA	0	0	49.50
RMAC00643	1	4195	4123	Phe	GAA	0	0	81.52
RMAC00644	1	34915	34845	Gln	TTG	0	0	49.19
RMAC00644	2	20061	19990	Ala	CGC	0	0	69.92
RMAC00649	1	6574	6502	Val	TAC	0	0	78.31
RMAC00655	1	3293	3220	Ser	GGA	0	0	42.92
RMAC00657	1	78242	78315	Asn	GTT	0	0	73.92
RMAC00657	2	86287	86214	Asn	GTT	0	0	73.92
RMAC00657	3	82584	82511	Asn	GTT	0	0	73.92
RMAC00657	4	80337	80264	Asn	GTT	0	0	73.92
RMAC00659	1	15947	16018	Gln	CTG	0	0	68.45
RMAC00674	1	51119	51190	Asp	GTC	0	0	74.31
RMAC00674	2	54332	54261	Asp	GTC	0	0	74.31
RMAC00674	3	23160	23085	Pseudo	GGA	0	0	26.06
RMAC00688	1	63000	63072	Thr	GGT	0	0	42.84
RMAC00689	1	56852	56781	Ser	GGA	0	0	54.12
RMAC00696	1	11838	11910	Ser	AGA	0	0	42.93
RMAC00697	1	37434	37507	Undet	???	0	0	26.75
RMAC00701	1	61300	61371	Pro	AGG	0	0	66.33
RMAC00705	1	37187	37114	Ser	GGA	0	0	41.92
RMAC00706	1	43273	43346	Ser	GGA	0	0	55.73
RMAC00714	1	31750	31679	Sup	CTA	0	0	69.49
RMAC00715	1	29649	29720	Thr	TGT	0	0	82.54
RMAC00726	1	38786	38716	His	GTG	0	0	69.97
RMAC00731	1	55291	55363	Ser	GGA	0	0	37.00
RMAC00735	1	29724	29806	Leu	TAA	0	0	77.24
RMAC00737	1	3706	3778	Lys	CTT	0	0	80.78
RMAC00740	1	18631	18702	Cys	GCA	0	0	75.14
RMAC00740	2	27148	27059	Ile	TAT	27109	27095	69.25
RMAC00741	1	14709	14636	Pseudo	GGA	0	0	20.72
RMAC00751	1	17687	17760	Ser	GGA	0	0	49.50
RMAC00757	1	24962	25035	Ser	GGA	0	0	45.20
RMAC00764	1	74853	74778	Ser	AGA	0	0	35.82
RMAC00766	1	75544	75615	Gly	TCC	0	0	39.67
RMAC00770	1	13246	13317	Asp	GTC	0	0	74.31
RMAC00774	1	55514	55587	Ser	GGA	0	0	29.84
RMAC00775	1	67524	67451	Pseudo	GGA	0	0	20.49
RMAC00778	1	51504	51431	Ser	GGA	0	0	46.12
RMAC00778	2	41092	41021	Ala	TGC	0	0	58.87
RMAC00786	1	65267	65346	Leu	AAG	0	0	65.63
RMAC00795	1	46652	46724	Lys	CTT	0	0	78.85
RMAC00795	2	45979	45907	Lys	CTT	0	0	80.13
RMAC00798	1	523	596	Undet	???	0	0	26.75
RMAC00801	1	15379	15452	Undet	???	0	0	26.75
RMAC00806	1	39990	39916	Ser	GGA	0	0	33.71
RMAC00808	1	63353	63280	Ser	AGA	0	0	47.72
RMAC00810	1	14811	14740	Pro	AGG	0	0	77.28
RMAC00812	1	38662	38589	Undet	???	0	0	27.98
RMAC00818	1	31136	31208	Ser	GGA	0	0	49.43
RMAC00825	1	3078	2975	Ser	AGA	3041	3019	78.52
RMAC00825	2	2884	2780	Ser	AGA	2847	2824	77.17
RMAC00828	1	69154	69065	Tyr	GTA	69118	69100	60.73
RMAC00839	1	42240	42168	Pseudo	GGA	0	0	33.76
RMAC00841	1	2795	2720	Ser	GGA	0	0	25.58
RMAC00841	2	775	702	Ser	GGA	0	0	42.44
RMAC00845	1	68356	68285	Gln	TTG	0	0	44.62
RMAC00846	1	61434	61506	Val	AAC	0	0	76.33
RMAC00852	1	62405	62477	Phe	GAA	0	0	81.52
RMAC00857	1	28720	28793	Ile	AAT	0	0	79.85
RMAC00862	1	1699	1626	Ser	TGA	0	0	25.28
RMAC00879	1	7083	7156	Ser	GGA	0	0	49.50
RMAC00881	1	1569	1496	Ser	GGA	0	0	45.20
RMAC00895	1	27577	27648	Pro	CGG	0	0	64.81
RMAC00896	1	14105	14177	Ser	GGA	0	0	46.88
RMAC00910	1	57509	57436	Ser	GGA	0	0	29.84
RMAC00911	1	35110	35037	Arg	TCT	0	0	68.73
RMAC00924	1	54417	54488	Trp	CCA	0	0	73.76
RMAC00930	1	65400	65328	Lys	TTT	0	0	82.08
RMAC00930	2	65218	65146	Lys	TTT	0	0	82.08
RMAC00930	3	64258	64186	Lys	TTT	0	0	82.08
RMAC00941	1	396	466	His	GTG	0	0	73.59
RMAC00944	1	20911	20984	Ser	GGA	0	0	54.71
RMAC00959	1	33349	33276	Ser	GGA	0	0	55.73
RMAC00967	1	9807	9875	Ser	GGA	0	0	28.39
RMAC00971	1	43033	43104	Met	CAT	0	0	67.08
RMAC00973	1	21674	21746	Pseudo	AGA	0	0	25.39
RMAC00975	1	10438	10358	Ser	TGA	0	0	47.94
RMAC00982	1	24480	24409	Thr	AGT	0	0	83.23
RMAC00983	1	53201	53280	Leu	AAG	0	0	65.63
RMAC00989	1	42523	42452	Glu	CTC	0	0	59.37
RMAC00992	1	112	41	Gln	TTG	0	0	69.17
RMAC00994	1	38686	38616	Glu	CTC	0	0	33.67
RMAC00997	1	757	829	Ser	GGA	0	0	41.20
RMAC00998	1	10794	10874	Tyr	ATA	0	0	40.71
RMAC01013	1	24227	24300	Ile	AAT	0	0	79.85
RMAC01013	2	57000	57073	Ile	AAT	0	0	79.85
RMAC01014	1	35670	35599	Met	CAT	0	0	61.57
RMAC01016	1	45249	45176	Ser	GGA	0	0	49.50
RMAC01021	1	21214	21285	Pro	AGG	0	0	77.28
RMAC01021	2	57609	57681	Pseudo	???	0	0	23.38
RMAC01033	1	25486	25416	Val	CAC	0	0	61.83
RMAC01036	1	2393	2464	Met	CAT	0	0	61.57
RMAC01037	1	13130	13200	Gly	GCC	0	0	70.15
RMAC01037	2	28881	28951	Gly	GCC	0	0	70.15
RMAC01037	3	29504	29574	Gly	GCC	0	0	70.15
RMAC01037	4	26483	26410	Ser	GGA	0	0	55.73
RMAC01038	1	52823	52752	Asp	GTC	0	0	74.31
RMAC01050	1	19047	19119	Val	AAC	0	0	76.33
RMAC01061	1	38235	38162	Pseudo	AGA	0	0	24.29
RMAC01062	1	16015	16104	Ile	TAT	16054	16068	72.17
RMAC01075	1	53540	53375	Arg	CCG	53503	53411	26.95
RMAC01078	1	42484	42411	Ser	GGA	0	0	28.85
RMAC01084	1	1423	1493	Gly	CCC	0	0	78.20
RMAC01084	2	914	844	Gly	GCC	0	0	70.15
RMAC01084	3	447	377	Gly	GCC	0	0	70.15
RMAC01087	1	47018	46946	Pseudo	GGA	0	0	25.44
RMAC01088	1	4307	4234	Pro	CGG	0	0	26.77
RMAC01093	1	46315	46243	Phe	GAA	0	0	32.23
RMAC01099	1	29982	29912	Ser	GGA	0	0	44.61
RMAC01104	1	5458	5385	Ser	GGA	0	0	45.97
RMAC01114	1	2235	2163	Arg	TCG	0	0	74.14
RMAC01114	2	2082	2010	Pseudo	TTG	0	0	34.96
RMAC01116	1	29142	29215	Ser	GGA	0	0	55.73
RMAC01117	1	14196	14125	Met	CAT	0	0	59.56
RMAC01134	1	12498	12418	Ser	CGA	0	0	87.51
RMAC01138	1	25345	25417	Met	CAT	0	0	77.24
RMAC01138	2	25903	25830	Ser	GGA	0	0	49.50
RMAC01146	1	6355	6284	Met	CAT	0	0	67.08
RMAC01149	1	6338	6410	Ser	GGA	0	0	47.59
RMAC01149	2	9125	9046	Pseudo	AGT	0	0	23.11
RMAC01153	1	13427	13357	His	GTG	0	0	69.97
RMAC01153	2	12920	12850	His	GTG	0	0	69.97
RMAC01154	1	21341	21271	Gly	GCC	0	0	70.15
RMAC01159	1	23766	23839	Ser	GGA	0	0	49.26
RMAC01159	2	23139	23067	Met	CAT	0	0	65.19
RMAC01159	3	22561	22489	Met	CAT	0	0	44.59
RMAC01160	1	36739	36657	Leu	TAG	0	0	55.40
RMAC01160	2	36572	36490	Leu	CAG	0	0	45.31
RMAC01160	3	36405	36323	Leu	CAG	0	0	47.04
RMAC01160	4	36238	36156	Leu	TAG	0	0	40.97
RMAC01160	5	36070	35988	Leu	CAG	0	0	32.96
RMAC01160	6	35904	35822	Leu	CAG	0	0	45.49
RMAC01160	7	32208	32126	Leu	TAA	0	0	78.97
RMAC01160	8	31889	31807	Leu	TAA	0	0	78.97
RMAC01163	1	22170	22097	Pseudo	CGA	0	0	29.44
RMAC01169	1	31989	32061	Ala	AGC	0	0	52.91
RMAC01169	2	32584	32512	Ala	AGC	0	0	52.91
RMAC01173	1	30292	30221	Met	CAT	0	0	61.57
RMAC01178	1	52291	52362	Ser	CGA	0	0	45.83
RMAC01178	2	52833	52904	Ser	CGA	0	0	53.07
RMAC01178	3	52040	51969	Ser	CGA	0	0	36.09
RMAC01181	1	15826	15752	Ser	GGA	0	0	36.90
RMAC01185	1	10877	10949	Val	AAC	0	0	76.33
RMAC01186	1	42722	42795	Ser	GGA	0	0	49.50
RMAC01190	1	32345	32272	Ser	GGA	0	0	55.73
RMAC01192	1	48256	48183	Ser	GGA	0	0	49.73
RMAC01208	1	52570	52498	Ser	GGA	0	0	30.24
RMAC01212	1	13512	13441	Asp	GTC	0	0	74.31
RMAC01213	1	51147	51075	Ser	GGA	0	0	43.10
RMAC01213	2	3784	3703	Ser	GCT	0	0	68.50
RMAC01215	1	40499	40426	Ser	GGA	0	0	48.88
RMAC01218	1	1019	1089	Pro	CGG	0	0	60.53
RMAC01218	2	1613	1543	Pro	TGG	0	0	63.00
RMAC01218	3	677	607	Pro	AGG	0	0	61.72
RMAC01227	1	43264	43336	Ser	GGA	0	0	52.83
RMAC01227	2	46392	46319	Ser	GGA	0	0	49.69
RMAC01227	3	28320	28247	Ser	GGA	0	0	30.41
RMAC01230	1	49107	49180	Ser	GGA	0	0	49.50
RMAC01239	1	20748	20820	Ser	GGA	0	0	30.56
RMAC01245	1	23773	23699	Ser	GGA	0	0	33.71
RMAC01251	1	9422	9494	Ser	AGA	0	0	33.99
RMAC01251	2	12874	12946	Ser	GGA	0	0	37.81
RMAC01252	1	2942	2869	Asn	GTT	0	0	73.92
RMAC01253	1	28439	28532	Arg	CCT	28477	28496	64.63
RMAC01253	2	28711	28807	Arg	CCT	28749	28771	60.09
RMAC01256	1	19858	19784	Pseudo	GGA	0	0	21.64
RMAC01287	1	35325	35252	Ser	GGA	0	0	45.87
RMAC01291	1	12983	13072	Pseudo	GGT	0	0	21.76
RMAC01291	2	37270	37197	Arg	ACG	0	0	61.09
RMAC01294	1	40592	40672	Thr	AGT	0	0	41.93
RMAC01294	2	40188	40108	Ser	AGA	0	0	36.22
RMAC01303	1	14677	14757	Ser	AGA	0	0	59.57
RMAC01303	2	14402	14322	Ser	AGA	0	0	59.57
RMAC01304	1	11693	11621	Val	CAC	0	0	82.87
RMAC01314	1	46699	46772	Ser	GGA	0	0	37.16
RMAC01315	1	13585	13512	Ser	AGA	0	0	54.05
RMAC01317	1	38120	38200	Ser	AGA	0	0	50.81
RMAC01317	2	37064	36984	Ser	AGA	0	0	58.10
RMAC01318	1	38942	38869	Ser	GGA	0	0	38.42
RMAC01334	1	41813	41884	Cys	GCA	0	0	75.14
RMAC01354	1	27288	27199	Tyr	GTA	27251	27235	74.38
RMAC01354	2	23734	23662	Ser	GGA	0	0	36.98
RMAC01358	1	32608	32681	Ser	GGA	0	0	41.95
RMAC01359	1	44090	44162	Val	CAC	0	0	81.21
RMAC01367	1	30997	30925	Ala	AGC	0	0	52.91
RMAC01368	1	12156	12228	Pseudo	GGA	0	0	42.39
RMAC01372	1	9469	9542	Ser	GGA	0	0	49.50
RMAC01375	1	41657	41730	Pseudo	GGA	0	0	25.36
RMAC01375	2	43391	43462	Asp	GTC	0	0	74.31
RMAC01375	3	45090	45019	Asp	GTC	0	0	74.31
RMAC01375	4	44530	44459	Asp	GTC	0	0	74.31
RMAC01375	5	44309	44238	Met	CAT	0	0	67.08
RMAC01383	1	20507	20436	Gln	TTG	0	0	69.17
RMAC01383	2	20043	19972	Gln	TTG	0	0	69.17
RMAC01383	3	19271	19200	Gln	TTG	0	0	69.17
RMAC01387	1	32358	32431	Ser	GGA	0	0	42.40
RMAC01388	1	13784	13711	Ser	GGA	0	0	41.40
RMAC01390	1	17080	17159	Thr	GGT	0	0	30.71
RMAC01395	1	32851	32772	Leu	CAG	0	0	66.95
RMAC01398	1	8840	8914	Ser	GGA	0	0	33.71
RMAC01404	1	28693	28621	Met	CAT	0	0	43.98
RMAC01410	1	14581	14652	Thr	CGT	0	0	82.11
RMAC01415	1	27149	27078	Gln	CTG	0	0	68.45
RMAC01420	1	35339	35411	Ser	GGA	0	0	38.91
RMAC01420	2	31241	31168	Ser	GGA	0	0	55.73
RMAC01426	1	33103	33176	Ser	GGA	0	0	33.84
RMAC01426	2	12664	12590	Ser	GGA	0	0	26.87
RMAC01433	1	6237	6163	Ser	GGA	0	0	35.05
RMAC01435	1	16233	16163	Val	TAC	0	0	35.57
RMAC01444	1	27404	27333	Pro	TGG	0	0	76.68
RMAC01447	1	23520	23593	Ser	GGA	0	0	49.50
RMAC01452	1	37138	37064	Pseudo	???	0	0	25.93
RMAC01462	1	21302	21373	Pro	CGG	0	0	70.95
RMAC01464	1	36000	36073	Ser	GGA	0	0	49.50
RMAC01465	1	14110	14182	Ser	GGA	0	0	26.48
RMAC01466	1	29430	29502	Ser	GGA	0	0	50.12
RMAC01471	1	38334	38263	Gly	TCC	0	0	67.55
RMAC01474	1	26643	26714	Arg	CCT	0	0	61.12
RMAC01479	1	39723	39795	Ser	GGA	0	0	32.43
RMAC01480	1	31225	31153	Pseudo	GGA	0	0	45.23
RMAC01485	1	3161	3232	Ser	GGA	0	0	37.39
RMAC01496	1	33386	33457	Asp	GTC	0	0	74.31
RMAC01496	2	33690	33761	Met	CAT	0	0	67.08
RMAC01496	3	25316	25237	Leu	AAG	0	0	65.63
RMAC01496	4	23643	23564	Leu	AAG	0	0	65.63
RMAC01496	5	14918	14839	Leu	AAG	0	0	65.63
RMAC01496	6	6165	6086	Leu	TAG	0	0	68.32
RMAC01496	7	6000	5921	Leu	AAG	0	0	65.63
RMAC01496	8	98	19	Leu	AAG	0	0	68.08
RMAC01497	1	11570	11477	Arg	CCT	11532	11513	69.39
RMAC01499	1	27540	27613	Pseudo	GGA	0	0	24.43
RMAC01502	1	35451	35528	Pseudo	GGT	0	0	20.70
RMAC01502	2	35179	35102	Thr	GGT	0	0	41.83
RMAC01502	3	17525	17452	Ser	GGA	0	0	38.43
RMAC01506	1	9689	9760	Ser	GGA	0	0	42.91
RMAC01515	1	13813	13741	Thr	AGT	0	0	74.54
RMAC01516	1	38136	38062	Undet	???	0	0	38.02
RMAC01527	1	643	715	Val	AAC	0	0	76.33
RMAC01527	2	19723	19641	Leu	TAA	0	0	78.97
RMAC01537	1	21627	21557	Glu	CTC	0	0	21.44
RMAC01542	1	26611	26682	Gln	CTG	0	0	70.62
RMAC01545	1	14510	14582	Arg	ACG	0	0	73.38
RMAC01557	1	37005	36931	Ser	GGA	0	0	33.71
RMAC01560	1	15164	15091	Ser	GGA	0	0	55.73
RMAC01574	1	26027	26104	Pseudo	GGT	0	0	29.63
RMAC01574	2	25762	25685	Thr	GGT	0	0	20.32
RMAC01585	1	33484	33404	Ser	AGA	0	0	49.66
RMAC01588	1	32551	32481	Gly	GCC	0	0	70.15
RMAC01588	2	32041	31971	Gly	GCC	0	0	56.59
RMAC01588	3	31463	31393	Gly	TCC	0	0	69.81
RMAC01588	4	30957	30887	Gly	TCC	0	0	59.04
RMAC01589	1	31386	31460	Ser	GGA	0	0	33.71
RMAC01611	1	30226	30154	Pseudo	GAA	0	0	31.88
RMAC01612	1	8623	8700	Thr	GGT	0	0	48.64
RMAC01613	1	4544	4617	Ser	GGA	0	0	45.20
RMAC01618	1	10249	10320	Gly	TCC	0	0	67.55
RMAC01624	1	25210	25137	Ser	GGA	0	0	48.15
RMAC01629	1	32249	32329	Ser	AGA	0	0	43.42
RMAC01629	2	31954	31874	Ser	AGA	0	0	44.55
RMAC01638	1	33639	33712	Ser	GGA	0	0	55.73
RMAC01638	2	33929	34002	Ser	GGA	0	0	55.73
RMAC01643	1	35847	35919	Ser	GGA	0	0	55.55
RMAC01643	2	8721	8648	Ser	GGA	0	0	34.91
RMAC01644	1	7836	7906	Glu	TTC	0	0	60.82
RMAC01650	1	5158	5231	Ser	GGA	0	0	35.62
RMAC01650	2	27807	27879	Ser	GGA	0	0	45.84
RMAC01665	1	13895	13967	Ser	GGA	0	0	49.64
RMAC01718	1	6752	6679	Pseudo	GGA	0	0	30.15
RMAC01734	1	1818	1891	Ser	CGA	0	0	51.63
RMAC01743	1	34738	34808	Val	TAC	0	0	61.47
RMAC01748	1	30941	30868	Undet	???	0	0	27.98
RMAC01751	1	27360	27287	Ser	GGA	0	0	38.25
RMAC01756	1	27956	28027	Asp	GTC	0	0	74.31
RMAC01756	2	30544	30473	Asp	GTC	0	0	72.41
RMAC01756	3	29118	29047	Asp	GTC	0	0	74.31
RMAC01756	4	28897	28826	Met	CAT	0	0	64.15
RMAC01758	1	5164	5093	Pro	CGG	0	0	27.95
RMAC01762	1	29268	29341	Ile	AAT	0	0	84.14
RMAC01764	1	7475	7548	Ser	GGA	0	0	55.73
RMAC01775	1	22612	22541	Met	CAT	0	0	62.98
RMAC01775	2	21640	21569	Val	GAC	0	0	34.75
RMAC01783	1	32769	32846	Undet	???	0	0	50.41
RMAC01792	1	16932	17003	Pro	CGG	0	0	75.28
RMAC01799	1	22381	22309	Lys	CTT	0	0	80.13
RMAC01804	1	3433	3362	Ala	TGC	0	0	62.67
RMAC01807	1	13137	13210	Ser	GGA	0	0	49.50
RMAC01810	1	24500	24572	Ser	GGA	0	0	53.64
RMAC01814	1	17844	17916	Pseudo	GGA	0	0	28.55
RMAC01818	1	19975	20049	Ser	GGA	0	0	33.71
RMAC01821	1	19416	19489	Pro	GGG	0	0	47.58
RMAC01821	2	28721	28648	Ser	GGA	0	0	45.92
RMAC01823	1	32582	32654	Phe	GAA	0	0	81.52
RMAC01830	1	918	991	Ser	GGA	0	0	46.62
RMAC01830	2	24806	24883	Pseudo	GGT	0	0	30.36
RMAC01855	1	23818	23891	Ser	GGA	0	0	49.50
RMAC01859	1	6475	6403	Ser	GGA	0	0	36.61
RMAC01863	1	22014	21942	Ala	AGC	0	0	56.46
RMAC01864	1	5960	6033	Asn	GTT	0	0	73.92
RMAC01864	2	6287	6360	Asn	GTT	0	0	73.92
RMAC01872	1	28797	28869	Pseudo	ATT	0	0	28.71
RMAC01874	1	4138	4211	Ser	AGA	0	0	44.75
RMAC01876	1	11272	11344	Ser	GGA	0	0	43.52
RMAC01881	1	20882	20805	Pseudo	AGT	0	0	25.22
RMAC01882	1	30142	30051	Tyr	GTA	30105	30087	67.67
RMAC01882	2	4137	4065	Ser	GGA	0	0	25.59
RMAC01894	1	8193	8266	Pro	GGG	0	0	38.02
RMAC01896	1	10035	10107	Ser	AGA	0	0	27.45
RMAC01911	1	7463	7536	Ser	GGA	0	0	44.85
RMAC01930	1	1282	1355	Ser	GGA	0	0	55.73
RMAC01934	1	26102	26028	Ser	GGA	0	0	33.71
RMAC01938	1	7758	7831	Undet	???	0	0	26.75
RMAC01941	1	10508	10431	Thr	GGT	0	0	39.94
RMAC01948	1	29382	29309	Ser	GGA	0	0	55.73
RMAC01948	2	22677	22605	Arg	TCT	0	0	29.37
RMAC01949	1	20159	20232	Pseudo	GGA	0	0	23.18
RMAC01955	1	25466	25393	Ser	GGA	0	0	55.73
RMAC01959	1	29992	30066	Ser	TGA	0	0	31.63
RMAC01959	2	1549	1477	Tyr	ATA	0	0	31.79
RMAC01968	1	1413	1485	Ser	GGA	0	0	39.62
RMAC01969	1	17449	17380	Pseudo	GAA	0	0	24.40
RMAC01985	1	6039	6112	Arg	TCT	0	0	78.62
RMAC01998	1	30310	30383	Undet	???	0	0	26.75
RMAC02011	1	17823	17746	Pseudo	GGC	17786	17780	23.33
RMAC02014	1	22130	22057	Ser	GGA	0	0	45.18
RMAC02015	1	23420	23347	Ser	GGA	0	0	43.49
RMAC02016	1	3686	3615	Pro	TGG	0	0	76.68
RMAC02023	1	28697	28624	Ser	GGA	0	0	50.41
RMAC02025	1	13021	12950	Pseudo	AGA	0	0	20.60
RMAC02045	1	11452	11523	Lys	CTT	0	0	46.62
RMAC02047	1	3625	3698	Ser	GGA	0	0	42.79
RMAC02055	1	1998	1926	Ala	AGC	0	0	52.91
RMAC02056	1	16404	16477	Ser	GGA	0	0	55.73
RMAC02056	2	2268	2195	Ser	AGA	0	0	55.44
RMAC02096	1	7516	7588	Thr	AGT	0	0	52.19
RMAC02111	1	26325	26397	Ser	GGA	0	0	48.67
RMAC02128	1	22668	22595	Ser	GGA	0	0	55.73
RMAC02134	1	2510	2583	Undet	???	0	0	27.98
RMAC02136	1	7881	7809	Undet	???	0	0	28.24
RMAC02140	1	13865	13791	Ser	GGA	0	0	33.71
RMAC02175	1	16638	16565	Ser	GGA	0	0	38.01
RMAC02180	1	7745	7818	Ser	GGA	0	0	49.50
RMAC02197	1	14198	14275	Thr	GGT	0	0	29.83
RMAC02197	2	13924	13847	Pseudo	GGT	0	0	20.83
RMAC02207	1	15273	15346	Ser	GGA	0	0	49.50
RMAC02208	1	131	57	Phe	GAA	0	0	31.49
RMAC02213	1	14337	14264	Ser	AGA	0	0	28.80
RMAC02217	1	21063	21136	Ser	GGA	0	0	49.50
RMAC02217	2	21483	21556	Ser	GGA	0	0	49.50
RMAC02217	3	21799	21872	Ser	GGA	0	0	49.50
RMAC02226	1	1642	1725	Ser	GCT	0	0	71.15
RMAC02233	1	4824	4895	Asp	GTC	0	0	74.31
RMAC02240	1	24353	24280	Asn	GTT	0	0	73.92
RMAC02249	1	1558	1631	Undet	???	0	0	29.43
RMAC02258	1	19732	19659	Ser	GGA	0	0	55.73
RMAC02258	2	16334	16263	Ser	GGA	0	0	54.12
RMAC02258	3	7965	7892	Ser	GGA	0	0	35.39
RMAC02264	1	14179	14106	Ser	AGA	0	0	44.80
RMAC02272	1	1546	1473	Ser	GGA	0	0	23.45
RMAC02293	1	22097	22025	Lys	CTT	0	0	80.13
RMAC02295	1	2980	2909	Ser	GGA	0	0	27.72
RMAC02308	1	19863	19790	Undet	???	0	0	27.98
RMAC02317	1	20434	20362	Ser	GGA	0	0	47.16
RMAC02328	1	16414	16488	Ser	GGA	0	0	33.71
RMAC02337	1	832	759	Ser	GGA	0	0	55.73
RMAC02349	1	10940	11011	Met	CAT	0	0	59.40
RMAC02362	1	19727	19655	Phe	GAA	0	0	81.52
RMAC02373	1	21572	21500	Ser	GGA	0	0	33.63
RMAC02381	1	15121	15194	Ser	GGA	0	0	59.35
RMAC02381	2	6554	6481	Ser	GGA	0	0	39.74
RMAC02387	1	7792	7865	Ser	GGA	0	0	47.37
RMAC02408	1	21939	21867	Phe	GAA	0	0	39.60
RMAC02408	2	1841	1768	Ser	GGA	0	0	55.73
RMAC02408	3	1578	1504	Ser	GGA	0	0	33.71
RMAC02412	1	22511	22432	Leu	AAG	0	0	65.63
RMAC02417	1	1970	2043	Undet	???	0	0	27.98
RMAC02419	1	3793	3870	Leu	CAG	3829	3837	23.58
RMAC02419	2	3523	3446	Undet	???	0	0	25.56
RMAC02421	1	20598	20526	Val	AAC	0	0	66.78
RMAC02435	1	5149	5076	Ser	GGA	0	0	55.73
RMAC02435	2	4859	4786	Ser	GGA	0	0	55.73
RMAC02435	3	4569	4496	Ser	GGA	0	0	55.73
RMAC02451	1	16626	16699	Ser	GGA	0	0	55.73
RMAC02451	2	4895	4823	Ser	GGA	0	0	49.88
RMAC02460	1	54	128	Ser	GGA	0	0	33.71
RMAC02460	2	6961	7034	Ser	GGA	0	0	43.42
RMAC02460	3	7277	7350	Ser	GGA	0	0	49.50
RMAC02460	4	2547	2473	Ser	GGA	0	0	33.71
RMAC02465	1	3910	3982	Val	AAC	0	0	76.33
RMAC02478	1	7409	7337	Ser	GGA	0	0	39.74
RMAC02486	1	18440	18512	Val	AAC	0	0	76.33
RMAC02487	1	20670	20740	Leu	GAG	0	0	31.93
RMAC02489	1	3451	3523	Val	TAC	0	0	78.31
RMAC02512	1	4894	4966	Ser	GGA	0	0	51.75
RMAC02512	2	20438	20365	Pseudo	GGA	0	0	30.36
RMAC02528	1	20089	20000	Tyr	GTA	20053	20035	32.08
RMAC02530	1	10904	10975	Gly	TCC	0	0	67.55
RMAC02530	2	3569	3498	Gly	TCC	0	0	67.55
RMAC02532	1	6362	6434	Ser	CGA	0	0	41.12
RMAC02542	1	12892	13003	Leu	CAA	12930	12957	60.67
RMAC02542	2	13210	13321	Leu	CAA	13248	13275	60.52
RMAC02542	3	2699	2628	Trp	CCA	0	0	73.76
RMAC02542	4	2405	2334	Trp	CCA	0	0	73.76
RMAC02548	1	13320	13397	Thr	GGT	0	0	43.00
RMAC02550	1	16867	16940	Lys	CTT	0	0	60.86
RMAC02557	1	8639	8712	Ser	GGA	0	0	24.36
RMAC02557	2	12651	12723	Leu	GAG	0	0	40.72
RMAC02557	3	17591	17662	Ser	GGA	0	0	34.68
RMAC02557	4	2173	2100	Ser	GGA	0	0	27.29
RMAC02559	1	11973	11901	Ser	GGA	0	0	42.62
RMAC02561	1	10103	10175	Ser	GGA	0	0	33.88
RMAC02568	1	15850	15777	Ser	GGA	0	0	49.50
RMAC02570	1	12788	12718	Phe	GAA	0	0	40.70
RMAC02575	1	2504	2431	Ser	AGA	0	0	36.76
RMAC02585	1	13495	13423	Asn	GTT	0	0	54.27
RMAC02586	1	8733	8806	Ser	GGA	0	0	55.73
RMAC02586	2	16370	16297	Ser	GGA	0	0	49.50
RMAC02591	1	11353	11427	Ser	GGA	0	0	28.12
RMAC02604	1	4673	4747	Ser	GGA	0	0	26.64
RMAC02604	2	1529	1456	Ser	GGA	0	0	55.73
RMAC02609	1	9667	9586	Ser	GCT	0	0	85.21
RMAC02611	1	19212	19285	Phe	GAA	0	0	42.56
RMAC02612	1	1526	1599	Ser	GGA	0	0	49.50
RMAC02619	1	18210	18280	Gly	GCC	0	0	70.15
RMAC02619	2	18721	18791	Gly	GCC	0	0	60.57
RMAC02619	3	19300	19370	Gly	GCC	0	0	70.15
RMAC02628	1	6109	6181	Ala	AGC	0	0	52.91
RMAC02633	1	8588	8516	Ser	GGA	0	0	37.53
RMAC02655	1	4473	4402	Ala	TGC	0	0	62.67
RMAC02665	1	4764	4692	Ala	CGC	0	0	49.39
RMAC02665	2	4253	4181	Ala	TGC	0	0	48.85
RMAC02665	3	3744	3670	Ala	AGC	0	0	39.27
RMAC02665	4	3230	3158	Ala	TGC	0	0	54.35
RMAC02669	1	12545	12616	Gln	TTG	0	0	69.17
RMAC02679	1	12988	13058	Pro	CGG	0	0	58.64
RMAC02679	2	13613	13543	Pro	TGG	0	0	63.00
RMAC02679	3	12646	12576	Pro	AGG	0	0	63.44
RMAC02690	1	13323	13251	Pseudo	GGA	0	0	20.95
RMAC02694	1	18008	18080	Ser	GGA	0	0	53.64
RMAC02700	1	15105	15032	Ser	GGA	0	0	42.93
RMAC02717	1	44	115	Gln	TTG	0	0	69.17
RMAC02745	1	6906	6711	Pseudo	TGT	6870	6746	39.56
RMAC02769	1	5561	5488	Ser	GGA	0	0	53.16
RMAC02771	1	6528	6605	Thr	GGT	0	0	33.57
RMAC02782	1	3627	3700	Ser	GGA	0	0	34.26
RMAC02782	2	17321	17394	Ser	GGA	0	0	30.98
RMAC02785	1	4870	4798	Arg	TCG	0	0	77.16
RMAC02791	1	1583	1656	Ser	GGA	0	0	49.06
RMAC02792	1	6186	6258	Ser	GGA	0	0	48.51
RMAC02795	1	14820	14894	Ser	GGA	0	0	33.71
RMAC02807	1	2641	2714	Ser	GGA	0	0	49.50
RMAC02807	2	15670	15742	Ser	GGA	0	0	35.09
RMAC02809	1	13270	13341	Ser	GGA	0	0	49.00
RMAC02811	1	16369	16442	Asn	GTT	0	0	73.92
RMAC02816	1	1309	1236	Pseudo	GTA	0	0	24.09
RMAC02817	1	16314	16387	Ser	GGA	0	0	49.50
RMAC02819	1	11793	11867	Ser	GGA	0	0	33.71
RMAC02869	1	6608	6681	Ser	GGA	0	0	44.56
RMAC02869	2	15863	15936	Ser	GGA	0	0	43.92
RMAC02872	1	14508	14580	Val	TAC	0	0	78.31
RMAC02874	1	12769	12696	Ser	GGA	0	0	55.73
RMAC02880	1	12743	12670	Ser	GGA	0	0	55.73
RMAC02908	1	6258	6330	Ser	GGA	0	0	33.56
RMAC02908	2	6683	6757	Pro	GGG	0	0	45.35
RMAC02929	1	219	147	Val	AAC	0	0	76.33
RMAC02948	1	355	427	Ser	GGA	0	0	45.16
RMAC02951	1	5126	5200	Ser	GGA	0	0	33.71
RMAC02969	1	934	1007	Ile	AAT	0	0	84.14
RMAC02970	1	6295	6366	Phe	GAA	0	0	38.04
RMAC02970	2	7912	7985	Phe	GAA	0	0	49.55
RMAC03006	1	2189	2262	Ser	GGA	0	0	24.75
RMAC03021	1	12646	12573	Ser	GGA	0	0	46.40
RMAC03024	1	4842	4765	Thr	GGT	0	0	42.98
RMAC03048	1	10900	10972	Ala	TGC	0	0	49.41
RMAC03051	1	12258	12185	Undet	???	0	0	27.98
RMAC03060	1	7618	7692	Ser	GGA	0	0	26.78
RMAC03087	1	6611	6540	Ala	TGC	0	0	62.67
RMAC03096	1	7327	7254	Ser	GGA	0	0	55.73
RMAC03104	1	474	402	Val	AAC	0	0	76.33
RMAC03108	1	14235	14308	Ser	GGA	0	0	49.50
RMAC03115	1	1884	1814	Val	TAC	0	0	57.19
RMAC03126	1	11139	11211	Val	AAC	0	0	76.33
RMAC03169	1	1953	1880	Ser	GGA	0	0	55.73
RMAC03173	1	11085	11155	Val	AAC	0	0	53.66
RMAC03195	1	7873	7946	Ser	GGA	0	0	39.17
RMAC03196	1	9238	9165	Ser	GGA	0	0	55.73
RMAC03198	1	12497	12426	Met	CAT	0	0	55.36
RMAC03201	1	12629	12556	Asn	GTT	0	0	73.92
RMAC03201	2	10076	10003	Asn	GTT	0	0	73.92
RMAC03235	1	6175	6248	Ser	GGA	0	0	46.12
RMAC03236	1	3690	3761	Phe	GAA	0	0	38.69
RMAC03258	1	3675	3605	Phe	GAA	0	0	34.31
RMAC03262	1	8277	8349	Ser	GGA	0	0	24.75
RMAC03265	1	1415	1344	Asp	GTC	0	0	74.31
RMAC03272	1	11271	11348	Pseudo	GGT	0	0	20.73
RMAC03285	1	12714	12642	Val	AAC	0	0	76.33
RMAC03322	1	709	781	Ser	AGA	0	0	39.58
RMAC03351	1	5444	5516	Ala	AGC	0	0	52.91
RMAC03364	1	3018	2945	Ser	AGA	0	0	26.75
RMAC03380	1	3563	3636	Ser	GGA	0	0	27.49
RMAC03387	1	2227	2154	Ser	GGA	0	0	49.50
RMAC03393	1	8922	8993	Gln	TTG	0	0	69.17
RMAC03398	1	1936	1863	Pro	GGG	0	0	40.92
RMAC03399	1	249	178	Met	CAT	0	0	61.57
RMAC03407	1	5063	4974	Tyr	GTA	5027	5009	46.00
RMAC03410	1	7417	7494	Thr	GGT	0	0	48.64
RMAC03410	2	7147	7070	Thr	GGT	0	0	42.84
RMAC03436	1	11129	11057	Ala	AGC	0	0	52.91
RMAC03439	1	8058	7985	Undet	???	0	0	20.81
RMAC03447	1	9454	9382	Pseudo	GGA	0	0	25.46
RMAC03456	1	8012	7940	Ser	GGA	0	0	34.34
RMAC03461	1	8727	8654	Ser	GGA	0	0	42.69
RMAC03491	1	4510	4433	Thr	AGT	0	0	37.74
RMAC03495	1	5611	5539	Phe	GAA	0	0	81.52
RMAC03495	2	5016	4944	Phe	GAA	0	0	81.52
RMAC03499	1	5441	5513	Pseudo	TAC	0	0	22.44
RMAC03502	1	2511	2584	Ser	GGA	0	0	41.85
RMAC03506	1	11273	11343	Ser	TGA	0	0	37.75
RMAC03523	1	5343	5416	Ser	GGA	0	0	41.92
RMAC03569	1	4613	4684	Met	CAT	0	0	61.57
RMAC03573	1	2872	2954	Leu	TAA	0	0	78.97
RMAC03580	1	7721	7809	Tyr	GTA	7758	7773	75.32
RMAC03580	2	8892	8980	Tyr	GTA	8929	8944	76.31
RMAC03591	1	3840	3913	Pseudo	GGA	0	0	29.96
RMAC03598	1	4749	4822	Ser	GGA	0	0	43.30
RMAC03631	1	862	792	Val	AAC	0	0	34.35
RMAC03649	1	10551	10478	Ser	GGA	0	0	55.73
RMAC03672	1	4852	4780	Met	CAT	0	0	77.24
RMAC03715	1	9359	9286	Ser	GGA	0	0	46.58
RMAC03721	1	2082	2153	Thr	AGT	0	0	82.70
RMAC03721	2	666	505	Pseudo	CAA	630	541	42.11
RMAC03757	1	5848	5775	Ser	GGA	0	0	39.25
RMAC03759	1	8327	8255	Val	AAC	0	0	76.33
RMAC03769	1	6011	5930	Ser	GCT	0	0	84.81
RMAC03769	2	4215	4134	Ser	GCT	0	0	84.81
RMAC03771	1	1477	1548	Gln	TTG	0	0	69.17
RMAC03772	1	1630	1725	Phe	AAA	1670	1682	34.08
RMAC03774	1	1911	1838	Ser	AGA	0	0	40.42
RMAC03794	1	1054	1126	Ser	GGA	0	0	50.51
RMAC03802	1	276	203	Ser	TGA	0	0	45.34
RMAC03810	1	6519	6591	Ser	TGA	0	0	41.81
RMAC03840	1	5223	5152	Ser	GGA	0	0	51.09
RMAC03874	1	3945	3874	Ala	TGC	0	0	59.25
RMAC03885	1	9075	9148	Ser	GGA	0	0	42.15
RMAC03909	1	1328	1254	Ser	GGA	0	0	33.71
RMAC03945	1	4692	4765	Ser	GGA	0	0	39.17
RMAC03959	1	3587	3659	Pseudo	GGA	0	0	33.31
RMAC03959	2	2161	2090	Ser	GGA	0	0	54.61
RMAC03960	1	8930	9003	Ser	GGA	0	0	49.50
RMAC03962	1	6390	6317	Ser	GGA	0	0	55.73
RMAC03964	1	316	246	Val	CAC	0	0	54.16
RMAC03971	1	3632	3559	Ser	GGA	0	0	47.68
RMAC03975	1	310	238	Pseudo	TCT	0	0	20.80
RMAC03990	1	6346	6273	Ser	GGA	0	0	55.73
RMAC03994	1	8152	8225	Ser	GGA	0	0	49.50
RMAC04023	1	2572	2643	Ser	GGA	0	0	50.85
RMAC04052	1	1813	1883	Ser	GGA	0	0	23.50
RMAC04058	1	5918	5845	Tyr	GTA	0	0	40.67
RMAC04062	1	2865	2792	Ser	GGA	0	0	22.00
RMAC04063	1	3220	3293	Ser	GGA	0	0	49.50
RMAC04070	1	7684	7756	Tyr	ATA	0	0	42.47
RMAC04089	1	2064	2137	Ser	GGA	0	0	35.63
RMAC04096	1	5624	5696	Ser	GGA	0	0	53.64
RMAC04108	1	1790	1717	Ser	GGA	0	0	50.22
RMAC04113	1	7454	7526	Ser	GGA	0	0	43.51
RMAC04122	1	9026	8947	Leu	AAG	0	0	63.04
RMAC04122	2	8860	8781	Leu	TAG	0	0	63.24
RMAC04122	3	81	2	Leu	TAG	0	0	68.32
RMAC04127	1	3143	3216	Ser	GGA	0	0	43.11
RMAC04158	1	1566	1639	Ser	GGA	0	0	36.41
RMAC04164	1	3792	3721	Ala	TGC	0	0	59.25
RMAC04180	1	4465	4538	Phe	GAA	0	0	35.28
RMAC04195	1	844	771	Ser	GGA	0	0	49.50
RMAC04200	1	3466	3539	Ser	GGA	0	0	30.19
RMAC04204	1	4392	4464	Pseudo	GGA	0	0	37.14
RMAC04206	1	2463	2390	Ser	GGA	0	0	55.73
RMAC04235	1	7522	7442	Ser	AGA	0	0	47.01
RMAC04251	1	120	193	Pro	GGG	0	0	44.84
RMAC04261	1	6671	6599	Pseudo	GAA	0	0	30.11
RMAC04270	1	7056	6982	Ser	GGA	0	0	33.71
RMAC04274	1	3041	3114	Phe	GAA	0	0	35.09
RMAC04283	1	3395	3468	Ser	GGA	0	0	49.50
RMAC04283	2	2928	2855	Ser	GGA	0	0	49.50
RMAC04290	1	3497	3425	Asn	GTT	0	0	61.43
RMAC04307	1	3929	3856	Ser	GGA	0	0	55.73
RMAC04318	1	6148	6221	Pseudo	GGA	0	0	20.83
RMAC04359	1	832	906	Ser	GGA	0	0	33.71
RMAC04359	2	3611	3537	Ser	GGA	0	0	33.71
RMAC04393	1	7430	7502	Pseudo	CGA	0	0	20.28
RMAC04395	1	217	297	Ser	AGA	0	0	27.75
RMAC04430	1	5182	5252	Asp	GTC	0	0	36.73
RMAC04568	1	6383	6456	Ser	GGA	0	0	48.47
RMAC04581	1	4193	4121	Ser	GGA	0	0	48.67
RMAC04632	1	3416	3343	Ser	AGA	0	0	39.02
RMAC04669	1	726	653	Ile	AAT	0	0	84.14
RMAC04680	1	4020	4093	Pseudo	AGG	0	0	24.36
RMAC04702	1	1139	1210	Glu	TTC	0	0	81.99
RMAC04702	2	1300	1371	Glu	TTC	0	0	81.99
RMAC04702	3	1459	1530	Glu	TTC	0	0	81.99
RMAC04708	1	5309	5382	Ser	GGA	0	0	35.60
RMAC04765	1	3810	3729	Ser	GCT	0	0	68.50
RMAC04830	1	6189	6260	Asp	GTC	0	0	45.56
RMAC04858	1	2688	2762	Ser	GGA	0	0	31.26
RMAC04858	2	2351	2279	Ser	GGA	0	0	37.14
RMAC04859	1	2189	2115	Tyr	GTA	0	0	28.41
RMAC04881	1	5577	5506	Ser	GGA	0	0	54.12
RMAC04901	1	77	6	Met	CAT	0	0	61.57
RMAC04933	1	5342	5415	Ser	GGA	0	0	55.73
RMAC04967	1	2266	2336	Glu	TTC	0	0	60.82
RMAC05078	1	623	696	Ile	AAT	0	0	71.13
RMAC05133	1	5511	5439	Sup	TTA	0	0	66.94
RMAC05133	2	2696	2624	Lys	TTT	0	0	82.08
RMAC05140	1	2596	2669	Ser	GGA	0	0	55.73
RMAC05173	1	3344	3417	Pseudo	GGA	0	0	21.53
RMAC05192	1	933	868	Pseudo	???	0	0	29.64
RMAC05256	1	1621	1693	Arg	TCT	0	0	25.00
RMAC05262	1	428	356	Ser	GGA	0	0	29.73
RMAC05282	1	1760	1688	Ser	GGA	0	0	46.16
RMAC05337	1	2339	2415	Ser	GGA	0	0	26.14
RMAC05348	1	2241	2169	Ala	AGC	0	0	52.91
RMAC05356	1	1871	1800	Met	CAT	0	0	61.57
RMAC05365	1	600	672	Ser	AGA	0	0	42.38
RMAC05385	1	586	660	Ser	GGA	0	0	33.71
RMAC05409	1	1130	1058	Ser	GGA	0	0	31.60
RMAC05426	1	4049	4122	Ser	GGA	0	0	49.50
RMAC05427	1	3725	3799	Ser	GGA	0	0	33.71
RMAC05452	1	1170	1097	Ser	GGA	0	0	29.63
RMAC05517	1	608	536	Tyr	ATA	0	0	31.86
RMAC05556	1	3744	3673	Thr	TGT	0	0	82.54
RMAC05663	1	1117	1190	Ser	GGA	0	0	49.50
RMAC05673	1	2991	2919	Pseudo	GGA	0	0	30.74
RMAC05700	1	3195	3123	Met	CAT	0	0	46.90
RMAC05761	1	1273	1344	Thr	TGT	0	0	82.54
RMAC05761	2	827	756	Thr	TGT	0	0	82.54
RMAC05766	1	1045	1115	Pseudo	CTC	0	0	29.96
RMAC05766	2	3935	4006	Pseudo	TTC	0	0	40.41
RMAC05766	3	4093	4163	Glu	TTC	0	0	58.43
RMAC05805	1	3784	3716	Ser	GGA	0	0	25.84
RMAC05863	1	2410	2490	Ser	AGA	0	0	51.80
RMAC05863	2	2118	2038	Ser	AGA	0	0	59.57
RMAC05971	1	873	947	Ser	GGA	0	0	30.07
RMAC06070	1	2199	2272	Ser	GGA	0	0	46.71
RMAC06144	1	2351	2278	Ser	GGA	0	0	46.62
RMAC06214	1	744	671	Undet	???	0	0	24.39
RMAC06250	1	1163	1236	Undet	???	0	0	27.98
RMAC06742	1	434	507	Ser	GGA	0	0	29.50
RMAC06753	1	2630	2702	Pseudo	ATA	0	0	22.97
RMAC06860	1	68	142	Ser	GGA	0	0	36.37
RMAC06931	1	2472	2390	Pseudo	TTG	0	0	29.16
RMAC06931	2	2472	2223	Pseudo	TTG	2435	2269	24.64
RMAC06931	3	2138	2056	Leu	TAA	0	0	57.41
RMAC06931	4	1971	1889	Leu	TAA	0	0	58.94
RMAC06931	5	1639	1557	Leu	TAA	0	0	46.76
RMAC07005	1	2114	2041	Ile	AAT	0	0	56.77
RMAC07007	1	1832	1914	Sup	TTA	0	0	33.32
RMAC07007	2	1999	2081	Leu	TAA	0	0	44.21
RMAC07175	1	550	479	Cys	GCA	0	0	75.14
RMAC07207	1	1671	1744	Ser	GGA	0	0	44.88
RMAC07243	1	1986	2060	Ser	GGA	0	0	33.71
RMAC07243	2	246	172	Ser	GGA	0	0	33.71
RMAC07502	1	1662	1736	Ser	GGA	0	0	33.71
RMAC07550	1	947	1019	Ser	GGA	0	0	24.92
RMAC07617	1	724	797	Ser	GGA	0	0	42.09
RMAC07996	1	1616	1689	Undet	???	0	0	27.98
RMAC08083	1	1119	1191	Ser	GGA	0	0	42.97
RMAC08161	1	758	687	Pro	CGG	0	0	28.69
RMAC08179	1	878	953	Ser	GGA	0	0	27.05
RMAC08708	1	740	668	Tyr	ATA	0	0	29.17
RMAC08830	1	5	76	Val	AAC	0	0	21.94
RMAC08891	1	841	932	Tyr	GTA	878	896	70.08
RMAC09398	1	619	546	Pseudo	GGA	0	0	28.39
RMAC10227	1	579	652	Ser	AGA	0	0	47.06
RMAC10904	1	130	201	Pseudo	ACG	0	0	20.56
RMAC11523	1	773	702	Glu	TTC	0	0	81.99
RMAC11523	2	615	544	Glu	TTC	0	0	74.07
RMAC11771	1	344	416	Ser	GGA	0	0	27.14
RMAC12329	1	482	639	Pseudo	GCC	518	592	31.96
RMAC12597	1	570	641	Gly	TCC	0	0	67.55
RMAC12738	1	565	638	Undet	???	0	0	27.98
RMAC13820	1	108	37	Ser	GGA	0	0	50.12
RMAC13827	1	110	180	Ala	TGC	0	0	62.67
RMAC14332	1	133	61	Ser	GGA	0	0	33.32
RMAC14742	1	214	286	Pseudo	???	0	0	24.77
RMAC14952	1	469	397	Ser	GGA	0	0	38.97
RMAC15987	1	230	304	Ser	GGA	0	0	27.44
RMAC16263	1	326	399	Undet	???	0	0	27.98
RMAC16402	1	293	366	Undet	???	0	0	27.98
RMAC16487	1	93	165	Phe	GAA	0	0	81.52
RMAC16580	1	192	119	Undet	???	0	0	29.43
RMAC16868	1	303	377	Ser	GGA	0	0	28.39
RMAC17720	1	128	200	Val	AAC	0	0	70.83
RMAC17813	1	300	360	Pseudo	GGA	0	0	20.52
RMAC18121	1	245	163	Leu	CAA	0	0	32.90
RMAC18121	2	76	1	Pseudo	CAA	0	0	28.44
RMAC18914	1	205	276	Gly	GCC	0	0	63.05
RMAC19090	1	114	41	Undet	???	0	0	27.98
RMAC19094	1	265	324	Pseudo	GGA	0	0	21.52
RMAC19198	1	44	115	Gln	TTG	0	0	69.17
RMAC19198	2	210	281	Gln	TTG	0	0	69.17
RMAC19362	1	204	277	Pseudo	GGA	0	0	31.34
RMAC19457	1	209	135	Ser	GGA	0	0	36.90
RMAC20738	1	104	6	Ser	GCT	67	51	62.39
RMAC21050	1	175	245	Gly	GCC	0	0	70.15
RMAC21164	1	12	84	Arg	ACG	0	0	73.38
RMAC21393	1	263	191	Ser	GGA	0	0	34.46
RMAC21799	1	257	183	Pseudo	GCT	0	0	31.68
RMAC21824	1	141	214	Ser	GGA	0	0	41.58
RMAC21949	1	260	188	Lys	TTT	0	0	82.08
RMAC21949	2	87	15	Lys	TTT	0	0	82.08
RMAC22009	1	224	63	Pseudo	CAA	188	99	38.26
RMAC22171	1	1	66	Pseudo	GGA	0	0	25.76
RMAC22174	1	229	169	Pseudo	GCC	0	0	21.16
RMAC22620	1	163	237	Ser	GGA	0	0	36.90
RMAC24656	1	120	190	His	GTG	0	0	71.86
RMAC24709	1	95	23	Ser	GGA	0	0	53.64
RMAC26000	1	170	230	Pseudo	GGA	0	0	20.52
RMAC26072	1	116	189	Undet	???	0	0	26.75
RMAC26320	1	135	64	Gln	TTG	0	0	69.17
RMAC26444	1	117	190	Undet	???	0	0	26.75
RMAC26502	1	104	6	Ser	GCT	67	51	62.39
RMAC26794	1	67	137	Gly	GCC	0	0	70.15
RMAC26813	1	168	96	Arg	TCT	0	0	59.74
RMAC27382	1	116	189	Undet	???	0	0	26.75
RMAC27947	1	4	74	His	ATG	0	0	67.25
RMAC28039	1	14	84	Gly	GCC	0	0	70.15
RMAC28593	1	1	73	Pseudo	AGA	0	0	25.07
RMAC28859	1	111	29	Leu	TAA	0	0	78.97
RMAC28954	1	26	188	Arg	ACG	64	152	61.60
RMAC28959	1	179	15	Phe	AAA	143	51	62.65
RMAC29036	1	200	39	Pseudo	CGC	164	80	26.89
RMAC29073	1	198	39	Cys	GCA	162	73	32.58
RMAC29202	1	10	167	Gly	GCC	46	130	39.35
