# Supplementary material for: Comparative genomics of bdelloid rotifers: Insights from desiccating and nondesiccating species
Source: PLoS Biol. 2018 Apr 24;16(4):e2004830. doi: 10.1371/journal.pbio.2004830 (PMC5916493; doi:10.1371/journal.pbio.2004830)
Supplement: S9 Data — (TGZ) [file pbio.2004830.s009.tgz › rna/nRg.1.8_tRNA.stats]

tRNAscan-SE v.1.3.1 (January 2012) scan results (on host ax4-login)
Started: Thu 24 Aug 15:23:46 BST 2017

------------------------------------------------------------
Sequence file(s) to search:  nRg.v1.8_genomic.fna
Search Mode:                 Eukaryotic
Results written to:          tRNAscan.out
Output format:               Tabular
Searching with:              tRNAscan + EufindtRNA -> Cove
Covariance model:            TRNA2-euk.cm
tRNAscan parameters:         Strict
EufindtRNA parameters:       Relaxed (Int Cutoff= -32.1)
Search log saved in:         
Search statistics saved in:  tRNAscan.stats
------------------------------------------------------------

First-pass (tRNAscan/EufindtRNA) Stats:
---------------
Sequences read:         20900
Seqs w/at least 1 hit:  1595
Bases read:             180458959 (x2 for both strands)
Bases in tRNAs:         189203
tRNAs predicted:        2095
Av. tRNA length:        90
Script CPU time:        10.39 s
Scan CPU time:          70.83 s
Scan speed:             5095.6 Kbp/sec

First pass search(es) ended: Thu 24 Aug 15:27:10 BST 2017

Cove Stats:
-----------
Candidate tRNAs read:     2095
Cove-confirmed tRNAs:     978
Bases scanned by Cove:  222619
% seq scanned by Cove:  0.1 %
Script CPU time:          2.43 s
Cove CPU time:            141.57 s
Scan speed:               1572.5 bp/sec

Cove analysis of tRNAs ended: Thu 24 Aug 15:29:49 BST 2017

Summary
--------
Overall scan speed: 1602512.7 bp/sec

tRNAs decoding Standard 20 AA:              822
Selenocysteine tRNAs (TCA):                 1
Possible suppressor tRNAs (CTA,TTA):        8
tRNAs with undetermined/unknown isotypes:   20
Predicted pseudogenes:                      127
                                            -------
Total tRNAs:                                978

tRNAs with introns:     	37

| Gly-TCC: 3 | Val-AAC: 1 | Ser-AGA: 2 | Ser-CGA: 1 | Ser-TGA: 5 | Ser-GCT: 1 | Arg-CCG: 1 | Arg-CCT: 4 | Arg-TCT: 1 | Leu-CAG: 1 | Leu-CAA: 2 | Lys-CTT: 1 | Ile-TAT: 3 | Met-CAT: 1 | Tyr-GTA: 10 |

Isotype / Anticodon Counts:

Ala   : 20	  AGC: 13      GGC:         CGC: 1       TGC: 6     
Gly   : 17	  ACC:         GCC: 11      CCC: 1       TCC: 5     
Pro   : 21	  AGG: 3       GGG: 2       CGG: 9       TGG: 7     
Thr   : 95	  AGT: 46      GGT: 36      CGT: 3       TGT: 10    
Val   : 13	  AAC: 8       GAC:         CAC: 3       TAC: 2     
Ser   : 419	  AGA: 13      GGA: 389     CGA: 5       TGA: 6       ACT:         GCT: 6     
Arg   : 17	  ACG: 6       GCG:         CCG: 1       TCG: 2       CCT: 4       TCT: 4     
Leu   : 23	  AAG: 8       GAG:         CAG: 4       TAG: 4       CAA: 2       TAA: 5     
Phe   : 27	  AAA:         GAA: 27                              
Asn   : 34	  ATT: 24      GTT: 10                              
Lys   : 27	                            CTT: 17      TTT: 10    
Asp   : 16	  ATC:         GTC: 16                              
Glu   : 17	                            CTC: 4       TTC: 13    
His   : 7	  ATG:         GTG: 7                               
Gln   : 13	                            CTG: 4       TTG: 9     
Ile   : 13	  AAT: 9       GAT: 1                    TAT: 3     
Met   : 20	                            CAT: 20                 
Tyr   : 11	  ATA:         GTA: 11                              
Supres: 8	                            CTA:         TTA: 8     
Cys   : 7	  ACA:         GCA: 7                               
Trp   : 5	                            CCA: 5                  
SelCys: 1	                                         TCA: 1     
