# Supplementary material for: Comparative genomics of bdelloid rotifers: Insights from desiccating and nondesiccating species
Source: PLoS Biol. 2018 Apr 24;16(4):e2004830. doi: 10.1371/journal.pbio.2004830 (PMC5916493; doi:10.1371/journal.pbio.2004830)
Supplement: S9 Data — (TGZ) [file pbio.2004830.s009.tgz › rna/nRg.1.8_rnammer.hmm]

hmmsearch - search a sequence database with a profile HMM
HMMER 2.3.2 (Oct 2003)
Copyright (C) 1992-2003 HHMI/Washington University School of Medicine
Freely distributed under the GNU General Public License (GPL)
- - - - - - - - - - - - - - - - - - - - - - - - - - - - - - - - - - - -
HMM file:                   /home/rnowell/software/rnammer-1.2/lib/euk.lsu.rnammer.hmm [euk.lsu.rnammer.degap]
Sequence database:          ./100000006934332871.final_search.4.fsa
per-sequence score cutoff:  >= 0.0
per-domain score cutoff:    >= 0.0
per-sequence Eval cutoff:   <= 1e-05     
per-domain Eval cutoff:     <=      1e-05
- - - - - - - - - - - - - - - - - - - - - - - - - - - - - - - -

Query HMM: euk.lsu.rnammer.degap||
  [HMM has been calibrated; E-values are empirical estimates]

Scores for complete sequences (score includes all domains):
Sequence Description                                    Score    E-value  N 
-------- -----------                                    -----    ------- ---
	[no hits above thresholds]

Parsed for domains:
Sequence Domain  seq-f seq-t    hmm-f hmm-t      score  E-value
-------- ------- ----- -----    ----- -----      -----  -------
	[no hits above thresholds]

Alignments of top-scoring domains:
	[no hits above thresholds]

Histogram of all scores:
score    obs    exp  (one = represents 1 sequences)
-----    ---    ---
-1296      1      0|=                                                          


% Statistical details of theoretical EVD fit:
              mu = -2153.0647
          lambda =     0.0084
chi-sq statistic =     0.0000
  P(chi-square)  =          0

Total sequences searched: 1

Whole sequence top hits:
tophits_s report:
     Total hits:           0
     Satisfying E cutoff:  0
     Total memory:         20K

Domain top hits:
tophits_s report:
     Total hits:           0
     Satisfying E cutoff:  0
     Total memory:         20K
hmmsearch - search a sequence database with a profile HMM
HMMER 2.3.2 (Oct 2003)
Copyright (C) 1992-2003 HHMI/Washington University School of Medicine
Freely distributed under the GNU General Public License (GPL)
- - - - - - - - - - - - - - - - - - - - - - - - - - - - - - - - - - - -
HMM file:                   /home/rnowell/software/rnammer-1.2/lib/euk.lsu.rnammer.hmm [euk.lsu.rnammer.degap]
Sequence database:          ./100000006934332871.final_search.2.fsa
per-sequence score cutoff:  >= 0.0
per-domain score cutoff:    >= 0.0
per-sequence Eval cutoff:   <= 1e-05     
per-domain Eval cutoff:     <=      1e-05
- - - - - - - - - - - - - - - - - - - - - - - - - - - - - - - -

Query HMM: euk.lsu.rnammer.degap||
  [HMM has been calibrated; E-values are empirical estimates]

Scores for complete sequences (score includes all domains):
Sequence Description                                    Score    E-value  N 
-------- -----------                                    -----    ------- ---
2                                                        89.2    1.4e-27   1

Parsed for domains:
Sequence Domain  seq-f seq-t    hmm-f hmm-t      score  E-value
-------- ------- ----- -----    ----- -----      -----  -------
2          1/1    2544  6999 ..     1  2979 []    89.2  1.4e-27

Alignments of top-scoring domains:
2: domain 1 of 1, from 2544 to 6999: score 89.2, E = 1.4e-27
                   *->actct.agcgatGGatcacttggctc.cg.atcgatgAAGaacgcag
                        tc   gcg  GGa +  tt    c cg++ c  tg AGa   c  
           2  2544    CTTCCaGGCGTGGGAAGGGTTAATGCtCGcGCCTTTGCAGACGAC-- 2588 

                   cgaa.tgcgataagtaatgtggaattgcagcaatcccgtgaatcatcgaa
                      a tgc at a+t   g g a  tg a   a    +tg a       a
           2  2589 ---AtTGC-ATTATTTTCGGG-ATCTGAAA-TA-GGTATGCA-----AGA 2626 

                   actttGAAcgcaaattgcgccccgggaagccctttcctgggcctcccggg
                   actt+                            tt+c      tc cgg 
           2  2627 ACTTC----------------------------TTTC----GGTCACGGA 2644 

                   .gtatgcctgtatctgagtgtcgttaactcgtattgcgacctcagatcag
                    g at + tg+   tg                               cag
           2  2645 aGAATTTTTGC--GTGC------------------------------CAG 2662 

                   gcgGactAcccgctgAAcTTAA.GCATATtATaagcggAGGAaaAGAAAc
                   g g          tgAAcTTAA+GCA A  A                   
           2  2663 GGG-------TCTTGAACTTAAtGCAGACAA------------------- 2686 

                   tAAccagGATTcccttAGT.AacgGCGAgtGAAcagggAaAgcccagcgt
                         +G T cc t+ GT+  cgG      AA++ggg       a+ gt
           2  2687 ---GTGTGTTGCCATCTGTcTTCGGA-----AAGCGGGT------AAGGT 2722 

                   cgaa..............................................
                   ++aa  +++++   ++++ + +++ +++++   +  +++ ++ ++ +++ 
           2  2723 TAAAaagtctcaaatcgcagactcatccgtaaagaacccaccatcattta 2772 

                   ..................................................
                   ++++++    +   +++ ++++++++++ +++ ++  ++  +  ++++++
           2  2773 cggttcaaaacaaacctatccggctgttaggcatcaacgaacaatgtcgt 2822 

                   ...............cccaagtccttcttggaacgagcccatagAgGgtG
                   + +++ ++ +++++ ++ca   c tt   gga c++              
           2  2823 tatctaggagttctaTTCACACCTTT--CGGAGCAGT------------- 2857 

                   aagccccgtAGTcggttgcTTGggAaTgcAgccAAgtgggtGgtaaattc
                                                                     
           2     - -------------------------------------------------- -    

                   CatctAAggcTAAATAtaggcgggagacCGATAGcgaAcaAGTAccGtgA
                                    +g + + aga C A AG ga          tgA
           2  2858 -----------------TGATCCAAGAGCAACAGTGAC---------TGA 2881 

                   ggGAAagttgaAAAgactttgaaaagagagttaaAtAGtacgTGAAatcg
                       A gt                            AG ac  GAA ++ 
           2  2882 ACTCAGGTC---------------------------AGCACTGGAATCTC 2904 

                   tt.agagggaagcggttggggcccgtgtagacgctccgcggaggattcaa
                   tt+a+a  g a c +tt ++gcc+ + +a                   aa
           2  2905 TTaAAAAAGCA-CCATTAAAGCCACAACAA------------------AA 2935 

                   ctctgccg.gtgttgggccg.cctggccgggtg.cccg.cgga.c.gg.t
                    ++ ++  +g++t gg+c  + ct+ + + g g+++c +c + +c ++  
           2  2936 ACTGTTGAtGCTTCGGTCGTaTCTAATTCCGCGaTTCAtCTTTtCaTTtA 2985 

                   ttcgcgccg.gt.taccga.ccttcaaccg.ggc.ctttccctcc.tca.
                   tt   +c g  t t  c+++   ++aa  g  + +c +  +c  c+t ++
           2  2986 TTAATACGGaATgTTACCCgAAGCTAATAGgACAaCAAGATCGTCtTATt 3035 

                   ccgtaat.c.cc.ggtgggt.ggg.gag.ga.tg.t.g.g.ggag.tgga
                   + g+ +t+  +++  + g+t +   ga++g ++   +  g+   +  +ga
           2  3036 AGGCGGTgGcTTaAAGAGATaCTTcGACtGCcCAaAtCaGtATGTaGTGA 3085 

                   ttt.gg.tcttg.gg.g.t.tg.c.t.tgcgggggcgggtg.gtcgg.gg
                    tt++++t t   +       g+ +++ g           g  t gg+g+
           2  3086 GTTtTTcTATCTaCCaAtAaAGgAtGgAG-----------GcTTAGGcGT 3124 

                   g.g.c.g.gcc.cggaccgcacgcgcgcggcgcattccgggcgtccgggg
                   g+g+   + ++ cg+                                   
           2  3125 GgGaAaAcTATaCGAC---------------------------------- 3140 

                   tcgggcggccagcgtcgcggccccggatttcatggaatgttaacctgagg
                                                                     
           2     - -------------------------------------------------- -    

                   gcttgactgggcccgggtggcctccgcgcgcctcgggagctccctcgggc
                                                                     
           2     - -------------------------------------------------- -    

                   ccccgcggtggccct.cgcc.agg.cgc.ttcgttgttctgacgcccggg
                             +   t  g ++ g++ +  t cgt+ t+ tg+  c +g +
           2  3141 ----------ATAATaGGTAtTGCtAAGgTGCGTCTTCATGCGTCGTGTA 3180 

                   gtct.c.gcg.a.acggcgtacccacccgggcaCcCGTCTtGAAaCACGG
                    tc+ c  +g+ ++      + ++++c g     cC T T GAAaCAC  
           2  3181 CTCGaCcCAGtGaTGAA---TGTTTACGG---TTCCTTATGGAAACAC-- 3222 

                   accAAGgAGtctaacat.tgtGCgAGtc.....ggCgcaatgaaagtga.
                       AGg  tc a  at+++tGC  G    + ++ Cgc atgaa  t a+
           2  3223 ----AGGGATCCAGTATgCATGCTCGCTggtgtCACGCCATGAAGCTTAg 3268 

                   .......gt.tgAGcatac..tgttagGaCCCGAAAgatggtGAaCTAtg
                   +  ++++ + t AGc   + +  t a  aCC GAAA  t  t   C  tg
           2  3269 caaccgcCCgTCAGCCATTgaCATCAACACCAGAAAAGTTCTTTCCATTG 3318 

                   CctgagcagggtgAAGcCaagaggAAactctGgTGGAgG.ccgtagcggT
                       a ca   +gAAG C     gA               + g+a c   
           2  3319 ATGAATCA---CGAAGTC-----GACT-----------AtTAGAAACA-- 3347 

                   CTgACGtGCAAATcgTcgtcgActtggGtaTaGggGcGAAAGaCtaATCG
                                            g G a  G  GcG AAG       G
           2  3348 -------------------------GTGCACGGCAGCGGAAG------TG 3366 

                   AaccatcTagTAGCTGGTTccctcCGAAgttTCcCtcAGGAtaGCtggag
                   Aa  at                             tcAGGA a  t   +
           2  3367 AAATAT-----------------------------TCAGGAAAAGTCCTA 3387 

                   c............tttatc.gGTAaa..GcgAaTGaTtagaggcattgGg
                    +++++++++++  ttatc+gG  aa +GcgAaT aT a agg       
           2  3388 TaaccaatcaatgGTTATCaGGGCAAacGCGAATAATGAAAGG------- 3430 

                   gacgcaaatcgatcTcaacctattctCAAACTttaAAtgggtaag.....
                        aaa                             t+ gt   +++++
           2  3431 -----AAA-----------------------------TACGTTTAttaaa 3446 

                   ..................................................
                   + ++++ +++++ +++ +++++ ++ +  ++  +++++ + ++ ++ +++
           2  3447 gcgttacatatgcgaactaatacaacaccgaccttggtctcaacatcaag 3496 

                   ....ttcctaGTgGgCcatattttGGTAAGCagaactgGcgatgcGG...
                   +++++   +aGT G C a a           a     g cg+tgcGG+++
           2  3497 aggtCGGGAAGTTGACAAAA-----------AATGTCGCCGCTGCGGtct 3535 

                   ....gatgaaCCgaacgccgggtTaaggtgcc.aatatacacgc.cattt
                   + ++gatgaa C   + +c +  Ta     +c aa at   c  +ca+  
           2  3536 tgttGATGAAACCTTAATCCACATAC---TTCaAACATGTCCTAtCAC-- 3580 

                   caGAaCcacaAAaGgtgTtggttgaTataGACAgcaGGacgGTgGcCaTg
                                                     caG       G CaTg
           2  3581 ---------------------------------TCAG-------GGCATG 3590 

                   .gAAGtcGgaAtCcgCTaAGGAgTGtGTaACAaCtCACctgctcCgAAtc
                    gA Gtc  a  C    a    gT tGT   Aa   A c g     AA c
           2  3591 aGATGTCATAGACATA-ACAATGTTTGTCGAAAAGTATCAGA---AAAAC 3636 

                   aactaGccctgaAAATGgAtggcgctgaAgcg.gtt.............a
                         cc  g AAA Gg t      +aAg g+ t   +     +++++ 
           2  3637 T-----CCGGGTAAAAGGTT----TCCAAGTGtTTCaagaacaaggtgtT 3677 

                   cccAtacccggccgt.g..................cgac.gaGTAGgagg
                   cc+  acc  + c  +++ +        + +++++cga+  a T G a+ 
           2  3678 CCTTCACCACATCTGcAgactaatatttcacggccCGATaTAATCGCAAT 3727 

                   gcgtgg.ggtcatta.....................cctgc.gtcgaAgc
                    cg gg+g tca   + ++ ++ ++ +  +++  + +  g++ t+gaA c
           2  3728 CCGGGGtGATCAAGCacttgttctagacgtaacgtgT--GTcTTTGAATC 3775 

                   ctatgggcGtgagcccgggtggAgc.ggcc.ctagtgCagATCTTggtgG
                   + a +g c   agc +    g  gc+  cc c +g          ggt G
           2  3776 TCA-TGACAACAGCTTTCAGGATGCaTACCgCCGGAA--------GGTAG 3816 

                   .taGTAgcaaatAttcaaatgagaac............tttgaagactga
                   +t GT  caaa   t   atga a c+ ++++++++ +t t aa + tga
           2  3817 aTCGTTACAAAACCTTGGATGAAACCataaaacaactaTATAAA-GTTGA 3865 

                   aGtGGagaAgGgTTccatgtgaaCagcagTtg...acatgggttagtCgg
                     t   g  g  TT+ca g g    gca T g+++ c tgg  +   Cg+
           2  3866 --TAATGTCGTTTTTCACGGGCTGTGCATTGGaagTCGTGGTGCGTACGA 3913 

                   tcctaag.gataggggaa.gcctcgAaagggaatc.ggTtaa.Attcc.g
                   tccta g+      ++ a+ c+      gg a tc   T  a+ ttcc+g
           2  3914 TCCTAGGcAT--CTTTCAaTCT------GGCATTCtATTGGAtTTTCCgG 3955 

                   aaccag............................................
                     c   +  ++ ++ +   + ++ +++++ ++  +++++   +  + +++
           2  3956 TGCTGAactggcaatacttgcggtaggagtgatcgaagattcgttgcgga 4005 

                   ..................................................
                    ++  +        ++ ++ +  ++  +     + + + ++ ++ + + +
           2  4006 cgattacttttttcaacaatgccaaccgtcttcgcatataacaatatgca 4055 

                   ..................................................
                   ++++ + ++ + + + +++ +++ ++  ++  + +++++++ ++++++++
           2  4056 gagacgcagcgtacatgaatgagtaatcaattgtggggagatagaagaaa 4105 

                   ..................................................
                   ++  ++  + ++ + + +++  ++ +   ++ ++ +++ + ++ +++ + 
           2  4106 gatcggttatggtatatgggttggtgtttggcaatggatatggtaggtgt 4155 

                   .....acgaacccggagacc.gccggcg.gagccccgcgcaggaagagtt
                     ++ +  a   cgg gacc g++  +g   gc  cg      a      
           2  4156 ctgatCGTACAACGGCGACCaGTACTTGaTGGCAACG----ACAT----- 4196 

                   ttctcttttcttttTaacagcc.g.....cctggaatcgggtttacaccc
                   tt+t t  t ttt T ac    ++   + c           t ++   cc
           2  4197 TTTTTTGATGTTTCTCACGAAAcTgaacaCA----------TGCGA--CC 4234 

                   ggagatgaggGtaaggctgagaaaagca.cg...g.gg.gt..cggtgcg
                   +  gat         gct+ g+ aa  ++ ++ +g+  + t +cggt + 
           2  4235 ATCGAT---------GCTT-GTCAAAGGtGTtatGcTTcTTtcCGGTTAT 4274 

                   ctccgcggcccttgaAaAatccgggggag.gattgtatatatgtatatac
                                       c g   g g+ a+t++ ta+          
           2  4275 -------------------GCTGTCAGGGaCAATTATTAA---------- 4295 

                   aactc.c.ccag......................................
                     ct +c c + +++++++++++++  +++ + +++++++  +++ ++++
           2  4296 --CTAaCtCTTAattaataatttttggtttcagttattaacctttgaaaa 4343 

                   ....................................gccGTACccataaC
                   + ++++ +++++++++ +++++++++++ +++  + g+c  ACc   aa 
           2  4344 tcaaatctttttaattgttaatttatatctatcctcGTCTCACCTGGAAA 4393 

                   CgCAtCAGGtctcCcaaGgtgaacagcCtctggtcgataga..a.AAtgt
                   C   tC G tct                tct  t+g t g +  +A  gt
           2  4394 CTATTCTGTTCTGTT-----------GTTCTTTTTGTTTGTcgTcACGGT 4432 

                   ag.gtaAGGGAAgTCGGCAAaataGaTccGTAActTcGggAtAAggatTG
                     +g   GGG    CG CAA                              
           2  4433 TAcGGCTGGG----CGTCAA------------------------------ 4448 

                   GCTCtgattaGAACTggtacggacaaggggAatCcgACTGTtTAaTtAAA
                                      cgg c                 tTA Tt   
           2  4449 -------------------CGGTC-----------------TTACTTG-- 4460 

                   ACAtAGcattgcGatggcccccattaaagggtgttgacgcaatgTGAttt
                      t  c ttg+ a                    tg  + aa gT  ttt
           2  4461 --CTGACCTTGTAA-------------------ATGCAAGAAAGTTTTTT 4489 

                   CTGCCCAGTGCtctGAatGTcAaagtgaagaaaTtcaatccAaGCgCgGG
                         AGT  t                  aaa   aa            
           2  4490 ------AGTAAT------------------AAA---AA------------ 4500 

                   TaAACGGCGGGaGTAActaTgACtCTcTtAAGGTAGCcAAATgcCTcGTC
                              aG A               A  TAGCcAAATgcCTcGTC
           2  4501 -----------AGAA---------------AAATAGCCAAATGCCTCGTC 4524 

                   atctAAtTagtGACGcGCATGAATGGAttAAcGAGaTTcccaCTGTCCCt
                   atctAAtTagtGACGcGCATGAATGGAttAAcGAGaTTcccaCTGTCCCt
           2  4525 ATCTAATTAGTGACGCGCATGAATGGATTAACGAGATTCCCACTGTCCCT 4574 

                   atctactatctaGcGAAaCcaCagcCaaGGGAACGGgCttGgcagaatca
                    tctactatctaGcGAAaCcaCagcCaaGGGAACGGgCttGg+       
           2  4575 GTCTACTATCTAGCGAAACCACAGCCAAGGGAACGGGCTTGGACTTCAAT 4624 

                   GtCGgGGaAAGAAGACCCTGTTGAGcTTgACtctAgtctggcattGtgaa
                   G CGgGGaAAGAAGACCCTGTTGAGcTTgACtctA tctg c+t Gt aa
           2  4625 G-CGGGGAAAGAAGACCCTGTTGAGCTTGACTCTAATCTGTCTTCGTAAA 4673 

                   gagacat.agaggtgtAg.atAagtGGgAGccccccgcgccccaagggat
                   gagac+t+a a  tgtAg+ tA+ tGGgAG                    
           2  4674 GAGACTTgAAAAATGTAGcGTAGATGGGAG-------------------- 4703 

                   t..........cagTGaaAtACCactACtcttatcgttgttttaCTtAtc
                   t+++  + ++ ca+TGaaA ACCa tA t+t+at+gtt++tttaCTtA++
           2  4704 TggcaacacgtCAATGAAACACCATTATTTTCATTGTTTCTTTACTTACT 4753 

                   c.................................................
                   +++++ + + + + ++++ ++++ + +++ +++++++ +++ +   + ++
           2  4754 Tggttatacagagattggattttatatccagtgtttgagtgacaaacatc 4803 

                   ...........................gaagAcattgtcaggtGGGGAGT
                   + + +++ + ++++++++ ++++++++ a+gA a  g caggtGGGGAGT
           2  4804 gatattcatatcggtgtgatctgcttcAAGGAAAGAGACAGGTGGGGAGT 4853 

                   TTGgCTGGGGCGGcacatctgttAaAcgatAaCgcaggtgTCCtAaGgtg
                   TTGgCTGGGGCGG+acatct t AaA g tAaCg aggtgTCC+Aa gt 
           2  4854 TTGGCTGGGGCGGTACATCTATCAAATGTTAACGTAGGTGTCCAAAAGTT 4903 

                   agCTCAg.gaGaACaGAAAtctcacGtaGAgcAaaAAGggcAaAaGctcg
                     CTCAg+g G+ACaGAAA+c cac t GAg+A aAAGggcA AaG + g
           2  4904 GACTCAGtGCGGACAGAAACCACACATTGAGTA-AAAGGGCATAAGTCAG 4952 

                   ctTgAttttgattttCagtacgaatacaaaccgtGAAAgcgtGGccTatc
                   ctTgAttt gattttCagtacgaataca+ac g GAAA c  GGccTatc
           2  4953 CTTGATTTAGATTTTCAGTACGAATACAGACGGAGAAATCCGGGCCTATC 5002 

                   GATCCttta..cttcactaga.tttgaagctagaggtgtcagAaaAgtTA
                   GATCCttt+ ++tt   + ga+ttt+  gc+agaggtg cagAaaAgtTA
           2  5003 GATCCTTTTgaTTTA--ACGAgTTTTTTGCAAGAGGTGACAGAAAAGTTA 5050 

                   CCaCAGGGATAACtGgcttgTggC.gcCaAGcGttCatAgCGACgttGct
                   CCaCAGGGATAACtGgcttgTggC gcCaAGcGttCatAgCGACgt+Gct
           2  5051 CCACAGGGATAACTGGCTTGTGGCgGCCAAGCGTTCATAGCGACGTCGCT 5100 

                   tTTTgatcCtTCGATGTcGgcTCttcctAtCaTtgtgaaGcAgaattcac
                   tTTTgatcCtTCGATGTcGgcTCttcctAtCaTtg+gaaGcAga ttc c
           2  5101 TTTTGATCCTTCGATGTCGGCTCTTCCTATCATTGCGAAGCAGACTTCGC 5150 

                   .AAgcGTtgGaTTGTTCAcCcactaatagggaaCGTGAgcTGgGTTtAGA
                    AAg+GTtgGaTTGTTCAcCcac aatagggaaCGTGAgcTGgGTTtAGA
           2  5151 aAAGTGTTGGATTGTTCACCCACCAATAGGGAACGTGAGCTGGGTTTAGA 5200 

                   CCGtcGtgAgaCAGGTtaGTTtTAcCctactgat..........tgttgc
                   CCGtcGtgAgaCAGGTtaGTTtTAcCctac  at++++++++++++ttg 
           2  5201 CCGTCGTGAGACAGGTTAGTTTTACCCTAC--ATtggattttgtCATTGA 5248 

                   gattagtaat.cagcttaGTACGAgAGGAaccgttg.ttcagacaattgG
                    a tag aat+ ++cttaGTACGAgAGGAaccgt+ +ttc+gaca+ttgG
           2  5249 TA-TAGGAATcGTACTTAGTACGAGAGGAACCGTACgTTCGGACATTTGG 5297 

                   tttatgcggttggctga.cagccagtGctgcgaagctaccatctgttgga
                   ttta g   ttg ++ga+++g ca+tG tgcgaagctaccatc+g  gg 
           2  5298 TTTACGTATTTGTTCGAaAGGACAATGATGCGAAGCTACCATCCGACGGC 5347 

                   ttatgacTGaacgcctCtAAgtcagaAtcc.t.ct...............
                   tta  acTGaacgcctCtAAgt  gaAtcc   ct   +++  +  ++++
           2  5348 TTACAACTGAACGCCTCTAAGTTGGAATCCgAtCTagactcaatgatttt 5397 

                   ..................................................
                   ++  + + ++  ++ ++ ++  + + +++ + + + +++   ++ ++  +
           2  5398 ttggcacattggttgtcgtcagcacatttatatatgttcaaactgttgat 5447 

                   ..................................................
                   +   +   + + +   +    ++ ++ + ++ ++ ++++ ++ +  ++  
           2  5448 caagtgaacatatgaatgaagctaccgtattgttgcttcgtcataatcga 5497 

                   ..................................................
                     +    ++ +  ++ +  +  + + +++++  ++    +  + ++  + 
           2  5498 aatgagattgtgatcgcaacgatgcatttttagtcgaaacaacactaatg 5547 

                   ..................................................
                    ++    ++  ++ +   +  ++++++++  +  +    +  + + + + 
           2  5548 gctagaatcgattgtaaacgactttcttcagtaacagagtaacgtacacg 5597 

                   ..................................................
                   +     +  ++ ++ + ++ +  +++ ++   +++++ +++  + ++ + 
           2  5598 tgagagcaaccgccacattgcgatccgctgagtttctgctcgatgttatg 5647 

                   ..................................................
                   ++  +++  +   ++++  ++++ + +  + +++ + +++ ++ ++ ++ 
           2  5648 ctgattcgataggcttcagtcctatacgacatttgcatttatcatcatca 5697 

                   ..................................................
                   ++ ++ ++ +++ + + + + ++++++++ +   +++ + ++++ + +++
           2  5698 tcatcatcgtttatatatatactttttttataagtttacattttatatcc 5747 

                   ..................................................
                   ++++ + + ++ +    ++++ ++++ +++++ + ++   +++++++++ 
           2  5748 ttctatatattataagactttgttttatttttatactaagtttttttcta 5797 

                   ..................................................
                   ++ ++ + +++  +++ +++ ++   ++      +  + +++++++ + +
           2  5798 tcatcatacttgattcatttgttaaattgagagataatattcttctatac 5847 

                   ..................................................
                   +  +  +  ++  + +  ++     +     ++++++++++++++++  +
           2  5848 caataacaactagtataactaaaaataaaaatttctcttttttttccaat 5897 

                   ..................................................
                   + ++++ + + + ++++++ + ++  +++++ ++ ++   + + + +++ 
           2  5898 tattttgcatacatctcttatattagtcttcgtcgttgaatatatattca 5947 

                   ..................................................
                   +  +  +++ +  +  +++ +       + +  ++ ++++++++++++ +
           2  5948 cagtaattcatggcaattcatagagaaacatagctgtttctcttttttat 5997 

                   ..................................................
                   +++ + +++ +   +    +      ++++ ++ ++  +  +  + +++ 
           2  5998 tttatacttataaacaaaacaaaaaactttattattaacaataacattca 6047 

                   ..................................................
                    + ++  +++  +   ++++  ++++ +   +   + ++ + ++++ + +
           2  6048 atgctgattcgatagacttcagttctataaacgaatattgcatttcatat 6097 

                   ..................................................
                    ++  ++++ +++ + +++++++ ++ + + + +++++++ +   +    
           2  6098 actagtttcattcacatcctttcattatatatattttcttataaacaaaa 6147 

                   ..................................................
                        +   + ++   +      + + + + + + + ++ ++ +      
           2  6148 aagagtaaatatcaaatgagaaacatatatatatatattgttataaagag 6197 

                   ..................................................
                    + + + + + +  +  + + +  ++  +     +   ++ ++ ++++++
           2  6198 acatacatatatgatgatatacaatcaacaaaaataaatcattgtttctt 6247 

                   ..................................................
                   ++  +++ +++  + ++++ ++++  ++++  +++++ + +     +   
           2  6248 tcaatttatttgatattttattttaattttaaccctcacacaagaataaa 6297 

                   ..................................................
                   + ++  ++   +  + + + +   ++++ +++  ++   +  + ++  ++
           2  6298 tatcaatcaaacagtacgcataaattttactcaactgaacaacattgact 6347 

                   ..................................................
                    +  + + +++       +++ +  + ++ + +++++++++  + + +  
           2  6348 ataacatattcaaaggaattcatagcatcatgtttctttttaatacacga 6397 

                   ..................................................
                    +++  + +         +++++++ + +++  +++  ++    ++++++
           2  6398 acctaacatggaaagaaatttctttatatttagcttgatcaaaatttttc 6447 

                   ..................................................
                   ++ +++ ++++++++ +    +    +     + + + + + + + + + 
           2  6448 ttgttcatcctttttgcgaagcaaaacaaaaacatatacatgtatatgca 6497 

                   ..................................................
                   + + ++  +      +     ++ +++ ++ + ++++   +   +  ++ 
           2  6498 tgtgtcggtgaagaacaagaattatccatcacaccctagataaatgatca 6547 

                   ..................................................
                   + ++++++++++ +++++++++++++ +  ++   +++++++ + ++++ 
           2  6548 tatttttctttcgtttctctctcttcgtaattaggtttttttgtactttg 6597 

                   ..................................................
                   +  ++++++++ ++++++ +++  ++++++++ ++  + +   ++ ++ +
           2  6598 taatttttctcattttctatttagtttttcttattaatataggttatcat 6647 

                   ..................................................
                    ++++  +++    + +   + + + +      +     + ++++ + + 
           2  6648 attttgatttagaatacgagcatacataaaagataaaaatattccatata 6697 

                   ..................................................
                     ++     +    +++++ +  +  +  +    +    ++++   ++ +
           2  6698 aactaaaaataagatttttgtaataatgacgaaacaaaattctaagttat 6747 

                   ..................................................
                    +++ + ++  + + + + + + + ++ ++ + ++  ++ + +++ ++++
           2  6748 attcatatcgatacacatacgtacattattatgttgaccacatttgtttt 6797 

                   ..................................................
                   + + + ++++++ ++++++ +++ ++ +++ + +++  ++ + +  ++  
           2  6798 catatgctctttatttttcatttatcatttacgtttagtcgtacaatcaa 6847 

                   ..................................................
                     +++   ++  + ++ ++ ++++++ +++ ++++ +++  + +  +   
           2  6848 aattcaaatcgatattgttgtttcctatttattctattcaatatggcaaa 6897 

                   ..................................................
                    +++++ + +++++ +++         ++  +++ ++     ++ +++  
           2  6898 attctcatatttttattcaaaaaaaaaccaatctactggaaactatccaa 6947 

                   ................................................tt
                   +  + +++  ++    ++ +++++    ++ ++++ +++ ++   + +tt
           2  6948 caacatctgattagaatcactctcaagattatttcattcatcaaacgtTT 6997 

                   .t<-*
                   +t   
           2  6998 tT    6999 


Histogram of all scores:
score    obs    exp  (one = represents 1 sequences)
-----    ---    ---
   89      1      0|=                                                          


% Statistical details of theoretical EVD fit:
              mu = -2153.0647
          lambda =     0.0084
chi-sq statistic =     0.0000
  P(chi-square)  =          0

Total sequences searched: 1

Whole sequence top hits:
tophits_s report:
     Total hits:           1
     Satisfying E cutoff:  1
     Total memory:         20K

Domain top hits:
tophits_s report:
     Total hits:           1
     Satisfying E cutoff:  1
     Total memory:         36K
hmmsearch - search a sequence database with a profile HMM
HMMER 2.3.2 (Oct 2003)
Copyright (C) 1992-2003 HHMI/Washington University School of Medicine
Freely distributed under the GNU General Public License (GPL)
- - - - - - - - - - - - - - - - - - - - - - - - - - - - - - - - - - - -
HMM file:                   /home/rnowell/software/rnammer-1.2/lib/euk.lsu.rnammer.hmm [euk.lsu.rnammer.degap]
Sequence database:          ./100000006934332871.final_search.3.fsa
per-sequence score cutoff:  >= 0.0
per-domain score cutoff:    >= 0.0
per-sequence Eval cutoff:   <= 1e-05     
per-domain Eval cutoff:     <=      1e-05
- - - - - - - - - - - - - - - - - - - - - - - - - - - - - - - -

Query HMM: euk.lsu.rnammer.degap||
  [HMM has been calibrated; E-values are empirical estimates]

Scores for complete sequences (score includes all domains):
Sequence Description                                    Score    E-value  N 
-------- -----------                                    -----    ------- ---
	[no hits above thresholds]

Parsed for domains:
Sequence Domain  seq-f seq-t    hmm-f hmm-t      score  E-value
-------- ------- ----- -----    ----- -----      -----  -------
	[no hits above thresholds]

Alignments of top-scoring domains:
	[no hits above thresholds]

Histogram of all scores:
score    obs    exp  (one = represents 1 sequences)
-----    ---    ---
-1296      1      0|=                                                          


% Statistical details of theoretical EVD fit:
              mu = -2153.0647
          lambda =     0.0084
chi-sq statistic =     0.0000
  P(chi-square)  =          0

Total sequences searched: 1

Whole sequence top hits:
tophits_s report:
     Total hits:           0
     Satisfying E cutoff:  0
     Total memory:         20K

Domain top hits:
tophits_s report:
     Total hits:           0
     Satisfying E cutoff:  0
     Total memory:         20K
hmmsearch - search a sequence database with a profile HMM
HMMER 2.3.2 (Oct 2003)
Copyright (C) 1992-2003 HHMI/Washington University School of Medicine
Freely distributed under the GNU General Public License (GPL)
- - - - - - - - - - - - - - - - - - - - - - - - - - - - - - - - - - - -
HMM file:                   /home/rnowell/software/rnammer-1.2/lib/euk.lsu.rnammer.hmm [euk.lsu.rnammer.degap]
Sequence database:          ./100000006934332871.final_search.1.fsa
per-sequence score cutoff:  >= 0.0
per-domain score cutoff:    >= 0.0
per-sequence Eval cutoff:   <= 1e-05     
per-domain Eval cutoff:     <=      1e-05
- - - - - - - - - - - - - - - - - - - - - - - - - - - - - - - -

Query HMM: euk.lsu.rnammer.degap||
  [HMM has been calibrated; E-values are empirical estimates]

Scores for complete sequences (score includes all domains):
Sequence Description                                    Score    E-value  N 
-------- -----------                                    -----    ------- ---
1                                                      1464.5          0   1

Parsed for domains:
Sequence Domain  seq-f seq-t    hmm-f hmm-t      score  E-value
-------- ------- ----- -----    ----- -----      -----  -------
1          1/1    1399  5253 ..     1  2979 []  1464.5        0

Alignments of top-scoring domains:
1: domain 1 of 1, from 1399 to 5253: score 1464.5, E = 0
                   *->actct.agcgatGGatcacttggctc.cg.atcgatgAAGaacgcag
                      a tct  +cg+tGGatcact+ggctc++   tcgatgAAGa cgcag
           1  1399    ATTCTgTACGGTGGATCACTCGGCTCgTTaTTCGATGAAGAGCGCAG 1445 

                   cgaa.tgcgat.aagtaatgtggaattgcagcaatcccgtgaatcatcga
                   c+aa tgcga+ aag+aatg g aattgcag +a c+c+t++a cat  a
           1  1446 CAAAgTGCGAGaAAGCAATGCG-AATTGCAG-GA-CACATTGAGCATGAA 1492 

                   aactttGAAcgcaaattgcgccc.cgggaagc.c.....c..........
                    a  t+GAAcgca  t gc  cc  g +a+g      ++c+   +++  +
           1  1493 TAACTCGAACGCATCTAGCAGCCaAGACACGAgTcaaggCtaaatttgct 1542 

                   ..........tttcct..................................
                   +   + ++ +t    t+ ++++ ++ +++++ ++++++++ +++++++++
           1  1543 tcagtcttgtT----Tacataacatcaaattcattttattcattttaaaa 1588 

                   ..................................................
                   + ++++  +   ++ ++  ++ ++++  ++++++++ ++  ++  ++++ 
           1  1589 tgaattgctggcaagttcgatgtaatccaattatatctagcttgcaatac 1638 

                   ..................................................
                   ++++++++ +++++++++++++++++++++ ++++++++++++ ++++  
           1  1639 atatataagaatataaatattatataattacttatataatattgtatacg 1688 

                   ..................................................
                   ++++ +++   + +++++ + +++++ + ++++++ ++++  ++++ ++ 
           1  1689 taaacaaacggagttatacacatatacacaaaatagaaaacgttttgttg 1738 

                   ..................................................
                   + ++++ + + ++++    + ++++ +++++ ++++   + +++++ +++
           1  1739 tgtaaactgtcataacgcgagaaatctttatcatatccgtgttattgata 1788 

                   .................................................g
                   +++++ ++++ +++++++++ +++++++ + +++++++++ ++++++++g
           1  1789 atatacaatagaattattttgaaaatatgtgtataatatacatataaatG 1838 

                   .g.gcctcccggg.gtatgcctgt.atctgagtgtcgttaactcgtattg
                      g  t        +at   t t+at+t+                 tt+
           1  1839 aAtGAATGATATAtTCATCATTTTcATTTC-----------------TTT 1871 

                   cgacctcagatcaggcg.GactAcccgctgAAcTTAAGCATATtA.Taag
                   c a ct+a+ tca  + +Ga tAc  gctgAAcTTAAGCATATtA+Taag
           1  1872 CAAGCTGAAGTCAAATTaGAATACTTGCTGAACTTAAGCATATTAaTAAG 1921 

                   cggAGGAaaAGAAActAAccagGATTcccttAGTAacgGCGAgtGAAcag
                   c  AGGAaaAGAAA +AAc   GATT ccttAGTAa gGCGA tGAAc+g
           1  1922 CAAAGGAAAAGAAATCAACTGAGATTGCCTTAGTAATGGCGAATGAACCG 1971 

                   ggAa.Agcccagcgtcgaa...............................
                   g Aa Agc+ca  g++gaa+++++++   +++ +++++ ++ +++ ++++
           1  1972 GCAAaAGCTCATTGCTGAAgcgtgttaaattcacttttagcatgcattgt 2021 

                   ...................................cccaagtccttcttg
                    ++ ++++++++  ++ ++++ ++++++++++++++   agt c+t  t+
           1  2022 agcatttggggtaactattgtagggtgcctgttcgTGTGAGTTCCT--TT 2069 

                   gaacgag.c.....ccatagAgGgtGa.agccccgt..............
                   ga c++g+c     ccatagA GgtG +ag cc  t  ++ +   +  ++
           1  2070 GATCAGGgCtttaaCCATAGAAGGTGCtAGTCCTATaatcacgaatagtt 2119 

                   ........................AGTcg.gttgcTTGggAaTgcAgc.c
                    + ++ + + ++ + + ++++++ AGT+g+gt g+TTG+gA Tgc  c c
           1  2120 gtgctgtacattgtatacctttcgAGTAGcGTAGTTTGAGATTGCTACgC 2169 

                   .AAg.tgggtGgtaaattcCatctAAggcTAAATAtaggcgggagacCGA
                    AA  tggg+ gtaaa+t+ +tc+AA+gcTAAATAt+   ++gagacCGA
           1  2170 cAACgTGGGACGTAAACTTGTTCCAAAGCTAAATATTATAACGAGACCGA 2219 

                   TAGcgaAcaAGTAccGtgAggGAAagttgaAAAg.actttgaaaagagag
                   TAGcgaAcaAGTAccGtgAggGAAagttgaAAAg+act+tgaa agagag
           1  2220 TAGCGAACAAGTACCGTGAGGGAAAGTTGAAAAGcACTCTGAAGAGAGAG 2269 

                   ttaaAtAGtacgTGAAatcgtt.agagggaagcggttggggcccgtgtag
                   ttaaAtAGtacgT AAa+cgt  aga g aa+cg++tgg   c+ t  + 
           1  2270 TTAAATAGTACGTAAAACCGTAcAGAAGAAAACGAATGGCCGCATTCATC 2319 

                   acgctcc.gc.ggaggattcaactctgccg.gtgttgggccgcctggccg
                   a  +t c    g  ++a t +  tct +     +t+g+            
           1  2320 AGATTACtTTgGATTCAATTTGATCTCTATaTGATGGT------------ 2357 

                   ggtg.cccg.cgga.c.gg.tttcgcgccg.gt.taccga.cc.ttcaac
                     +   c+ +++ga+ ++g  +t++ +c g+  +t    a+   +t+ + 
           1  2358 --GAtACATgTCGAtTtCGaACTTCAACAGtCGaTCGATAtGTtATTGCT 2405 

                   cg.ggc.ctttccctcc.tca.ccgtaat.c.cc.ggtgggt.ggg.gag
                   +g  g +  +t c t  ++ a  ++t a +++    ++g      +++a+
           1  2406 TGgAGTcGAATGCATTTtCAAaGTATTAAcTgAAcCTGGATCtATAaCAT 2455 

                   .ga.tg.t.g.g.ggag.tggattt.gg.tcttg.gg.g.t.tg.c.ttg
                   +ga  g+t+g+ + ++   +  +tt++g t + g g+ ++  +g ++t  
           1  2456 tGAaAGcTaGtCgAATCaGTCTATTtTGgTGGCGaGTtTaCtCGtGtT-- 2503 

                   cgggggcgggtggtcggggggcggcccggaccg.c.a.c.g.cgc.gc.g
                                                      +a ++ ++gc   + 
           1  2504 ------------------------------AAAaAtAtGaCtTGCaTAaA 2523 

                   g.cgca.tt.c.cg.ggcgt.c.c.g.g........gg.tc.ggg.cg..
                        a tt+ +c +ggcgt+    g    +   +  g tc  +g+    
           1  2524 TaACAAaTTcGaCTtGGCGTtAtAgGtAaacagacaAGtTCtTTGaTTtc 2573 

                   .gc.c.........................................ag.c
                    g+ c+++++ ++ ++++ + ++ +++++ +++++++++++ + ++ag +
           1  2574 aGTaCtctcgagtacggcatactatgtgcattgttggtgtcacatgAGtA 2623 

                   gtcgcggccccg.gat.tt.catggaa.tgttaacctgagggcttgactg
                   +           + at tt+ a++ga+ t                     
           1  2624 A----------CtAATaTTtAACCGATaT--------------------- 2642 

                   ggcccgggtggcctccgcgcgcctc.g.gg.a.gctccctcgggcccccg
                                           + g++++a +c  ++tcg + cc+ +
           1  2643 ------------------------TaGtTTtAtTCATTGTCGATGCCTAA 2668 

                   cggt.ggccct.cgcc.agg.cgc.ttcgttgttctgacgcccggggtct
                   +g t++g   t+  c++ g    c +    t+t c g  g+ +       
           1  2669 TGTTgTGTAGTtGTCAaTGAaATCgGCAAGTCTACAGGAGTTT------- 2711 

                   cgcga.acggcgtacccacccgggcaCcCGTCTtGAAaCACGGaccAAGg
                       ++a  gc++a ++a+ cg   aCcCGTCTtGAAaCACGG c AAGg
           1  2712 ----TgAATGCCGAGTTATTCG---ACCCGTCTTGAAACACGGTCTAAGG 2754 

                   AGtctaacat.tgtGCgAGtc......................ggCgcaa
                   AGt  a   ++tgtGC+AG  ++    + +++ ++++   ++ + Cg+aa
           1  2755 AGTTCACTGCaTGTGCAAGAGttcggctgtatgaaaagccttgCTCGTAA 2804 

                   tgaaagtga.........................................
                   tgaaagt a +  +   +  ++   +      + + +    + + +  + 
           1  2805 TGAAAGTAAagaacattcttgcaatgttttaagtgtgatttctgtcatct 2854 

                   ..................................................
                   ++ ++    +  + +   +  +++  + + + + ++  +    ++++  +
           1  2855 ggtgcaaatcatgacaatgaacgcaacactgacaggttctattgccgttg 2904 

                   ............gt.tgAGcatac.tgttagGaCCCGAAAgatggtGAaC
                   ++   + ++   gt++gAG ata+    t+ GaCCCGAAAgatggtGAaC
           1  2905 gcaaagagcttaGTaAGAGTATATgCAATGAGACCCGAAAGATGGTGAAC 2954 

                   TAtgCctgagcagggtgAAGcCaagaggAAactctGgTGGAgG.ccgtag
                   T     tg g+ag  tgAAGcC ag+ggAAac+ctGgTGGA+G +cgtag
           1  2955 TTAATGTGTGTAGAATGAAGCC-AGGGGAAACCCTGGTGGAAGtTCGTAG 3003 

                   cggT.CTgACGtGCAAATcg.Tcgtc.gActtggGtaTaGggGcGAAAGa
                   cggT+CTgACGtGCAAATcg+Tcgtc++Ac tg  t  aGggGcGAAAGa
           1  3004 CGGTtCTGACGTGCAAATCGaTCGTCaAACATGCATTAAGGGGCGAAAGA 3053 

                   CtaATCGAaccatcTagTAGCTGGTTccctcCGAAgttTCcCtcAGGAta
                   CtaATCGAaccatcTagTAGCTGGTTcc tcCGAAgttTCcCtcAGGAta
           1  3054 CTAATCGAACCATCTAGTAGCTGGTTCCGTCCGAAGTTTCCCTCAGGATA 3103 

                   GCtggagc..............tttatc.gGTAaaGcgAaTGaTtagagg
                   GCtgg++ ++++++++++++ +t tatc+gGTAaaGcgAaTG Ttagagg
           1  3104 GCTGGCATtcaattttcacagtTATATCcGGTAAAGCGAATGTTTAGAGG 3153 

                   cattgGggacgcaaatcgatcTcaacctattctCAAACTttaAAtgggta
                   c+ttgGg     aaa +   cTcaacctatt  CAAACTttaAAtgggta
           1  3154 CCTTGGGCGTA-AAA-TACGCTCAACCTATTGACAAACTTTAAATGGGTA 3201 

                   ag............................................ttcc
                    g+++++ ++++++ ++ ++ ++++++++++++ ++ +++++++++t cc
           1  3202 TGaagttcatttttctacttcattgagaatgaacagcgaatgtgagTGCC 3251 

                   taGTgGgCcatattttGGTAAGCagaactgGcgatgcGGgatgaaCCgaa
                   +aGTgGgCcat ttttGGTAAGCagaactgGcg+tg  Ggatg aC  aa
           1  3252 AAGTGGGCCAT-TTTTGGTAAGCAGAACTGGCGCTGTTGGATGCACAAAA 3300 

                   cgccgggtTaaggtgcc.aatatacacgc.catttcaGA.aCcacaAAaG
                   cg+c +g Taa g gcc  at   c cgc+ca  tcaGA+aCca+aAAaG
           1  3301 CGTCAAGATAAAGAGCCaGATGGTCTCGCtCA--TCAGAtACCATAAAAG 3348 

                   gtgTtggttgaTataGACAgcaGGacgGTgGcCaTggAAGtcGgaAtCcg
                   gtgTtggt gaTataGACAgcaGGacgGTgGcCaTggAAGtcGgaAtCcg
           1  3349 GTGTTGGTCGATATAGACAGCAGGACGGTGGCCATGGAAGTCGGAATCCG 3398 

                   CTaAGGAgTGtGTaACAaCtCACctgctcCgAAtcaactaGccctgaAAA
                    TaAGGAgTGtGTaACAaCtCACctgc  CgAAtc actaG cct aAAA
           1  3399 TTAAGGAGTGTGTAACAACTCACCTGC--CGAATCGACTAGTCCTAAAAA 3446 

                   TGgAtggcgctgaAgcg.gttacccAtacccggccgt.g...........
                   TGgAtggcgct+ Agcg g   c +Atac++g+c gt++++   +     
           1  3447 TGGATGGCGCTCGAGCGaGCCTCTTATACTTGACTGTtAcgatacaataa 3496 

                   ........................cgacgaGTAGgaggg.cgtgg.ggtc
                   +++       +++ +  +  + ++++ac aGTAGga gg  g   +ggt+
           1  3497 gccattataacggacatcatgtcgTAACAAGTAGGACGGtTGATAtGGTT 3546 

                   attacctgcgtcgaAgcctatgggcGtgagcccgggtggAgcggcc.cta
                          gcgtcgaAg cta    cGtgag  +gg t gAgc g c    
           1  3547 -------GCGTCGAAGGCTA-ACACGTGAGTGTGGCTTGAGCAGTCaTAT 3588 

                   gtgCagATCTTggtgGtaGTAgcaaatAttcaaatgagaactttgaagac
                   gt CagATCTT gtgGtaGTAgcaa tAttcaaatgagaactttgaagac
           1  3589 GTACAGATCTTAGTGGTAGTAGCAACTATTCAAATGAGAACTTTGAAGAC 3638 

                   tgaaGtGGagaAgGgTTccatgtgaaCagcagTtg.acatgggttagtCg
                   tga GtGGagaA+GgTTccatgtgaaCagc  Ttg+acatgggt+agtC 
           1  3639 TGACGTGGAGAAAGGTTCCATGTGAACAGCTATTGgACATGGGTCAGTCA 3688 

                   gtcctaag.gataggggaa.gcc...........................
                   gtcctaag+  ++  +gaa+g    ++++   +      + +++ + +++
           1  3689 GTCCTAAGaTGCGCTCGAAaGAGggttccgaacgaggaatatctatattc 3738 

                   ......................tcgAaagggaatc.ggTtaa.Attcc.g
                    ++ + ++  + ++++ ++   tcgAaagggaa c+ gTtaa+Attc +g
           1  3739 attatattaatattccatcaaaTCGAAAGGGAAACaAGTTAAtATTCTtG 3788 

                   aaccag............................................
                    ac a + +  +++++  +   ++      +  +++ + + + ++ ++ +
           1  3789 TACTAAgtgtcggagattgtctgatttcttgtcagacatatgtggtaaca 3838 

                   ...acgaacccggagaccgccggcg.gagccccgcgcaggaagagttttc
                    ++ac a c+c  a ac  +c    +  g+cc+g    g aagag  tt+
           1  3839 caaACAAGCTCAAATAC-ATCACAAgTGGTCCTG----GAAAGAG--TTT 3881 

                   tcttttcttttTaacagcc.g.......cctggaatcgggtttacacccg
                   tct ttcttt T ac  c +    +  +cctggaatc g tt+a   c+g
           1  3882 TCTCTTCTTTGTTACTTCAtCagacgacCCTGGAATCAG-TTCAA--CTG 3928 

                   gagatgaggG.t.aa.ggctgagaaaagca.cg........g.gg.gt..
                   gagat aggG+t+aa  g  g g+aaag ++ g++ +++++g+  + t++
           1  3929 GAGAT-AGGGtTcAAaTGAAG-GTAAAGAGtAGccgttcttGcTAcTTcc 3976 

                   .cggtgcgctc.cg.cggcccttgaAaAatccgggggag.gattgtatat
                    cggtgc  + ++  +g++ccttgaAaA t  g+g gag+ att +at  
           1  3977 tCGGTGCATCAtTTgTGATCCTTGAAAA-TTTGAGCGAGaTATTCAAT-- 4023 

                   atgtatatacaactc.c.ccaggccGTACccataaCCgCAtCAGGtctcC
                               +tc c c +  c GTAC+c  aaCCgCAtCAGGtctcC
           1  4024 ------------TTCgCaCTTATCTGTACTCTAAACCGCATCAGGTCTCC 4061 

                   caaGgtgaacagcCtctggtc.gatagaa.AAtgtag.gtaAGGGAAgTC
                    aaGgtgaa agcCtct+gtc+  tagaa+AA gtag+  aAGGGAAgTC
           1  4062 -AAGGTGAAAAGCCTCTAGTCaATTAGAAcAAGGTAGcACAAGGGAAGTC 4110 

                   GGCAAaataGaTccGTAActTcGggAtAAggatTGGCTCtga........
                   GGCAAaat GaTc G AActTcGggAtAA gatTGGCTCt+a+ ++  ++
           1  4111 GGCAAAATCGATCGGCAACTTCGGGATAACGATTGGCTCTAAgtgctagg 4160 

                   ..................................................
                   + +  +++++  +  +     ++ +  + +  ++    ++ ++ + ++  
           1  4161 gtgttcgggcttgatgataaagcagtagacttgctattggagctgagctt 4210 

                   ..................................................
                    +++   + ++   + + + +  ++  +++ +  + +++  + + +++ +
           1  4211 tcggatacagcaatgtgtctgatcgttcggactagtggcttgtctcgctg 4260 

                   ..................................................
                    ++   ++    ++  +++   +++   +    +++++ ++     +  +
           1  4261 tggaatcgttttgctacggtatgcgattctttacggggtcgtattacttc 4310 

                   .....................ttaGAACTggtacggacaaggggAatCcg
                   ++ +  ++       ++   +ttaGAACT g    g c aggggAatCcg
           1  4311 ggacatcgtttaatagcaaacTTAGAACTCGCTGCGTCTAGGGGAATCCG 4360 

                   ACTGTtTAaTtAAAACAtAGcattgcGa.tggcccccattaaa.gggtgt
                   ACTGT TAaTtAAAACA AGc ttgcGa tggcc +   +aa   ggtgt
           1  4361 ACTGTCTAATTAAAACAGAGCTTTGCGAtTGGCCGG--AAAACtTGGTGT 4408 

                   tgacgcaatgTGAtttCTGCCCAGTGCtctGAatGTcAaagtgaagaaaT
                   tgacgcaa gTGAtttCTGCCCAGTGCtctGAatGT Aa gtgaagaaaT
           1  4409 TGACGCAAAGTGATTTCTGCCCAGTGCTCTGAATGTTAACGTGAAGAAAT 4458 

                   tcaatccAaGCgCgGGTaAACGGCGGGaGTAActaTgACtCTcTtAAGGT
                   tcaa   AaGCgCgGGTaAACGGCGGGaGTAActaTgACtCTcTt  GGT
           1  4459 TCAA-ATAAGCGCGGGTAAACGGCGGGAGTAACTATGACTCTCTTCTGGT 4507 

                   AGCcAAATgcCTcGTCatctAAtTagtGACGcGCATGAATGGAttAAcGA
                   AGCcAAATgcCTcGTCatctAAtTagtGACGcGCATGAATGGAttAAcGA
           1  4508 AGCCAAATGCCTCGTCATCTAATTAGTGACGCGCATGAATGGATTAACGA 4557 

                   GaTTcccaCTGTCCCtatctactatctaGcGAAaCcaCagcCaaGGGAAC
                   GaTTcccaCTGTCCCt tctactatctaGcGAAaCcaCagcCaaGGGAAC
           1  4558 GATTCCCACTGTCCCTGTCTACTATCTAGCGAAACCACAGCCAAGGGAAC 4607 

                   GGgCttGgcagaatcaGtCGgGGaAAGAAGACCCTGTTGAGcTTgACtct
                   GGgCttGg+       G CGgGGaAAGAAGACCCTGTTGAGcTTgACtct
           1  4608 GGGCTTGGACTTCAATG-CGGGGAAAGAAGACCCTGTTGAGCTTGACTCT 4656 

                   AgtctggcattGtgaagagacat.agaggtgtAg.atAagtGGgAGcccc
                   A tctg c+t Gt aagagac+t+a a  tgtAg+ tA+ tGGgAG    
           1  4657 AATCTGTCTTCGTAAAGAGACTTgAAAAATGTAGcGTAGATGGGAG---- 4702 

                   ccgcgccccaagggatt..........cagTGaaAtACCactACtcttat
                                   t+++  + ++ ca+TGaaA ACCa +        
           1  4703 ----------------TggcaacacgtCAATGAAACACCANC-------- 4728 

                   cgttgttttaCTtAtccgaagAcattgtcaggtGGGGAGTTTGgCTGGGG
                                           t g+   gt           CT GGG
           1  4729 ------------------------TCGCTGCGT-----------CTAGGG 4743 

                   CGGcacatctgttAaAcgatAaCgcaggtgTCCtA.aGgtgagCTCAgga
                      + c  ctgt  aA  a AaC  ag t T C A  Gg+  g       
           1  4744 GAATCCGACTGTCTAATTAAAACAGAGCTTTGCGAtTGGCCGG------- 4786 

                   GaACaGAAAtctcacGtaGAgcAaaAAGggcAaAaGctcgctTgAttttg
                                           aAA             ctTg t ttg
           1  4787 ------------------------AAA------------ACTTGGTGTTG 4800 

                   attttCagtacgaatacaaaccgtGAAAgcgtGGccTatcGATCCttta.
                   a     a    ga t c + cc        gtG  cT   GA   tt a 
           1  4801 ACGC--AAAGTGATTTCTGCCC-------AGTGCTCT---GAATGTTAAc 4838 

                   .........................................cttcactag
                    + ++ +++++ ++++++       ++++       + +++ct +    g
           1  4839 gtgaagaaattcaaataagcgcgggtaaacggcgggagtaaCTAT----G 4884 

                   a.tttgaagctagaggtgtcagAaaAgtTACCaCAGGGATAACtGgcttg
                   a t t     t   ggtgt                 G A AACt   ttg
           1  4885 AcTCTCTTCTTGAGGGTGT-----------------GTAGAACT---TTG 4914 

                   TggC.gcCaAGcGttCatAgCGACgttGcttTTTgatcCt.TCGATGTcG
                   Tg C   C AG G   at  C A         TT atc t TC A GT  
           1  4915 TGTCgCACTAGGGAGGATGACCAGTCGTGAACTTCATCGTgTCCAAGTA- 4963 

                   gcTCttcctAtCaTtgtgaaGcAgaattcac.AAgcGTtgG.aTTGTTCA
                    cT t   tAt a  gtgaaG   aattca   Ag+G  gG+aT G   A
           1  4964 -CTATGAATATTAACGTGAAGA--AATTCAAaGAGTGCAGGtATGGCAGA 5010 

                   cCcactaa.tagggaaCGTGAgcTGgGTTtAGACCGtcGtgAgaCAGGTt
                      a   a+ ag  aaC T A c   GTT                 GGTt
           1  5011 TAGAACTAtGAGCCAACATCATCATAGTTC----------------GGTT 5044 

                   aGT.TtTAcCctactgat............tgttgcgattagtaat.cag
                   aG  T T      ctg t++++++ ++  ++g +gc a  a ta t  ++
           1  5045 AGAgTCTCGGTCTCTGGTgagaaacgtccgCGACGCCA-GACTAGTgTTA 5093 

                   cttaGTACGAgAGGAaccgttgttcagacaattgGtttatgcggttggct
                     + GT  GA  GG a c +  t c+ga +a t       g g       
           1  5094 TACTGTCTGATGGGTATCAC--TCCGGAGCAATCTCG---GGGA------ 5132 

                   ga.cagccagtGctgcgaagctaccatctgt.tggattatgacTGaacgc
                   ga +                c a  ++ +gt++   t   g+ TGaa  c
           1  5133 GAtA---------------CCGA-TGCACGTaGCCCTGGGGGGTGAAAAC 5166 

                   ctCtAAgtcagaAtcc.t.ct.............................
                   ct tA gtcag Atc     +  +  + + ++  +  + + +++ + + +
           1  5167 CTTTATGTCAGGATCTgCaTCggcggtacgctggtggtatgcttacatat 5216 

                   .................................tt.t<-*
                      +++ ++  + ++ ++     ++  + ++ +tt+t   
           1  5217 aggttcatcggtgttactagaaactggtatcgcTTtT    5253 


Histogram of all scores:
score    obs    exp  (one = represents 1 sequences)
-----    ---    ---
 1464      1      0|=                                                          


% Statistical details of theoretical EVD fit:
              mu = -2153.0647
          lambda =     0.0084
chi-sq statistic =     0.0000
  P(chi-square)  =          0

Total sequences searched: 1

Whole sequence top hits:
tophits_s report:
     Total hits:           1
     Satisfying E cutoff:  1
     Total memory:         20K

Domain top hits:
tophits_s report:
     Total hits:           1
     Satisfying E cutoff:  1
     Total memory:         33K
hmmsearch - search a sequence database with a profile HMM
HMMER 2.3.2 (Oct 2003)
Copyright (C) 1992-2003 HHMI/Washington University School of Medicine
Freely distributed under the GNU General Public License (GPL)
- - - - - - - - - - - - - - - - - - - - - - - - - - - - - - - - - - - -
HMM file:                   /home/rnowell/software/rnammer-1.2/lib/euk.tsu.rnammer.hmm [euk.tsu.rnammer.degap]
Sequence database:          ./100000005679277033.final_search.15.fsa
per-sequence score cutoff:  >= 0.0
per-domain score cutoff:    >= 0.0
per-sequence Eval cutoff:   <= 1e-05     
per-domain Eval cutoff:     <=      1e-05
- - - - - - - - - - - - - - - - - - - - - - - - - - - - - - - -

Query HMM: euk.tsu.rnammer.degap||
  [HMM has been calibrated; E-values are empirical estimates]

Scores for complete sequences (score includes all domains):
Sequence Description                                    Score    E-value  N 
-------- -----------                                    -----    ------- ---
15                                                       88.0    3.2e-27   1

Parsed for domains:
Sequence Domain  seq-f seq-t    hmm-f hmm-t      score  E-value
-------- ------- ----- -----    ----- -----      -----  -------
15         1/1     130   244 ..     1    99 []    88.0  3.2e-27

Alignments of top-scoring domains:
15: domain 1 of 1, from 130 to 244: score 88.0, E = 3.2e-27
                   *->gcGgccAt.gcagg.gggaaaacaCccgatCcCaTccCGAaCtcgga
                      +cGgccAt++ca+g++g aa+acaCc g+tC+C+Tcc GA+C+c ga
          15   130    ACGGCCATaCCACGtTG-AATACACCAGTTCTCGTCC-GATCACTGA 174  

                   .GttAAgcc.c.c.gcGtcc.gAgt.agTAcT................tG
                   +GttAAgc+ c ++g+G c++g gt+agTAcT ++  +++ +   +  tG
          15   175 aGTTAAGCAaCgTcGGG-CTcG-GTtAGTACTtggatgggtgaccgccTG 222  

                   ggAaacccggtcggctGccgtaggct<-*
                   ggAa++cc      +tG cgta gct   
          15   223 GGAATACC--G--AGTGTCGTAAGCT    244  


Histogram of all scores:
score    obs    exp  (one = represents 1 sequences)
-----    ---    ---
   88      1      0|=                                                          


% Statistical details of theoretical EVD fit:
              mu =   -48.9156
          lambda =     0.2134
chi-sq statistic =     0.0000
  P(chi-square)  =          0

Total sequences searched: 1

Whole sequence top hits:
tophits_s report:
     Total hits:           1
     Satisfying E cutoff:  1
     Total memory:         20K

Domain top hits:
tophits_s report:
     Total hits:           1
     Satisfying E cutoff:  1
     Total memory:         21K
hmmsearch - search a sequence database with a profile HMM
HMMER 2.3.2 (Oct 2003)
Copyright (C) 1992-2003 HHMI/Washington University School of Medicine
Freely distributed under the GNU General Public License (GPL)
- - - - - - - - - - - - - - - - - - - - - - - - - - - - - - - - - - - -
HMM file:                   /home/rnowell/software/rnammer-1.2/lib/euk.tsu.rnammer.hmm [euk.tsu.rnammer.degap]
Sequence database:          ./100000005679277033.final_search.17.fsa
per-sequence score cutoff:  >= 0.0
per-domain score cutoff:    >= 0.0
per-sequence Eval cutoff:   <= 1e-05     
per-domain Eval cutoff:     <=      1e-05
- - - - - - - - - - - - - - - - - - - - - - - - - - - - - - - -

Query HMM: euk.tsu.rnammer.degap||
  [HMM has been calibrated; E-values are empirical estimates]

Scores for complete sequences (score includes all domains):
Sequence Description                                    Score    E-value  N 
-------- -----------                                    -----    ------- ---
17                                                       88.0    3.2e-27   1

Parsed for domains:
Sequence Domain  seq-f seq-t    hmm-f hmm-t      score  E-value
-------- ------- ----- -----    ----- -----      -----  -------
17         1/1     130   244 ..     1    99 []    88.0  3.2e-27

Alignments of top-scoring domains:
17: domain 1 of 1, from 130 to 244: score 88.0, E = 3.2e-27
                   *->gcGgccAt.gcagg.gggaaaacaCccgatCcCaTccCGAaCtcgga
                      +cGgccAt++ca+g++g aa+acaCc g+tC+C+Tcc GA+C+c ga
          17   130    ACGGCCATaCCACGtTG-AATACACCAGTTCTCGTCC-GATCACTGA 174  

                   .GttAAgcc.c.c.gcGtcc.gAgt.agTAcT................tG
                   +GttAAgc+ c ++g+G c++g gt+agTAcT ++  +++ +   +  tG
          17   175 aGTTAAGCAaCgTcGGG-CTcG-GTtAGTACTtggatgggtgaccgccTG 222  

                   ggAaacccggtcggctGccgtaggct<-*
                   ggAa++cc      +tG cgta gct   
          17   223 GGAATACC--G--AGTGTCGTAAGCT    244  


Histogram of all scores:
score    obs    exp  (one = represents 1 sequences)
-----    ---    ---
   88      1      0|=                                                          


% Statistical details of theoretical EVD fit:
              mu =   -48.9156
          lambda =     0.2134
chi-sq statistic =     0.0000
  P(chi-square)  =          0

Total sequences searched: 1

Whole sequence top hits:
tophits_s report:
     Total hits:           1
     Satisfying E cutoff:  1
     Total memory:         20K

Domain top hits:
tophits_s report:
     Total hits:           1
     Satisfying E cutoff:  1
     Total memory:         21K
hmmsearch - search a sequence database with a profile HMM
HMMER 2.3.2 (Oct 2003)
Copyright (C) 1992-2003 HHMI/Washington University School of Medicine
Freely distributed under the GNU General Public License (GPL)
- - - - - - - - - - - - - - - - - - - - - - - - - - - - - - - - - - - -
HMM file:                   /home/rnowell/software/rnammer-1.2/lib/euk.tsu.rnammer.hmm [euk.tsu.rnammer.degap]
Sequence database:          ./100000005679277033.final_search.35.fsa
per-sequence score cutoff:  >= 0.0
per-domain score cutoff:    >= 0.0
per-sequence Eval cutoff:   <= 1e-05     
per-domain Eval cutoff:     <=      1e-05
- - - - - - - - - - - - - - - - - - - - - - - - - - - - - - - -

Query HMM: euk.tsu.rnammer.degap||
  [HMM has been calibrated; E-values are empirical estimates]

Scores for complete sequences (score includes all domains):
Sequence Description                                    Score    E-value  N 
-------- -----------                                    -----    ------- ---
35                                                       88.0    3.2e-27   1

Parsed for domains:
Sequence Domain  seq-f seq-t    hmm-f hmm-t      score  E-value
-------- ------- ----- -----    ----- -----      -----  -------
35         1/1     130   244 ..     1    99 []    88.0  3.2e-27

Alignments of top-scoring domains:
35: domain 1 of 1, from 130 to 244: score 88.0, E = 3.2e-27
                   *->gcGgccAt.gcagg.gggaaaacaCccgatCcCaTccCGAaCtcgga
                      +cGgccAt++ca+g++g aa+acaCc g+tC+C+Tcc GA+C+c ga
          35   130    ACGGCCATaCCACGtTG-AATACACCAGTTCTCGTCC-GATCACTGA 174  

                   .GttAAgcc.c.c.gcGtcc.gAgt.agTAcT................tG
                   +GttAAgc+ c ++g+G c++g gt+agTAcT ++  +++ +   +  tG
          35   175 aGTTAAGCAaCgTcGGG-CTcG-GTtAGTACTtggatgggtgaccgccTG 222  

                   ggAaacccggtcggctGccgtaggct<-*
                   ggAa++cc      +tG cgta gct   
          35   223 GGAATACC--G--AGTGTCGTAAGCT    244  


Histogram of all scores:
score    obs    exp  (one = represents 1 sequences)
-----    ---    ---
   88      1      0|=                                                          


% Statistical details of theoretical EVD fit:
              mu =   -48.9156
          lambda =     0.2134
chi-sq statistic =     0.0000
  P(chi-square)  =          0

Total sequences searched: 1

Whole sequence top hits:
tophits_s report:
     Total hits:           1
     Satisfying E cutoff:  1
     Total memory:         20K

Domain top hits:
tophits_s report:
     Total hits:           1
     Satisfying E cutoff:  1
     Total memory:         21K
hmmsearch - search a sequence database with a profile HMM
HMMER 2.3.2 (Oct 2003)
Copyright (C) 1992-2003 HHMI/Washington University School of Medicine
Freely distributed under the GNU General Public License (GPL)
- - - - - - - - - - - - - - - - - - - - - - - - - - - - - - - - - - - -
HMM file:                   /home/rnowell/software/rnammer-1.2/lib/euk.tsu.rnammer.hmm [euk.tsu.rnammer.degap]
Sequence database:          ./100000005679277033.final_search.24.fsa
per-sequence score cutoff:  >= 0.0
per-domain score cutoff:    >= 0.0
per-sequence Eval cutoff:   <= 1e-05     
per-domain Eval cutoff:     <=      1e-05
- - - - - - - - - - - - - - - - - - - - - - - - - - - - - - - -

Query HMM: euk.tsu.rnammer.degap||
  [HMM has been calibrated; E-values are empirical estimates]

Scores for complete sequences (score includes all domains):
Sequence Description                                    Score    E-value  N 
-------- -----------                                    -----    ------- ---
24                                                       88.1      3e-27   1

Parsed for domains:
Sequence Domain  seq-f seq-t    hmm-f hmm-t      score  E-value
-------- ------- ----- -----    ----- -----      -----  -------
24         1/1     130   244 ..     1    99 []    88.1    3e-27

Alignments of top-scoring domains:
24: domain 1 of 1, from 130 to 244: score 88.1, E = 3e-27
                   *->gcGgccAt.gcagg.gggaaaacaCccgatCcCaTccCGAaCtcgga
                      gcGgccAt++ca+g++g aa+acaCc g+tC+C+Tcc GA+C+c ga
          24   130    GCGGCCATaCCACGtTG-AATACACCAGTTCTCGTCC-GATCACTGA 174  

                   .GttAAgcc.c.c.gcGtcc.gAgt.agTAcT................tG
                   +GttAAgc+ c ++g+G c++g gt+agTAcT ++  +++ +   +  tG
          24   175 aGTTAAGCAaCgTcGGG-CTcG-GTtAGTACTtggatgggtgaccgccTG 222  

                   ggAaacccggtcggctGccgtaggct<-*
                   ggAa++cc      +tG cgta gct   
          24   223 GGAATACC--G--AGTGTCGTAAGCT    244  


Histogram of all scores:
score    obs    exp  (one = represents 1 sequences)
-----    ---    ---
   88      1      0|=                                                          


% Statistical details of theoretical EVD fit:
              mu =   -48.9156
          lambda =     0.2134
chi-sq statistic =     0.0000
  P(chi-square)  =          0

Total sequences searched: 1

Whole sequence top hits:
tophits_s report:
     Total hits:           1
     Satisfying E cutoff:  1
     Total memory:         20K

Domain top hits:
tophits_s report:
     Total hits:           1
     Satisfying E cutoff:  1
     Total memory:         21K
hmmsearch - search a sequence database with a profile HMM
HMMER 2.3.2 (Oct 2003)
Copyright (C) 1992-2003 HHMI/Washington University School of Medicine
Freely distributed under the GNU General Public License (GPL)
- - - - - - - - - - - - - - - - - - - - - - - - - - - - - - - - - - - -
HMM file:                   /home/rnowell/software/rnammer-1.2/lib/euk.tsu.rnammer.hmm [euk.tsu.rnammer.degap]
Sequence database:          ./100000005679277033.final_search.1.fsa
per-sequence score cutoff:  >= 0.0
per-domain score cutoff:    >= 0.0
per-sequence Eval cutoff:   <= 1e-05     
per-domain Eval cutoff:     <=      1e-05
- - - - - - - - - - - - - - - - - - - - - - - - - - - - - - - -

Query HMM: euk.tsu.rnammer.degap||
  [HMM has been calibrated; E-values are empirical estimates]

Scores for complete sequences (score includes all domains):
Sequence Description                                    Score    E-value  N 
-------- -----------                                    -----    ------- ---
1                                                        83.2      9e-26   1

Parsed for domains:
Sequence Domain  seq-f seq-t    hmm-f hmm-t      score  E-value
-------- ------- ----- -----    ----- -----      -----  -------
1          1/1     130   244 ..     1    99 []    83.2    9e-26

Alignments of top-scoring domains:
1: domain 1 of 1, from 130 to 244: score 83.2, E = 9e-26
                   *->gcGgccAt.gcagg.gggaaaacaCccgatCcCaTccCGAaCtcgga
                      +cGg+cAt++ca+ ++g aa+acaCc g+tC+C+Tcc GA+C+c ga
           1   130    ACGGTCATaCCACAtTG-AATACACCAGTTCTCGTCC-GATCACTGA 174  

                   .GttAAgcc.c.c.gcGtcc.gAgt.agTAcT................tG
                   +GttAAgc+ c ++g+G c++g gt+agTAcT ++  +++ +   +  tG
           1   175 aGTTAAGCAaCgTcGGG-CTcG-GTtAGTACTtggatgggtgaccgccTG 222  

                   ggAaacccggtcggctGccgtaggct<-*
                   ggAa++ c  t   +tG cgta gct   
           1   223 GGAATAGC--T--AGTGTCGTAAGCT    244  


Histogram of all scores:
score    obs    exp  (one = represents 1 sequences)
-----    ---    ---
   83      1      0|=                                                          


% Statistical details of theoretical EVD fit:
              mu =   -48.9156
          lambda =     0.2134
chi-sq statistic =     0.0000
  P(chi-square)  =          0

Total sequences searched: 1

Whole sequence top hits:
tophits_s report:
     Total hits:           1
     Satisfying E cutoff:  1
     Total memory:         20K

Domain top hits:
tophits_s report:
     Total hits:           1
     Satisfying E cutoff:  1
     Total memory:         21K
hmmsearch - search a sequence database with a profile HMM
HMMER 2.3.2 (Oct 2003)
Copyright (C) 1992-2003 HHMI/Washington University School of Medicine
Freely distributed under the GNU General Public License (GPL)
- - - - - - - - - - - - - - - - - - - - - - - - - - - - - - - - - - - -
HMM file:                   /home/rnowell/software/rnammer-1.2/lib/euk.tsu.rnammer.hmm [euk.tsu.rnammer.degap]
Sequence database:          ./100000005679277033.final_search.6.fsa
per-sequence score cutoff:  >= 0.0
per-domain score cutoff:    >= 0.0
per-sequence Eval cutoff:   <= 1e-05     
per-domain Eval cutoff:     <=      1e-05
- - - - - - - - - - - - - - - - - - - - - - - - - - - - - - - -

Query HMM: euk.tsu.rnammer.degap||
  [HMM has been calibrated; E-values are empirical estimates]

Scores for complete sequences (score includes all domains):
Sequence Description                                    Score    E-value  N 
-------- -----------                                    -----    ------- ---
6                                                        88.0    3.2e-27   1

Parsed for domains:
Sequence Domain  seq-f seq-t    hmm-f hmm-t      score  E-value
-------- ------- ----- -----    ----- -----      -----  -------
6          1/1     130   244 ..     1    99 []    88.0  3.2e-27

Alignments of top-scoring domains:
6: domain 1 of 1, from 130 to 244: score 88.0, E = 3.2e-27
                   *->gcGgccAt.gcagg.gggaaaacaCccgatCcCaTccCGAaCtcgga
                      +cGgccAt++ca+g++g aa+acaCc g+tC+C+Tcc GA+C+c ga
           6   130    ACGGCCATaCCACGtTG-AATACACCAGTTCTCGTCC-GATCACTGA 174  

                   .GttAAgcc.c.c.gcGtcc.gAgt.agTAcT................tG
                   +GttAAgc+ c ++g+G c++g gt+agTAcT ++  +++ +   +  tG
           6   175 aGTTAAGCAaCgTcGGG-CTcG-GTtAGTACTtggatgggtgaccgccTG 222  

                   ggAaacccggtcggctGccgtaggct<-*
                   ggAa++cc      +tG cgta gct   
           6   223 GGAATACC--G--AGTGTCGTAAGCT    244  


Histogram of all scores:
score    obs    exp  (one = represents 1 sequences)
-----    ---    ---
   88      1      0|=                                                          


% Statistical details of theoretical EVD fit:
              mu =   -48.9156
          lambda =     0.2134
chi-sq statistic =     0.0000
  P(chi-square)  =          0

Total sequences searched: 1

Whole sequence top hits:
tophits_s report:
     Total hits:           1
     Satisfying E cutoff:  1
     Total memory:         20K

Domain top hits:
tophits_s report:
     Total hits:           1
     Satisfying E cutoff:  1
     Total memory:         21K
hmmsearch - search a sequence database with a profile HMM
HMMER 2.3.2 (Oct 2003)
Copyright (C) 1992-2003 HHMI/Washington University School of Medicine
Freely distributed under the GNU General Public License (GPL)
- - - - - - - - - - - - - - - - - - - - - - - - - - - - - - - - - - - -
HMM file:                   /home/rnowell/software/rnammer-1.2/lib/euk.tsu.rnammer.hmm [euk.tsu.rnammer.degap]
Sequence database:          ./100000005679277033.final_search.3.fsa
per-sequence score cutoff:  >= 0.0
per-domain score cutoff:    >= 0.0
per-sequence Eval cutoff:   <= 1e-05     
per-domain Eval cutoff:     <=      1e-05
- - - - - - - - - - - - - - - - - - - - - - - - - - - - - - - -

Query HMM: euk.tsu.rnammer.degap||
  [HMM has been calibrated; E-values are empirical estimates]

Scores for complete sequences (score includes all domains):
Sequence Description                                    Score    E-value  N 
-------- -----------                                    -----    ------- ---
3                                                        88.0    3.2e-27   1

Parsed for domains:
Sequence Domain  seq-f seq-t    hmm-f hmm-t      score  E-value
-------- ------- ----- -----    ----- -----      -----  -------
3          1/1     130   244 ..     1    99 []    88.0  3.2e-27

Alignments of top-scoring domains:
3: domain 1 of 1, from 130 to 244: score 88.0, E = 3.2e-27
                   *->gcGgccAt.gcagg.gggaaaacaCccgatCcCaTccCGAaCtcgga
                      +cGgccAt++ca+g++g aa+acaCc g+tC+C+Tcc GA+C+c ga
           3   130    ACGGCCATaCCACGtTG-AATACACCAGTTCTCGTCC-GATCACTGA 174  

                   .GttAAgcc.c.c.gcGtcc.gAgt.agTAcT................tG
                   +GttAAgc+ c ++g+G c++g gt+agTAcT ++  +++ +   +  tG
           3   175 aGTTAAGCAaCgTcGGG-CTcG-GTtAGTACTtggatgggtgaccgccTG 222  

                   ggAaacccggtcggctGccgtaggct<-*
                   ggAa++cc      +tG cgta gct   
           3   223 GGAATACC--G--AGTGTCGTAAGCT    244  


Histogram of all scores:
score    obs    exp  (one = represents 1 sequences)
-----    ---    ---
   88      1      0|=                                                          


% Statistical details of theoretical EVD fit:
              mu =   -48.9156
          lambda =     0.2134
chi-sq statistic =     0.0000
  P(chi-square)  =          0

Total sequences searched: 1

Whole sequence top hits:
tophits_s report:
     Total hits:           1
     Satisfying E cutoff:  1
     Total memory:         20K

Domain top hits:
tophits_s report:
     Total hits:           1
     Satisfying E cutoff:  1
     Total memory:         21K
hmmsearch - search a sequence database with a profile HMM
HMMER 2.3.2 (Oct 2003)
Copyright (C) 1992-2003 HHMI/Washington University School of Medicine
Freely distributed under the GNU General Public License (GPL)
- - - - - - - - - - - - - - - - - - - - - - - - - - - - - - - - - - - -
HMM file:                   /home/rnowell/software/rnammer-1.2/lib/euk.tsu.rnammer.hmm [euk.tsu.rnammer.degap]
Sequence database:          ./100000005679277033.final_search.5.fsa
per-sequence score cutoff:  >= 0.0
per-domain score cutoff:    >= 0.0
per-sequence Eval cutoff:   <= 1e-05     
per-domain Eval cutoff:     <=      1e-05
- - - - - - - - - - - - - - - - - - - - - - - - - - - - - - - -

Query HMM: euk.tsu.rnammer.degap||
  [HMM has been calibrated; E-values are empirical estimates]

Scores for complete sequences (score includes all domains):
Sequence Description                                    Score    E-value  N 
-------- -----------                                    -----    ------- ---
5                                                        88.0    3.2e-27   1

Parsed for domains:
Sequence Domain  seq-f seq-t    hmm-f hmm-t      score  E-value
-------- ------- ----- -----    ----- -----      -----  -------
5          1/1     130   244 ..     1    99 []    88.0  3.2e-27

Alignments of top-scoring domains:
5: domain 1 of 1, from 130 to 244: score 88.0, E = 3.2e-27
                   *->gcGgccAt.gcagg.gggaaaacaCccgatCcCaTccCGAaCtcgga
                      +cGgccAt++ca+g++g aa+acaCc g+tC+C+Tcc GA+C+c ga
           5   130    ACGGCCATaCCACGtTG-AATACACCAGTTCTCGTCC-GATCACTGA 174  

                   .GttAAgcc.c.c.gcGtcc.gAgt.agTAcT................tG
                   +GttAAgc+ c ++g+G c++g gt+agTAcT ++  +++ +   +  tG
           5   175 aGTTAAGCAaCgTcGGG-CTcG-GTtAGTACTtggatgggtgaccgccTG 222  

                   ggAaacccggtcggctGccgtaggct<-*
                   ggAa++cc      +tG cgta gct   
           5   223 GGAATACC--G--AGTGTCGTAAGCT    244  


Histogram of all scores:
score    obs    exp  (one = represents 1 sequences)
-----    ---    ---
   88      1      0|=                                                          


% Statistical details of theoretical EVD fit:
              mu =   -48.9156
          lambda =     0.2134
chi-sq statistic =     0.0000
  P(chi-square)  =          0

Total sequences searched: 1

Whole sequence top hits:
tophits_s report:
     Total hits:           1
     Satisfying E cutoff:  1
     Total memory:         20K

Domain top hits:
tophits_s report:
     Total hits:           1
     Satisfying E cutoff:  1
     Total memory:         21K
hmmsearch - search a sequence database with a profile HMM
HMMER 2.3.2 (Oct 2003)
Copyright (C) 1992-2003 HHMI/Washington University School of Medicine
Freely distributed under the GNU General Public License (GPL)
- - - - - - - - - - - - - - - - - - - - - - - - - - - - - - - - - - - -
HMM file:                   /home/rnowell/software/rnammer-1.2/lib/euk.tsu.rnammer.hmm [euk.tsu.rnammer.degap]
Sequence database:          ./100000005679277033.final_search.4.fsa
per-sequence score cutoff:  >= 0.0
per-domain score cutoff:    >= 0.0
per-sequence Eval cutoff:   <= 1e-05     
per-domain Eval cutoff:     <=      1e-05
- - - - - - - - - - - - - - - - - - - - - - - - - - - - - - - -

Query HMM: euk.tsu.rnammer.degap||
  [HMM has been calibrated; E-values are empirical estimates]

Scores for complete sequences (score includes all domains):
Sequence Description                                    Score    E-value  N 
-------- -----------                                    -----    ------- ---
4                                                        86.9    6.8e-27   1

Parsed for domains:
Sequence Domain  seq-f seq-t    hmm-f hmm-t      score  E-value
-------- ------- ----- -----    ----- -----      -----  -------
4          1/1     130   244 ..     1    99 []    86.9  6.8e-27

Alignments of top-scoring domains:
4: domain 1 of 1, from 130 to 244: score 86.9, E = 6.8e-27
                   *->gcGgccAt.gcagg.gggaaaacaCccgatCcCaTccCGAaCtcgga
                      +cGgccAt++ca+g++g aa+acaCc g+tC+C+Tcc GA+C+c ga
           4   130    ACGGCCATaCCACGtTG-AATACACCAGTTCTCGTCC-GATCACTGA 174  

                   .GttAAgcc.c.c.gcGtcc.gAgt.agTAcT................tG
                   +GttAAgc+ c ++g+G c++g gt+agTAcT ++  +++ +   +  tG
           4   175 aGTTAAGCAaCgTcGGG-CTcG-GTtAGTACTtggatgggtgaccgccTG 222  

                   ggAaacccggtcggctGccgtaggct<-*
                   ggAa++cc      +tG cgta gc+   
           4   223 GGAATACC--G--AGTGTCGTAAGCC    244  


Histogram of all scores:
score    obs    exp  (one = represents 1 sequences)
-----    ---    ---
   86      1      0|=                                                          


% Statistical details of theoretical EVD fit:
              mu =   -48.9156
          lambda =     0.2134
chi-sq statistic =     0.0000
  P(chi-square)  =          0

Total sequences searched: 1

Whole sequence top hits:
tophits_s report:
     Total hits:           1
     Satisfying E cutoff:  1
     Total memory:         20K

Domain top hits:
tophits_s report:
     Total hits:           1
     Satisfying E cutoff:  1
     Total memory:         21K
hmmsearch - search a sequence database with a profile HMM
HMMER 2.3.2 (Oct 2003)
Copyright (C) 1992-2003 HHMI/Washington University School of Medicine
Freely distributed under the GNU General Public License (GPL)
- - - - - - - - - - - - - - - - - - - - - - - - - - - - - - - - - - - -
HMM file:                   /home/rnowell/software/rnammer-1.2/lib/euk.tsu.rnammer.hmm [euk.tsu.rnammer.degap]
Sequence database:          ./100000005679277033.final_search.32.fsa
per-sequence score cutoff:  >= 0.0
per-domain score cutoff:    >= 0.0
per-sequence Eval cutoff:   <= 1e-05     
per-domain Eval cutoff:     <=      1e-05
- - - - - - - - - - - - - - - - - - - - - - - - - - - - - - - -

Query HMM: euk.tsu.rnammer.degap||
  [HMM has been calibrated; E-values are empirical estimates]

Scores for complete sequences (score includes all domains):
Sequence Description                                    Score    E-value  N 
-------- -----------                                    -----    ------- ---
32                                                       52.2    1.9e-16   1

Parsed for domains:
Sequence Domain  seq-f seq-t    hmm-f hmm-t      score  E-value
-------- ------- ----- -----    ----- -----      -----  -------
32         1/1     130   221 ..     1    99 []    52.2  1.9e-16

Alignments of top-scoring domains:
32: domain 1 of 1, from 130 to 221: score 52.2, E = 1.9e-16
                   *->gcGgccAt.gcagg.gggaaaacaCccgatCcCaTccCGAaCtcgga
                      +cGgccAt++ca+g++g aa+acaCc g+tC+C+Tcc GA+C+c ga
          32   130    ACGGCCATaCCACGtTG-AATACACCAGTTCTCGTCC-GATCACTGA 174  

                   .GttAAgcc.c.c.gcGtcc.gAgt.agTAcTtGggAaacccgg.tcggc
                   +GttAAgc+ c ++g+G c++g gt+agTA         c++gg+t g +
          32   175 aGTTAAGCAaCgTcGGG-CTcG-GTtAGTA---------CTTGGaTGG-G 212  

                   tGccgtaggct<-*
                   tG c   g ct   
          32   213 TGAC-C-GCCT    221  


Histogram of all scores:
score    obs    exp  (one = represents 1 sequences)
-----    ---    ---
   52      1      0|=                                                          


% Statistical details of theoretical EVD fit:
              mu =   -48.9156
          lambda =     0.2134
chi-sq statistic =     0.0000
  P(chi-square)  =          0

Total sequences searched: 1

Whole sequence top hits:
tophits_s report:
     Total hits:           1
     Satisfying E cutoff:  1
     Total memory:         20K

Domain top hits:
tophits_s report:
     Total hits:           1
     Satisfying E cutoff:  1
     Total memory:         21K
hmmsearch - search a sequence database with a profile HMM
HMMER 2.3.2 (Oct 2003)
Copyright (C) 1992-2003 HHMI/Washington University School of Medicine
Freely distributed under the GNU General Public License (GPL)
- - - - - - - - - - - - - - - - - - - - - - - - - - - - - - - - - - - -
HMM file:                   /home/rnowell/software/rnammer-1.2/lib/euk.tsu.rnammer.hmm [euk.tsu.rnammer.degap]
Sequence database:          ./100000005679277033.final_search.28.fsa
per-sequence score cutoff:  >= 0.0
per-domain score cutoff:    >= 0.0
per-sequence Eval cutoff:   <= 1e-05     
per-domain Eval cutoff:     <=      1e-05
- - - - - - - - - - - - - - - - - - - - - - - - - - - - - - - -

Query HMM: euk.tsu.rnammer.degap||
  [HMM has been calibrated; E-values are empirical estimates]

Scores for complete sequences (score includes all domains):
Sequence Description                                    Score    E-value  N 
-------- -----------                                    -----    ------- ---
28                                                       88.0    3.2e-27   1

Parsed for domains:
Sequence Domain  seq-f seq-t    hmm-f hmm-t      score  E-value
-------- ------- ----- -----    ----- -----      -----  -------
28         1/1     130   244 ..     1    99 []    88.0  3.2e-27

Alignments of top-scoring domains:
28: domain 1 of 1, from 130 to 244: score 88.0, E = 3.2e-27
                   *->gcGgccAt.gcagg.gggaaaacaCccgatCcCaTccCGAaCtcgga
                      +cGgccAt++ca+g++g aa+acaCc g+tC+C+Tcc GA+C+c ga
          28   130    ACGGCCATaCCACGtTG-AATACACCAGTTCTCGTCC-GATCACTGA 174  

                   .GttAAgcc.c.c.gcGtcc.gAgt.agTAcT................tG
                   +GttAAgc+ c ++g+G c++g gt+agTAcT ++  +++ +   +  tG
          28   175 aGTTAAGCAaCgTcGGG-CTcG-GTtAGTACTtggatgggtgaccgccTG 222  

                   ggAaacccggtcggctGccgtaggct<-*
                   ggAa++cc      +tG cgta gct   
          28   223 GGAATACC--G--AGTGTCGTAAGCT    244  


Histogram of all scores:
score    obs    exp  (one = represents 1 sequences)
-----    ---    ---
   88      1      0|=                                                          


% Statistical details of theoretical EVD fit:
              mu =   -48.9156
          lambda =     0.2134
chi-sq statistic =     0.0000
  P(chi-square)  =          0

Total sequences searched: 1

Whole sequence top hits:
tophits_s report:
     Total hits:           1
     Satisfying E cutoff:  1
     Total memory:         20K

Domain top hits:
tophits_s report:
     Total hits:           1
     Satisfying E cutoff:  1
     Total memory:         21K
hmmsearch - search a sequence database with a profile HMM
HMMER 2.3.2 (Oct 2003)
Copyright (C) 1992-2003 HHMI/Washington University School of Medicine
Freely distributed under the GNU General Public License (GPL)
- - - - - - - - - - - - - - - - - - - - - - - - - - - - - - - - - - - -
HMM file:                   /home/rnowell/software/rnammer-1.2/lib/euk.tsu.rnammer.hmm [euk.tsu.rnammer.degap]
Sequence database:          ./100000005679277033.final_search.20.fsa
per-sequence score cutoff:  >= 0.0
per-domain score cutoff:    >= 0.0
per-sequence Eval cutoff:   <= 1e-05     
per-domain Eval cutoff:     <=      1e-05
- - - - - - - - - - - - - - - - - - - - - - - - - - - - - - - -

Query HMM: euk.tsu.rnammer.degap||
  [HMM has been calibrated; E-values are empirical estimates]

Scores for complete sequences (score includes all domains):
Sequence Description                                    Score    E-value  N 
-------- -----------                                    -----    ------- ---
20                                                       24.5    4.3e-08   1

Parsed for domains:
Sequence Domain  seq-f seq-t    hmm-f hmm-t      score  E-value
-------- ------- ----- -----    ----- -----      -----  -------
20         1/1     130   244 ..     1    99 []    24.5  4.3e-08

Alignments of top-scoring domains:
20: domain 1 of 1, from 130 to 244: score 24.5, E = 4.3e-08
                   *->gcGgccAt.gcagg.gggaaaacaCccgatCcCaTccCGAaCtcgga
                      ++Gg+ At+ ca+g++g aa+aca c g+tC+C+T+c  A+ +c ga
          20   130    ATGGTTATaACACGtTG-AATACATCAGTTCTCGTTC-AATTACTGA 174  

                   .GttAAgcc.c.c.gcGtcc.gAgt.agTAcT................tG
                   +GttAA  + c+++g G  ++g g +a TA T ++      +   +  t 
          20   175 aGTTAAATAaCtTtGAG-TTtG-GCtAATAGTtggacaaatgactgccTC 222  

                   ggAaacccggtcggctGccgtaggct<-*
                   g A +++c       tGcc+ta g+t   
          20   223 GTAGTATC--G--AATGCCATAAGTT    244  


Histogram of all scores:
score    obs    exp  (one = represents 1 sequences)
-----    ---    ---
   24      1      0|=                                                          


% Statistical details of theoretical EVD fit:
              mu =   -48.9156
          lambda =     0.2134
chi-sq statistic =     0.0000
  P(chi-square)  =          0

Total sequences searched: 1

Whole sequence top hits:
tophits_s report:
     Total hits:           1
     Satisfying E cutoff:  1
     Total memory:         20K

Domain top hits:
tophits_s report:
     Total hits:           1
     Satisfying E cutoff:  1
     Total memory:         21K
hmmsearch - search a sequence database with a profile HMM
HMMER 2.3.2 (Oct 2003)
Copyright (C) 1992-2003 HHMI/Washington University School of Medicine
Freely distributed under the GNU General Public License (GPL)
- - - - - - - - - - - - - - - - - - - - - - - - - - - - - - - - - - - -
HMM file:                   /home/rnowell/software/rnammer-1.2/lib/euk.tsu.rnammer.hmm [euk.tsu.rnammer.degap]
Sequence database:          ./100000005679277033.final_search.18.fsa
per-sequence score cutoff:  >= 0.0
per-domain score cutoff:    >= 0.0
per-sequence Eval cutoff:   <= 1e-05     
per-domain Eval cutoff:     <=      1e-05
- - - - - - - - - - - - - - - - - - - - - - - - - - - - - - - -

Query HMM: euk.tsu.rnammer.degap||
  [HMM has been calibrated; E-values are empirical estimates]

Scores for complete sequences (score includes all domains):
Sequence Description                                    Score    E-value  N 
-------- -----------                                    -----    ------- ---
18                                                       88.0    3.2e-27   1

Parsed for domains:
Sequence Domain  seq-f seq-t    hmm-f hmm-t      score  E-value
-------- ------- ----- -----    ----- -----      -----  -------
18         1/1     130   244 ..     1    99 []    88.0  3.2e-27

Alignments of top-scoring domains:
18: domain 1 of 1, from 130 to 244: score 88.0, E = 3.2e-27
                   *->gcGgccAt.gcagg.gggaaaacaCccgatCcCaTccCGAaCtcgga
                      +cGgccAt++ca+g++g aa+acaCc g+tC+C+Tcc GA+C+c ga
          18   130    ACGGCCATaCCACGtTG-AATACACCAGTTCTCGTCC-GATCACTGA 174  

                   .GttAAgcc.c.c.gcGtcc.gAgt.agTAcT................tG
                   +GttAAgc+ c ++g+G c++g gt+agTAcT ++  +++ +   +  tG
          18   175 aGTTAAGCAaCgTcGGG-CTcG-GTtAGTACTtggatgggtgaccgccTG 222  

                   ggAaacccggtcggctGccgtaggct<-*
                   ggAa++cc      +tG cgta gct   
          18   223 GGAATACC--G--AGTGTCGTAAGCT    244  


Histogram of all scores:
score    obs    exp  (one = represents 1 sequences)
-----    ---    ---
   88      1      0|=                                                          


% Statistical details of theoretical EVD fit:
              mu =   -48.9156
          lambda =     0.2134
chi-sq statistic =     0.0000
  P(chi-square)  =          0

Total sequences searched: 1

Whole sequence top hits:
tophits_s report:
     Total hits:           1
     Satisfying E cutoff:  1
     Total memory:         20K

Domain top hits:
tophits_s report:
     Total hits:           1
     Satisfying E cutoff:  1
     Total memory:         21K
hmmsearch - search a sequence database with a profile HMM
HMMER 2.3.2 (Oct 2003)
Copyright (C) 1992-2003 HHMI/Washington University School of Medicine
Freely distributed under the GNU General Public License (GPL)
- - - - - - - - - - - - - - - - - - - - - - - - - - - - - - - - - - - -
HMM file:                   /home/rnowell/software/rnammer-1.2/lib/euk.tsu.rnammer.hmm [euk.tsu.rnammer.degap]
Sequence database:          ./100000005679277033.final_search.39.fsa
per-sequence score cutoff:  >= 0.0
per-domain score cutoff:    >= 0.0
per-sequence Eval cutoff:   <= 1e-05     
per-domain Eval cutoff:     <=      1e-05
- - - - - - - - - - - - - - - - - - - - - - - - - - - - - - - -

Query HMM: euk.tsu.rnammer.degap||
  [HMM has been calibrated; E-values are empirical estimates]

Scores for complete sequences (score includes all domains):
Sequence Description                                    Score    E-value  N 
-------- -----------                                    -----    ------- ---
39                                                       88.0    3.2e-27   1

Parsed for domains:
Sequence Domain  seq-f seq-t    hmm-f hmm-t      score  E-value
-------- ------- ----- -----    ----- -----      -----  -------
39         1/1     130   244 ..     1    99 []    88.0  3.2e-27

Alignments of top-scoring domains:
39: domain 1 of 1, from 130 to 244: score 88.0, E = 3.2e-27
                   *->gcGgccAt.gcagg.gggaaaacaCccgatCcCaTccCGAaCtcgga
                      +cGgccAt++ca+g++g aa+acaCc g+tC+C+Tcc GA+C+c ga
          39   130    ACGGCCATaCCACGtTG-AATACACCAGTTCTCGTCC-GATCACTGA 174  

                   .GttAAgcc.c.c.gcGtcc.gAgt.agTAcT................tG
                   +GttAAgc+ c ++g+G c++g gt+agTAcT ++  +++ +   +  tG
          39   175 aGTTAAGCAaCgTcGGG-CTcG-GTtAGTACTtggatgggtgaccgccTG 222  

                   ggAaacccggtcggctGccgtaggct<-*
                   ggAa++cc      +tG cgta gct   
          39   223 GGAATACC--G--AGTGTCGTAAGCT    244  


Histogram of all scores:
score    obs    exp  (one = represents 1 sequences)
-----    ---    ---
   88      1      0|=                                                          


% Statistical details of theoretical EVD fit:
              mu =   -48.9156
          lambda =     0.2134
chi-sq statistic =     0.0000
  P(chi-square)  =          0

Total sequences searched: 1

Whole sequence top hits:
tophits_s report:
     Total hits:           1
     Satisfying E cutoff:  1
     Total memory:         20K

Domain top hits:
tophits_s report:
     Total hits:           1
     Satisfying E cutoff:  1
     Total memory:         21K
hmmsearch - search a sequence database with a profile HMM
HMMER 2.3.2 (Oct 2003)
Copyright (C) 1992-2003 HHMI/Washington University School of Medicine
Freely distributed under the GNU General Public License (GPL)
- - - - - - - - - - - - - - - - - - - - - - - - - - - - - - - - - - - -
HMM file:                   /home/rnowell/software/rnammer-1.2/lib/euk.tsu.rnammer.hmm [euk.tsu.rnammer.degap]
Sequence database:          ./100000005679277033.final_search.33.fsa
per-sequence score cutoff:  >= 0.0
per-domain score cutoff:    >= 0.0
per-sequence Eval cutoff:   <= 1e-05     
per-domain Eval cutoff:     <=      1e-05
- - - - - - - - - - - - - - - - - - - - - - - - - - - - - - - -

Query HMM: euk.tsu.rnammer.degap||
  [HMM has been calibrated; E-values are empirical estimates]

Scores for complete sequences (score includes all domains):
Sequence Description                                    Score    E-value  N 
-------- -----------                                    -----    ------- ---
33                                                       46.0    1.4e-14   1

Parsed for domains:
Sequence Domain  seq-f seq-t    hmm-f hmm-t      score  E-value
-------- ------- ----- -----    ----- -----      -----  -------
33         1/1     130   217 .]     1    99 []    46.0  1.4e-14

Alignments of top-scoring domains:
33: domain 1 of 1, from 130 to 217: score 46.0, E = 1.4e-14
                   *->gcGgccAt.gcagg.gggaaaacaCccgatCcCaTccCGAaCtcgga
                      +cGgccAt++ca+g++g aa+acaCc g+tC+C+Tcc GA+C+c ga
          33   130    ACGGCCATaCCACGtTG-AATACACCAGTTCTCGTCC-GATCACTGA 174  

                   .GttAAgcc.c.c.gcGtcc.gAgt.agTAcTtGggAaacccggtcggct
                   +GttAAgc+ c ++g+G c++g gt+agTA         c++     g t
          33   175 aGTTAAGCAaCgTcGGG-CTcG-GTtAGTA---------CTT--G--GAT 209  

                   Gccgtaggct<-*
                   G   t g c+   
          33   210 GGG-T-GACC    217  


Histogram of all scores:
score    obs    exp  (one = represents 1 sequences)
-----    ---    ---
   46      1      0|=                                                          


% Statistical details of theoretical EVD fit:
              mu =   -48.9156
          lambda =     0.2134
chi-sq statistic =     0.0000
  P(chi-square)  =          0

Total sequences searched: 1

Whole sequence top hits:
tophits_s report:
     Total hits:           1
     Satisfying E cutoff:  1
     Total memory:         20K

Domain top hits:
tophits_s report:
     Total hits:           1
     Satisfying E cutoff:  1
     Total memory:         21K
hmmsearch - search a sequence database with a profile HMM
HMMER 2.3.2 (Oct 2003)
Copyright (C) 1992-2003 HHMI/Washington University School of Medicine
Freely distributed under the GNU General Public License (GPL)
- - - - - - - - - - - - - - - - - - - - - - - - - - - - - - - - - - - -
HMM file:                   /home/rnowell/software/rnammer-1.2/lib/euk.tsu.rnammer.hmm [euk.tsu.rnammer.degap]
Sequence database:          ./100000005679277033.final_search.10.fsa
per-sequence score cutoff:  >= 0.0
per-domain score cutoff:    >= 0.0
per-sequence Eval cutoff:   <= 1e-05     
per-domain Eval cutoff:     <=      1e-05
- - - - - - - - - - - - - - - - - - - - - - - - - - - - - - - -

Query HMM: euk.tsu.rnammer.degap||
  [HMM has been calibrated; E-values are empirical estimates]

Scores for complete sequences (score includes all domains):
Sequence Description                                    Score    E-value  N 
-------- -----------                                    -----    ------- ---
10                                                       88.0    3.2e-27   1

Parsed for domains:
Sequence Domain  seq-f seq-t    hmm-f hmm-t      score  E-value
-------- ------- ----- -----    ----- -----      -----  -------
10         1/1     130   244 ..     1    99 []    88.0  3.2e-27

Alignments of top-scoring domains:
10: domain 1 of 1, from 130 to 244: score 88.0, E = 3.2e-27
                   *->gcGgccAt.gcagg.gggaaaacaCccgatCcCaTccCGAaCtcgga
                      +cGgccAt++ca+g++g aa+acaCc g+tC+C+Tcc GA+C+c ga
          10   130    ACGGCCATaCCACGtTG-AATACACCAGTTCTCGTCC-GATCACTGA 174  

                   .GttAAgcc.c.c.gcGtcc.gAgt.agTAcT................tG
                   +GttAAgc+ c ++g+G c++g gt+agTAcT ++  +++ +   +  tG
          10   175 aGTTAAGCAaCgTcGGG-CTcG-GTtAGTACTtggatgggtgaccgccTG 222  

                   ggAaacccggtcggctGccgtaggct<-*
                   ggAa++cc      +tG cgta gct   
          10   223 GGAATACC--G--AGTGTCGTAAGCT    244  


Histogram of all scores:
score    obs    exp  (one = represents 1 sequences)
-----    ---    ---
   88      1      0|=                                                          


% Statistical details of theoretical EVD fit:
              mu =   -48.9156
          lambda =     0.2134
chi-sq statistic =     0.0000
  P(chi-square)  =          0

Total sequences searched: 1

Whole sequence top hits:
tophits_s report:
     Total hits:           1
     Satisfying E cutoff:  1
     Total memory:         20K

Domain top hits:
tophits_s report:
     Total hits:           1
     Satisfying E cutoff:  1
     Total memory:         21K
hmmsearch - search a sequence database with a profile HMM
HMMER 2.3.2 (Oct 2003)
Copyright (C) 1992-2003 HHMI/Washington University School of Medicine
Freely distributed under the GNU General Public License (GPL)
- - - - - - - - - - - - - - - - - - - - - - - - - - - - - - - - - - - -
HMM file:                   /home/rnowell/software/rnammer-1.2/lib/euk.tsu.rnammer.hmm [euk.tsu.rnammer.degap]
Sequence database:          ./100000005679277033.final_search.30.fsa
per-sequence score cutoff:  >= 0.0
per-domain score cutoff:    >= 0.0
per-sequence Eval cutoff:   <= 1e-05     
per-domain Eval cutoff:     <=      1e-05
- - - - - - - - - - - - - - - - - - - - - - - - - - - - - - - -

Query HMM: euk.tsu.rnammer.degap||
  [HMM has been calibrated; E-values are empirical estimates]

Scores for complete sequences (score includes all domains):
Sequence Description                                    Score    E-value  N 
-------- -----------                                    -----    ------- ---
30                                                       88.0    3.2e-27   1

Parsed for domains:
Sequence Domain  seq-f seq-t    hmm-f hmm-t      score  E-value
-------- ------- ----- -----    ----- -----      -----  -------
30         1/1     130   244 ..     1    99 []    88.0  3.2e-27

Alignments of top-scoring domains:
30: domain 1 of 1, from 130 to 244: score 88.0, E = 3.2e-27
                   *->gcGgccAt.gcagg.gggaaaacaCccgatCcCaTccCGAaCtcgga
                      +cGgccAt++ca+g++g aa+acaCc g+tC+C+Tcc GA+C+c ga
          30   130    ACGGCCATaCCACGtTG-AATACACCAGTTCTCGTCC-GATCACTGA 174  

                   .GttAAgcc.c.c.gcGtcc.gAgt.agTAcT................tG
                   +GttAAgc+ c ++g+G c++g gt+agTAcT ++  +++ +   +  tG
          30   175 aGTTAAGCAaCgTcGGG-CTcG-GTtAGTACTtggatgggtgaccgccTG 222  

                   ggAaacccggtcggctGccgtaggct<-*
                   ggAa++cc      +tG cgta gct   
          30   223 GGAATACC--G--AGTGTCGTAAGCT    244  


Histogram of all scores:
score    obs    exp  (one = represents 1 sequences)
-----    ---    ---
   88      1      0|=                                                          


% Statistical details of theoretical EVD fit:
              mu =   -48.9156
          lambda =     0.2134
chi-sq statistic =     0.0000
  P(chi-square)  =          0

Total sequences searched: 1

Whole sequence top hits:
tophits_s report:
     Total hits:           1
     Satisfying E cutoff:  1
     Total memory:         20K

Domain top hits:
tophits_s report:
     Total hits:           1
     Satisfying E cutoff:  1
     Total memory:         21K
hmmsearch - search a sequence database with a profile HMM
HMMER 2.3.2 (Oct 2003)
Copyright (C) 1992-2003 HHMI/Washington University School of Medicine
Freely distributed under the GNU General Public License (GPL)
- - - - - - - - - - - - - - - - - - - - - - - - - - - - - - - - - - - -
HMM file:                   /home/rnowell/software/rnammer-1.2/lib/euk.tsu.rnammer.hmm [euk.tsu.rnammer.degap]
Sequence database:          ./100000005679277033.final_search.7.fsa
per-sequence score cutoff:  >= 0.0
per-domain score cutoff:    >= 0.0
per-sequence Eval cutoff:   <= 1e-05     
per-domain Eval cutoff:     <=      1e-05
- - - - - - - - - - - - - - - - - - - - - - - - - - - - - - - -

Query HMM: euk.tsu.rnammer.degap||
  [HMM has been calibrated; E-values are empirical estimates]

Scores for complete sequences (score includes all domains):
Sequence Description                                    Score    E-value  N 
-------- -----------                                    -----    ------- ---
7                                                        88.0    3.2e-27   1

Parsed for domains:
Sequence Domain  seq-f seq-t    hmm-f hmm-t      score  E-value
-------- ------- ----- -----    ----- -----      -----  -------
7          1/1     130   244 ..     1    99 []    88.0  3.2e-27

Alignments of top-scoring domains:
7: domain 1 of 1, from 130 to 244: score 88.0, E = 3.2e-27
                   *->gcGgccAt.gcagg.gggaaaacaCccgatCcCaTccCGAaCtcgga
                      +cGgccAt++ca+g++g aa+acaCc g+tC+C+Tcc GA+C+c ga
           7   130    ACGGCCATaCCACGtTG-AATACACCAGTTCTCGTCC-GATCACTGA 174  

                   .GttAAgcc.c.c.gcGtcc.gAgt.agTAcT................tG
                   +GttAAgc+ c ++g+G c++g gt+agTAcT ++  +++ +   +  tG
           7   175 aGTTAAGCAaCgTcGGG-CTcG-GTtAGTACTtggatgggtgaccgccTG 222  

                   ggAaacccggtcggctGccgtaggct<-*
                   ggAa++cc      +tG cgta gct   
           7   223 GGAATACC--G--AGTGTCGTAAGCT    244  


Histogram of all scores:
score    obs    exp  (one = represents 1 sequences)
-----    ---    ---
   88      1      0|=                                                          


% Statistical details of theoretical EVD fit:
              mu =   -48.9156
          lambda =     0.2134
chi-sq statistic =     0.0000
  P(chi-square)  =          0

Total sequences searched: 1

Whole sequence top hits:
tophits_s report:
     Total hits:           1
     Satisfying E cutoff:  1
     Total memory:         20K

Domain top hits:
tophits_s report:
     Total hits:           1
     Satisfying E cutoff:  1
     Total memory:         21K
hmmsearch - search a sequence database with a profile HMM
HMMER 2.3.2 (Oct 2003)
Copyright (C) 1992-2003 HHMI/Washington University School of Medicine
Freely distributed under the GNU General Public License (GPL)
- - - - - - - - - - - - - - - - - - - - - - - - - - - - - - - - - - - -
HMM file:                   /home/rnowell/software/rnammer-1.2/lib/euk.tsu.rnammer.hmm [euk.tsu.rnammer.degap]
Sequence database:          ./100000005679277033.final_search.36.fsa
per-sequence score cutoff:  >= 0.0
per-domain score cutoff:    >= 0.0
per-sequence Eval cutoff:   <= 1e-05     
per-domain Eval cutoff:     <=      1e-05
- - - - - - - - - - - - - - - - - - - - - - - - - - - - - - - -

Query HMM: euk.tsu.rnammer.degap||
  [HMM has been calibrated; E-values are empirical estimates]

Scores for complete sequences (score includes all domains):
Sequence Description                                    Score    E-value  N 
-------- -----------                                    -----    ------- ---
36                                                       88.0    3.2e-27   1

Parsed for domains:
Sequence Domain  seq-f seq-t    hmm-f hmm-t      score  E-value
-------- ------- ----- -----    ----- -----      -----  -------
36         1/1     130   244 ..     1    99 []    88.0  3.2e-27

Alignments of top-scoring domains:
36: domain 1 of 1, from 130 to 244: score 88.0, E = 3.2e-27
                   *->gcGgccAt.gcagg.gggaaaacaCccgatCcCaTccCGAaCtcgga
                      +cGgccAt++ca+g++g aa+acaCc g+tC+C+Tcc GA+C+c ga
          36   130    ACGGCCATaCCACGtTG-AATACACCAGTTCTCGTCC-GATCACTGA 174  

                   .GttAAgcc.c.c.gcGtcc.gAgt.agTAcT................tG
                   +GttAAgc+ c ++g+G c++g gt+agTAcT ++  +++ +   +  tG
          36   175 aGTTAAGCAaCgTcGGG-CTcG-GTtAGTACTtggatgggtgaccgccTG 222  

                   ggAaacccggtcggctGccgtaggct<-*
                   ggAa++cc      +tG cgta gct   
          36   223 GGAATACC--G--AGTGTCGTAAGCT    244  


Histogram of all scores:
score    obs    exp  (one = represents 1 sequences)
-----    ---    ---
   88      1      0|=                                                          


% Statistical details of theoretical EVD fit:
              mu =   -48.9156
          lambda =     0.2134
chi-sq statistic =     0.0000
  P(chi-square)  =          0

Total sequences searched: 1

Whole sequence top hits:
tophits_s report:
     Total hits:           1
     Satisfying E cutoff:  1
     Total memory:         20K

Domain top hits:
tophits_s report:
     Total hits:           1
     Satisfying E cutoff:  1
     Total memory:         21K
hmmsearch - search a sequence database with a profile HMM
HMMER 2.3.2 (Oct 2003)
Copyright (C) 1992-2003 HHMI/Washington University School of Medicine
Freely distributed under the GNU General Public License (GPL)
- - - - - - - - - - - - - - - - - - - - - - - - - - - - - - - - - - - -
HMM file:                   /home/rnowell/software/rnammer-1.2/lib/euk.tsu.rnammer.hmm [euk.tsu.rnammer.degap]
Sequence database:          ./100000005679277033.final_search.16.fsa
per-sequence score cutoff:  >= 0.0
per-domain score cutoff:    >= 0.0
per-sequence Eval cutoff:   <= 1e-05     
per-domain Eval cutoff:     <=      1e-05
- - - - - - - - - - - - - - - - - - - - - - - - - - - - - - - -

Query HMM: euk.tsu.rnammer.degap||
  [HMM has been calibrated; E-values are empirical estimates]

Scores for complete sequences (score includes all domains):
Sequence Description                                    Score    E-value  N 
-------- -----------                                    -----    ------- ---
16                                                       88.0    3.2e-27   1

Parsed for domains:
Sequence Domain  seq-f seq-t    hmm-f hmm-t      score  E-value
-------- ------- ----- -----    ----- -----      -----  -------
16         1/1     130   244 ..     1    99 []    88.0  3.2e-27

Alignments of top-scoring domains:
16: domain 1 of 1, from 130 to 244: score 88.0, E = 3.2e-27
                   *->gcGgccAt.gcagg.gggaaaacaCccgatCcCaTccCGAaCtcgga
                      +cGgccAt++ca+g++g aa+acaCc g+tC+C+Tcc GA+C+c ga
          16   130    ACGGCCATaCCACGtTG-AATACACCAGTTCTCGTCC-GATCACTGA 174  

                   .GttAAgcc.c.c.gcGtcc.gAgt.agTAcT................tG
                   +GttAAgc+ c ++g+G c++g gt+agTAcT ++  +++ +   +  tG
          16   175 aGTTAAGCAaCgTcGGG-CTcG-GTtAGTACTtggatgggtgaccgccTG 222  

                   ggAaacccggtcggctGccgtaggct<-*
                   ggAa++cc      +tG cgta gct   
          16   223 GGAATACC--G--AGTGTCGTAAGCT    244  


Histogram of all scores:
score    obs    exp  (one = represents 1 sequences)
-----    ---    ---
   88      1      0|=                                                          


% Statistical details of theoretical EVD fit:
              mu =   -48.9156
          lambda =     0.2134
chi-sq statistic =     0.0000
  P(chi-square)  =          0

Total sequences searched: 1

Whole sequence top hits:
tophits_s report:
     Total hits:           1
     Satisfying E cutoff:  1
     Total memory:         20K

Domain top hits:
tophits_s report:
     Total hits:           1
     Satisfying E cutoff:  1
     Total memory:         21K
hmmsearch - search a sequence database with a profile HMM
HMMER 2.3.2 (Oct 2003)
Copyright (C) 1992-2003 HHMI/Washington University School of Medicine
Freely distributed under the GNU General Public License (GPL)
- - - - - - - - - - - - - - - - - - - - - - - - - - - - - - - - - - - -
HMM file:                   /home/rnowell/software/rnammer-1.2/lib/euk.tsu.rnammer.hmm [euk.tsu.rnammer.degap]
Sequence database:          ./100000005679277033.final_search.25.fsa
per-sequence score cutoff:  >= 0.0
per-domain score cutoff:    >= 0.0
per-sequence Eval cutoff:   <= 1e-05     
per-domain Eval cutoff:     <=      1e-05
- - - - - - - - - - - - - - - - - - - - - - - - - - - - - - - -

Query HMM: euk.tsu.rnammer.degap||
  [HMM has been calibrated; E-values are empirical estimates]

Scores for complete sequences (score includes all domains):
Sequence Description                                    Score    E-value  N 
-------- -----------                                    -----    ------- ---
25                                                       88.1      3e-27   1

Parsed for domains:
Sequence Domain  seq-f seq-t    hmm-f hmm-t      score  E-value
-------- ------- ----- -----    ----- -----      -----  -------
25         1/1     130   244 ..     1    99 []    88.1    3e-27

Alignments of top-scoring domains:
25: domain 1 of 1, from 130 to 244: score 88.1, E = 3e-27
                   *->gcGgccAt.gcagg.gggaaaacaCccgatCcCaTccCGAaCtcgga
                      gcGgccAt++ca+g++g aa+acaCc g+tC+C+Tcc GA+C+c ga
          25   130    GCGGCCATaCCACGtTG-AATACACCAGTTCTCGTCC-GATCACTGA 174  

                   .GttAAgcc.c.c.gcGtcc.gAgt.agTAcT................tG
                   +GttAAgc+ c ++g+G c++g gt+agTAcT ++  +++ +   +  tG
          25   175 aGTTAAGCAaCgTcGGG-CTcG-GTtAGTACTtggatgggtgaccgccTG 222  

                   ggAaacccggtcggctGccgtaggct<-*
                   ggAa++cc      +tG cgta gct   
          25   223 GGAATACC--G--AGTGTCGTAAGCT    244  


Histogram of all scores:
score    obs    exp  (one = represents 1 sequences)
-----    ---    ---
   88      1      0|=                                                          


% Statistical details of theoretical EVD fit:
              mu =   -48.9156
          lambda =     0.2134
chi-sq statistic =     0.0000
  P(chi-square)  =          0

Total sequences searched: 1

Whole sequence top hits:
tophits_s report:
     Total hits:           1
     Satisfying E cutoff:  1
     Total memory:         20K

Domain top hits:
tophits_s report:
     Total hits:           1
     Satisfying E cutoff:  1
     Total memory:         21K
hmmsearch - search a sequence database with a profile HMM
HMMER 2.3.2 (Oct 2003)
Copyright (C) 1992-2003 HHMI/Washington University School of Medicine
Freely distributed under the GNU General Public License (GPL)
- - - - - - - - - - - - - - - - - - - - - - - - - - - - - - - - - - - -
HMM file:                   /home/rnowell/software/rnammer-1.2/lib/euk.tsu.rnammer.hmm [euk.tsu.rnammer.degap]
Sequence database:          ./100000005679277033.final_search.21.fsa
per-sequence score cutoff:  >= 0.0
per-domain score cutoff:    >= 0.0
per-sequence Eval cutoff:   <= 1e-05     
per-domain Eval cutoff:     <=      1e-05
- - - - - - - - - - - - - - - - - - - - - - - - - - - - - - - -

Query HMM: euk.tsu.rnammer.degap||
  [HMM has been calibrated; E-values are empirical estimates]

Scores for complete sequences (score includes all domains):
Sequence Description                                    Score    E-value  N 
-------- -----------                                    -----    ------- ---
21                                                       88.0    3.2e-27   1

Parsed for domains:
Sequence Domain  seq-f seq-t    hmm-f hmm-t      score  E-value
-------- ------- ----- -----    ----- -----      -----  -------
21         1/1     130   244 ..     1    99 []    88.0  3.2e-27

Alignments of top-scoring domains:
21: domain 1 of 1, from 130 to 244: score 88.0, E = 3.2e-27
                   *->gcGgccAt.gcagg.gggaaaacaCccgatCcCaTccCGAaCtcgga
                      +cGgccAt++ca+g++g aa+acaCc g+tC+C+Tcc GA+C+c ga
          21   130    ACGGCCATaCCACGtTG-AATACACCAGTTCTCGTCC-GATCACTGA 174  

                   .GttAAgcc.c.c.gcGtcc.gAgt.agTAcT................tG
                   +GttAAgc+ c ++g+G c++g gt+agTAcT ++  +++ +   +  tG
          21   175 aGTTAAGCAaCgTcGGG-CTcG-GTtAGTACTtggatgggtgaccgccTG 222  

                   ggAaacccggtcggctGccgtaggct<-*
                   ggAa++cc      +tG cgta gct   
          21   223 GGAATACC--G--AGTGTCGTAAGCT    244  


Histogram of all scores:
score    obs    exp  (one = represents 1 sequences)
-----    ---    ---
   88      1      0|=                                                          


% Statistical details of theoretical EVD fit:
              mu =   -48.9156
          lambda =     0.2134
chi-sq statistic =     0.0000
  P(chi-square)  =          0

Total sequences searched: 1

Whole sequence top hits:
tophits_s report:
     Total hits:           1
     Satisfying E cutoff:  1
     Total memory:         20K

Domain top hits:
tophits_s report:
     Total hits:           1
     Satisfying E cutoff:  1
     Total memory:         21K
hmmsearch - search a sequence database with a profile HMM
HMMER 2.3.2 (Oct 2003)
Copyright (C) 1992-2003 HHMI/Washington University School of Medicine
Freely distributed under the GNU General Public License (GPL)
- - - - - - - - - - - - - - - - - - - - - - - - - - - - - - - - - - - -
HMM file:                   /home/rnowell/software/rnammer-1.2/lib/euk.tsu.rnammer.hmm [euk.tsu.rnammer.degap]
Sequence database:          ./100000005679277033.final_search.8.fsa
per-sequence score cutoff:  >= 0.0
per-domain score cutoff:    >= 0.0
per-sequence Eval cutoff:   <= 1e-05     
per-domain Eval cutoff:     <=      1e-05
- - - - - - - - - - - - - - - - - - - - - - - - - - - - - - - -

Query HMM: euk.tsu.rnammer.degap||
  [HMM has been calibrated; E-values are empirical estimates]

Scores for complete sequences (score includes all domains):
Sequence Description                                    Score    E-value  N 
-------- -----------                                    -----    ------- ---
8                                                        84.2    4.5e-26   1

Parsed for domains:
Sequence Domain  seq-f seq-t    hmm-f hmm-t      score  E-value
-------- ------- ----- -----    ----- -----      -----  -------
8          1/1     130   244 ..     1    99 []    84.2  4.5e-26

Alignments of top-scoring domains:
8: domain 1 of 1, from 130 to 244: score 84.2, E = 4.5e-26
                   *->gcGgccAt.gcagg.gggaaaacaCccgatCcCaTccCGAaCtcgga
                      +cGgccAt++ca+g++g aa+acaCc g+tC+C+Tcc GA+C+c ga
           8   130    ACGGCCATaCCACGtTG-AATACACCAGTTCTCGTCC-GATCACTGA 174  

                   .GttAAgcc.c.c.gcGtcc.gAgt.agTAcT................tG
                   +GttAAgc+ c ++g+G c++g gt+agTAcT ++  +++ +   +  tG
           8   175 aGTTAAGCAaCgTcGGG-CTcG-GTtAGTACTtggatgggtgaccgccTG 222  

                   ggAaacccggtcggctGccgtaggct<-*
                   ggAa++cc       tG cgta gct   
           8   223 GGAATACC--G--AATGTCGTAAGCT    244  


Histogram of all scores:
score    obs    exp  (one = represents 1 sequences)
-----    ---    ---
   84      1      0|=                                                          


% Statistical details of theoretical EVD fit:
              mu =   -48.9156
          lambda =     0.2134
chi-sq statistic =     0.0000
  P(chi-square)  =          0

Total sequences searched: 1

Whole sequence top hits:
tophits_s report:
     Total hits:           1
     Satisfying E cutoff:  1
     Total memory:         20K

Domain top hits:
tophits_s report:
     Total hits:           1
     Satisfying E cutoff:  1
     Total memory:         21K
hmmsearch - search a sequence database with a profile HMM
HMMER 2.3.2 (Oct 2003)
Copyright (C) 1992-2003 HHMI/Washington University School of Medicine
Freely distributed under the GNU General Public License (GPL)
- - - - - - - - - - - - - - - - - - - - - - - - - - - - - - - - - - - -
HMM file:                   /home/rnowell/software/rnammer-1.2/lib/euk.tsu.rnammer.hmm [euk.tsu.rnammer.degap]
Sequence database:          ./100000005679277033.final_search.38.fsa
per-sequence score cutoff:  >= 0.0
per-domain score cutoff:    >= 0.0
per-sequence Eval cutoff:   <= 1e-05     
per-domain Eval cutoff:     <=      1e-05
- - - - - - - - - - - - - - - - - - - - - - - - - - - - - - - -

Query HMM: euk.tsu.rnammer.degap||
  [HMM has been calibrated; E-values are empirical estimates]

Scores for complete sequences (score includes all domains):
Sequence Description                                    Score    E-value  N 
-------- -----------                                    -----    ------- ---
38                                                       90.7      5e-28   1

Parsed for domains:
Sequence Domain  seq-f seq-t    hmm-f hmm-t      score  E-value
-------- ------- ----- -----    ----- -----      -----  -------
38         1/1     130   244 ..     1    99 []    90.7    5e-28

Alignments of top-scoring domains:
38: domain 1 of 1, from 130 to 244: score 90.7, E = 5e-28
                   *->gcGgccAt.gcagg.gggaaaacaCccgatCcCaTccCGAaCtcgga
                      +cGgccAt++ca+g++g aa+acaCccg+tC+C+Tcc GA+C+c ga
          38   130    ACGGCCATaCCACGtTG-AATACACCCGTTCTCGTCC-GATCACTGA 174  

                   .GttAAgcc.c.c.gcGtcc.gAgt.agTAcT................tG
                   +GttAAgc+ c ++g+G c++g gt+agTAcT ++  +++ +   +  tG
          38   175 aGTTAAGCAaCgTcGGG-CTcG-GTtAGTACTtggatgggtgaccgccTG 222  

                   ggAaacccggtcggctGccgtaggct<-*
                   ggAa++cc      +tG cgta gct   
          38   223 GGAATACC--G--AGTGTCGTAAGCT    244  


Histogram of all scores:
score    obs    exp  (one = represents 1 sequences)
-----    ---    ---
   90      1      0|=                                                          


% Statistical details of theoretical EVD fit:
              mu =   -48.9156
          lambda =     0.2134
chi-sq statistic =     0.0000
  P(chi-square)  =          0

Total sequences searched: 1

Whole sequence top hits:
tophits_s report:
     Total hits:           1
     Satisfying E cutoff:  1
     Total memory:         20K

Domain top hits:
tophits_s report:
     Total hits:           1
     Satisfying E cutoff:  1
     Total memory:         21K
hmmsearch - search a sequence database with a profile HMM
HMMER 2.3.2 (Oct 2003)
Copyright (C) 1992-2003 HHMI/Washington University School of Medicine
Freely distributed under the GNU General Public License (GPL)
- - - - - - - - - - - - - - - - - - - - - - - - - - - - - - - - - - - -
HMM file:                   /home/rnowell/software/rnammer-1.2/lib/euk.tsu.rnammer.hmm [euk.tsu.rnammer.degap]
Sequence database:          ./100000005679277033.final_search.19.fsa
per-sequence score cutoff:  >= 0.0
per-domain score cutoff:    >= 0.0
per-sequence Eval cutoff:   <= 1e-05     
per-domain Eval cutoff:     <=      1e-05
- - - - - - - - - - - - - - - - - - - - - - - - - - - - - - - -

Query HMM: euk.tsu.rnammer.degap||
  [HMM has been calibrated; E-values are empirical estimates]

Scores for complete sequences (score includes all domains):
Sequence Description                                    Score    E-value  N 
-------- -----------                                    -----    ------- ---
19                                                       88.0    3.2e-27   1

Parsed for domains:
Sequence Domain  seq-f seq-t    hmm-f hmm-t      score  E-value
-------- ------- ----- -----    ----- -----      -----  -------
19         1/1     130   244 ..     1    99 []    88.0  3.2e-27

Alignments of top-scoring domains:
19: domain 1 of 1, from 130 to 244: score 88.0, E = 3.2e-27
                   *->gcGgccAt.gcagg.gggaaaacaCccgatCcCaTccCGAaCtcgga
                      +cGgccAt++ca+g++g aa+acaCc g+tC+C+Tcc GA+C+c ga
          19   130    ACGGCCATaCCACGtTG-AATACACCAGTTCTCGTCC-GATCACTGA 174  

                   .GttAAgcc.c.c.gcGtcc.gAgt.agTAcT................tG
                   +GttAAgc+ c ++g+G c++g gt+agTAcT ++  +++ +   +  tG
          19   175 aGTTAAGCAaCgTcGGG-CTcG-GTtAGTACTtggatgggtgaccgccTG 222  

                   ggAaacccggtcggctGccgtaggct<-*
                   ggAa++cc      +tG cgta gct   
          19   223 GGAATACC--G--AGTGTCGTAAGCT    244  


Histogram of all scores:
score    obs    exp  (one = represents 1 sequences)
-----    ---    ---
   88      1      0|=                                                          


% Statistical details of theoretical EVD fit:
              mu =   -48.9156
          lambda =     0.2134
chi-sq statistic =     0.0000
  P(chi-square)  =          0

Total sequences searched: 1

Whole sequence top hits:
tophits_s report:
     Total hits:           1
     Satisfying E cutoff:  1
     Total memory:         20K

Domain top hits:
tophits_s report:
     Total hits:           1
     Satisfying E cutoff:  1
     Total memory:         21K
hmmsearch - search a sequence database with a profile HMM
HMMER 2.3.2 (Oct 2003)
Copyright (C) 1992-2003 HHMI/Washington University School of Medicine
Freely distributed under the GNU General Public License (GPL)
- - - - - - - - - - - - - - - - - - - - - - - - - - - - - - - - - - - -
HMM file:                   /home/rnowell/software/rnammer-1.2/lib/euk.tsu.rnammer.hmm [euk.tsu.rnammer.degap]
Sequence database:          ./100000005679277033.final_search.9.fsa
per-sequence score cutoff:  >= 0.0
per-domain score cutoff:    >= 0.0
per-sequence Eval cutoff:   <= 1e-05     
per-domain Eval cutoff:     <=      1e-05
- - - - - - - - - - - - - - - - - - - - - - - - - - - - - - - -

Query HMM: euk.tsu.rnammer.degap||
  [HMM has been calibrated; E-values are empirical estimates]

Scores for complete sequences (score includes all domains):
Sequence Description                                    Score    E-value  N 
-------- -----------                                    -----    ------- ---
9                                                        88.0    3.2e-27   1

Parsed for domains:
Sequence Domain  seq-f seq-t    hmm-f hmm-t      score  E-value
-------- ------- ----- -----    ----- -----      -----  -------
9          1/1     130   244 ..     1    99 []    88.0  3.2e-27

Alignments of top-scoring domains:
9: domain 1 of 1, from 130 to 244: score 88.0, E = 3.2e-27
                   *->gcGgccAt.gcagg.gggaaaacaCccgatCcCaTccCGAaCtcgga
                      +cGgccAt++ca+g++g aa+acaCc g+tC+C+Tcc GA+C+c ga
           9   130    ACGGCCATaCCACGtTG-AATACACCAGTTCTCGTCC-GATCACTGA 174  

                   .GttAAgcc.c.c.gcGtcc.gAgt.agTAcT................tG
                   +GttAAgc+ c ++g+G c++g gt+agTAcT ++  +++ +   +  tG
           9   175 aGTTAAGCAaCgTcGGG-CTcG-GTtAGTACTtggatgggtgaccgccTG 222  

                   ggAaacccggtcggctGccgtaggct<-*
                   ggAa++cc      +tG cgta gct   
           9   223 GGAATACC--G--AGTGTCGTAAGCT    244  


Histogram of all scores:
score    obs    exp  (one = represents 1 sequences)
-----    ---    ---
   88      1      0|=                                                          


% Statistical details of theoretical EVD fit:
              mu =   -48.9156
          lambda =     0.2134
chi-sq statistic =     0.0000
  P(chi-square)  =          0

Total sequences searched: 1

Whole sequence top hits:
tophits_s report:
     Total hits:           1
     Satisfying E cutoff:  1
     Total memory:         20K

Domain top hits:
tophits_s report:
     Total hits:           1
     Satisfying E cutoff:  1
     Total memory:         21K
hmmsearch - search a sequence database with a profile HMM
HMMER 2.3.2 (Oct 2003)
Copyright (C) 1992-2003 HHMI/Washington University School of Medicine
Freely distributed under the GNU General Public License (GPL)
- - - - - - - - - - - - - - - - - - - - - - - - - - - - - - - - - - - -
HMM file:                   /home/rnowell/software/rnammer-1.2/lib/euk.tsu.rnammer.hmm [euk.tsu.rnammer.degap]
Sequence database:          ./100000005679277033.final_search.27.fsa
per-sequence score cutoff:  >= 0.0
per-domain score cutoff:    >= 0.0
per-sequence Eval cutoff:   <= 1e-05     
per-domain Eval cutoff:     <=      1e-05
- - - - - - - - - - - - - - - - - - - - - - - - - - - - - - - -

Query HMM: euk.tsu.rnammer.degap||
  [HMM has been calibrated; E-values are empirical estimates]

Scores for complete sequences (score includes all domains):
Sequence Description                                    Score    E-value  N 
-------- -----------                                    -----    ------- ---
27                                                       88.0    3.2e-27   1

Parsed for domains:
Sequence Domain  seq-f seq-t    hmm-f hmm-t      score  E-value
-------- ------- ----- -----    ----- -----      -----  -------
27         1/1     130   244 ..     1    99 []    88.0  3.2e-27

Alignments of top-scoring domains:
27: domain 1 of 1, from 130 to 244: score 88.0, E = 3.2e-27
                   *->gcGgccAt.gcagg.gggaaaacaCccgatCcCaTccCGAaCtcgga
                      +cGgccAt++ca+g++g aa+acaCc g+tC+C+Tcc GA+C+c ga
          27   130    ACGGCCATaCCACGtTG-AATACACCAGTTCTCGTCC-GATCACTGA 174  

                   .GttAAgcc.c.c.gcGtcc.gAgt.agTAcT................tG
                   +GttAAgc+ c ++g+G c++g gt+agTAcT ++  +++ +   +  tG
          27   175 aGTTAAGCAaCgTcGGG-CTcG-GTtAGTACTtggatgggtgaccgccTG 222  

                   ggAaacccggtcggctGccgtaggct<-*
                   ggAa++cc      +tG cgta gct   
          27   223 GGAATACC--G--AGTGTCGTAAGCT    244  


Histogram of all scores:
score    obs    exp  (one = represents 1 sequences)
-----    ---    ---
   88      1      0|=                                                          


% Statistical details of theoretical EVD fit:
              mu =   -48.9156
          lambda =     0.2134
chi-sq statistic =     0.0000
  P(chi-square)  =          0

Total sequences searched: 1

Whole sequence top hits:
tophits_s report:
     Total hits:           1
     Satisfying E cutoff:  1
     Total memory:         20K

Domain top hits:
tophits_s report:
     Total hits:           1
     Satisfying E cutoff:  1
     Total memory:         21K
hmmsearch - search a sequence database with a profile HMM
HMMER 2.3.2 (Oct 2003)
Copyright (C) 1992-2003 HHMI/Washington University School of Medicine
Freely distributed under the GNU General Public License (GPL)
- - - - - - - - - - - - - - - - - - - - - - - - - - - - - - - - - - - -
HMM file:                   /home/rnowell/software/rnammer-1.2/lib/euk.tsu.rnammer.hmm [euk.tsu.rnammer.degap]
Sequence database:          ./100000005679277033.final_search.22.fsa
per-sequence score cutoff:  >= 0.0
per-domain score cutoff:    >= 0.0
per-sequence Eval cutoff:   <= 1e-05     
per-domain Eval cutoff:     <=      1e-05
- - - - - - - - - - - - - - - - - - - - - - - - - - - - - - - -

Query HMM: euk.tsu.rnammer.degap||
  [HMM has been calibrated; E-values are empirical estimates]

Scores for complete sequences (score includes all domains):
Sequence Description                                    Score    E-value  N 
-------- -----------                                    -----    ------- ---
22                                                       88.0    3.2e-27   1

Parsed for domains:
Sequence Domain  seq-f seq-t    hmm-f hmm-t      score  E-value
-------- ------- ----- -----    ----- -----      -----  -------
22         1/1     130   244 ..     1    99 []    88.0  3.2e-27

Alignments of top-scoring domains:
22: domain 1 of 1, from 130 to 244: score 88.0, E = 3.2e-27
                   *->gcGgccAt.gcagg.gggaaaacaCccgatCcCaTccCGAaCtcgga
                      +cGgccAt++ca+g++g aa+acaCc g+tC+C+Tcc GA+C+c ga
          22   130    ACGGCCATaCCACGtTG-AATACACCAGTTCTCGTCC-GATCACTGA 174  

                   .GttAAgcc.c.c.gcGtcc.gAgt.agTAcT................tG
                   +GttAAgc+ c ++g+G c++g gt+agTAcT ++  +++ +   +  tG
          22   175 aGTTAAGCAaCgTcGGG-CTcG-GTtAGTACTtggatgggtgaccgccTG 222  

                   ggAaacccggtcggctGccgtaggct<-*
                   ggAa++cc      +tG cgta gct   
          22   223 GGAATACC--G--AGTGTCGTAAGCT    244  


Histogram of all scores:
score    obs    exp  (one = represents 1 sequences)
-----    ---    ---
   88      1      0|=                                                          


% Statistical details of theoretical EVD fit:
              mu =   -48.9156
          lambda =     0.2134
chi-sq statistic =     0.0000
  P(chi-square)  =          0

Total sequences searched: 1

Whole sequence top hits:
tophits_s report:
     Total hits:           1
     Satisfying E cutoff:  1
     Total memory:         20K

Domain top hits:
tophits_s report:
     Total hits:           1
     Satisfying E cutoff:  1
     Total memory:         21K
hmmsearch - search a sequence database with a profile HMM
HMMER 2.3.2 (Oct 2003)
Copyright (C) 1992-2003 HHMI/Washington University School of Medicine
Freely distributed under the GNU General Public License (GPL)
- - - - - - - - - - - - - - - - - - - - - - - - - - - - - - - - - - - -
HMM file:                   /home/rnowell/software/rnammer-1.2/lib/euk.tsu.rnammer.hmm [euk.tsu.rnammer.degap]
Sequence database:          ./100000005679277033.final_search.14.fsa
per-sequence score cutoff:  >= 0.0
per-domain score cutoff:    >= 0.0
per-sequence Eval cutoff:   <= 1e-05     
per-domain Eval cutoff:     <=      1e-05
- - - - - - - - - - - - - - - - - - - - - - - - - - - - - - - -

Query HMM: euk.tsu.rnammer.degap||
  [HMM has been calibrated; E-values are empirical estimates]

Scores for complete sequences (score includes all domains):
Sequence Description                                    Score    E-value  N 
-------- -----------                                    -----    ------- ---
14                                                       12.2    2.2e-06   1

Parsed for domains:
Sequence Domain  seq-f seq-t    hmm-f hmm-t      score  E-value
-------- ------- ----- -----    ----- -----      -----  -------
14         1/1       1    92 [.     1    99 []    12.2  2.2e-06

Alignments of top-scoring domains:
14: domain 1 of 1, from 1 to 92: score 12.2, E = 2.2e-06
                   *->gcGgccAtgcagggggaaaacaCccgatCcCaTccCGAaCtcgga.G
                               c       a       g+tC+C+Tcc GA+C+c ga+G
          14     1    ---------C------CA-------GTTCTCGTCC-GATCACTGAaG 24   

                   ttAAgcc.c.c.gcGtcc.gAgt.agTAcT................tGgg
                   ttAAgc+ c ++g+G c++g gt+agTAcT ++  +++ +   +  tGgg
          14    25 TTAAGCAaCgTcGGG-CTcG-GTtAGTACTtggatgggtgaccgccTGGG 72   

                   AaacccggtcggctGccgtaggct<-*
                   Aa++cc      +tG cgta gct   
          14    73 AATACC--G--AGTGTCGTAAGCT    92   


Histogram of all scores:
score    obs    exp  (one = represents 1 sequences)
-----    ---    ---
   12      1      0|=                                                          


% Statistical details of theoretical EVD fit:
              mu =   -48.9156
          lambda =     0.2134
chi-sq statistic =     0.0000
  P(chi-square)  =          0

Total sequences searched: 1

Whole sequence top hits:
tophits_s report:
     Total hits:           1
     Satisfying E cutoff:  1
     Total memory:         20K

Domain top hits:
tophits_s report:
     Total hits:           1
     Satisfying E cutoff:  1
     Total memory:         21K
hmmsearch - search a sequence database with a profile HMM
HMMER 2.3.2 (Oct 2003)
Copyright (C) 1992-2003 HHMI/Washington University School of Medicine
Freely distributed under the GNU General Public License (GPL)
- - - - - - - - - - - - - - - - - - - - - - - - - - - - - - - - - - - -
HMM file:                   /home/rnowell/software/rnammer-1.2/lib/euk.tsu.rnammer.hmm [euk.tsu.rnammer.degap]
Sequence database:          ./100000005679277033.final_search.37.fsa
per-sequence score cutoff:  >= 0.0
per-domain score cutoff:    >= 0.0
per-sequence Eval cutoff:   <= 1e-05     
per-domain Eval cutoff:     <=      1e-05
- - - - - - - - - - - - - - - - - - - - - - - - - - - - - - - -

Query HMM: euk.tsu.rnammer.degap||
  [HMM has been calibrated; E-values are empirical estimates]

Scores for complete sequences (score includes all domains):
Sequence Description                                    Score    E-value  N 
-------- -----------                                    -----    ------- ---
37                                                       88.0    3.2e-27   1

Parsed for domains:
Sequence Domain  seq-f seq-t    hmm-f hmm-t      score  E-value
-------- ------- ----- -----    ----- -----      -----  -------
37         1/1     130   244 ..     1    99 []    88.0  3.2e-27

Alignments of top-scoring domains:
37: domain 1 of 1, from 130 to 244: score 88.0, E = 3.2e-27
                   *->gcGgccAt.gcagg.gggaaaacaCccgatCcCaTccCGAaCtcgga
                      +cGgccAt++ca+g++g aa+acaCc g+tC+C+Tcc GA+C+c ga
          37   130    ACGGCCATaCCACGtTG-AATACACCAGTTCTCGTCC-GATCACTGA 174  

                   .GttAAgcc.c.c.gcGtcc.gAgt.agTAcT................tG
                   +GttAAgc+ c ++g+G c++g gt+agTAcT ++  +++ +   +  tG
          37   175 aGTTAAGCAaCgTcGGG-CTcG-GTtAGTACTtggatgggtgaccgccTG 222  

                   ggAaacccggtcggctGccgtaggct<-*
                   ggAa++cc      +tG cgta gct   
          37   223 GGAATACC--G--AGTGTCGTAAGCT    244  


Histogram of all scores:
score    obs    exp  (one = represents 1 sequences)
-----    ---    ---
   88      1      0|=                                                          


% Statistical details of theoretical EVD fit:
              mu =   -48.9156
          lambda =     0.2134
chi-sq statistic =     0.0000
  P(chi-square)  =          0

Total sequences searched: 1

Whole sequence top hits:
tophits_s report:
     Total hits:           1
     Satisfying E cutoff:  1
     Total memory:         20K

Domain top hits:
tophits_s report:
     Total hits:           1
     Satisfying E cutoff:  1
     Total memory:         21K
hmmsearch - search a sequence database with a profile HMM
HMMER 2.3.2 (Oct 2003)
Copyright (C) 1992-2003 HHMI/Washington University School of Medicine
Freely distributed under the GNU General Public License (GPL)
- - - - - - - - - - - - - - - - - - - - - - - - - - - - - - - - - - - -
HMM file:                   /home/rnowell/software/rnammer-1.2/lib/euk.tsu.rnammer.hmm [euk.tsu.rnammer.degap]
Sequence database:          ./100000005679277033.final_search.12.fsa
per-sequence score cutoff:  >= 0.0
per-domain score cutoff:    >= 0.0
per-sequence Eval cutoff:   <= 1e-05     
per-domain Eval cutoff:     <=      1e-05
- - - - - - - - - - - - - - - - - - - - - - - - - - - - - - - -

Query HMM: euk.tsu.rnammer.degap||
  [HMM has been calibrated; E-values are empirical estimates]

Scores for complete sequences (score includes all domains):
Sequence Description                                    Score    E-value  N 
-------- -----------                                    -----    ------- ---
12                                                       86.2    1.1e-26   1

Parsed for domains:
Sequence Domain  seq-f seq-t    hmm-f hmm-t      score  E-value
-------- ------- ----- -----    ----- -----      -----  -------
12         1/1     130   244 ..     1    99 []    86.2  1.1e-26

Alignments of top-scoring domains:
12: domain 1 of 1, from 130 to 244: score 86.2, E = 1.1e-26
                   *->gcGgccAt.gcagg.gggaaaacaCccgatCcCaTccCGAaCtcgga
                      +cGgccAt++ca+g++g aa+ caCc g+tC+C+Tcc GA+C+c ga
          12   130    ACGGCCATaCCACGtTG-AATGCACCAGTTCTCGTCC-GATCACTGA 174  

                   .GttAAgcc.c.c.gcGtcc.gAgt.agTAcT................tG
                   +GttAAgc+ c ++g+G c++g gt+agTAcT ++  +++ +   +  tG
          12   175 aGTTAAGCAaCgTcGGG-CTcG-GTtAGTACTtggatgggtgaccgccTG 222  

                   ggAaacccggtcggctGccgtaggct<-*
                   ggAa++cc      +tG cgta gct   
          12   223 GGAATACC--G--AGTGTCGTAAGCT    244  


Histogram of all scores:
score    obs    exp  (one = represents 1 sequences)
-----    ---    ---
   86      1      0|=                                                          


% Statistical details of theoretical EVD fit:
              mu =   -48.9156
          lambda =     0.2134
chi-sq statistic =     0.0000
  P(chi-square)  =          0

Total sequences searched: 1

Whole sequence top hits:
tophits_s report:
     Total hits:           1
     Satisfying E cutoff:  1
     Total memory:         20K

Domain top hits:
tophits_s report:
     Total hits:           1
     Satisfying E cutoff:  1
     Total memory:         21K
hmmsearch - search a sequence database with a profile HMM
HMMER 2.3.2 (Oct 2003)
Copyright (C) 1992-2003 HHMI/Washington University School of Medicine
Freely distributed under the GNU General Public License (GPL)
- - - - - - - - - - - - - - - - - - - - - - - - - - - - - - - - - - - -
HMM file:                   /home/rnowell/software/rnammer-1.2/lib/euk.tsu.rnammer.hmm [euk.tsu.rnammer.degap]
Sequence database:          ./100000005679277033.final_search.34.fsa
per-sequence score cutoff:  >= 0.0
per-domain score cutoff:    >= 0.0
per-sequence Eval cutoff:   <= 1e-05     
per-domain Eval cutoff:     <=      1e-05
- - - - - - - - - - - - - - - - - - - - - - - - - - - - - - - -

Query HMM: euk.tsu.rnammer.degap||
  [HMM has been calibrated; E-values are empirical estimates]

Scores for complete sequences (score includes all domains):
Sequence Description                                    Score    E-value  N 
-------- -----------                                    -----    ------- ---
34                                                       88.0    3.2e-27   1

Parsed for domains:
Sequence Domain  seq-f seq-t    hmm-f hmm-t      score  E-value
-------- ------- ----- -----    ----- -----      -----  -------
34         1/1     130   244 ..     1    99 []    88.0  3.2e-27

Alignments of top-scoring domains:
34: domain 1 of 1, from 130 to 244: score 88.0, E = 3.2e-27
                   *->gcGgccAt.gcagg.gggaaaacaCccgatCcCaTccCGAaCtcgga
                      +cGgccAt++ca+g++g aa+acaCc g+tC+C+Tcc GA+C+c ga
          34   130    ACGGCCATaCCACGtTG-AATACACCAGTTCTCGTCC-GATCACTGA 174  

                   .GttAAgcc.c.c.gcGtcc.gAgt.agTAcT................tG
                   +GttAAgc+ c ++g+G c++g gt+agTAcT ++  +++ +   +  tG
          34   175 aGTTAAGCAaCgTcGGG-CTcG-GTtAGTACTtggatgggtgaccgccTG 222  

                   ggAaacccggtcggctGccgtaggct<-*
                   ggAa++cc      +tG cgta gct   
          34   223 GGAATACC--G--AGTGTCGTAAGCT    244  


Histogram of all scores:
score    obs    exp  (one = represents 1 sequences)
-----    ---    ---
   88      1      0|=                                                          


% Statistical details of theoretical EVD fit:
              mu =   -48.9156
          lambda =     0.2134
chi-sq statistic =     0.0000
  P(chi-square)  =          0

Total sequences searched: 1

Whole sequence top hits:
tophits_s report:
     Total hits:           1
     Satisfying E cutoff:  1
     Total memory:         20K

Domain top hits:
tophits_s report:
     Total hits:           1
     Satisfying E cutoff:  1
     Total memory:         21K
hmmsearch - search a sequence database with a profile HMM
HMMER 2.3.2 (Oct 2003)
Copyright (C) 1992-2003 HHMI/Washington University School of Medicine
Freely distributed under the GNU General Public License (GPL)
- - - - - - - - - - - - - - - - - - - - - - - - - - - - - - - - - - - -
HMM file:                   /home/rnowell/software/rnammer-1.2/lib/euk.tsu.rnammer.hmm [euk.tsu.rnammer.degap]
Sequence database:          ./100000005679277033.final_search.23.fsa
per-sequence score cutoff:  >= 0.0
per-domain score cutoff:    >= 0.0
per-sequence Eval cutoff:   <= 1e-05     
per-domain Eval cutoff:     <=      1e-05
- - - - - - - - - - - - - - - - - - - - - - - - - - - - - - - -

Query HMM: euk.tsu.rnammer.degap||
  [HMM has been calibrated; E-values are empirical estimates]

Scores for complete sequences (score includes all domains):
Sequence Description                                    Score    E-value  N 
-------- -----------                                    -----    ------- ---
23                                                       88.0    3.2e-27   1

Parsed for domains:
Sequence Domain  seq-f seq-t    hmm-f hmm-t      score  E-value
-------- ------- ----- -----    ----- -----      -----  -------
23         1/1     130   244 ..     1    99 []    88.0  3.2e-27

Alignments of top-scoring domains:
23: domain 1 of 1, from 130 to 244: score 88.0, E = 3.2e-27
                   *->gcGgccAt.gcagg.gggaaaacaCccgatCcCaTccCGAaCtcgga
                      +cGgccAt++ca+g++g aa+acaCc g+tC+C+Tcc GA+C+c ga
          23   130    ACGGCCATaCCACGtTG-AATACACCAGTTCTCGTCC-GATCACTGA 174  

                   .GttAAgcc.c.c.gcGtcc.gAgt.agTAcT................tG
                   +GttAAgc+ c ++g+G c++g gt+agTAcT ++  +++ +   +  tG
          23   175 aGTTAAGCAaCgTcGGG-CTcG-GTtAGTACTtggatgggtgaccgccTG 222  

                   ggAaacccggtcggctGccgtaggct<-*
                   ggAa++cc      +tG cgta gct   
          23   223 GGAATACC--G--AGTGTCGTAAGCT    244  


Histogram of all scores:
score    obs    exp  (one = represents 1 sequences)
-----    ---    ---
   88      1      0|=                                                          


% Statistical details of theoretical EVD fit:
              mu =   -48.9156
          lambda =     0.2134
chi-sq statistic =     0.0000
  P(chi-square)  =          0

Total sequences searched: 1

Whole sequence top hits:
tophits_s report:
     Total hits:           1
     Satisfying E cutoff:  1
     Total memory:         20K

Domain top hits:
tophits_s report:
     Total hits:           1
     Satisfying E cutoff:  1
     Total memory:         21K
hmmsearch - search a sequence database with a profile HMM
HMMER 2.3.2 (Oct 2003)
Copyright (C) 1992-2003 HHMI/Washington University School of Medicine
Freely distributed under the GNU General Public License (GPL)
- - - - - - - - - - - - - - - - - - - - - - - - - - - - - - - - - - - -
HMM file:                   /home/rnowell/software/rnammer-1.2/lib/euk.tsu.rnammer.hmm [euk.tsu.rnammer.degap]
Sequence database:          ./100000005679277033.final_search.31.fsa
per-sequence score cutoff:  >= 0.0
per-domain score cutoff:    >= 0.0
per-sequence Eval cutoff:   <= 1e-05     
per-domain Eval cutoff:     <=      1e-05
- - - - - - - - - - - - - - - - - - - - - - - - - - - - - - - -

Query HMM: euk.tsu.rnammer.degap||
  [HMM has been calibrated; E-values are empirical estimates]

Scores for complete sequences (score includes all domains):
Sequence Description                                    Score    E-value  N 
-------- -----------                                    -----    ------- ---
31                                                       88.0    3.2e-27   1

Parsed for domains:
Sequence Domain  seq-f seq-t    hmm-f hmm-t      score  E-value
-------- ------- ----- -----    ----- -----      -----  -------
31         1/1     130   244 ..     1    99 []    88.0  3.2e-27

Alignments of top-scoring domains:
31: domain 1 of 1, from 130 to 244: score 88.0, E = 3.2e-27
                   *->gcGgccAt.gcagg.gggaaaacaCccgatCcCaTccCGAaCtcgga
                      +cGgccAt++ca+g++g aa+acaCc g+tC+C+Tcc GA+C+c ga
          31   130    ACGGCCATaCCACGtTG-AATACACCAGTTCTCGTCC-GATCACTGA 174  

                   .GttAAgcc.c.c.gcGtcc.gAgt.agTAcT................tG
                   +GttAAgc+ c ++g+G c++g gt+agTAcT ++  +++ +   +  tG
          31   175 aGTTAAGCAaCgTcGGG-CTcG-GTtAGTACTtggatgggtgaccgccTG 222  

                   ggAaacccggtcggctGccgtaggct<-*
                   ggAa++cc      +tG cgta gct   
          31   223 GGAATACC--G--AGTGTCGTAAGCT    244  


Histogram of all scores:
score    obs    exp  (one = represents 1 sequences)
-----    ---    ---
   88      1      0|=                                                          


% Statistical details of theoretical EVD fit:
              mu =   -48.9156
          lambda =     0.2134
chi-sq statistic =     0.0000
  P(chi-square)  =          0

Total sequences searched: 1

Whole sequence top hits:
tophits_s report:
     Total hits:           1
     Satisfying E cutoff:  1
     Total memory:         20K

Domain top hits:
tophits_s report:
     Total hits:           1
     Satisfying E cutoff:  1
     Total memory:         21K
hmmsearch - search a sequence database with a profile HMM
HMMER 2.3.2 (Oct 2003)
Copyright (C) 1992-2003 HHMI/Washington University School of Medicine
Freely distributed under the GNU General Public License (GPL)
- - - - - - - - - - - - - - - - - - - - - - - - - - - - - - - - - - - -
HMM file:                   /home/rnowell/software/rnammer-1.2/lib/euk.tsu.rnammer.hmm [euk.tsu.rnammer.degap]
Sequence database:          ./100000005679277033.final_search.13.fsa
per-sequence score cutoff:  >= 0.0
per-domain score cutoff:    >= 0.0
per-sequence Eval cutoff:   <= 1e-05     
per-domain Eval cutoff:     <=      1e-05
- - - - - - - - - - - - - - - - - - - - - - - - - - - - - - - -

Query HMM: euk.tsu.rnammer.degap||
  [HMM has been calibrated; E-values are empirical estimates]

Scores for complete sequences (score includes all domains):
Sequence Description                                    Score    E-value  N 
-------- -----------                                    -----    ------- ---
13                                                       88.0    3.2e-27   1

Parsed for domains:
Sequence Domain  seq-f seq-t    hmm-f hmm-t      score  E-value
-------- ------- ----- -----    ----- -----      -----  -------
13         1/1     130   244 ..     1    99 []    88.0  3.2e-27

Alignments of top-scoring domains:
13: domain 1 of 1, from 130 to 244: score 88.0, E = 3.2e-27
                   *->gcGgccAt.gcagg.gggaaaacaCccgatCcCaTccCGAaCtcgga
                      +cGgccAt++ca+g++g aa+acaCc g+tC+C+Tcc GA+C+c ga
          13   130    ACGGCCATaCCACGtTG-AATACACCAGTTCTCGTCC-GATCACTGA 174  

                   .GttAAgcc.c.c.gcGtcc.gAgt.agTAcT................tG
                   +GttAAgc+ c ++g+G c++g gt+agTAcT ++  +++ +   +  tG
          13   175 aGTTAAGCAaCgTcGGG-CTcG-GTtAGTACTtggatgggtgaccgccTG 222  

                   ggAaacccggtcggctGccgtaggct<-*
                   ggAa++cc      +tG cgta gct   
          13   223 GGAATACC--G--AGTGTCGTAAGCT    244  


Histogram of all scores:
score    obs    exp  (one = represents 1 sequences)
-----    ---    ---
   88      1      0|=                                                          


% Statistical details of theoretical EVD fit:
              mu =   -48.9156
          lambda =     0.2134
chi-sq statistic =     0.0000
  P(chi-square)  =          0

Total sequences searched: 1

Whole sequence top hits:
tophits_s report:
     Total hits:           1
     Satisfying E cutoff:  1
     Total memory:         20K

Domain top hits:
tophits_s report:
     Total hits:           1
     Satisfying E cutoff:  1
     Total memory:         21K
hmmsearch - search a sequence database with a profile HMM
HMMER 2.3.2 (Oct 2003)
Copyright (C) 1992-2003 HHMI/Washington University School of Medicine
Freely distributed under the GNU General Public License (GPL)
- - - - - - - - - - - - - - - - - - - - - - - - - - - - - - - - - - - -
HMM file:                   /home/rnowell/software/rnammer-1.2/lib/euk.tsu.rnammer.hmm [euk.tsu.rnammer.degap]
Sequence database:          ./100000005679277033.final_search.40.fsa
per-sequence score cutoff:  >= 0.0
per-domain score cutoff:    >= 0.0
per-sequence Eval cutoff:   <= 1e-05     
per-domain Eval cutoff:     <=      1e-05
- - - - - - - - - - - - - - - - - - - - - - - - - - - - - - - -

Query HMM: euk.tsu.rnammer.degap||
  [HMM has been calibrated; E-values are empirical estimates]

Scores for complete sequences (score includes all domains):
Sequence Description                                    Score    E-value  N 
-------- -----------                                    -----    ------- ---
40                                                       88.0    3.2e-27   1

Parsed for domains:
Sequence Domain  seq-f seq-t    hmm-f hmm-t      score  E-value
-------- ------- ----- -----    ----- -----      -----  -------
40         1/1     130   244 ..     1    99 []    88.0  3.2e-27

Alignments of top-scoring domains:
40: domain 1 of 1, from 130 to 244: score 88.0, E = 3.2e-27
                   *->gcGgccAt.gcagg.gggaaaacaCccgatCcCaTccCGAaCtcgga
                      +cGgccAt++ca+g++g aa+acaCc g+tC+C+Tcc GA+C+c ga
          40   130    ACGGCCATaCCACGtTG-AATACACCAGTTCTCGTCC-GATCACTGA 174  

                   .GttAAgcc.c.c.gcGtcc.gAgt.agTAcT................tG
                   +GttAAgc+ c ++g+G c++g gt+agTAcT ++  +++ +   +  tG
          40   175 aGTTAAGCAaCgTcGGG-CTcG-GTtAGTACTtggatgggtgaccgccTG 222  

                   ggAaacccggtcggctGccgtaggct<-*
                   ggAa++cc      +tG cgta gct   
          40   223 GGAATACC--G--AGTGTCGTAAGCT    244  


Histogram of all scores:
score    obs    exp  (one = represents 1 sequences)
-----    ---    ---
   88      1      0|=                                                          


% Statistical details of theoretical EVD fit:
              mu =   -48.9156
          lambda =     0.2134
chi-sq statistic =     0.0000
  P(chi-square)  =          0

Total sequences searched: 1

Whole sequence top hits:
tophits_s report:
     Total hits:           1
     Satisfying E cutoff:  1
     Total memory:         20K

Domain top hits:
tophits_s report:
     Total hits:           1
     Satisfying E cutoff:  1
     Total memory:         21K
hmmsearch - search a sequence database with a profile HMM
HMMER 2.3.2 (Oct 2003)
Copyright (C) 1992-2003 HHMI/Washington University School of Medicine
Freely distributed under the GNU General Public License (GPL)
- - - - - - - - - - - - - - - - - - - - - - - - - - - - - - - - - - - -
HMM file:                   /home/rnowell/software/rnammer-1.2/lib/euk.tsu.rnammer.hmm [euk.tsu.rnammer.degap]
Sequence database:          ./100000005679277033.final_search.11.fsa
per-sequence score cutoff:  >= 0.0
per-domain score cutoff:    >= 0.0
per-sequence Eval cutoff:   <= 1e-05     
per-domain Eval cutoff:     <=      1e-05
- - - - - - - - - - - - - - - - - - - - - - - - - - - - - - - -

Query HMM: euk.tsu.rnammer.degap||
  [HMM has been calibrated; E-values are empirical estimates]

Scores for complete sequences (score includes all domains):
Sequence Description                                    Score    E-value  N 
-------- -----------                                    -----    ------- ---
11                                                       88.0    3.2e-27   1

Parsed for domains:
Sequence Domain  seq-f seq-t    hmm-f hmm-t      score  E-value
-------- ------- ----- -----    ----- -----      -----  -------
11         1/1     130   244 ..     1    99 []    88.0  3.2e-27

Alignments of top-scoring domains:
11: domain 1 of 1, from 130 to 244: score 88.0, E = 3.2e-27
                   *->gcGgccAt.gcagg.gggaaaacaCccgatCcCaTccCGAaCtcgga
                      +cGgccAt++ca+g++g aa+acaCc g+tC+C+Tcc GA+C+c ga
          11   130    ACGGCCATaCCACGtTG-AATACACCAGTTCTCGTCC-GATCACTGA 174  

                   .GttAAgcc.c.c.gcGtcc.gAgt.agTAcT................tG
                   +GttAAgc+ c ++g+G c++g gt+agTAcT ++  +++ +   +  tG
          11   175 aGTTAAGCAaCgTcGGG-CTcG-GTtAGTACTtggatgggtgaccgccTG 222  

                   ggAaacccggtcggctGccgtaggct<-*
                   ggAa++cc      +tG cgta gct   
          11   223 GGAATACC--G--AGTGTCGTAAGCT    244  


Histogram of all scores:
score    obs    exp  (one = represents 1 sequences)
-----    ---    ---
   88      1      0|=                                                          


% Statistical details of theoretical EVD fit:
              mu =   -48.9156
          lambda =     0.2134
chi-sq statistic =     0.0000
  P(chi-square)  =          0

Total sequences searched: 1

Whole sequence top hits:
tophits_s report:
     Total hits:           1
     Satisfying E cutoff:  1
     Total memory:         20K

Domain top hits:
tophits_s report:
     Total hits:           1
     Satisfying E cutoff:  1
     Total memory:         21K
hmmsearch - search a sequence database with a profile HMM
HMMER 2.3.2 (Oct 2003)
Copyright (C) 1992-2003 HHMI/Washington University School of Medicine
Freely distributed under the GNU General Public License (GPL)
- - - - - - - - - - - - - - - - - - - - - - - - - - - - - - - - - - - -
HMM file:                   /home/rnowell/software/rnammer-1.2/lib/euk.tsu.rnammer.hmm [euk.tsu.rnammer.degap]
Sequence database:          ./100000005679277033.final_search.26.fsa
per-sequence score cutoff:  >= 0.0
per-domain score cutoff:    >= 0.0
per-sequence Eval cutoff:   <= 1e-05     
per-domain Eval cutoff:     <=      1e-05
- - - - - - - - - - - - - - - - - - - - - - - - - - - - - - - -

Query HMM: euk.tsu.rnammer.degap||
  [HMM has been calibrated; E-values are empirical estimates]

Scores for complete sequences (score includes all domains):
Sequence Description                                    Score    E-value  N 
-------- -----------                                    -----    ------- ---
26                                                       88.0    3.2e-27   1

Parsed for domains:
Sequence Domain  seq-f seq-t    hmm-f hmm-t      score  E-value
-------- ------- ----- -----    ----- -----      -----  -------
26         1/1     130   244 ..     1    99 []    88.0  3.2e-27

Alignments of top-scoring domains:
26: domain 1 of 1, from 130 to 244: score 88.0, E = 3.2e-27
                   *->gcGgccAt.gcagg.gggaaaacaCccgatCcCaTccCGAaCtcgga
                      +cGgccAt++ca+g++g aa+acaCc g+tC+C+Tcc GA+C+c ga
          26   130    ACGGCCATaCCACGtTG-AATACACCAGTTCTCGTCC-GATCACTGA 174  

                   .GttAAgcc.c.c.gcGtcc.gAgt.agTAcT................tG
                   +GttAAgc+ c ++g+G c++g gt+agTAcT ++  +++ +   +  tG
          26   175 aGTTAAGCAaCgTcGGG-CTcG-GTtAGTACTtggatgggtgaccgccTG 222  

                   ggAaacccggtcggctGccgtaggct<-*
                   ggAa++cc      +tG cgta gct   
          26   223 GGAATACC--G--AGTGTCGTAAGCT    244  


Histogram of all scores:
score    obs    exp  (one = represents 1 sequences)
-----    ---    ---
   88      1      0|=                                                          


% Statistical details of theoretical EVD fit:
              mu =   -48.9156
          lambda =     0.2134
chi-sq statistic =     0.0000
  P(chi-square)  =          0

Total sequences searched: 1

Whole sequence top hits:
tophits_s report:
     Total hits:           1
     Satisfying E cutoff:  1
     Total memory:         20K

Domain top hits:
tophits_s report:
     Total hits:           1
     Satisfying E cutoff:  1
     Total memory:         21K
hmmsearch - search a sequence database with a profile HMM
HMMER 2.3.2 (Oct 2003)
Copyright (C) 1992-2003 HHMI/Washington University School of Medicine
Freely distributed under the GNU General Public License (GPL)
- - - - - - - - - - - - - - - - - - - - - - - - - - - - - - - - - - - -
HMM file:                   /home/rnowell/software/rnammer-1.2/lib/euk.tsu.rnammer.hmm [euk.tsu.rnammer.degap]
Sequence database:          ./100000005679277033.final_search.29.fsa
per-sequence score cutoff:  >= 0.0
per-domain score cutoff:    >= 0.0
per-sequence Eval cutoff:   <= 1e-05     
per-domain Eval cutoff:     <=      1e-05
- - - - - - - - - - - - - - - - - - - - - - - - - - - - - - - -

Query HMM: euk.tsu.rnammer.degap||
  [HMM has been calibrated; E-values are empirical estimates]

Scores for complete sequences (score includes all domains):
Sequence Description                                    Score    E-value  N 
-------- -----------                                    -----    ------- ---
29                                                       88.0    3.2e-27   1

Parsed for domains:
Sequence Domain  seq-f seq-t    hmm-f hmm-t      score  E-value
-------- ------- ----- -----    ----- -----      -----  -------
29         1/1     130   244 ..     1    99 []    88.0  3.2e-27

Alignments of top-scoring domains:
29: domain 1 of 1, from 130 to 244: score 88.0, E = 3.2e-27
                   *->gcGgccAt.gcagg.gggaaaacaCccgatCcCaTccCGAaCtcgga
                      +cGgccAt++ca+g++g aa+acaCc g+tC+C+Tcc GA+C+c ga
          29   130    ACGGCCATaCCACGtTG-AATACACCAGTTCTCGTCC-GATCACTGA 174  

                   .GttAAgcc.c.c.gcGtcc.gAgt.agTAcT................tG
                   +GttAAgc+ c ++g+G c++g gt+agTAcT ++  +++ +   +  tG
          29   175 aGTTAAGCAaCgTcGGG-CTcG-GTtAGTACTtggatgggtgaccgccTG 222  

                   ggAaacccggtcggctGccgtaggct<-*
                   ggAa++cc      +tG cgta gct   
          29   223 GGAATACC--G--AGTGTCGTAAGCT    244  


Histogram of all scores:
score    obs    exp  (one = represents 1 sequences)
-----    ---    ---
   88      1      0|=                                                          


% Statistical details of theoretical EVD fit:
              mu =   -48.9156
          lambda =     0.2134
chi-sq statistic =     0.0000
  P(chi-square)  =          0

Total sequences searched: 1

Whole sequence top hits:
tophits_s report:
     Total hits:           1
     Satisfying E cutoff:  1
     Total memory:         20K

Domain top hits:
tophits_s report:
     Total hits:           1
     Satisfying E cutoff:  1
     Total memory:         21K
hmmsearch - search a sequence database with a profile HMM
HMMER 2.3.2 (Oct 2003)
Copyright (C) 1992-2003 HHMI/Washington University School of Medicine
Freely distributed under the GNU General Public License (GPL)
- - - - - - - - - - - - - - - - - - - - - - - - - - - - - - - - - - - -
HMM file:                   /home/rnowell/software/rnammer-1.2/lib/euk.tsu.rnammer.hmm [euk.tsu.rnammer.degap]
Sequence database:          ./100000005679277033.final_search.2.fsa
per-sequence score cutoff:  >= 0.0
per-domain score cutoff:    >= 0.0
per-sequence Eval cutoff:   <= 1e-05     
per-domain Eval cutoff:     <=      1e-05
- - - - - - - - - - - - - - - - - - - - - - - - - - - - - - - -

Query HMM: euk.tsu.rnammer.degap||
  [HMM has been calibrated; E-values are empirical estimates]

Scores for complete sequences (score includes all domains):
Sequence Description                                    Score    E-value  N 
-------- -----------                                    -----    ------- ---
2                                                        88.0    3.2e-27   1

Parsed for domains:
Sequence Domain  seq-f seq-t    hmm-f hmm-t      score  E-value
-------- ------- ----- -----    ----- -----      -----  -------
2          1/1     130   244 ..     1    99 []    88.0  3.2e-27

Alignments of top-scoring domains:
2: domain 1 of 1, from 130 to 244: score 88.0, E = 3.2e-27
                   *->gcGgccAt.gcagg.gggaaaacaCccgatCcCaTccCGAaCtcgga
                      +cGgccAt++ca+g++g aa+acaCc g+tC+C+Tcc GA+C+c ga
           2   130    ACGGCCATaCCACGtTG-AATACACCAGTTCTCGTCC-GATCACTGA 174  

                   .GttAAgcc.c.c.gcGtcc.gAgt.agTAcT................tG
                   +GttAAgc+ c ++g+G c++g gt+agTAcT ++  +++ +   +  tG
           2   175 aGTTAAGCAaCgTcGGG-CTcG-GTtAGTACTtggatgggtgaccgccTG 222  

                   ggAaacccggtcggctGccgtaggct<-*
                   ggAa++cc      +tG cgta gct   
           2   223 GGAATACC--G--AGTGTCGTAAGCT    244  


Histogram of all scores:
score    obs    exp  (one = represents 1 sequences)
-----    ---    ---
   88      1      0|=                                                          


% Statistical details of theoretical EVD fit:
              mu =   -48.9156
          lambda =     0.2134
chi-sq statistic =     0.0000
  P(chi-square)  =          0

Total sequences searched: 1

Whole sequence top hits:
tophits_s report:
     Total hits:           1
     Satisfying E cutoff:  1
     Total memory:         20K

Domain top hits:
tophits_s report:
     Total hits:           1
     Satisfying E cutoff:  1
     Total memory:         21K
hmmsearch - search a sequence database with a profile HMM
HMMER 2.3.2 (Oct 2003)
Copyright (C) 1992-2003 HHMI/Washington University School of Medicine
Freely distributed under the GNU General Public License (GPL)
- - - - - - - - - - - - - - - - - - - - - - - - - - - - - - - - - - - -
HMM file:                   /home/rnowell/software/rnammer-1.2/lib/euk.ssu.rnammer.hmm [euk.ssu.rnammer.degap]
Sequence database:          ./100000005126469953.final_search.1.fsa
per-sequence score cutoff:  >= 0.0
per-domain score cutoff:    >= 0.0
per-sequence Eval cutoff:   <= 1e-05     
per-domain Eval cutoff:     <=      1e-05
- - - - - - - - - - - - - - - - - - - - - - - - - - - - - - - -

Query HMM: euk.ssu.rnammer.degap||
  [HMM has been calibrated; E-values are empirical estimates]

Scores for complete sequences (score includes all domains):
Sequence Description                                    Score    E-value  N 
-------- -----------                                    -----    ------- ---
1                                                      1181.6          0   1

Parsed for domains:
Sequence Domain  seq-f seq-t    hmm-f hmm-t      score  E-value
-------- ------- ----- -----    ----- -----      -----  -------
1          1/1    2112  3924 ..     1  1363 []  1181.6        0

Alignments of top-scoring domains:
1: domain 1 of 1, from 2112 to 3924: score 1181.6, E = 0
                   *->acctggttgatcctgccagtagtcatatgctagtgtctccaaaGatT
                        c g ttgatc tg c gt g c t    t  t tct   aaGatT
           1  2112    TTCCGATTGATCTTGTCGGTGG-CTTTCCTT--TATCTT-GAAGATT 2154 

                   aAgcCATGCAtGtcttaAGtacaaagctgatgcattttccttttatatcg
                   aAgcCATGCAtGtc taAGta+ aa ctg             tt+ a   
           1  2155 AAGCCATGCATGTC-TAAGTATGAA-CTG------------GTTTAA--- 2187 

                   ggtctataaaggtaagaaactGcgaAtgGcTcatTAaatCagttatacag
                             ggt  gaaactGcg A+gGcTcatTA atCag+tat  a+
           1  2188 ----------GGT--GAAACTGCGTACGGCTCATTACATCAGCTAT--AA 2223 

                   tt................................................
                    t++++++  ++ +   ++++   +    +  ++         +++   +
           1  2224 CTttctttgatcataaattctaaatggaataaccgaggaaaagcctgggc 2273 

                   ..................................................
                   +  + + + +  +  ++++  +  +  + ++    + +++++ ++   ++
           1  2274 taatacatgcgacaattccggtagtaatatcggaatgcttttattagatc 2323 

                   ..................................................
                       ++++++  +++++++  +    ++ +++ ++  +  ++++   +  
           1  2324 aaaaccttctagttctttcaacggaactgtttgttggtgactctaaataa 2373 

                   ........................................attcaaaaat
                   ++++ + ++  ++ + +  +++++ + ++  +  + + ++ ttc  aa+t
           1  2374 ctttgtgttgatcgtatgacctttgtgtcgacgacatatcTTTC--AAGT 2421 

                   ttctgccctATCAacTttccgGatggtagggTagtgGcctaccatGgtta
                   +tctg+c tATCAacTtt   Ga ggta   Ta++ G ctacc tGgtt 
           1  2422 GTCTGACTTATCAACTTTA--GACGGTACATTATATGTCTACCGTGGTT- 2468 

                   ggtaAcgggTaACggggaaTcaggGttcGAttccggAgAggGAGCCTGAG
                    gtaAcg gT AC g+gaaTcaggGtt G ttc ggAgAgg  GCCTGAG
           1  2469 -GTAACGAGT-ACAGAGAATCAGGGTTTGGTTCTGGAGAGGCCGCCTGAG 2516 

                   AaAcgGCTaccAcatCccAaGGaagGCcCAGCAGGcggcgcAaaTTaccC
                   AaAcgGC accAc tCc AaGGaagGC  AGCAGGc gcgcAaaTTaccC
           1  2517 AAACGGCGACCACTTCC-AAGGAAGGC--AGCAGGC-GCGCAAATTACCC 2562 

                   AaTccccgagaaacactagggggGAggtAGtgAcgaaaaaaTgaatataA
                   A+Tc  c+a    +ac   g  gGAggtAGtgA g a+aaaT       A
           1  2563 ACTCT-CAA----AAC---GA-GGAGGTAGTGAAG-AGAAAT-------A 2595 

                   acaagagtacgggaggtctctcttcttcgtatctttccaatgacatagag
                   ac+a   t      g    ct            tt++           ag
           1  2596 ACGA---TGTT-A-GT---CTA-----------TTAT-----------AG 2615 

                   gtcttgtaattggagaaaaAATGagtacaatttAaAtccgcTacgtaaac
                     ct   aat gg      AATG g aca+t tAaA+             
           1  2616 -GCTGACAATCGG------AATGGGAACACTGTAAACA------------ 2646 

                   aatgctcctttaacgAGtgaAtcCaAttggaGGgccAAgtctgGTGCCAG
                            tta cgA  + A+ CaAttggaGGgc AAgtctgGTGCCAG
           1  2647 -------GGTTATCGAT-T-AA-CAATTGGAGGGC-AAGTCTGGTGCCAG 2685 

                   CAgCcGCcGGgtTaATtCcAGctccaatAGtcgtatatt...........
                   CAgCcGC GG  TaATtCcAGctccaatA   g a a t   ++++ +++
           1  2686 CAGCCGC-GG--TAATTCCAGCTCCAATAA-GGAAAACTaaagttgctgt 2731 

                   ..................................................
                   ++++     + + ++ ++++  +++ ++++ +++++++ + + ++++ + 
           1  2732 gtttaaaaagctcgtagttgaatttcgggtatttgttgctagctggtcta 2781 

                   ..................................................
                     +++   ++++++++    + +  +  ++++ +++  ++ +++ + ++ 
           1  2782 actggccatgttggttaacagatcctcatttgctggacggctggcgatga 2831 

                   ..................................................
                   + +++ + + ++++ ++  ++++   +   ++++  ++++ +    ++ +
           1  2832 tctttatcgattgtcgtcagttgccagaacgtttactttgagaaaattag 2881 

                   ..................................................
                    +++ +    +  ++ +   +  + + + + +++  +++  +  ++   +
           1  2882 agtgctaaaagcaggctcacgcctatatatattgcatggaataatgaaat 2931 

                   ..................................................
                     + + + + ++++ +++ +++++++++ +   +++ + +  ++ ++  +
           1  2932 aagatctcgattttatttcgttggttttagaaattgagataatgattaat 2981 

                   .....................tAttgcgtcgtcAGagGTgTgAAAttctt
                    ++ +  + ++++++ ++  +tA+tg g++gt AGag  gTgAAAttctt
           1  2982 aggatcagaggggggcgtacgTACTGTGGTGTGAGAG--GTGAAATTCTT 3029 

                   gGAtcgtcg.aaaGgAcgaaCtaaccagtGCccGAAaaggGCaagttttt
                   gGAtcg+c +a  G AcgaaC   c   +GC  GAA    GC     tt 
           1  3030 GGATCGCCAcA-GG-ACGAACA-GC---AGC--GAAG---GCG----TTC 3064 

                   gccCaaggatcgttTtacgatTttaaattcatttttcgaaTtCAAcacGa
                   gc Caag+at gttTt c a Tt               aaT CAA   Ga
           1  3065 GC-CAAGAAT-GTTTT-C-A-TT---------------AAT-CAA---GA 3090 

                   cacgaAAGTaAGttaGggggatcgAAGacGTGaATcAGAtACCCgtcgTA
                    acga    aAGtt G+g g+tcgAAGacG   AT+AGAtAC Cgtc+TA
           1  3091 -ACGA----AAGTTTGAG-GTTCGAAGACG---ATTAGATAC-CGTCCTA 3130 

                   gTcctacaCcaTAAACgATGccgac.........................
                   gT+c a aCcaTAAACg TGcc+ac+ ++++++   + +  ++ +++ + 
           1  3131 GTTCAA-ACCATAAACGTTGCCAACtgtcttttagatgcggttatttata 3179 

                   ......................................ggttccggGGgg
                   +  +++ +++  +   ++++      +++   +++++ ggttccggGGg+
           1  3180 tgactcatctggcggatctcgagaaatctaagtttttaGGTTCCGGGGGA 3229 

                   AGTATtggtcaGCAtAaggcttggAAACTtAAAGgAATTGACGGaagggc
                   AGTA tggt+ GCA A +gct  gAAACTtAAA gAATTGACGGaagg c
           1  3230 AGTA-TGGTT-GCA-A-AGCT--GAAACTTAAAAGAATTGACGGAAGGAC 3273 

                   AcCaCcAtcggaGtaGGGagGcctGcGGcTtTAatTtGactCAaCaCGgG
                   A CaC A  g aGt  GGag cctG GGc  TAatTtGactCAaCaCGgG
           1  3274 A-CACAA--GAAGT--GGAG-CCTGTGGC-CTAATTTGACTCAACACGGG 3316 

                   TctaaAacTcACCaggtCtcggacacatgtaactgtgGgAttGACAaGAt
                      aaA+cT+AC  gg+C  ggacac   t a    gG AttGACA GAt
           1  3317 ---AAACCTTACTCGGCC-AGGACACT-TTTA----GG-ATTGACA-GAT 3355 

                   tTggAcagttaaagagagGcTCTTtCttggtGATtctgtgggcgCtggtt
                    Tg A          ga GcTCTTtC t  tGATt  gtggg   tgg t
           1  3356 -TG-A----------GA-GCTCTTTC-T--TGATTAGGTGGG---TGG-T 3385 

                   ggTGCATGGCCGttcttagttggTGgaaggtgattTGTaactggttaATT
                   ggTGCATGG CGttc tagtt+gTGga  g+gattTGT  ctg ttaATT
           1  3386 GGTGCATGGTCGTTCGTAGTTCGTGGA--GCGATTTGT--CTGATTAATT 3431 

                   ccaGatAACGgaacGAgggtAccc..........................
                    c GatAACG aacGAg   Ac+c++++++ ++   + ++++   +++++
           1  3432 TC-GATAACG-AACGAG---ACTCcggcttactaaatagtctaaagttcg 3476 

                   ..................................................
                     +++ ++++++  + ++++++ ++ ++ +  +++++ ++++++  +++ 
           1  3477 aagggacttttcaagacttcttagcaggataagtggcactttttaagcca 3526 

                   ..................................................
                   + ++   +++ ++  +  + ++++++++ +++++++ + ++++++ ++++
           1  3527 cacgaaatggagcaataacaggtctgtgatgcccttagatgtccgaggct 3576 

                   ..................................................
                   ++ ++++++++ + ++++ + ++++ +  +++++++++++ +++++ + +
           1  3577 gcacgcgcgctacactggagagttcagaatgtttcttcctacttcgacag 3626 

                   ................................................At
                     ++++++  ++ ++   +++++++++++ +++++ ++++ ++++++ At
           1  3627 aagtgggtaaccatgaaattctcttcgtgactgggatcggagcttgcaAT 3676 

                   ttatttcctctttgAAcgaGGAaTtcctaGTAagcgcgagT.cAtcAggg
                   t at tc +c  t AAcgaGGAaTtcctaGTAagc c a T cAtcA   
           1  3677 T-AT-TCTCC-GTCAACGAGGAATTCCTAGTAAGCACTATTtCATCA--- 3720 

                   gctcgcgttGAtTacGTCCCTGcccttTGTACACACCGCCCGTCgctact
                   g  +g g+tGAtTa GTCCCTG ccttTGTACACACCGCCCGTCgctact
           1  3721 GAATGTGCTGATTATGTCCCTGTCCTTTGTACACACCGCCCGTCGCTACT 3770 

                   accgAtttgaatggtttaggtgAcgaaggtctttcgGActgggcgcccgg
                   accgAtt gaatg tttag tgA    g tct tcgG +tgg     c g
           1  3771 ACCGATT-GAATGTTTTAG-TGA----GATCT-TCGGCTTGG-TTTTCCG 3812 

                   ggggggcccccgggggggaaaacttatagtgtaactaagcaggtctcggg
                    g gg+                        +t++                
           1  3813 AGCGGCT-----------------------TTCG---------------- 3823 

                   tttgcggtcggccgctccgcgcgccccgagagtgtgtgccggtgAAgttg
                           +g+c++    + g           t   t  cg+ +AAg+tg
           1  3824 --------GGTCGTT---C-GG---------TTTA-TATCGA-AAAGATG 3850 

                   accaaaAacttgatcatttagAggaagtaaAAGTCGtaacaaggtttccg
                    +ca  Aact gatcatttagAggaagtaaAAGTCGtaacaaggt t cg
           1  3851 CTCA--AACTGGATCATTTAGAGGAAGTAAAAGTCGTAACAAGGTATTCG 3898 

                   taggtgaacctgcagaaggatca.ta<-*
                   taggtgaacctgc+ a ggatca+ta   
           1  3899 TAGGTGAACCTGCGTATGGATCAtTA    3924 


Histogram of all scores:
score    obs    exp  (one = represents 1 sequences)
-----    ---    ---
 1181      1      0|=                                                          


% Statistical details of theoretical EVD fit:
              mu = -1008.5814
          lambda =     0.0105
chi-sq statistic =     0.0000
  P(chi-square)  =          0

Total sequences searched: 1

Whole sequence top hits:
tophits_s report:
     Total hits:           1
     Satisfying E cutoff:  1
     Total memory:         20K

Domain top hits:
tophits_s report:
     Total hits:           1
     Satisfying E cutoff:  1
     Total memory:         27K
