# Supplementary material for: Comparative genomics of bdelloid rotifers: Insights from desiccating and nondesiccating species
Source: PLoS Biol. 2018 Apr 24;16(4):e2004830. doi: 10.1371/journal.pbio.2004830 (PMC5916493; doi:10.1371/journal.pbio.2004830)
Supplement: S9 Data — (TGZ) [file pbio.2004830.s009.tgz › rna/nAr.1.8_rnammer.nAr.gff]

##gff-version2
##source-version RNAmmer-1.2
##date 2016-10-20
##Type DNA
# seqname           source                      feature     start      end   score   +/-  frame  attribute
# ---------------------------------------------------------------------------------------------------------
ARIC00065	RNAmmer-1.2	rRNA	182823	182937	88.0	-	.	8s_rRNA	
ARIC00009	RNAmmer-1.2	rRNA	141933	142047	88.0	-	.	8s_rRNA	
ARIC00125	RNAmmer-1.2	rRNA	231049	231163	88.0	+	.	8s_rRNA	
ARIC00095	RNAmmer-1.2	rRNA	264280	264394	88.0	+	.	8s_rRNA	
ARIC00038	RNAmmer-1.2	rRNA	128816	128930	88.0	-	.	8s_rRNA	
ARIC00193	RNAmmer-1.2	rRNA	148558	148672	88.0	+	.	8s_rRNA	
ARIC00039	RNAmmer-1.2	rRNA	610941	611055	88.0	+	.	8s_rRNA	
ARIC00016	RNAmmer-1.2	rRNA	467043	467157	88.0	-	.	8s_rRNA	
ARIC00124	RNAmmer-1.2	rRNA	47321	47435	88.0	-	.	8s_rRNA	
ARIC00145	RNAmmer-1.2	rRNA	28076	28190	88.0	+	.	8s_rRNA	
ARIC00167	RNAmmer-1.2	rRNA	110932	111046	88.0	+	.	8s_rRNA	
ARIC00054	RNAmmer-1.2	rRNA	240613	240727	88.0	+	.	8s_rRNA	
ARIC00009	RNAmmer-1.2	rRNA	141336	141450	88.0	+	.	8s_rRNA	
ARIC00002	RNAmmer-1.2	rRNA	710062	710176	88.0	-	.	8s_rRNA	
ARIC00038	RNAmmer-1.2	rRNA	139687	139801	88.0	-	.	8s_rRNA	
ARIC00038	RNAmmer-1.2	rRNA	130934	131048	88.0	+	.	8s_rRNA	
ARIC00135	RNAmmer-1.2	rRNA	142465	142579	88.0	-	.	8s_rRNA	
ARIC00104	RNAmmer-1.2	rRNA	324097	324211	88.0	+	.	8s_rRNA	
ARIC00211	RNAmmer-1.2	rRNA	171027	171141	88.0	+	.	8s_rRNA	
ARIC00457	RNAmmer-1.2	rRNA	23787	23901	88.0	+	.	8s_rRNA	
ARIC00986	RNAmmer-1.2	rRNA	3558	3672	86.5	-	.	8s_rRNA	
ARIC00243	RNAmmer-1.2	rRNA	91763	91877	88.0	+	.	8s_rRNA	
ARIC00192	RNAmmer-1.2	rRNA	239785	239899	88.0	+	.	8s_rRNA	
ARIC00484	RNAmmer-1.2	rRNA	10689	10803	88.0	+	.	8s_rRNA	
ARIC00567	RNAmmer-1.2	rRNA	33620	33734	88.0	-	.	8s_rRNA	
ARIC00349	RNAmmer-1.2	rRNA	132243	132357	88.0	+	.	8s_rRNA	
ARIC00135	RNAmmer-1.2	rRNA	139561	139675	88.0	-	.	8s_rRNA	
ARIC00396	RNAmmer-1.2	rRNA	89239	89353	88.0	+	.	8s_rRNA	
ARIC00243	RNAmmer-1.2	rRNA	90106	90220	88.0	+	.	8s_rRNA	
ARIC00103	RNAmmer-1.2	rRNA	206685	206799	88.0	+	.	8s_rRNA	
ARIC00124	RNAmmer-1.2	rRNA	56716	56830	88.0	-	.	8s_rRNA	
ARIC00022	RNAmmer-1.2	rRNA	326479	326593	88.0	+	.	8s_rRNA	
ARIC00124	RNAmmer-1.2	rRNA	46269	46383	88.0	+	.	8s_rRNA	
ARIC00065	RNAmmer-1.2	rRNA	186067	186181	88.0	+	.	8s_rRNA	
ARIC00153	RNAmmer-1.2	rRNA	168949	169063	88.0	-	.	8s_rRNA	
ARIC00007	RNAmmer-1.2	rRNA	163611	163725	88.0	+	.	8s_rRNA	
ARIC00054	RNAmmer-1.2	rRNA	249440	249554	88.0	-	.	8s_rRNA	
ARIC00210	RNAmmer-1.2	rRNA	142918	143032	88.0	-	.	8s_rRNA	
ARIC00114	RNAmmer-1.2	rRNA	46826	46940	88.0	-	.	8s_rRNA	
ARIC00005	RNAmmer-1.2	rRNA	862244	862358	88.0	-	.	8s_rRNA	
ARIC00170	RNAmmer-1.2	rRNA	198032	198146	88.0	+	.	8s_rRNA	
ARIC00193	RNAmmer-1.2	rRNA	148972	149086	88.0	+	.	8s_rRNA	
ARIC00135	RNAmmer-1.2	rRNA	141358	141472	88.0	+	.	8s_rRNA	
ARIC00362	RNAmmer-1.2	rRNA	126482	126596	88.0	+	.	8s_rRNA	
ARIC00008	RNAmmer-1.2	rRNA	886745	886859	88.0	+	.	8s_rRNA	
ARIC00009	RNAmmer-1.2	rRNA	140582	140696	86.2	-	.	8s_rRNA	
ARIC00124	RNAmmer-1.2	rRNA	45648	45762	88.0	-	.	8s_rRNA	
ARIC00243	RNAmmer-1.2	rRNA	90723	90837	88.0	-	.	8s_rRNA	
ARIC00210	RNAmmer-1.2	rRNA	143196	143310	88.0	-	.	8s_rRNA	
ARIC00009	RNAmmer-1.2	rRNA	139174	139288	88.0	-	.	8s_rRNA	
ARIC00362	RNAmmer-1.2	rRNA	125840	125954	88.0	+	.	8s_rRNA	
ARIC00038	RNAmmer-1.2	rRNA	129482	129596	86.0	+	.	8s_rRNA	
ARIC00146	RNAmmer-1.2	rRNA	108787	108901	88.0	+	.	8s_rRNA	
ARIC00100	RNAmmer-1.2	rRNA	339546	339660	88.0	+	.	8s_rRNA	
ARIC00009	RNAmmer-1.2	rRNA	979148	979262	88.0	+	.	8s_rRNA	
ARIC00015	RNAmmer-1.2	rRNA	338383	338497	88.0	+	.	8s_rRNA	
ARIC00009	RNAmmer-1.2	rRNA	140944	141058	88.0	-	.	8s_rRNA	
ARIC00141	RNAmmer-1.2	rRNA	172976	173090	88.0	+	.	8s_rRNA	
ARIC00136	RNAmmer-1.2	rRNA	229968	230082	88.0	-	.	8s_rRNA	
ARIC00121	RNAmmer-1.2	rRNA	309594	309708	88.0	-	.	8s_rRNA	
ARIC00143	RNAmmer-1.2	rRNA	183406	183520	88.0	-	.	8s_rRNA	
ARIC00337	RNAmmer-1.2	rRNA	22918	23032	88.0	-	.	8s_rRNA	
ARIC00008	RNAmmer-1.2	rRNA	889201	889315	88.0	+	.	8s_rRNA	
ARIC00234	RNAmmer-1.2	rRNA	170387	170501	88.0	-	.	8s_rRNA	
ARIC00135	RNAmmer-1.2	rRNA	140967	141081	88.0	-	.	8s_rRNA	
ARIC00135	RNAmmer-1.2	rRNA	141721	141835	88.0	+	.	8s_rRNA	
ARIC00102	RNAmmer-1.2	rRNA	403068	403182	88.0	-	.	8s_rRNA	
ARIC00039	RNAmmer-1.2	rRNA	611564	611678	88.0	+	.	8s_rRNA	
ARIC00022	RNAmmer-1.2	rRNA	325351	325465	88.0	+	.	8s_rRNA	
ARIC00016	RNAmmer-1.2	rRNA	458093	458207	88.0	+	.	8s_rRNA	
ARIC00015	RNAmmer-1.2	rRNA	340810	340924	88.0	+	.	8s_rRNA	
ARIC00827	RNAmmer-1.2	rRNA	19743	19857	88.0	+	.	8s_rRNA	
ARIC00124	RNAmmer-1.2	rRNA	47714	47828	88.0	+	.	8s_rRNA	
ARIC00038	RNAmmer-1.2	rRNA	130538	130652	88.0	-	.	8s_rRNA	
ARIC00022	RNAmmer-1.2	rRNA	326085	326199	88.0	-	.	8s_rRNA	
ARIC00520	RNAmmer-1.2	rRNA	3453	3567	88.0	-	.	8s_rRNA	
ARIC03481	RNAmmer-1.2	rRNA	130	242	54.3	-	.	8s_rRNA	
ARIC00156	RNAmmer-1.2	rRNA	284615	286425	1181.8	+	.	18s_rRNA	
ARIC01324	RNAmmer-1.2	rRNA	1622	6086	14.8	+	.	28s_rRNA	
ARIC01460	RNAmmer-1.2	rRNA	3417	6978	233.5	+	.	28s_rRNA	
ARIC00003	RNAmmer-1.2	rRNA	1263945	1268619	435.3	-	.	28s_rRNA	
ARIC00156	RNAmmer-1.2	rRNA	286654	290374	1042.1	+	.	28s_rRNA	
ARIC00156	RNAmmer-1.2	rRNA	292316	294911	71.8	+	.	28s_rRNA	
ARIC00803	RNAmmer-1.2	rRNA	31134	33944	1984.2	-	.	28s_rRNA	
ARIC00003	RNAmmer-1.2	rRNA	1263945	1268619	435.3	-	.	28s_rRNA	
ARIC00803	RNAmmer-1.2	rRNA	29208	33944	1982.1	-	.	28s_rRNA	
# ---------------------------------------------------------------------------------------------------------
