# Supplementary material for: Comparative genomics of bdelloid rotifers: Insights from desiccating and nondesiccating species
Source: PLoS Biol. 2018 Apr 24;16(4):e2004830. doi: 10.1371/journal.pbio.2004830 (PMC5916493; doi:10.1371/journal.pbio.2004830)
Supplement: S9 Data — (TGZ) [file pbio.2004830.s009.tgz › rna/nRg.1.8_tRNA.out]

Sequence		tRNA	Bounds	tRNA	Anti	Intron Bounds	Cove
Name	tRNA #	Begin	End	Type	Codon	Begin	End	Score
--------	------	----	------	----	-----	-----	----	------
RMAG00001	1	77513	77592	Thr	AGT	0	0	58.52
RMAG00002	1	168694	168765	Cys	GCA	0	0	75.76
RMAG00002	2	35664	35594	Ser	GGA	0	0	43.52
RMAG00003	1	183463	183393	Ser	GGA	0	0	35.62
RMAG00005	1	258346	258417	Ser	GGA	0	0	37.33
RMAG00005	2	5957	5883	Pseudo	GCT	0	0	35.83
RMAG00006	1	155308	155237	Pseudo	GGA	0	0	22.31
RMAG00007	1	63526	63604	Pseudo	GAT	0	0	22.65
RMAG00007	2	64111	64181	Ser	GGA	0	0	35.05
RMAG00009	1	138790	138860	Ser	GGA	0	0	48.25
RMAG00015	1	135270	135344	Lys	CTT	0	0	22.41
RMAG00015	2	81720	81648	Phe	GAA	0	0	81.52
RMAG00016	1	179892	179963	Thr	TGT	0	0	82.54
RMAG00019	1	220916	220989	Ser	GGA	0	0	43.61
RMAG00019	2	261041	261114	Ser	GGA	0	0	45.23
RMAG00020	1	194015	193943	Lys	TTT	0	0	82.08
RMAG00022	1	52653	52732	Thr	AGT	0	0	26.40
RMAG00022	2	135361	135431	Ser	GGA	0	0	42.24
RMAG00022	3	141384	141457	Ser	GGA	0	0	39.67
RMAG00022	4	50997	50918	Thr	AGT	0	0	52.98
RMAG00024	1	124503	124575	Ser	GGA	0	0	40.31
RMAG00025	1	114243	114315	Ser	GGA	0	0	56.00
RMAG00029	1	93073	93152	Thr	AGT	0	0	55.54
RMAG00031	1	36369	36440	Ser	GGA	0	0	37.96
RMAG00031	2	156013	156085	Phe	GAA	0	0	81.52
RMAG00037	1	48777	48707	Pro	CGG	0	0	33.27
RMAG00038	1	149897	149825	Val	CAC	0	0	80.64
RMAG00040	1	135967	135895	Undet	???	0	0	28.25
RMAG00044	1	143355	143283	Ser	GGA	0	0	56.00
RMAG00046	1	175540	175612	Ser	GGA	0	0	56.00
RMAG00049	1	155255	155326	Met	CAT	0	0	67.08
RMAG00054	1	44325	44256	Ser	GGA	0	0	45.17
RMAG00055	1	148290	148218	Thr	AGT	0	0	74.54
RMAG00056	1	179588	179658	Phe	GAA	0	0	51.08
RMAG00059	1	66252	66341	Ile	TAT	66291	66305	65.73
RMAG00060	1	21276	21204	Lys	TTT	0	0	82.08
RMAG00063	1	48573	48646	Ser	GGA	0	0	21.70
RMAG00067	1	165409	165506	Ser	TGA	165446	165462	76.57
RMAG00067	2	174688	174785	Ser	TGA	174725	174741	76.71
RMAG00067	3	175822	175919	Ser	TGA	175859	175875	76.71
RMAG00072	1	51038	51108	Ser	GGA	0	0	46.30
RMAG00075	1	127460	127533	Ser	GGA	0	0	45.23
RMAG00075	2	6487	6419	Pseudo	CGC	0	0	17.93
RMAG00081	1	135820	135891	Asp	GTC	0	0	74.31
RMAG00081	2	98200	98129	Pseudo	GGA	0	0	25.29
RMAG00083	1	77989	78070	Ser	GCT	0	0	82.09
RMAG00083	2	85668	85749	Ser	GCT	0	0	84.81
RMAG00083	3	122968	123038	Ser	GGA	0	0	43.59
RMAG00083	4	102594	102524	Ser	GGA	0	0	36.15
RMAG00088	1	18273	18345	Ser	GGA	0	0	56.00
RMAG00090	1	28199	28271	Thr	GGT	0	0	57.52
RMAG00090	2	14320	14247	Ser	GGA	0	0	45.23
RMAG00091	1	134413	134324	Ile	TAT	134374	134360	69.90
RMAG00093	1	74263	74335	Thr	GGT	0	0	57.52
RMAG00094	1	111451	111381	Ser	GGA	0	0	41.42
RMAG00096	1	133509	133437	Arg	TCG	0	0	76.02
RMAG00096	2	133362	133290	SeC	TCA	0	0	30.89
RMAG00098	1	66485	66557	Pseudo	GGA	0	0	36.24
RMAG00101	1	70483	70413	Ser	GGA	0	0	49.09
RMAG00102	1	127968	128040	Ser	GGA	0	0	56.00
RMAG00102	2	76648	76571	Pseudo	AGT	0	0	26.79
RMAG00102	3	63568	63490	Pseudo	ATT	0	0	24.54
RMAG00103	1	88161	88235	Lys	CTT	0	0	21.63
RMAG00103	2	131948	132020	Val	AAC	0	0	76.33
RMAG00103	3	152574	152492	Leu	TAA	0	0	78.97
RMAG00107	1	140279	140352	Lys	CTT	0	0	34.51
RMAG00107	2	63916	63843	Phe	GAA	0	0	39.68
RMAG00111	1	18626	18708	Leu	TAA	0	0	77.24
RMAG00111	2	18803	18885	Leu	TAA	0	0	78.97
RMAG00112	1	42799	42870	Glu	CTC	0	0	78.06
RMAG00112	2	69316	69409	Tyr	GTA	69352	69374	58.69
RMAG00113	1	65807	65878	Trp	CCA	0	0	73.76
RMAG00116	1	21694	21773	Leu	TAG	0	0	68.02
RMAG00118	1	19108	19178	Ser	GGA	0	0	43.52
RMAG00121	1	80499	80575	Pseudo	???	0	0	28.86
RMAG00123	1	60797	60869	Pseudo	TAT	0	0	20.90
RMAG00127	1	135741	135671	Ser	GGA	0	0	43.52
RMAG00131	1	142132	142060	Ser	GGA	0	0	37.27
RMAG00132	1	915	985	Ser	GGA	0	0	48.15
RMAG00137	1	30469	30540	Pro	AGG	0	0	77.28
RMAG00139	1	7271	7198	Ser	GGA	0	0	45.23
RMAG00140	1	99702	99595	Ser	CGA	99665	99639	70.24
RMAG00143	1	40599	40669	His	GTG	0	0	69.97
RMAG00144	1	111354	111282	Ser	GGA	0	0	36.51
RMAG00147	1	98200	98112	Tyr	GTA	98163	98148	67.79
RMAG00148	1	5214	5141	Ser	GGA	0	0	40.49
RMAG00150	1	76546	76617	Gln	TTG	0	0	69.17
RMAG00150	2	115196	115122	Ala	AGC	0	0	44.98
RMAG00155	1	98481	98409	Val	TAC	0	0	78.31
RMAG00156	1	9935	10008	Ser	GGA	0	0	45.23
RMAG00157	1	85663	85591	Ser	GGA	0	0	56.00
RMAG00159	1	2902	2972	Ser	GGA	0	0	41.42
RMAG00167	1	60626	60696	Ser	GGA	0	0	56.76
RMAG00169	1	11580	11652	Pseudo	GGA	0	0	37.16
RMAG00174	1	121865	121788	Pseudo	ATT	0	0	22.74
RMAG00174	2	57885	57814	Cys	GCA	0	0	75.14
RMAG00174	3	57741	57670	Cys	GCA	0	0	74.22
RMAG00174	4	4462	4390	Pseudo	GGA	0	0	35.07
RMAG00175	1	34355	34428	Pseudo	GGA	0	0	21.77
RMAG00179	1	1361	1432	Ser	GGA	0	0	26.90
RMAG00183	1	77584	77655	Pseudo	CAG	0	0	37.66
RMAG00183	2	111807	111735	Ser	GGA	0	0	50.12
RMAG00186	1	32035	31963	Val	TAC	0	0	74.69
RMAG00188	1	47623	47553	Pseudo	GGA	0	0	36.01
RMAG00195	1	40880	40951	Glu	TTC	0	0	81.99
RMAG00195	2	41203	41274	Glu	TTC	0	0	81.99
RMAG00195	3	41368	41439	Glu	CTC	0	0	84.57
RMAG00195	4	47894	47965	Glu	TTC	0	0	81.99
RMAG00195	5	48452	48523	Glu	TTC	0	0	81.99
RMAG00196	1	120200	120270	Ser	GGA	0	0	38.63
RMAG00196	2	105150	105077	Ser	GGA	0	0	33.76
RMAG00197	1	7211	7336	Pseudo	???	0	0	27.30
RMAG00207	1	60290	60219	Gly	TCC	0	0	67.55
RMAG00208	1	76970	76807	Arg	CCG	76933	76843	25.42
RMAG00213	1	56401	56329	Lys	TTT	0	0	82.08
RMAG00213	2	55376	55304	Lys	TTT	0	0	82.08
RMAG00213	3	55211	55139	Lys	TTT	0	0	82.08
RMAG00213	4	54365	54293	Lys	TTT	0	0	82.08
RMAG00216	1	7276	7348	Ser	GGA	0	0	32.16
RMAG00218	1	81142	81219	Asn	ATT	0	0	24.94
RMAG00222	1	59649	59720	Ser	AGA	0	0	31.23
RMAG00222	2	1772	1702	Ser	GGA	0	0	43.52
RMAG00223	1	297	369	Undet	???	0	0	32.01
RMAG00227	1	74369	74292	Asn	ATT	0	0	24.80
RMAG00229	1	93084	93156	Ala	AGC	0	0	52.91
RMAG00232	1	113918	113991	Ser	GGA	0	0	40.49
RMAG00234	1	25715	25643	Undet	???	0	0	34.04
RMAG00235	1	113522	113592	Ser	GGA	0	0	44.26
RMAG00243	1	105012	105084	Ser	GGA	0	0	31.47
RMAG00244	1	96959	96887	Ser	GGA	0	0	28.57
RMAG00246	1	106360	106249	Leu	CAA	106322	106295	61.20
RMAG00248	1	65538	65466	Thr	GGT	0	0	57.52
RMAG00248	2	48114	48041	Ser	GGA	0	0	40.61
RMAG00250	1	14326	14397	Gly	TCC	0	0	68.47
RMAG00250	2	61126	61055	Gly	TCC	0	0	67.55
RMAG00253	1	40082	40155	Ser	GGA	0	0	45.23
RMAG00254	1	2168	2092	Asn	GTT	0	0	27.45
RMAG00256	1	30116	30186	Ser	GGA	0	0	33.93
RMAG00262	1	84379	84268	Leu	CAA	84341	84314	63.72
RMAG00263	1	2805	2877	Pseudo	???	0	0	24.89
RMAG00263	2	42893	42963	Ser	GGA	0	0	56.76
RMAG00263	3	54183	54111	Ser	GGA	0	0	56.00
RMAG00264	1	2609	2681	Pseudo	GGA	0	0	26.86
RMAG00264	2	45656	45584	Ala	TGC	0	0	59.76
RMAG00266	1	8826	8755	Gln	TTG	0	0	69.17
RMAG00268	1	74380	74475	Arg	CCT	74418	74439	65.72
RMAG00268	2	90810	90882	Arg	TCG	0	0	77.00
RMAG00271	1	19432	19526	Arg	CCT	19470	19490	64.76
RMAG00271	2	19700	19795	Arg	CCT	19738	19759	60.62
RMAG00272	1	90291	90364	Asn	GTT	0	0	73.92
RMAG00280	1	97873	97802	Trp	CCA	0	0	73.76
RMAG00283	1	60063	59983	Ser	CGA	0	0	87.51
RMAG00286	1	75651	75725	Ser	GGA	0	0	22.03
RMAG00291	1	49876	49948	Met	CAT	0	0	81.34
RMAG00292	1	61599	61526	Ser	GGA	0	0	33.73
RMAG00294	1	220	299	Thr	AGT	0	0	60.27
RMAG00297	1	16467	16539	Met	CAT	0	0	77.24
RMAG00298	1	59852	59926	Ser	GGA	0	0	34.04
RMAG00298	2	82134	82063	Pro	TGG	0	0	68.78
RMAG00298	3	77880	77809	Pro	TGG	0	0	68.78
RMAG00299	1	102449	102519	Ser	GGA	0	0	43.52
RMAG00303	1	64939	64865	Ser	GGA	0	0	22.38
RMAG00304	1	45616	45686	Ser	AGA	0	0	42.09
RMAG00304	2	40307	40235	Ser	GGA	0	0	36.08
RMAG00306	1	61995	62073	Met	CAT	62031	62037	34.87
RMAG00311	1	69928	69766	Pseudo	AAC	69892	69797	24.50
RMAG00312	1	30616	30546	Ser	GGA	0	0	43.52
RMAG00312	2	3978	3908	Phe	GAA	0	0	49.41
RMAG00314	1	77452	77375	Thr	GGT	0	0	24.67
RMAG00319	1	43976	43905	Pro	CGG	0	0	75.28
RMAG00322	1	56248	56318	His	GTG	0	0	73.59
RMAG00323	1	85235	85307	Thr	AGT	0	0	74.54
RMAG00325	1	67400	67479	Thr	AGT	0	0	58.52
RMAG00325	2	67104	67025	Thr	AGT	0	0	53.31
RMAG00327	1	58457	58385	Val	AAC	0	0	76.33
RMAG00333	1	73418	73345	Ser	GGA	0	0	45.23
RMAG00347	1	553	630	Ser	GGA	0	0	43.86
RMAG00347	2	78272	78202	Ser	GGA	0	0	42.93
RMAG00348	1	21129	21059	Ser	GGA	0	0	43.52
RMAG00352	1	58874	58947	Ser	GGA	0	0	45.23
RMAG00353	1	29242	29172	Ser	GGA	0	0	39.22
RMAG00357	1	42418	42491	Undet	???	0	0	30.03
RMAG00362	1	67349	67277	Ser	GGA	0	0	44.57
RMAG00362	2	67149	67077	Ser	GGA	0	0	51.97
RMAG00363	1	26410	26342	Ser	GGA	0	0	39.68
RMAG00365	1	68868	68941	Ser	GGA	0	0	45.23
RMAG00365	2	29216	29134	Ser	GCT	0	0	64.08
RMAG00367	1	87212	87142	Ser	GGA	0	0	43.52
RMAG00369	1	37799	37729	Ser	GGA	0	0	43.52
RMAG00370	1	2189	2261	Ser	GGA	0	0	40.36
RMAG00375	1	64416	64504	Ile	TAT	64454	64468	74.46
RMAG00382	1	52909	52836	Ile	AAT	0	0	79.20
RMAG00385	1	86614	86542	Ser	GGA	0	0	43.37
RMAG00386	1	37768	37701	Ser	GGA	0	0	38.98
RMAG00390	1	91251	91322	Gln	TTG	0	0	69.17
RMAG00390	2	91426	91497	Gln	TTG	0	0	69.17
RMAG00390	3	91601	91672	Gln	TTG	0	0	69.17
RMAG00395	1	70351	70421	Ser	GGA	0	0	43.52
RMAG00398	1	79187	79114	Ser	GGA	0	0	45.23
RMAG00399	1	29083	29155	Ser	GGA	0	0	56.00
RMAG00399	2	2128	2051	Undet	???	0	0	32.37
RMAG00401	1	75000	75073	Ser	GGA	0	0	33.56
RMAG00403	1	52809	52738	Pro	TGG	0	0	76.68
RMAG00404	1	87091	87163	Thr	TGT	0	0	57.56
RMAG00405	1	27916	27987	Asp	GTC	0	0	74.31
RMAG00405	2	7572	7493	Leu	AAG	0	0	65.63
RMAG00405	3	6636	6557	Leu	AAG	0	0	65.63
RMAG00406	1	71119	71046	Ile	AAT	0	0	79.20
RMAG00406	2	11345	11272	Arg	TCT	0	0	58.80
RMAG00409	1	42904	42981	Asn	ATT	0	0	22.28
RMAG00411	1	45350	45423	Arg	TCT	0	0	78.62
RMAG00415	1	270	342	Ser	GGA	0	0	56.00
RMAG00418	1	25226	25299	Pseudo	GGA	0	0	32.85
RMAG00420	1	55860	55930	Ser	GGA	0	0	35.72
RMAG00420	2	29839	29767	Thr	CGT	0	0	74.34
RMAG00421	1	60929	61001	Pseudo	CAT	0	0	20.27
RMAG00422	1	79693	79765	Pseudo	CGT	0	0	22.35
RMAG00423	1	38883	38810	Ile	AAT	0	0	79.85
RMAG00423	2	17063	16990	Ile	AAT	0	0	79.85
RMAG00429	1	41981	42058	Pseudo	AGT	0	0	31.68
RMAG00432	1	63657	63587	Ser	GGA	0	0	56.65
RMAG00433	1	5220	5292	Asn	GTT	0	0	57.14
RMAG00435	1	25202	25272	Ser	GGA	0	0	52.84
RMAG00437	1	75370	75279	Tyr	GTA	75333	75315	68.03
RMAG00438	1	18959	19038	Thr	AGT	0	0	41.57
RMAG00439	1	485	415	Ser	GGA	0	0	41.29
RMAG00440	1	4379	4305	Lys	CTT	0	0	27.92
RMAG00450	1	23188	23116	Thr	GGT	0	0	27.64
RMAG00456	1	56494	56424	Ser	GGA	0	0	43.60
RMAG00463	1	14768	14838	Ser	GGA	0	0	43.56
RMAG00471	1	2849	2777	Thr	GGT	0	0	57.52
RMAG00475	1	60307	60236	Thr	TGT	0	0	80.73
RMAG00484	1	5320	5392	Ser	GGA	0	0	29.36
RMAG00494	1	18092	18164	Met	CAT	0	0	77.24
RMAG00494	2	34230	34301	Gln	TTG	0	0	69.17
RMAG00494	3	34655	34726	Gln	TTG	0	0	45.95
RMAG00494	4	35071	35230	Pseudo	TCT	35105	35195	32.74
RMAG00494	5	35299	35370	Gln	TTG	0	0	69.17
RMAG00501	1	33864	33792	Pseudo	CGT	0	0	22.35
RMAG00501	2	6002	5932	Ser	GGA	0	0	47.39
RMAG00511	1	36265	36194	Ser	GGA	0	0	47.02
RMAG00514	1	59074	59145	Asp	GTC	0	0	74.31
RMAG00514	2	71651	71722	Asp	GTC	0	0	74.31
RMAG00514	3	59693	59622	Asp	GTC	0	0	74.31
RMAG00516	1	18471	18542	Ser	GGA	0	0	48.41
RMAG00518	1	42055	42131	Pseudo	ATT	0	0	20.82
RMAG00522	1	19300	19221	Leu	TAG	0	0	68.02
RMAG00529	1	61583	61510	Ser	GGA	0	0	36.23
RMAG00540	1	38104	38032	Undet	???	0	0	25.25
RMAG00545	1	65082	65156	Asn	ATT	0	0	32.14
RMAG00546	1	6540	6611	Sup	TTA	0	0	46.02
RMAG00555	1	11288	11361	Pseudo	GGA	0	0	20.08
RMAG00558	1	44267	44337	Ser	GGA	0	0	43.52
RMAG00560	1	67003	66931	Ser	GGA	0	0	56.00
RMAG00562	1	2860	2951	Tyr	GTA	2897	2915	67.81
RMAG00563	1	3760	3691	Undet	???	0	0	41.51
RMAG00570	1	53555	53636	Ser	TGA	0	0	83.21
RMAG00574	1	73749	73678	Ser	GGA	0	0	37.33
RMAG00574	2	59736	59664	Arg	ACG	0	0	23.00
RMAG00574	3	43171	43100	Ala	TGC	0	0	62.83
RMAG00575	1	21685	21756	Asp	GTC	0	0	70.73
RMAG00575	2	28299	28228	Asp	GTC	0	0	74.31
RMAG00577	1	7178	7250	Ser	GGA	0	0	39.26
RMAG00577	2	72226	72298	Pseudo	CTC	0	0	25.65
RMAG00577	3	45410	45338	Val	CAC	0	0	82.87
RMAG00590	1	35791	35719	Pseudo	AGA	0	0	27.79
RMAG00594	1	40472	40544	Ser	GGA	0	0	30.14
RMAG00598	1	46513	46441	Phe	GAA	0	0	81.52
RMAG00601	1	1691	1762	Glu	TTC	0	0	81.99
RMAG00601	2	1856	1927	Glu	TTC	0	0	81.99
RMAG00602	1	52974	52895	Thr	AGT	0	0	39.45
RMAG00605	1	49562	49489	Ser	GGA	0	0	45.23
RMAG00616	1	47052	47133	Ser	GCT	0	0	83.07
RMAG00618	1	19493	19422	Thr	CGT	0	0	82.51
RMAG00622	1	4388	4316	Ser	GGA	0	0	43.70
RMAG00625	1	62701	62629	Ser	GGA	0	0	42.42
RMAG00626	1	109	179	Pro	CGG	0	0	34.97
RMAG00626	2	32478	32406	Thr	TGT	0	0	37.52
RMAG00627	1	59052	58980	Ser	GGA	0	0	37.06
RMAG00628	1	62648	62718	Thr	GGT	0	0	33.93
RMAG00628	2	46862	46790	Pseudo	CAT	0	0	21.02
RMAG00631	1	48011	48081	Ser	GGA	0	0	48.93
RMAG00635	1	60475	60405	His	GTG	0	0	73.59
RMAG00635	2	57147	57077	His	GTG	0	0	73.59
RMAG00635	3	54628	54558	His	GTG	0	0	73.59
RMAG00638	1	53038	52967	Undet	???	0	0	20.43
RMAG00640	1	16026	16096	Ser	GGA	0	0	44.26
RMAG00641	1	23466	23394	Pseudo	GGA	0	0	36.49
RMAG00641	2	15583	15511	Ser	GGA	0	0	56.00
RMAG00643	1	1381	1451	Gly	GCC	0	0	70.15
RMAG00643	2	1972	2042	Gly	GCC	0	0	70.15
RMAG00645	1	1024	951	Ser	GGA	0	0	44.44
RMAG00648	1	43463	43533	Ser	GGA	0	0	47.39
RMAG00652	1	47218	47146	Ser	GGA	0	0	38.65
RMAG00653	1	18446	18376	Ser	GGA	0	0	43.52
RMAG00670	1	59874	59795	Thr	AGT	0	0	45.35
RMAG00674	1	48784	48712	Ala	AGC	0	0	52.91
RMAG00675	1	49339	49268	Pro	CGG	0	0	75.28
RMAG00676	1	14655	14583	Ala	TGC	0	0	59.76
RMAG00678	1	16562	16634	Thr	GGT	0	0	57.52
RMAG00683	1	36404	36478	Ser	AGA	0	0	25.89
RMAG00685	1	64874	64802	Thr	GGT	0	0	50.46
RMAG00688	1	60884	60812	Lys	TTT	0	0	82.08
RMAG00688	2	60724	60652	Lys	CTT	0	0	66.03
RMAG00688	3	58366	58294	Lys	TTT	0	0	82.08
RMAG00688	4	58205	58133	Lys	TTT	0	0	82.08
RMAG00700	1	16616	16707	Tyr	GTA	16653	16671	68.56
RMAG00720	1	44788	44718	Ser	GGA	0	0	43.52
RMAG00721	1	10558	10487	Pro	AGG	0	0	77.28
RMAG00733	1	50161	50233	Ser	GGA	0	0	32.49
RMAG00738	1	31113	31192	Leu	CAG	0	0	66.95
RMAG00739	1	19082	19159	Pseudo	GGC	0	0	23.72
RMAG00746	1	36871	36941	Ser	GGA	0	0	43.52
RMAG00747	1	9056	8985	Lys	CTT	0	0	21.02
RMAG00750	1	16040	16113	Pseudo	GGA	0	0	32.37
RMAG00750	2	19927	20000	Ser	GGA	0	0	38.49
RMAG00751	1	11325	11396	Glu	TTC	0	0	81.99
RMAG00751	2	10222	10151	Glu	TTC	0	0	81.99
RMAG00753	1	49620	49550	Ser	GGA	0	0	47.39
RMAG00755	1	31328	31400	Thr	GGT	0	0	57.52
RMAG00760	1	1981	1907	Lys	CTT	0	0	31.95
RMAG00763	1	6764	6836	Ser	GGA	0	0	46.08
RMAG00767	1	24734	24656	Pseudo	AGT	0	0	30.96
RMAG00771	1	13097	13170	Ser	GGA	0	0	38.17
RMAG00773	1	59007	58936	Gln	TTG	0	0	69.17
RMAG00793	1	48684	48614	Ser	GGA	0	0	48.82
RMAG00800	1	10073	10145	Pseudo	GGA	0	0	20.96
RMAG00801	1	19093	19022	Cys	GCA	0	0	75.38
RMAG00805	1	9395	9466	Glu	TTC	0	0	81.99
RMAG00805	2	5666	5595	Glu	TTC	0	0	81.99
RMAG00812	1	37230	37305	Asn	ATT	0	0	20.75
RMAG00815	1	42068	41997	Pro	CGG	0	0	64.81
RMAG00816	1	18825	18755	Ser	GGA	0	0	56.84
RMAG00818	1	18311	18233	Thr	GGT	0	0	40.41
RMAG00822	1	8632	8704	Ala	AGC	0	0	52.91
RMAG00822	2	9926	9998	Ala	AGC	0	0	52.91
RMAG00822	3	31683	31761	Thr	GGT	0	0	35.58
RMAG00823	1	122	201	Thr	AGT	0	0	53.97
RMAG00825	1	49865	49793	Thr	GGT	0	0	57.52
RMAG00825	2	7284	7214	Val	AAC	0	0	29.57
RMAG00828	1	2531	2601	Ser	GGA	0	0	43.52
RMAG00828	2	7461	7532	Thr	CGT	0	0	80.37
RMAG00842	1	255	178	Asn	ATT	0	0	27.46
RMAG00855	1	8594	8512	Leu	TAA	0	0	77.24
RMAG00866	1	20877	20947	Pseudo	GGA	0	0	26.86
RMAG00881	1	6295	6222	Ile	AAT	0	0	79.85
RMAG00884	1	22531	22459	Pseudo	CGT	0	0	22.35
RMAG00888	1	28471	28400	Gln	CTG	0	0	64.93
RMAG00891	1	28689	28760	Trp	CCA	0	0	73.76
RMAG00891	2	28988	29059	Trp	CCA	0	0	72.26
RMAG00897	1	15156	15226	Ser	GGA	0	0	43.52
RMAG00898	1	25959	26038	Thr	AGT	0	0	54.36
RMAG00898	2	27729	27656	Ser	GGA	0	0	41.25
RMAG00899	1	7466	7544	Pseudo	GGT	0	0	27.40
RMAG00900	1	38810	38738	Pseudo	CGT	0	0	25.34
RMAG00911	1	18468	18397	Asp	GTC	0	0	74.31
RMAG00911	2	4290	4220	Glu	TTC	0	0	52.74
RMAG00917	1	37714	37644	Glu	TTC	0	0	58.89
RMAG00917	2	34519	34446	Ser	GGA	0	0	45.23
RMAG00923	1	6284	6357	Pseudo	GGA	0	0	27.40
RMAG00923	2	10062	9992	Phe	GAA	0	0	49.43
RMAG00929	1	36321	36393	Pseudo	GGA	0	0	37.67
RMAG00934	1	2437	2507	Gly	GCC	0	0	70.15
RMAG00934	2	2893	2963	Gly	GCC	0	0	70.15
RMAG00934	3	4682	4752	Gly	GCC	0	0	70.15
RMAG00934	4	5320	5390	Gly	GCC	0	0	70.15
RMAG00938	1	31929	31858	Thr	TGT	0	0	82.54
RMAG00939	1	1604	1525	Thr	AGT	0	0	50.69
RMAG00941	1	1907	1978	Ser	GGA	0	0	36.45
RMAG00941	2	13283	13353	Ser	GGA	0	0	43.52
RMAG00945	1	36612	36683	Thr	AGT	0	0	78.04
RMAG00947	1	11361	11433	Ser	GGA	0	0	33.97
RMAG00950	1	32635	32705	Ser	GGA	0	0	43.52
RMAG00953	1	893	821	Ser	GGA	0	0	56.00
RMAG00955	1	43622	43694	Pseudo	CGT	0	0	22.35
RMAG00956	1	25950	26021	Pro	TGG	0	0	68.78
RMAG00959	1	23414	23486	Pseudo	AGA	0	0	36.23
RMAG00965	1	6319	6391	Thr	AGT	0	0	74.54
RMAG00969	1	41170	41240	Ser	GGA	0	0	48.25
RMAG00975	1	7191	7118	Ser	GGA	0	0	41.30
RMAG00986	1	11507	11577	Ser	GGA	0	0	41.41
RMAG00993	1	118	188	Phe	GAA	0	0	56.58
RMAG00993	2	6196	6268	Ala	AGC	0	0	52.91
RMAG00993	3	6614	6542	Ala	AGC	0	0	52.91
RMAG00994	1	48579	48657	Thr	GGT	0	0	37.93
RMAG01000	1	11687	11757	Ser	GGA	0	0	46.04
RMAG01000	2	11971	12041	Pseudo	GGC	0	0	23.41
RMAG01001	1	200	127	Ser	GGA	0	0	45.23
RMAG01003	1	17935	18009	Ser	GGA	0	0	31.41
RMAG01011	1	47477	47406	Ser	GGA	0	0	50.73
RMAG01015	1	25901	25974	Ser	GGA	0	0	21.86
RMAG01015	2	19599	19527	Pseudo	AAA	0	0	29.63
RMAG01021	1	3730	3802	Ser	GGA	0	0	56.00
RMAG01022	1	23717	23789	Ser	GGA	0	0	38.55
RMAG01035	1	29886	29963	Pro	CGG	0	0	45.87
RMAG01035	2	29619	29542	Pro	CGG	0	0	34.12
RMAG01041	1	42656	42728	Phe	GAA	0	0	81.52
RMAG01042	1	41226	41153	Ser	GGA	0	0	45.23
RMAG01048	1	16362	16434	Pseudo	CGT	0	0	22.35
RMAG01052	1	35926	35998	Phe	GAA	0	0	31.51
RMAG01056	1	20738	20810	Pro	CGG	0	0	28.75
RMAG01058	1	21084	21157	Ser	GGA	0	0	31.61
RMAG01058	2	29121	29191	Ser	GGA	0	0	43.52
RMAG01062	1	43722	43801	Leu	AAG	0	0	65.63
RMAG01066	1	30914	30842	Thr	GGT	0	0	51.20
RMAG01069	1	11936	12008	Ser	GGA	0	0	38.62
RMAG01069	2	2869	2791	Phe	GAA	0	0	21.89
RMAG01070	1	5997	5927	Ser	GGA	0	0	47.39
RMAG01071	1	44370	44442	Phe	GAA	0	0	81.52
RMAG01079	1	17561	17634	Asn	GTT	0	0	73.92
RMAG01079	2	18063	18136	Asn	GTT	0	0	73.92
RMAG01084	1	10272	10200	Sup	TTA	0	0	28.97
RMAG01087	1	24974	24902	Ser	GGA	0	0	27.95
RMAG01102	1	4072	4143	Asp	GTC	0	0	74.31
RMAG01102	2	4257	4328	Met	CAT	0	0	67.08
RMAG01107	1	31386	31314	Pseudo	CGT	0	0	26.00
RMAG01107	2	30000	29927	Ser	GGA	0	0	22.12
RMAG01116	1	4	77	Ser	GGA	0	0	47.38
RMAG01116	2	34518	34445	Ser	GGA	0	0	53.79
RMAG01124	1	26747	26674	Ile	AAT	0	0	79.85
RMAG01129	1	7114	7185	Ser	GGA	0	0	32.24
RMAG01132	1	8292	8220	Asn	GTT	0	0	38.52
RMAG01134	1	5960	5886	Ser	GGA	0	0	36.65
RMAG01139	1	25065	25138	Arg	TCT	0	0	78.62
RMAG01141	1	18228	18158	Ser	GGA	0	0	44.26
RMAG01146	1	30962	30885	Asn	ATT	0	0	20.18
RMAG01149	1	22460	22536	Asn	ATT	0	0	33.92
RMAG01150	1	31626	31556	Ser	GGA	0	0	53.95
RMAG01159	1	13912	13983	Ala	TGC	0	0	62.59
RMAG01163	1	10871	10943	Ser	GGA	0	0	51.97
RMAG01167	1	22644	22540	Ser	TGA	22607	22584	76.00
RMAG01167	2	22449	22344	Ser	AGA	22412	22388	79.41
RMAG01167	3	21791	21687	Ser	TGA	21754	21731	77.85
RMAG01167	4	21597	21493	Ser	AGA	21560	21537	79.43
RMAG01173	1	34392	34473	Ser	GCT	0	0	84.81
RMAG01173	2	38219	38300	Ser	GCT	0	0	85.21
RMAG01174	1	2693	2623	Ser	GGA	0	0	48.13
RMAG01190	1	39924	39994	Ser	GGA	0	0	35.94
RMAG01195	1	2230	2160	Ser	GGA	0	0	46.98
RMAG01203	1	15015	15089	Asn	ATT	0	0	25.24
RMAG01210	1	40524	40603	Thr	AGT	0	0	49.49
RMAG01210	2	38872	38793	Thr	AGT	0	0	50.20
RMAG01213	1	8083	8156	Ser	GGA	0	0	41.42
RMAG01213	2	8624	8697	Ser	GGA	0	0	41.42
RMAG01217	1	8758	8829	Thr	TGT	0	0	80.80
RMAG01224	1	17746	17672	Met	CAT	0	0	26.78
RMAG01233	1	28439	28511	Ser	GGA	0	0	56.00
RMAG01236	1	2047	1975	Val	AAC	0	0	76.33
RMAG01236	2	1785	1713	Val	AAC	0	0	76.33
RMAG01241	1	7393	7323	Ser	GGA	0	0	46.85
RMAG01246	1	30394	30491	Leu	CAG	30432	30445	52.78
RMAG01248	1	22596	22668	Ser	GGA	0	0	56.00
RMAG01256	1	3307	3375	Pseudo	CCC	0	0	26.52
RMAG01256	2	17585	17515	Gly	GCC	0	0	70.15
RMAG01256	3	2897	2837	Pseudo	GCC	0	0	22.12
RMAG01256	4	1758	1599	Pseudo	TCC	1722	1636	20.85
RMAG01256	5	412	342	Gly	GCC	0	0	70.15
RMAG01260	1	691	768	Thr	GGT	0	0	22.67
RMAG01275	1	21730	21648	Leu	TAA	0	0	78.97
RMAG01276	1	34180	34108	Ser	GGA	0	0	56.00
RMAG01288	1	3310	3383	Ser	GGA	0	0	39.63
RMAG01294	1	7957	7887	Ser	GGA	0	0	43.52
RMAG01302	1	34186	34259	Ser	GGA	0	0	44.42
RMAG01308	1	3056	3133	Pseudo	GGT	0	0	22.07
RMAG01310	1	15753	15681	Ser	GGA	0	0	56.00
RMAG01316	1	30809	30739	Pro	GGG	0	0	46.92
RMAG01316	2	22955	22883	Ser	GGA	0	0	56.00
RMAG01318	1	13677	13600	Asn	ATT	0	0	22.58
RMAG01328	1	1971	1893	Thr	GGT	0	0	40.41
RMAG01330	1	4311	4381	Ser	GGA	0	0	50.74
RMAG01331	1	21532	21605	Pseudo	GGA	0	0	28.55
RMAG01339	1	17923	17850	Arg	TCT	0	0	55.29
RMAG01344	1	22920	22992	Arg	ACG	0	0	75.22
RMAG01344	2	24032	24104	Arg	ACG	0	0	75.22
RMAG01344	3	24332	24404	Arg	ACG	0	0	75.22
RMAG01344	4	25565	25637	Arg	ACG	0	0	75.22
RMAG01344	5	26651	26723	Arg	ACG	0	0	75.22
RMAG01349	1	33448	33376	Ser	GGA	0	0	27.71
RMAG01356	1	16700	16772	Val	AAC	0	0	76.33
RMAG01360	1	2531	2601	Ser	GGA	0	0	50.45
RMAG01362	1	18335	18414	Thr	AGT	0	0	40.27
RMAG01362	2	18295	18216	Thr	AGT	0	0	40.27
RMAG01367	1	1555	1627	Val	CAC	0	0	64.17
RMAG01370	1	243	314	Glu	TTC	0	0	47.69
RMAG01372	1	29297	29371	Cys	GCA	0	0	60.63
RMAG01380	1	30598	30527	Ser	GGA	0	0	20.27
RMAG01386	1	34509	34581	Val	AAC	0	0	76.33
RMAG01393	1	32066	32140	Lys	CTT	0	0	26.33
RMAG01400	1	9446	9516	Ser	GGA	0	0	43.52
RMAG01400	2	6564	6494	Ser	GGA	0	0	56.76
RMAG01406	1	24169	24098	Met	CAT	0	0	59.12
RMAG01414	1	8731	8659	Pseudo	CGT	0	0	22.35
RMAG01419	1	5721	5793	Lys	CTT	0	0	78.85
RMAG01427	1	19007	19081	Ser	GGA	0	0	36.54
RMAG01431	1	14795	14725	Ser	GGA	0	0	38.58
RMAG01443	1	33134	33058	Asn	ATT	0	0	38.34
RMAG01447	1	32662	32592	Ser	GGA	0	0	47.39
RMAG01452	1	6332	6260	Met	CAT	0	0	81.34
RMAG01453	1	32049	31976	Ile	AAT	0	0	79.85
RMAG01454	1	28841	28771	Ser	GGA	0	0	42.75
RMAG01459	1	17302	17229	Pseudo	GGA	0	0	27.54
RMAG01460	1	4460	4383	Ile	GAT	0	0	30.29
RMAG01468	1	6017	5947	Pseudo	GGT	0	0	20.57
RMAG01472	1	25070	25140	Ser	GGA	0	0	44.26
RMAG01476	1	6775	6703	Thr	GGT	0	0	44.43
RMAG01483	1	2347	2420	Phe	GAA	0	0	25.43
RMAG01486	1	16233	16161	Pseudo	GGA	0	0	25.84
RMAG01487	1	6534	6613	Thr	AGT	0	0	60.27
RMAG01495	1	15181	15110	Gln	CTG	0	0	68.45
RMAG01502	1	3214	3286	Ser	GGA	0	0	56.00
RMAG01511	1	16221	16293	Ser	GGA	0	0	56.00
RMAG01512	1	27565	27637	Undet	???	0	0	20.33
RMAG01523	1	4692	4762	Ser	GGA	0	0	43.52
RMAG01533	1	19439	19365	Pseudo	GGA	0	0	26.82
RMAG01537	1	7470	7399	Ser	GGA	0	0	50.38
RMAG01549	1	25235	25307	Lys	CTT	0	0	78.85
RMAG01570	1	16191	16262	Met	CAT	0	0	67.08
RMAG01577	1	8028	7956	Ser	GGA	0	0	43.94
RMAG01582	1	17005	17078	Ser	GGA	0	0	41.60
RMAG01593	1	28081	27993	Tyr	GTA	28044	28029	75.54
RMAG01593	2	27089	27001	Tyr	GTA	27052	27037	75.67
RMAG01596	1	26445	26372	Ser	GGA	0	0	37.31
RMAG01600	1	27716	27788	Phe	GAA	0	0	81.52
RMAG01606	1	8105	8174	Ser	AGA	0	0	34.22
RMAG01608	1	18882	18802	Ser	CGA	0	0	87.51
RMAG01621	1	18998	18926	Phe	GAA	0	0	20.58
RMAG01622	1	3097	3020	Asn	ATT	0	0	23.68
RMAG01626	1	14317	14388	Ser	GGA	0	0	40.75
RMAG01635	1	5529	5457	Ser	GGA	0	0	45.60
RMAG01637	1	14645	14575	Gly	GCC	0	0	70.15
RMAG01639	1	8634	8562	Ser	GGA	0	0	36.57
RMAG01660	1	21697	21769	Ser	GGA	0	0	49.65
RMAG01687	1	2002	2075	Ser	GGA	0	0	45.23
RMAG01692	1	10626	10548	Ser	GGA	0	0	23.43
RMAG01693	1	14532	14609	Asn	ATT	0	0	28.10
RMAG01697	1	21435	21533	Pseudo	GCT	21472	21488	39.14
RMAG01702	1	26910	26983	Ser	GGA	0	0	40.84
RMAG01709	1	3249	3320	Gln	CTG	0	0	66.37
RMAG01712	1	11541	11469	Met	CAT	0	0	59.42
RMAG01712	2	6599	6527	Ser	GGA	0	0	56.00
RMAG01732	1	3463	3390	Ser	GGA	0	0	44.20
RMAG01737	1	17312	17241	Ser	GGA	0	0	28.25
RMAG01741	1	25894	25823	Ala	TGC	0	0	60.85
RMAG01744	1	17555	17628	Ser	GGA	0	0	35.85
RMAG01749	1	202	279	Pseudo	GGA	0	0	38.41
RMAG01751	1	18763	18840	Pro	CGG	0	0	40.47
RMAG01751	2	18496	18419	Ser	GGA	0	0	33.98
RMAG01757	1	21332	21404	Pseudo	GGA	0	0	38.85
RMAG01758	1	10847	10777	Ser	GGA	0	0	43.76
RMAG01767	1	5351	5423	Ser	GGA	0	0	56.00
RMAG01769	1	13883	13811	Cys	GCA	0	0	44.95
RMAG01771	1	25439	25509	Ser	GGA	0	0	55.37
RMAG01774	1	10173	10097	Pseudo	GGT	0	0	32.35
RMAG01789	1	26496	26568	Pseudo	CGT	0	0	20.01
RMAG01792	1	11135	11064	Gly	TCC	0	0	67.55
RMAG01802	1	25545	25622	Ser	GGA	0	0	33.94
RMAG01802	2	25278	25201	Phe	GAA	0	0	39.38
RMAG01828	1	4178	4248	Gly	CCC	0	0	78.20
RMAG01828	2	18174	18104	Gly	GCC	0	0	70.15
RMAG01858	1	19284	19214	Ser	GGA	0	0	45.92
RMAG01876	1	18264	18187	Pseudo	ACA	0	0	21.43
RMAG01882	1	21669	21750	Arg	CCT	21705	21715	26.11
RMAG01882	2	18728	18650	Pseudo	GGT	0	0	31.61
RMAG01887	1	17781	17709	Ser	GGA	0	0	56.00
RMAG01888	1	21584	21514	Ser	GGA	0	0	43.52
RMAG01890	1	3401	3473	Ser	GGA	0	0	60.74
RMAG01894	1	17144	17074	Ser	GGA	0	0	31.76
RMAG01899	1	10017	9946	Pro	TGG	0	0	76.68
RMAG01910	1	6558	6631	Ser	GGA	0	0	30.94
RMAG01911	1	12879	12969	Tyr	GTA	12916	12933	70.78
RMAG01945	1	15770	15840	His	GTG	0	0	73.59
RMAG01947	1	16712	16782	Ser	GGA	0	0	36.76
RMAG01952	1	6995	6924	Ala	CGC	0	0	74.02
RMAG01954	1	19085	19014	Met	CAT	0	0	61.57
RMAG01956	1	14654	14584	Ser	GGA	0	0	41.71
RMAG01958	1	15675	15604	Glu	CTC	0	0	78.06
RMAG01963	1	14646	14716	Ser	GGA	0	0	42.15
RMAG01963	2	2448	2376	Ser	CGA	0	0	29.97
RMAG01967	1	20696	20768	Ser	GGA	0	0	56.00
RMAG01986	1	5962	6032	Ser	GGA	0	0	41.01
RMAG01986	2	17366	17294	Ser	GGA	0	0	48.08
RMAG02008	1	7056	6983	Lys	CTT	0	0	27.20
RMAG02041	1	3287	3358	Ala	TGC	0	0	59.25
RMAG02066	1	13021	12951	Ser	GGA	0	0	40.56
RMAG02084	1	8242	8170	Ser	GGA	0	0	52.08
RMAG02088	1	19934	19862	Ser	GGA	0	0	37.03
RMAG02093	1	2199	2272	Phe	GAA	0	0	27.78
RMAG02101	1	14322	14252	Ser	GGA	0	0	44.26
RMAG02103	1	18802	18728	Asn	ATT	0	0	24.57
RMAG02107	1	1141	1071	Ser	GGA	0	0	42.43
RMAG02113	1	1481	1411	Ser	GGA	0	0	53.98
RMAG02128	1	12024	11952	Ser	GGA	0	0	56.00
RMAG02132	1	16915	16841	Ser	GGA	0	0	33.15
RMAG02137	1	16672	16745	Phe	GAA	0	0	46.67
RMAG02143	1	15306	15378	Pseudo	AGA	0	0	29.34
RMAG02145	1	20549	20477	Undet	???	0	0	33.33
RMAG02165	1	14199	14129	Ser	GGA	0	0	49.84
RMAG02177	1	3823	3753	Ser	GGA	0	0	34.61
RMAG02186	1	18163	18090	Ser	GGA	0	0	28.66
RMAG02214	1	16912	16840	Ser	GGA	0	0	48.08
RMAG02216	1	200	121	Leu	AAG	0	0	65.63
RMAG02227	1	9441	9513	Pseudo	CGT	0	0	22.35
RMAG02232	1	5720	5648	Pro	GGG	0	0	36.99
RMAG02238	1	1483	1553	Cys	GCA	0	0	45.07
RMAG02239	1	8821	8751	Ser	GGA	0	0	43.52
RMAG02242	1	4948	5027	Asn	ATT	0	0	54.20
RMAG02242	2	4759	4680	Asn	ATT	0	0	54.20
RMAG02248	1	18157	18078	Leu	AAG	0	0	65.63
RMAG02261	1	13388	13459	Thr	TGT	0	0	82.54
RMAG02270	1	485	557	Phe	GAA	0	0	81.52
RMAG02286	1	12441	12368	Ser	GGA	0	0	45.23
RMAG02290	1	7391	7461	Ser	GGA	0	0	44.26
RMAG02293	1	9008	8937	Asp	GTC	0	0	74.31
RMAG02299	1	4391	4315	Lys	TTT	0	0	30.19
RMAG02315	1	10409	10338	Gly	TCC	0	0	67.55
RMAG02317	1	1645	1715	Ser	GGA	0	0	39.94
RMAG02319	1	17145	17215	Ser	GGA	0	0	43.52
RMAG02334	1	9542	9612	Ser	GGA	0	0	47.39
RMAG02340	1	17764	17691	Ser	GGA	0	0	45.23
RMAG02348	1	14784	14856	Ser	GGA	0	0	56.00
RMAG02349	1	3487	3559	Ser	AGA	0	0	55.71
RMAG02360	1	1718	1640	Thr	GGT	0	0	33.69
RMAG02364	1	1737	1666	Ser	GGA	0	0	35.48
RMAG02372	1	17294	17222	Thr	GGT	0	0	57.52
RMAG02372	2	6417	6345	Undet	???	0	0	23.23
RMAG02376	1	1799	1872	Ser	GGA	0	0	21.09
RMAG02376	2	2081	2008	Ser	GGA	0	0	52.88
RMAG02380	1	13960	14030	Ser	GGA	0	0	52.14
RMAG02399	1	14338	14410	Ser	GGA	0	0	56.00
RMAG02412	1	153	225	Phe	GAA	0	0	81.52
RMAG02422	1	1494	1568	Ser	GGA	0	0	27.02
RMAG02427	1	13028	13100	Thr	GGT	0	0	50.15
RMAG02435	1	13895	13966	Pseudo	GGA	0	0	23.02
RMAG02437	1	4835	4908	Ser	GGA	0	0	45.23
RMAG02442	1	1310	1382	Ser	GGA	0	0	56.00
RMAG02454	1	11561	11488	Ser	GGA	0	0	45.23
RMAG02460	1	17149	17070	Thr	AGT	0	0	58.52
RMAG02468	1	13112	13185	Ser	GGA	0	0	45.23
RMAG02475	1	16646	16569	Asn	ATT	0	0	27.44
RMAG02484	1	3276	3197	Thr	AGT	0	0	45.51
RMAG02487	1	11937	12007	Ser	AGA	0	0	31.15
RMAG02495	1	356	285	Met	CAT	0	0	67.08
RMAG02511	1	7858	7942	Thr	AGT	0	0	43.29
RMAG02511	2	6801	6717	Thr	AGT	0	0	43.29
RMAG02513	1	14649	14578	Pro	AGG	0	0	66.33
RMAG02535	1	11450	11520	Ser	GGA	0	0	43.52
RMAG02535	2	7404	7334	Ser	GGA	0	0	34.20
RMAG02541	1	14223	14295	Ser	GGA	0	0	56.00
RMAG02546	1	14063	14133	Ser	GGA	0	0	43.52
RMAG02554	1	8339	8260	Thr	AGT	0	0	51.14
RMAG02557	1	11784	11714	Pseudo	GGA	0	0	39.09
RMAG02569	1	13555	13483	Ser	GGA	0	0	40.99
RMAG02569	2	5823	5751	Ser	AGA	0	0	43.22
RMAG02573	1	16095	16167	Ser	CGA	0	0	20.80
RMAG02585	1	12983	13056	Ser	GGA	0	0	45.23
RMAG02592	1	11293	11219	Lys	CTT	0	0	24.66
RMAG02597	1	13012	12940	Pseudo	CTT	0	0	33.84
RMAG02607	1	11420	11348	Undet	???	0	0	30.00
RMAG02649	1	15297	15224	Ser	GGA	0	0	45.23
RMAG02652	1	1671	1592	Thr	AGT	0	0	48.95
RMAG02669	1	13248	13175	Ser	GGA	0	0	34.23
RMAG02678	1	4924	4854	Pseudo	GGA	0	0	32.01
RMAG02685	1	6388	6315	Ser	GGA	0	0	45.23
RMAG02693	1	8492	8565	Ser	GGA	0	0	48.01
RMAG02707	1	6425	6498	Ser	GGA	0	0	45.23
RMAG02717	1	12760	12830	Asp	GTC	0	0	51.09
RMAG02727	1	4191	4268	Ser	GGA	0	0	28.33
RMAG02729	1	962	1041	Thr	AGT	0	0	52.39
RMAG02733	1	12452	12524	Phe	GAA	0	0	81.52
RMAG02736	1	1610	1689	Thr	AGT	0	0	51.03
RMAG02736	2	1309	1230	Thr	AGT	0	0	51.03
RMAG02759	1	12913	12836	Ser	GGA	0	0	46.03
RMAG02764	1	13565	13495	Ser	GGA	0	0	43.52
RMAG02795	1	2485	2558	Ser	GGA	0	0	43.17
RMAG02799	1	11121	11049	Ser	GGA	0	0	56.00
RMAG02801	1	12549	12622	Ser	GGA	0	0	45.23
RMAG02813	1	12212	12289	Pseudo	ATT	0	0	21.60
RMAG02838	1	4389	4468	Ala	AGC	0	0	40.17
RMAG02838	2	4083	4004	Ala	AGC	0	0	42.66
RMAG02856	1	3051	3124	Ser	GGA	0	0	45.23
RMAG02863	1	7096	7024	Ser	GGA	0	0	56.00
RMAG02888	1	6086	6014	Ser	GGA	0	0	56.00
RMAG02890	1	7914	7844	Ser	GGA	0	0	46.58
RMAG02894	1	6230	6300	Ser	GGA	0	0	53.48
RMAG02902	1	565	637	Ser	GGA	0	0	29.37
RMAG02955	1	10030	10103	Ser	GGA	0	0	45.23
RMAG03019	1	8926	8996	Ser	GGA	0	0	33.62
RMAG03020	1	4595	4668	Ser	GGA	0	0	40.63
RMAG03020	2	5855	5927	Pseudo	GGA	0	0	38.45
RMAG03022	1	2136	2206	Ser	GGA	0	0	43.52
RMAG03026	1	3637	3567	Ser	GGA	0	0	41.71
RMAG03027	1	5724	5651	Ser	GGA	0	0	34.26
RMAG03058	1	8471	8550	Ala	AGC	0	0	41.79
RMAG03060	1	8007	8077	Ser	GGA	0	0	43.84
RMAG03067	1	91	19	Pseudo	CAT	0	0	21.23
RMAG03079	1	2184	2256	Pseudo	GGA	0	0	20.12
RMAG03091	1	10715	10787	Ser	GGA	0	0	51.37
RMAG03105	1	4571	4499	Pseudo	CGT	0	0	21.64
RMAG03115	1	8012	8084	Pseudo	GGA	0	0	37.63
RMAG03115	2	5764	5694	Ser	GGA	0	0	53.95
RMAG03117	1	6859	6929	Ser	GGA	0	0	39.06
RMAG03123	1	355	282	Ser	GGA	0	0	52.36
RMAG03124	1	7910	7833	Pseudo	GGT	0	0	23.91
RMAG03129	1	11616	11478	Undet	???	0	0	46.70
RMAG03132	1	3117	3195	Thr	AGT	0	0	42.38
RMAG03133	1	8904	8834	Ser	GGA	0	0	43.52
RMAG03137	1	3300	3228	Pseudo	GGT	0	0	36.87
RMAG03172	1	693	608	Lys	CTT	656	650	32.80
RMAG03178	1	6626	6556	Asp	GTC	0	0	45.51
RMAG03179	1	5820	5893	Tyr	GTA	0	0	31.27
RMAG03186	1	4107	4186	Thr	AGT	0	0	54.63
RMAG03188	1	1686	1746	Pseudo	GCC	0	0	22.12
RMAG03188	2	8851	8779	Ser	GGA	0	0	40.36
RMAG03204	1	2159	2086	Ser	GGA	0	0	26.09
RMAG03214	1	9993	9917	Pseudo	ATT	0	0	23.74
RMAG03216	1	10208	10136	Pseudo	CGT	0	0	22.35
RMAG03227	1	5234	5164	Ser	GGA	0	0	35.22
RMAG03230	1	9654	9580	Pseudo	TTA	0	0	24.28
RMAG03248	1	3310	3381	Phe	GAA	0	0	60.10
RMAG03252	1	9745	9818	Ser	GGA	0	0	45.23
RMAG03259	1	2731	2803	Thr	GGT	0	0	72.89
RMAG03271	1	2285	2215	Ser	GGA	0	0	43.52
RMAG03294	1	1111	1183	Ser	GGA	0	0	38.21
RMAG03308	1	6142	6072	Ser	GGA	0	0	56.65
RMAG03359	1	10360	10281	Thr	AGT	0	0	43.43
RMAG03371	1	5036	4964	Pseudo	CGT	0	0	22.35
RMAG03402	1	9674	9601	Ser	GGA	0	0	50.90
RMAG03415	1	9251	9178	Pseudo	GGA	0	0	22.57
RMAG03431	1	8615	8687	Ser	GGA	0	0	38.05
RMAG03444	1	6724	6801	Pseudo	GGA	0	0	23.75
RMAG03452	1	2695	2768	Ser	GGA	0	0	45.23
RMAG03459	1	6769	6841	Ser	GGA	0	0	40.34
RMAG03466	1	2868	2796	Ser	GGA	0	0	56.00
RMAG03475	1	731	803	Thr	GGT	0	0	55.31
RMAG03492	1	6708	6785	Ser	GGA	0	0	40.92
RMAG03508	1	8341	8269	Met	CAT	0	0	74.79
RMAG03532	1	3725	3797	Pseudo	GGA	0	0	23.58
RMAG03547	1	1904	1834	Ser	GGA	0	0	44.98
RMAG03570	1	4031	3959	Thr	AGT	0	0	74.54
RMAG03597	1	2391	2312	Thr	AGT	0	0	60.27
RMAG03626	1	8531	8461	Ser	GGA	0	0	38.20
RMAG03627	1	3614	3687	Ser	GGA	0	0	46.62
RMAG03665	1	8926	8847	Thr	AGT	0	0	56.01
RMAG03665	2	8605	8526	Thr	AGT	0	0	52.45
RMAG03667	1	8344	8417	Ser	GGA	0	0	39.82
RMAG03685	1	3281	3211	Ser	GGA	0	0	29.57
RMAG03691	1	5232	5304	Ser	GGA	0	0	56.00
RMAG03725	1	5223	5151	Ser	AGA	0	0	42.31
RMAG03736	1	5568	5496	Pseudo	CGT	0	0	26.00
RMAG03781	1	372	442	Thr	GGT	0	0	42.72
RMAG03792	1	8115	8188	Ser	GGA	0	0	45.23
RMAG03828	1	8066	7993	Ser	GGA	0	0	45.23
RMAG03843	1	3253	3180	Ile	AAT	0	0	71.78
RMAG03844	1	4051	3980	Thr	TGT	0	0	82.54
RMAG03845	1	5751	5680	Pseudo	GGA	0	0	27.70
RMAG03849	1	3626	3698	Pseudo	CGT	0	0	22.35
RMAG03859	1	823	753	Ser	GGA	0	0	36.48
RMAG03879	1	6833	6904	Ser	GGA	0	0	35.26
RMAG03898	1	5801	5871	Ser	GGA	0	0	43.52
RMAG03962	1	567	639	Ser	GGA	0	0	48.21
RMAG03962	2	921	993	Ser	GGA	0	0	43.94
RMAG04002	1	342	269	Asn	GTT	0	0	72.18
RMAG04011	1	2512	2439	Ser	GGA	0	0	45.23
RMAG04023	1	4395	4465	Ser	GGA	0	0	47.39
RMAG04075	1	4923	4995	Thr	GGT	0	0	57.52
RMAG04138	1	724	794	Ser	GGA	0	0	43.52
RMAG04138	2	4964	4894	Ser	GGA	0	0	52.44
RMAG04145	1	1842	1770	Pseudo	CGT	0	0	22.35
RMAG04151	1	4210	4287	Asn	ATT	0	0	30.85
RMAG04171	1	4911	4984	Asn	GTT	0	0	73.92
RMAG04171	2	5608	5681	Asn	GTT	0	0	73.92
RMAG04195	1	6523	6595	Pseudo	CGT	0	0	22.35
RMAG04207	1	1086	1165	Thr	AGT	0	0	60.27
RMAG04284	1	2625	2699	Lys	CTT	0	0	30.36
RMAG04295	1	5386	5465	Leu	AAG	0	0	65.63
RMAG04304	1	3184	3113	Ala	AGC	0	0	49.35
RMAG04341	1	1063	1142	Thr	AGT	0	0	44.44
RMAG04363	1	566	639	Ser	GGA	0	0	45.58
RMAG04386	1	3458	3386	Pseudo	AGA	0	0	26.72
RMAG04402	1	4308	4236	Ser	GGA	0	0	56.00
RMAG04427	1	1965	1888	Asn	ATT	0	0	24.81
RMAG04430	1	4313	4243	Ser	GGA	0	0	35.72
RMAG04440	1	4159	4236	Pseudo	GGA	0	0	32.00
RMAG04445	1	881	949	Pseudo	GGA	0	0	23.98
RMAG04458	1	4932	5005	Ser	GGA	0	0	45.23
RMAG04488	1	3099	3026	Ser	GGA	0	0	45.23
RMAG04506	1	4168	4245	Asn	ATT	0	0	30.20
RMAG04513	1	4059	4130	Phe	GAA	0	0	31.48
RMAG04528	1	2783	2860	Thr	GGT	0	0	40.15
RMAG04528	2	2143	2066	Thr	GGT	0	0	47.06
RMAG04535	1	728	657	Met	CAT	0	0	62.22
RMAG04594	1	1701	1630	Asp	GTC	0	0	62.95
RMAG04594	2	1269	1198	Asp	GTC	0	0	62.95
RMAG04618	1	3503	3577	Pseudo	GTT	0	0	30.02
RMAG04633	1	4218	4145	Ser	GGA	0	0	38.94
RMAG04641	1	4969	5039	Ser	GGA	0	0	50.30
RMAG04642	1	3281	3354	Ser	GGA	0	0	40.92
RMAG04720	1	2385	2313	Sup	TTA	0	0	31.22
RMAG04730	1	565	493	Pseudo	CGT	0	0	20.38
RMAG04752	1	1587	1659	Pseudo	GGA	0	0	27.52
RMAG04773	1	3264	3342	Thr	GGT	0	0	40.41
RMAG04773	2	3604	3682	Thr	GGT	0	0	40.41
RMAG04776	1	665	738	Ser	GGA	0	0	46.62
RMAG04790	1	4525	4599	Lys	CTT	0	0	22.83
RMAG04806	1	1500	1560	Pseudo	GCC	0	0	22.12
RMAG04806	2	2632	2791	Pseudo	TCC	2668	2754	20.43
RMAG04815	1	3748	3677	Asp	GTC	0	0	74.31
RMAG04815	2	3562	3491	Met	CAT	0	0	67.08
RMAG04853	1	2553	2625	Ser	GGA	0	0	56.00
RMAG04875	1	2940	3014	Lys	CTT	0	0	32.36
RMAG04879	1	3195	3265	Gly	GCC	0	0	70.15
RMAG04879	2	4516	4588	Ala	AGC	0	0	52.91
RMAG04913	1	1098	1028	Ser	GGA	0	0	43.52
RMAG04916	1	1917	1990	Ser	AGA	0	0	39.19
RMAG04931	1	4577	4507	Ser	GGA	0	0	43.52
RMAG04959	1	2007	2079	Undet	???	0	0	32.05
RMAG04970	1	1475	1403	Met	CAT	0	0	59.42
RMAG04991	1	3224	3152	Sup	TTA	0	0	34.24
RMAG05002	1	286	359	Ser	GGA	0	0	53.79
RMAG05005	1	2430	2357	Ser	GGA	0	0	37.32
RMAG05023	1	3694	3621	Ser	GGA	0	0	38.71
RMAG05024	1	3526	3454	Undet	???	0	0	32.01
RMAG05045	1	652	580	Pseudo	CGT	0	0	22.35
RMAG05061	1	730	800	Ser	GGA	0	0	36.81
RMAG05074	1	2970	3040	Ser	GGA	0	0	53.94
RMAG05119	1	3422	3350	Ser	GGA	0	0	43.94
RMAG05126	1	1412	1482	Ser	GGA	0	0	48.08
RMAG05145	1	3770	3842	Met	CAT	0	0	59.42
RMAG05154	1	882	810	Ser	GGA	0	0	48.21
RMAG05214	1	82	155	Ser	GGA	0	0	39.67
RMAG05214	2	374	447	Ser	GGA	0	0	45.23
RMAG05281	1	2482	2555	Ser	GGA	0	0	45.23
RMAG05282	1	1703	1775	Ser	GGA	0	0	48.17
RMAG05312	1	841	769	Sup	TTA	0	0	22.56
RMAG05360	1	897	825	Ser	GGA	0	0	56.00
RMAG05368	1	889	817	Pseudo	GGA	0	0	24.56
RMAG05370	1	1986	2060	Phe	GAA	0	0	21.09
RMAG05405	1	1661	1735	Pseudo	GCT	0	0	27.66
RMAG05406	1	2357	2287	Ser	GGA	0	0	56.76
RMAG05441	1	2930	2858	Sup	TTA	0	0	27.63
RMAG05469	1	1617	1547	Ser	GGA	0	0	48.85
RMAG05477	1	1988	2061	Ser	GGA	0	0	45.23
RMAG05502	1	1786	1858	Ser	GGA	0	0	56.00
RMAG05612	1	1676	1605	Ser	GGA	0	0	20.72
RMAG05638	1	1958	1865	Tyr	GTA	1922	1900	26.62
RMAG05674	1	1004	1081	Asn	ATT	0	0	26.61
RMAG05686	1	3377	3447	Ser	GGA	0	0	43.41
RMAG05688	1	299	369	Ser	GGA	0	0	43.52
RMAG05741	1	1539	1611	Ser	GGA	0	0	50.36
RMAG05791	1	2864	2936	Ser	GGA	0	0	56.00
RMAG05869	1	1705	1779	Phe	GAA	0	0	21.41
RMAG05893	1	712	784	Pseudo	CTC	0	0	33.47
RMAG05942	1	2777	2849	Ser	GGA	0	0	52.67
RMAG05943	1	997	925	Pseudo	GGA	0	0	31.29
RMAG05957	1	3434	3364	His	GTG	0	0	73.59
RMAG06053	1	2407	2334	Ser	GGA	0	0	29.01
RMAG06098	1	2129	2206	Pseudo	GGT	0	0	36.13
RMAG06098	2	1852	1775	Pseudo	GGT	0	0	38.69
RMAG06155	1	319	389	Ser	GGA	0	0	47.39
RMAG06198	1	2425	2502	Pseudo	GGT	0	0	40.10
RMAG06230	1	1769	1839	Ser	GGA	0	0	41.91
RMAG06258	1	177	105	Undet	???	0	0	27.07
RMAG06276	1	2561	2490	Sup	TTA	0	0	30.45
RMAG06347	1	1274	1204	Ser	GGA	0	0	40.16
RMAG06388	1	1290	1360	Asp	GTC	0	0	45.51
RMAG06434	1	617	545	Undet	???	0	0	29.98
RMAG06466	1	2930	3002	Pseudo	CGT	0	0	22.35
RMAG06522	1	360	436	Ser	GGA	0	0	30.07
RMAG06522	2	626	702	Ser	GGA	0	0	25.52
RMAG06547	1	2601	2522	Thr	AGT	0	0	52.45
RMAG06568	1	2612	2539	Ser	GGA	0	0	45.23
RMAG06602	1	2704	2625	Leu	AAG	0	0	65.63
RMAG06661	1	1605	1533	Met	CAT	0	0	55.80
RMAG06665	1	2735	2812	Pseudo	TGC	0	0	26.04
RMAG06665	2	2461	2383	Pseudo	TGC	0	0	24.04
RMAG06671	1	2663	2584	Thr	AGT	0	0	48.47
RMAG06677	1	2357	2429	Pseudo	CTC	0	0	25.65
RMAG06682	1	1365	1293	Ser	GGA	0	0	56.00
RMAG06685	1	2079	2149	Ser	GGA	0	0	41.71
RMAG06691	1	1574	1733	Pseudo	TCC	1610	1696	20.43
RMAG06840	1	580	657	Asn	ATT	0	0	27.96
RMAG06851	1	767	695	Ala	AGC	0	0	52.91
RMAG06898	1	169	245	Pseudo	ATT	0	0	20.11
RMAG06951	1	355	428	Ser	GGA	0	0	46.10
RMAG07083	1	2066	1994	Met	CAT	0	0	59.42
RMAG07092	1	1684	1612	Ser	GGA	0	0	56.00
RMAG07115	1	1714	1635	Thr	AGT	0	0	50.00
RMAG07198	1	352	422	Ser	GGA	0	0	27.79
RMAG07263	1	1450	1521	Gln	CTG	0	0	68.45
RMAG07294	1	2281	2351	Ser	GGA	0	0	43.52
RMAG07396	1	1090	1019	Ser	GGA	0	0	42.89
RMAG07446	1	572	642	Ser	GGA	0	0	43.52
RMAG07447	1	81	154	Ser	AGA	0	0	38.18
RMAG07447	2	1215	1148	Ser	GGA	0	0	28.36
RMAG07550	1	1809	1736	Ser	GGA	0	0	45.23
RMAG07623	1	131	203	Pseudo	CGT	0	0	22.35
RMAG07646	1	457	527	Ser	GGA	0	0	43.52
RMAG07704	1	1993	2065	Ser	GGA	0	0	50.25
RMAG07864	1	1596	1524	Ser	GGA	0	0	46.09
RMAG08157	1	1707	1777	Ser	GGA	0	0	27.79
RMAG08232	1	116	188	Sup	TTA	0	0	32.12
RMAG08271	1	1273	1345	Glu	CTC	0	0	32.66
RMAG08328	1	986	1056	Ser	GGA	0	0	33.88
RMAG08417	1	227	306	Thr	AGT	0	0	46.36
RMAG08439	1	519	591	Ser	GGA	0	0	51.40
RMAG08468	1	308	378	Ser	GGA	0	0	43.52
RMAG08484	1	1716	1651	Thr	GGT	0	0	45.05
RMAG08526	1	1610	1682	Pseudo	CGT	0	0	22.35
RMAG08538	1	176	99	Asn	ATT	0	0	23.31
RMAG08583	1	1532	1604	Ser	GGA	0	0	33.46
RMAG08650	1	756	827	Thr	TGT	0	0	82.54
RMAG08653	1	281	360	Thr	AGT	0	0	58.52
RMAG08665	1	364	292	Ser	GGA	0	0	37.00
RMAG08673	1	387	460	Ser	GGA	0	0	45.23
RMAG08745	1	1211	1139	Pseudo	GGA	0	0	28.62
RMAG08821	1	378	308	Ser	GGA	0	0	48.84
RMAG08876	1	581	660	Leu	AAG	0	0	65.63
RMAG08943	1	1439	1362	Pseudo	GGA	0	0	26.51
RMAG09059	1	856	779	Asn	ATT	0	0	28.14
RMAG09062	1	1169	1241	Undet	???	0	0	32.23
RMAG09064	1	160	233	Phe	GAA	0	0	45.28
RMAG09084	1	906	976	Ser	GGA	0	0	37.55
RMAG09084	2	1113	1183	Ser	GGA	0	0	37.55
RMAG09308	1	112	40	Undet	???	0	0	34.04
RMAG09426	1	1259	1329	Ser	GGA	0	0	44.58
RMAG09451	1	288	215	Ile	AAT	0	0	79.85
RMAG09538	1	1071	999	Pseudo	GGT	0	0	40.91
RMAG09538	2	854	782	Pseudo	GGT	0	0	40.91
RMAG09705	1	148	220	Ser	GGA	0	0	41.04
RMAG09822	1	709	782	Ser	GGA	0	0	45.23
RMAG09998	1	278	350	Ser	GGA	0	0	51.76
RMAG10011	1	686	615	Ser	GGA	0	0	40.46
RMAG10059	1	1036	964	Phe	GAA	0	0	81.52
RMAG10093	1	732	804	Ser	GGA	0	0	56.00
RMAG10557	1	80	7	Ser	GGA	0	0	45.23
RMAG10558	1	1010	937	Ser	GGA	0	0	46.62
RMAG10583	1	225	297	Thr	GGT	0	0	57.52
RMAG10919	1	267	339	Ser	GGA	0	0	56.00
RMAG11263	1	300	378	Thr	GGT	0	0	39.94
RMAG11263	2	628	706	Thr	GGT	0	0	40.41
RMAG11327	1	800	727	Ser	GGA	0	0	52.05
RMAG11336	1	673	751	Pseudo	GGT	0	0	31.63
RMAG11394	1	604	532	Undet	???	0	0	31.38
RMAG11470	1	828	754	Pseudo	GGA	0	0	24.83
RMAG11628	1	622	532	Tyr	GTA	585	568	63.54
RMAG11804	1	346	274	Ser	GGA	0	0	56.00
RMAG11854	1	385	459	Ser	GGA	0	0	36.54
RMAG11866	1	564	494	Ser	AGA	0	0	42.55
RMAG11885	1	266	339	Ser	GGA	0	0	45.23
RMAG12417	1	301	374	Ser	GGA	0	0	46.62
RMAG12484	1	529	447	Leu	CAG	0	0	67.26
RMAG12484	2	321	239	Leu	CAG	0	0	62.61
RMAG12484	3	143	61	Leu	TAG	0	0	67.36
RMAG12983	1	518	436	Leu	TAG	0	0	56.78
RMAG13229	1	360	287	Ser	GGA	0	0	38.30
RMAG13528	1	172	251	Thr	AGT	0	0	46.68
RMAG13577	1	189	259	Ser	GGA	0	0	44.26
RMAG14033	1	109	38	Trp	CCA	0	0	73.76
RMAG14792	1	103	31	Thr	TGT	0	0	56.58
RMAG15480	1	152	222	Ser	GGA	0	0	48.89
RMAG15998	1	139	67	Val	AAC	0	0	76.33
RMAG16078	1	159	231	Thr	GGT	0	0	61.79
RMAG16593	1	84	11	Asn	GTT	0	0	73.92
RMAG16625	1	153	225	Pseudo	CGT	0	0	22.35
RMAG16804	1	156	228	Thr	GGT	0	0	57.52
RMAG17274	1	1	72	Thr	GGT	0	0	48.77
RMAG17711	1	225	156	Pro	TGG	0	0	57.53
RMAG17711	2	72	1	Pro	TGG	0	0	68.78
RMAG18012	1	105	31	Pseudo	GGA	0	0	24.83
RMAG18804	1	68	1	Pseudo	GGA	0	0	34.88
RMAG19055	1	162	90	Ser	GGA	0	0	48.20
RMAG19066	1	108	36	Pseudo	CGT	0	0	22.35
RMAG20266	1	154	82	Ser	GGA	0	0	48.08
RMAG20296	1	163	90	Ser	GGA	0	0	37.43
RMAG20438	1	53	121	Pseudo	CCC	0	0	29.23
RMAG20507	1	168	96	Lys	CTT	0	0	80.13
RMAG20582	1	106	183	Ser	GGA	0	0	46.03
RMAG20857	1	166	94	Ser	GGA	0	0	56.00
