# Supplementary material for: Comparative genomics of bdelloid rotifers: Insights from desiccating and nondesiccating species
Source: PLoS Biol. 2018 Apr 24;16(4):e2004830. doi: 10.1371/journal.pbio.2004830 (PMC5916493; doi:10.1371/journal.pbio.2004830)
Supplement: S9 Data — (TGZ) [file pbio.2004830.s009.tgz › rna/nRg.1.8_rnammer.fasta]

>rRNA_RMAG01313_1268-5723_DIR- /molecule=28s_rRNA /score=89.2
CTTCCAGGCGTGGGAAGGGTTAATGCTCGCGCCTTTGCAGACGACATTGCATTATTTTCG
GGATCTGAAATAGGTATGCAAGAACTTCTTTCGGTCACGGAAGAATTTTTGCGTGCCAGG
GGTCTTGAACTTAATGCAGACAAGTGTGTTGCCATCTGTCTTCGGAAAGCGGGTAAGGTT
AAAAAGTCTCAAATCGCAGACTCATCCGTAAAGAACCCACCATCATTTACGGTTCAAAAC
AAACCTATCCGGCTGTTAGGCATCAACGAACAATGTCGTTATCTAGGAGTTCTATTCACA
CCTTTCGGAGCAGTTGATCCAAGAGCAACAGTGACTGAACTCAGGTCAGCACTGGAATCT
CTTAAAAAAGCACCATTAAAGCCACAACAAAAACTGTTGATGCTTCGGTCGTATCTAATT
CCGCGATTCATCTTTTCATTTATTAATACGGAATGTTACCCGAAGCTAATAGGACAACAA
GATCGTCTTATTAGGCGGTGGCTTAAAGAGATACTTCGACTGCCCAAATCAGTATGTAGT
GAGTTTTTCTATCTACCAATAAAGGATGGAGGCTTAGGCGTGGGAAAACTATACGACATA
ATAGGTATTGCTAAGGTGCGTCTTCATGCGTCGTGTACTCGACCCAGTGATGAATGTTTA
CGGTTCCTTATGGAAACACAGGGATCCAGTATGCATGCTCGCTGGTGTCACGCCATGAAG
CTTAGCAACCGCCCGTCAGCCATTGACATCAACACCAGAAAAGTTCTTTCCATTGATGAA
TCACGAAGTCGACTATTAGAAACAGTGCACGGCAGCGGAAGTGAAATATTCAGGAAAAGT
CCTATAACCAATCAATGGTTATCAGGGCAAACGCGAATAATGAAAGGAAATACGTTTATT
AAAGCGTTACATATGCGAACTAATACAACACCGACCTTGGTCTCAACATCAAGAGGTCGG
GAAGTTGACAAAAAATGTCGCCGCTGCGGTCTTGTTGATGAAACCTTAATCCACATACTT
CAAACATGTCCTATCACTCAGGGCATGAGATGTCATAGACATAACAATGTTTGTCGAAAA
GTATCAGAAAAACTCCGGGTAAAAGGTTTCCAAGTGTTTCAAGAACAAGGTGTTCCTTCA
CCACATCTGCAGACTAATATTTCACGGCCCGATATAATCGCAATCCGGGGTGATCAAGCA
CTTGTTCTAGACGTAACGTGTGTCTTTGAATCTCATGACAACAGCTTTCAGGATGCATAC
CGCCGGAAGGTAGATCGTTACAAAACCTTGGATGAAACCATAAAACAACTATATAAAGTT
GATAATGTCGTTTTTCACGGGCTGTGCATTGGAAGTCGTGGTGCGTACGATCCTAGGCAT
CTTTCAATCTGGCATTCTATTGGATTTTCCGGTGCTGAACTGGCAATACTTGCGGTAGGA
GTGATCGAAGATTCGTTGCGGACGATTACTTTTTTCAACAATGCCAACCGTCTTCGCATA
TAACAATATGCAGAGACGCAGCGTACATGAATGAGTAATCAATTGTGGGGAGATAGAAGA
AAGATCGGTTATGGTATATGGGTTGGTGTTTGGCAATGGATATGGTAGGTGTCTGATCGT
ACAACGGCGACCAGTACTTGATGGCAACGACATTTTTTTGATGTTTCTCACGAAACTGAA
CACATGCGACCATCGATGCTTGTCAAAGGTGTTATGCTTCTTTCCGGTTATGCTGTCAGG
GACAATTATTAACTAACTCTTAATTAATAATTTTTGGTTTCAGTTATTAACCTTTGAAAA
TCAAATCTTTTTAATTGTTAATTTATATCTATCCTCGTCTCACCTGGAAACTATTCTGTT
CTGTTGTTCTTTTTGTTTGTCGTCACGGTTACGGCTGGGCGTCAACGGTCTTACTTGCTG
ACCTTGTAAATGCAAGAAAGTTTTTTAGTAATAAAAAAGAAAAATAGCCAAATGCCTCGT
CATCTAATTAGTGACGCGCATGAATGGATTAACGAGATTCCCACTGTCCCTGTCTACTAT
CTAGCGAAACCACAGCCAAGGGAACGGGCTTGGACTTCAATGCGGGGAAAGAAGACCCTG
TTGAGCTTGACTCTAATCTGTCTTCGTAAAGAGACTTGAAAAATGTAGCGTAGATGGGAG
TGGCAACACGTCAATGAAACACCATTATTTTCATTGTTTCTTTACTTACTTGGTTATACA
GAGATTGGATTTTATATCCAGTGTTTGAGTGACAAACATCGATATTCATATCGGTGTGAT
CTGCTTCAAGGAAAGAGACAGGTGGGGAGTTTGGCTGGGGCGGTACATCTATCAAATGTT
AACGTAGGTGTCCAAAAGTTGACTCAGTGCGGACAGAAACCACACATTGAGTAAAAGGGC
ATAAGTCAGCTTGATTTAGATTTTCAGTACGAATACAGACGGAGAAATCCGGGCCTATCG
ATCCTTTTGATTTAACGAGTTTTTTGCAAGAGGTGACAGAAAAGTTACCACAGGGATAAC
TGGCTTGTGGCGGCCAAGCGTTCATAGCGACGTCGCTTTTTGATCCTTCGATGTCGGCTC
TTCCTATCATTGCGAAGCAGACTTCGCAAAGTGTTGGATTGTTCACCCACCAATAGGGAA
CGTGAGCTGGGTTTAGACCGTCGTGAGACAGGTTAGTTTTACCCTACATTGGATTTTGTC
ATTGATATAGGAATCGTACTTAGTACGAGAGGAACCGTACGTTCGGACATTTGGTTTACG
TATTTGTTCGAAAGGACAATGATGCGAAGCTACCATCCGACGGCTTACAACTGAACGCCT
CTAAGTTGGAATCCGATCTAGACTCAATGATTTTTTGGCACATTGGTTGTCGTCAGCACA
TTTATATATGTTCAAACTGTTGATCAAGTGAACATATGAATGAAGCTACCGTATTGTTGC
TTCGTCATAATCGAAATGAGATTGTGATCGCAACGATGCATTTTTAGTCGAAACAACACT
AATGGCTAGAATCGATTGTAAACGACTTTCTTCAGTAACAGAGTAACGTACACGTGAGAG
CAACCGCCACATTGCGATCCGCTGAGTTTCTGCTCGATGTTATGCTGATTCGATAGGCTT
CAGTCCTATACGACATTTGCATTTATCATCATCATCATCATCGTTTATATATATACTTTT
TTTATAAGTTTACATTTTATATCCTTCTATATATTATAAGACTTTGTTTTATTTTTATAC
TAAGTTTTTTTCTATCATCATACTTGATTCATTTGTTAAATTGAGAGATAATATTCTTCT
ATACCAATAACAACTAGTATAACTAAAAATAAAAATTTCTCTTTTTTTTCCAATTATTTT
GCATACATCTCTTATATTAGTCTTCGTCGTTGAATATATATTCACAGTAATTCATGGCAA
TTCATAGAGAAACATAGCTGTTTCTCTTTTTTATTTTATACTTATAAACAAAACAAAAAA
CTTTATTATTAACAATAACATTCAATGCTGATTCGATAGACTTCAGTTCTATAAACGAAT
ATTGCATTTCATATACTAGTTTCATTCACATCCTTTCATTATATATATTTTCTTATAAAC
AAAAAAGAGTAAATATCAAATGAGAAACATATATATATATATTGTTATAAAGAGACATAC
ATATATGATGATATACAATCAACAAAAATAAATCATTGTTTCTTTCAATTTATTTGATAT
TTTATTTTAATTTTAACCCTCACACAAGAATAAATATCAATCAAACAGTACGCATAAATT
TTACTCAACTGAACAACATTGACTATAACATATTCAAAGGAATTCATAGCATCATGTTTC
TTTTTAATACACGAACCTAACATGGAAAGAAATTTCTTTATATTTAGCTTGATCAAAATT
TTTCTTGTTCATCCTTTTTGCGAAGCAAAACAAAAACATATACATGTATATGCATGTGTC
GGTGAAGAACAAGAATTATCCATCACACCCTAGATAAATGATCATATTTTTCTTTCGTTT
CTCTCTCTTCGTAATTAGGTTTTTTTGTACTTTGTAATTTTTCTCATTTTCTATTTAGTT
TTTCTTATTAATATAGGTTATCATATTTTGATTTAGAATACGAGCATACATAAAAGATAA
AAATATTCCATATAAACTAAAAATAAGATTTTTGTAATAATGACGAAACAAAATTCTAAG
TTATATTCATATCGATACACATACGTACATTATTATGTTGACCACATTTGTTTTCATATG
CTCTTTATTTTTCATTTATCATTTACGTTTAGTCGTACAATCAAAATTCAAATCGATATT
GTTGTTTCCTATTTATTCTATTCAATATGGCAAAATTCTCATATTTTTATTCAAAAAAAA
ACCAATCTACTGGAAACTATCCAACAACATCTGATTAGAATCACTCTCAAGATTATTTCA
TTCATCAAACGTTTTT
>rRNA_RMAG01313_8265-12119_DIR- /molecule=28s_rRNA /score=1464.5
ATTCTGTACGGTGGATCACTCGGCTCGTTATTCGATGAAGAGCGCAGCAAAGTGCGAGAA
AGCAATGCGAATTGCAGGACACATTGAGCATGAATAACTCGAACGCATCTAGCAGCCAAG
ACACGAGTCAAGGCTAAATTTGCTTCAGTCTTGTTTACATAACATCAAATTCATTTTATT
CATTTTAAAATGAATTGCTGGCAAGTTCGATGTAATCCAATTATATCTAGCTTGCAATAC
ATATATAAGAATATAAATATTATATAATTACTTATATAATATTGTATACGTAAACAAACG
GAGTTATACACATATACACAAAATAGAAAACGTTTTGTTGTGTAAACTGTCATAACGCGA
GAAATCTTTATCATATCCGTGTTATTGATAATATACAATAGAATTATTTTGAAAATATGT
GTATAATATACATATAAATGAATGAATGATATATTCATCATTTTCATTTCTTTCAAGCTG
AAGTCAAATTAGAATACTTGCTGAACTTAAGCATATTAATAAGCAAAGGAAAAGAAATCA
ACTGAGATTGCCTTAGTAATGGCGAATGAACCGGCAAAAGCTCATTGCTGAAGCGTGTTA
AATTCACTTTTAGCATGCATTGTAGCATTTGGGGTAACTATTGTAGGGTGCCTGTTCGTG
TGAGTTCCTTTGATCAGGGCTTTAACCATAGAAGGTGCTAGTCCTATAATCACGAATAGT
TGTGCTGTACATTGTATACCTTTCGAGTAGCGTAGTTTGAGATTGCTACGCCAACGTGGG
ACGTAAACTTGTTCCAAAGCTAAATATTATAACGAGACCGATAGCGAACAAGTACCGTGA
GGGAAAGTTGAAAAGCACTCTGAAGAGAGAGTTAAATAGTACGTAAAACCGTACAGAAGA
AAACGAATGGCCGCATTCATCAGATTACTTTGGATTCAATTTGATCTCTATATGATGGTG
ATACATGTCGATTTCGAACTTCAACAGTCGATCGATATGTTATTGCTTGGAGTCGAATGC
ATTTTCAAAGTATTAACTGAACCTGGATCTATAACATTGAAAGCTAGTCGAATCAGTCTA
TTTTGGTGGCGAGTTTACTCGTGTTAAAAATATGACTTGCATAAATAACAAATTCGACTT
GGCGTTATAGGTAAACAGACAAGTTCTTTGATTTCAGTACTCTCGAGTACGGCATACTAT
GTGCATTGTTGGTGTCACATGAGTAACTAATATTTAACCGATATTAGTTTTATTCATTGT
CGATGCCTAATGTTGTGTAGTTGTCAATGAAATCGGCAAGTCTACAGGAGTTTTGAATGC
CGAGTTATTCGACCCGTCTTGAAACACGGTCTAAGGAGTTCACTGCATGTGCAAGAGTTC
GGCTGTATGAAAAGCCTTGCTCGTAATGAAAGTAAAGAACATTCTTGCAATGTTTTAAGT
GTGATTTCTGTCATCTGGTGCAAATCATGACAATGAACGCAACACTGACAGGTTCTATTG
CCGTTGGCAAAGAGCTTAGTAAGAGTATATGCAATGAGACCCGAAAGATGGTGAACTTAA
TGTGTGTAGAATGAAGCCAGGGGAAACCCTGGTGGAAGTTCGTAGCGGTTCTGACGTGCA
AATCGATCGTCAAACATGCATTAAGGGGCGAAAGACTAATCGAACCATCTAGTAGCTGGT
TCCGTCCGAAGTTTCCCTCAGGATAGCTGGCATTCAATTTTCACAGTTATATCCGGTAAA
GCGAATGTTTAGAGGCCTTGGGCGTAAAATACGCTCAACCTATTGACAAACTTTAAATGG
GTATGAAGTTCATTTTTCTACTTCATTGAGAATGAACAGCGAATGTGAGTGCCAAGTGGG
CCATTTTTGGTAAGCAGAACTGGCGCTGTTGGATGCACAAAACGTCAAGATAAAGAGCCA
GATGGTCTCGCTCATCAGATACCATAAAAGGTGTTGGTCGATATAGACAGCAGGACGGTG
GCCATGGAAGTCGGAATCCGTTAAGGAGTGTGTAACAACTCACCTGCCGAATCGACTAGT
CCTAAAAATGGATGGCGCTCGAGCGAGCCTCTTATACTTGACTGTTACGATACAATAAGC
CATTATAACGGACATCATGTCGTAACAAGTAGGACGGTTGATATGGTTGCGTCGAAGGCT
AACACGTGAGTGTGGCTTGAGCAGTCATATGTACAGATCTTAGTGGTAGTAGCAACTATT
CAAATGAGAACTTTGAAGACTGACGTGGAGAAAGGTTCCATGTGAACAGCTATTGGACAT
GGGTCAGTCAGTCCTAAGATGCGCTCGAAAGAGGGTTCCGAACGAGGAATATCTATATTC
ATTATATTAATATTCCATCAAATCGAAAGGGAAACAAGTTAATATTCTTGTACTAAGTGT
CGGAGATTGTCTGATTTCTTGTCAGACATATGTGGTAACACAAACAAGCTCAAATACATC
ACAAGTGGTCCTGGAAAGAGTTTTCTCTTCTTTGTTACTTCATCAGACGACCCTGGAATC
AGTTCAACTGGAGATAGGGTTCAAATGAAGGTAAAGAGTAGCCGTTCTTGCTACTTCCTC
GGTGCATCATTTGTGATCCTTGAAAATTTGAGCGAGATATTCAATTTCGCACTTATCTGT
ACTCTAAACCGCATCAGGTCTCCAAGGTGAAAAGCCTCTAGTCAATTAGAACAAGGTAGC
ACAAGGGAAGTCGGCAAAATCGATCGGCAACTTCGGGATAACGATTGGCTCTAAGTGCTA
GGGTGTTCGGGCTTGATGATAAAGCAGTAGACTTGCTATTGGAGCTGAGCTTTCGGATAC
AGCAATGTGTCTGATCGTTCGGACTAGTGGCTTGTCTCGCTGTGGAATCGTTTTGCTACG
GTATGCGATTCTTTACGGGGTCGTATTACTTCGGACATCGTTTAATAGCAAACTTAGAAC
TCGCTGCGTCTAGGGGAATCCGACTGTCTAATTAAAACAGAGCTTTGCGATTGGCCGGAA
AACTTGGTGTTGACGCAAAGTGATTTCTGCCCAGTGCTCTGAATGTTAACGTGAAGAAAT
TCAAATAAGCGCGGGTAAACGGCGGGAGTAACTATGACTCTCTTCTGGTAGCCAAATGCC
TCGTCATCTAATTAGTGACGCGCATGAATGGATTAACGAGATTCCCACTGTCCCTGTCTA
CTATCTAGCGAAACCACAGCCAAGGGAACGGGCTTGGACTTCAATGCGGGGAAAGAAGAC
CCTGTTGAGCTTGACTCTAATCTGTCTTCGTAAAGAGACTTGAAAAATGTAGCGTAGATG
GGAGTGGCAACACGTCAATGAAACACCANCTCGCTGCGTCTAGGGGAATCCGACTGTCTA
ATTAAAACAGAGCTTTGCGATTGGCCGGAAAACTTGGTGTTGACGCAAAGTGATTTCTGC
CCAGTGCTCTGAATGTTAACGTGAAGAAATTCAAATAAGCGCGGGTAAACGGCGGGAGTA
ACTATGACTCTCTTCTTGAGGGTGTGTAGAACTTTGTGTCGCACTAGGGAGGATGACCAG
TCGTGAACTTCATCGTGTCCAAGTACTATGAATATTAACGTGAAGAAATTCAAAGAGTGC
AGGTATGGCAGATAGAACTATGAGCCAACATCATCATAGTTCGGTTAGAGTCTCGGTCTC
TGGTGAGAAACGTCCGCGACGCCAGACTAGTGTTATACTGTCTGATGGGTATCACTCCGG
AGCAATCTCGGGGAGATACCGATGCACGTAGCCCTGGGGGGTGAAAACCTTTATGTCAGG
ATCTGCATCGGCGGTACGCTGGTGGTATGCTTACATATAGGTTCATCGGTGTTACTAGAA
ACTGGTATCGCTTTT
>rRNA_RMAG06874_651-765_DIR+ /molecule=8s_rRNA /score=88.0
ACGGCCATACCACGTTGAATACACCAGTTCTCGTCCGATCACTGAAGTTAAGCAACGTCG
GGCTCGGTTAGTACTTGGATGGGTGACCGCCTGGGAATACCGAGTGTCGTAAGCT
>rRNA_RMAG00743_60001-60115_DIR- /molecule=8s_rRNA /score=88.0
ACGGCCATACCACGTTGAATACACCAGTTCTCGTCCGATCACTGAAGTTAAGCAACGTCG
GGCTCGGTTAGTACTTGGATGGGTGACCGCCTGGGAATACCGAGTGTCGTAAGCT
>rRNA_RMAG00461_589-703_DIR- /molecule=8s_rRNA /score=88.0
ACGGCCATACCACGTTGAATACACCAGTTCTCGTCCGATCACTGAAGTTAAGCAACGTCG
GGCTCGGTTAGTACTTGGATGGGTGACCGCCTGGGAATACCGAGTGTCGTAAGCT
>rRNA_RMAG10408_144-258_DIR- /molecule=8s_rRNA /score=88.0
ACGGCCATACCACGTTGAATACACCAGTTCTCGTCCGATCACTGAAGTTAAGCAACGTCG
GGCTCGGTTAGTACTTGGATGGGTGACCGCCTGGGAATACCGAGTGTCGTAAGCT
>rRNA_RMAG06887_2005-2119_DIR+ /molecule=8s_rRNA /score=88.0
ACGGCCATACCACGTTGAATACACCAGTTCTCGTCCGATCACTGAAGTTAAGCAACGTCG
GGCTCGGTTAGTACTTGGATGGGTGACCGCCTGGGAATACCGAGTGTCGTAAGCT
>rRNA_RMAG00028_64849-64963_DIR+ /molecule=8s_rRNA /score=88.0
ACGGCCATACCACGTTGAATACACCAGTTCTCGTCCGATCACTGAAGTTAAGCAACGTCG
GGCTCGGTTAGTACTTGGATGGGTGACCGCCTGGGAATACCGAGTGTCGTAAGCT
>rRNA_RMAG00461_20559-20673_DIR+ /molecule=8s_rRNA /score=88.0
ACGGCCATACCACGTTGAATACACCAGTTCTCGTCCGATCACTGAAGTTAAGCAACGTCG
GGCTCGGTTAGTACTTGGATGGGTGACCGCCTGGGAATACCGAGTGTCGTAAGCT
>rRNA_RMAG00461_24460-24574_DIR- /molecule=8s_rRNA /score=88.0
ACGGCCATACCACGTTGAATACACCAGTTCTCGTCCGATCACTGAAGTTAAGCAACGTCG
GGCTCGGTTAGTACTTGGATGGGTGACCGCCTGGGAATACCGAGTGTCGTAAGCT
>rRNA_RMAG01121_24517-24631_DIR- /molecule=8s_rRNA /score=88.0
ACGGCCATACCACGTTGAATACACCAGTTCTCGTCCGATCACTGAAGTTAAGCAACGTCG
GGCTCGGTTAGTACTTGGATGGGTGACCGCCTGGGAATACCGAGTGTCGTAAGCT
>rRNA_RMAG00175_5641-5755_DIR+ /molecule=8s_rRNA /score=88.0
ACGGCCATACCACGTTGAATACACCAGTTCTCGTCCGATCACTGAAGTTAAGCAACGTCG
GGCTCGGTTAGTACTTGGATGGGTGACCGCCTGGGAATACCGAGTGTCGTAAGCT
>rRNA_RMAG00096_94658-94772_DIR+ /molecule=8s_rRNA /score=88.0
ACGGCCATACCACGTTGAATACACCAGTTCTCGTCCGATCACTGAAGTTAAGCAACGTCG
GGCTCGGTTAGTACTTGGATGGGTGACCGCCTGGGAATACCGAGTGTCGTAAGCT
>rRNA_RMAG00461_25984-26098_DIR- /molecule=8s_rRNA /score=88.0
ACGGCCATACCACGTTGAATACACCAGTTCTCGTCCGATCACTGAAGTTAAGCAACGTCG
GGCTCGGTTAGTACTTGGATGGGTGACCGCCTGGGAATACCGAGTGTCGTAAGCT
>rRNA_RMAG01259_19216-19330_DIR- /molecule=8s_rRNA /score=88.0
ACGGCCATACCACGTTGAATACACCAGTTCTCGTCCGATCACTGAAGTTAAGCAACGTCG
GGCTCGGTTAGTACTTGGATGGGTGACCGCCTGGGAATACCGAGTGTCGTAAGCT
>rRNA_RMAG20175_1-92_DIR+ /molecule=8s_rRNA /score=12.2
CCAGTTCTCGTCCGATCACTGAAGTTAAGCAACGTCGGGCTCGGTTAGTACTTGGATGGG
TGACCGCCTGGGAATACCGAGTGTCGTAAGCT
>rRNA_RMAG10408_717-831_DIR+ /molecule=8s_rRNA /score=86.2
ACGGCCATACCACGTTGAATGCACCAGTTCTCGTCCGATCACTGAAGTTAAGCAACGTCG
GGCTCGGTTAGTACTTGGATGGGTGACCGCCTGGGAATACCGAGTGTCGTAAGCT
>rRNA_RMAG03576_7915-8029_DIR- /molecule=8s_rRNA /score=88.0
ACGGCCATACCACGTTGAATACACCAGTTCTCGTCCGATCACTGAAGTTAAGCAACGTCG
GGCTCGGTTAGTACTTGGATGGGTGACCGCCTGGGAATACCGAGTGTCGTAAGCT
>rRNA_RMAG00099_34556-34670_DIR- /molecule=8s_rRNA /score=24.5
ATGGTTATAACACGTTGAATACATCAGTTCTCGTTCAATTACTGAAGTTAAATAACTTTG
AGTTTGGCTAATAGTTGGACAAATGACTGCCTCGTAGTATCGAATGCCATAAGTT
>rRNA_RMAG00804_44589-44703_DIR+ /molecule=8s_rRNA /score=88.0
ACGGCCATACCACGTTGAATACACCAGTTCTCGTCCGATCACTGAAGTTAAGCAACGTCG
GGCTCGGTTAGTACTTGGATGGGTGACCGCCTGGGAATACCGAGTGTCGTAAGCT
>rRNA_RMAG00842_37374-37488_DIR+ /molecule=8s_rRNA /score=88.0
ACGGCCATACCACGTTGAATACACCAGTTCTCGTCCGATCACTGAAGTTAAGCAACGTCG
GGCTCGGTTAGTACTTGGATGGGTGACCGCCTGGGAATACCGAGTGTCGTAAGCT
>rRNA_RMAG17735_138-225_DIR+ /molecule=8s_rRNA /score=46.0
ACGGCCATACCACGTTGAATACACCAGTTCTCGTCCGATCACTGAAGTTAAGCAACGTCG
GGCTCGGTTAGTACTTGGATGGGTGACC
>rRNA_RMAG00032_114469-114583_DIR- /molecule=8s_rRNA /score=88.0
ACGGCCATACCACGTTGAATACACCAGTTCTCGTCCGATCACTGAAGTTAAGCAACGTCG
GGCTCGGTTAGTACTTGGATGGGTGACCGCCTGGGAATACCGAGTGTCGTAAGCT
>rRNA_RMAG00461_23609-23723_DIR- /molecule=8s_rRNA /score=88.0
ACGGCCATACCACGTTGAATACACCAGTTCTCGTCCGATCACTGAAGTTAAGCAACGTCG
GGCTCGGTTAGTACTTGGATGGGTGACCGCCTGGGAATACCGAGTGTCGTAAGCT
>rRNA_RMAG00047_178332-178446_DIR- /molecule=8s_rRNA /score=88.0
ACGGCCATACCACGTTGAATACACCAGTTCTCGTCCGATCACTGAAGTTAAGCAACGTCG
GGCTCGGTTAGTACTTGGATGGGTGACCGCCTGGGAATACCGAGTGTCGTAAGCT
>rRNA_RMAG01749_16415-16529_DIR+ /molecule=8s_rRNA /score=88.0
ACGGCCATACCACGTTGAATACACCAGTTCTCGTCCGATCACTGAAGTTAAGCAACGTCG
GGCTCGGTTAGTACTTGGATGGGTGACCGCCTGGGAATACCGAGTGTCGTAAGCT
>rRNA_RMAG00461_19915-20029_DIR+ /molecule=8s_rRNA /score=88.1
GCGGCCATACCACGTTGAATACACCAGTTCTCGTCCGATCACTGAAGTTAAGCAACGTCG
GGCTCGGTTAGTACTTGGATGGGTGACCGCCTGGGAATACCGAGTGTCGTAAGCT
>rRNA_RMAG00547_7169-7283_DIR+ /molecule=8s_rRNA /score=88.0
ACGGCCATACCACGTTGAATACACCAGTTCTCGTCCGATCACTGAAGTTAAGCAACGTCG
GGCTCGGTTAGTACTTGGATGGGTGACCGCCTGGGAATACCGAGTGTCGTAAGCT
>rRNA_RMAG00937_14598-14712_DIR+ /molecule=8s_rRNA /score=88.0
ACGGCCATACCACGTTGAATACACCAGTTCTCGTCCGATCACTGAAGTTAAGCAACGTCG
GGCTCGGTTAGTACTTGGATGGGTGACCGCCTGGGAATACCGAGTGTCGTAAGCT
>rRNA_RMAG00047_177756-177870_DIR- /molecule=8s_rRNA /score=84.2
ACGGCCATACCACGTTGAATACACCAGTTCTCGTCCGATCACTGAAGTTAAGCAACGTCG
GGCTCGGTTAGTACTTGGATGGGTGACCGCCTGGGAATACCGAATGTCGTAAGCT
>rRNA_RMAG00907_31949-32063_DIR+ /molecule=8s_rRNA /score=90.7
ACGGCCATACCACGTTGAATACACCCGTTCTCGTCCGATCACTGAAGTTAAGCAACGTCG
GGCTCGGTTAGTACTTGGATGGGTGACCGCCTGGGAATACCGAGTGTCGTAAGCT
>rRNA_RMAG01164_26876-26990_DIR- /molecule=8s_rRNA /score=88.0
ACGGCCATACCACGTTGAATACACCAGTTCTCGTCCGATCACTGAAGTTAAGCAACGTCG
GGCTCGGTTAGTACTTGGATGGGTGACCGCCTGGGAATACCGAGTGTCGTAAGCT
>rRNA_RMAG00267_58394-58508_DIR- /molecule=8s_rRNA /score=88.0
ACGGCCATACCACGTTGAATACACCAGTTCTCGTCCGATCACTGAAGTTAAGCAACGTCG
GGCTCGGTTAGTACTTGGATGGGTGACCGCCTGGGAATACCGAGTGTCGTAAGCT
>rRNA_RMAG06874_1501-1615_DIR+ /molecule=8s_rRNA /score=88.0
ACGGCCATACCACGTTGAATACACCAGTTCTCGTCCGATCACTGAAGTTAAGCAACGTCG
GGCTCGGTTAGTACTTGGATGGGTGACCGCCTGGGAATACCGAGTGTCGTAAGCT
>rRNA_RMAG04482_459-573_DIR- /molecule=8s_rRNA /score=83.2
ACGGTCATACCACATTGAATACACCAGTTCTCGTCCGATCACTGAAGTTAAGCAACGTCG
GGCTCGGTTAGTACTTGGATGGGTGACCGCCTGGGAATAGCTAGTGTCGTAAGCT
>rRNA_RMAG00017_163997-164111_DIR+ /molecule=8s_rRNA /score=88.0
ACGGCCATACCACGTTGAATACACCAGTTCTCGTCCGATCACTGAAGTTAAGCAACGTCG
GGCTCGGTTAGTACTTGGATGGGTGACCGCCTGGGAATACCGAGTGTCGTAAGCT
>rRNA_RMAG00461_5555-5669_DIR+ /molecule=8s_rRNA /score=88.1
GCGGCCATACCACGTTGAATACACCAGTTCTCGTCCGATCACTGAAGTTAAGCAACGTCG
GGCTCGGTTAGTACTTGGATGGGTGACCGCCTGGGAATACCGAGTGTCGTAAGCT
>rRNA_RMAG04909_155-269_DIR- /molecule=8s_rRNA /score=88.0
ACGGCCATACCACGTTGAATACACCAGTTCTCGTCCGATCACTGAAGTTAAGCAACGTCG
GGCTCGGTTAGTACTTGGATGGGTGACCGCCTGGGAATACCGAGTGTCGTAAGCT
>rRNA_RMAG00576_55190-55304_DIR- /molecule=8s_rRNA /score=86.9
ACGGCCATACCACGTTGAATACACCAGTTCTCGTCCGATCACTGAAGTTAAGCAACGTCG
GGCTCGGTTAGTACTTGGATGGGTGACCGCCTGGGAATACCGAGTGTCGTAAGCC
>rRNA_RMAG00461_3-94_DIR- /molecule=8s_rRNA /score=52.2
ACGGCCATACCACGTTGAATACACCAGTTCTCGTCCGATCACTGAAGTTAAGCAACGTCG
GGCTCGGTTAGTACTTGGATGGGTGACCGCCT
>rRNA_RMAG00351_25491-25605_DIR+ /molecule=8s_rRNA /score=88.0
ACGGCCATACCACGTTGAATACACCAGTTCTCGTCCGATCACTGAAGTTAAGCAACGTCG
GGCTCGGTTAGTACTTGGATGGGTGACCGCCTGGGAATACCGAGTGTCGTAAGCT
>rRNA_RMAG00461_25125-25239_DIR- /molecule=8s_rRNA /score=88.0
ACGGCCATACCACGTTGAATACACCAGTTCTCGTCCGATCACTGAAGTTAAGCAACGTCG
GGCTCGGTTAGTACTTGGATGGGTGACCGCCTGGGAATACCGAGTGTCGTAAGCT
>rRNA_RMAG01313_12349-14161_DIR- /molecule=18s_rRNA /score=1181.6
TTCCGATTGATCTTGTCGGTGGCTTTCCTTTATCTTGAAGATTAAGCCATGCATGTCTAA
GTATGAACTGGTTTAAGGTGAAACTGCGTACGGCTCATTACATCAGCTATAACTTTCTTT
GATCATAAATTCTAAATGGAATAACCGAGGAAAAGCCTGGGCTAATACATGCGACAATTC
CGGTAGTAATATCGGAATGCTTTTATTAGATCAAAACCTTCTAGTTCTTTCAACGGAACT
GTTTGTTGGTGACTCTAAATAACTTTGTGTTGATCGTATGACCTTTGTGTCGACGACATA
TCTTTCAAGTGTCTGACTTATCAACTTTAGACGGTACATTATATGTCTACCGTGGTTGTA
ACGAGTACAGAGAATCAGGGTTTGGTTCTGGAGAGGCCGCCTGAGAAACGGCGACCACTT
CCAAGGAAGGCAGCAGGCGCGCAAATTACCCACTCTCAAAACGAGGAGGTAGTGAAGAGA
AATAACGATGTTAGTCTATTATAGGCTGACAATCGGAATGGGAACACTGTAAACAGGTTA
TCGATTAACAATTGGAGGGCAAGTCTGGTGCCAGCAGCCGCGGTAATTCCAGCTCCAATA
AGGAAAACTAAAGTTGCTGTGTTTAAAAAGCTCGTAGTTGAATTTCGGGTATTTGTTGCT
AGCTGGTCTAACTGGCCATGTTGGTTAACAGATCCTCATTTGCTGGACGGCTGGCGATGA
TCTTTATCGATTGTCGTCAGTTGCCAGAACGTTTACTTTGAGAAAATTAGAGTGCTAAAA
GCAGGCTCACGCCTATATATATTGCATGGAATAATGAAATAAGATCTCGATTTTATTTCG
TTGGTTTTAGAAATTGAGATAATGATTAATAGGATCAGAGGGGGGCGTACGTACTGTGGT
GTGAGAGGTGAAATTCTTGGATCGCCACAGGACGAACAGCAGCGAAGGCGTTCGCCAAGA
ATGTTTTCATTAATCAAGAACGAAAGTTTGAGGTTCGAAGACGATTAGATACCGTCCTAG
TTCAAACCATAAACGTTGCCAACTGTCTTTTAGATGCGGTTATTTATATGACTCATCTGG
CGGATCTCGAGAAATCTAAGTTTTTAGGTTCCGGGGGAAGTATGGTTGCAAAGCTGAAAC
TTAAAAGAATTGACGGAAGGACACACAAGAAGTGGAGCCTGTGGCCTAATTTGACTCAAC
ACGGGAAACCTTACTCGGCCAGGACACTTTTAGGATTGACAGATTGAGAGCTCTTTCTTG
ATTAGGTGGGTGGTGGTGCATGGTCGTTCGTAGTTCGTGGAGCGATTTGTCTGATTAATT
TCGATAACGAACGAGACTCCGGCTTACTAAATAGTCTAAAGTTCGAAGGGACTTTTCAAG
ACTTCTTAGCAGGATAAGTGGCACTTTTTAAGCCACACGAAATGGAGCAATAACAGGTCT
GTGATGCCCTTAGATGTCCGAGGCTGCACGCGCGCTACACTGGAGAGTTCAGAATGTTTC
TTCCTACTTCGACAGAAGTGGGTAACCATGAAATTCTCTTCGTGACTGGGATCGGAGCTT
GCAATTATTCTCCGTCAACGAGGAATTCCTAGTAAGCACTATTTCATCAGAATGTGCTGA
TTATGTCCCTGTCCTTTGTACACACCGCCCGTCGCTACTACCGATTGAATGTTTTAGTGA
GATCTTCGGCTTGGTTTTCCGAGCGGCTTTCGGGTCGTTCGGTTTATATCGAAAAGATGC
TCAAACTGGATCATTTAGAGGAAGTAAAAGTCGTAACAAGGTATTCGTAGGTGAACCTGC
GTATGGATCATTA
