# Supplementary material for: Comparative genomics of bdelloid rotifers: Insights from desiccating and nondesiccating species
Source: PLoS Biol. 2018 Apr 24;16(4):e2004830. doi: 10.1371/journal.pbio.2004830 (PMC5916493; doi:10.1371/journal.pbio.2004830)
Supplement: S9 Data — (TGZ) [file pbio.2004830.s009.tgz › rna/nRc.1.3_rnammer.gff]

##gff-version2
##source-version RNAmmer-1.2
##date 2016-10-20
##Type DNA
# seqname           source                      feature     start      end   score   +/-  frame  attribute
# ---------------------------------------------------------------------------------------------------------
RMAC02376	RNAmmer-1.2	rRNA	7396	9208	1179.0	+	.	18s_rRNA	
RMAC00682	RNAmmer-1.2	rRNA	4908	5022	88.0	+	.	8s_rRNA	
RMAC07508	RNAmmer-1.2	rRNA	1926	2033	65.6	+	.	8s_rRNA	
RMAC01063	RNAmmer-1.2	rRNA	44955	45072	52.4	+	.	8s_rRNA	
RMAC05792	RNAmmer-1.2	rRNA	1465	1579	86.0	-	.	8s_rRNA	
RMAC00337	RNAmmer-1.2	rRNA	105134	105248	88.0	-	.	8s_rRNA	
RMAC07508	RNAmmer-1.2	rRNA	1	107	61.0	-	.	8s_rRNA	
RMAC00006	RNAmmer-1.2	rRNA	53346	53460	83.1	+	.	8s_rRNA	
RMAC00673	RNAmmer-1.2	rRNA	26258	26372	88.0	+	.	8s_rRNA	
RMAC00506	RNAmmer-1.2	rRNA	22782	22896	88.0	+	.	8s_rRNA	
RMAC00043	RNAmmer-1.2	rRNA	118779	118893	88.0	+	.	8s_rRNA	
RMAC00217	RNAmmer-1.2	rRNA	129040	129154	84.2	+	.	8s_rRNA	
RMAC00366	RNAmmer-1.2	rRNA	6756	6870	88.0	-	.	8s_rRNA	
RMAC01887	RNAmmer-1.2	rRNA	28482	28596	86.0	-	.	8s_rRNA	
RMAC01010	RNAmmer-1.2	rRNA	60089	60202	36.8	+	.	8s_rRNA	
RMAC00366	RNAmmer-1.2	rRNA	8782	8896	88.0	-	.	8s_rRNA	
RMAC00098	RNAmmer-1.2	rRNA	78036	78150	72.6	-	.	8s_rRNA	
RMAC00519	RNAmmer-1.2	rRNA	4107	4221	88.0	+	.	8s_rRNA	
RMAC00118	RNAmmer-1.2	rRNA	75801	75915	88.0	-	.	8s_rRNA	
RMAC01299	RNAmmer-1.2	rRNA	21467	21581	84.5	-	.	8s_rRNA	
RMAC00327	RNAmmer-1.2	rRNA	74464	74578	88.2	+	.	8s_rRNA	
RMAC00403	RNAmmer-1.2	rRNA	10037	10153	60.0	+	.	8s_rRNA	
RMAC00655	RNAmmer-1.2	rRNA	63607	63721	88.0	+	.	8s_rRNA	
RMAC00385	RNAmmer-1.2	rRNA	67722	67836	88.0	+	.	8s_rRNA	
RMAC00170	RNAmmer-1.2	rRNA	128833	128947	84.2	-	.	8s_rRNA	
RMAC00064	RNAmmer-1.2	rRNA	192158	192272	88.0	-	.	8s_rRNA	
RMAC00110	RNAmmer-1.2	rRNA	142788	142902	88.0	-	.	8s_rRNA	
RMAC00313	RNAmmer-1.2	rRNA	38389	38503	88.0	-	.	8s_rRNA	
RMAC19453	RNAmmer-1.2	rRNA	131	241	63.2	+	.	8s_rRNA	
RMAC00673	RNAmmer-1.2	rRNA	22215	22329	88.0	+	.	8s_rRNA	
RMAC00006	RNAmmer-1.2	rRNA	53989	54103	88.0	+	.	8s_rRNA	
RMAC00084	RNAmmer-1.2	rRNA	228385	228499	88.0	+	.	8s_rRNA	
RMAC01446	RNAmmer-1.2	rRNA	24858	24972	88.0	-	.	8s_rRNA	
RMAC00258	RNAmmer-1.2	rRNA	960	1074	88.0	+	.	8s_rRNA	
RMAC01117	RNAmmer-1.2	rRNA	38014	38128	88.0	+	.	8s_rRNA	
RMAC00213	RNAmmer-1.2	rRNA	115678	115792	73.8	+	.	8s_rRNA	
RMAC02376	RNAmmer-1.2	rRNA	19663	23324	1469.6	+	.	28s_rRNA	
RMAC02376	RNAmmer-1.2	rRNA	19663	23324	1469.6	+	.	28s_rRNA	
# ---------------------------------------------------------------------------------------------------------
