# Supplementary material for: Comparative genomics of bdelloid rotifers: Insights from desiccating and nondesiccating species
Source: PLoS Biol. 2018 Apr 24;16(4):e2004830. doi: 10.1371/journal.pbio.2004830 (PMC5916493; doi:10.1371/journal.pbio.2004830)
Supplement: S9 Data — (TGZ) [file pbio.2004830.s009.tgz › rna/nAr.1.8_rnammer.nAr.fasta]

>rRNA_ARIC00065_182823-182937_DIR- /molecule=8s_rRNA /score=88.0
ACGGCCATACCACGTTGAATACACCAGTTCTCGTCCGATCACTGAAGTTAAGCAACGTCG
GGCTCGGTTAGTACTTGGATGGGTGACCGCCTGGGAATACCGAGTGTCGTAAGCT
>rRNA_ARIC00009_141933-142047_DIR- /molecule=8s_rRNA /score=88.0
ACGGCCATACCACGTTGAATACACCAGTTCTCGTCCGATCACTGAAGTTAAGCAACGTCG
GGCTCGGTTAGTACTTGGATGGGTGACCGCCTGGGAATACCGAGTGTCGTAAGCT
>rRNA_ARIC00125_231049-231163_DIR+ /molecule=8s_rRNA /score=88.0
ACGGCCATACCACGTTGAATACACCAGTTCTCGTCCGATCACTGAAGTTAAGCAACGTCG
GGCTCGGTTAGTACTTGGATGGGTGACCGCCTGGGAATACCGAGTGTCGTAAGCT
>rRNA_ARIC00095_264280-264394_DIR+ /molecule=8s_rRNA /score=88.0
ACGGCCATACCACGTTGAATACACCAGTTCTCGTCCGATCACTGAAGTTAAGCAACGTCG
GGCTCGGTTAGTACTTGGATGGGTGACCGCCTGGGAATACCGAGTGTCGTAAGCT
>rRNA_ARIC00038_128816-128930_DIR- /molecule=8s_rRNA /score=88.0
ACGGCCATACCACGTTGAATACACCAGTTCTCGTCCGATCACTGAAGTTAAGCAACGTCG
GGCTCGGTTAGTACTTGGATGGGTGACCGCCTGGGAATACCGAGTGTCGTAAGCT
>rRNA_ARIC00193_148558-148672_DIR+ /molecule=8s_rRNA /score=88.0
ACGGCCATACCACGTTGAATACACCAGTTCTCGTCCGATCACTGAAGTTAAGCAACGTCG
GGCTCGGTTAGTACTTGGATGGGTGACCGCCTGGGAATACCGAGTGTCGTAAGCT
>rRNA_ARIC00039_610941-611055_DIR+ /molecule=8s_rRNA /score=88.0
ACGGCCATACCACGTTGAATACACCAGTTCTCGTCCGATCACTGAAGTTAAGCAACGTCG
GGCTCGGTTAGTACTTGGATGGGTGACCGCCTGGGAATACCGAGTGTCGTAAGCT
>rRNA_ARIC00016_467043-467157_DIR- /molecule=8s_rRNA /score=88.0
ACGGCCATACCACGTTGAATACACCAGTTCTCGTCCGATCACTGAAGTTAAGCAACGTCG
GGCTCGGTTAGTACTTGGATGGGTGACCGCCTGGGAATACCGAGTGTCGTAAGCT
>rRNA_ARIC00124_47321-47435_DIR- /molecule=8s_rRNA /score=88.0
ACGGCCATACCACGTTGAATACACCAGTTCTCGTCCGATCACTGAAGTTAAGCAACGTCG
GGCTCGGTTAGTACTTGGATGGGTGACCGCCTGGGAATACCGAGTGTCGTAAGCT
>rRNA_ARIC00145_28076-28190_DIR+ /molecule=8s_rRNA /score=88.0
ACGGCCATACCACGTTGAATACACCAGTTCTCGTCCGATCACTGAAGTTAAGCAACGTCG
GGCTCGGTTAGTACTTGGATGGGTGACCGCCTGGGAATACCGAGTGTCGTAAGCT
>rRNA_ARIC00167_110932-111046_DIR+ /molecule=8s_rRNA /score=88.0
ACGGCCATACCACGTTGAATACACCAGTTCTCGTCCGATCACTGAAGTTAAGCAACGTCG
GGCTCGGTTAGTACTTGGATGGGTGACCGCCTGGGAATACCGAGTGTCGTAAGCT
>rRNA_ARIC00054_240613-240727_DIR+ /molecule=8s_rRNA /score=88.0
ACGGCCATACCACGTTGAATACACCAGTTCTCGTCCGATCACTGAAGTTAAGCAACGTCG
GGCTCGGTTAGTACTTGGATGGGTGACCGCCTGGGAATACCGAGTGTCGTAAGCT
>rRNA_ARIC00009_141336-141450_DIR+ /molecule=8s_rRNA /score=88.0
ACGGCCATACCACGTTGAATACACCAGTTCTCGTCCGATCACTGAAGTTAAGCAACGTCG
GGCTCGGTTAGTACTTGGATGGGTGACCGCCTGGGAATACCGAGTGTCGTAAGCT
>rRNA_ARIC00002_710062-710176_DIR- /molecule=8s_rRNA /score=88.0
ACGGCCATACCACGTTGAATACACCAGTTCTCGTCCGATCACTGAAGTTAAGCAACGTCG
GGCTCGGTTAGTACTTGGATGGGTGACCGCCTGGGAATACCGAGTGTCGTAAGCT
>rRNA_ARIC00038_139687-139801_DIR- /molecule=8s_rRNA /score=88.0
ACGGCCATACCACGTTGAATACACCAGTTCTCGTCCGATCACTGAAGTTAAGCAACGTCG
GGCTCGGTTAGTACTTGGATGGGTGACCGCCTGGGAATACCGAGTGTCGTAAGCT
>rRNA_ARIC00038_130934-131048_DIR+ /molecule=8s_rRNA /score=88.0
ACGGCCATACCACGTTGAATACACCAGTTCTCGTCCGATCACTGAAGTTAAGCAACGTCG
GGCTCGGTTAGTACTTGGATGGGTGACCGCCTGGGAATACCGAGTGTCGTAAGCT
>rRNA_ARIC00135_142465-142579_DIR- /molecule=8s_rRNA /score=88.0
ACGGCCATACCACGTTGAATACACCAGTTCTCGTCCGATCACTGAAGTTAAGCAACGTCG
GGCTCGGTTAGTACTTGGATGGGTGACCGCCTGGGAATACCGAGTGTCGTAAGCT
>rRNA_ARIC00104_324097-324211_DIR+ /molecule=8s_rRNA /score=88.0
ACGGCCATACCACGTTGAATACACCAGTTCTCGTCCGATCACTGAAGTTAAGCAACGTCG
GGCTCGGTTAGTACTTGGATGGGTGACCGCCTGGGAATACCGAGTGTCGTAAGCT
>rRNA_ARIC00211_171027-171141_DIR+ /molecule=8s_rRNA /score=88.0
ACGGCCATACCACGTTGAATACACCAGTTCTCGTCCGATCACTGAAGTTAAGCAACGTCG
GGCTCGGTTAGTACTTGGATGGGTGACCGCCTGGGAATACCGAGTGTCGTAAGCT
>rRNA_ARIC00457_23787-23901_DIR+ /molecule=8s_rRNA /score=88.0
ACGGCCATACCACGTTGAATACACCAGTTCTCGTCCGATCACTGAAGTTAAGCAACGTCG
GGCTCGGTTAGTACTTGGATGGGTGACCGCCTGGGAATACCGAGTGTCGTAAGCT
>rRNA_ARIC00986_3558-3672_DIR- /molecule=8s_rRNA /score=86.5
ACGGCCATATCACGTTGAATACACCAGTTCTCGTCCGATCACTGAAGTTAAGCAACGTCG
GGCTCGGTTAGTACTTGGATGGGTGACCGCCTGGGAATACCGAGTGTCGTAAGCT
>rRNA_ARIC00243_91763-91877_DIR+ /molecule=8s_rRNA /score=88.0
ACGGCCATACCACGTTGAATACACCAGTTCTCGTCCGATCACTGAAGTTAAGCAACGTCG
GGCTCGGTTAGTACTTGGATGGGTGACCGCCTGGGAATACCGAGTGTCGTAAGCT
>rRNA_ARIC00192_239785-239899_DIR+ /molecule=8s_rRNA /score=88.0
ACGGCCATACCACGTTGAATACACCAGTTCTCGTCCGATCACTGAAGTTAAGCAACGTCG
GGCTCGGTTAGTACTTGGATGGGTGACCGCCTGGGAATACCGAGTGTCGTAAGCT
>rRNA_ARIC00484_10689-10803_DIR+ /molecule=8s_rRNA /score=88.0
ACGGCCATACCACGTTGAATACACCAGTTCTCGTCCGATCACTGAAGTTAAGCAACGTCG
GGCTCGGTTAGTACTTGGATGGGTGACCGCCTGGGAATACCGAGTGTCGTAAGCT
>rRNA_ARIC00567_33620-33734_DIR- /molecule=8s_rRNA /score=88.0
ACGGCCATACCACGTTGAATACACCAGTTCTCGTCCGATCACTGAAGTTAAGCAACGTCG
GGCTCGGTTAGTACTTGGATGGGTGACCGCCTGGGAATACCGAGTGTCGTAAGCT
>rRNA_ARIC00349_132243-132357_DIR+ /molecule=8s_rRNA /score=88.0
ACGGCCATACCACGTTGAATACACCAGTTCTCGTCCGATCACTGAAGTTAAGCAACGTCG
GGCTCGGTTAGTACTTGGATGGGTGACCGCCTGGGAATACCGAGTGTCGTAAGCT
>rRNA_ARIC00135_139561-139675_DIR- /molecule=8s_rRNA /score=88.0
ACGGCCATACCACGTTGAATACACCAGTTCTCGTCCGATCACTGAAGTTAAGCAACGTCG
GGCTCGGTTAGTACTTGGATGGGTGACCGCCTGGGAATACCGAGTGTCGTAAGCT
>rRNA_ARIC00396_89239-89353_DIR+ /molecule=8s_rRNA /score=88.0
ACGGCCATACCACGTTGAATACACCAGTTCTCGTCCGATCACTGAAGTTAAGCAACGTCG
GGCTCGGTTAGTACTTGGATGGGTGACCGCCTGGGAATACCGAGTGTCGTAAGCT
>rRNA_ARIC00243_90106-90220_DIR+ /molecule=8s_rRNA /score=88.0
ACGGCCATACCACGTTGAATACACCAGTTCTCGTCCGATCACTGAAGTTAAGCAACGTCG
GGCTCGGTTAGTACTTGGATGGGTGACCGCCTGGGAATACCGAGTGTCGTAAGCT
>rRNA_ARIC00103_206685-206799_DIR+ /molecule=8s_rRNA /score=88.0
ACGGCCATACCACGTTGAATACACCAGTTCTCGTCCGATCACTGAAGTTAAGCAACGTCG
GGCTCGGTTAGTACTTGGATGGGTGACCGCCTGGGAATACCGAGTGTCGTAAGCT
>rRNA_ARIC00124_56716-56830_DIR- /molecule=8s_rRNA /score=88.0
ACGGCCATACCACGTTGAATACACCAGTTCTCGTCCGATCACTGAAGTTAAGCAACGTCG
GGCTCGGTTAGTACTTGGATGGGTGACCGCCTGGGAATACCGAGTGTCGTAAGCT
>rRNA_ARIC00022_326479-326593_DIR+ /molecule=8s_rRNA /score=88.0
ACGGCCATACCACGTTGAATACACCAGTTCTCGTCCGATCACTGAAGTTAAGCAACGTCG
GGCTCGGTTAGTACTTGGATGGGTGACCGCCTGGGAATACCGAGTGTCGTAAGCT
>rRNA_ARIC00124_46269-46383_DIR+ /molecule=8s_rRNA /score=88.0
ACGGCCATACCACGTTGAATACACCAGTTCTCGTCCGATCACTGAAGTTAAGCAACGTCG
GGCTCGGTTAGTACTTGGATGGGTGACCGCCTGGGAATACCGAGTGTCGTAAGCT
>rRNA_ARIC00065_186067-186181_DIR+ /molecule=8s_rRNA /score=88.0
ACGGCCATACCACGTTGAATACACCAGTTCTCGTCCGATCACTGAAGTTAAGCAACGTCG
GGCTCGGTTAGTACTTGGATGGGTGACCGCCTGGGAATACCGAGTGTCGTAAGCT
>rRNA_ARIC00153_168949-169063_DIR- /molecule=8s_rRNA /score=88.0
ACGGCCATACCACGTTGAATACACCAGTTCTCGTCCGATCACTGAAGTTAAGCAACGTCG
GGCTCGGTTAGTACTTGGATGGGTGACCGCCTGGGAATACCGAGTGTCGTAAGCT
>rRNA_ARIC00007_163611-163725_DIR+ /molecule=8s_rRNA /score=88.0
ACGGCCATACCACGTTGAATACACCAGTTCTCGTCCGATCACTGAAGTTAAGCAACGTCG
GGCTCGGTTAGTACTTGGATGGGTGACCGCCTGGGAATACCGAGTGTCGTAAGCT
>rRNA_ARIC00054_249440-249554_DIR- /molecule=8s_rRNA /score=88.0
ACGGCCATACCACGTTGAATACACCAGTTCTCGTCCGATCACTGAAGTTAAGCAACGTCG
GGCTCGGTTAGTACTTGGATGGGTGACCGCCTGGGAATACCGAGTGTCGTAAGCT
>rRNA_ARIC00210_142918-143032_DIR- /molecule=8s_rRNA /score=88.0
ACGGCCATACCACGTTGAATACACCAGTTCTCGTCCGATCACTGAAGTTAAGCAACGTCG
GGCTCGGTTAGTACTTGGATGGGTGACCGCCTGGGAATACCGAGTGTCGTAAGCT
>rRNA_ARIC00114_46826-46940_DIR- /molecule=8s_rRNA /score=88.0
ACGGCCATACCACGTTGAATACACCAGTTCTCGTCCGATCACTGAAGTTAAGCAACGTCG
GGCTCGGTTAGTACTTGGATGGGTGACCGCCTGGGAATACCGAGTGTCGTAAGCT
>rRNA_ARIC00005_862244-862358_DIR- /molecule=8s_rRNA /score=88.0
ACGGCCATACCACGTTGAATACACCAGTTCTCGTCCGATCACTGAAGTTAAGCAACGTCG
GGCTCGGTTAGTACTTGGATGGGTGACCGCCTGGGAATACCGAGTGTCGTAAGCT
>rRNA_ARIC00170_198032-198146_DIR+ /molecule=8s_rRNA /score=88.0
ACGGCCATACCACGTTGAATACACCAGTTCTCGTCCGATCACTGAAGTTAAGCAACGTCG
GGCTCGGTTAGTACTTGGATGGGTGACCGCCTGGGAATACCGAGTGTCGTAAGCT
>rRNA_ARIC00193_148972-149086_DIR+ /molecule=8s_rRNA /score=88.0
ACGGCCATACCACGTTGAATACACCAGTTCTCGTCCGATCACTGAAGTTAAGCAACGTCG
GGCTCGGTTAGTACTTGGATGGGTGACCGCCTGGGAATACCGAGTGTCGTAAGCT
>rRNA_ARIC00135_141358-141472_DIR+ /molecule=8s_rRNA /score=88.0
ACGGCCATACCACGTTGAATACACCAGTTCTCGTCCGATCACTGAAGTTAAGCAACGTCG
GGCTCGGTTAGTACTTGGATGGGTGACCGCCTGGGAATACCGAGTGTCGTAAGCT
>rRNA_ARIC00362_126482-126596_DIR+ /molecule=8s_rRNA /score=88.0
ACGGCCATACCACGTTGAATACACCAGTTCTCGTCCGATCACTGAAGTTAAGCAACGTCG
GGCTCGGTTAGTACTTGGATGGGTGACCGCCTGGGAATACCGAGTGTCGTAAGCT
>rRNA_ARIC00008_886745-886859_DIR+ /molecule=8s_rRNA /score=88.0
ACGGCCATACCACGTTGAATACACCAGTTCTCGTCCGATCACTGAAGTTAAGCAACGTCG
GGCTCGGTTAGTACTTGGATGGGTGACCGCCTGGGAATACCGAGTGTCGTAAGCT
>rRNA_ARIC00009_140582-140696_DIR- /molecule=8s_rRNA /score=86.2
ACGGCCATACCACGTTGAATGCACCAGTTCTCGTCCGATCACTGAAGTTAAGCAACGTCG
GGCTCGGTTAGTACTTGGATGGGTGACCGCCTGGGAATACCGAGTGTCGTAAGCT
>rRNA_ARIC00124_45648-45762_DIR- /molecule=8s_rRNA /score=88.0
ACGGCCATACCACGTTGAATACACCAGTTCTCGTCCGATCACTGAAGTTAAGCAACGTCG
GGCTCGGTTAGTACTTGGATGGGTGACCGCCTGGGAATACCGAGTGTCGTAAGCT
>rRNA_ARIC00243_90723-90837_DIR- /molecule=8s_rRNA /score=88.0
ACGGCCATACCACGTTGAATACACCAGTTCTCGTCCGATCACTGAAGTTAAGCAACGTCG
GGCTCGGTTAGTACTTGGATGGGTGACCGCCTGGGAATACCGAGTGTCGTAAGCT
>rRNA_ARIC00210_143196-143310_DIR- /molecule=8s_rRNA /score=88.0
ACGGCCATACCACGTTGAATACACCAGTTCTCGTCCGATCACTGAAGTTAAGCAACGTCG
GGCTCGGTTAGTACTTGGATGGGTGACCGCCTGGGAATACCGAGTGTCGTAAGCT
>rRNA_ARIC00009_139174-139288_DIR- /molecule=8s_rRNA /score=88.0
ACGGCCATACCACGTTGAATACACCAGTTCTCGTCCGATCACTGAAGTTAAGCAACGTCG
GGCTCGGTTAGTACTTGGATGGGTGACCGCCTGGGAATACCGAGTGTCGTAAGCT
>rRNA_ARIC00362_125840-125954_DIR+ /molecule=8s_rRNA /score=88.0
ACGGCCATACCACGTTGAATACACCAGTTCTCGTCCGATCACTGAAGTTAAGCAACGTCG
GGCTCGGTTAGTACTTGGATGGGTGACCGCCTGGGAATACCGAGTGTCGTAAGCT
>rRNA_ARIC00038_129482-129596_DIR+ /molecule=8s_rRNA /score=86.0
ACGGCCATACCACGTTGAATACACCAGTTCTCGTCCGATCACTGAAGTTAAGCAACGTCG
GGCTCGGTTAGTACTTGGATGGGTGACCGCCTGGGAATACCGAGTGTCGCAAGCT
>rRNA_ARIC00146_108787-108901_DIR+ /molecule=8s_rRNA /score=88.0
ACGGCCATACCACGTTGAATACACCAGTTCTCGTCCGATCACTGAAGTTAAGCAACGTCG
GGCTCGGTTAGTACTTGGATGGGTGACCGCCTGGGAATACCGAGTGTCGTAAGCT
>rRNA_ARIC00100_339546-339660_DIR+ /molecule=8s_rRNA /score=88.0
ACGGCCATACCACGTTGAATACACCAGTTCTCGTCCGATCACTGAAGTTAAGCAACGTCG
GGCTCGGTTAGTACTTGGATGGGTGACCGCCTGGGAATACCGAGTGTCGTAAGCT
>rRNA_ARIC00009_979148-979262_DIR+ /molecule=8s_rRNA /score=88.0
ACGGCCATACCACGTTGAATACACCAGTTCTCGTCCGATCACTGAAGTTAAGCAACGTCG
GGCTCGGTTAGTACTTGGATGGGTGACCGCCTGGGAATACCGAGTGTCGTAAGCT
>rRNA_ARIC00015_338383-338497_DIR+ /molecule=8s_rRNA /score=88.0
ACGGCCATACCACGTTGAATACACCAGTTCTCGTCCGATCACTGAAGTTAAGCAACGTCG
GGCTCGGTTAGTACTTGGATGGGTGACCGCCTGGGAATACCGAGTGTCGTAAGCT
>rRNA_ARIC00009_140944-141058_DIR- /molecule=8s_rRNA /score=88.0
ACGGCCATACCACGTTGAATACACCAGTTCTCGTCCGATCACTGAAGTTAAGCAACGTCG
GGCTCGGTTAGTACTTGGATGGGTGACCGCCTGGGAATACCGAGTGTCGTAAGCT
>rRNA_ARIC00141_172976-173090_DIR+ /molecule=8s_rRNA /score=88.0
ACGGCCATACCACGTTGAATACACCAGTTCTCGTCCGATCACTGAAGTTAAGCAACGTCG
GGCTCGGTTAGTACTTGGATGGGTGACCGCCTGGGAATACCGAGTGTCGTAAGCT
>rRNA_ARIC00136_229968-230082_DIR- /molecule=8s_rRNA /score=88.0
ACGGCCATACCACGTTGAATACACCAGTTCTCGTCCGATCACTGAAGTTAAGCAACGTCG
GGCTCGGTTAGTACTTGGATGGGTGACCGCCTGGGAATACCGAGTGTCGTAAGCT
>rRNA_ARIC00121_309594-309708_DIR- /molecule=8s_rRNA /score=88.0
ACGGCCATACCACGTTGAATACACCAGTTCTCGTCCGATCACTGAAGTTAAGCAACGTCG
GGCTCGGTTAGTACTTGGATGGGTGACCGCCTGGGAATACCGAGTGTCGTAAGCT
>rRNA_ARIC00143_183406-183520_DIR- /molecule=8s_rRNA /score=88.0
ACGGCCATACCACGTTGAATACACCAGTTCTCGTCCGATCACTGAAGTTAAGCAACGTCG
GGCTCGGTTAGTACTTGGATGGGTGACCGCCTGGGAATACCGAGTGTCGTAAGCT
>rRNA_ARIC00337_22918-23032_DIR- /molecule=8s_rRNA /score=88.0
ACGGCCATACCACGTTGAATACACCAGTTCTCGTCCGATCACTGAAGTTAAGCAACGTCG
GGCTCGGTTAGTACTTGGATGGGTGACCGCCTGGGAATACCGAGTGTCGTAAGCT
>rRNA_ARIC00008_889201-889315_DIR+ /molecule=8s_rRNA /score=88.0
ACGGCCATACCACGTTGAATACACCAGTTCTCGTCCGATCACTGAAGTTAAGCAACGTCG
GGCTCGGTTAGTACTTGGATGGGTGACCGCCTGGGAATACCGAGTGTCGTAAGCT
>rRNA_ARIC00234_170387-170501_DIR- /molecule=8s_rRNA /score=88.0
ACGGCCATACCACGTTGAATACACCAGTTCTCGTCCGATCACTGAAGTTAAGCAACGTCG
GGCTCGGTTAGTACTTGGATGGGTGACCGCCTGGGAATACCGAGTGTCGTAAGCT
>rRNA_ARIC00135_140967-141081_DIR- /molecule=8s_rRNA /score=88.0
ACGGCCATACCACGTTGAATACACCAGTTCTCGTCCGATCACTGAAGTTAAGCAACGTCG
GGCTCGGTTAGTACTTGGATGGGTGACCGCCTGGGAATACCGAGTGTCGTAAGCT
>rRNA_ARIC00135_141721-141835_DIR+ /molecule=8s_rRNA /score=88.0
ACGGCCATACCACGTTGAATACACCAGTTCTCGTCCGATCACTGAAGTTAAGCAACGTCG
GGCTCGGTTAGTACTTGGATGGGTGACCGCCTGGGAATACCGAGTGTCGTAAGCT
>rRNA_ARIC00102_403068-403182_DIR- /molecule=8s_rRNA /score=88.0
ACGGCCATACCACGTTGAATACACCAGTTCTCGTCCGATCACTGAAGTTAAGCAACGTCG
GGCTCGGTTAGTACTTGGATGGGTGACCGCCTGGGAATACCGAGTGTCGTAAGCT
>rRNA_ARIC00039_611564-611678_DIR+ /molecule=8s_rRNA /score=88.0
ACGGCCATACCACGTTGAATACACCAGTTCTCGTCCGATCACTGAAGTTAAGCAACGTCG
GGCTCGGTTAGTACTTGGATGGGTGACCGCCTGGGAATACCGAGTGTCGTAAGCT
>rRNA_ARIC00022_325351-325465_DIR+ /molecule=8s_rRNA /score=88.0
ACGGCCATACCACGTTGAATACACCAGTTCTCGTCCGATCACTGAAGTTAAGCAACGTCG
GGCTCGGTTAGTACTTGGATGGGTGACCGCCTGGGAATACCGAGTGTCGTAAGCT
>rRNA_ARIC00016_458093-458207_DIR+ /molecule=8s_rRNA /score=88.0
ACGGCCATACCACGTTGAATACACCAGTTCTCGTCCGATCACTGAAGTTAAGCAACGTCG
GGCTCGGTTAGTACTTGGATGGGTGACCGCCTGGGAATACCGAGTGTCGTAAGCT
>rRNA_ARIC00015_340810-340924_DIR+ /molecule=8s_rRNA /score=88.0
ACGGCCATACCACGTTGAATACACCAGTTCTCGTCCGATCACTGAAGTTAAGCAACGTCG
GGCTCGGTTAGTACTTGGATGGGTGACCGCCTGGGAATACCGAGTGTCGTAAGCT
>rRNA_ARIC00827_19743-19857_DIR+ /molecule=8s_rRNA /score=88.0
ACGGCCATACCACGTTGAATACACCAGTTCTCGTCCGATCACTGAAGTTAAGCAACGTCG
GGCTCGGTTAGTACTTGGATGGGTGACCGCCTGGGAATACCGAGTGTCGTAAGCT
>rRNA_ARIC00124_47714-47828_DIR+ /molecule=8s_rRNA /score=88.0
ACGGCCATACCACGTTGAATACACCAGTTCTCGTCCGATCACTGAAGTTAAGCAACGTCG
GGCTCGGTTAGTACTTGGATGGGTGACCGCCTGGGAATACCGAGTGTCGTAAGCT
>rRNA_ARIC00038_130538-130652_DIR- /molecule=8s_rRNA /score=88.0
ACGGCCATACCACGTTGAATACACCAGTTCTCGTCCGATCACTGAAGTTAAGCAACGTCG
GGCTCGGTTAGTACTTGGATGGGTGACCGCCTGGGAATACCGAGTGTCGTAAGCT
>rRNA_ARIC00022_326085-326199_DIR- /molecule=8s_rRNA /score=88.0
ACGGCCATACCACGTTGAATACACCAGTTCTCGTCCGATCACTGAAGTTAAGCAACGTCG
GGCTCGGTTAGTACTTGGATGGGTGACCGCCTGGGAATACCGAGTGTCGTAAGCT
>rRNA_ARIC00520_3453-3567_DIR- /molecule=8s_rRNA /score=88.0
ACGGCCATACCACGTTGAATACACCAGTTCTCGTCCGATCACTGAAGTTAAGCAACGTCG
GGCTCGGTTAGTACTTGGATGGGTGACCGCCTGGGAATACCGAGTGTCGTAAGCT
>rRNA_ARIC03481_130-242_DIR- /molecule=8s_rRNA /score=54.3
GTGGCTTTGCCGGGGGTTCCCCACCCGATCCCATTCCGAACTCGGTCGTTAAGTCCCCCT
GGGCCAATGGTACTTCGTCTCAAGGCGCGGGAGAGTAGGTCGCCGCCAGGTCC
>rRNA_ARIC00156_284615-286425_DIR+ /molecule=18s_rRNA /score=1181.8
TTCCGATTGATCTTGTCGGTGGCTTTCCTTTATCTTGAAGATTAAGCCATGCATGTCTAA
GTATGAACTGGTTTAAGGTGAAACTGCGTACGGCTCATTACATCAGCTATAACTTTCTTT
GATCATAAATTCTAAATGGAATAACCGAGGAAAAGCCTGGGCTAATACATGCGACAATTC
CGGTAGTAATATCGGAATGCTTTTATTAGATCAAAACCTTCTAGTTCTTTAACCGGAACT
GTTTGTTGGTGACTCTAAATAACTTTGTGTTGATCGTATGACCTTTGTGTCGACGACATA
TCTTTCAAGTGTCTGACTTATCAACTTTAGACGGTACATTATATGTCTACCGTGGTTGTA
ACGAGTACAGAGAATCAGGGTTTGGTTCTGGAGAGGCCGCCTGAGAAACGGCGACCACTT
CCAAGGAAGGCAGCAGGCGCGCAAATTACCCACTCTCAAAACGAGGAGGTAGTGAAGAGA
AATAACGATGTTAGTCTTAATAAGGCTGACAATCGGAATGGGAACACTGTAAACAGGTTA
TCGATTAACAATTGGAGGGCAAGTCTGGTGCCAGCAGCCGCGGTAATTCCAGCTCCAATA
AGGAAAACTAAAGTTGCTGTGTTTAAAAAGCTCGTAGTTGAATTTCGGGTATTTGTTGCT
AGCTGGTCTTACTGGCCATGTTGGTTAACAGATCCTCATTTGCTGGACGGCTGGCGATGA
TCTTTATCGATTGTCGTCAGTTGCCAGAACGTTTACTTTGAGAAAATTAGAGTGCTAAAA
GCAGGCTTTCGCCTATATATATTGCATGGAATAATGAAATAAGATCTCGATTTTATTTCG
TTGGTTTTAGAAATTGAGATAATGATTAATAGGATCAGAGGGGGGCGTACGTACTGTGGT
GTGAGAGGTGAAATTCTTGGATCGCCACAGGACGAACAGCAGCGAAGGCGTTCGCCAAGA
ATGTTTTCATTAATCAAGAACGAAAGTTTGAGGTTCGAAGACGATTAGATACCGTCCTAG
TTCAAACCATAAACGTTGCCAACTGTCTTTTAGATGCGGTTATTTATATGACTCATCTGG
CGGATCTCGAGAAATCTAAGTTTTTAGGTTCCGGGGGAAGTATGGTTGCAAAGCTGAAAC
TTAAAAGAATTGACGGAAGGACACACAAGAAGTGGAGCCTGTGGCCTAATTTGACTCAAC
ACGGGAAACCTTACTCGGCCAGGACACTTTTAGGATTGACAGATTGAGAGCTCTTTCTTG
ATTAGGTGGGTGGTGGTGCATGGTCGTTCGTAGTTCGTGGAGCGATTTGTCTGATTAATT
TCGATAACGAACGAGACTCCGGCTTACTAAATAGTCTAAAGTTCGCAGGGACTTTTCAAG
ACTTCTTAGCAGGATAAGTGGCACTTTTTAAGCCACACGAAATGGAGCAATAACAGGTCT
GTGATGCCCTTAGATGTCCGAGGCTGCACGCGCGCTACACTGGAGAGTTCAGAATGTTTC
TTCCTACTTCGACAGAAGTGGGTAACCATGAAATTCTCTTCGTGACTGGGATCGGAGCTT
GCAATTATTCTCCGTCAACGAGGAATTCCTAGTAAGCACTATTTCATCAGAATGTGCTGA
TTATGTCCCTGTCCTTTGTACACACCGCCCGTCGCTACTACCGATTGAATGTTTTAGTGA
GATCTTCGGCTTGGTTTTCCGAGCGGCTTCCGTCGTTCGGTTTATATCGAAAAGATGCTC
AAACTGGATCATTTAGAGGAAGTAAAAGTCGTAACAAGGTATTCGTAGGTGAACCTGCGT
ATGGATCATTA
>rRNA_ARIC01324_1622-6086_DIR+ /molecule=28s_rRNA /score=14.8
AGTGCAAACGCCTGTGGACCTCCGATCTCACGTACAGACAAAAGGTAGCTGTATACAACA
CTACCATAATACCAGCATTAACATATGTCAGTGCAAATCTTATCAAAGTTAGCGGGAAAT
ATGAATCCCAATTAGCTAAAGGAGAGAGCTTTGATAAAGATGTAAGAAAGTTGCTCGTGA
CTGAGAAAGCTAGATATAAAGCTAACTCAGTAAGTAGGTTATACCTCTCAGCGGACAAAG
GTGGTTGCAATCTCAAATCCACCAGAGATTCAATAGAAGAAACAACCATCTACACCTGGG
CATACCTATGCACTAGAGCAGACTTGAAGCCATCGCTGAACCTCTTTGGGAAGATGGCTA
ACAGATCGAAACGAAGTATAGTGAGTGATGCGAGAAGTGTACTGAAGTCATACAAAATGA
CGGCTAAGGAAGACTTGGAAACGTCCACAGTTCTTGTGGATGGAGTACAATTCAACAAGG
CCAAAAAGCTAGCGCAACATGTAGTGGCAAAAATGAGAGATGTCAATAACATCAGACGTC
TCGAAGAATGGAAGAACTTGAAGCTAGCAGGACGAACCCTCAGGACAGAGGTAGATATCG
ACTTCACCGTATCATATCTCTGGTTGAAAGAAGGTCGTCTATCGTCGGTTGGAGTACGGA
ACACCCTCGCAGTGCAAGAAGGATGCTTGTTAACGAAAACTCATCCGGCATGCGTGGGAC
AGAATAGCAGCCTCAACTGCAGAAAGTGTAATAGCAAAGAGGAATCGATAGAGCATGTTA
CGTCCTCATGTCCAAAATGGCTATGCACACTATATATTGACCGACACGATTCAGTAGCAC
GAAATATATACTACATACTCTGTAGAAAATATGATATACAACCGCCTCACTATACACAGA
GCGTTAGTTCTGTAAAAGAAACTGAATACGTCAAACTATACTGGAATCAACCCGTGATGA
CACGCACCATCATCCGACATAATAAACCAGATATAGTCGTATTCGATAAGGTAAAAAGAA
CTGCTGTGATATTTGAAGTAGCAGTATCTTGGTTCACAGGCCTACAAAGGCAGGTCGATA
TTAAAGTAAACCGGTACTCAGTCAATGGCAATTGGGAGCAGGAGCTTGCAACACCCTACC
CCAGGGGGGCTAATCTCGTCACCGAGCTTACCACCATGGGATGGAATGTAACTTTTGTAC
CAGTAGTTATTGGAGTCACTGGCGAAACACTCTCCTCTCTCATACATAACTTACAAAGTA
GCCTCACGATCAATAAGAGTTCTACCCTAAAACTGGTTGAGCGTCTCCAGAGGAGCGCAG
TTTTGGGAACTAGTCGGATTGTGAAAAACCATCTGAGCACCTAAGGAAAGGCANNNNNNN
NNNNNNNNNNNNNNNNNNNNNNNNNNNNNNNNNNNNNNNNNNNNNNNNNNNNNNNNNNNN
NNNNNNNNNNNNNNNNNNNNNNNNNNNNNNNNNNNNNNNNNNNNNNNNNNNNNNNNNNNN
NNNNNNNNNNNNNNNNNNNNGATAGTGAGCGAAGTAGAGGCTGTTGCTAATCCACTCTGG
TGACGGAGTGGAAGATAAATAGTGACGCGCATGAATGGATTAACGAGATTCCCACTGTCC
CTGTCTACTATCTAGCGAAACCACAGCCAAGGGAACGGGCTTGGACTTCAATGCGGGGAA
AGAAGACCCTGTTGAGCTTGACTCTAATCTGTCTTCGTAAAGAGACTTGAAAAGTGTAGC
GTAGATGGGAGTGGCAACACGTCAATGAAACACCATTATTTTCATTGTTTCTTTACTTAC
TTGGTTATACAGAGATTGGATTTTACATCCAGTGTTTGAGTGACAAACGTCGATACTTGT
ATCGACGTGATCTGCTTCAAGGAAAGAGACAGGTGGGGAGTTTGGCTGGGGCGGTACATC
TATCAAATGTTAACGTAGGTGTCCAAAAGTTGACTCAGTGCGGACAGAAACCACACATTG
AGTAAAAGGGCATAAGTCAGCTTGATTTAGATTTTCAGTACGAATACAGACGGAGAAATC
CGGGCCTATCGATCCTTTTGATTTAACGAGTTTTTTGCAAGAGGTGACAGAAAAGTTACC
ACAGGGATAACTGGCTTGTGGCGGCCAAGCGTTCATAGCGACGTCGCTTTTTGATCCTTC
GATGTCGGCTCTTCCTATCATTGCGAAGCAGACTTCGCAAAGTGTTGGATTGTTCACCCA
CCAATAGGGAACGTGAGCTGGGTTTAGACCGTCGTGAGACAGGTTAGTTTTACCCTACAT
TGGATTTTGTCATTGATATAGGAATCGTACTTAGTACGAGAGGAACCGTACGTTCGGACA
TTTGGTTTACGTATTTGTTCGAAAGGACAATGATGCGAAGCTACCATCCGACGGCTTACA
ACTGAACGCCTCTAAGTTGGAATCCGATCTAGACTCAATGATTTTTTGGCACATTGGTTG
TCGTCAGCACATTTATATATGTTCAAACTGTTGATCAAGTGAACATATGAATGAAGCTAC
CGTATTGTTGCCTCGTCATAATCGAAATGAGATTGTGATTGCAGCGATGCATTTTTAGTC
GAAACAACACTAATGGCTAGAATCGATTGTAAACGACTTTCTTCAGTAACAGAGTAACGT
ACACGTGAGAGCAACCGCCACATTGCGATCCGCTGAGTTTCTGCTCGATGTTATGCTGAT
TCGATAGGCTTCAGTCCTATACGACATTTGCATTTTTATCATGCAGCACTTTGCTCTCAT
ACTCCTATTCATCTTCATTCGTTTTCTATGACTTAGTGATTTTTCTTTGAGAAAAAAATC
ACCAAGTTTCATTTTATCATTATTTATTTTCGATAACGTACATACATGGACACATGCATA
CATCTTCAATGTTAATGTACTCTCAACAAACAACTACAGGTCTAACTATCGTTTGATATC
ACATCCTACGTCTTGTCGTTGTTGGTTTTCATTTCTCGAATGTCGACATCATATATCAGA
GTATTTTCTTCTATGGAATTATCATCCCTACAAGTTGCATGTGCACACATATACATAACA
TCATATCGAAATATATTCGTTTATCACCTTTATGATGATCCATGCACATATCTATATGAA
TAGCTGTCGATTTTCGTTGAATTCCATCACTATCAACAGCACAACGAAACAACCATAATG
CTAATTCGCTAGACTTCAGTTCTATAGACGACATTTGCATTCGACGTTTCACAAACTCAT
CATTAACATGTCATATAGAAATCAAACATAGTAGCATAAACGCAATCGAAATCGTTGTCC
ATCTCGTTACGTATATCGCCTTCATGTGAGAGAAGAAGCAAATCTTTTTCTTCGAGATTA
TCGCATCTTCCATTTCCATATATTAATTGACATCTAGTTCAATGGATAACTGCACAACGT
GAACTACGTAGTAGTACGTCCTCAACATAAGTCTCTTTTCTCTTACCAGCTCAAATGCAC
ATGCACGTACACATATACATGCTCAGTAAATAACGCCCTCAACAATACCTCGTTTTGACG
TCTCATTTTCATCGAACTTGACATGAACATCAATTTCTTGACATTTTTATTTTATCGCAT
CTTACAGTACCGCAGTAACAACTATTTCACCATATATGACGATAACTACACAAACAACAT
CTATAGATATATTCTATACATCTAAATAGCAATCATAGACACATGCTATGCATGTAATGG
AGTAAATCTATGAAAACAGTCGTTCCTGATCGACTTGACTAGAAATCTTCATTTGCTTGT
TTATTTTGCTGAGATTCGAATTTATTTCTCCTTGTCATCATTAGATCCATCGTCGAACTT
GAATATAGAATTACAAACGAATGAAGTTTTCAACTGAACTAAAAACATGCATTCTCACAC
GTATAGATAGGTTACCTTGTTTTGAAGCATCCAGGCGAATTTTCACTTCTATCTCATTGT
GCTGTTGCTGCCTCTAACGATGATAATGACGAAAAGAGGACGTCAATATTAGATTAGTTA
CAAATTCTTATTCTTTACATTCATATACGTATGTATGTGTTTGTTAACTTGGCACTTTCG
ATTCAATCAACCTATATTAATACAATATGAACCAGCAAATTTCCGATCACATATGTTTGA
TTTTCAACTGAACTATCATGTTTCAATGTCGTTTCCACTCAATATTGCGTCTATCAATTG
GTACTTCATTCGACAATAGTTCGATTCGGCAGAAAGAGTGAAACTTTTCATCACCATTCT
ATTCAATATCGACATCGTCAAGATCGGTCTTGGCATCAAAAACATTGTATCATACAGCAA
AATCTGTTTTTGTCTTTTTCAACGACACTTGTTCTCGTGTCAACAGCGAAATATCGTGTG
CATGAATGAATGCATATGACAAAGCTCCTCTCCTTATTTAAGTCAACACAAATATTGCAC
ATTTGAAAAGAGTCAATTTTGTTGT
>rRNA_ARIC01460_3417-6978_DIR+ /molecule=28s_rRNA /score=233.5
AGGAGTAATCAAGGCGGACATAATCAAGGACGAGATACGAAGTACCCTTGCAAAATTGCA
AAAAGTATCGCTGAAACCTCAACAAAAGATTGATCTCCTACGTTCTCATGTCATCCCCTT
ATATGTATACCAGCTGACAAATCTTGAACTATATCCTAAGCTATTAAAACAAATCGATCT
CATTATAAGACGTACCGTAAGAACCATACTTCACCTTCCAATTAGTTTGAGTACAGAATT
CTTCTACCTTCCGATTAAGGAAGGCGGGTTACAATTGCCACTGATGAGAGACAACATCGG
AATGGCTAAAGTCCGTATATATAAGACAATTATGAGATCGGACGATGCAGTGCTCAAGTA
CCTAATGGAAAACCAAGGGTTTCCGATCATACATAGATTCACGGACGAATTAAAACTTGA
CAGTTCGTTTGAATCGGACGATATCAAACAACGAAAGATCGAAATCCAAAAAGAGAGAAG
GGTATCTTTTGCGAATAAAGTCCATGGATACGGCTCCGAAGTCTTCGCGACTTGTCCACT
AACTAATTTTTGGCTATATGGAGACTGTAAAACACTGTCCGGTAGGACGTATATCAATGG
TATAAAACTAAGGACAAACACCCTGGAGACCAGGGTGACGACTACGAGAGGTTTGCAAGT
CGATAAGAAATGTCGAAGATGCCAAACGGAAAATGAAAGCATCATGCATATATTACAATA
TTGTAAATCAACCAAAGGGTTAAGGTACAGAAGACACAATGCAACTTGCGCAAAAGTGGT
GGCCAAACTGAGAGAAAGAGGGTTCATAGTGCATGTAGAGAAAGCCTTCACATCCGACAT
AACGGGCTTACCCACGACACTGAGACCGGACATAATTGCTGTAAAAGAGGGTAAGGCGTA
CGTCATCGACATACAAAATGTGTATGAATCTTCTGGTGCGTCCTTCATTAATGCGTCCTC
AATGAAAACTCAAAAATATACACCTCTTATTCAATTCATCAAGCAGAGACATCAATGTTC
CGAAGTTCTATTCAAAATGTTGATTGTGGGCTCAAGAGGATCCTTCCATCATGGTCATCT
TAACATCTGGCAAGAGTTCGGCTTTACATCTACCGAACTCAGATACTTAGCTCTGAACTG
TATGGAAAACTCCCTTAGGATTGTGTATTCGTTTTATAACAGCTTACAAGAATTCAACAA
TCAATAACTACTTGGGCAAGAACAGGACATATCATCTGTTAGTTCTCTTGTAACTGTTTG
AGTTATTTTCTTTTCTTTTTTCCTGTGAGGTGAACAAGGCTGAACACCTTATATTCCGTT
ATGAGCAAGATATTATAATGACGATTCCTTCTGATTACATATCCCAACCATGATGGAATA
TACTATGATCATACTTTGTTCACTTTTTTCTTGCATGTTTATGTTGTCAAGTTCTTTTCT
GTATCAATCTGTTCCGTTTCATGTGTGTGTTATTTTTTTATCAGTTTTTTTTTAGAAAAA
ATTGAAATAAATAGGAACTAGCTGGTTCCGTCCGAAGTTTCCCTCAGGATAGCTGGCATT
CAATTTTCACAGTTATATCCGGTAAAGCGAATGTTTAGAGGCATTGGGTGTAAAATACGC
TCAACCTATTGACAAACTTTAAATGGGTATGAAGTTCATTTTTCTACTTCATTGAGAATG
AACAGCGAATGTGAGTGCCAAGTGGGCCATTTTTGGTAAGCAGAACTGGCGCTGTTGGAT
GCACAAAACGTCAAGATAAAGAGCCAGATGGTCTCGCTCATCAGATACCATAAAAGGTGT
TGGTCGATATAGACAGCAGGACGGTGGCCATGGAAGTCGGAATCCGTTAAGGAGTGTGTA
ACAACTCACCTGCCGAATCGACTAGTCCTAAAAATGGATGGCGCTCGAGCGAGCCTCTTA
TACTTGACTGTTACGATACAATAAGCCATTTAACGGACATCATGTCGTAACAAGTAGGAC
GGTTGATATGGTTGCGTCGAAGGCTAACACGTGAGTGTGGCTTGAGCAGTCATATGTACA
GATCTTAGTGGTAGTAGCAACTATTCAAATGAGAACTTTGAAGACTGACGTGGAGAAAGG
TTCCATGTGAACAGCTATTGGACATGGGTCAGTCAGTCCTAAGATGCGCTCGAAAGAGGG
TTCCGAACGAGGAATATCTATATTCACATGATATTTTTATTCCATCAAATCGAAAGGGAA
ACAAGTTAATATTCTTGTACTAAGTGTCGGAGATTGTTTGATTTCGTGTCAAACATATGT
GGTAACACAAACAAGCTCAAATACATCACAAGTGGTCCTGGAAAGAGTTTTCTCTTCTTT
GTTACTTCATCAGACGACCCTGGAATCAGTTCAACTGGAGATAGGGTTCAAATGAAGGTA
AAGAGTAGCCGTTCTTGCTACTTCCTCGGTGCATCATTTGTGATCCTTGAAAATTTGAGC
GAGATAGTCAATTTCGCACTTATCTGTACTCTAAACCGCATCAGGTCTCCAAGGTGAAAA
GCCTCTAGTCAATTAGAACAAGGTAGCACAAGGGAAGTCGGCAAAATCGATCGGCAACTT
CGGGATAACGATTGGCTCTAAGTGCTAGGGTGTTCGGGCTTGATGATAAAGCAGTAGACT
TGCTATTGGAGCTGAGCTTTCGGATGCAGCAATGTGTCTGATCGTTCGGACTAGTGGCTT
GTCTTGCTGTGGAATCGTTTTGCTACGGTATGCGGTTCGCTTGCGGGCCGTATTACTTCG
GGCATCGTTTAATAGCAAACTTAGAACTCGCTGCGTCTAGGGGAATCCGACTGTCTAATT
AAAACAGAGCTTTGCGATTGGCCGGAAAACTTGGTGTTGACGCAAAGTGATTTCTGCCCA
GTGCTCTGAATGTTAACGTGAAGAAATTCAAATAAGCGCGGGTAAACGGCGGGAGTAACT
ATGACTCTCTTCTGGTAGCCAAATGCCTCGTCATCTAATTAGTGACGCGCATGAGGGGGA
TGATGAGCACTACTGACCTCTCACCTCCATTGGCTGCAACGCAGCGGTCTGGTCTACAAC
TCCGCAACAGGAAGGTAGCCTGGCCAACGGTTGATTCTCCGGGAGCAGGACCAACAGCTG
ACGATGGTGTTTCAACCGACAAAAGCGAAAAGAACGTTACTGTTGGCGTTCAAGCCGTCA
CTCCTCTTACTCAACAGTCCGAAATAAGTTCTTCGGAACGAATTAAAGGACCGAGTAGAG
GCACCTCTGCTTGTCAGAGAAAGATAGGATTGTCCTGGAAGGGCAAAGAAGAGGAAGAGC
TTCGGAGGTTGGTCGGTATTTATACTGGCCAGACCGGGATCATCTCCTGGTCAAAAATCG
AAGAAGCTTGGAATCAGTTAGCGGACGTCTCCGTAAGGAGCAAAAGCAGCCTTAGTAGTA
AGTGGAGGGACTTAAGATCTAAACCCCACTTGCTAAGTTCGACTGGAGCTCGAGACGACT
CATCTGCGGGCGTCTCGGCCACGATAGAAGAAGAACTCGTAAGATCGAATTCACCCGTTG
ACCCGCCGAGTAGTACCGTTGT
>rRNA_ARIC00003_1263945-1268619_DIR- /molecule=28s_rRNA /score=435.3
ATTTCTATGCACCGATTACACGTGTTCGATGGAGTAACAAAGACTGAAGAAATACATATC
AGACAGCATCTATTGTATTGCTCATACTGAAATGCTTTTTCTTTTCTTTTCTTTTCTTTT
CTTTTCTTTCCTTTCCTGTCATATTTTGAGGATAGTTCGATAAATAAACAAGCTAGACAG
GCTGTCGGTGTAAAACTGATCATACTCAAGGTATGCATATTTGCTTGGAAATCTTCTTAC
TCTTTCATCACGAGATTTTGTGAGAAAGTCATTTTCTTTATTATTATTTCATTAGTATTT
ATTTATATCCGTTCATTGTACTTTAATTATTAGCTGATGCATTAAGATAGCTTTGTTGTT
CTTCTACTAAGAGACTTTTCAAACGGATCTTGCAATGAGAAGGTATACTTTACCATAATG
ACACAACCCATAGCAAGATAGCAGCAGCAAGAGCGTGCTCGTAGATTATTTGTGACATTT
GTTGACTTTGAAGCAAGAATATATGTCAGGAAATGGATAATGAGACAACGAAAGGGGGAT
AAAAGCATGAATATGACGTAATTTATGAATGGTTTCGAGCCAAATGCCTCGTCATCTAAT
TAGTGACGCGCATGAATGGATTAACGAGATTCCCACTGTCCCTGTCTACTATCTAGCGAA
ACCACAGCCAAGGGAACGGGCTTGGACTTCAATGCGGGGAAAGAAGACCCTGTTGAGCTT
GACTCTAATCTGTCTTCGTAAAGAGACTTGAAAAGTGTAGCGTAGATGGGAGTGGCAACA
CGTCAATGAAACACCATTATTTTCATTGTTTCTTTACTTACTTGGTTATACAGAGATTGG
ATTTTACATCCAGTGTTTGAGTGACAAACGTCGATACTTGTATCAACGTGATCTGCTTCA
AGGAAAGAGACAGGTGGGGAGTTTGGCTGGGGCGGTACATCTATCAAATGTTAACGTAGG
TGTCCAAAAGTTGACTCAGTGCGGACAGAAACCACACATTGAGTAAAAGGGCATAAGTCA
GCTTGATTTAGATTTTCAGTACGAATACAGACGGAGAAATCCGGGCCTATCGATCCTTTT
GATTTAACGAGTTTTTTGCAAGAGGTGACAGAAAAGTTACCACAGGGATAACTGGCTTGT
GGCGGCCAAGCGTTCATAGCGACGTCGCTTTTTGATCCTTCGATGTCGGCTCTTCCTATC
ATTGCGAAGCAGACTTCGCAAAGTGTTGGATTGTTCACCCACCAATAGGGAACGTGAGCT
GGGTTTAGACCGTCGTGAGACAGGTTAGTTTTACCCTACATTGGATTTTGTCATTGATAT
AGGAATCGTACTTAGTACGAGAGGAACCGTACGTTCGGACATTTGGTTTACGTATTTGTT
CGAAAGGACAATGATGCGAAGCTACCATCCGACGGCTTACAACTGAACGCCTCTANGATG
CAGCAATGTGTCTGATCGTTCGGACTAGTGGCTTGTCTTGCTGTGGAATCGTTTTGCTAC
GGTATGCGGTTCGCTTGCGGGCCGTATTACTTCGGGCATCGTTTAATAGCAAACTTAGAA
CTCGCTGCGTCTAGGGGAATCCGACTGTCTAATTAAAACAGAGCTTTGCGATTGGCCGGA
AAACTTGGTGTTGACGCAAAGTGATTTCTGCCCAGTGCTCTGAATGTTAACGTGAAGAAA
TTCAAATAAGCGCGGGTAAACGGCGGGAGTAACTATGACTCTCTTCTGGTAGCCAAATGC
CTCGTCATCTAATTAGTGACGCGCATGAATGGATTAACGAGATTCCCACTGTCCCTGTCT
ACTATCTAGCGAAACCACAGCCAAGGGAACGGGCTTGGACTTCAATGCGGGGAAAGAAGA
CCCTGTTGAGCTTGACTCTAATCTGTCTTCGTAAAGAGACTTGAAAAGTGTAGCGTAGAT
GGGAGTGGCAACACGTCAATGAAACACCATTATTTTCATTGTTTCTTTACTTACTTGGTT
ATACAGAGATTGGATTTTACATCCAGTGTTTGAGTGACAAACGTCGATACTTGTATCGAC
GTGATCTGCTTCAAGGAAAGAGACAGGTGGGGAGTTTGGCTGGGGCGGTACATCTATCAA
ATGTTAACGTAGGTGTCCAAAAGTTGACTCAGTGCGGACAGAAACCACACATTGAGTAAA
AGGGCATAAGTCAGCTTGATTTAGATTTTCAGTACGAATACAGACGGAGAAATCCGGGCC
TATCGATCCTTTTGATTTAACGAGTTTTTTGCAAGAGGTGACAGAAAAGTTACCACAGGG
ATAACTGGCTTGTGGCGGCCAAGCGTTCATAGCGACGTCGCTTTTTGATCCTTCGATGTC
GGCTCTTCCTATCATTGCGAAGCAGACTTCGCAAAGTGTTGGATTGTTCACCCACCAATA
GGGAACGTGAGCTGGGTTTAGACCGTCGTGAGACAGGTTAGTTTTACCCTACATTGGATT
TTGTCATTGATATAGGAATCGTACTTAGTACGAGAGGAACCGTACGTTCGGACATTTGGT
TTACGTATTTGTTCGAAAGGACAATGATGCGAAGCTACCATCCGACGGCTTACAACTGAA
CGCCTCTAAGTTGGAATCCGATCTAGACTCAATGATTTTTTGGCACATTGGTTGTCGTCA
GCACATTTATATATGTTCAAACTGTTGATCAAGTGAACATATGAATGAAGCTACCGTATT
GTTGCCTCGTCATAATCGAAATGAGATTGTGATTGCAGCGATGCATTTTTAGTCGAAACA
ACACTAATGGCTAGAATCGATTGTAAACGACTTTCTTCAGTAACAGAGTAACGTACACGT
GAGAGCAACCGCCACATTGCGATCCGCTGAGTTTCTGCTCGATGTTATGCTGATTCGATA
GGCTTCAGTCCTATACGACATTTGCATTTTATCATCCAGCTCTTTGCTCTCATACTCCTA
TTCATCTTATTCGTTTTCTACGACTTAGCGATTTTTCTTCGAGAAAAAAATCACCAAGTT
TCATTTTATCATCACTTCTTTTCGCTGGCGTACATACATAGACACATGCATACATCTTCG
ATGTTAATGTACTTGCAACAAACAACCACAGATCTAACTATCGTTTGATATCACATCCTA
CGTCTTGTCGTTGTTGTTTTCCATTTCTCGAATGTCGACATCATATATCAGAGTATTTTC
TTCTATGGAATTATCATCCCTACAAGTTGCATGTGCACACATATACATAACATCATATCG
AAATATATTCGTTTACCACTTCTATGATGATCCATGCACATATCTATATGAATAGCTGTC
GATTTTCTTTGAATTTCATCACTATCAATATCACAACGAAACAACCATAATGCTGATTCG
GTAGACTTCAGTTCTATAGACGACATTTGCATTCGAAATTTCACAAATTCATCACTGACA
TGTCATATAGAAATCAAACATAGTAGCACGAACGCAACCGAAATCGTTGCTCATCTCGCT
ACCGAATATCAACAACATGTCATATTCATGTAGCAGAAGAAGCGAATCGTTTTCTTCGAA
ATTATTTCATCTTCGATTTGCATATATTGATCACATGCAGTTCAATGGACAACGACACAA
CATAAGCTAAGCAGTAGTATGACGTTAACGTCAGTCTTTCTCTTTGCTTCGCAACTGAAA
TACACGTATCAAGAATACTCCATTCCAATGTCACACATCTTCATTGAACTTGACATAAAC
ATAAACTCCTTGGCGTTTTTATTTTAATACGTCTTACAATGCCGCAGTAACAACTATTTC
ACTGTACACGACGGCAACTATACAAACAACATCTATAGATGCATTCTATGCATTTGAAAA
ACTAACACAAGCATATGTTATGCAAATAATAAAATAAATCAACGAAGATAGTCGCTCCTC
ATTGACTTGACTAGAAATCTTCACTTGCTTGTTGATTTTGATTCGATTCGATTCAAATGC
ATTCCCCCGTTGCCAGCATTAGATCAATCGTGAAATCTAGATGAAAAATAGAATCGAATG
AAATTTTCAACTGGATTAAACACATGCATTCTCACACGTATAGACGGAATAGCTTGTTTT
GAAGTATTCAAATGCATTTTCTCCATTTTCAATTCGATCTCGTTATGCTGCTTGTGACGA
CGACGACGACGACGACAACAACAACAACGATGATGATAATGATGATGGTGACGGTGGTGG
CGGTGAGAAAAGCAAGTCAATGGTAAACTAGTTACAAATTCTCATTCTCTACATTCATAT
ACGTATGTATGTGTTTGTTAACCTGGCACTTTCGATTCAATCAACCGATATTGATAGAAT
ATGAAGCAGCAAACTAATAATCATATACGTTTGATTTTCAACTGAACTATCATGTTTCAA
CGTCATTTTCATTCGATCTTGTGTACATCAATTGGTACTTCATTCGACAATAATTCGATG
GTTCGGCACGAAGAATGAAACTTCCCATCGTCATCCTATACAATTTCGACATTGTCAAGA
TCGATTTTGCCGTTAAAAATATTGTCTCATGTACCAAAATCTGTCTCTTCTTTTCCAACG
AAACTTGCTCTCATGTGAGCAGCGAAATAGCGTGTACATGAATGAGTATGACAAAGCCTC
CTTCTTCATTTAAATCGACACAAATATTGCACATCTGAAAAGAAATCAATTTTGT
>rRNA_ARIC00156_286654-290374_DIR+ /molecule=28s_rRNA /score=1042.1
ATTCTGTACGGTGGATCACTCGGCTCGTTATTCGATGAAGAGCGCAGCAAAGTGCGAGAA
AGCAATGCGAATTGCAGGACACATTGAGCATGAATAACTCGAACGCATCTAGCAGCCAAG
GCATTAGTCGAGGCTAAATTTGCTTCAGTCTTGTTTACATAACATCAAATTCGTTTATTA
TCTAAACGAATTGCTGGCAAGTTCGATAGAATCCATNNNNNNNNNNNNNACATGCAATAG
AATGAGTTTGTAACATAACTATGTGTGTAATATACTTATCCATTTGTTTTCACATTTCAA
GCTGAAGTCAAATTAGAATACTTGCTGAACTTAAGCATATTAATAAGCAAAGGAAAAGAA
ATCAACTGAGATTGCCTTAGTAATGGCGAATGAACCGGCAAAAGCTCATTGCTGAAGCGT
GTTGAATTCACTTTTGACATGCATTGTAGCATTTGGGGTAACTACTGTATGGTGCCTGTT
CGTGTGAGTTCCTTTGATCAGGGCTTTAACCATAGAAGGTGCTAGTCCTATAATCACGAA
TAGTTATGTGCTGTACATTGTCTACCTTTCGAGTAGCGTAGTTTGAGATTGCTACGCCAA
CGTGGGACGTAAACTTGTTCCAAAGCTAAATATTATAACGAGACCGATAGCGAACAAGTA
CCGTGAGGGAAAGTTGAAAAGCACTCTGAAGAGAGAGTTAAATAGTACGTAAAACCGTAC
CGAAGAAAACGAATGGCCGCATTCATCAGATTGCTTTGGATTCAATTCGATTTCCGTATG
ATGGTAATACATGTTNNNNNNNNNNNNNNNNNNNNNNNNNNNNNNNNNNNNNNNNNNNNN
NNNNNNNNNNNNNNNNNNNNNNNNNNNNNNNNNNNNNNNNNNNNNNNNNNNNNNNNNNNN
NNNNNNNNNNNNNNNNNNNNNNNNNNNNNNNNNNNNNNNNNNNNNNNNNNNNNNNNNNNN
NNNNNNNNNNNNNNNNNNNNNNNNNNNNNNNNNNNNNNNNNNNNNNNNNNNNNNNNNNNA
TCTGGAACTTCAACAGTCCATTGATGTGTTCTTGCCTGGAATCGAGTGCATTTTCAAAGT
ATTAACTGAACCTGGATCTATAACATTGAAAGCTAGTCGAATCAGTCTATTTTGGTAGCA
ACTTTCGTTGTGTTAAAAATATGACTTGCATAAGTAACAAATTCGACTTGGCGTTATAGG
TGAACTGACATGTTCTTTGATTTCAGTACTCTCGAGTACGGCACGCCATGAGCATTGTTT
GTGTTGCATGAGTAACTAATATCTAAACAATATTAGTTTTATTCATCGTCAATGCCTAAT
GTTTTGTGGCTGTCAATGAAATCGGCAAGTCAACAGGAGTTTTGAATGCCGAGTTATTCG
ACCCGTCTTGAAACACGGTCTAAGGAGTTCACTGCATGTGCAAGAGTTCGGCTGTATGAA
AAGCCTTGCTCGTAATGAAAGTAAAGAACATTCTTGCAATGTTTGAAGTGTGATTTCTGT
CATCTGGTGCAAATCATGACAATGAACGCAACACTGACAGGTTCTATTGCCGCTGGCAAA
GAGCTTAGTAAGAGTATATGCAATGAGACCCGAAAGATGGTGAACTTAACGTGTGTAGAA
TGAAGCCAGGGGAAACCCTGGTGGAAGTTCGTAGCGGTTCTGACGTGCAAATCGATCGTC
AAACATGCGTTAAGGGGCGAAAGACTAATCGAACCATCTAGTAGCTGGTTCCGTCCGAAG
TTTCCCTCAGGATAGCTGGCATTCAATTTTCACAGTTATATCCGGTAAAGCGAATGTTTA
GAGGCATTGGGTGTAAAATACGCTCAACCTATTGACAAACTTTAAATGGGTATGAAGTTC
ATTTTTCTACTTCATTGAGAATGAACAGCGAATGTGAGTGCCAAGTGGGCCATTTTTGGT
AAGCAGAACTGGCGCTGTTGGATGCACAAAACGTCAAGATAAAGAGCCAGATGGTCTCGC
TCATCAGATACCATAAAAGGTGTTGGTCGATATAGACAGCAGGACGGTGGCCATGGAAGT
CGGAATCCGTTAAGGAGTGTGTAACAACTCACCTGCCGAATCGACTAGTCCTAAAAATGG
ATGGCGCTCGAGCGAGCCTCTTATACTTGACTGTTACGATACAATAAGCCATTTAACGGA
CATCATGTCGTAACAAGTAGGACGGTTGATATGGTTGCGTCGAAGGCTAACACGTGAGTG
TGGCTTGAGCAGTCATATGTACAGATCTTAGTGGTAGTAGCAACTATTCAAATGAGAACT
TTGAAGACTGACGTGGAGAAAGGTTCCATGTGAACAGCTATTGGACATGGGTCAGTCAGT
CCTAAGATGCGCTCGAAAGAGGGTTCCGAACGAGGAATATCTATATTCACATGATATTTT
TATTCCATCAAATCGAAAGGGAAACAAGTTAATATTCTTGTACTAAGTGTCGGAGATTGT
TTGATTTCGTGTCAAACATATGTGGTAACACAAACAAGCTCAAATACATCACAAGTGGTC
CTGGAAAGAGTTTTCTCTTCTTTGTTACTTCATCAGACGACCCTGGAATCAGTTCAACTG
GAGATAGGGTTCAAATGAAGGTAAAGAGTAGCCGTTCTTGCTACTTCCTCGGTGCATCAT
TTGTGATCCTTGAAAATTTGAGCGAGATAGTCAATTTCGCACTTATCTGTACTCTAAACC
GCATCAGGTCTCCAAGGTGAAAAGCCTCTAGTCAATTAGAACAAGGTAGCACAAGGGAAG
TCGGCAAAATCGATCGGCAACTTCGGGATAACGATTGGCTCTAAGTGCTAGGGTGTTCGG
GCTTGATGATAAAGCAGTAGACTTGCTATTGGAGCTGAGCTTTCGGATGCAGCAATGTGT
CTGATCGTTCGGACTAGTGGCTTGTCTTGCTGTGGAATCGTTTTGCTACGGTATGCGGTT
CGCTTGCGGGCCGTATTACTTCGGGCATCGTTTAATAGCAAACTTAGAACTCGCTGCGTC
TAGGGGAATCCGACTGTCTAATTAAAACAGAGCTTTGCGATTGGCCGGAAAACTTGGTGT
TGACGCAAAGTGATTTCTGCCCAGTGCTCTGAATGTTAACGTGAAGAAATTCAAATAAGC
GCGGGTAAACGGCGGGAGTAACTATGACTCTCTTCTGGTAGCCAAATGCCTCGTCATCTA
ATTAGTGACGCGCATGAGGGGAAACAAGGCGGCACCTTCACGAGGGGTTTCTCTGTCAGT
AGAATGATTACACGTAGTCGTTCGAAACTGACGTCGCCAAACAGACATACAGTTACTGTT
TGTCAACCACCTCTAGGGACGAATCCGGAAACTACGTCAGCCGGTGTGGATGGAGGAAGA
CCTGGAGACAATGTAAATAAAAAAAGAAAAAAGGTTACGGTTGACATTCATGCAGTCACT
CAGCGTACTCAATCGCCCGAAAAAAGTCCTTCTGGACAATCAAAAGGGCCGAGTACAGAA
ATCTCTGTTAAACAGAGTAGAGTAGGACAATGGACAAGCCGTGAGGAAGAAGAGCTGAAG
CAGCTGGCCACCCTGCATACTGATCCGAAAGGAAAGGTTTGCTGGGCAAAAGTTGTGGAA
GCTTGGAGTACCATGAAGTTGCCTATACGATCTAAGGCAAGCCTAAGTAGTAAATGGTCT
GATATAAGAGCCCGGGCCATTTCACTAGACGCGGCAAATGAACAGGACAACACTGTCTTG
G
>rRNA_ARIC00156_292316-294911_DIR+ /molecule=28s_rRNA /score=71.8
TGACAAGAGAATTAAACACTTGGGATCGTGTTGAAGATAAGTGCATAGGAAAATTTAAGA
AAATATGGGCATCGGATCTCACTTTCCGCCAGAAAGTCGATGTTCACAACTCAGCCATTG
TTCCAGCTCTGACTTACGTTAGTGCAAACATCATTAAGGGCAGTGGCAAATACGAAGAAG
TGCTTGCGAAAGGGAAGGAAATCGATGTCAAATTCAGGAAGATCCTTGTTAGTGAAAAAG
CGCGCTACAAGGCTGCTGCTAAGGCCCGACTTTATGTGTCTGTAGAAGAAGGTGGGTGCG
GTCTCAAATCCATCAAAGACGCCATCGAAGAATCTACCATATACACATGGGCATACCTTT
GTACCCGAGCAGATTTGAAGGCATCGTTCAGTCTATTCAAGGCGATGTCAAACCGTGGCA
AAAGGAGTATTATAAGTGACGCTCAGCGTGTACTCAAGGATTATAACATCGAAGTGGATG
TGGAAGAGACTACACCGGCCGTCATCTTAGGTGGAGTCCGGTATGTAGAAACAACGAAGC
TCGCTCAACAAGTAGTCCAGCTAATGCGAAGCGCCAATAACAGCAGGCGACTACAAGAAT
GGAGGGACCTGCCCCTAGCTGGTCGTGTCCTTCGAGCTGAGCAAGAAATTGATGTAGCAA
CCTCCTTTGAGTGGCTTAAGAAAGGATGGCTATCATCAATTGGAGTCAGGAATGTTATGG
CTGTTCAGGAAGGATGCCTCCTAACAAGATGTCATCCCGCTATGAACAATACTGAGCAAG
GATCGGGTTGCCGGAAATGTAGAGATGCCAAAGAGACAATTGAGCATGTAGTATCTTGTT
GCAGGCATTGGCTACCCACACTCTACATAGATCGCCACGACTCAGTAGCTAGAAACATTC
ACTACATACTATGTAAAAGATTTGAGTTAACACCTCCCCACTATACTCAGAAAGTAAGCC
CGGTATTAGAGAATGATAGCATCAAATTGTATTGGAATCAACCTATCCAAACAAAGGCTA
TCATATCACACAATAAGCCTGACCTGGTTGTCTTTGATAAGGTCAAAAAGACGGCTTTAA
TTATTGAAGTCGCAGTGTCGTGGTTTACCGGCCTAGGCAAACAAAAAGAAATAAAAATGA
ACCGCTATTGTGTAAACGGTAATTGCGAGGACGAGTTGACGTTACCATACCCTCGAGGCG
ATAACTTGGTTAAAGAGTTAAAAACCTCAGGCTGGGAGGTCACCTTCCTTGCAGTTATAG
TCGGCGCAACAGGCGAAGTGCTCGTGGGTCAAAAAGATGAAATCAAAGATAAACTCCAAC
TGACAGAAAAGCTATCTTTGAAATTGCTAGAAAGGATACAGCGCAGTGCGGTCTTGGGAA
CGAGTCGCGTCGTACAGAACCATCTTAGTACCTAAGGTGCTTGAGGTTCTACTCTGAGAA
GAATTCAAGAACAAGAATACTGGTTAAACCCGTAAAACAATACAACCTTCACTGCCTATA
ACATCTGGGTGGTGTCGAAGTCATCGGTTTCTCAATCGTTGACCTGTCTGGGGAAACCGG
CACTTCGGTCCAGATAGTGTTGTAAACAGGCCTTGGCGACAAGGTTGGGTCATGTGAGTG
ACGCGCATGAATGGATTAACGAGATTCCCACTGTCCCTGTCTACTATCTAGCGAAACCAC
AGCCAAGGGAACGGGCTTGGACTTCAATGCGGGGAAAGAAGACCCTGTTGAGCTTGACTC
TAATCTGTCTTCGTAAAGAGACTTGAAAAGTGTAGCGTAGATGGGAGTGGCAACACGTCA
ATGAAACACCATTATTTTCATTGTTTCTTTACTTACTTGGTTATACAGAGATTGGATTTT
ACATCCAGTGTTTGAGTGACAAACGTCGATACTTGTATCGACGTGATCTGCTTCAAGGAA
AGAGACAGGTGGGGAGTTTGGCTGGGGCGGTACATCTATCAAATGTTAACGTAGGTGTCC
AAAAGTTGACTCAGTGCGGACAGAAACCACACATTGAGTAAAAGGGCATAAGTCAGCTTG
ATTTAGATTTTCAGTACGAATACAGACGGAGAAATCCGGGCCTATCGATCCTTTTGATTT
AACGAGTTTTTTGCAAGAGGTGACAGAAAAGTTACCACAGGGATAACTGGCTTGTGGCGG
CCAAGCGTTCATAGCGACGTCGCTTTTTGATCCTTCGATGTCGGCTCTTCCTATCATTGC
GAAGCAGACTTCGCAAAGTGTTGGATTGTTCACCCACCAATAGGGAACGTGAGCTGGGTT
TAGACCGTCGTGAGACAGGTTAGTTTTACCCTACATTGGATTTTGTCATTGATATAGGAA
TCGTACTTAGTACGAGAGGAACCGTACGTTCGGACATTTGGTTTACGTATTTGTTCGAAA
GGACAATGATGCGAAGCTACCATCCGACGGCTTACAACTGAACGCCTCTAAGTTGGAATC
CGATCTAGACTCAATGATTTTTTGGCACATTGGTTGTCGTCAGCACATTTATATATGTTC
AAACTGTTGATCAAGNCATGATTCGGCTTTTCGTTTCATTTCAAGTACGAACAAGTGAAA
TGATGGACCGGCTTGT
>rRNA_ARIC00803_31134-33944_DIR- /molecule=28s_rRNA /score=1984.2
ATTGTTTGTGTTGCATGAGTAACTAATATCTAAACAATATTAGTTTTATTCATCGTCAAT
GCCTAATGTTTTGTGGCTGTCAATGAAATCGGCAAGTCAACAGGAGTTTTGAATGCCGAG
TTATTCGACCCGTCTTGAAACACGGTCTAAGGAGTTCACTGCATGTGCAAGAGTTCGGCT
GTATGAAAAGCCTTGCTCGTAATGAAAGTAAAGAACATTCTTGCAATGTTTGAAGTGTGA
TTTCTGTCATCTGGTGCAAATCATGACAATGAACGCAACACTGACAGGTTCTATTGCCGC
TGGCAAAGAGCTTAGTAAGAGTATATGCAATGAGACCCGAAAGATGGTGAACTTAACGTG
TGTAGAATGAAGCCAGGGGAAACCCTGGTGGAAGTTCGTAGCGGTTCTGACGTGCAAATC
GATCGTCAAACATGCGTTAAGGGGCGAAAGACTAATCGAACCATCTAGTAGCTGGTTCCG
TCCGAAGTTTCCCTCAGGATAGCTGGCATTCAATTTTCACAGTTATATCCGGTAAAGCGA
ATGTTTAGAGGCATTGGGTGTAAAATACGCTCAACCTATTGACAAACTTTAAATGGGTAT
GAAGTTCATTTTTCTACTTCATTGAGAATGAACAGCGAATGTGAGTGCCAAGTGGGCCAT
TTTTGGTAAGCAGAACTGGCGCTGTTGGATGCACAAAACGTCAAGATAAAGAGCCAGATG
GTCTCGCTCATCAGATACCATAAAAGGTGTTGGTCGATATAGACAGCAGGACGGTGGCCA
TGGAAGTCGGAATCCGTTAAGGAGTGTGTAACAACTCACCTGCCGAATCGACTAGTCCTA
AAAATGGATGGCGCTCGAGCGAGCCTCTTATACTTGACTGTTACGATACAATAAGCCATT
TAACGGACATCATGTCGTAACAAGTAGGACGGTTGATATGGTTGCGTCGAAGGCTAACAC
GTGAGTGTGGCTTGAGCAGTCATATGTACAGATCTTAGTGGTAGTAGCAACTATTCAAAT
GAGAACTTTGAAGACTGACGTGGAGAAAGGTTCCATGTGAACAGCTATTGGACATGGGTC
AGTCAGTCCTAAGATGCGCTCGAAAGAGGGTTCCGAACGAGGAATATCTATATTCACATG
ATATTTTTATTCCATCAAATCGAAAGGGAAACAAGTTAATATTCTTGTACTAAGTGTCGG
AGATTGTTTGATTTCGTGTCAAACATATGTGGTAACACAAACAAGCTCAAATACATCACA
AGTGGTCCTGGAAAGAGTTTTCTCTTCTTTGTTACTTCATCAGACGACCCTGGAATCAGT
TCAACTGGAGATAGGGTTCAAATGAAGGTAAAGAGTAGCCGTTCTTGCTACTTCCTCGGT
GCATCATTTGTGATCCTTGAAAATTTGAGCGAGATAGTCAATTTCGCACTTATCTGTACT
CTAAACCGCATCAGGTCTCCAAGGTGAAAAGCCTCTAGTCAATTAGAACAAGGTAGCACA
AGGGAAGTCGGCAAAATCGATCGGCAACTTCGGGATAACGATTGGCTCTAAGTGCTAGGG
TGTTCGGGCTTGATGATAAAGCAGTAGACTTGCTATTGGAGCTGAGCTTTCGGATGCAGC
AATGTGTCTGATCGTTCGGACTAGTGGCTTGTCTTGCTGTGGAATCGTTTTGCTACGGTA
TGCGGTTCGCTTGCGGGCCGTATTACTTCGGGCATCGTTTAATAGCAAACTTAGAACTCG
CTGCGTCTAGGGGAATCCGACTGTCTAATTAAAACAGAGCTTTGCGATTGGCCGGAAAAC
TTGGTGTTGACGCAAAGTGATTTCTGCCCAGTGCTCTGAATGTTAACGTGAAGAAATTCA
AATAAGCGCGGGTAAACGGCGGGAGTAACTATGACTCTCTTCTGGTAGCCAAATGCCTCG
TCATCTAATTAGTGACGCGCATGAATGGATTAACGAGATTCCCACTGTCCCTGTCTACTA
TCTAGCGAAACCACAGCCAAGGGAACGGGCTTGGACTTCAATGCGGGGAAAGAAGACCCT
GTTGAGCTTGACTCTAATCTGTCTTCGTAAAGAGACTTGAAAAGTGTAGCGTAGATGGGA
GTGGCAACACGTCAATGAAACACCATTATTTTCATTGTTTCTTTACTTACTTGGTTATAC
AGAGATTGGATTTTACATCCAGTGTTTGAGTGACAAACGTCGATACTTGTATCGACGTGA
TCTGCTTCAAGGAAAGAGACAGGTGGGGAGTTTGGCTGGGGCGGTACATCTATCAAATGT
TAACGTAGGTGTCCAAAAGTTGACTCAGTGCGGACAGAAACCACACATTGAGTAAAAGGG
CATAAGTCAGCTTGATTTAGATTTTCAGTACGAATACAGACGGAGAAATCCGGGCCTATC
GATCCTTTTGATTTAACGAGTTTTTTGCAAGAGGTGACAGAAAAGTTACCACAGGGATAA
CTGGCTTGTGGCGGCCAAGCGTTCATAGCGACGTCGCTTTTTGATCCTTCGATGTCGGCT
CTTCCTATCATTGCGAAGCAGACTTCGCAAAGTGTTGGATTGTTCACCCACCAATAGGGA
ACGTGAGCTGGGTTTAGACCGTCGTGAGACAGGTTAGTTTTACCCTACATTGGATTTTGT
CATTGATATAGGAATCGTACTTAGTACGAGAGGAACCGTACGTTCGGACATTTGGTTTAC
GTATTTGTTCGAAAGGACAATGATGCGAAGCTACCATCCGACGGCTTACAACTGAACGCC
TCTAAGTTGGAATCCGATCTAGACTCAATGATTTTTTGGCACATTGGTTGT
>rRNA_ARIC00003_1263945-1268619_DIR- /molecule=28s_rRNA /score=435.3
ATTTCTATGCACCGATTACACGTGTTCGATGGAGTAACAAAGACTGAAGAAATACATATC
AGACAGCATCTATTGTATTGCTCATACTGAAATGCTTTTTCTTTTCTTTTCTTTTCTTTT
CTTTTCTTTCCTTTCCTGTCATATTTTGAGGATAGTTCGATAAATAAACAAGCTAGACAG
GCTGTCGGTGTAAAACTGATCATACTCAAGGTATGCATATTTGCTTGGAAATCTTCTTAC
TCTTTCATCACGAGATTTTGTGAGAAAGTCATTTTCTTTATTATTATTTCATTAGTATTT
ATTTATATCCGTTCATTGTACTTTAATTATTAGCTGATGCATTAAGATAGCTTTGTTGTT
CTTCTACTAAGAGACTTTTCAAACGGATCTTGCAATGAGAAGGTATACTTTACCATAATG
ACACAACCCATAGCAAGATAGCAGCAGCAAGAGCGTGCTCGTAGATTATTTGTGACATTT
GTTGACTTTGAAGCAAGAATATATGTCAGGAAATGGATAATGAGACAACGAAAGGGGGAT
AAAAGCATGAATATGACGTAATTTATGAATGGTTTCGAGCCAAATGCCTCGTCATCTAAT
TAGTGACGCGCATGAATGGATTAACGAGATTCCCACTGTCCCTGTCTACTATCTAGCGAA
ACCACAGCCAAGGGAACGGGCTTGGACTTCAATGCGGGGAAAGAAGACCCTGTTGAGCTT
GACTCTAATCTGTCTTCGTAAAGAGACTTGAAAAGTGTAGCGTAGATGGGAGTGGCAACA
CGTCAATGAAACACCATTATTTTCATTGTTTCTTTACTTACTTGGTTATACAGAGATTGG
ATTTTACATCCAGTGTTTGAGTGACAAACGTCGATACTTGTATCAACGTGATCTGCTTCA
AGGAAAGAGACAGGTGGGGAGTTTGGCTGGGGCGGTACATCTATCAAATGTTAACGTAGG
TGTCCAAAAGTTGACTCAGTGCGGACAGAAACCACACATTGAGTAAAAGGGCATAAGTCA
GCTTGATTTAGATTTTCAGTACGAATACAGACGGAGAAATCCGGGCCTATCGATCCTTTT
GATTTAACGAGTTTTTTGCAAGAGGTGACAGAAAAGTTACCACAGGGATAACTGGCTTGT
GGCGGCCAAGCGTTCATAGCGACGTCGCTTTTTGATCCTTCGATGTCGGCTCTTCCTATC
ATTGCGAAGCAGACTTCGCAAAGTGTTGGATTGTTCACCCACCAATAGGGAACGTGAGCT
GGGTTTAGACCGTCGTGAGACAGGTTAGTTTTACCCTACATTGGATTTTGTCATTGATAT
AGGAATCGTACTTAGTACGAGAGGAACCGTACGTTCGGACATTTGGTTTACGTATTTGTT
CGAAAGGACAATGATGCGAAGCTACCATCCGACGGCTTACAACTGAACGCCTCTANGATG
CAGCAATGTGTCTGATCGTTCGGACTAGTGGCTTGTCTTGCTGTGGAATCGTTTTGCTAC
GGTATGCGGTTCGCTTGCGGGCCGTATTACTTCGGGCATCGTTTAATAGCAAACTTAGAA
CTCGCTGCGTCTAGGGGAATCCGACTGTCTAATTAAAACAGAGCTTTGCGATTGGCCGGA
AAACTTGGTGTTGACGCAAAGTGATTTCTGCCCAGTGCTCTGAATGTTAACGTGAAGAAA
TTCAAATAAGCGCGGGTAAACGGCGGGAGTAACTATGACTCTCTTCTGGTAGCCAAATGC
CTCGTCATCTAATTAGTGACGCGCATGAATGGATTAACGAGATTCCCACTGTCCCTGTCT
ACTATCTAGCGAAACCACAGCCAAGGGAACGGGCTTGGACTTCAATGCGGGGAAAGAAGA
CCCTGTTGAGCTTGACTCTAATCTGTCTTCGTAAAGAGACTTGAAAAGTGTAGCGTAGAT
GGGAGTGGCAACACGTCAATGAAACACCATTATTTTCATTGTTTCTTTACTTACTTGGTT
ATACAGAGATTGGATTTTACATCCAGTGTTTGAGTGACAAACGTCGATACTTGTATCGAC
GTGATCTGCTTCAAGGAAAGAGACAGGTGGGGAGTTTGGCTGGGGCGGTACATCTATCAA
ATGTTAACGTAGGTGTCCAAAAGTTGACTCAGTGCGGACAGAAACCACACATTGAGTAAA
AGGGCATAAGTCAGCTTGATTTAGATTTTCAGTACGAATACAGACGGAGAAATCCGGGCC
TATCGATCCTTTTGATTTAACGAGTTTTTTGCAAGAGGTGACAGAAAAGTTACCACAGGG
ATAACTGGCTTGTGGCGGCCAAGCGTTCATAGCGACGTCGCTTTTTGATCCTTCGATGTC
GGCTCTTCCTATCATTGCGAAGCAGACTTCGCAAAGTGTTGGATTGTTCACCCACCAATA
GGGAACGTGAGCTGGGTTTAGACCGTCGTGAGACAGGTTAGTTTTACCCTACATTGGATT
TTGTCATTGATATAGGAATCGTACTTAGTACGAGAGGAACCGTACGTTCGGACATTTGGT
TTACGTATTTGTTCGAAAGGACAATGATGCGAAGCTACCATCCGACGGCTTACAACTGAA
CGCCTCTAAGTTGGAATCCGATCTAGACTCAATGATTTTTTGGCACATTGGTTGTCGTCA
GCACATTTATATATGTTCAAACTGTTGATCAAGTGAACATATGAATGAAGCTACCGTATT
GTTGCCTCGTCATAATCGAAATGAGATTGTGATTGCAGCGATGCATTTTTAGTCGAAACA
ACACTAATGGCTAGAATCGATTGTAAACGACTTTCTTCAGTAACAGAGTAACGTACACGT
GAGAGCAACCGCCACATTGCGATCCGCTGAGTTTCTGCTCGATGTTATGCTGATTCGATA
GGCTTCAGTCCTATACGACATTTGCATTTTATCATCCAGCTCTTTGCTCTCATACTCCTA
TTCATCTTATTCGTTTTCTACGACTTAGCGATTTTTCTTCGAGAAAAAAATCACCAAGTT
TCATTTTATCATCACTTCTTTTCGCTGGCGTACATACATAGACACATGCATACATCTTCG
ATGTTAATGTACTTGCAACAAACAACCACAGATCTAACTATCGTTTGATATCACATCCTA
CGTCTTGTCGTTGTTGTTTTCCATTTCTCGAATGTCGACATCATATATCAGAGTATTTTC
TTCTATGGAATTATCATCCCTACAAGTTGCATGTGCACACATATACATAACATCATATCG
AAATATATTCGTTTACCACTTCTATGATGATCCATGCACATATCTATATGAATAGCTGTC
GATTTTCTTTGAATTTCATCACTATCAATATCACAACGAAACAACCATAATGCTGATTCG
GTAGACTTCAGTTCTATAGACGACATTTGCATTCGAAATTTCACAAATTCATCACTGACA
TGTCATATAGAAATCAAACATAGTAGCACGAACGCAACCGAAATCGTTGCTCATCTCGCT
ACCGAATATCAACAACATGTCATATTCATGTAGCAGAAGAAGCGAATCGTTTTCTTCGAA
ATTATTTCATCTTCGATTTGCATATATTGATCACATGCAGTTCAATGGACAACGACACAA
CATAAGCTAAGCAGTAGTATGACGTTAACGTCAGTCTTTCTCTTTGCTTCGCAACTGAAA
TACACGTATCAAGAATACTCCATTCCAATGTCACACATCTTCATTGAACTTGACATAAAC
ATAAACTCCTTGGCGTTTTTATTTTAATACGTCTTACAATGCCGCAGTAACAACTATTTC
ACTGTACACGACGGCAACTATACAAACAACATCTATAGATGCATTCTATGCATTTGAAAA
ACTAACACAAGCATATGTTATGCAAATAATAAAATAAATCAACGAAGATAGTCGCTCCTC
ATTGACTTGACTAGAAATCTTCACTTGCTTGTTGATTTTGATTCGATTCGATTCAAATGC
ATTCCCCCGTTGCCAGCATTAGATCAATCGTGAAATCTAGATGAAAAATAGAATCGAATG
AAATTTTCAACTGGATTAAACACATGCATTCTCACACGTATAGACGGAATAGCTTGTTTT
GAAGTATTCAAATGCATTTTCTCCATTTTCAATTCGATCTCGTTATGCTGCTTGTGACGA
CGACGACGACGACGACAACAACAACAACGATGATGATAATGATGATGGTGACGGTGGTGG
CGGTGAGAAAAGCAAGTCAATGGTAAACTAGTTACAAATTCTCATTCTCTACATTCATAT
ACGTATGTATGTGTTTGTTAACCTGGCACTTTCGATTCAATCAACCGATATTGATAGAAT
ATGAAGCAGCAAACTAATAATCATATACGTTTGATTTTCAACTGAACTATCATGTTTCAA
CGTCATTTTCATTCGATCTTGTGTACATCAATTGGTACTTCATTCGACAATAATTCGATG
GTTCGGCACGAAGAATGAAACTTCCCATCGTCATCCTATACAATTTCGACATTGTCAAGA
TCGATTTTGCCGTTAAAAATATTGTCTCATGTACCAAAATCTGTCTCTTCTTTTCCAACG
AAACTTGCTCTCATGTGAGCAGCGAAATAGCGTGTACATGAATGAGTATGACAAAGCCTC
CTTCTTCATTTAAATCGACACAAATATTGCACATCTGAAAAGAAATCAATTTTGT
>rRNA_ARIC00803_29208-33944_DIR- /molecule=28s_rRNA /score=1982.1
ATTGTTTGTGTTGCATGAGTAACTAATATCTAAACAATATTAGTTTTATTCATCGTCAAT
GCCTAATGTTTTGTGGCTGTCAATGAAATCGGCAAGTCAACAGGAGTTTTGAATGCCGAG
TTATTCGACCCGTCTTGAAACACGGTCTAAGGAGTTCACTGCATGTGCAAGAGTTCGGCT
GTATGAAAAGCCTTGCTCGTAATGAAAGTAAAGAACATTCTTGCAATGTTTGAAGTGTGA
TTTCTGTCATCTGGTGCAAATCATGACAATGAACGCAACACTGACAGGTTCTATTGCCGC
TGGCAAAGAGCTTAGTAAGAGTATATGCAATGAGACCCGAAAGATGGTGAACTTAACGTG
TGTAGAATGAAGCCAGGGGAAACCCTGGTGGAAGTTCGTAGCGGTTCTGACGTGCAAATC
GATCGTCAAACATGCGTTAAGGGGCGAAAGACTAATCGAACCATCTAGTAGCTGGTTCCG
TCCGAAGTTTCCCTCAGGATAGCTGGCATTCAATTTTCACAGTTATATCCGGTAAAGCGA
ATGTTTAGAGGCATTGGGTGTAAAATACGCTCAACCTATTGACAAACTTTAAATGGGTAT
GAAGTTCATTTTTCTACTTCATTGAGAATGAACAGCGAATGTGAGTGCCAAGTGGGCCAT
TTTTGGTAAGCAGAACTGGCGCTGTTGGATGCACAAAACGTCAAGATAAAGAGCCAGATG
GTCTCGCTCATCAGATACCATAAAAGGTGTTGGTCGATATAGACAGCAGGACGGTGGCCA
TGGAAGTCGGAATCCGTTAAGGAGTGTGTAACAACTCACCTGCCGAATCGACTAGTCCTA
AAAATGGATGGCGCTCGAGCGAGCCTCTTATACTTGACTGTTACGATACAATAAGCCATT
TAACGGACATCATGTCGTAACAAGTAGGACGGTTGATATGGTTGCGTCGAAGGCTAACAC
GTGAGTGTGGCTTGAGCAGTCATATGTACAGATCTTAGTGGTAGTAGCAACTATTCAAAT
GAGAACTTTGAAGACTGACGTGGAGAAAGGTTCCATGTGAACAGCTATTGGACATGGGTC
AGTCAGTCCTAAGATGCGCTCGAAAGAGGGTTCCGAACGAGGAATATCTATATTCACATG
ATATTTTTATTCCATCAAATCGAAAGGGAAACAAGTTAATATTCTTGTACTAAGTGTCGG
AGATTGTTTGATTTCGTGTCAAACATATGTGGTAACACAAACAAGCTCAAATACATCACA
AGTGGTCCTGGAAAGAGTTTTCTCTTCTTTGTTACTTCATCAGACGACCCTGGAATCAGT
TCAACTGGAGATAGGGTTCAAATGAAGGTAAAGAGTAGCCGTTCTTGCTACTTCCTCGGT
GCATCATTTGTGATCCTTGAAAATTTGAGCGAGATAGTCAATTTCGCACTTATCTGTACT
CTAAACCGCATCAGGTCTCCAAGGTGAAAAGCCTCTAGTCAATTAGAACAAGGTAGCACA
AGGGAAGTCGGCAAAATCGATCGGCAACTTCGGGATAACGATTGGCTCTAAGTGCTAGGG
TGTTCGGGCTTGATGATAAAGCAGTAGACTTGCTATTGGAGCTGAGCTTTCGGATGCAGC
AATGTGTCTGATCGTTCGGACTAGTGGCTTGTCTTGCTGTGGAATCGTTTTGCTACGGTA
TGCGGTTCGCTTGCGGGCCGTATTACTTCGGGCATCGTTTAATAGCAAACTTAGAACTCG
CTGCGTCTAGGGGAATCCGACTGTCTAATTAAAACAGAGCTTTGCGATTGGCCGGAAAAC
TTGGTGTTGACGCAAAGTGATTTCTGCCCAGTGCTCTGAATGTTAACGTGAAGAAATTCA
AATAAGCGCGGGTAAACGGCGGGAGTAACTATGACTCTCTTCTGGTAGCCAAATGCCTCG
TCATCTAATTAGTGACGCGCATGAATGGATTAACGAGATTCCCACTGTCCCTGTCTACTA
TCTAGCGAAACCACAGCCAAGGGAACGGGCTTGGACTTCAATGCGGGGAAAGAAGACCCT
GTTGAGCTTGACTCTAATCTGTCTTCGTAAAGAGACTTGAAAAGTGTAGCGTAGATGGGA
GTGGCAACACGTCAATGAAACACCATTATTTTCATTGTTTCTTTACTTACTTGGTTATAC
AGAGATTGGATTTTACATCCAGTGTTTGAGTGACAAACGTCGATACTTGTATCGACGTGA
TCTGCTTCAAGGAAAGAGACAGGTGGGGAGTTTGGCTGGGGCGGTACATCTATCAAATGT
TAACGTAGGTGTCCAAAAGTTGACTCAGTGCGGACAGAAACCACACATTGAGTAAAAGGG
CATAAGTCAGCTTGATTTAGATTTTCAGTACGAATACAGACGGAGAAATCCGGGCCTATC
GATCCTTTTGATTTAACGAGTTTTTTGCAAGAGGTGACAGAAAAGTTACCACAGGGATAA
CTGGCTTGTGGCGGCCAAGCGTTCATAGCGACGTCGCTTTTTGATCCTTCGATGTCGGCT
CTTCCTATCATTGCGAAGCAGACTTCGCAAAGTGTTGGATTGTTCACCCACCAATAGGGA
ACGTGAGCTGGGTTTAGACCGTCGTGAGACAGGTTAGTTTTACCCTACATTGGATTTTGT
CATTGATATAGGAATCGTACTTAGTACGAGAGGAACCGTACGTTCGGACATTTGGTTTAC
GTATTTGTTCGAAAGGACAATGATGCGAAGCTACCATCCGACGGCTTACAACTGAACGCC
TCTAAGTTGGAATCCGATCTAGACTCAATGATTTTTTGGCACATTGGTTGTCGTCAGCAC
ATTTATATATGTTCAAACTGTTGATCAAGTGAACATATGAATGAAGCTACCGTATTGTTG
CCTCGTCATAATCGAAATGAGATTGTGATTGCAGCGATGCATTTTTAGTCGAAACAACAC
TAATGGCTAGAATCGATTGTAAACGACTTTCTTCAGTAACAGAGTAACGTACACGTGAGA
GCAACCGCCACATTGCGATCCGCTGAGTTTCTGCTCGATGTTATGCTGATTCGATAGGCT
TCAGTCCTATACGACATTTGCATTTTATCATNNNNNNNNNNNNNNNNNNNNNNNNNNNNN
NNNNNNNNNNNNNNNNNNNNNNNNNNNNNNNNNNNNNNNNNNNNNNNNNNNNNNNNNNNN
NNNNNNNNNNNNNNNNNNNNNNNNNNNNNNNNNNNNNNNNNNNNNNNNNNNNNNNNNNNN
NNNNNNNNNNNNNNNNNNNNNNNNNNNNNNNNNNNNNNNNNNNNNNNNNNNNNNNNNNNN
NNNNNNNNNNNNNNNNNNNNNNNNNNNNNNNNNNNNNNNNNNNNNNNNNNNNNNNNNNNN
NNNNNNNNNNNNNNNNNNNNNNNNNNNNNNNNNNNNNNNNNNNNNNNNNNNNNNNNNNNN
NNNNNNNNNNNNNNNNNNNNNNNNNNNNNNNNNNNNNNNNNNNNNNNNNNNNNNNNNNNN
NNNNNNNNNNNNNNNNNNNNNNNNNNNNNNNNNNNNNNNNNNNNNNNNNNNNNNNNNNNN
NNNNNNNNNNNNNNNNNNNNNNNNNNNNNNNNNNNNNNNNNNNNNNNNNNNNNNNNNNNN
NNNNNNNNNNNNNNNNNNNNNNNNNNNNNNNNNNNNNNNNNNNNNNNNNNNNNNNNNNNN
NNNNNNNNNNNNNNNNNNNNNNNNNNNNNNNNNNNNNNNNNNNNNNNNNNNNNNTCAGAG
TATTTTCTTCTATGGAATTATCATCCCTACAAGTTGCATGTGCACACATATACATAACAT
CATATCGAAATAGATTCGTTTACCACCTTTATGATGATCCATGCACATATCTATATGAAT
AGCTGTCGATTTTCTTTGATGAATTTCATCACTATCAACATCACAACGAAACAACCATAA
TGCTGATTCGGTAGACTTCAGTTCTATAGACGATATTTGCATTCGAAATTCCACAAATTC
ATCACTGACATGTTATATAGAAATCAAACATAGTAGCACGAACGCAATCGAAATCGTTGC
TCATCTCGTTACCGAATATCAACAACATGTCATATACATGTAACAGAAGAAGCGAATCGT
TTTCTTCGAAATTATTTCATCTTCGATCTCCATATGTCGATCACATGCAGTTCAATGGAC
AACGACACAACATAAGCTAAGCAGTAGTATGACGTTAACGTCAGTCTTTCTCTTTGCTTC
GCAACTGAAATACACGTACACACACACACACACACACACATTCAGTAAATAACATCCTCA
AGAATACTTCATTTTAATGTCACATCTTCATTCAACTTGACATAAACATAAACTCTTTGG
CGGTTTTATTTTAACGCGTCTTACGATGCCGCAGTAACAACTATTTCACTGTATACGACG
ACAACTATACAAACAACATCTATAGATACATTCTATGCATTCGAAAAACAAACACAAACA
TATGTTATGCATATAATAACATAAATCTATGAAGATAGTCGTTCCTCATTGACTTGACTA
GAAATCTTCACTTGCTTGTTGATTTTGATTCGATTCGATTCGATTCAAATGTATTCCCCC
CCTTGCCAGCATTAGATCCATCGTCGAATCTAGATGGAAAATAGAATCGAATGAATTTTT
CAACTGGAGTAAACACATGCATTCTCACACGTATAGACGGAATACCTGGTTTTGAAGCAT
TCAAATGCATTTTCTCCATTTTCATTTCGATCTCGTTATGCTGCTGTCGTTGCTTGT
