# Supplementary material for: Comparative genomics of bdelloid rotifers: Insights from desiccating and nondesiccating species
Source: PLoS Biol. 2018 Apr 24;16(4):e2004830. doi: 10.1371/journal.pbio.2004830 (PMC5916493; doi:10.1371/journal.pbio.2004830)
Supplement: S9 Data — (TGZ) [file pbio.2004830.s009.tgz › rna/nAr.1.8_tRNA.stats]

tRNAscan-SE v.1.3.1 (January 2012) scan results (on host ax4-login)
Started: Thu 24 Aug 14:49:45 BST 2017

------------------------------------------------------------
Sequence file(s) to search:  nAr.v1.8_genomic.fna
Search Mode:                 Eukaryotic
Results written to:          tRNAscan.out
Output format:               Tabular
Searching with:              tRNAscan + EufindtRNA -> Cove
Covariance model:            TRNA2-euk.cm
tRNAscan parameters:         Strict
EufindtRNA parameters:       Relaxed (Int Cutoff= -32.1)
Search log saved in:         
Search statistics saved in:  tRNAscan.stats
------------------------------------------------------------

First-pass (tRNAscan/EufindtRNA) Stats:
---------------
Sequences read:         4125
Seqs w/at least 1 hit:  621
Bases read:             174494180 (x2 for both strands)
Bases in tRNAs:         129797
tRNAs predicted:        1300
Av. tRNA length:        99
Script CPU time:        7.02 s
Scan CPU time:          89.19 s
Scan speed:             3912.9 Kbp/sec

First pass search(es) ended: Thu 24 Aug 14:51:50 BST 2017

Cove Stats:
-----------
Candidate tRNAs read:     1300
Cove-confirmed tRNAs:     543
Bases scanned by Cove:  150590
% seq scanned by Cove:  0.0 %
Script CPU time:          5.91 s
Cove CPU time:            100.44 s
Scan speed:               1499.3 bp/sec

Cove analysis of tRNAs ended: Thu 24 Aug 14:53:45 BST 2017

Summary
--------
Overall scan speed: 1722888.8 bp/sec

tRNAs decoding Standard 20 AA:              514
Selenocysteine tRNAs (TCA):                 0
Possible suppressor tRNAs (CTA,TTA):        3
tRNAs with undetermined/unknown isotypes:   2
Predicted pseudogenes:                      24
                                            -------
Total tRNAs:                                543

tRNAs with introns:     	41

| Ser-AGA: 7 | Ser-CGA: 2 | Ser-TGA: 8 | Arg-CCT: 4 | Leu-CAG: 2 | Leu-CAA: 4 | Ile-TAT: 4 | Tyr-GTA: 10 |

Isotype / Anticodon Counts:

Ala   : 24	  AGC: 14      GGC:         CGC: 2       TGC: 8     
Gly   : 30	  ACC:         GCC: 17      CCC: 2       TCC: 11    
Pro   : 31	  AGG: 8       GGG: 5       CGG: 6       TGG: 12    
Thr   : 46	  AGT: 7       GGT: 21      CGT: 5       TGT: 13    
Val   : 21	  AAC: 13      GAC:         CAC: 4       TAC: 4     
Ser   : 84	  AGA: 10      GGA: 47      CGA: 6       TGA: 11      ACT:         GCT: 10    
Arg   : 33	  ACG: 11      GCG:         CCG: 1       TCG: 10      CCT: 5       TCT: 6     
Leu   : 42	  AAG: 10      GAG:         CAG: 4       TAG: 8       CAA: 6       TAA: 14    
Phe   : 17	  AAA:         GAA: 17                              
Asn   : 18	  ATT:         GTT: 18                              
Lys   : 18	                            CTT: 6       TTT: 12    
Asp   : 22	  ATC: 1       GTC: 21                              
Glu   : 21	                            CTC: 4       TTC: 17    
His   : 10	  ATG:         GTG: 10                              
Gln   : 18	                            CTG: 6       TTG: 12    
Ile   : 18	  AAT: 14      GAT:                      TAT: 4     
Met   : 28	                            CAT: 28                 
Tyr   : 13	  ATA:         GTA: 13                              
Supres: 3	                            CTA: 2       TTA: 1     
Cys   : 12	  ACA:         GCA: 12                              
Trp   : 8	                            CCA: 8                  
SelCys: 0	                                         TCA:       
