# Supplementary material for: Comparative genomics of bdelloid rotifers: Insights from desiccating and nondesiccating species
Source: PLoS Biol. 2018 Apr 24;16(4):e2004830. doi: 10.1371/journal.pbio.2004830 (PMC5916493; doi:10.1371/journal.pbio.2004830)
Supplement: S9 Data — (TGZ) [file pbio.2004830.s009.tgz › rna/nRc.1.3_tRNA.stats]

tRNAscan-SE v.1.3.1 (January 2012) scan results (on host ax4-login)
Started: Thu 24 Aug 15:09:00 BST 2017

------------------------------------------------------------
Sequence file(s) to search:  nRc.v1.3_genomic.fna
Search Mode:                 Eukaryotic
Results written to:          tRNAscan.out
Output format:               Tabular
Searching with:              tRNAscan + EufindtRNA -> Cove
Covariance model:            TRNA2-euk.cm
tRNAscan parameters:         Strict
EufindtRNA parameters:       Relaxed (Int Cutoff= -32.1)
Search log saved in:         
Search statistics saved in:  tRNAscan.stats
------------------------------------------------------------

First-pass (tRNAscan/EufindtRNA) Stats:
---------------
Sequences read:         29255
Seqs w/at least 1 hit:  1572
Bases read:             234715442 (x2 for both strands)
Bases in tRNAs:         194028
tRNAs predicted:        2192
Av. tRNA length:        88
Script CPU time:        13.96 s
Scan CPU time:          98.66 s
Scan speed:             4758.1 Kbp/sec

First pass search(es) ended: Thu 24 Aug 15:13:39 BST 2017

Cove Stats:
-----------
Candidate tRNAs read:     2192
Cove-confirmed tRNAs:     984
Bases scanned by Cove:  228912
% seq scanned by Cove:  0.0 %
Script CPU time:          2.95 s
Cove CPU time:            140.88 s
Scan speed:               1624.9 bp/sec

Cove analysis of tRNAs ended: Thu 24 Aug 15:16:17 BST 2017

Summary
--------
Overall scan speed: 1830496.7 bp/sec

tRNAs decoding Standard 20 AA:              858
Selenocysteine tRNAs (TCA):                 0
Possible suppressor tRNAs (CTA,TTA):        3
tRNAs with undetermined/unknown isotypes:   36
Predicted pseudogenes:                      87
                                            -------
Total tRNAs:                                984

tRNAs with introns:     	56

| Ala-GGC: 1 | Ala-CGC: 1 | Gly-GCC: 2 | Thr-TGT: 1 | Ser-AGA: 4 | Ser-CGA: 3 | Ser-TGA: 5 | Ser-GCT: 3 | Arg-ACG: 1 | Arg-CCG: 1 | Arg-CCT: 3 | Leu-CAG: 2 | Leu-CAA: 9 | Phe-AAA: 2 | Gln-TTG: 1 | Ile-TAT: 5 | Tyr-GTA: 11 | Cys-GCA: 1 |

Isotype / Anticodon Counts:

Ala   : 35	  AGC: 16      GGC: 1       CGC: 4       TGC: 14    
Gly   : 35	  ACC:         GCC: 22      CCC: 1       TCC: 12    
Pro   : 31	  AGG: 6       GGG: 5       CGG: 8       TGG: 12    
Thr   : 40	  AGT: 10      GGT: 15      CGT: 4       TGT: 11    
Val   : 35	  AAC: 20      GAC: 1       CAC: 7       TAC: 7     
Ser   : 399	  AGA: 37      GGA: 325     CGA: 10      TGA: 14      ACT:         GCT: 13    
Arg   : 26	  ACG: 10      GCG:         CCG: 1       TCG: 5       CCT: 4       TCT: 6     
Leu   : 44	  AAG: 9       GAG: 2       CAG: 7       TAG: 7       CAA: 8       TAA: 11    
Phe   : 30	  AAA: 2       GAA: 28                              
Asn   : 17	  ATT:         GTT: 17                              
Lys   : 16	                            CTT: 8       TTT: 8     
Asp   : 17	  ATC:         GTC: 17                              
Glu   : 21	                            CTC: 6       TTC: 15    
His   : 7	  ATG: 1       GTG: 6                               
Gln   : 18	                            CTG: 3       TTG: 15    
Ile   : 20	  AAT: 15      GAT:                      TAT: 5     
Met   : 33	                            CAT: 33                 
Tyr   : 18	  ATA: 5       GTA: 13                              
Supres: 3	                            CTA: 1       TTA: 2     
Cys   : 10	  ACA: 1       GCA: 9                               
Trp   : 6	                            CCA: 6                  
SelCys: 0	                                         TCA:       
