# Supplementary material for: Comparative genomics of bdelloid rotifers: Insights from desiccating and nondesiccating species
Source: PLoS Biol. 2018 Apr 24;16(4):e2004830. doi: 10.1371/journal.pbio.2004830 (PMC5916493; doi:10.1371/journal.pbio.2004830)
Supplement: S9 Data — (TGZ) [file pbio.2004830.s009.tgz › rna/nRg.1.8_rnammer.gff]

##gff-version2
##source-version RNAmmer-1.2
##date 2016-10-20
##Type DNA
# seqname           source                      feature     start      end   score   +/-  frame  attribute
# ---------------------------------------------------------------------------------------------------------
RMAG01313	RNAmmer-1.2	rRNA	1268	5723	89.2	-	.	28s_rRNA	
RMAG01313	RNAmmer-1.2	rRNA	8265	12119	1464.5	-	.	28s_rRNA	
RMAG06874	RNAmmer-1.2	rRNA	651	765	88.0	+	.	8s_rRNA	
RMAG00743	RNAmmer-1.2	rRNA	60001	60115	88.0	-	.	8s_rRNA	
RMAG00461	RNAmmer-1.2	rRNA	589	703	88.0	-	.	8s_rRNA	
RMAG10408	RNAmmer-1.2	rRNA	144	258	88.0	-	.	8s_rRNA	
RMAG06887	RNAmmer-1.2	rRNA	2005	2119	88.0	+	.	8s_rRNA	
RMAG00028	RNAmmer-1.2	rRNA	64849	64963	88.0	+	.	8s_rRNA	
RMAG00461	RNAmmer-1.2	rRNA	20559	20673	88.0	+	.	8s_rRNA	
RMAG00461	RNAmmer-1.2	rRNA	24460	24574	88.0	-	.	8s_rRNA	
RMAG01121	RNAmmer-1.2	rRNA	24517	24631	88.0	-	.	8s_rRNA	
RMAG00175	RNAmmer-1.2	rRNA	5641	5755	88.0	+	.	8s_rRNA	
RMAG00096	RNAmmer-1.2	rRNA	94658	94772	88.0	+	.	8s_rRNA	
RMAG00461	RNAmmer-1.2	rRNA	25984	26098	88.0	-	.	8s_rRNA	
RMAG01259	RNAmmer-1.2	rRNA	19216	19330	88.0	-	.	8s_rRNA	
RMAG20175	RNAmmer-1.2	rRNA	1	92	12.2	+	.	8s_rRNA	
RMAG10408	RNAmmer-1.2	rRNA	717	831	86.2	+	.	8s_rRNA	
RMAG03576	RNAmmer-1.2	rRNA	7915	8029	88.0	-	.	8s_rRNA	
RMAG00099	RNAmmer-1.2	rRNA	34556	34670	24.5	-	.	8s_rRNA	
RMAG00804	RNAmmer-1.2	rRNA	44589	44703	88.0	+	.	8s_rRNA	
RMAG00842	RNAmmer-1.2	rRNA	37374	37488	88.0	+	.	8s_rRNA	
RMAG17735	RNAmmer-1.2	rRNA	138	225	46.0	+	.	8s_rRNA	
RMAG00032	RNAmmer-1.2	rRNA	114469	114583	88.0	-	.	8s_rRNA	
RMAG00461	RNAmmer-1.2	rRNA	23609	23723	88.0	-	.	8s_rRNA	
RMAG00047	RNAmmer-1.2	rRNA	178332	178446	88.0	-	.	8s_rRNA	
RMAG01749	RNAmmer-1.2	rRNA	16415	16529	88.0	+	.	8s_rRNA	
RMAG00461	RNAmmer-1.2	rRNA	19915	20029	88.1	+	.	8s_rRNA	
RMAG00547	RNAmmer-1.2	rRNA	7169	7283	88.0	+	.	8s_rRNA	
RMAG00937	RNAmmer-1.2	rRNA	14598	14712	88.0	+	.	8s_rRNA	
RMAG00047	RNAmmer-1.2	rRNA	177756	177870	84.2	-	.	8s_rRNA	
RMAG00907	RNAmmer-1.2	rRNA	31949	32063	90.7	+	.	8s_rRNA	
RMAG01164	RNAmmer-1.2	rRNA	26876	26990	88.0	-	.	8s_rRNA	
RMAG00267	RNAmmer-1.2	rRNA	58394	58508	88.0	-	.	8s_rRNA	
RMAG06874	RNAmmer-1.2	rRNA	1501	1615	88.0	+	.	8s_rRNA	
RMAG04482	RNAmmer-1.2	rRNA	459	573	83.2	-	.	8s_rRNA	
RMAG00017	RNAmmer-1.2	rRNA	163997	164111	88.0	+	.	8s_rRNA	
RMAG00461	RNAmmer-1.2	rRNA	5555	5669	88.1	+	.	8s_rRNA	
RMAG04909	RNAmmer-1.2	rRNA	155	269	88.0	-	.	8s_rRNA	
RMAG00576	RNAmmer-1.2	rRNA	55190	55304	86.9	-	.	8s_rRNA	
RMAG00461	RNAmmer-1.2	rRNA	3	94	52.2	-	.	8s_rRNA	
RMAG00351	RNAmmer-1.2	rRNA	25491	25605	88.0	+	.	8s_rRNA	
RMAG00461	RNAmmer-1.2	rRNA	25125	25239	88.0	-	.	8s_rRNA	
RMAG01313	RNAmmer-1.2	rRNA	12349	14161	1181.6	-	.	18s_rRNA	
# ---------------------------------------------------------------------------------------------------------
